# Supplementary material for: Uncertainty propagation in pore water chemical composition calculation using surrogate models
Source: Sci Rep. 2022 Sep 5;12:15077. doi: 10.1038/s41598-022-18411-5 (PMC9445106; doi:10.1038/s41598-022-18411-5)
Supplement: Supplementary file 2 — Supplementary Information 2. [file 41598_2022_18411_MOESM2_ESM.zip]

Archive with 12 entries (9 files):
- Raw_data/
- Raw_data/Readme.txt
- Raw_data/Small_range_case/
- Raw_data/Small_range_case/Inputs_Training_set.txt
- Raw_data/Small_range_case/Inputs_Validation_set.txt
- Raw_data/Small_range_case/Outputs_Training_set.txt
- Raw_data/Small_range_case/Outputs_Validation_set.txt
- Raw_data/Large_range_case/
- Raw_data/Large_range_case/Inputs_Training_set.txt
- Raw_data/Large_range_case/Inputs_Validation_set.txt
- Raw_data/Large_range_case/Outputs_Training_set.txt
- Raw_data/Large_range_case/Outputs_Validation_set.txt
