# Supplementary material for: Uncertainty propagation in pore water chemical composition calculation using surrogate models
Source: Sci Rep. 2022 Sep 5;12:15077. doi: 10.1038/s41598-022-18411-5 (PMC9445106; doi:10.1038/s41598-022-18411-5)
Supplement: Supplementary file 2 — Supplementary Information 2. [file 41598_2022_18411_MOESM2_ESM.zip › Raw_data/Small_range_case/Inputs_Training_set.txt]

   4.1163270e+01   6.4373023e+01   1.1164001e+00   4.2057416e-01   1.5065524e+00   5.8257568e-01   7.2843949e-02   1.1484292e+00   5.7770892e-01   6.6300530e-01   4.3240124e-01   7.0711609e-02  -6.7633333e-03  -7.1145390e-02  -1.0631837e-01   2.8603242e-02  -1.8421574e-01  -2.8594016e-01   8.2570544e-02
   4.1708253e+01   6.9828479e+01   1.0223838e+00   3.8589571e-01   1.6729847e+00   6.3483156e-01   7.8672640e-02   1.3621178e+00   6.5792158e-01   8.4837591e-01   5.4155598e-01   1.1670257e-02   8.0581941e-02   8.3731246e-02   3.0435280e-02   3.4014823e-02   5.0448813e-02  -2.2493134e-01   1.6156502e-01
   3.8542378e+01   6.1515278e+01   1.1503755e+00   3.9223975e-01   1.5432913e+00   5.7661311e-01   7.1591393e-02   1.3336181e+00   7.6254660e-01   8.1596442e-01   6.7535463e-01  -7.3073194e-02   8.0301803e-02   1.5757209e-01  -2.7443365e-01  -2.8560056e-03   1.9664361e-01   7.0583142e-01  -4.3461128e-01
   4.3441784e+01   7.1681502e+01   1.0016597e+00   4.0112410e-01   1.6383346e+00   5.6108339e-01   6.8647580e-02   1.1164837e+00   7.3058158e-01   6.4426028e-01   6.4344173e-01   2.6646271e-02  -1.9537597e-02  -1.2862116e-01   1.7556823e-01   6.3253466e-02  -5.5797404e-02   3.6745771e-01  -7.2493891e-01
   3.9523214e+01   6.2391537e+01   1.1297011e+00   4.1848443e-01   1.6743235e+00   5.7385345e-01   7.6076977e-02   1.2099027e+00   7.9346904e-01   7.8096563e-01   5.0552196e-01  -8.1994718e-02  -6.2865221e-02  -1.3217760e-01  -2.0456161e-01  -4.6732312e-02  -1.1977109e-02  -6.3698598e-01   1.4847460e-01
   4.0747826e+01   6.1514562e+01   1.0224295e+00   4.5231763e-01   1.6428372e+00   5.9009400e-01   8.0002011e-02   1.2508006e+00   6.7521330e-01   7.8230794e-01   7.1773261e-01   7.4142495e-02   5.3695539e-02  -1.3731323e-01  -9.1818828e-02  -1.2222200e-02   2.8772608e-02  -7.2562847e-01  -4.0746965e-01
   4.1890616e+01   7.0955298e+01   9.9114069e-01   4.2801000e-01   1.4620770e+00   6.2790269e-01   7.4641825e-02   1.2987121e+00   5.8333969e-01   7.8636786e-01   5.2418953e-01  -8.2367131e-02  -4.0839592e-02  -3.2651670e-01   3.1888703e-01   8.4875900e-02  -2.7978045e-01   9.7516986e-02   7.5841641e-01
   3.8327783e+01   6.1451350e+01   1.1402907e+00   4.4849094e-01   1.5392923e+00   5.8717031e-01   6.7453580e-02   1.1039729e+00   6.4909888e-01   5.5492944e-01   5.1904307e-01  -1.3627710e-02  -3.7549070e-02  -3.5988948e-02  -7.4180815e-02  -1.9729999e-02   3.1465246e-01  -3.5816100e-01  -3.4883310e-01
   4.0598905e+01   6.2610188e+01   1.0780928e+00   4.0535993e-01   1.6594071e+00   6.2076428e-01   7.3062214e-02   1.2687948e+00   8.5922229e-01   6.7034160e-01   4.8130321e-01  -1.6155472e-02   5.1857321e-02   2.8499992e-01  -2.4883095e-01   2.0333277e-02  -1.8149085e-01  -4.0991933e-01   1.9263806e-01
   4.4098417e+01   6.5073481e+01   1.0058149e+00   4.2347236e-01   1.4422964e+00   5.9407758e-01   6.9238935e-02   1.2647769e+00   6.3342236e-01   7.0957879e-01   5.6788919e-01  -1.5628280e-02  -7.4646370e-03   4.3784968e-02  -2.3738625e-01  -7.8509239e-02   2.4835993e-01  -6.7630803e-01  -1.4036797e-01
   4.3175649e+01   6.8572428e+01   1.1137446e+00   4.2576189e-01   1.6299061e+00   5.7873260e-01   7.7163327e-02   1.2065119e+00   7.6248418e-01   5.9908993e-01   6.4706927e-01  -8.5832672e-02  -4.7207377e-02   1.4677419e-01   9.6076023e-02  -2.5484827e-02  -1.2247820e-01  -7.3881508e-01  -8.4819198e-01
   4.2903948e+01   6.4797532e+01   1.1513218e+00   4.1273685e-01   1.5110257e+00   5.5844154e-01   7.2217356e-02   1.3686869e+00   6.9278459e-01   7.1247758e-01   4.9809992e-01   9.2922148e-03   6.4378244e-02  -1.4595945e-01  -2.2400797e-01  -8.3706969e-02  -1.5417037e-01   8.2822148e-01   1.2788913e-02
   4.2077600e+01   7.1261099e+01   1.0512422e+00   3.8813646e-01   1.5211653e+00   5.8169440e-01   7.6820608e-02   1.1513869e+00   5.3960943e-01   6.4223012e-01   4.5153065e-01   7.3248837e-02   6.9642325e-02   3.1241184e-01   2.9978625e-01  -2.0112583e-02  -2.8509078e-01  -5.5978489e-01   7.7377823e-01
   3.9708431e+01   7.1318794e+01   1.1146944e+00   4.3336863e-01   1.6018547e+00   5.6889159e-01   7.9405850e-02   1.3590846e+00   5.3272782e-01   8.6069716e-01   5.5698506e-01   4.3097059e-02  -8.0919814e-02   9.5124570e-03   7.4489170e-02   1.1264039e-02   4.0688506e-02  -4.7615201e-01  -3.8917599e-01
   4.1101871e+01   6.1418055e+01   1.1119557e+00   4.1264471e-01   1.5594941e+00   5.7881158e-01   7.5470748e-02   1.1951776e+00   8.2154446e-01   7.2752988e-01   6.7282587e-01  -4.9996672e-02  -7.7147639e-02  -2.9942249e-02   1.1204642e-01   8.6407020e-02  -3.0770654e-01   3.8673628e-01  -2.8451542e-03
   4.3293183e+01   6.2502182e+01   1.0729504e+00   4.0700879e-01   1.6772263e+00   6.0335034e-01   7.6892947e-02   1.3006559e+00   7.3265584e-01   7.3530351e-01   5.2766631e-01   3.0179838e-02   7.8680174e-02   2.3637779e-01   5.5835452e-02   7.9458408e-02  -3.3028347e-01  -5.9050702e-01  -6.9884155e-01
   3.8645508e+01   6.6167773e+01   1.0826972e+00   4.4641742e-01   1.6090550e+00   6.1985150e-01   6.8702853e-02   1.0585934e+00   7.1292007e-01   6.1025986e-01   4.4087758e-01  -3.8600377e-02   1.8215182e-03   6.6789966e-02  -1.7869700e-01  -4.8024607e-02   4.0877329e-02  -6.6340670e-01   2.8850500e-01
   4.4145709e+01   6.9483977e+01   1.0784221e+00   3.8093184e-01   1.5402055e+00   6.1235600e-01   7.6342299e-02   1.0934083e+00   7.3050418e-01   8.0190117e-01   5.4353302e-01   1.8195125e-02  -4.9032733e-02  -2.5237897e-01  -4.2532797e-02  -3.4193654e-02   3.0213671e-01   6.0032314e-01   1.5002102e-01
   4.3642807e+01   7.0537566e+01   1.1214299e+00   4.2837734e-01   1.6821291e+00   6.5212546e-01   6.7483945e-02   1.3537974e+00   5.8383167e-01   8.1002111e-01   7.6854964e-01   8.6455079e-02   3.9961324e-02   9.3042044e-02   1.8646029e-01   7.1503212e-02  -1.0275170e-01   6.1319727e-01  -5.4106632e-01
   4.4089438e+01   6.7768574e+01   1.0457447e+00   4.0480409e-01   1.4492376e+00   6.2325318e-01   7.0318181e-02   1.2028982e+00   8.3762169e-01   5.4755941e-01   5.4654211e-01   4.2793109e-02   2.8654939e-02  -2.5529141e-01  -3.0799963e-01  -2.2793207e-02  -3.1530286e-01  -1.7540160e-01   4.6070468e-01
   4.2113151e+01   6.3060292e+01   1.0993236e+00   4.4197123e-01   1.5347082e+00   6.4451777e-01   7.9237393e-02   1.2477441e+00   5.3546676e-01   6.5718149e-01   7.1573256e-01   6.7719069e-02   4.7246114e-02  -2.4780689e-01   1.4689373e-01   7.6394127e-02   5.5726009e-02  -8.4905934e-01   1.7583247e-01
   3.8529890e+01   6.0850457e+01   1.0038544e+00   4.2584600e-01   1.4998190e+00   6.3199668e-01   7.8527125e-02   1.2858823e+00   5.6918882e-01   6.5634077e-01   7.2958008e-01  -3.1830349e-02  -5.2531012e-03  -1.8864961e-01  -1.9791231e-01  -2.2012968e-02  -1.4276427e-01  -4.1574497e-01  -6.1298502e-01
   3.8645549e+01   6.3066622e+01   1.0467967e+00   4.2320787e-01   1.6477455e+00   5.8246933e-01   8.0046573e-02   1.0621871e+00   8.4838576e-01   5.8609387e-01   4.7121306e-01   1.6273510e-02   4.7123885e-02  -2.7262977e-01  -8.1777663e-02  -2.7814541e-02  -1.0028134e-02  -8.1393245e-01   2.4404219e-01
   4.2045814e+01   6.3421521e+01   1.0721854e+00   4.0451651e-01   1.6074702e+00   6.3011171e-01   7.4376761e-02   1.3203666e+00   6.0465269e-01   8.4994065e-01   5.8981649e-01   1.9030580e-02   5.0581441e-02  -1.1068535e-01   3.4584964e-01  -7.3858145e-02  -6.9110765e-02  -6.5486592e-01  -8.6526428e-01
   4.4410957e+01   6.2095509e+01   1.0980986e+00   4.1954378e-01   1.4730562e+00   6.1379322e-01   7.7912362e-02   1.0399155e+00   5.3771525e-01   8.4706907e-01   7.4685099e-01  -3.6315201e-03  -5.4546963e-02  -1.8923728e-02   1.1564600e-01  -3.7709595e-02  -2.9845150e-01  -2.4128774e-01   4.1526781e-01
   4.2291762e+01   6.6559721e+01   1.0716363e+00   4.0742385e-01   1.5167318e+00   5.7688626e-01   7.1098818e-02   1.0381477e+00   7.1953804e-01   6.0216696e-01   6.7737440e-01   6.7357495e-02   7.4725464e-02  -9.7151647e-02   1.7465053e-01  -5.7134289e-02   1.5813001e-01  -7.2369213e-01  -9.9123338e-02
   3.8327775e+01   6.5835230e+01   1.1206167e+00   3.8261661e-01   1.4803974e+00   6.2370200e-01   6.9763968e-02   1.0808461e+00   5.5322416e-01   8.5555423e-01   6.8179209e-01   6.9850502e-02  -5.2668468e-02  -3.3151770e-01  -3.1457218e-01  -6.0160075e-03  -1.1815456e-01  -4.8487013e-01  -4.9959196e-01
   4.0773168e+01   6.9052096e+01   1.0877433e+00   4.2136424e-01   1.4932098e+00   6.4495254e-01   7.2672209e-02   1.2080650e+00   7.3870374e-01   6.3993558e-01   4.8833692e-01  -5.4255113e-02   7.0745682e-02  -2.7109838e-01   1.6637479e-01   5.7296343e-02  -1.9641906e-01   5.6728510e-01  -6.5603158e-01
   4.0935875e+01   6.3586322e+01   1.1545086e+00   4.1557835e-01   1.5682168e+00   6.0428580e-01   7.1145544e-02   1.3660306e+00   7.3549605e-01   7.7486636e-01   5.5071855e-01   7.3603645e-02   8.5159370e-04   1.7630625e-02  -1.3865712e-01   4.8024278e-02   2.1409777e-01  -5.4817131e-02  -2.9544886e-01
   3.8346252e+01   7.1677370e+01   1.0894642e+00   4.0174527e-01   1.4204004e+00   5.6875028e-01   6.9262376e-02   1.2830606e+00   6.7897468e-01   8.6807192e-01   4.3757474e-01   1.1701236e-02  -1.7137150e-02   2.3074299e-01  -2.1619631e-01  -4.4611570e-02  -9.6180083e-02   1.9713975e-01  -8.5338658e-01
   4.2643334e+01   6.3781295e+01   1.0368982e+00   3.9600656e-01   1.4539827e+00   5.8371888e-01   7.5515464e-02   1.0311863e+00   7.3065018e-01   5.3628437e-01   6.9459360e-01   6.7710003e-03   4.9686523e-02  -1.7422840e-01   3.2821612e-01  -5.1278085e-02   3.4375008e-01   3.2438185e-01  -6.2188843e-01
   3.9388344e+01   6.6157141e+01   1.0731767e+00   4.2625213e-01   1.6375117e+00   5.6069590e-01   7.0132274e-02   1.0597252e+00   6.5454544e-01   6.2901418e-01   6.3470902e-01  -8.3759252e-03   2.2588592e-03   1.0035856e-03  -1.3704369e-01  -4.8332973e-02   2.6885567e-01   2.9158092e-01  -4.1041946e-01
   3.7677753e+01   6.9469837e+01   1.0551460e+00   4.1584474e-01   1.6226082e+00   5.6696295e-01   7.7566333e-02   1.1856170e+00   6.1665388e-01   8.4539919e-01   6.8821171e-01  -8.9836620e-03   4.3677720e-02  -1.5037497e-01  -8.3326197e-02   6.3857526e-02  -1.4752371e-01   3.3118149e-01  -8.1457802e-01
   3.8974901e+01   6.1775169e+01   1.1257778e+00   3.8896381e-01   1.5511255e+00   5.9280635e-01   8.0061496e-02   1.0606629e+00   5.6737929e-01   7.8975410e-01   6.0006248e-01  -2.9849757e-02   4.3620279e-02   2.1737873e-01   1.0602683e-02  -1.8163173e-02   7.4589114e-02   6.2525841e-01  -3.8995533e-01
   3.8116115e+01   6.3556700e+01   1.0788517e+00   3.9983609e-01   1.4865038e+00   6.2993115e-01   7.4657007e-02   1.0533131e+00   7.9845339e-01   6.4283456e-01   5.2739739e-01  -2.8659570e-02  -7.5683532e-02   6.0349025e-02   1.2401053e-01   6.6549077e-02  -1.0406635e-01  -6.9375549e-01   1.2339095e-01
   4.2425775e+01   7.0475280e+01   1.0502763e+00   4.2375781e-01   1.5447899e+00   5.8211371e-01   7.2537658e-02   1.1413406e+00   8.4691354e-01   7.4492423e-01   7.3606665e-01   3.0522295e-02   1.7921069e-02   1.3804439e-01   1.1695276e-01  -4.8548888e-02   1.8076186e-01  -3.2272529e-01  -4.3262987e-01
   4.3989967e+01   6.0346778e+01   1.1080562e+00   4.2682554e-01   1.5934777e+00   6.1929353e-01   7.3304924e-02   1.3340880e+00   5.5829710e-01   5.6107742e-01   4.9851832e-01   2.6699331e-02   5.4689821e-02   1.1052080e-01  -1.5193379e-01  -8.7522415e-03   3.8194391e-02  -2.0190963e-01   1.7810720e-01
   3.9432005e+01   6.4078249e+01   1.0488217e+00   3.9488609e-01   1.6610272e+00   5.8986859e-01   7.4688730e-02   1.1125372e+00   8.2434327e-01   6.4943629e-01   7.3374836e-01  -4.7177965e-02   5.5937754e-02  -2.5142138e-01  -2.6172070e-01   1.2872807e-02  -1.3698685e-03   2.8084529e-01   5.4961453e-01
   3.9026054e+01   6.2535066e+01   9.9036636e-01   3.9855029e-01   1.5996798e+00   5.9153124e-01   6.8795364e-02   1.2478257e+00   5.8581854e-01   8.5487225e-01   5.1448756e-01   8.4089028e-02   4.9965624e-03   2.0607248e-01   5.0125589e-02   7.9640061e-03  -4.3210219e-02   4.6998481e-01   8.0260347e-01
   4.1363944e+01   6.4552540e+01   1.1085246e+00   4.0867442e-01   1.4964863e+00   6.1660453e-01   7.1752787e-02   1.1431918e+00   7.7576068e-01   5.9096969e-01   5.4188559e-01   4.7896878e-02   6.4295971e-02   3.0631460e-01  -1.5390009e-01   3.3239085e-02  -2.4155910e-01   6.1686240e-01  -6.7236576e-02
   4.3182993e+01   6.8373522e+01   1.1111640e+00   4.4034294e-01   1.6252153e+00   5.8806196e-01   7.6072727e-02   1.3721357e+00   8.4635656e-01   7.9374675e-01   4.5662929e-01  -5.3813324e-02   4.1840731e-03  -2.5754338e-01   1.9427271e-01  -6.9616166e-02  -2.9181184e-01   7.9946855e-01   8.2287799e-01
   4.0978183e+01   6.5979184e+01   1.0974611e+00   4.1783550e-01   1.6604274e+00   6.2554557e-01   7.8330634e-02   1.1753291e+00   6.5501003e-01   6.8458463e-01   6.9510283e-01   1.3104885e-02  -2.9173220e-02   1.3614313e-01   2.4543150e-01  -4.9136617e-02   2.4162942e-01   5.4585632e-01   1.5270592e-01
   4.1721203e+01   6.9297749e+01   1.1397062e+00   4.0441412e-01   1.4693760e+00   6.5078803e-01   7.1537947e-02   1.3427346e+00   5.5703909e-01   6.5193657e-01   5.8431076e-01  -7.6687234e-03   8.1249344e-02   6.9407030e-02   1.3344177e-01   6.7501171e-02   1.5994116e-01  -1.0854773e-01   8.5859669e-01
   3.8271151e+01   6.9034046e+01   1.1071538e+00   4.4669658e-01   1.6349764e+00   6.0941056e-01   7.4141052e-02   1.0297996e+00   8.3555529e-01   8.2478426e-01   6.7329839e-01   9.8679525e-04   1.5482254e-02  -1.6568963e-01   1.8522986e-01   4.5605201e-02   2.7301025e-01  -5.3119024e-01  -6.6911272e-01
   4.0864282e+01   7.1165384e+01   1.1325658e+00   4.0915426e-01   1.4892801e+00   6.1727123e-01   6.9472169e-02   1.0443785e+00   7.5066954e-01   7.5182052e-01   5.4621347e-01  -4.9036532e-02  -3.2054901e-02  -3.5120921e-02   1.2836198e-01   2.9010728e-02  -1.3917144e-01  -3.0771284e-01  -3.2025530e-01
   4.0417856e+01   6.5950396e+01   1.0831845e+00   3.8204918e-01   1.6696605e+00   5.8772779e-01   7.3255743e-02   1.0645759e+00   6.5017643e-01   7.9039886e-01   5.1118398e-01  -6.7440479e-02  -7.7809960e-02  -1.0009655e-01   1.6860725e-01   8.3674708e-02  -2.4786292e-01  -5.2881642e-01   2.2177417e-01
   3.8458354e+01   7.0458606e+01   1.0600531e+00   3.8897283e-01   1.6562065e+00   6.3854932e-01   6.8145340e-02   1.2961373e+00   7.8318631e-01   8.7308032e-01   4.4873524e-01   7.3959209e-02   4.3458956e-02  -2.4675771e-01  -2.3422567e-02   4.7353640e-02   2.0968541e-01  -4.2431679e-01   1.9950495e-01
   4.4523738e+01   6.0898850e+01   1.0102224e+00   3.9042901e-01   1.6171546e+00   6.0821588e-01   7.7303525e-02   1.1117080e+00   8.4599325e-01   7.2267349e-01   7.0210744e-01   1.5123834e-03  -1.9622434e-02  -2.1533012e-02   2.6412622e-01   1.9662201e-02   3.4077734e-01  -2.3802007e-01   2.0207298e-01
   3.9122291e+01   6.4755192e+01   1.1614079e+00   3.8352479e-01   1.4755427e+00   5.5951890e-01   7.0523774e-02   1.3071634e+00   8.4682025e-01   8.2709266e-01   4.9020347e-01  -3.5064039e-02  -6.2161394e-02  -1.5884394e-01   2.5984729e-01   7.1156648e-02  -2.5715301e-01  -5.5544747e-01   1.2553533e-01
   4.0376433e+01   6.5163694e+01   1.0744377e+00   4.4514370e-01   1.6790901e+00   6.0043077e-01   6.9683407e-02   1.3562427e+00   7.2242360e-01   8.0192182e-01   4.3603714e-01  -3.0407462e-02  -7.6257122e-02  -2.5940629e-02   2.5150381e-03   4.0214574e-02   1.7184957e-01   7.8417267e-01   3.8742992e-01
   3.7882562e+01   7.0979858e+01   1.1624588e+00   4.0997380e-01   1.4573852e+00   6.2899620e-01   7.1156775e-02   1.0433265e+00   8.2944416e-01   6.5618858e-01   5.8050321e-01   1.6962027e-02  -6.7697100e-02  -2.3161490e-01   7.2434260e-02  -2.7578953e-02   2.9906773e-01  -3.8352358e-01  -3.0935221e-01
   4.2903248e+01   6.0710273e+01   1.0353927e+00   3.9264057e-01   1.4738274e+00   5.7866597e-01   6.9027010e-02   1.3640680e+00   6.7481765e-01   7.2740144e-01   7.3573997e-01   7.2359896e-02  -5.2508578e-02  -2.9624457e-01  -3.5416887e-02   4.6562693e-02  -3.3474503e-01  -4.1151906e-01  -3.8724076e-01
   3.9600634e+01   6.3524027e+01   1.1394085e+00   3.8102283e-01   1.5254760e+00   6.0546116e-01   7.4406636e-02   1.1014601e+00   6.6986031e-01   5.5388078e-01   5.9425582e-01  -6.5186842e-02  -3.2734095e-02   2.2642413e-02   7.6213535e-02  -1.1029679e-03  -3.4393849e-01   3.1482875e-01   5.7745853e-01
   3.9987997e+01   6.3836176e+01   1.1535559e+00   3.8217952e-01   1.5929022e+00   6.0960774e-01   7.2402225e-02   1.0928475e+00   5.6712696e-01   6.5604680e-01   5.8335172e-01  -6.6759749e-02   4.2431059e-02  -9.4047786e-02  -2.7142769e-01  -1.6515948e-02  -3.2702255e-01   8.2186322e-01  -4.4338352e-01
   4.4097831e+01   6.7116426e+01   1.1407575e+00   4.0201328e-01   1.5403750e+00   5.6605171e-01   7.2485496e-02   1.1209298e+00   5.9261549e-01   6.4075048e-01   4.9910644e-01  -3.7803946e-02   6.1900493e-02   3.0831703e-01  -3.1479915e-01   8.0163364e-02   2.2884990e-01   7.2915454e-01   4.9491633e-01
   3.8988876e+01   7.1312124e+01   1.0797781e+00   3.9800524e-01   1.6706062e+00   6.0444112e-01   7.4117557e-02   1.2800780e+00   6.3894695e-01   7.1401492e-01   4.4824912e-01  -1.1661565e-02  -1.4288485e-02   2.9477843e-01   9.0604004e-02  -2.5407794e-03  -2.8331519e-01  -1.2786619e-02   3.8811762e-01
   4.0272100e+01   6.2429221e+01   1.1668488e+00   3.8477997e-01   1.4354183e+00   5.6250627e-01   7.5191620e-02   1.2653664e+00   6.9276369e-01   6.4677047e-01   4.9754624e-01  -4.8605051e-02   5.3909380e-02   1.7957957e-01  -2.7485130e-01   7.1882836e-02  -2.3897435e-01  -8.1739323e-01   6.0944107e-01
   3.9087753e+01   6.5346491e+01   1.1273444e+00   4.2749423e-01   1.4916544e+00   6.4958601e-01   6.9486967e-02   1.1720006e+00   5.7412628e-01   6.4917869e-01   5.1166190e-01   8.0341505e-02  -1.3370504e-02  -2.9342776e-01   7.6260514e-02   7.5843293e-02  -2.7682103e-01  -5.8207593e-01  -6.7239026e-01
   3.9745749e+01   6.4433858e+01   1.0694399e+00   4.3469453e-01   1.4204088e+00   6.0299590e-01   7.2856070e-02   1.2578537e+00   6.8193204e-01   7.2378736e-01   4.6724020e-01  -1.4596393e-02  -1.5042926e-02   2.6702935e-01   2.6332125e-01   4.5838177e-02  -2.7508521e-01   4.8500725e-01   3.1817628e-01
   3.7673248e+01   6.3771910e+01   1.0928338e+00   4.3202204e-01   1.5964107e+00   5.6363964e-01   7.1806536e-02   1.2120423e+00   6.8156164e-01   5.9724017e-01   7.5500875e-01   4.7659370e-02  -3.5873505e-02  -7.7988193e-02   8.1262964e-02  -7.4128696e-02  -2.9814740e-01   4.1777095e-01  -9.0926787e-02
   3.8623852e+01   6.7220622e+01   1.0120976e+00   3.9714114e-01   1.4309860e+00   5.6348209e-01   6.9910273e-02   1.1149362e+00   5.7078552e-01   7.3383249e-01   7.5426341e-01   7.9262363e-02   2.3961073e-03   1.9050684e-01   2.1635093e-01  -6.3155235e-02   1.6769203e-01  -1.8307777e-01   7.9883938e-01
   3.7940014e+01   6.3403422e+01   1.0651015e+00   4.4364926e-01   1.5591171e+00   6.2019733e-01   7.2971071e-02   1.0975932e+00   8.2467623e-01   8.6460749e-01   5.6550382e-01   3.4617869e-02  -8.1185912e-02   3.0705941e-01  -8.2362263e-02   3.7586050e-02  -7.3264614e-03   1.7940781e-01   1.4986575e-01
   3.7698535e+01   6.0710938e+01   1.1575806e+00   3.9107334e-01   1.4851124e+00   6.3738309e-01   7.9756238e-02   1.2446826e+00   5.6037696e-01   5.5837835e-01   6.4160137e-01   6.0244192e-02  -5.0295950e-02  -3.3409068e-01   2.4845526e-01   2.1013061e-02  -3.2750309e-01  -6.3269213e-01   7.3041380e-01
   3.9689654e+01   6.5819779e+01   1.0753706e+00   4.1577177e-01   1.4548977e+00   6.4378082e-01   7.3923816e-02   1.0965054e+00   8.4748082e-01   5.4084658e-01   6.1359880e-01   3.4155875e-02   7.2702550e-02   9.0140931e-02  -2.4911882e-01   3.6948488e-03   1.3352895e-01  -3.1147746e-01   6.3542954e-01
   3.9760133e+01   7.1524021e+01   1.0591428e+00   4.4918433e-01   1.5206831e+00   6.5001484e-01   6.7806484e-02   1.1461541e+00   8.3228410e-01   6.8143455e-01   6.4673542e-01  -8.1997161e-02  -5.3703237e-02  -2.7232727e-01   3.1318696e-01  -1.8788137e-02   8.8093716e-02  -1.4188043e-02  -6.5935062e-01
   3.9948031e+01   7.1566080e+01   1.1300130e+00   4.4846250e-01   1.4806854e+00   5.6189646e-01   7.7685654e-02   1.0860006e+00   8.6990358e-01   8.4747164e-01   6.4097776e-01  -5.4453442e-02   4.1496096e-02  -1.5098108e-01   1.1603372e-01  -1.5212080e-03   6.2778415e-02  -5.2489385e-01   1.0293215e-01
   4.0840694e+01   6.5699714e+01   1.0458542e+00   4.4275554e-01   1.5106193e+00   5.8153455e-01   6.7789316e-02   1.1848415e+00   5.6534006e-01   7.3596403e-01   6.2092034e-01  -4.8040956e-02  -8.0414050e-03  -1.9374378e-01   2.1658222e-01  -1.7648555e-02   7.3505080e-02   5.7814525e-01  -1.1206024e-02
   4.1581728e+01   6.0861088e+01   1.1730491e+00   3.8092331e-01   1.4342676e+00   5.7610509e-01   7.0079195e-02   1.1886588e+00   7.1648835e-01   5.6847046e-01   5.4426898e-01   5.7982198e-02   3.0187003e-02   2.6694561e-01   3.0169135e-01  -5.5310988e-02   1.8664379e-02   7.8624789e-01   2.7186525e-01
   4.4143219e+01   6.5579729e+01   1.0480237e+00   3.8328217e-01   1.6027293e+00   5.9544986e-01   7.5113520e-02   1.2203992e+00   5.9187239e-01   6.2901064e-01   6.5488118e-01  -5.8271088e-02   2.6515214e-02  -9.8794452e-02   2.2409845e-01  -9.1844146e-03   5.3320762e-02   7.3335102e-01   7.7411397e-02
   4.4392407e+01   6.4257789e+01   1.0716914e+00   4.3678562e-01   1.5856346e+00   6.4582411e-01   7.0965967e-02   1.2239472e+00   6.6343269e-01   6.6884450e-01   5.5396540e-01   8.0050099e-02  -5.1175301e-02  -1.8317456e-01  -2.5847338e-01   3.0538659e-02  -2.9021612e-02   7.0364135e-01  -4.7284317e-01
   4.4122821e+01   6.5379201e+01   1.0180339e+00   4.0633680e-01   1.6749302e+00   6.3514906e-01   7.3403829e-02   1.2837348e+00   5.5732113e-01   7.3043489e-01   7.4820180e-01  -4.6127938e-02  -6.6115391e-02   2.1351948e-01   1.4915668e-01   4.1985526e-02  -3.0252612e-02   1.4730382e-01  -2.0869537e-01
   4.2070189e+01   7.1420886e+01   1.0714872e+00   4.5023565e-01   1.5745283e+00   6.4247000e-01   7.8028397e-02   1.2142274e+00   8.0935559e-01   8.2529275e-01   6.7331303e-01   4.6082588e-02  -6.6970463e-03   8.6727815e-02  -9.7057895e-02   8.2925249e-02  -8.7257896e-02  -3.2614977e-01  -6.8022076e-01
   3.8720481e+01   6.5500851e+01   1.0033208e+00   4.2968760e-01   1.6083434e+00   5.6364662e-01   7.0913059e-02   1.2026266e+00   7.7839209e-01   6.4791688e-01   6.2266798e-01   3.3500246e-02   7.6612014e-02   2.5048956e-01   3.0091643e-01   6.3223773e-02   3.1931677e-01   2.5691145e-01  -1.1768225e-01
   4.2932007e+01   6.1682585e+01   1.1583613e+00   4.0392789e-01   1.6811334e+00   5.6473146e-01   7.2647161e-02   1.1857384e+00   8.0398945e-01   5.4444607e-01   7.0590437e-01   3.0136166e-02   6.7466983e-02   1.0242194e-01  -1.5116845e-01   5.3470987e-02  -2.9375005e-01   4.0286443e-01   7.6044711e-01
   4.2112850e+01   6.8857264e+01   1.1672425e+00   4.0570292e-01   1.6230556e+00   6.3558288e-01   6.8806304e-02   1.2377477e+00   8.5370869e-01   6.2563563e-01   5.3800314e-01   1.2986653e-02   2.6958686e-02  -2.5043738e-01  -3.4351036e-01   2.7723581e-02   2.6649703e-01  -4.9178675e-02  -5.9510061e-01
   4.1905679e+01   6.9253256e+01   9.9595940e-01   4.2557669e-01   1.6186823e+00   6.3202104e-01   6.7993669e-02   1.2841799e+00   6.9457859e-01   6.9885934e-01   7.1608000e-01   4.0853780e-02   8.3892382e-02   6.1059489e-02  -1.0158462e-01   7.6682029e-02   7.0330900e-02   3.4783343e-01  -1.6122443e-01
   3.8553869e+01   6.2667910e+01   1.1711181e+00   4.0787656e-01   1.6225177e+00   5.7655763e-01   6.8257042e-02   1.1511788e+00   7.6003481e-01   8.5668465e-01   7.2231177e-01  -6.5325690e-02   1.7371788e-02   2.7590256e-01  -2.1060707e-01   2.0498885e-02   2.3625717e-01   7.4905420e-01  -6.9409117e-01
   3.8978338e+01   6.9171270e+01   1.1623034e+00   4.1373605e-01   1.6772393e+00   5.5954353e-01   7.4188060e-02   1.2969754e+00   5.6244903e-01   7.8197457e-01   6.2578232e-01   3.3032779e-02   3.7062303e-02  -2.6034868e-01   2.1877937e-01  -7.2991270e-03  -1.6673626e-01  -7.3921278e-01  -3.7211454e-01
   4.4523485e+01   7.0481123e+01   1.0632572e+00   4.1662101e-01   1.5762226e+00   6.1245501e-01   7.6771100e-02   1.2616463e+00   7.4485439e-01   5.6147855e-01   6.9711798e-01  -6.1969278e-02  -4.5638854e-04   2.1142069e-01   3.3778000e-01  -5.5061968e-02  -1.9468276e-02   2.1579267e-01   8.1277454e-01
   4.1408282e+01   6.4293345e+01   1.0018663e+00   4.1250714e-01   1.6389684e+00   6.3910767e-01   7.7616335e-02   1.3122905e+00   7.2760701e-01   7.2712352e-01   4.9406976e-01  -5.2038044e-02   8.1614052e-02   1.5199668e-01  -1.1978262e-01  -3.4181265e-02  -2.4426489e-01   2.4640713e-01   3.7666157e-01
   3.9304268e+01   6.8249533e+01   1.1543279e+00   4.0126098e-01   1.6002917e+00   6.0353400e-01   6.9520357e-02   1.3488666e+00   6.8918257e-01   6.0596714e-01   4.3720764e-01   4.0966779e-02   5.1919734e-02   3.1251991e-01   1.5146467e-01   2.8834736e-03   8.9876951e-02  -8.4373736e-01   1.2282314e-01
   3.7628148e+01   7.1013044e+01   1.0384271e+00   4.4033628e-01   1.5855467e+00   5.8141906e-01   7.4549697e-02   1.1404920e+00   6.3243724e-01   6.0066941e-01   6.9370291e-01   1.5585701e-02   4.2526784e-02   1.6967796e-01   5.9212173e-02  -4.6175020e-02  -1.2550584e-01  -1.0187361e-01  -7.5192854e-02
   4.0266727e+01   6.9130554e+01   1.0062025e+00   4.5023660e-01   1.5557828e+00   6.5008277e-01   7.0784883e-02   1.1553461e+00   6.3719788e-01   8.3378952e-01   4.3808568e-01  -2.8223924e-02  -2.8562716e-02   1.6502083e-01  -7.5852799e-02  -5.1593851e-02  -9.9385120e-02  -3.8725446e-01   4.0314463e-01
   4.4420547e+01   6.1510611e+01   1.0234481e+00   3.9160473e-01   1.6500164e+00   6.4503211e-01   7.9474935e-02   1.3244259e+00   7.9605889e-01   8.0722588e-01   5.8330394e-01  -1.9338232e-02  -6.5146977e-02   2.7878929e-01   2.7618004e-01   3.2060664e-02   1.6485099e-01  -6.3863371e-01   4.9290231e-01
   3.7672290e+01   7.0929698e+01   1.0129465e+00   3.8872184e-01   1.5035488e+00   6.1303749e-01   7.7645163e-02   1.1406829e+00   6.5439763e-01   7.6767787e-01   7.3164283e-01  -3.5979804e-02  -7.2380843e-02  -1.5693818e-01   2.8491985e-01   1.7300789e-02  -5.1186735e-03   5.9002309e-01   1.3019484e-01
   4.2068143e+01   6.9994403e+01   1.1162012e+00   4.0568891e-01   1.6698523e+00   5.7215096e-01   7.9668279e-02   1.0651174e+00   7.5070825e-01   8.3514960e-01   4.4341474e-01   5.0523323e-02   1.9283054e-02   1.6771893e-01   5.0021097e-02  -3.1854425e-02  -5.0283397e-02   2.5060370e-01   5.1983922e-02
   4.4448343e+01   6.7559402e+01   1.0150894e+00   4.4804759e-01   1.6722563e+00   6.5341285e-01   7.6499046e-02   1.2378476e+00   6.2434624e-01   5.6286344e-01   7.6705218e-01  -6.9391583e-02  -3.3790100e-02   2.2959713e-01   4.3767466e-02  -9.1589727e-03   4.1259624e-03  -1.4688391e-01  -3.5354071e-02
   3.8308085e+01   6.3114530e+01   1.0764411e+00   4.1324088e-01   1.5710342e+00   6.0538643e-01   7.2439110e-02   1.2272735e+00   5.6458387e-01   7.9175546e-01   6.6023575e-01  -1.9643436e-02  -4.5415223e-02  -2.0956066e-01   2.6348369e-01  -6.4262920e-02  -6.5466125e-02   6.3717549e-01   6.6248435e-01
   4.0744886e+01   6.7912570e+01   1.0877104e+00   4.2095057e-01   1.6139560e+00   6.3540489e-01   7.5474787e-02   1.2670415e+00   7.2703135e-01   6.6487302e-01   4.9030398e-01  -8.1755948e-02   8.2375498e-03  -1.2508537e-01   6.6520493e-02  -2.4626612e-02   2.2592504e-01  -8.0724376e-01  -5.0409723e-01
   4.4232751e+01   6.0854765e+01   1.1636354e+00   4.0748132e-01   1.6766996e+00   5.7779527e-01   7.6035344e-02   1.3568148e+00   6.6620031e-01   7.3312444e-01   5.9448214e-01  -8.2036162e-02  -6.1389591e-03   2.2324020e-01   4.6601836e-03   3.6605797e-02   2.7845104e-01  -6.1795100e-01   2.3085411e-02
   4.0698465e+01   6.2455149e+01   1.1567127e+00   4.2712502e-01   1.5167419e+00   6.0550100e-01   6.9580889e-02   1.2754872e+00   7.2681665e-01   8.6030718e-01   5.9072367e-01   7.2764645e-02  -8.9876081e-03  -2.7485320e-01  -2.6816379e-02   5.8404874e-02  -1.4204085e-02   4.3008519e-01   8.5179682e-01
   4.3767422e+01   6.7373043e+01   1.0144701e+00   4.2435897e-01   1.5045370e+00   6.1583613e-01   7.1269057e-02   1.2160447e+00   7.5193357e-01   6.8825269e-01   5.8751216e-01  -7.9360133e-02   6.6593373e-03  -1.8053639e-01  -1.2312872e-01   2.8534701e-02   2.2813662e-01   6.9034914e-01   4.2785180e-01
   4.3142238e+01   6.4879067e+01   1.1606166e+00   4.1485050e-01   1.4602351e+00   5.7774676e-01   6.9564199e-02   1.0513070e+00   5.7586843e-01   5.3957523e-01   5.5218959e-01  -7.2660060e-02   6.5465142e-02  -2.9964754e-01   3.3370356e-01  -6.2135273e-02  -1.2957221e-01  -3.6967924e-01   4.9745644e-01
   4.3814850e+01   6.1956798e+01   1.0237915e+00   4.4714329e-01   1.4395859e+00   5.9731122e-01   7.7506216e-02   1.1364732e+00   7.1599705e-01   7.2239213e-01   4.3037129e-01  -8.1504308e-02  -8.5288378e-02  -1.6025872e-01   6.6005267e-02   1.9713585e-02  -1.2822503e-01   2.9902242e-01   2.4436822e-01
   4.0401845e+01   6.3665600e+01   1.1536951e+00   3.9253729e-01   1.4469995e+00   5.9090363e-01   7.6176965e-02   1.1363574e+00   6.3473753e-01   5.4012825e-01   6.6838999e-01  -8.4300612e-02   1.3985391e-02  -1.0651464e-01  -1.7560949e-01   8.2825047e-02  -2.7456760e-01   3.0501497e-01  -6.3255887e-01
   4.3565915e+01   6.3907502e+01   1.1382766e+00   3.8771157e-01   1.6712859e+00   6.0842476e-01   7.7526080e-02   1.3522992e+00   7.3956595e-01   6.5087482e-01   7.6996848e-01   1.9054887e-02  -5.5776359e-02   3.6372327e-02   2.4465022e-01  -2.2659329e-02  -2.0858898e-01   8.4138780e-01   1.6260655e-01
   3.9612497e+01   6.8518785e+01   1.1354136e+00   4.2352792e-01   1.5869977e+00   5.6019868e-01   6.8475900e-02   1.3569053e+00   6.9002985e-01   8.0348250e-01   5.9388008e-01  -8.8274990e-03  -4.2361466e-02  -1.5485172e-01   2.0679606e-01  -3.4299611e-02   2.3060136e-02  -7.7554381e-02   7.2566932e-01
   4.0128570e+01   6.4462603e+01   1.0976657e+00   4.3513511e-01   1.6478306e+00   6.0932757e-01   7.0165550e-02   1.3128386e+00   7.4876234e-01   8.0203065e-01   7.0915520e-01  -6.3813227e-02   7.2926640e-02  -1.8197095e-01   1.8945056e-02  -6.7322957e-02  -1.9608914e-01  -4.1284319e-01   1.4927631e-01
   4.4077434e+01   6.6131548e+01   1.0632521e+00   4.3593211e-01   1.6613130e+00   6.2357315e-01   7.3912170e-02   1.0799100e+00   7.5006395e-01   5.3822330e-01   5.4793743e-01   6.7195446e-02  -5.3182479e-02  -3.3308183e-01   3.2681687e-02   1.8587464e-02   2.2740991e-02  -8.4736005e-01  -4.7404328e-01
   4.2332715e+01   7.0787725e+01   9.8880808e-01   3.8225485e-01   1.5952956e+00   6.1223560e-01   6.9949267e-02   1.3274498e+00   5.8908934e-01   7.2026330e-01   4.5283253e-01  -1.6555864e-02  -6.8901649e-02   1.2520128e-01   1.2087326e-01  -1.3178241e-02   2.6881489e-01   1.5805732e-01   3.0762125e-01
   3.8198809e+01   6.0474877e+01   1.0813577e+00   4.4917863e-01   1.6250417e+00   6.1969545e-01   6.9112660e-02   1.2216726e+00   6.4943556e-01   5.9308648e-01   5.9045417e-01   3.5418074e-02   7.6757497e-02  -4.1674693e-02  -2.5284324e-01   4.6270297e-02   9.5788781e-02  -5.0618579e-01   5.1516019e-01
   4.4205661e+01   6.9452679e+01   1.0737034e+00   3.9796339e-01   1.4762075e+00   6.5402942e-01   7.4481357e-02   1.2008890e+00   6.8748573e-01   6.7714985e-01   7.2899799e-01   3.5239762e-02  -5.2066310e-02   3.5744809e-02   1.8339562e-01   6.9320534e-02  -3.1347955e-01   7.7864787e-01   4.9449456e-01
   3.7957795e+01   6.1920705e+01   1.0433455e+00   4.4687509e-01   1.5534215e+00   6.0964398e-01   7.6846271e-02   1.3267224e+00   5.8550000e-01   7.6738229e-01   5.9576234e-01   4.4306946e-02   3.9131733e-02   6.3437421e-02   2.9814996e-01  -6.8342108e-02   8.5213967e-02  -2.4465395e-01  -4.7653578e-01
   4.1262110e+01   6.7148527e+01   1.0531300e+00   4.0986329e-01   1.5992529e+00   5.7184547e-01   7.2518229e-02   1.1975916e+00   5.3018320e-01   6.9378769e-01   7.3262343e-01   7.7484371e-02   5.2218208e-02  -2.8870540e-01   1.8736472e-02   6.6390839e-02  -2.3115800e-01   5.5560739e-01   6.7038798e-01
   4.1818857e+01   6.6308776e+01   1.0515915e+00   4.2870887e-01   1.5581268e+00   6.1066886e-01   7.9990214e-02   1.1947605e+00   7.8320161e-01   6.6025472e-01   4.9605142e-01   6.7497932e-02  -6.7287082e-02   3.1628698e-01  -1.5380325e-01   3.7740149e-02  -3.4402283e-01  -5.4843669e-01  -4.2699546e-01
   4.1571520e+01   6.3884188e+01   1.0673147e+00   3.9360765e-01   1.5921266e+00   5.5288839e-01   7.8348133e-02   1.1857112e+00   8.4921590e-01   6.3575148e-01   7.1264067e-01   8.9672405e-03   2.7712529e-02  -1.2663123e-01   3.3991090e-01  -4.4775352e-02  -3.0684043e-01   4.5132107e-01   3.3462280e-01
   3.7598280e+01   6.1856434e+01   1.1337036e+00   4.4646076e-01   1.4661409e+00   5.5561337e-01   7.9199682e-02   1.2153314e+00   6.6804225e-01   5.4429241e-01   4.8245387e-01  -5.0891947e-02  -2.3101704e-02  -2.1125705e-01  -8.4427681e-03  -8.6218995e-02   2.1069471e-01   1.3049387e-01   1.3365394e-01
   3.7517329e+01   6.8324326e+01   1.1749712e+00   4.5184953e-01   1.4300699e+00   6.5356542e-01   7.5334204e-02   1.1971431e+00   5.4639893e-01   7.2598433e-01   6.3346674e-01  -3.4254502e-02   3.6800184e-02  -5.3640141e-02  -2.4693440e-01   7.4220854e-02   1.6165992e-01  -8.4461540e-01  -1.8708426e-01
   4.4491714e+01   6.2511112e+01   1.0873373e+00   4.0359841e-01   1.6828451e+00   5.9483406e-01   7.2811931e-02   1.3196831e+00   6.8803468e-01   6.0875332e-01   5.3512079e-01  -4.5788457e-02  -6.5672891e-02   2.2598691e-01   4.1261465e-03  -1.6374370e-02  -6.0583907e-02   1.3974420e-01  -3.8384011e-01
   3.8493504e+01   6.9620117e+01   1.0763186e+00   4.1844133e-01   1.4184947e+00   6.3082282e-01   7.4644714e-02   1.2609330e+00   6.4522808e-01   8.2470752e-01   5.0818941e-01   2.3390955e-02   5.5038977e-02  -1.3476914e-01  -1.5055256e-01  -5.1103509e-02  -6.6469344e-02   4.2295133e-01  -2.1163368e-01
   4.3312010e+01   6.8841202e+01   1.1235514e+00   4.3894567e-01   1.4458909e+00   5.6647805e-01   7.1060241e-02   1.2597009e+00   7.5632781e-01   6.1687214e-01   4.7128166e-01  -5.3214964e-02  -2.5727053e-02  -9.6409366e-02   1.4587891e-01   2.3290274e-02   2.1020783e-01   4.4951933e-01  -4.5780924e-01
   3.9796084e+01   7.0276637e+01   1.0181474e+00   4.4491927e-01   1.5190913e+00   6.2889069e-01   7.7061211e-02   1.2874583e+00   5.4890345e-01   8.0500555e-01   7.4287452e-01   7.7563196e-02  -7.3705380e-02   1.2547827e-01   3.0909703e-01  -5.0978693e-02   2.4831294e-01  -7.8686404e-02  -1.3855032e-01
   4.1473042e+01   6.9895876e+01   1.1640919e+00   3.8855006e-01   1.6545546e+00   5.6310817e-01   7.6294853e-02   1.1866157e+00   8.3328389e-01   8.4832808e-01   5.6355245e-01  -2.2660704e-02  -2.9334667e-02  -1.4282357e-01  -3.1129834e-01   8.0604755e-03   1.4859634e-01   5.2803708e-01  -6.6421661e-01
   4.3325030e+01   6.1000617e+01   1.1240339e+00   4.0810102e-01   1.5937950e+00   5.5810337e-01   7.8710656e-02   1.2108758e+00   6.4378516e-01   7.4330419e-01   7.3657031e-01  -4.9991923e-02  -1.6033933e-02   3.4413823e-01  -3.2227725e-01   5.7606386e-02  -2.8926725e-01   1.3168602e-01   8.2229373e-01
   3.9733667e+01   6.1250775e+01   1.1030535e+00   4.0547012e-01   1.4603855e+00   6.2719970e-01   7.0099854e-02   1.1040997e+00   8.0034893e-01   8.7033883e-01   4.3090816e-01   4.1368590e-02  -5.2716492e-02  -2.1228963e-01   5.5130838e-02  -5.9530673e-02  -9.8819047e-02   9.0631218e-03  -3.8146251e-01
   3.7535364e+01   6.9483571e+01   1.0434046e+00   4.5104501e-01   1.6154057e+00   5.9895253e-01   7.3107548e-02   1.2240063e+00   6.8717352e-01   6.2575734e-01   5.8339749e-01   5.2368215e-02   4.8724056e-02  -3.2218311e-01  -3.1048511e-01   7.1845727e-02  -4.1929353e-02   2.7912898e-01  -4.1098044e-01
   4.2501100e+01   6.3687251e+01   1.0058993e+00   3.8611512e-01   1.4753994e+00   6.5259292e-01   7.6531733e-02   1.1846089e+00   8.1943584e-01   8.5275039e-01   7.1058142e-01  -2.1832953e-02  -4.4262447e-02   2.3893920e-01   2.8525928e-01  -5.1725633e-02  -2.7832704e-01  -1.4077366e-01  -7.0923175e-01
   4.2349348e+01   6.4698944e+01   1.0650900e+00   4.1814890e-01   1.6148698e+00   5.9265716e-01   7.4838791e-02   1.1147866e+00   7.0064100e-01   6.7235788e-01   6.7431831e-01   4.1385617e-02  -6.3731643e-02   1.0842311e-01   2.4886724e-02  -6.5119640e-02  -1.0667705e-01   5.1357632e-01   3.1273591e-01
   3.9305008e+01   6.3175726e+01   1.0869885e+00   3.9549470e-01   1.4991084e+00   5.6754404e-01   6.8775260e-02   1.3115011e+00   6.2708130e-01   7.1322897e-01   5.5437467e-01  -7.8482380e-02   2.3542968e-02   3.8225158e-02   7.1450033e-02   5.0242836e-03  -2.3501471e-02  -7.8427114e-01  -6.3777249e-02
   3.9156886e+01   6.8458502e+01   1.0493205e+00   3.8795714e-01   1.5333259e+00   5.9526099e-01   7.9932763e-02   1.0518599e+00   6.0687825e-01   7.8865492e-01   5.1197703e-01   1.4926058e-02  -1.9444058e-02   2.9996106e-02  -2.5174487e-01  -4.0764950e-02  -1.1482520e-01   5.4909118e-01  -4.7441299e-01
   4.3008154e+01   7.0865135e+01   1.0406034e+00   4.4995211e-01   1.4474403e+00   5.8425791e-01   7.9551276e-02   1.2802441e+00   8.4872006e-01   6.4174141e-01   5.9202838e-01  -1.0242927e-02   2.7897690e-02   2.9380646e-01  -3.3896608e-01  -2.1256836e-02   2.6820296e-01  -3.3526109e-01  -6.3148058e-01
   3.7667204e+01   6.6618406e+01   1.0381125e+00   3.9687392e-01   1.4192916e+00   5.5721458e-01   7.4557567e-02   1.0404926e+00   8.5510244e-01   8.6356020e-01   7.3242701e-01   7.5415231e-02   6.1132590e-02  -1.3307707e-01   1.3204606e-01  -3.3485439e-02  -3.1653469e-01  -5.7212773e-02  -1.4005388e-01
   4.0410074e+01   7.1452614e+01   1.0078276e+00   4.1794483e-01   1.4543145e+00   6.3654139e-01   6.9217554e-02   1.1452468e+00   7.6041333e-01   6.4295194e-01   6.5549868e-01  -3.9455877e-02  -6.0712301e-02   2.3591485e-01   2.6162737e-01   1.4691402e-02  -8.4339977e-02  -6.6514322e-01   1.6621604e-01
   4.4099611e+01   6.3846361e+01   1.0491541e+00   3.9015118e-01   1.6054286e+00   6.0295866e-01   8.0052342e-02   1.1909936e+00   8.1361658e-01   6.3328487e-01   6.4105478e-01  -7.0184927e-02   4.3658906e-02  -2.1033150e-01   2.8272126e-01  -5.9841324e-02  -1.1279853e-01   3.7207877e-01   4.7579215e-01
   4.3835065e+01   6.8979367e+01   1.1756747e+00   4.0911593e-01   1.6196777e+00   5.8886134e-01   6.8043418e-02   1.1945947e+00   5.2776456e-01   7.3607811e-01   5.2704125e-01   4.0021507e-02   7.5659908e-02  -2.0660988e-01  -1.7531364e-01  -1.4116455e-02   2.7013006e-01   2.6681745e-02   8.1000929e-01
   3.9324203e+01   6.6020591e+01   1.0214490e+00   4.2638509e-01   1.6684461e+00   6.2607736e-01   7.2972191e-02   1.1704879e+00   7.7189250e-01   8.6645885e-01   5.6819552e-01   7.9466560e-03  -6.5173981e-02  -6.6044907e-02   1.4647994e-01  -1.1257852e-03   1.7061470e-01   5.6608962e-02   6.3154290e-01
   4.4299194e+01   7.1548189e+01   1.1613005e+00   4.4077648e-01   1.5702277e+00   5.6153184e-01   6.7363588e-02   1.1461773e+00   6.6570270e-01   8.6468851e-01   6.6076770e-01  -3.8447959e-02   3.1352667e-02   2.5736776e-01  -1.4912117e-01  -6.7964190e-02  -3.4471773e-01   1.0406184e-01   1.6793081e-01
   3.9454261e+01   6.1480972e+01   1.0854989e+00   4.4145447e-01   1.4763087e+00   6.4463059e-01   7.5259178e-02   1.1125061e+00   8.1231764e-01   7.9888599e-01   7.1406511e-01   1.6896826e-02  -5.7767274e-02   7.7972745e-02   2.6610700e-01   2.9831869e-02   2.7541830e-02  -7.5690402e-01   5.5788826e-01
   4.3689919e+01   6.2136540e+01   1.0080972e+00   4.2249723e-01   1.6494299e+00   6.3909621e-01   7.0632063e-02   1.2488260e+00   6.1865427e-01   5.5703941e-01   5.7050420e-01   4.8877735e-02  -7.5996943e-02  -1.6706287e-01  -3.2378163e-01   1.7893259e-02   5.0319810e-02   3.5709967e-01  -6.2982238e-01
   3.9631110e+01   6.3459900e+01   1.0398287e+00   3.9555809e-01   1.4901104e+00   6.3032142e-01   7.4426723e-02   1.2999278e+00   5.9100979e-01   8.0849391e-01   7.3253870e-01  -3.8027235e-02  -4.0544396e-02   2.2832526e-01  -5.9035173e-02   2.2524923e-02  -6.8327339e-03   6.3803160e-01  -1.6031702e-02
   3.9955460e+01   6.0476807e+01   1.0549377e+00   3.8647275e-01   1.4709555e+00   5.8131287e-01   7.7459359e-02   1.0688663e+00   5.7483284e-01   5.4122104e-01   7.3808398e-01   7.6439195e-03   3.9934232e-02   1.0315771e-01  -4.4916437e-02  -5.5746634e-02  -8.0183214e-02  -5.5697388e-01  -8.1266076e-01
   4.0781625e+01   6.6992538e+01   1.1163569e+00   3.9340631e-01   1.4578706e+00   6.5070931e-01   7.4170801e-02   1.1550887e+00   6.0816162e-01   8.1102178e-01   5.4831148e-01  -6.5509828e-02  -6.2212178e-02  -3.3912971e-02   2.8635614e-01   2.2937387e-02  -1.8308447e-01   4.7786989e-01  -3.3412221e-01
   4.0698280e+01   6.9179168e+01   1.0547453e+00   4.3025181e-01   1.5303823e+00   6.3242751e-01   6.9326357e-02   1.3136234e+00   6.7845817e-01   6.3288979e-01   4.6475239e-01  -1.9111295e-02  -7.7397681e-02   1.7123216e-01  -2.8732215e-01   4.2551644e-02  -8.8445423e-03   1.7301611e-01  -2.2284147e-01
   4.2787888e+01   7.0483830e+01   1.0979952e+00   3.9349066e-01   1.4150821e+00   6.4113864e-01   7.6239775e-02   1.0461649e+00   5.5602106e-01   5.8464584e-01   5.8113248e-01   7.5471795e-02  -6.7258846e-02  -5.6061712e-02   2.5652855e-01   5.5756217e-02  -2.0387746e-01  -6.7932544e-01  -4.4410129e-01
   4.0767488e+01   6.4336965e+01   1.0573508e+00   4.4692767e-01   1.5447203e+00   5.9195468e-01   7.4411455e-02   1.0623531e+00   7.4787698e-01   7.5803709e-01   5.8246919e-01   2.9756100e-02  -1.9698961e-02  -2.5164091e-02  -2.8317132e-01  -3.3750031e-02   1.7985194e-01  -8.4595626e-01  -4.4366879e-01
   4.2840478e+01   6.9408912e+01   1.0558839e+00   4.4813958e-01   1.4229634e+00   6.0932406e-01   7.1039257e-02   1.3671395e+00   6.5262080e-01   7.7653588e-01   5.5061090e-01   1.7195616e-03  -4.0698330e-03   2.1439727e-02  -1.7793165e-01  -4.0641235e-02  -3.1064162e-01  -1.7222306e-01   1.3373489e-01
   3.8754558e+01   6.8683126e+01   1.0803881e+00   4.4338934e-01   1.4898058e+00   5.6910999e-01   7.9199935e-02   1.0325749e+00   6.1798468e-01   7.3935684e-01   4.4722575e-01   5.0453458e-02  -4.3862100e-02  -2.9455920e-01  -9.7500810e-02   3.8371855e-02  -4.7239818e-03  -1.6429733e-01   7.0021632e-01
   4.1829540e+01   6.3987357e+01   1.1591742e+00   4.0567577e-01   1.4291197e+00   5.6830142e-01   7.2408875e-02   1.3323721e+00   7.2041642e-01   6.5480481e-01   6.8756594e-01   6.4956637e-02  -7.1153243e-02  -3.1881366e-01   7.1605140e-02   4.5966965e-02  -1.1297114e-01  -3.6310410e-01   5.3937173e-01
   3.7476814e+01   6.4581190e+01   1.0831075e+00   3.9833747e-01   1.6156990e+00   6.2952225e-01   6.7917387e-02   1.3037565e+00   8.4340425e-01   8.1576031e-01   4.4367906e-01   2.1850336e-02  -4.8589419e-02   3.4590886e-01   1.6331390e-01  -4.0632097e-02  -1.0616198e-01  -5.3998700e-01  -3.5607817e-01
   4.3340713e+01   6.3586042e+01   1.1326549e+00   4.4782666e-01   1.5975162e+00   6.1391303e-01   7.4127910e-02   1.3452597e+00   8.5984302e-01   5.4324765e-01   4.9784092e-01   3.4883454e-02   8.3833947e-02  -1.4466659e-01   2.5165001e-01  -7.6918796e-02   4.9485017e-02  -3.5777652e-01   3.4437073e-01
   4.4131624e+01   6.4706446e+01   1.1372880e+00   3.9851751e-01   1.5200151e+00   6.0682723e-01   7.4785990e-02   1.0600417e+00   7.1481342e-01   8.1505550e-01   4.7333296e-01  -4.6713235e-02  -5.4662097e-02   2.6198034e-02   8.1970819e-02  -3.2841644e-03  -3.0635396e-01  -8.3250533e-01  -1.2277321e-01
   3.8746397e+01   6.5348402e+01   1.0959976e+00   3.8196580e-01   1.5691458e+00   6.2713008e-01   7.6894618e-02   1.1835064e+00   8.0033742e-01   8.0672493e-01   5.0000831e-01   7.9432098e-02  -3.2739167e-02   2.0130540e-01   3.1069087e-01  -8.5431091e-02   3.2849011e-01  -8.1938352e-01   1.2128782e-01
   4.0049199e+01   6.2095342e+01   1.1612004e+00   4.4927797e-01   1.5426866e+00   6.3501129e-01   7.1458093e-02   1.2430006e+00   7.2913594e-01   6.8997944e-01   5.5084065e-01   2.0946523e-02  -1.1195808e-02  -1.1884773e-02  -2.3703894e-01   5.5794430e-02  -7.8902807e-02  -8.2589620e-01   2.2453134e-01
   4.1584481e+01   6.4817664e+01   1.0716616e+00   4.3039500e-01   1.4341058e+00   5.5024301e-01   7.4478767e-02   1.2757166e+00   5.4995878e-01   5.4101565e-01   6.6408547e-01  -8.5618814e-02  -1.1233690e-03   2.2093341e-01   2.2917379e-01  -2.1030437e-02  -1.9393131e-01   4.2151170e-01   5.8054316e-01
   4.0767488e+01   6.4307805e+01   1.0867812e+00   4.3225831e-01   1.6153060e+00   5.5508099e-01   6.7383178e-02   1.2526295e+00   7.2936434e-01   5.9789516e-01   7.3531992e-01  -1.3885172e-02  -7.1744014e-02  -1.7610217e-02   2.8251368e-01   5.7258962e-02   2.4739228e-01   2.6085499e-01  -1.6613793e-01
   3.8078345e+01   6.3738906e+01   1.1327921e+00   4.0677522e-01   1.5991538e+00   5.9811260e-01   7.0241262e-02   1.3313753e+00   6.3167205e-01   6.7774090e-01   6.4993984e-01  -9.5298268e-04  -6.9143506e-04   4.3128742e-02   1.5663998e-01   4.1964060e-02  -5.8248143e-02   3.2183172e-01   2.1135855e-01
   3.9747578e+01   6.0562755e+01   1.0743009e+00   4.2762053e-01   1.6654902e+00   6.2164435e-01   7.8046376e-02   1.3545612e+00   7.4143239e-01   8.4548652e-01   6.3577748e-01   3.7409616e-02   2.8171960e-02   2.1445864e-04  -1.0070574e-01   4.2993634e-02   3.4088019e-01  -1.8262743e-01   7.8089143e-01
   3.9595273e+01   6.9146038e+01   1.0406538e+00   3.8565190e-01   1.4479010e+00   6.0941649e-01   7.3567866e-02   1.1642820e+00   8.1532479e-01   5.4593469e-01   6.9600285e-01  -5.2694829e-02  -2.0802344e-02   2.9062082e-01   1.7912925e-01  -3.4164805e-02  -1.0308083e-02  -3.9619407e-01   6.3006717e-01
   4.1393468e+01   6.5474849e+01   1.0444293e+00   4.0043132e-01   1.4804024e+00   5.7618739e-01   6.7411354e-02   1.2163447e+00   8.1783211e-01   8.3251077e-01   6.6574434e-01   7.2922750e-02   3.6468366e-02   1.5937856e-01  -4.5297451e-02   1.6984614e-02   2.7051196e-01  -4.6645708e-01   1.0329413e-01
   3.8739771e+01   6.4568163e+01   1.0014866e+00   4.3580502e-01   1.6232796e+00   5.5499118e-01   7.4831867e-02   1.3370245e+00   7.4867648e-01   7.6508472e-01   4.4068537e-01  -8.0418678e-02   7.4623050e-02   1.9496962e-01   3.3824137e-01   2.1280299e-03   2.7224460e-02   5.1219467e-01  -5.3386613e-02
   4.2453208e+01   7.1215024e+01   1.1685738e+00   4.0761636e-01   1.5346297e+00   6.4481889e-01   7.9141084e-02   1.3493704e+00   5.6604241e-01   6.0675247e-01   6.7044336e-01  -1.7562713e-02  -6.1313372e-02   1.6782141e-01   5.6109916e-02  -2.1323447e-02   2.7781686e-01  -2.1489481e-02  -1.6707163e-01
   4.2383201e+01   6.6884550e+01   1.1050453e+00   4.0460876e-01   1.6591564e+00   6.0776693e-01   6.8511361e-02   1.1631131e+00   7.2242374e-01   7.8818589e-01   4.7396376e-01  -5.1048245e-03  -6.4966273e-02   5.3791693e-02   5.0047731e-02   8.2461239e-02  -3.0015830e-01   6.4327284e-01   6.2871558e-01
   3.8317137e+01   6.8125026e+01   1.0152427e+00   4.3603971e-01   1.6616778e+00   6.3556089e-01   6.7932799e-02   1.1679795e+00   6.7713051e-01   6.7554799e-01   5.7668516e-01  -5.1490740e-02  -7.4491223e-02  -2.7790632e-01  -8.5195667e-02   8.4403991e-02  -3.3498550e-01  -6.6011173e-01  -7.6204148e-01
   4.4526144e+01   7.0950873e+01   1.1758442e+00   3.8412061e-01   1.6472886e+00   6.4910374e-01   7.6816140e-02   1.2764901e+00   7.0282045e-01   8.0391497e-01   4.8633696e-01   3.9573443e-02  -3.4805863e-02   2.5441059e-01  -1.8647738e-01   1.4033804e-02  -1.8739177e-01   4.2781004e-01  -5.1473250e-01
   3.9659082e+01   6.7204910e+01   1.0535153e+00   4.3992478e-01   1.6210487e+00   5.6937252e-01   7.4743858e-02   1.0403745e+00   5.5088067e-01   6.5825333e-01   4.5829872e-01  -7.5053347e-03  -1.2039626e-02   1.7407184e-01   2.2329488e-01  -2.2405502e-02   1.5653370e-01   7.9469636e-01   6.2555427e-01
   4.0569876e+01   6.8478612e+01   1.0600502e+00   3.9529145e-01   1.4992821e+00   6.2559963e-01   6.7698310e-02   1.1157192e+00   7.8586950e-01   6.4043039e-01   5.5861319e-01   5.7635862e-04  -7.8093707e-02  -2.5787543e-01   2.8527832e-01   7.5454540e-02   3.8847943e-02   2.9472029e-01   3.8922659e-01
   3.9717227e+01   6.8798701e+01   1.1659695e+00   3.9183229e-01   1.4155205e+00   5.8897291e-01   7.9590893e-02   1.1835801e+00   7.6127468e-01   8.0408018e-01   5.9745355e-01   8.2696760e-02   7.9723306e-02   2.8631554e-01   1.4870274e-01  -3.3740756e-02  -8.7687881e-02   2.9631578e-02  -4.7531394e-01
   4.3385712e+01   6.6787724e+01   1.0361184e+00   4.2460675e-01   1.4263418e+00   6.4419878e-01   7.2763646e-02   1.2262291e+00   5.9769758e-01   8.1897473e-01   7.2207618e-01   8.2628422e-02   2.7926605e-02  -1.2070071e-02  -2.2958722e-01   8.3219346e-02  -9.9328666e-02   1.3469629e-01   7.2013623e-01
   4.0623263e+01   6.9562071e+01   1.0481452e+00   3.8932176e-01   1.5230027e+00   5.5774201e-01   7.5663073e-02   1.1439005e+00   5.4279042e-01   5.6804858e-01   6.6225549e-01   8.0635560e-02   2.9956351e-02   1.8180777e-01   1.7746835e-01   6.2638756e-02   2.4629229e-01   3.5769809e-01   2.7558507e-01
   4.3287068e+01   6.1695907e+01   1.1377800e+00   4.1501257e-01   1.4441080e+00   5.6354085e-01   7.8241685e-02   1.0682427e+00   8.1358558e-01   6.5119700e-01   7.5520044e-01  -4.5471737e-02  -5.1638738e-02  -2.9985838e-01  -3.3776582e-01   3.2917161e-02   2.4031543e-01   4.4172857e-01  -6.5810763e-01
   4.1250059e+01   6.6095448e+01   1.0464031e+00   4.0768291e-01   1.4669921e+00   5.6958926e-01   6.9383079e-02   1.1350301e+00   8.0658844e-01   8.6825740e-01   5.4637969e-01   7.3612093e-02   2.1186638e-02   4.2071808e-02   1.7844002e-01  -2.3576614e-02   3.0039680e-01   5.5973926e-01   5.6077804e-01
   3.9743535e+01   6.3375007e+01   1.0862864e+00   4.1029646e-01   1.5809747e+00   6.4463661e-01   7.3493302e-02   1.0986150e+00   5.8180469e-01   8.4169705e-01   5.8244370e-01   5.5282385e-02   3.6409356e-02  -1.8755653e-02   2.4029676e-01  -7.5341349e-02   3.1625545e-01  -4.5353186e-01   5.8007914e-01
   3.7831004e+01   6.1053893e+01   1.0340884e+00   4.4108796e-01   1.5408087e+00   5.9936339e-01   7.2227519e-02   1.3192669e+00   6.2962321e-01   6.8789597e-01   6.5646230e-01  -1.6883140e-02  -3.2640651e-02  -1.8928844e-01  -2.5679459e-01  -5.5493800e-02   1.5197048e-02   5.0827733e-01   6.2328933e-01
   4.3946063e+01   6.9300846e+01   1.1239031e+00   4.0097282e-01   1.4764928e+00   5.6709759e-01   7.0264756e-02   1.1775168e+00   7.9989490e-01   6.4524801e-01   5.5874850e-01   7.7600837e-02   2.1200875e-02  -2.6679795e-01   2.1708806e-01   6.7800371e-02  -2.4231058e-01  -3.0896596e-01  -1.2465662e-01
   4.2587364e+01   6.4450723e+01   1.0239733e+00   4.1195150e-01   1.5245818e+00   5.7683402e-01   7.7684461e-02   1.1497991e+00   8.3684631e-01   8.0910615e-01   5.6076750e-01   3.7786456e-02  -4.9707363e-02  -2.7151397e-01   3.1525737e-02  -4.1419126e-02  -2.7697824e-01  -8.0379475e-01  -5.9999681e-01
   4.2361216e+01   6.8839848e+01   1.0664188e+00   3.9038691e-01   1.5397862e+00   6.1280359e-01   7.1743181e-02   1.3161863e+00   6.3884020e-01   5.7421397e-01   7.6945414e-01  -2.5656354e-02   5.7032094e-02   2.1578256e-01  -3.0717481e-01  -4.4610300e-02   1.5545643e-01  -6.6823416e-01  -5.6065334e-01
   3.9824458e+01   6.4521862e+01   1.0937620e+00   3.8102854e-01   1.5556937e+00   6.3265931e-01   7.2034621e-02   1.3146533e+00   5.5171618e-01   8.5430373e-01   5.5052994e-01  -6.2903909e-02   7.5908353e-02  -6.5528012e-02  -2.1738036e-01  -6.5251442e-02   2.7815337e-01   7.3500379e-01   7.5081119e-01
   3.7904997e+01   6.8595539e+01   1.1564394e+00   4.1193835e-01   1.4748739e+00   5.9834276e-01   6.9289472e-02   1.1664660e+00   7.0844448e-01   8.1293500e-01   4.9826124e-01  -6.5004385e-02   2.2697560e-02   3.0914569e-01   2.9916660e-01   6.0127638e-02  -1.8188218e-01  -4.6896125e-01   1.7032623e-01
   4.1352693e+01   6.2942573e+01   1.1279425e+00   4.0402984e-01   1.4427766e+00   5.5552553e-01   7.0573276e-02   1.0525892e+00   6.1758022e-01   5.7685974e-01   5.7039722e-01   2.1954020e-02   8.2123530e-02  -1.1154076e-01  -1.3610734e-01  -1.4252614e-02  -7.5583156e-03  -5.3718307e-01   1.4637383e-01
   4.0679115e+01   6.8168718e+01   1.0628328e+00   4.2247814e-01   1.4806314e+00   5.6131932e-01   7.2281084e-02   1.1496340e+00   7.8863081e-01   5.6662534e-01   5.4471809e-01   4.9856409e-02   5.2578974e-03   1.7884320e-01   3.2214323e-01   3.5239668e-02   1.6544732e-01  -1.1077041e-01  -6.6676492e-01
   3.7685915e+01   6.6084878e+01   1.0274805e+00   4.0377033e-01   1.6010114e+00   5.6025166e-01   7.5749624e-02   1.1427947e+00   6.8518673e-01   6.5360597e-01   6.9887597e-01   7.1209435e-02  -2.8828082e-02  -3.2926471e-01   3.0291168e-01   5.0512475e-02   1.1433487e-01   7.1851469e-01  -2.6804407e-01
   4.0364802e+01   7.0557148e+01   1.0433679e+00   4.3494571e-01   1.4455583e+00   5.5591043e-01   7.5813320e-02   1.0605890e+00   7.0380190e-01   7.3878718e-01   7.6142486e-01   4.2646773e-02  -6.1980267e-02  -2.3010917e-01  -5.8287514e-02   5.9610565e-02  -2.7817232e-01  -5.9349621e-02  -7.7623575e-02
   4.0115832e+01   6.6524972e+01   1.0923240e+00   4.4818346e-01   1.4657876e+00   5.7690971e-01   6.8150251e-02   1.1242633e+00   6.5077145e-01   7.3170649e-01   4.3576952e-01  -6.2182408e-02  -6.5862799e-02   5.7101889e-02  -1.0876901e-01  -4.1960169e-02  -1.8901337e-01  -7.6109955e-01   2.1880877e-01
   4.3785716e+01   6.8909214e+01   1.0002025e+00   3.8501420e-01   1.5700567e+00   5.6565582e-01   7.0661396e-02   1.1571138e+00   5.8875518e-01   8.0895855e-01   5.7240829e-01   5.5549030e-02  -5.9571135e-02  -1.5193401e-01  -1.0840917e-01  -4.3970990e-02   1.0652195e-02   4.0478747e-01   9.3211982e-02
   4.3174172e+01   6.0807864e+01   1.1128290e+00   4.4360177e-01   1.4332105e+00   6.3890641e-01   6.8841885e-02   1.1109382e+00   5.7249216e-01   8.1146331e-01   5.2700628e-01   8.2942801e-02   8.3029835e-02   1.4702875e-01  -1.9947679e-02  -5.8087321e-02  -1.1096377e-01   1.6766310e-01   4.3725534e-01
   3.8327340e+01   6.7709330e+01   1.0909744e+00   3.8865993e-01   1.4668916e+00   6.1425232e-01   7.9382254e-02   1.0609310e+00   8.5686636e-01   7.2660998e-01   5.5426871e-01   3.6225706e-02  -3.9690519e-02   2.1041090e-01   7.6164919e-02   4.4178309e-02   1.9822342e-02   7.5390932e-02  -4.9858216e-02
   4.2775207e+01   6.3997613e+01   1.1134762e+00   4.3331997e-01   1.4742079e+00   5.6362133e-01   7.5449332e-02   1.0930568e+00   8.6890948e-01   8.5858492e-01   4.3712773e-01  -2.0788439e-02   6.5668913e-02  -9.9219589e-02  -6.9976652e-02  -7.4178738e-02   2.4999867e-01  -9.7731840e-02  -2.4700311e-01
   4.1872939e+01   7.1648974e+01   9.9231168e-01   4.2818090e-01   1.6361268e+00   6.5404269e-01   7.1102780e-02   1.0323353e+00   5.3042424e-01   7.8529677e-01   4.5922507e-01  -7.8806334e-02  -6.8203221e-02   1.0619325e-01   2.6887300e-01   3.7140047e-02   1.8237294e-01  -2.5801809e-01   8.0763764e-01
   4.2489755e+01   6.1368126e+01   1.0727399e+00   4.1995443e-01   1.6097560e+00   6.0798917e-01   6.7876346e-02   1.3716442e+00   8.0059139e-01   7.9328713e-01   7.1580966e-01  -8.7155641e-03  -2.0047971e-02   9.3238002e-02   1.2075408e-01   3.8459003e-02  -1.9194689e-01  -5.4538108e-01   6.0542646e-01
   4.0308623e+01   6.8680501e+01   1.0819077e+00   4.0075842e-01   1.4904997e+00   5.5012161e-01   7.2738328e-02   1.2962316e+00   7.8241805e-01   6.0310637e-01   7.0548861e-01  -6.2381711e-02   7.2377222e-02  -3.9569489e-02   1.1933594e-02   4.6572523e-02   4.2700556e-02  -8.0301731e-02   4.3927806e-01
   4.2234154e+01   6.7750849e+01   1.0716856e+00   4.1301691e-01   1.5434832e+00   5.6251697e-01   7.0529103e-02   1.1957935e+00   5.8472560e-01   6.0725491e-01   5.2055891e-01  -6.4318226e-02  -2.4061613e-02  -2.6662574e-01  -1.6543949e-01  -2.1544860e-02   1.5698794e-01   6.1963169e-01  -7.0175986e-01
   4.1352381e+01   6.3224097e+01   1.0809581e+00   3.9166825e-01   1.5086117e+00   5.9692139e-01   7.8756528e-02   1.0818374e+00   6.4138766e-01   7.9152686e-01   4.5613140e-01   1.4519473e-02  -6.7300068e-02   4.1495650e-02  -3.3818035e-01   1.9069292e-02   2.6097706e-01  -8.2399360e-01  -5.7624877e-01
   4.0806304e+01   6.1081555e+01   1.0222615e+00   4.4685582e-01   1.5753116e+00   6.2337364e-01   6.9043717e-02   1.0788797e+00   7.9648503e-01   8.3973001e-01   6.2850498e-01   5.3935194e-02  -6.8672704e-02  -3.2657968e-01   2.1121543e-01  -8.0688599e-02  -2.6760342e-01  -6.3437697e-01   5.7783835e-01
   4.0090068e+01   6.3076893e+01   1.0424072e+00   4.4150906e-01   1.4739975e+00   6.3569262e-01   7.2871023e-02   1.1079572e+00   5.9204515e-01   8.1179388e-01   7.5662512e-01  -5.0553218e-02  -3.8505446e-02   5.4256954e-02  -2.9765480e-01  -2.7715025e-02  -2.8317243e-01  -1.2894603e-01   4.5453477e-01
   3.8064110e+01   7.0700576e+01   1.0686700e+00   3.9479188e-01   1.4252343e+00   6.0273080e-01   7.6471013e-02   1.0388257e+00   6.4842230e-01   6.5194444e-01   5.1163123e-01  -6.5665161e-02  -7.4002691e-03   8.3629489e-02  -1.4463371e-01   6.6521876e-02  -1.7040315e-01   5.8617215e-01   2.3549504e-01
   4.2091085e+01   6.4547804e+01   9.9912405e-01   3.9934903e-01   1.4867760e+00   6.0464127e-01   7.9303823e-02   1.1427280e+00   5.9567307e-01   8.3939016e-01   7.5231715e-01  -8.3957974e-02  -1.0751207e-02  -4.5635888e-02  -1.9787692e-01  -7.0992817e-02   2.8659877e-01  -5.1379690e-01  -5.7656280e-01
   4.3891472e+01   7.0588094e+01   1.1482447e+00   4.2897805e-01   1.4239612e+00   6.0321055e-01   7.8983240e-02   1.2865796e+00   5.9561226e-01   6.8755536e-01   5.0236310e-01  -7.5468661e-02  -1.1666602e-02   2.6174617e-01   1.8861700e-01   4.5811916e-02   2.5173493e-02  -2.4490722e-01   3.4279106e-01
   3.8436166e+01   6.9125828e+01   1.0926628e+00   4.4696644e-01   1.6575403e+00   5.7829694e-01   7.4706946e-02   1.2138072e+00   8.1022870e-01   8.5607615e-01   6.3410248e-01   3.1605029e-02  -7.4000263e-02   1.9847693e-01   3.3401489e-01   3.7285053e-02   2.8696750e-01   3.2410560e-01  -5.9416935e-01
   4.1194482e+01   7.0466749e+01   1.0226188e+00   3.9542582e-01   1.5495144e+00   6.3814861e-01   7.1826909e-02   1.2038194e+00   6.0315041e-01   7.6512949e-01   6.7618320e-01  -5.1641575e-02  -6.5495479e-02   1.6880836e-01   3.1169513e-01   7.9238877e-02   3.1496888e-01   2.9223490e-01   7.1134969e-01
   4.2565483e+01   6.2570198e+01   1.0807449e+00   4.0942656e-01   1.4273160e+00   6.0557598e-01   6.7920829e-02   1.1836077e+00   5.4111541e-01   8.1118588e-01   6.2532053e-01   4.5026156e-03  -2.2953179e-02  -1.5657998e-01  -2.6418581e-01   8.2907188e-02   2.4736377e-01   2.8288333e-02   5.7657538e-01
   4.1167645e+01   6.1107272e+01   1.1229791e+00   4.4701449e-01   1.4499062e+00   6.3865793e-01   7.5623931e-02   1.2076193e+00   7.0241377e-01   5.7340370e-01   5.6738027e-01   3.0199590e-02   4.9083659e-02  -2.0506811e-01   7.1316987e-02  -5.1155505e-02   3.3784153e-01  -6.1701511e-03   3.4414949e-01
   4.2141039e+01   6.8062539e+01   1.0030283e+00   4.3831486e-01   1.5876537e+00   6.4141187e-01   6.9415439e-02   1.1302795e+00   7.5220771e-01   7.8883174e-01   5.3552640e-01  -7.7615813e-02  -4.3177210e-02  -3.7981277e-02  -1.0264247e-01  -8.1751312e-02  -2.2636600e-01   1.8693704e-01   6.2384826e-01
   3.7787147e+01   6.2503381e+01   1.1208967e+00   4.4364619e-01   1.6657169e+00   6.3335105e-01   7.2467571e-02   1.0300686e+00   7.3387686e-01   8.2426337e-01   4.5628991e-01   6.4708569e-02   1.3554082e-02  -2.9820336e-02   1.5223769e-01  -3.3587619e-02  -3.3403383e-01  -5.8665238e-04   4.3477252e-01
   4.3721239e+01   6.6342271e+01   1.0323631e+00   4.0926717e-01   1.6494069e+00   6.2468394e-01   7.7169637e-02   1.3387073e+00   6.1450572e-01   6.3197798e-01   4.5061378e-01   6.5558004e-02   3.7318767e-02   6.5067240e-02  -2.0657638e-01  -1.1105220e-02   2.9345464e-02   4.6341046e-01  -1.5800655e-01
   4.4080252e+01   6.9311424e+01   1.0075431e+00   4.2833440e-01   1.5783662e+00   5.6587965e-01   7.9900615e-02   1.0722674e+00   5.2756614e-01   7.8107582e-01   6.2293391e-01  -2.9586309e-02  -5.2467251e-02  -3.1066726e-01  -2.3626708e-01   2.5338343e-02   1.4791933e-01   2.5287492e-02  -3.8379540e-01
   3.9123248e+01   6.4420813e+01   1.0015891e+00   4.0953945e-01   1.5296897e+00   6.0433961e-01   7.0953219e-02   1.2157314e+00   5.3286513e-01   7.8232809e-01   5.6611115e-01  -5.0879121e-02   6.5222963e-02  -2.7527389e-01  -1.8063501e-01  -1.2206913e-02   1.5744654e-01  -1.6446278e-01  -3.7454689e-01
   3.7997665e+01   6.7998921e+01   1.0063846e+00   3.9445384e-01   1.6162401e+00   5.9700282e-01   7.7455971e-02   1.0327057e+00   7.8976491e-01   7.7153836e-01   4.2967492e-01   5.5375164e-03   4.8272362e-03   3.0620126e-01   2.0838652e-01  -3.5073065e-02   3.1644780e-01  -5.8981298e-01   6.2013114e-01
   4.0227383e+01   6.7501282e+01   1.1111097e+00   3.9928265e-01   1.6261576e+00   6.4765654e-01   7.1444075e-02   1.1774213e+00   7.6796114e-01   6.2840712e-01   6.2185826e-01   1.7194986e-03  -4.7313456e-02  -2.0790989e-01  -8.5759331e-02  -2.5887709e-02  -1.9423759e-01  -3.5126535e-01   6.0452479e-01
   3.8684849e+01   6.7063138e+01   1.1224097e+00   3.8553414e-01   1.4448395e+00   5.6025884e-01   7.0859131e-02   1.2205576e+00   6.2062147e-01   8.3214515e-01   5.6176327e-01  -1.9062548e-02   8.6227234e-02  -1.2181657e-02  -1.8748334e-01   2.5419289e-02   2.8325989e-01  -3.0628372e-01  -3.5587091e-01
   4.4519348e+01   7.1318839e+01   1.0458007e+00   4.4476436e-01   1.6592069e+00   5.8020487e-01   7.3746860e-02   1.2484227e+00   6.7871510e-01   6.9346571e-01   5.9612393e-01   2.5794485e-02   7.6825206e-02  -3.2568948e-01   2.9676691e-01   5.7706481e-02  -2.8838670e-01  -1.0188660e-01   7.5397825e-01
   3.9291286e+01   6.4609283e+01   1.0171141e+00   4.0722223e-01   1.5870479e+00   5.8553677e-01   7.8559877e-02   1.2205204e+00   8.6860369e-01   6.6125991e-01   4.6055911e-01  -7.9145532e-02  -6.1751367e-02  -2.0489614e-01   1.3759367e-01  -8.1223081e-02   2.6945845e-02   3.3968174e-01  -5.0958072e-01
   3.8447953e+01   6.8785831e+01   1.1230106e+00   4.0775997e-01   1.6824921e+00   6.0443361e-01   7.5513218e-02   1.3091886e+00   8.0533696e-01   7.9102481e-01   7.0303828e-01  -1.2200397e-02  -3.5040579e-02   4.2428912e-02  -8.6191740e-02   3.1342389e-02   2.2597042e-01  -7.6735874e-01  -5.5898105e-01
   3.7542062e+01   7.0547632e+01   9.9877325e-01   4.1470729e-01   1.5348768e+00   6.2607917e-01   7.6472180e-02   1.1157151e+00   5.5023875e-01   7.0233994e-01   4.3772544e-01   7.1471246e-03  -5.2612692e-02  -1.0107436e-01   2.8871920e-02   5.8478119e-02  -2.0913568e-01   2.0334360e-01  -5.5816902e-01
   4.0521225e+01   6.4721582e+01   1.1541362e+00   4.2327475e-01   1.4970027e+00   5.7316391e-01   7.4614700e-02   1.3587268e+00   6.5922883e-01   7.2577050e-01   4.8705319e-01  -7.2504550e-02   3.1136399e-02  -2.8998247e-01   2.8886737e-01   2.4756226e-02  -1.3525205e-01  -4.3015048e-01   5.6672220e-01
   3.9275429e+01   6.7563693e+01   1.1213250e+00   4.2581386e-01   1.5469811e+00   5.8647333e-01   7.1353093e-02   1.1923825e+00   7.2087982e-01   7.7060879e-01   5.8533130e-01  -3.1468229e-02   3.4027448e-02  -1.1909145e-01  -1.0093957e-01  -5.4933216e-02  -2.9097063e-01  -8.4313418e-01   3.0214425e-02
   4.3850684e+01   6.7167494e+01   1.1663892e+00   3.9190212e-01   1.6675584e+00   5.8112201e-01   6.7335422e-02   1.0560775e+00   6.3866179e-01   6.1798272e-01   6.1041821e-01   7.7100538e-02   5.9434283e-02   1.6008815e-01  -3.3707957e-01  -3.9690997e-02  -1.8932057e-01   4.3222446e-01  -8.5732602e-01
   3.8492396e+01   6.3484608e+01   1.1223709e+00   4.0351303e-01   1.6822987e+00   6.4987761e-01   7.0743249e-02   1.1179022e+00   7.2397128e-01   5.3689636e-01   5.1621181e-01   3.4811579e-02   6.8947172e-02   1.2844584e-01  -2.4825695e-01   7.7103966e-02  -3.1804310e-01  -3.2689761e-01   4.3471624e-01
   3.8114562e+01   6.0622065e+01   1.0549717e+00   3.9045405e-01   1.5429609e+00   6.0264868e-01   6.7456904e-02   1.1112191e+00   6.8673221e-01   5.5650491e-01   4.9040385e-01   4.1607273e-02   3.6740605e-02  -1.2551232e-01  -5.5538460e-03  -4.3769688e-02   3.0086285e-02  -7.6135660e-01   4.0993271e-01
   3.8709390e+01   6.7924668e+01   1.1265539e+00   4.4191851e-01   1.6236465e+00   5.5322428e-01   7.7027613e-02   1.1367091e+00   5.9676564e-01   7.2521192e-01   4.3397159e-01  -2.2770945e-02   4.5437655e-02  -1.4195281e-01  -8.4792413e-02   5.8383100e-02   1.4835727e-01  -5.3348216e-01   7.8276021e-01
   3.8745944e+01   6.4391189e+01   1.0392797e+00   4.2193399e-01   1.5036349e+00   5.6864399e-01   7.8855819e-02   1.3398489e+00   7.3763819e-01   5.6449386e-01   6.6137057e-01   2.5537698e-02   4.7491630e-02   2.7837488e-01   3.0391968e-01   4.7909678e-02  -4.9792657e-02   6.9119027e-01   3.6229057e-01
   3.9134910e+01   6.6871097e+01   1.0671606e+00   3.9394513e-01   1.4993231e+00   6.4891978e-01   7.8448727e-02   1.0470506e+00   7.8312636e-01   5.6944656e-01   7.4305739e-01  -7.6290081e-02  -1.4481578e-02  -1.7367280e-01  -3.2777000e-01  -5.6392213e-02   2.8036170e-01   5.7415639e-01   4.0319397e-01
   3.8224543e+01   7.0319800e+01   1.0648895e+00   4.2664779e-01   1.5206393e+00   6.1997964e-01   7.5381913e-02   1.3366748e+00   7.7684606e-01   6.1868611e-01   4.5802639e-01   5.6587916e-02  -4.0286425e-02  -2.3856211e-01  -1.0825732e-01  -6.2193346e-02   1.7793905e-01  -7.7778038e-01  -8.3246204e-01
   3.8350581e+01   7.0355840e+01   1.0855633e+00   4.3949713e-01   1.5597241e+00   5.6419329e-01   7.3759419e-02   1.1887748e+00   7.2703595e-01   8.4827736e-01   5.0475515e-01  -5.6996505e-03   5.8473424e-02  -2.6331060e-01   2.7051122e-01   2.7477038e-02  -1.9474498e-01  -4.1380447e-01  -1.7176906e-01
   4.2560998e+01   6.2774749e+01   1.0716883e+00   4.5019497e-01   1.5193282e+00   6.3575317e-01   7.5555655e-02   1.2938266e+00   7.5958830e-01   7.7260295e-01   6.6117400e-01   2.0187992e-02  -7.3476198e-02  -1.6932280e-01   2.5832855e-01  -8.3585167e-02   6.2306877e-02  -4.9770880e-01  -5.8593596e-02
   4.4022042e+01   7.0387842e+01   1.0374584e+00   4.0677147e-01   1.6046926e+00   6.1973928e-01   7.2310475e-02   1.0602547e+00   6.5756067e-01   6.6064848e-01   7.0353214e-01   4.4330545e-02  -6.7277013e-02  -8.6802259e-02   2.8260427e-01   3.1821744e-02   2.0421819e-01  -2.5137577e-01  -1.4799793e-01
   4.0627037e+01   6.6958214e+01   1.1169925e+00   4.0935586e-01   1.6400028e+00   6.3358872e-01   7.5550367e-02   1.0941358e+00   6.9122872e-01   8.3882835e-01   7.5955678e-01  -3.0226184e-02   1.5737071e-02   1.5952760e-01  -1.1991882e-01   2.2753649e-02  -3.2452851e-01   2.2927725e-01  -7.3175600e-02
   4.2223529e+01   7.0304738e+01   1.0996509e+00   3.8556235e-01   1.4212004e+00   6.0434920e-01   6.7707120e-02   1.1810495e+00   7.1819053e-01   5.4015909e-01   5.2261860e-01   4.1929930e-02   3.4805548e-02   3.3783078e-01  -1.5955252e-01  -7.9126617e-02  -1.9190707e-01  -1.4516883e-01   4.2264329e-01
   3.8728271e+01   6.5351490e+01   1.0179428e+00   3.8379922e-01   1.4566135e+00   6.1075037e-01   7.1994702e-02   1.0904211e+00   5.5803752e-01   8.0775751e-01   4.5821564e-01   7.9570438e-02   9.5374936e-03   8.9705462e-02   5.9398942e-02   4.2082864e-02  -6.9918783e-02   6.5799180e-01   9.4891193e-02
   4.1550014e+01   6.2457942e+01   1.0905730e+00   4.0792264e-01   1.6540771e+00   5.8534367e-01   7.0046301e-02   1.1392430e+00   7.8472232e-01   5.9593761e-01   5.4249944e-01  -1.3500774e-02  -5.3076287e-02  -1.2119658e-01   1.7547700e-01  -6.8425613e-02  -3.0925259e-01  -3.2649891e-01  -6.5717119e-01
   3.7718849e+01   6.3972591e+01   9.9821327e-01   4.2653176e-01   1.6826286e+00   5.6734803e-01   7.8441437e-02   1.3535813e+00   8.0586112e-01   6.4372189e-01   7.6832084e-01   1.1922745e-03  -1.9156197e-02   1.1052310e-01  -2.9959176e-01   5.4148660e-02  -3.2535539e-01   6.3461624e-01   8.1112466e-01
   4.3159807e+01   6.9841113e+01   1.1616605e+00   3.8228997e-01   1.5566913e+00   5.6628880e-01   7.0130335e-02   1.2819742e+00   7.7323722e-01   7.6191082e-01   6.0473271e-01  -4.2547411e-02  -1.5057100e-03  -2.9434807e-01  -2.5316375e-01  -6.0824497e-02  -2.3910689e-01   1.3424517e-01   7.6896191e-02
   3.8837713e+01   6.9908739e+01   1.1716106e+00   3.8667875e-01   1.6112799e+00   6.1223002e-01   7.1205523e-02   1.0670771e+00   8.2609272e-01   7.0274759e-01   6.9901959e-01  -6.8452233e-02  -8.2910590e-02  -2.4029198e-01   2.0734605e-01  -6.9812464e-02  -7.6257503e-02   5.5487464e-01  -7.3219711e-02
   4.2466983e+01   6.8934878e+01   9.9455147e-01   4.5184208e-01   1.6001297e+00   6.1688670e-01   7.1186711e-02   1.2456298e+00   5.4267152e-01   6.7529838e-01   5.9158691e-01  -3.6202991e-02  -4.0405178e-02   1.5793158e-01  -1.1910850e-01   6.4637184e-02   2.3997885e-01   4.6749186e-01  -8.5932617e-01
   4.2430691e+01   6.7315029e+01   1.0719726e+00   4.3084410e-01   1.5075032e+00   6.1806596e-01   7.3621145e-02   1.1101942e+00   6.7512418e-01   7.6414695e-01   7.3293015e-01  -2.2791321e-03   6.4907518e-02  -3.4253950e-01  -4.2474452e-02  -7.4894009e-02   2.1058895e-01  -8.6013631e-01  -2.1189385e-01
   3.9935962e+01   6.9106225e+01   1.1290729e+00   4.1186500e-01   1.4465787e+00   6.0424518e-01   7.8492451e-02   1.3040786e+00   7.4694849e-01   6.9607227e-01   5.6150464e-01  -4.2017010e-03   1.6635376e-02   9.2549830e-02   2.4275400e-01  -7.0614105e-02  -1.4361273e-01  -6.8925565e-01  -3.8137390e-01
   3.9015044e+01   6.3874978e+01   1.1186096e+00   3.9348237e-01   1.5201704e+00   5.5899531e-01   7.7467092e-02   1.1412969e+00   8.4562583e-01   7.5929222e-01   5.8240535e-01   8.5103147e-02   2.4869402e-02  -1.2508959e-01   2.6549300e-01   5.5809689e-02   2.2564790e-01  -5.9222764e-01   7.2402301e-01
   4.1164672e+01   6.5013546e+01   1.1153630e+00   3.9220325e-01   1.6333300e+00   6.2778371e-01   6.8527750e-02   1.2640227e+00   6.1609917e-01   8.0275391e-01   5.9404985e-01   5.4629605e-02  -1.2905871e-02   4.4415488e-03  -9.9596856e-02   7.1543037e-02  -3.9294289e-02   4.6153018e-01  -7.6904061e-01
   4.0301567e+01   6.8978827e+01   1.1557405e+00   4.3665699e-01   1.6721135e+00   6.0494718e-01   7.5552316e-02   1.2720807e+00   8.6961917e-01   8.2431430e-01   4.8296629e-01   4.4226894e-02  -8.3093456e-02   1.4504478e-01  -9.3876187e-02  -2.4284592e-02  -2.3268471e-01   7.1883262e-01   1.7924868e-01
   3.8702327e+01   6.1547844e+01   1.0723095e+00   4.4344671e-01   1.5673998e+00   6.2618416e-01   7.0652769e-02   1.3123838e+00   6.0044167e-01   8.4225405e-01   6.8263579e-01   8.3807848e-02  -3.1168586e-03  -1.1718605e-01  -2.9872115e-01  -9.1903283e-03  -2.6043647e-01  -7.1709284e-01   1.5982388e-01
   3.7816905e+01   6.9465429e+01   1.1489237e+00   4.2832882e-01   1.5769444e+00   6.5364826e-01   7.7616421e-02   1.3219757e+00   6.8147237e-01   6.7062325e-01   5.6779493e-01   8.1663033e-03  -5.4690706e-02   6.4053044e-03   3.1737275e-01  -6.4407850e-02  -1.0552008e-01   6.4591504e-01  -4.8354953e-01
   4.3360247e+01   7.0172593e+01   1.1073453e+00   4.4670979e-01   1.6089404e+00   6.5105233e-01   7.3581662e-02   1.0527123e+00   7.2971756e-01   7.6629794e-01   6.3489775e-01  -1.8879233e-02   2.7846253e-02   2.9919978e-01   2.6688307e-01   2.8448036e-02  -2.0078412e-01   6.9528709e-01   2.1884481e-01
   3.8926683e+01   6.5340041e+01   1.0748275e+00   3.9291825e-01   1.6386304e+00   6.3464414e-01   6.8624099e-02   1.3220146e+00   5.4811328e-01   8.5999349e-01   7.1878638e-01  -2.8373828e-02   2.9154092e-02  -2.9464547e-01   1.4896670e-01  -3.2837627e-02   6.7627330e-02   3.5024795e-01  -4.1419179e-01
   3.7701188e+01   6.8992740e+01   1.0280103e+00   4.5269824e-01   1.4705645e+00   6.5066082e-01   7.4055506e-02   1.0906534e+00   8.5858725e-01   6.0053952e-01   6.0216432e-01   1.8486051e-02  -4.7466078e-02  -1.8400792e-01  -1.7608684e-01   7.4689840e-02  -1.9048255e-01   1.3300812e-01   1.0757800e-01
   3.8241169e+01   6.6301705e+01   1.1746022e+00   3.9625783e-01   1.5548972e+00   5.9520093e-01   7.8418196e-02   1.2175061e+00   7.1976559e-01   6.4095929e-01   4.7211401e-01  -3.8453009e-02   8.0402288e-03  -1.0437230e-01  -1.3270504e-01   8.0095428e-02  -3.0306189e-02  -5.1557953e-01  -7.9560381e-01
   4.3825269e+01   6.5545363e+01   1.0443887e+00   4.0196029e-01   1.4801613e+00   5.6883031e-01   7.2789162e-02   1.2347498e+00   8.4681232e-01   6.3820083e-01   7.4383677e-01   2.9737647e-02   3.3217207e-02   2.6058856e-02  -6.2766229e-02  -3.9495800e-02   3.3931017e-01  -1.7583449e-01  -5.2086129e-01
   3.8525987e+01   6.9717748e+01   1.0918139e+00   4.4905947e-01   1.4595628e+00   6.5039989e-01   7.8170060e-02   1.2913830e+00   6.8548378e-01   7.5136544e-01   4.6792098e-01  -5.0986258e-02  -2.2070854e-02  -3.1954731e-02  -2.2817799e-01   6.2577430e-02  -3.2812102e-01  -8.0561078e-01   6.7872860e-01
   3.7665345e+01   6.6081502e+01   1.0447865e+00   4.1471198e-01   1.5022851e+00   6.1984574e-01   7.5284581e-02   1.1960961e+00   6.7855561e-01   5.2684331e-01   6.1116548e-01  -3.3456408e-04  -2.7457887e-02  -2.6416050e-01  -5.6009595e-02  -8.5483722e-03  -2.0876919e-01   7.1628391e-01   7.4097712e-01
   3.8326197e+01   6.7621453e+01   1.0852516e+00   3.8696147e-01   1.5308363e+00   5.8248419e-01   7.8362975e-02   1.0289229e+00   6.8828418e-01   8.4475807e-01   6.8194154e-01   4.4422044e-02   4.5476522e-02  -1.2639646e-01   8.0354595e-02  -4.9691469e-02  -2.6119428e-01   8.0599522e-01   3.6815264e-03
   4.4118340e+01   6.8633339e+01   9.9982422e-01   4.4409716e-01   1.5636797e+00   6.4986488e-01   7.9271332e-02   1.2584422e+00   6.8532410e-01   7.4331386e-01   6.8927893e-01   2.9269206e-03   2.5285931e-02   1.3268849e-02   3.0437176e-01   1.4001334e-02  -2.4943028e-01   4.3851798e-01  -8.6132886e-01
   4.3752307e+01   6.1420076e+01   1.1752390e+00   4.2793778e-01   1.4606882e+00   6.3467784e-01   7.8094477e-02   1.2751153e+00   7.9809796e-01   6.8990537e-01   7.1248073e-01   7.7810094e-02   5.0990559e-03   2.8187185e-01  -1.4042626e-01   8.3403258e-02   2.0881093e-01  -6.4363567e-01   2.7659460e-01
   4.0690722e+01   6.3318138e+01   1.1735074e+00   3.9261168e-01   1.6016934e+00   6.0541929e-01   7.2829302e-02   1.3189217e+00   6.3819760e-01   5.4992629e-01   6.0928517e-01   6.3092544e-02   1.1092345e-02   1.6201078e-01  -5.3581032e-02  -3.3713623e-02   3.2076959e-01  -6.2605900e-01  -5.5423380e-01
   3.9622761e+01   6.5483325e+01   1.0325923e+00   3.9070968e-01   1.5548077e+00   6.2531873e-01   7.2073876e-02   1.0374769e+00   8.4508624e-01   6.2523584e-01   4.9126657e-01   3.8985406e-02   5.2708116e-03  -9.7111595e-02  -2.1590571e-01  -5.5627265e-02  -1.5346255e-01  -2.3289084e-01   1.9326677e-01
   4.3495707e+01   6.9208806e+01   1.1452033e+00   4.1337928e-01   1.4671440e+00   6.2091785e-01   7.1664072e-02   1.0347741e+00   5.8184606e-01   5.9776657e-01   6.8006783e-01   1.0493644e-02   7.0183415e-02   3.4524036e-01   5.5561694e-02  -3.2272219e-02   3.4939118e-02   4.9937105e-01   5.9081442e-01
   4.4228713e+01   6.0375135e+01   1.1124502e+00   4.2651278e-01   1.4522903e+00   5.8286560e-01   7.5372214e-02   1.1755129e+00   8.1114641e-01   5.5226074e-01   7.4000269e-01  -8.6223652e-02  -3.3892974e-02   3.5366004e-02   1.6797679e-01  -6.0800572e-02   2.3319070e-01   4.7011358e-01  -7.5064668e-01
   4.2599509e+01   6.8163378e+01   1.1443410e+00   4.1013653e-01   1.5688566e+00   6.0625154e-01   7.1303036e-02   1.2761798e+00   8.3477485e-01   5.5182616e-01   7.3070923e-01   1.7629856e-02   5.6533950e-02   3.7054117e-02  -1.8366765e-01   1.5926375e-02   5.0970324e-02  -5.1740316e-01  -7.1156360e-01
   4.4179248e+01   6.6421014e+01   1.1349455e+00   4.5109255e-01   1.5780102e+00   5.5699956e-01   6.9588086e-02   1.2251954e+00   6.0205710e-01   6.8253845e-01   6.3199774e-01   1.0049002e-02   8.2192572e-02   3.0598270e-01   6.5310237e-02  -2.6426645e-02  -1.6103445e-01   4.4689586e-01  -7.6896155e-02
   4.2500216e+01   6.9723167e+01   9.9861350e-01   3.9140981e-01   1.6817889e+00   6.0039479e-01   7.6023565e-02   1.1237033e+00   7.6979773e-01   8.1048143e-01   4.2922183e-01   2.0116119e-02   5.4187703e-02   6.0587831e-03   3.1868881e-01  -6.8568937e-03   2.8174845e-01  -3.4486572e-01  -7.9929632e-01
   4.0683943e+01   6.5059094e+01   1.0954601e+00   3.8405194e-01   1.4787720e+00   6.3062444e-01   6.7961249e-02   1.2006392e+00   6.5732425e-01   8.3100935e-01   5.5816221e-01  -5.3002877e-02   3.4186300e-02  -3.2991133e-01  -2.9852418e-01   6.8346628e-02   1.6856034e-01   7.5139529e-01   8.6577852e-01
   4.3284878e+01   6.1094456e+01   1.1524962e+00   3.8957586e-01   1.4937496e+00   6.1604955e-01   7.6706419e-02   1.0317217e+00   6.3578235e-01   8.6935727e-01   4.6370722e-01  -9.7123130e-03  -7.3270945e-02  -2.0096854e-01  -1.3545114e-01  -3.0518011e-02  -1.4889496e-01  -7.8449214e-02  -6.0634894e-01
   3.8352625e+01   6.9390003e+01   1.1555007e+00   4.3669865e-01   1.4826917e+00   5.9344834e-01   7.7582949e-02   1.0420806e+00   8.7066560e-01   6.3704685e-01   6.6862102e-01  -4.6324269e-02   2.9148259e-02   2.5184633e-01  -2.3506925e-01   8.3107564e-02   6.7676361e-02  -5.1544377e-01   5.9064483e-01
   3.8094060e+01   7.1384668e+01   1.0158474e+00   3.9026874e-01   1.4854638e+00   5.9406701e-01   7.6123891e-02   1.2239646e+00   5.7832515e-01   7.8201695e-01   4.6183885e-01   7.9623149e-02   6.3788503e-02  -1.3384702e-01   3.2709818e-01  -5.3933788e-02  -3.2633509e-01   7.2380088e-01   2.0011406e-01
   4.3449527e+01   6.6585386e+01   1.1708123e+00   3.9437927e-01   1.5310688e+00   5.6511422e-01   7.0914506e-02   1.3131410e+00   6.4357256e-01   6.4188296e-01   5.2123731e-01  -6.3751204e-02   1.7565598e-02  -3.4703512e-02   2.8882478e-01   5.9661599e-02  -1.4242264e-01   2.0623758e-02   8.5189285e-01
   4.0273758e+01   6.0919602e+01   1.0063047e+00   4.3423768e-01   1.5136161e+00   5.8089729e-01   7.3289106e-02   1.0952324e+00   6.7943697e-01   8.3665402e-01   4.8024799e-01  -6.0824939e-02  -7.0098201e-02  -2.6026638e-01   1.0483317e-01  -7.2044985e-02   1.8080839e-01  -2.0791520e-01  -6.0890804e-01
   4.2554571e+01   6.9230381e+01   1.0588120e+00   4.1931770e-01   1.4696002e+00   5.7716055e-01   7.2007618e-02   1.3114536e+00   7.4210454e-01   5.5275561e-01   7.3761731e-01   8.0458698e-02   8.6038086e-02   2.5428150e-01   2.4632642e-01  -7.4490599e-02  -7.7270005e-03  -1.9959508e-01   4.3159950e-02
   4.3707832e+01   6.2305925e+01   1.1457451e+00   4.1242050e-01   1.6337230e+00   6.4625314e-01   6.8240328e-02   1.3170742e+00   5.8131462e-01   7.2670752e-01   6.6853139e-01  -1.7785886e-02  -6.3231156e-02   1.8041054e-02  -2.4657790e-01   8.5669834e-02   4.8747422e-02   3.6943555e-01  -7.3708529e-02
   4.4386954e+01   6.7375696e+01   9.9281780e-01   4.2721941e-01   1.5818435e+00   6.3046090e-01   7.0523069e-02   1.0688167e+00   6.2541717e-01   6.4519908e-01   4.4560300e-01  -6.1772756e-02   1.4283373e-02  -2.2494095e-01  -1.7743953e-01   1.8381564e-02  -3.3553120e-01   8.5524642e-01  -6.4245054e-01
   3.8915567e+01   6.4474894e+01   1.0345180e+00   4.4462017e-01   1.5524872e+00   6.3325468e-01   7.6838044e-02   1.0373492e+00   8.3828667e-01   6.3201601e-01   7.3580488e-01  -3.4189559e-02  -4.7211760e-02   1.5124044e-02   4.8185857e-02  -5.2297677e-02  -1.7630057e-01  -3.5920856e-01  -3.0023163e-01
   4.1606141e+01   6.6175084e+01   1.0363870e+00   4.3661814e-01   1.6338413e+00   6.2374663e-01   7.6857447e-02   1.2979664e+00   6.4609058e-01   5.8817399e-01   4.4780636e-01   7.9627908e-02  -5.6681912e-02  -1.1929803e-01   8.5595040e-02  -4.3306154e-02  -2.0150679e-01   2.9192886e-01   3.9610944e-01
   4.1788320e+01   7.1058590e+01   1.0986323e+00   4.4280238e-01   1.4901203e+00   5.8940281e-01   7.0460416e-02   1.1376125e+00   8.0169839e-01   8.5106806e-01   6.4321420e-01   8.1388375e-02  -2.7411135e-02  -9.1427920e-03  -3.1552335e-01  -8.5532055e-03  -2.0303310e-01  -5.3852294e-01  -4.9861042e-01
   4.2453166e+01   7.1433696e+01   1.0084179e+00   3.9135249e-01   1.6264337e+00   6.0853343e-01   7.3923784e-02   1.1145913e+00   8.6857105e-01   5.4238373e-01   6.8916380e-01  -3.5436077e-02  -5.5645701e-02  -1.7187951e-01   1.6653444e-01   2.6042920e-02   3.3158422e-01   8.2865532e-01  -6.0560099e-01
   4.0441915e+01   6.5605490e+01   1.0175778e+00   3.8868756e-01   1.5858430e+00   5.9415072e-01   7.3367245e-02   1.3200084e+00   7.1247967e-01   7.1068634e-01   7.6333789e-01  -2.1944082e-02   1.6219673e-02  -1.5881015e-01   8.8683713e-02   3.2234618e-02   2.3049275e-01   8.6206260e-01  -2.2342470e-01
   3.7450898e+01   6.4900429e+01   1.1752394e+00   3.8921826e-01   1.4776566e+00   5.8185785e-01   7.6847874e-02   1.3440453e+00   5.2771864e-01   5.6562866e-01   7.6536907e-01   8.3573418e-03   4.5634453e-02   1.1927671e-01   3.3901196e-01   3.5563119e-02  -2.1404022e-01   7.5007135e-01  -6.8532163e-01
   4.4124606e+01   7.1602951e+01   1.1558856e+00   4.3649891e-01   1.6521695e+00   6.2981701e-01   7.9602156e-02   1.0798747e+00   6.5156277e-01   6.9930765e-01   5.1628580e-01   5.1370903e-02   2.1933212e-02  -1.3469666e-02  -2.5885171e-01   3.6391459e-02   2.8774699e-01   1.1812286e-01  -5.8265541e-01
   3.7920622e+01   7.1311109e+01   1.0937185e+00   4.2770092e-01   1.6042193e+00   6.0714717e-01   6.9411608e-02   1.1309308e+00   5.7008109e-01   6.8492680e-01   6.9011750e-01   4.4422852e-02   8.3833331e-02  -9.8219419e-02   1.6571491e-01  -2.5473165e-02  -5.6978334e-03   6.6181119e-01  -7.4948428e-01
   4.1155693e+01   6.9168097e+01   1.0233102e+00   4.4413736e-01   1.5422385e+00   6.2052524e-01   7.8413622e-02   1.1125854e+00   7.8769019e-01   7.7939177e-01   6.7637895e-01  -6.2463712e-02   7.6678129e-02   1.6788371e-01   1.3001605e-01  -7.0799915e-02   3.1001735e-01  -6.1002037e-01  -5.4209390e-01
   4.3337775e+01   7.0589144e+01   1.0835563e+00   4.0300557e-01   1.6720881e+00   5.5041549e-01   7.5138477e-02   1.0463522e+00   6.7122519e-01   8.3785181e-01   5.0755553e-01  -8.2395284e-02   3.4267233e-02  -1.5214598e-01   1.5311587e-02   1.7041949e-02   8.2628120e-02   5.2279515e-01  -2.3514252e-02
   3.8945887e+01   6.2640785e+01   1.0427798e+00   4.0916810e-01   1.5781191e+00   5.5440998e-01   7.1998312e-02   1.2860267e+00   5.3563459e-01   5.3692208e-01   6.4726839e-01  -6.4231127e-02   2.1926943e-02   3.3246974e-01   2.2041348e-01  -1.1061834e-02  -8.7005167e-02   7.5977516e-01   1.1929215e-01
   3.7800978e+01   6.5828733e+01   1.0845856e+00   4.2837617e-01   1.6242314e+00   6.3456194e-01   6.7343536e-02   1.0750347e+00   6.6334902e-01   7.0813890e-01   7.2838351e-01   6.6681981e-02  -5.6173941e-02  -7.8904939e-02   2.4697269e-01   3.3646692e-02   1.4283511e-01  -3.8614714e-01  -2.5973128e-01
   4.0183297e+01   6.2004640e+01   1.1254890e+00   3.8861480e-01   1.6643950e+00   6.4028515e-01   7.9641310e-02   1.2820672e+00   5.5509501e-01   7.6178330e-01   7.7284415e-01  -6.3552221e-02  -2.5661509e-02  -2.0325856e-01   3.8508461e-02   5.8812269e-02   8.4783173e-02   4.5809266e-01  -2.8721106e-01
   3.7773803e+01   6.9565250e+01   1.1105338e+00   4.1066986e-01   1.6295106e+00   6.1142845e-01   7.5592295e-02   1.0640833e+00   7.0308242e-01   8.2308804e-01   4.5323348e-01  -8.5191892e-02  -7.9490458e-02   7.4643580e-02   2.0503572e-01   9.4670256e-03  -8.7883856e-02   2.6200647e-01  -7.7284211e-01
   4.0226946e+01   6.8747701e+01   1.0262428e+00   4.4095358e-01   1.5085239e+00   5.7286205e-01   7.8026314e-02   1.3620173e+00   5.6461672e-01   6.8152395e-01   7.2788820e-01   6.2427920e-04   6.8296612e-02  -8.1248237e-02  -2.3610034e-01  -4.7593344e-02   1.6946340e-01  -3.8459547e-01  -7.7959544e-01
   3.9952218e+01   6.6390029e+01   1.1211300e+00   4.4387672e-01   1.6581345e+00   5.9446317e-01   6.8374250e-02   1.1480044e+00   8.4616445e-01   6.5485505e-01   7.5942763e-01  -7.2857736e-02  -8.5643284e-02   7.3223616e-02  -6.3042561e-02  -8.4272695e-02   1.7241880e-01   2.2724804e-02  -7.3607484e-01
   3.7580487e+01   6.3709328e+01   9.9278303e-01   3.9645164e-01   1.6782679e+00   6.1822061e-01   7.3001485e-02   1.3557112e+00   7.6300233e-01   6.2547877e-01   4.2751692e-01   7.8398265e-02  -8.6490531e-02   8.8994947e-02   1.2557532e-01  -1.0461032e-02  -1.9409448e-01   4.7662275e-01  -2.9477527e-01
   4.4530016e+01   6.7959611e+01   1.0067205e+00   4.3636204e-01   1.6766769e+00   6.4455340e-01   7.7321026e-02   1.1645544e+00   7.1062912e-01   6.3229529e-01   4.7349965e-01  -5.5134503e-02   2.8971532e-02  -5.9527393e-02   1.9611480e-01   6.6670099e-03  -2.9069398e-01  -6.3857074e-01  -1.0199682e-01
   4.3033535e+01   7.0227106e+01   1.1302079e+00   3.9188662e-01   1.4260167e+00   6.3955223e-01   7.7593943e-02   1.3392606e+00   6.6659006e-01   8.0745425e-01   4.9845006e-01  -5.2778293e-02  -6.1935949e-02   3.0963637e-01   7.7658276e-04  -3.6292659e-02   9.8690980e-02  -3.6827015e-01  -7.2742690e-01
   3.9644088e+01   6.4987432e+01   1.1170647e+00   4.4388825e-01   1.5702077e+00   6.3251986e-01   7.8176556e-02   1.2961043e+00   6.6786636e-01   6.9699262e-01   6.6781414e-01   3.7398400e-02   5.6821010e-02  -1.1177703e-01   1.0353667e-01   3.9098364e-02  -3.3579322e-01   6.6912154e-01  -7.2838530e-01
   4.4007884e+01   6.0601777e+01   1.1294016e+00   4.3398178e-01   1.5049081e+00   5.5626756e-01   7.5145377e-02   1.1577093e+00   6.3983594e-01   8.1800778e-01   7.3822515e-01  -7.6769192e-02  -1.3254249e-02   2.6584011e-01  -3.2627242e-01   3.0394859e-02  -2.3799563e-01  -1.8834508e-01   8.4302159e-01
   4.0208948e+01   7.0002509e+01   1.1421119e+00   3.8113678e-01   1.4400536e+00   6.3827120e-01   7.2941505e-02   1.1694455e+00   5.6713883e-01   5.4234034e-01   6.2778067e-01   8.4904596e-02  -3.3434495e-04   1.8495480e-01  -2.6543749e-01   3.4632979e-02   2.5112238e-01   3.9212944e-01   2.2716176e-01
   4.1925859e+01   6.7427815e+01   9.9037344e-01   4.2475170e-01   1.5447839e+00   5.6704567e-01   7.6604498e-02   1.1224225e+00   8.3470053e-01   7.4859790e-01   5.4328927e-01  -8.2577541e-02  -5.5936889e-02  -1.4205295e-01  -1.2494973e-01   6.9308587e-02  -2.4858596e-01   8.6179585e-01  -1.4658659e-01
   4.3545686e+01   6.7181545e+01   1.0421842e+00   4.3680531e-01   1.4217258e+00   5.5277542e-01   7.8969360e-02   1.2210466e+00   8.0990841e-01   6.9247119e-01   5.9907344e-01   5.7824872e-02  -2.0379070e-02   1.2956397e-01   8.1780272e-02  -3.0476330e-02  -1.4658124e-01  -2.7055217e-01   7.0455545e-01
   4.1724835e+01   6.7123496e+01   1.1562541e+00   4.4589452e-01   1.6496750e+00   5.6405541e-01   7.6995746e-02   1.2596666e+00   5.4817062e-01   7.2712715e-01   6.1986873e-01  -3.9884955e-02  -4.4057291e-02   5.1598759e-02  -2.1674588e-01  -5.5883009e-02  -1.6430828e-01  -8.6384415e-01  -7.6995667e-01
   4.3956732e+01   6.8276460e+01   1.1733404e+00   3.8876432e-01   1.6801847e+00   6.1927372e-01   7.2866058e-02   1.1865846e+00   7.4298002e-01   5.6021024e-01   4.5888011e-01  -5.8321787e-02   3.4202300e-03  -3.1800090e-02  -1.5080307e-01   1.0476361e-02  -3.3227950e-01  -4.2279010e-02   4.0867442e-01
   3.7845653e+01   6.0927817e+01   1.0545491e+00   4.4082212e-01   1.4971656e+00   5.5479987e-01   7.0296165e-02   1.2016877e+00   8.6650181e-01   7.3396499e-01   6.4785946e-01  -5.1483902e-02   7.0809515e-02   1.3910451e-01  -5.4881993e-02   4.5636213e-02   4.3588118e-02   7.9299468e-01   8.3199037e-01
   3.9000593e+01   7.1021552e+01   1.0945260e+00   3.8936553e-01   1.5342480e+00   5.6504883e-01   7.9068037e-02   1.2848595e+00   8.6788384e-01   6.4358787e-01   6.2384168e-01   4.3230620e-02  -8.0404335e-02   1.7150907e-01   3.3082818e-01   5.0683322e-02  -2.0591431e-01  -5.9109171e-01   4.4623087e-02
   4.0949824e+01   7.0737978e+01   1.0794653e+00   4.3518774e-01   1.4910925e+00   6.0044929e-01   7.9951958e-02   1.2740697e+00   6.8242710e-01   8.7145744e-01   7.4728995e-01  -4.9685554e-02  -2.3207883e-02  -8.7034876e-02  -2.7085846e-02   1.9858260e-02   3.4249066e-01  -3.9604838e-01   3.0013227e-01
   3.9976394e+01   6.8929230e+01   1.0895915e+00   3.9529891e-01   1.4764623e+00   6.4500476e-01   7.3760965e-02   1.1280517e+00   6.4974872e-01   5.8583029e-01   7.7130377e-01   8.0497829e-02  -6.5886270e-02   1.4493115e-03  -8.1530611e-02  -8.9228004e-03  -9.9776205e-02   2.0797470e-01   7.5159681e-01
   3.8107505e+01   6.7886286e+01   1.0865145e+00   3.8691044e-01   1.5690744e+00   6.4070323e-01   7.9412741e-02   1.1500432e+00   8.3743778e-01   6.1247562e-01   4.8002896e-01  -8.3906198e-02  -2.1754033e-02  -3.2557048e-01  -7.9895168e-02   4.5990047e-02   2.4522527e-01  -4.8660338e-01   1.9248316e-01
   3.8268983e+01   6.5948475e+01   1.0208977e+00   4.3419290e-01   1.4247658e+00   6.1838209e-01   7.6492218e-02   1.2157336e+00   5.9941237e-01   6.8645958e-01   6.9282089e-01   7.3970409e-02   3.8376577e-02  -2.3560015e-01  -2.5795820e-02   6.0609643e-02  -1.7597730e-01  -1.0453126e-01  -5.2098052e-01
   3.9390610e+01   6.9857506e+01   1.0147640e+00   4.1729754e-01   1.6187504e+00   5.5900001e-01   7.1005500e-02   1.2510184e+00   8.1026105e-01   7.8182933e-01   4.5007721e-01   2.8200833e-02   2.0475109e-02  -1.2878030e-01  -3.3717986e-01   8.1275841e-02   2.0543565e-01   7.9039227e-01   3.4552421e-01
   4.3410713e+01   6.1004882e+01   1.0111679e+00   4.2473399e-01   1.4401263e+00   6.3136584e-01   7.1365765e-02   1.2404634e+00   7.4142487e-01   7.0934800e-01   7.0252256e-01   1.6480094e-02   6.5935515e-02   2.7987713e-01   1.2694868e-01   2.6128051e-02   2.5457239e-01   7.9325644e-01  -3.1701420e-01
   4.1146238e+01   6.7484146e+01   1.0972978e+00   3.8275969e-01   1.4575273e+00   6.3302174e-01   7.3886668e-02   1.1112650e+00   6.7306226e-01   6.8247467e-01   5.0676893e-01   3.1165946e-02  -6.5873217e-02  -3.0378273e-01  -1.3721029e-01  -7.2039465e-02   1.4892473e-01   6.2546165e-02  -9.7991312e-03
   4.2150159e+01   6.9937664e+01   1.1103953e+00   4.4971871e-01   1.6566521e+00   5.6282721e-01   7.6937541e-02   1.2940631e+00   5.5100994e-01   7.9484240e-01   7.4467970e-01   1.3375966e-02   4.1741094e-02  -1.7791106e-01  -6.4260722e-02  -2.7077716e-02  -2.0499777e-01  -6.6891311e-01   8.1814883e-01
   4.1854519e+01   6.9217704e+01   1.0966919e+00   3.8471450e-01   1.6693801e+00   6.3663220e-01   7.5212786e-02   1.0781017e+00   5.6469785e-01   6.0116542e-01   6.6706854e-01   4.4721458e-02  -3.6282567e-02   1.8194283e-01   1.9755819e-01   3.7338958e-02   3.3300301e-01   3.3579032e-01  -3.4638136e-01
   4.2704366e+01   6.2683428e+01   1.1614422e+00   4.5109950e-01   1.5263957e+00   6.1186064e-01   7.2941284e-02   1.2320440e+00   6.4438516e-01   5.3905976e-01   5.8328426e-01   1.8934484e-02   1.6094228e-03   2.0255841e-02   2.5327028e-01   7.7490156e-02   2.1096096e-01  -8.1785987e-01   7.2925869e-01
   4.0259582e+01   6.5789501e+01   1.0165664e+00   4.4083403e-01   1.6197002e+00   5.8889849e-01   7.2239453e-02   1.0744334e+00   8.2101543e-01   7.1246537e-01   6.5455368e-01   2.5949808e-02  -5.9382521e-03  -2.1811909e-01  -2.2933285e-01   6.3274120e-03   8.8733350e-02  -3.1590252e-01   6.5155878e-01
   4.0731359e+01   6.5589685e+01   1.1147215e+00   4.3473359e-01   1.6424148e+00   5.7641524e-01   7.1967988e-02   1.0815369e+00   5.4499891e-01   7.7467605e-01   4.8721781e-01  -5.6369577e-02  -4.2143303e-02   7.9205272e-02  -2.9620978e-01  -5.2624658e-02  -2.1627931e-01   7.9074550e-01  -8.5447225e-02
   4.0479362e+01   6.1819475e+01   1.1540004e+00   4.2475671e-01   1.6588538e+00   5.8212280e-01   7.0813041e-02   1.2990854e+00   5.2743120e-01   8.1407215e-01   7.2546812e-01  -3.5864567e-02  -2.8091046e-02  -2.0599664e-01  -9.9041411e-02  -4.2915527e-03  -2.1435568e-01   5.5781794e-01  -5.7904101e-01
   3.7813906e+01   6.4983180e+01   1.0660716e+00   4.1321178e-01   1.6700465e+00   5.9148660e-01   6.9844408e-02   1.1980975e+00   6.8876693e-01   8.3822302e-01   7.3623044e-01  -1.9554290e-02   6.0798989e-02   1.4165931e-01  -2.8293598e-01  -4.2878155e-02  -1.0286157e-02  -8.4656217e-02  -3.9931162e-01
   4.1557047e+01   7.1245821e+01   9.9048432e-01   3.9304388e-01   1.4158277e+00   6.2115720e-01   7.6401639e-02   1.1844425e+00   7.6363636e-01   5.4629998e-01   4.8685868e-01  -5.8618369e-02  -3.5563401e-02  -1.7543663e-01  -2.8812309e-01  -4.4579705e-02   3.2053235e-01  -1.1001331e-02  -5.6151204e-01
   3.7531524e+01   6.5966069e+01   1.1477164e+00   3.9518511e-01   1.4501430e+00   5.5980047e-01   7.9721365e-02   1.0358826e+00   7.4165773e-01   8.0774368e-01   6.7956128e-01  -3.2038715e-02  -5.1132073e-02   2.0585411e-01   3.4506550e-01  -4.5406180e-02   1.1080841e-01  -3.1380123e-01   7.1779542e-01
   3.9468318e+01   6.3828449e+01   1.0823527e+00   4.0903868e-01   1.4420071e+00   5.8519638e-01   7.4327778e-02   1.2536377e+00   6.4811402e-01   6.4257879e-01   6.7689578e-01   2.7560227e-02  -7.6687271e-03  -3.1205160e-01  -3.3947031e-01   7.3259937e-02   2.3377941e-01   5.2650138e-01  -6.0261183e-01
   4.3944213e+01   6.3717980e+01   1.0541831e+00   4.4300381e-01   1.6590046e+00   6.2938948e-01   7.9117679e-02   1.3716924e+00   8.3587061e-01   6.2495450e-01   4.5599329e-01   3.3843671e-02   3.4542667e-02   2.4717906e-01   2.6134121e-01   9.8849981e-03  -5.4016146e-02   2.6530245e-01  -5.1734340e-01
   3.8628365e+01   7.0484334e+01   1.1656181e+00   4.3677506e-01   1.6760093e+00   5.6240010e-01   7.7917974e-02   1.0398240e+00   7.2767306e-01   7.9897453e-01   5.5026526e-01  -1.2665702e-02   1.0959565e-02   5.7195957e-02  -1.2029594e-01   1.8253107e-02  -2.7051128e-01   5.9516096e-01   4.8402817e-01
   3.9680276e+01   7.0803860e+01   1.0102932e+00   4.2714497e-01   1.6078843e+00   5.9947644e-01   7.5434586e-02   1.3586075e+00   7.3396097e-01   6.9865153e-01   6.6841169e-01  -6.6166672e-02  -3.3011234e-02  -1.0367658e-02  -3.0112432e-01   3.8319804e-02  -3.1122923e-01   1.4524779e-01   4.1756358e-01
   3.8537482e+01   6.3809162e+01   1.1042547e+00   3.8504257e-01   1.5660324e+00   6.5361943e-01   7.9688964e-02   1.3312524e+00   6.8858595e-01   5.6186160e-01   5.9856247e-01  -2.5130907e-02   1.7283202e-02  -3.1575905e-01   6.3252696e-02  -1.1452141e-06   9.7372707e-02  -4.0752129e-01   3.7000993e-01
   4.2038321e+01   7.0459844e+01   1.1108585e+00   4.4609561e-01   1.6696673e+00   5.5441893e-01   7.1760971e-02   1.1415014e+00   5.9495296e-01   5.2824677e-01   7.2779487e-01  -6.5202503e-02   1.2422401e-02   3.0585304e-01  -1.3379071e-01   7.2383232e-02  -1.3554362e-01   6.4022167e-01  -4.5406310e-01
   4.0490241e+01   6.3612462e+01   1.0640334e+00   4.4725541e-01   1.6468237e+00   6.0759874e-01   7.6022983e-02   1.1096770e+00   8.3315825e-01   7.1597399e-01   7.3665003e-01  -9.1676934e-03  -1.6859683e-02   3.1698778e-01  -8.6773512e-02   8.4084687e-02  -2.1422747e-01  -6.5877783e-01   2.7410134e-01
   4.3064434e+01   6.7729702e+01   1.0082719e+00   4.2493926e-01   1.4507006e+00   5.9937554e-01   7.1901124e-02   1.3236929e+00   7.1282014e-01   6.0215975e-01   6.5475392e-01   7.3594576e-02   1.3451050e-02   6.3268403e-02  -6.1337010e-02  -4.5495720e-02  -1.2212829e-01   6.8760647e-01   1.8799026e-01
   4.1665147e+01   6.1492777e+01   1.1046058e+00   3.9076495e-01   1.5273975e+00   6.4458927e-01   7.5605076e-02   1.0927019e+00   8.5288188e-01   7.3590785e-01   7.5910510e-01   6.4360818e-02  -2.7014375e-03   3.0648484e-01   2.3034525e-01  -4.8586944e-02   2.9114631e-01  -8.9503970e-02  -1.9175873e-01
   3.8543990e+01   6.1816262e+01   1.1271997e+00   4.0946596e-01   1.6577886e+00   5.5082657e-01   6.9118086e-02   1.2592726e+00   7.0217792e-01   5.6087303e-01   4.6083809e-01   9.7643601e-03  -6.4099402e-02   1.8999917e-02  -6.3514620e-03   8.0606927e-02  -2.5084215e-01   2.9447146e-02  -2.6758796e-02
   4.0560801e+01   6.6841444e+01   1.1346392e+00   4.5128042e-01   1.5824584e+00   5.5220071e-01   7.2424945e-02   1.2817880e+00   6.6908907e-01   6.2110729e-01   6.5022598e-01  -8.5644623e-02   4.0771444e-02   3.9215451e-02  -4.3206402e-02   8.4098399e-02   2.2891294e-02  -5.0016529e-01  -1.0936889e-01
   4.0874721e+01   6.1426292e+01   1.1345482e+00   4.0400132e-01   1.4568426e+00   5.8474587e-01   6.8169283e-02   1.3710536e+00   5.6931519e-01   5.4271419e-01   6.8047942e-01  -8.3672159e-02   7.1726655e-02  -7.6359960e-02   4.3448472e-02   3.9230069e-02   2.4300752e-01   2.2646646e-01   3.6085467e-01
   4.3179167e+01   7.0046475e+01   1.1713934e+00   4.3475309e-01   1.6639673e+00   6.4714232e-01   7.2398790e-02   1.3476093e+00   5.6291286e-01   5.3599492e-01   7.4208473e-01  -3.2101990e-02   2.3570094e-03   1.9803367e-02  -1.8615611e-01  -6.0079730e-02   1.3699749e-01   8.2950595e-01  -4.7357011e-01
   3.9293619e+01   7.1624198e+01   1.1079438e+00   4.4893858e-01   1.4447919e+00   6.5187195e-01   7.4367461e-02   1.1324582e+00   7.1294477e-01   5.8130696e-01   7.3693063e-01  -4.5522085e-02  -2.7877186e-02   3.2906028e-02   1.8678936e-02   4.9238131e-02  -2.4803876e-01  -6.8880332e-01  -1.9130757e-01
   3.9376544e+01   6.6207778e+01   1.1701021e+00   4.3957486e-01   1.4896337e+00   5.6912708e-01   7.2601047e-02   1.0535441e+00   6.5774560e-01   8.4961807e-01   5.2195561e-01  -8.2646176e-03   5.9579467e-02  -2.1420744e-01  -1.7503154e-01  -4.4763012e-02   3.2030358e-01  -2.3066849e-01  -3.6286006e-01
   4.1921761e+01   7.1309360e+01   1.1017356e+00   4.3452979e-01   1.6210354e+00   6.4969921e-01   7.8769951e-02   1.0464039e+00   7.4724948e-01   7.7705073e-01   6.6003770e-01   9.3799371e-04   3.0914943e-02  -2.9317803e-01   1.2212183e-01  -6.3398592e-02   3.3951213e-01   5.3493035e-01   4.6332230e-01
   4.3631596e+01   6.0663328e+01   1.0774810e+00   4.3669633e-01   1.5474911e+00   6.4346242e-01   7.1383729e-02   1.2339627e+00   8.6044624e-01   8.6091105e-01   6.4246502e-01  -5.6852288e-03   1.9754669e-02   2.2752351e-01   8.4790744e-02   4.0467895e-03   6.9456347e-02  -8.3809155e-01   4.2517912e-01
   3.8500579e+01   6.5235689e+01   1.0935709e+00   3.8798518e-01   1.5027771e+00   6.0031465e-01   7.1473888e-02   1.1775378e+00   8.6721429e-01   8.2765590e-01   4.7539356e-01  -5.0550050e-02   7.4227297e-02   6.7919738e-02   1.8966573e-02  -1.0834577e-02   1.4856667e-01  -1.1316133e-01   5.4416117e-01
   3.8972790e+01   6.3706020e+01   1.1449956e+00   4.3773170e-01   1.6680349e+00   6.0200362e-01   7.1017009e-02   1.0404320e+00   5.9332313e-01   7.5384151e-01   7.7257069e-01   5.9624679e-03   2.7349734e-02  -2.5705737e-02  -5.5554407e-02   7.3737025e-03  -1.0308742e-01  -6.3363674e-02   6.0572503e-01
   4.0568606e+01   6.3271711e+01   1.0124145e+00   3.8281207e-01   1.6195216e+00   5.5942715e-01   7.7563868e-02   1.2842241e+00   6.7786979e-01   5.5408657e-01   5.4469962e-01  -2.0473058e-02   4.5160103e-02   1.4973068e-01   8.4272909e-02   3.8467460e-02   1.1929673e-01  -5.6369103e-01  -2.8949445e-01
   4.3289538e+01   6.5166709e+01   1.0513393e+00   4.1379267e-01   1.6043560e+00   6.0196127e-01   7.9007519e-02   1.3398452e+00   6.6589110e-01   8.6534530e-01   6.0141275e-01  -2.6868854e-02  -4.9743088e-02   2.4195148e-01   7.7834810e-03  -3.1385877e-02  -3.1389521e-01   6.2420886e-01  -6.4527550e-01
   4.2149204e+01   6.5954076e+01   1.1398719e+00   4.1860747e-01   1.6028543e+00   5.6999762e-01   7.1680214e-02   1.1160924e+00   5.7838961e-01   7.9774898e-01   5.6797563e-01   7.4131911e-02  -4.8019048e-02   1.1438144e-01   2.8309876e-01   2.2989021e-02   2.7929612e-01  -2.2820517e-01   4.5857349e-01
   4.3521914e+01   6.1604579e+01   1.1202922e+00   4.1107577e-01   1.6217737e+00   6.0331718e-01   7.0393898e-02   1.2066882e+00   7.7214733e-01   8.6954447e-01   6.7636014e-01  -3.8847382e-02  -4.9602066e-02  -3.0385863e-01  -8.3700292e-02   5.9670852e-02  -2.4899170e-01  -8.2461789e-01  -3.6055485e-01
   4.4054559e+01   6.5001388e+01   1.1455292e+00   4.1934714e-01   1.6663914e+00   6.2630452e-01   7.7808364e-02   1.1337150e+00   5.7835955e-01   5.4601106e-01   5.0778239e-01  -8.3896665e-02   2.8722727e-02  -3.3015102e-02   1.9859181e-01  -6.5249230e-02   2.7684251e-01   6.9042676e-01   6.6437819e-01
   4.1034137e+01   6.0655653e+01   1.1590958e+00   4.2406798e-01   1.4849783e+00   5.6118668e-01   7.5133105e-02   1.2995962e+00   5.7354868e-01   8.0629146e-01   6.7965211e-01   9.5939790e-03  -1.0348080e-03  -1.0442636e-01   5.0993454e-02   1.4570461e-02  -5.8785126e-02  -2.7443226e-01  -2.0305861e-01
   4.0594048e+01   7.0119723e+01   1.0746636e+00   3.8213319e-01   1.4930717e+00   5.7166561e-01   6.8923332e-02   1.2780604e+00   6.9598649e-01   8.5347641e-01   4.8406919e-01   6.8790668e-02   5.3187927e-02   2.6979860e-01  -2.0789404e-01   4.8897745e-02  -3.5539635e-02  -5.8838701e-01  -8.4880938e-01
   3.8626565e+01   6.8736767e+01   1.1266761e+00   3.9716713e-01   1.5114412e+00   6.4651697e-01   7.3517246e-02   1.2582223e+00   7.2702109e-01   6.9821485e-01   7.5036503e-01  -7.7696645e-02   5.1237451e-02   2.1628295e-01  -1.7607765e-01  -1.2985072e-02  -1.2044899e-01   7.9487460e-01  -6.1630068e-01
   3.8144202e+01   6.5514623e+01   1.1241674e+00   4.1137001e-01   1.4651271e+00   5.9499478e-01   7.7398324e-02   1.0560310e+00   6.4613407e-01   8.6482909e-01   6.8623895e-01  -3.5598532e-02  -8.0705841e-02  -2.9782499e-02   2.6455390e-01  -6.4305341e-02  -2.7757133e-01  -6.4818068e-01  -2.6335096e-01
   4.2467043e+01   6.9311672e+01   1.1724968e+00   3.9056668e-01   1.6448790e+00   6.3387516e-01   7.2604150e-02   1.1749842e+00   5.4320244e-01   7.7049643e-01   4.3405781e-01   1.1381699e-02   7.8428887e-02  -1.8524087e-01   2.8970879e-01   6.7989208e-02  -3.0923161e-01   4.3883745e-01   2.6027131e-01
   3.8512757e+01   6.3192532e+01   1.0343665e+00   3.9383862e-01   1.5398539e+00   5.7062360e-01   7.6014011e-02   1.1576476e+00   5.8843424e-01   5.6919483e-01   4.9084864e-01   4.7321034e-02  -3.8097952e-02  -2.9336833e-01   2.5299555e-01  -6.1188903e-02  -2.4659019e-01  -3.3947014e-01   5.6666992e-01
   3.9332788e+01   6.5910750e+01   1.0989510e+00   4.1605483e-01   1.5480642e+00   6.2052908e-01   7.8500375e-02   1.1623388e+00   7.6513564e-01   7.2684858e-01   5.8351636e-01  -5.0050725e-02  -4.1711594e-02  -2.0087092e-01  -2.9985885e-01  -7.4276509e-03  -3.1519479e-02   1.1929992e-01   1.9247953e-01
   4.2053973e+01   6.6911382e+01   1.0259392e+00   4.2426418e-01   1.6325910e+00   6.0534630e-01   6.7966927e-02   1.2890597e+00   7.6589033e-01   7.5060945e-01   5.7005340e-01  -4.0857664e-02   2.2377703e-02  -3.7931976e-02  -2.8212167e-01  -2.2576699e-02   3.3069242e-01   8.6690696e-02  -2.6328809e-01
   4.1333344e+01   6.5794287e+01   1.1522341e+00   4.1858621e-01   1.5900438e+00   5.5670153e-01   7.9066011e-02   1.3488967e+00   7.7285994e-01   6.9733377e-01   5.0166616e-01  -5.3813915e-02   3.7230588e-02   3.0639205e-01  -3.3259871e-01   7.1989490e-02  -1.8743907e-01   4.8336691e-01   6.9592780e-01
   4.2541495e+01   7.1640044e+01   1.0075912e+00   3.9912416e-01   1.6230344e+00   6.0031807e-01   7.9295710e-02   1.0731567e+00   7.7097330e-01   8.4989907e-01   7.2768215e-01   5.9351135e-02   5.5584854e-02  -4.0225415e-03   3.3200948e-01   2.4902413e-02   1.1786975e-01  -6.4901083e-01  -4.3933636e-01
   3.7607487e+01   6.7471975e+01   1.1645149e+00   4.3178775e-01   1.5238842e+00   5.9228166e-01   7.3642073e-02   1.1848120e+00   6.4354989e-01   5.6666950e-01   7.1594437e-01  -7.0013433e-02   2.5833892e-02  -2.3550345e-01  -2.3547015e-01  -8.2386295e-02   2.6210748e-01  -2.8578534e-01  -5.7410332e-01
   4.1438258e+01   6.3726761e+01   1.0146997e+00   3.8828398e-01   1.5197939e+00   6.4629570e-01   7.7676500e-02   1.2426660e+00   7.9779926e-01   6.3139873e-01   5.5997843e-01  -1.7510033e-02   4.5977136e-02  -8.2767264e-02  -1.5986458e-01  -5.3455296e-02  -2.1878870e-02  -6.5985776e-01   6.9933774e-01
   4.4187089e+01   6.9219434e+01   1.1695145e+00   4.1353940e-01   1.4560147e+00   5.7581380e-01   7.6984611e-02   1.2236210e+00   6.1789675e-01   7.2385493e-01   4.2746683e-01   5.0301857e-02   5.4150271e-02  -4.2052962e-02  -9.3543995e-02   7.5082379e-02   2.3915556e-01  -7.3400638e-01   3.9262613e-01
   3.7761164e+01   6.2459842e+01   1.1685696e+00   3.9217061e-01   1.5934978e+00   6.3190336e-01   7.2278878e-02   1.1272473e+00   7.8952718e-01   7.3333027e-01   5.7584851e-01  -7.6805258e-02  -2.8016221e-02  -4.2761080e-03  -3.7636070e-02  -7.1999146e-02   1.8621762e-01   3.6941477e-01  -1.2075898e-01
   3.9960043e+01   6.5700343e+01   1.1697944e+00   4.0487356e-01   1.4599148e+00   6.2275540e-01   7.1749992e-02   1.0287254e+00   5.6546911e-01   7.3933208e-01   6.0992620e-01   5.8575156e-02  -4.0578345e-02   2.6904112e-01   1.4029247e-01   5.4417434e-03   2.8871191e-01   5.5453203e-01  -4.8748897e-01
   3.8437488e+01   6.5261224e+01   1.1020144e+00   4.2197713e-01   1.4466919e+00   5.9950812e-01   7.2890247e-02   1.3681430e+00   6.5806420e-01   6.8205486e-01   7.1492760e-01   5.1133306e-02   9.8526242e-03   1.3069637e-02  -7.8557990e-02  -5.6626422e-02   3.2981614e-01   5.9771932e-01   2.9790001e-02
   3.9285476e+01   6.5116181e+01   1.0409273e+00   4.3755863e-01   1.4546300e+00   5.9999952e-01   6.8110800e-02   1.1889223e+00   7.6438402e-01   8.1473807e-01   6.3128181e-01   2.1897837e-02  -5.8349011e-02  -2.4082586e-01   1.4531979e-01   7.3925409e-02   1.0918992e-01   5.8006647e-01   3.4244558e-01
   4.3064324e+01   6.7686091e+01   1.0847682e+00   4.3043111e-01   1.4394281e+00   6.2669955e-01   7.1520142e-02   1.3445683e+00   6.7436145e-01   5.4212168e-01   5.3132548e-01  -5.2628364e-02  -6.0864731e-02   1.2216618e-01  -3.1951572e-01  -6.0293047e-02  -2.2044694e-01  -8.0342813e-01  -5.9375899e-01
   4.0155020e+01   6.1426839e+01   1.1310008e+00   4.0824616e-01   1.5479147e+00   5.6882246e-01   7.9544955e-02   1.1676259e+00   5.6729452e-01   7.5168243e-01   5.8142599e-01   6.3424225e-02  -3.1119213e-03  -1.6253146e-01  -2.7750135e-01   1.6869590e-02  -2.4260527e-01   6.3327718e-01   7.4519280e-01
   4.1795485e+01   6.9017128e+01   1.0364722e+00   4.4677983e-01   1.4346890e+00   6.3330867e-01   7.2655334e-02   1.2352532e+00   6.7350446e-01   6.7454967e-01   5.2532447e-01  -7.3825984e-02   4.6434261e-02   1.8904721e-01   2.4928031e-01  -2.8010507e-02  -4.6003592e-02   5.5812557e-02   1.5962181e-01
   3.7579779e+01   6.2789892e+01   1.0345081e+00   4.4450916e-01   1.5675249e+00   6.4564065e-01   7.2987895e-02   1.3625410e+00   5.8204175e-01   8.5273532e-01   5.6409965e-01  -2.8797128e-02   8.4835081e-02  -1.6564940e-01   3.0725026e-01  -7.0488596e-02  -1.9060209e-01   4.8729163e-01  -5.3818845e-01
   3.9115245e+01   6.7572655e+01   1.0266800e+00   4.0100289e-01   1.6359083e+00   5.7776976e-01   7.5250345e-02   1.2517071e+00   6.3147658e-01   7.5767620e-01   6.4941225e-01  -2.6571823e-02   3.6872833e-02   2.2816329e-01   2.2052066e-01   2.3542317e-02  -2.9072176e-01   7.5960895e-03   6.2527165e-01
   4.1231939e+01   6.9066829e+01   1.1001355e+00   4.0994404e-01   1.4239878e+00   6.1290865e-01   7.1486695e-02   1.1256693e+00   8.7226652e-01   5.3177579e-01   6.2754138e-01  -4.5724481e-02   1.6262601e-02   2.8770348e-01  -6.6792838e-02   6.2613555e-02   2.9664354e-01  -8.5961165e-01  -5.5411608e-01
   3.8477956e+01   6.7047771e+01   1.0515959e+00   4.3416126e-01   1.6762569e+00   6.2107333e-01   7.6416545e-02   1.1377843e+00   7.0076106e-01   5.5832099e-01   6.6357025e-01   4.8987574e-02  -4.9495728e-03   1.6048229e-01   2.3127729e-01  -7.1507343e-02  -1.2541535e-01   3.7469772e-01   7.7025005e-01
   3.9272624e+01   6.5293414e+01   1.1536889e+00   4.0772346e-01   1.5497124e+00   5.5779653e-01   7.9195510e-02   1.0324155e+00   6.0194253e-01   6.9173195e-01   4.4304488e-01   3.9263279e-03  -5.7038001e-03   1.3644963e-01  -5.8422503e-02   1.5210446e-02   6.1815872e-02   7.5283240e-01   4.3751218e-01
   4.2713619e+01   6.6420688e+01   1.1458798e+00   4.4055511e-01   1.5654393e+00   5.6837718e-01   7.9782488e-02   1.2408511e+00   6.3390974e-01   7.8461057e-01   6.3248735e-01  -8.5940381e-02  -3.4942246e-02   1.1037580e-01   2.5318628e-01   1.6302239e-02  -6.0598766e-03   3.1082017e-01  -2.5806591e-01
   4.4229015e+01   6.7233344e+01   1.0779704e+00   3.9313053e-01   1.6817724e+00   6.3495870e-01   7.3067892e-02   1.1424367e+00   8.2527608e-01   7.7845238e-01   5.7444799e-01   5.2732140e-02  -4.5976645e-02  -2.9611590e-02   2.1028956e-01  -7.9428852e-02  -9.6267861e-02  -7.9433502e-01   5.5106685e-01
   4.4324114e+01   6.8196269e+01   1.0431847e+00   4.0388667e-01   1.5042362e+00   6.3155519e-01   7.5180880e-02   1.1201849e+00   6.6861089e-01   7.3796322e-01   7.1658886e-01   5.3191530e-02  -8.5632375e-02   1.9949088e-02   3.0154097e-01  -2.7851288e-02   1.8003968e-01  -3.2125915e-02  -6.4319181e-01
   4.2866730e+01   6.1835349e+01   1.0457213e+00   4.3273191e-01   1.6456266e+00   5.8152556e-01   7.5016256e-02   1.2678988e+00   8.2386279e-01   5.4002667e-01   4.8169565e-01  -1.3628341e-02  -1.1605673e-02  -2.9768467e-01   1.1870929e-01  -8.1098857e-02  -2.8733602e-01   2.4157601e-01  -6.2553120e-01
   4.1790558e+01   6.9988229e+01   1.0718652e+00   4.1774353e-01   1.5854420e+00   5.8008902e-01   6.7770683e-02   1.1641248e+00   6.2512659e-01   7.9774782e-01   4.3633393e-01   7.7116869e-02  -4.6887277e-02   5.0568812e-02   2.6062079e-01  -5.5032537e-02  -1.2941268e-01   1.3113584e-01  -6.7322197e-01
   4.1631321e+01   6.1450255e+01   1.0630185e+00   3.9355639e-01   1.6522876e+00   6.0944240e-01   7.8409688e-02   1.3046246e+00   5.9244883e-01   6.0317614e-01   5.6131258e-01  -3.3697768e-02   4.7477904e-02   1.4506487e-01  -7.9386091e-02   1.4910785e-02  -1.6312993e-01  -3.3972315e-01  -8.1376205e-01
   4.2678027e+01   6.8138401e+01   1.1009110e+00   4.4279611e-01   1.4466930e+00   6.4899478e-01   7.7888199e-02   1.2162262e+00   5.5645076e-01   6.3912143e-01   5.2395920e-01   8.3058956e-03  -4.5632202e-02   2.0231875e-01  -5.0393603e-02  -6.8577930e-02   1.9237753e-01  -1.9131533e-01  -5.3883487e-02
   4.1338403e+01   6.5378941e+01   1.1372011e+00   4.2231048e-01   1.6121359e+00   6.1172516e-01   7.2118392e-02   1.1136737e+00   6.0768686e-01   7.7792413e-01   7.4101501e-01  -4.0320364e-02   5.5597345e-02   9.5874084e-02   1.1899815e-01   2.3195018e-02   3.1946897e-02   3.0258262e-01  -7.8319185e-01
   4.1153235e+01   6.5988571e+01   1.1756201e+00   3.8815757e-01   1.4644277e+00   6.3227223e-01   7.0411184e-02   1.2394911e+00   5.8434942e-01   7.2974062e-01   4.6260501e-01  -3.1195220e-04   2.6303598e-03   2.1723004e-01  -1.8559322e-01  -6.9105985e-02  -1.2508417e-01  -7.3126756e-01   7.7854217e-01
   3.7623492e+01   6.5232211e+01   1.0654234e+00   4.5218176e-01   1.5486951e+00   5.6060343e-01   7.7942324e-02   1.0886500e+00   7.4902233e-01   5.8508403e-01   6.0406360e-01  -7.0665739e-02   7.9789539e-02  -2.1260146e-02  -1.4984608e-01   7.6551574e-02   9.4019966e-02   3.4262025e-01  -2.4382477e-01
   3.8141854e+01   6.8296390e+01   1.1269226e+00   3.9334091e-01   1.5455491e+00   6.5107571e-01   7.2641718e-02   1.0579148e+00   5.5587315e-01   7.0230856e-01   5.5154115e-01  -7.2240818e-02  -8.2911645e-02   1.3870755e-01  -1.5607406e-01   5.3092042e-02  -1.0641629e-01  -4.7852856e-01  -1.5398457e-01
   3.8535401e+01   7.1679809e+01   1.0849538e+00   4.4730907e-01   1.5987018e+00   5.5841202e-01   7.5233965e-02   1.1664443e+00   8.3786490e-01   5.3810880e-01   4.4899572e-01   2.6311522e-02   1.8606680e-02   1.5074883e-02   1.7458105e-01  -3.1507151e-02  -2.7822991e-01  -1.2125566e-02  -3.6757071e-01
   4.4233218e+01   6.8721868e+01   1.0511087e+00   3.9278872e-01   1.5579850e+00   6.1263915e-01   7.2317732e-02   1.0789549e+00   6.1207240e-01   7.8614439e-01   6.6781322e-01   2.5237178e-02   2.8213218e-02   3.1432258e-01  -2.1447833e-01  -6.1950199e-02   2.8177271e-01   5.4613103e-01   5.8390637e-01
   4.1206970e+01   6.9582781e+01   1.0662836e+00   4.1003215e-01   1.4984882e+00   6.3795154e-01   7.2949669e-02   1.2186329e+00   6.7572925e-01   6.7292316e-01   6.2865465e-01  -5.5170414e-02  -2.4657185e-02  -9.0691794e-02   1.7231117e-01   7.9492184e-02   2.2807860e-01  -8.3517225e-01  -5.7605716e-01
   4.3568030e+01   6.9360414e+01   1.1301451e+00   3.8308144e-01   1.5506357e+00   5.6733631e-01   7.6589766e-02   1.1642101e+00   7.8168615e-01   7.4431174e-01   5.6888795e-01  -8.7328140e-03  -5.5866896e-02  -1.0377760e-02  -3.6517138e-02   1.2916402e-02   6.2803731e-02   5.2143423e-01  -2.4245308e-01
   3.9933277e+01   7.1316764e+01   1.1190620e+00   3.8221340e-01   1.4683131e+00   6.0067889e-01   7.4446587e-02   1.2536057e+00   7.3071750e-01   7.5486352e-01   7.4688710e-01  -7.9432594e-02   7.9218341e-02   5.7643342e-02   4.9157681e-02   1.8306081e-02  -2.7515069e-01   5.1245811e-01  -2.7952950e-01
   4.2837246e+01   6.7024172e+01   9.8888496e-01   3.8728880e-01   1.4245261e+00   6.1997344e-01   7.5586821e-02   1.2101237e+00   5.9769477e-01   8.3660838e-01   4.5054460e-01  -8.5695618e-03  -3.4111270e-02  -1.1865981e-01  -1.6611232e-01  -1.3530118e-02   2.5608876e-01   1.7610113e-01  -3.6439493e-01
   4.0903065e+01   7.0042725e+01   1.1325315e+00   4.3854198e-01   1.6793578e+00   5.8843705e-01   7.6995885e-02   1.1097503e+00   5.4151744e-01   5.3226170e-01   5.3491130e-01  -7.6074507e-02   9.1416023e-03   1.8354712e-01  -2.1078732e-01  -7.5173915e-02  -1.9166254e-01  -1.5546546e-01   5.1299023e-01
   3.9111228e+01   6.1110341e+01   1.0867305e+00   4.0113680e-01   1.6551367e+00   5.5485970e-01   7.7893683e-02   1.2261480e+00   6.6051695e-01   8.5262546e-01   5.9324344e-01   2.1834052e-02  -1.0735011e-02   2.7519521e-01  -2.8900873e-01  -1.4041642e-04  -6.8379964e-02   3.4477211e-01  -4.1874927e-01
   4.2513637e+01   6.7498904e+01   1.1612645e+00   4.3619852e-01   1.5514303e+00   6.1174253e-01   7.6083227e-02   1.3372469e+00   8.7041061e-01   5.7324987e-01   7.5506751e-01  -3.2639261e-02   9.1086915e-03  -2.5715146e-01   5.6102064e-02   5.5257329e-02  -2.3933283e-01  -4.9228441e-01  -1.8896908e-01
   4.1736870e+01   6.6982534e+01   1.1479735e+00   4.1314719e-01   1.4464310e+00   5.6284979e-01   7.4659133e-02   1.3484322e+00   6.4299033e-01   5.5849589e-01   4.9205472e-01   7.6630186e-02   1.3549682e-02  -3.1735881e-01   2.5197116e-01  -4.3832716e-02  -1.9845745e-01  -4.1278739e-02   6.5610870e-02
   3.9080152e+01   6.7876695e+01   1.1759445e+00   4.0432594e-01   1.5821244e+00   5.7243534e-01   7.8062652e-02   1.3011882e+00   7.9810763e-01   8.2547152e-01   6.0920581e-01   2.0867040e-02   4.0908621e-02   2.5466721e-03   2.2694059e-01   5.4696011e-02  -3.0205553e-01   3.1298658e-01   2.3684825e-01
   4.1013311e+01   6.9595673e+01   1.1539157e+00   4.0170265e-01   1.4985733e+00   6.3822650e-01   7.8084837e-02   1.0663498e+00   5.7191453e-01   7.0457843e-01   5.4670029e-01  -2.9871792e-02  -7.9249780e-04   2.2145206e-01   3.1707729e-01   5.7876939e-02  -2.5881883e-01   1.3955272e-01  -5.5780882e-02
   3.8046714e+01   7.1655941e+01   1.1551327e+00   4.5248781e-01   1.5663005e+00   5.5734427e-01   7.3008425e-02   1.3621502e+00   8.0806418e-01   7.8359605e-01   4.3725211e-01  -1.4188906e-02  -5.5325677e-02  -1.0153510e-01  -1.1658891e-01  -5.7159029e-02  -2.2739286e-01   5.0875609e-01   6.5516738e-01
   3.7704912e+01   7.0513174e+01   1.0945217e+00   4.2387646e-01   1.4983880e+00   5.7260925e-01   7.4385805e-02   1.1995515e+00   7.1991746e-01   7.2244603e-01   4.4644163e-01  -7.3453276e-02  -1.3540658e-02  -2.5179864e-01  -2.6959146e-01   1.0351566e-02  -2.3419195e-01  -3.3005276e-02   7.2484293e-02
   3.8097700e+01   6.4775029e+01   1.0014555e+00   4.0061201e-01   1.5018672e+00   5.7855925e-01   7.2024884e-02   1.1560624e+00   6.3857932e-01   7.2750603e-01   4.9942378e-01   9.3149307e-03  -6.7773101e-02   2.5847007e-01   2.3966621e-01  -6.6083442e-02  -1.7990700e-01   8.2176240e-01  -5.9493112e-01
   4.2948616e+01   6.5569652e+01   1.0169137e+00   4.1750697e-01   1.5332784e+00   5.5756429e-01   7.4994701e-02   1.1068073e+00   5.3987911e-01   8.1663739e-01   7.3655618e-01  -1.0878218e-02  -7.8541204e-02  -9.2131298e-02  -2.4600461e-02   2.3080120e-02  -8.0352044e-02   1.5272916e-01  -1.5342312e-01
   4.3338353e+01   7.0129580e+01   1.0799597e+00   3.9674584e-01   1.5654127e+00   6.3699369e-01   7.9579571e-02   1.2452977e+00   7.7731258e-01   8.1083188e-01   6.3948949e-01   2.1166855e-02  -5.3449511e-02  -1.1096900e-01  -2.8613187e-01   8.2503180e-02   2.8130273e-01  -1.6076108e-01   7.7259811e-01
   4.4329704e+01   6.5814328e+01   1.1639263e+00   4.0580394e-01   1.5087486e+00   6.1177905e-01   6.7839158e-02   1.2006436e+00   8.5531893e-01   7.0541383e-01   5.0100382e-01   8.3150468e-02   2.1289425e-02   2.8161969e-01  -9.5467732e-02   3.2766849e-02  -2.3405096e-01  -6.2241175e-01  -5.3876475e-01
   4.3476735e+01   6.9905326e+01   1.0340709e+00   3.8326172e-01   1.5739988e+00   6.2713576e-01   7.7136206e-02   1.1327329e+00   7.4461467e-01   7.8954463e-01   5.7975109e-01  -5.3008746e-03  -7.0368692e-02  -2.1506137e-02   3.1593322e-01  -6.9547231e-02  -3.0454762e-01   1.7009621e-01  -1.9777946e-01
   3.8407832e+01   6.5280377e+01   1.1453160e+00   4.1449131e-01   1.5876288e+00   5.6703387e-01   7.4797355e-02   1.2665649e+00   5.5346551e-01   6.7164940e-01   4.3166721e-01   4.9141268e-02  -6.7877922e-02  -2.4864799e-01   2.6293036e-01   5.9590929e-03  -5.9360662e-02  -6.9814001e-01   2.2848572e-01
   4.0590362e+01   7.0396201e+01   1.0743662e+00   4.5213501e-01   1.6477886e+00   6.0149733e-01   6.9222390e-02   1.0760434e+00   6.9409894e-01   8.5731980e-01   5.9429375e-01   6.7510686e-02  -3.2989483e-02   5.4857507e-02  -1.7449316e-01  -6.7111190e-02  -2.3246800e-01  -2.9236121e-01   6.9358981e-01
   3.9435931e+01   6.8159487e+01   1.1623924e+00   4.0317550e-01   1.4723683e+00   5.6159838e-01   7.0624644e-02   1.0490280e+00   7.5581715e-01   7.8382731e-01   7.0053486e-01  -4.1286965e-02   7.9379950e-02   1.4814315e-01  -5.3855047e-02  -6.6362716e-02   2.5551397e-01  -2.1119033e-02   3.6386464e-01
   3.8747155e+01   6.6564054e+01   1.0306847e+00   4.3945724e-01   1.5060704e+00   5.8792176e-01   7.3171537e-02   1.0901737e+00   7.9930763e-01   6.4297325e-01   5.2664557e-01   7.5182796e-02   2.9243036e-02   6.1694655e-02   1.9583897e-01   2.1112091e-03   5.6152979e-03   2.6105871e-01   2.6060952e-01
   3.7457481e+01   6.3112104e+01   1.0344341e+00   3.9880207e-01   1.4607341e+00   5.6614607e-01   7.2936255e-02   1.0500650e+00   7.1618479e-01   8.0052050e-01   4.4161824e-01   7.3033519e-02   2.2071487e-02  -2.8267233e-01   2.2180127e-01  -7.7867885e-02  -1.8954114e-03  -5.1043698e-01   4.2288013e-01
   4.2564060e+01   6.3495809e+01   1.0756719e+00   4.0339150e-01   1.6393860e+00   6.3428751e-01   7.3362780e-02   1.1652767e+00   8.2712579e-01   7.5455083e-01   7.3820248e-01  -5.2515873e-03  -3.6144013e-02   1.5453489e-01   2.8271713e-01   1.3325896e-02  -1.2525783e-01  -8.4263288e-01   8.3528627e-01
   3.8814138e+01   7.1583042e+01   1.0111835e+00   4.3113849e-01   1.4645048e+00   5.6903303e-01   7.8791083e-02   1.3396950e+00   6.8091298e-01   7.2887134e-01   6.9631690e-01   8.0054591e-02  -3.1758812e-02  -5.7743340e-02  -2.3862209e-01   2.9428778e-02   3.1097205e-01   6.2061833e-01   2.3122572e-01
   4.0748641e+01   6.1073606e+01   1.0136723e+00   4.4903531e-01   1.4865464e+00   5.8249047e-01   7.7904452e-02   1.0808461e+00   7.7766483e-01   5.5645726e-01   5.8086259e-01  -3.7022081e-02   2.9208337e-02   3.4160264e-01  -2.5163736e-01   2.6837796e-02   1.6647667e-01   6.7625536e-01  -9.1998730e-03
   4.1568392e+01   7.0498986e+01   9.9847202e-01   4.0116217e-01   1.4832256e+00   5.5071797e-01   7.3055811e-02   1.3342197e+00   6.8747325e-01   5.7865385e-01   5.7414058e-01  -1.7174888e-02   7.0319260e-02  -2.1818195e-01   1.7354671e-01  -4.5370646e-02  -1.2278176e-01   5.3033831e-01  -1.9105797e-01
   4.1050838e+01   6.9971679e+01   1.0605163e+00   4.0266716e-01   1.6118665e+00   5.9034647e-01   7.5608876e-02   1.1603616e+00   8.0071572e-01   8.3665922e-01   6.9872694e-01  -5.0427696e-03   1.6292457e-02  -1.7259263e-01   4.8354643e-02   2.8128274e-02  -8.3312868e-02  -1.0079569e-01   1.2327434e-01
   4.0545323e+01   6.0502535e+01   1.1224097e+00   3.8665119e-01   1.6800331e+00   6.0584125e-01   7.2591531e-02   1.0729501e+00   8.6970752e-01   7.6404217e-01   4.6658375e-01   4.4220160e-02  -1.1210762e-02  -2.9524360e-02   1.5572650e-01   3.4313640e-02  -3.1450701e-01   4.0912090e-01  -1.7637452e-01
   3.8995629e+01   6.1361914e+01   1.0385623e+00   3.9260128e-01   1.6608655e+00   5.6398365e-01   7.2616037e-02   1.2028428e+00   6.4181764e-01   6.5210999e-01   5.0871439e-01  -4.7390148e-02  -8.6431634e-02   1.1304230e-01   2.3991076e-01   2.6976352e-02   2.1489113e-01  -1.3864650e-01   5.0297584e-01
   3.9288118e+01   7.1542744e+01   1.0396199e+00   3.8922025e-01   1.4780967e+00   6.0713254e-01   7.9816341e-02   1.0357917e+00   7.7684195e-01   7.9568292e-01   5.4862836e-01   8.4156082e-02   7.1533109e-02  -2.3729417e-01  -1.1452294e-01   5.7973838e-02  -3.2235766e-01   7.8952215e-01  -2.6251600e-01
   4.3674504e+01   7.1200061e+01   1.0432185e+00   4.1121808e-01   1.4721652e+00   5.6993546e-01   7.0220973e-02   1.2453845e+00   5.7489814e-01   8.1241427e-01   6.1181032e-01  -4.5821339e-02   3.0136915e-02   1.9717235e-01  -1.1249856e-01   3.2485056e-02   2.1906129e-01  -3.1625506e-01   4.5125046e-01
   3.7931596e+01   6.1612893e+01   1.0451408e+00   4.4001495e-01   1.6440901e+00   6.2544720e-01   7.5616559e-02   1.2824574e+00   8.1988902e-01   5.3772880e-01   4.5931228e-01  -7.2685166e-02   4.6133197e-02   1.8227904e-01   2.9692071e-01  -1.9242894e-02  -8.6357686e-02  -3.4379543e-01  -7.0642933e-01
   3.7653510e+01   6.3888307e+01   1.0021923e+00   4.3413179e-01   1.5791108e+00   6.2271242e-01   7.0687653e-02   1.2604794e+00   6.1460683e-01   8.6828010e-01   5.9162108e-01  -6.5378023e-02  -7.3707984e-02  -2.3046926e-01   2.4206332e-02  -4.1978925e-02   1.5145245e-01  -1.8217992e-01   3.3805026e-01
   4.1365691e+01   6.3768188e+01   1.1186983e+00   4.2282909e-01   1.5049161e+00   6.2928795e-01   7.1985747e-02   1.2046861e+00   6.8022236e-01   8.2593502e-01   4.5447966e-01  -5.1632513e-02   3.2943315e-02   9.9089261e-03  -2.6723458e-01  -5.2364437e-02   5.7671037e-02  -5.8824535e-01  -1.0074703e-01
   4.4087350e+01   7.0565055e+01   1.0422701e+00   3.9072604e-01   1.6208076e+00   6.4239625e-01   7.4998543e-02   1.3502929e+00   8.6882796e-01   5.4596939e-01   4.4038348e-01   4.5169700e-02  -4.2164003e-02   1.6245540e-01  -2.2764030e-01   8.3804017e-02   3.2567982e-01   1.8216719e-01   7.4611912e-01
   4.1922918e+01   6.3761585e+01   1.0729739e+00   4.1096471e-01   1.6390383e+00   6.2190659e-01   7.4527830e-02   1.1337610e+00   6.1002569e-01   6.7924458e-01   5.5236397e-01   8.1518352e-02  -6.6579013e-02   2.0603727e-01  -2.0485404e-01   7.1236028e-02  -5.8714776e-02  -2.7055088e-02  -8.4235818e-01
   4.2433190e+01   6.7617783e+01   1.0698997e+00   4.4580058e-01   1.5807775e+00   5.6789765e-01   6.8983793e-02   1.0822440e+00   5.5470746e-01   5.3239933e-01   4.8180422e-01  -8.2449750e-02   1.2587318e-02   2.0879230e-01  -9.7822481e-02   5.8822241e-03  -2.9982508e-01  -4.2879570e-01   3.6949953e-01
   3.8350959e+01   6.2643814e+01   1.0383565e+00   4.3446866e-01   1.6790321e+00   6.5042826e-01   7.6866223e-02   1.3323152e+00   7.7320033e-01   6.9425848e-01   7.1710849e-01   9.5254447e-03   6.4907119e-02  -2.9305566e-01   3.0029838e-01   2.8883153e-02   2.0927254e-01  -2.9070880e-01  -7.2406826e-01
   4.3843115e+01   6.0918585e+01   1.1174032e+00   4.5002202e-01   1.5814162e+00   6.0539950e-01   7.8247337e-02   1.3168547e+00   6.2907821e-01   5.9932703e-01   5.4422363e-01   2.3116380e-02   7.9580922e-02   2.9319237e-01   1.8750225e-01   2.3615236e-02  -1.9805985e-01  -5.6158708e-02   2.4962673e-01
   3.8834885e+01   6.3114472e+01   9.9682976e-01   4.3799696e-01   1.5338553e+00   5.5853871e-01   7.1234696e-02   1.2489769e+00   5.6852301e-01   6.7803903e-01   6.6544977e-01   3.7688464e-02   8.6508502e-02   2.2179174e-01  -6.5347554e-02  -7.2915032e-02  -3.0644874e-01   6.3776595e-01  -7.1661775e-02
   3.8434631e+01   6.4566070e+01   1.0903915e+00   4.1543766e-01   1.4323234e+00   6.1509591e-01   7.4745095e-02   1.1855427e+00   7.5018845e-01   6.3095885e-01   7.1366121e-01  -4.7302231e-02  -2.3637618e-02   3.4061137e-02   6.0961127e-02  -3.6602246e-02  -3.1244637e-01   5.2560997e-01   7.8108978e-01
   3.9543843e+01   6.3625484e+01   1.0864516e+00   4.2873761e-01   1.4160063e+00   6.4094295e-01   7.8838645e-02   1.2949282e+00   5.9184530e-01   6.7300706e-01   7.7320477e-01  -7.0456272e-02  -6.2660144e-02  -2.5326685e-01  -1.0568473e-01  -1.8199207e-02  -3.3524836e-01  -5.4542798e-01   1.6693731e-01
   3.7869299e+01   6.4307022e+01   1.0690099e+00   4.2244379e-01   1.5974455e+00   5.8022014e-01   7.7837222e-02   1.1916982e+00   6.3719437e-01   8.3014749e-01   7.3474097e-01  -6.9682996e-02  -4.5761097e-02  -1.6205328e-01  -2.4024949e-01  -6.9216506e-04  -2.8647457e-01   4.6027665e-01   7.2242585e-01
   3.9317084e+01   7.0387679e+01   1.1226181e+00   3.8496487e-01   1.4821220e+00   6.5053608e-01   7.2252473e-02   1.0958508e+00   7.6950785e-01   7.6988234e-01   5.8727162e-01   1.6833172e-02  -5.3126997e-02   1.7219165e-01  -1.7763962e-03   5.4241536e-02  -1.2809821e-01   4.2839403e-01   6.7619192e-01
   4.0374513e+01   6.7541296e+01   1.1547228e+00   4.2362797e-01   1.5280496e+00   5.9066435e-01   6.8858269e-02   1.0456744e+00   5.9518235e-01   6.4291076e-01   4.4236589e-01  -7.2525450e-02   4.3263151e-03   1.3309083e-01   3.3870362e-01   5.2973323e-02   5.8297275e-02   3.2075091e-01   7.2331200e-01
   3.8141583e+01   6.4202701e+01   9.9339682e-01   4.2683818e-01   1.6275642e+00   5.6923163e-01   6.9974611e-02   1.2925414e+00   7.3816738e-01   8.5738024e-01   5.7314077e-01   5.9973290e-02   1.5721486e-02   6.5765150e-02   6.1329891e-02  -5.3368310e-02   2.5168729e-01  -2.9132969e-01  -5.8643426e-01
   4.2405605e+01   7.1177907e+01   1.1673036e+00   3.8576268e-01   1.4858616e+00   6.4134345e-01   7.3524410e-02   1.2325677e+00   5.3480980e-01   6.5794187e-01   5.9628378e-01  -1.0594654e-02   3.9245222e-02   1.1012718e-01   3.2723346e-01  -7.2810454e-02  -2.5231037e-01  -4.2796401e-03   7.8885249e-01
   4.1659158e+01   6.8342812e+01   1.1116192e+00   3.9086532e-01   1.5185052e+00   5.9043592e-01   7.4804007e-02   1.2475888e+00   7.0482780e-01   6.1079072e-01   6.9166380e-01  -7.1694294e-02  -4.0112206e-02   4.1419323e-02   7.1614477e-02   6.4368321e-02   2.3208323e-01  -7.8670654e-02  -5.1143955e-01
   3.8669372e+01   6.2623488e+01   1.1525963e+00   4.0701923e-01   1.5074727e+00   5.8222355e-01   6.9014325e-02   1.0483807e+00   7.2478743e-01   8.2314742e-01   5.3515178e-01  -7.2055132e-02  -4.6970779e-02  -1.9425426e-01  -6.1907721e-02   6.5735410e-03   3.3102401e-01   4.8239432e-01  -8.5834421e-01
   4.0995435e+01   6.1861405e+01   1.1698974e+00   4.2871103e-01   1.4805747e+00   6.4696996e-01   7.9305849e-02   1.1949745e+00   6.2681672e-01   7.6827565e-01   5.2513533e-01  -6.8068821e-02   1.6392453e-02   2.8238735e-01   2.6690511e-01   1.2068528e-02  -2.1971509e-01  -3.6915969e-01  -2.0838792e-01
   4.2887312e+01   6.7018888e+01   1.0169578e+00   4.0906151e-01   1.5229425e+00   6.1943121e-01   7.6336788e-02   1.3483684e+00   7.6555973e-01   8.5303575e-01   6.5581628e-01   1.6251990e-02   4.9097429e-02   2.3252207e-01  -1.1761427e-01   8.3380215e-02  -1.6756719e-01  -7.5361403e-01  -1.2033398e-01
   3.7998360e+01   6.1114603e+01   1.0979714e+00   4.4176791e-01   1.5283498e+00   6.2148901e-01   7.3705841e-02   1.0832805e+00   5.7084826e-01   6.2806117e-01   4.5765765e-01  -8.6342423e-02   3.1558165e-02  -2.4892095e-03   2.3263441e-01   1.1923755e-02  -2.4221327e-01  -6.9260615e-01   2.6892186e-01
   4.3451355e+01   6.9374767e+01   1.1702066e+00   4.0479285e-01   1.4627266e+00   6.3651672e-01   7.1358581e-02   1.1470842e+00   6.1375893e-01   7.6853924e-01   5.1956365e-01  -8.5722725e-03   2.1247138e-02   7.5325271e-02   2.7461366e-01   5.3753301e-02   2.8113876e-01   5.2680183e-01  -1.5387590e-01
   3.8585387e+01   7.0501738e+01   1.1604382e+00   4.4723952e-01   1.5632083e+00   5.8620010e-01   7.2101372e-02   1.0412104e+00   5.3934719e-01   5.7995819e-01   6.3612572e-01  -4.6289343e-03  -6.7838262e-02  -6.0953722e-02  -2.2057838e-01   1.5308262e-02   1.7563160e-01  -6.7922546e-01  -6.7340253e-02
   3.9487628e+01   6.7100793e+01   1.1069034e+00   4.4823361e-01   1.4978946e+00   5.6021753e-01   7.4093273e-02   1.1256998e+00   7.2946763e-01   7.1454308e-01   5.3393324e-01   2.8256326e-02   1.4034337e-02  -8.5669607e-04  -1.4199847e-01  -1.9422788e-02   2.8298572e-02  -1.9398128e-01   8.0405214e-02
   4.3122833e+01   6.2490752e+01   1.1481408e+00   4.0824205e-01   1.4997389e+00   5.6184064e-01   7.0757587e-02   1.0983128e+00   6.1624313e-01   8.4589005e-01   6.2310709e-01   3.9872078e-02  -5.2522590e-02  -9.4994132e-03   1.4320727e-02   7.2737175e-02  -9.3598213e-02  -3.7626421e-01   1.4981887e-01
   4.0883650e+01   6.4116453e+01   1.0148020e+00   4.4131554e-01   1.4360533e+00   5.7061656e-01   7.6062471e-02   1.1654156e+00   7.7091257e-01   6.8444906e-01   5.4820932e-01   2.4873138e-02   5.1417948e-03  -2.2919392e-01  -2.1822855e-01  -3.1589888e-02   4.9320874e-02  -7.9612737e-01  -3.4530744e-01
   3.9448859e+01   6.7023790e+01   1.0552809e+00   4.5025369e-01   1.6703492e+00   6.4600341e-01   6.8476019e-02   1.1596327e+00   6.3981320e-01   6.4790181e-01   4.2756760e-01   2.5145227e-02  -7.1597330e-02  -9.2620240e-02  -6.2088138e-02   5.1097993e-02  -1.4340489e-01   3.8822252e-01   8.0231141e-01
   4.4534523e+01   6.7133039e+01   1.0678920e+00   4.4491539e-01   1.5034972e+00   5.7598557e-01   7.8042356e-02   1.2780141e+00   6.6040442e-01   8.0786806e-01   4.2688422e-01  -5.4806023e-02   3.3575755e-02  -5.5213968e-02  -6.5561072e-03   1.1923728e-02  -1.5091673e-01   2.3898685e-01   7.2051721e-01
   3.9767448e+01   6.7409659e+01   1.0229428e+00   3.8301170e-01   1.6827725e+00   5.6496428e-01   7.4952296e-02   1.1120953e+00   7.0703318e-01   8.6483459e-01   7.6763451e-01   8.0601631e-02   3.1524990e-02   3.0841407e-01   3.3780217e-01   8.3737921e-02   1.9763233e-02   4.9790946e-01  -2.1674084e-02
   3.7998062e+01   6.1507856e+01   1.0266533e+00   3.8327479e-01   1.6563387e+00   5.6203559e-01   6.9010258e-02   1.2705975e+00   6.9859108e-01   6.9184652e-01   5.2215497e-01  -4.5422657e-02   3.0253254e-02  -2.9012274e-01  -1.2929545e-01  -5.2933370e-02  -1.5715357e-01   4.0011913e-01   6.6342812e-01
   4.4335016e+01   6.8757514e+01   9.9750631e-01   4.3685954e-01   1.4395821e+00   6.0222282e-01   7.0823978e-02   1.2821107e+00   8.4750164e-01   5.8071551e-01   5.3096419e-01  -1.3504000e-02  -2.1435275e-02  -1.7099703e-01  -2.9822892e-01   3.4806450e-02  -1.8907458e-01   1.4644650e-01  -4.8069033e-01
   4.1828807e+01   6.1856350e+01   1.1530857e+00   4.1859090e-01   1.6543623e+00   5.7955434e-01   7.5620137e-02   1.3644168e+00   6.9965345e-01   8.0038066e-01   7.2919709e-01  -5.8415921e-02  -2.7957016e-02  -4.7699153e-03  -4.9415631e-02   1.2884300e-02  -1.1630254e-01  -8.3574619e-01   2.8508311e-01
   4.4023885e+01   6.5148509e+01   1.0221715e+00   4.3457946e-01   1.6570126e+00   6.2264361e-01   7.9588393e-02   1.0507607e+00   8.3739290e-01   8.7176761e-01   4.4274313e-01  -7.6893244e-02   6.2745700e-02   2.2983478e-01   2.2087316e-01  -2.9855845e-02  -3.3651125e-01  -7.5916608e-01   2.3504880e-01
   4.1744425e+01   6.1030347e+01   1.1539088e+00   4.4139603e-01   1.5577765e+00   5.9324051e-01   6.9676828e-02   1.3239653e+00   6.3010650e-01   6.4019489e-01   7.3270183e-01   4.5185829e-02   2.1704094e-02  -3.2009627e-01   1.6089552e-01  -5.8133821e-04  -2.4166042e-01   7.2852769e-01  -6.2182512e-02
   4.3785558e+01   6.8470180e+01   1.1578315e+00   4.4358692e-01   1.5928562e+00   5.5956287e-01   7.5095030e-02   1.3048997e+00   7.1531849e-01   7.7108587e-01   4.7947003e-01  -7.6357106e-02  -4.6180332e-02  -1.4994901e-01  -2.3163160e-01   9.5296626e-03  -1.7441523e-04   1.4441915e-01   1.4941839e-01
   4.2462304e+01   6.1042533e+01   1.0444028e+00   4.2972962e-01   1.5005415e+00   5.9959267e-01   7.5719969e-02   1.3090541e+00   6.0963172e-01   7.3008355e-01   4.3756598e-01   4.3379820e-02  -5.6819184e-02  -4.6739969e-02  -2.5451662e-01   3.1521359e-02   4.1870193e-02   8.1074634e-01  -6.2821619e-01
   3.8750012e+01   6.6674462e+01   1.1232598e+00   4.1094678e-01   1.4571926e+00   5.9825121e-01   7.2622291e-02   1.1092346e+00   6.0980439e-01   5.8439369e-01   5.5740398e-01  -1.9376298e-03  -2.1224869e-02   1.3106773e-01   4.2408109e-02   9.4474940e-03   6.4965123e-02   7.9656710e-01   2.2833733e-01
   3.8985620e+01   7.0476020e+01   1.1205743e+00   4.4988365e-01   1.4339084e+00   5.8951672e-01   7.2780027e-02   1.3383076e+00   7.7957610e-01   8.2505076e-01   6.3420116e-01   4.7087273e-02   2.9483402e-02  -9.7016353e-03  -1.7401404e-01   4.6663078e-04  -1.6686557e-01  -7.5997393e-01   1.8431291e-01
   3.8029780e+01   6.5125556e+01   1.0295960e+00   3.9233900e-01   1.6372110e+00   5.8610265e-01   7.0231722e-02   1.1670520e+00   6.4439515e-01   5.3211307e-01   5.7071117e-01   3.0820223e-02   4.4720523e-02  -1.8382862e-01   1.7276149e-01   3.1401872e-02   8.3053117e-02   4.8486962e-01   6.4234837e-01
   4.3720214e+01   6.6246756e+01   1.1115136e+00   4.0777466e-01   1.5718055e+00   6.4880450e-01   7.1579133e-02   1.2579672e+00   7.1899867e-01   5.8482449e-01   4.9822282e-01   6.8286461e-02  -6.8575782e-02   6.1562961e-02   2.9449566e-01   2.6065886e-02   8.3058725e-02   1.5292714e-01   6.1037264e-01
   4.0166125e+01   6.7578534e+01   1.1399095e+00   4.3229360e-01   1.5599262e+00   5.7182952e-01   7.2253165e-02   1.2521975e+00   7.9940594e-01   5.9238687e-01   4.4245791e-01  -4.2073119e-02  -5.0171804e-02   7.5266585e-02   1.1150100e-01   1.5625797e-02  -2.5027782e-01  -9.0158809e-02   3.2713344e-01
   3.9068817e+01   6.3735506e+01   1.1314602e+00   4.3375502e-01   1.5990448e+00   6.5383803e-01   7.8979140e-02   1.3516283e+00   7.3385957e-01   5.9564033e-01   6.1392235e-01  -2.6851427e-02  -2.8826934e-02  -2.7689066e-01  -1.5315622e-01  -3.4185917e-02   6.4731627e-02   6.3918034e-01  -8.2769840e-01
   3.7822945e+01   6.2765690e+01   1.1602338e+00   4.0449784e-01   1.4436538e+00   5.6563971e-01   7.4702906e-02   1.3240985e+00   6.5112691e-01   5.9862299e-01   5.6118834e-01  -1.4662410e-02   7.3979695e-02  -2.6437848e-02  -2.4176567e-01  -6.1488111e-02  -5.1956597e-03   1.8545082e-01   4.7371343e-01
   4.2603748e+01   6.6708850e+01   1.0469773e+00   4.1571129e-01   1.4435787e+00   6.2746095e-01   6.8603602e-02   1.3697564e+00   5.8292318e-01   8.2632858e-01   6.0741927e-01   2.7569781e-02  -2.5409583e-03  -2.0770377e-01   1.2139815e-01  -1.6348130e-02   2.2805391e-01   8.5744822e-01   3.8752684e-01
   3.8537805e+01   6.6335607e+01   1.1401759e+00   4.4836672e-01   1.4691277e+00   5.9434123e-01   7.0902378e-02   1.2938837e+00   6.2771193e-01   7.0138067e-01   7.2027263e-01  -6.8057931e-02  -8.4789018e-02   2.6448643e-01   4.1536997e-02  -1.8047225e-03   4.1798731e-02   5.4557563e-01   1.5396695e-01
   4.3362981e+01   6.7386176e+01   1.0525723e+00   3.9690349e-01   1.4806468e+00   6.3261444e-01   7.9181534e-02   1.2279833e+00   8.7108555e-01   6.4487729e-01   6.1353788e-01  -7.3236367e-02   6.9587219e-02  -1.5756723e-01   2.7809674e-01   3.3982205e-02  -2.2789520e-01   7.0668608e-01   4.3132263e-01
   4.4235593e+01   6.0982241e+01   1.1302505e+00   3.8419330e-01   1.5420798e+00   6.0325649e-01   7.5064287e-02   1.2145472e+00   7.8739575e-01   6.4604283e-01   4.2824661e-01   1.3908468e-02   2.9869301e-02   1.9350536e-01  -1.4260182e-02   2.2049065e-02  -3.4300249e-01   4.6667487e-01   5.2456419e-01
   4.4149944e+01   6.6573648e+01   1.0880630e+00   4.1057877e-01   1.4581400e+00   5.5086902e-01   7.4133689e-02   1.0501247e+00   6.1982694e-01   6.9935599e-01   5.2629367e-01  -3.3268997e-02  -7.9383161e-02  -1.6188113e-01  -2.5149773e-01  -8.4004477e-02  -2.7739852e-01  -3.4059919e-01   2.1824929e-01
   4.4295388e+01   6.3256916e+01   1.0115545e+00   4.0875288e-01   1.6100905e+00   5.6082315e-01   6.7724664e-02   1.1429081e+00   5.6451499e-01   7.1117465e-01   7.1408115e-01   9.3600894e-03  -6.3909962e-02   4.0861159e-02  -1.4431704e-01   8.4661692e-02   1.3981796e-01  -4.2902326e-01   2.7374558e-01
   3.8311303e+01   6.7152316e+01   1.1357633e+00   4.3731795e-01   1.6674661e+00   6.4736898e-01   7.7737914e-02   1.2389903e+00   6.2724402e-01   6.0679578e-01   6.9875476e-01  -6.7354665e-02  -1.5682166e-02  -1.5177148e-01  -2.7726096e-01  -5.2921707e-02   8.7050209e-02  -6.1001154e-01  -3.3037874e-01
   4.1058089e+01   6.2989060e+01   1.0713203e+00   4.5299063e-01   1.4529315e+00   6.2564449e-01   7.4369474e-02   1.1648984e+00   6.4015883e-01   7.4165333e-01   5.5883762e-01   3.1547823e-02   6.2163909e-02   2.3918892e-01   8.8999384e-02   5.5055405e-02   8.1681085e-02  -3.3234063e-01   9.7156004e-02
   3.7474261e+01   6.8624420e+01   1.0696878e+00   3.9057010e-01   1.5529489e+00   6.1933512e-01   6.9095523e-02   1.1969640e+00   7.2247768e-01   8.0861080e-01   5.8845292e-01   4.0598620e-02  -7.6455738e-02   1.5150436e-01  -3.3220174e-02  -7.7558469e-02   8.7201626e-02   8.1818372e-01   7.2423440e-01
   4.4470288e+01   6.0751774e+01   1.1123454e+00   4.3500100e-01   1.5908918e+00   6.5366622e-01   7.2845866e-02   1.1557040e+00   6.8480736e-01   7.4695842e-01   4.6249316e-01   7.1483419e-02   2.8610958e-02  -2.9216085e-01  -3.2394457e-01   7.9770094e-02  -2.4934102e-01   3.4163780e-01  -3.9939594e-01
   4.0920641e+01   6.2040068e+01   1.0864917e+00   4.4386184e-01   1.4487478e+00   6.0566085e-01   7.3714144e-02   1.1799468e+00   8.5698867e-01   6.8212169e-01   4.6350151e-01   6.5816226e-02  -4.9697513e-02   1.4351155e-01   2.3025659e-01   9.2391951e-03   2.7184778e-01  -7.5706848e-01   6.9318521e-01
   4.2673362e+01   6.5991925e+01   1.0674459e+00   3.9133849e-01   1.6646025e+00   6.4933013e-01   7.0174490e-02   1.2333220e+00   5.7016488e-01   6.4294740e-01   4.7627255e-01   2.6717385e-02  -5.6368756e-02   1.8377665e-01   2.1952583e-01   5.7727025e-02   7.0134276e-02   5.6111296e-01   4.5400835e-01
   4.2256678e+01   6.9657335e+01   1.1222232e+00   4.4857942e-01   1.4273586e+00   5.8801655e-01   7.0666121e-02   1.3370391e+00   6.0123937e-01   5.4811524e-01   6.9118324e-01   2.8214892e-02  -7.3622783e-02  -3.1748264e-01   9.2975542e-02  -4.9207891e-02   2.9680830e-01  -1.4312238e-01   1.5072807e-01
   4.3049273e+01   7.1443816e+01   1.0934871e+00   4.1142994e-01   1.4154406e+00   5.8334676e-01   6.8989157e-02   1.0521200e+00   6.4329893e-01   7.0150817e-01   6.1231986e-01   8.0676396e-02  -1.7239337e-02   3.3132874e-01  -1.3660576e-01  -6.0490382e-02  -2.4778581e-01  -7.4501334e-01   3.9290320e-01
   4.3229611e+01   7.1194508e+01   1.0294528e+00   4.2477436e-01   1.5814356e+00   5.8615883e-01   6.7556379e-02   1.3675656e+00   7.8603211e-01   8.4637826e-01   7.5837815e-01   3.1568638e-02  -1.2914533e-03  -6.5632567e-03  -1.7746403e-01  -6.3975340e-02   2.0156209e-01  -1.3553556e-01  -3.5032256e-01
   4.2476389e+01   6.0372111e+01   1.0952345e+00   4.0520708e-01   1.5070904e+00   6.4067214e-01   7.1563280e-02   1.2811364e+00   6.6376862e-01   8.3151302e-01   6.7583529e-01  -3.0165646e-02  -6.4770577e-02   1.4294365e-01   1.9704342e-01  -3.2348132e-02   6.9633178e-02  -8.3524474e-02  -3.8780390e-01
   4.4348736e+01   6.1905923e+01   1.1257090e+00   4.3311537e-01   1.6092939e+00   5.8946644e-01   7.0571029e-02   1.2181119e+00   5.7152793e-01   8.1996606e-01   5.8840176e-01   8.0889852e-02  -7.0092261e-02  -2.6215230e-01   1.5907039e-01   5.7008904e-02   1.7224280e-02   4.7107980e-01  -7.7164636e-01
   3.9901553e+01   6.7757352e+01   1.1636234e+00   4.5046053e-01   1.5070742e+00   6.5139645e-01   7.3871552e-02   1.3247832e+00   5.9068940e-01   6.6834416e-01   6.0622060e-01  -8.0087493e-02   2.0150864e-02  -2.3317725e-03   3.4476121e-01  -1.7288093e-02   2.7350503e-01   1.3276218e-01   5.8397985e-01
   4.2381481e+01   6.6827844e+01   1.0687701e+00   3.8167120e-01   1.5456523e+00   6.2942501e-01   7.8340583e-02   1.0560337e+00   8.3578130e-01   7.3176768e-01   6.5771821e-01   1.5049364e-04   1.1082575e-02   3.3289538e-01   8.4747492e-02  -7.5415000e-02  -6.6732226e-02  -7.3885151e-01   8.1213429e-02
   3.8979478e+01   6.6753834e+01   1.1271872e+00   3.8845017e-01   1.4999603e+00   6.1005952e-01   7.8680562e-02   1.3676788e+00   5.6468071e-01   7.6599489e-01   4.6571464e-01  -4.2108168e-02  -2.9860724e-02  -3.3452221e-01   8.3024446e-02   3.6205859e-02   1.3068972e-01  -5.2426987e-01  -5.4086586e-02
   4.3809136e+01   6.2480510e+01   1.0083230e+00   4.0019200e-01   1.5091921e+00   6.4826795e-01   7.7569731e-02   1.1420487e+00   7.2555168e-01   7.2895813e-01   5.7645942e-01   5.6096887e-02   2.7234489e-02   1.6776793e-01  -7.1642325e-02   5.0799000e-02   2.5378037e-01  -1.7993845e-01  -8.0754876e-01
   4.2932275e+01   7.0586471e+01   1.0519794e+00   4.0916925e-01   1.4900244e+00   6.4490630e-01   7.1181237e-02   1.1630897e+00   5.6897788e-01   7.4360121e-01   4.5971657e-01  -7.4488449e-02   2.5300096e-02  -1.4366052e-01   3.3702886e-01   2.8092210e-02  -3.4157537e-01   1.7506798e-02   1.6052352e-01
   3.9547809e+01   6.5766933e+01   1.0495667e+00   4.3097641e-01   1.4942119e+00   6.2878117e-01   7.3237512e-02   1.1127417e+00   5.7187822e-01   8.4508727e-01   4.4048588e-01   2.3143462e-02  -8.0463088e-02   1.6654007e-01   1.2028572e-01  -5.0791026e-03  -6.9097663e-02   4.1007948e-01   1.2364892e-02
   4.3753665e+01   6.8906046e+01   1.1363268e+00   4.0204704e-01   1.5654489e+00   6.4086044e-01   7.4449584e-02   1.3246118e+00   6.1428767e-01   8.1429664e-01   6.3535454e-01  -4.4644400e-02  -7.2306897e-02  -2.9718143e-01  -3.2208731e-01  -2.7989416e-02   1.2063682e-01  -5.8331902e-01  -2.5523262e-01
   3.7653156e+01   6.2144933e+01   1.0278619e+00   4.0992630e-01   1.4919623e+00   6.3172899e-01   7.1495651e-02   1.2116055e+00   6.4702383e-01   8.3563460e-01   4.6364964e-01   2.6707817e-02   6.1531555e-02  -2.8600170e-02  -3.4011094e-01   4.0997696e-02  -5.7707674e-02  -3.7033482e-01  -2.9945907e-01
   4.2982546e+01   6.2939995e+01   1.0311605e+00   4.4667250e-01   1.4848989e+00   5.5243541e-01   6.9914967e-02   1.1735507e+00   6.9348747e-01   6.0968215e-01   6.3458928e-01   4.8369828e-02   1.7491823e-02   2.9318469e-01  -2.1863461e-01  -4.7510779e-02  -2.1647237e-01  -2.1602321e-01   3.3895611e-01
   3.8552989e+01   6.4837849e+01   1.0759753e+00   4.0859240e-01   1.5463330e+00   5.8708866e-01   7.6595605e-02   1.0940377e+00   6.2991173e-01   6.3847830e-01   6.6729159e-01   8.5524041e-02   1.1464809e-02  -1.4792840e-01   1.5234763e-01  -3.9523342e-02   1.4057968e-01  -3.6620145e-01   2.1984986e-01
   4.3760906e+01   6.0866899e+01   1.0084915e+00   4.4633470e-01   1.6197154e+00   5.6561018e-01   7.9992849e-02   1.1252130e+00   8.6803439e-01   6.6462101e-01   7.5376365e-01   5.8325368e-02   4.3006969e-02   3.1093148e-01   3.4044746e-01   6.5408829e-02  -3.1489050e-01   8.2508132e-01  -2.4732205e-01
   4.4281367e+01   6.5575999e+01   1.0776444e+00   4.3580517e-01   1.4477045e+00   6.1911261e-01   7.2731228e-02   1.2038986e+00   7.8591369e-01   7.7648353e-01   4.3149524e-01  -4.3200267e-02   4.3583985e-02   1.8237347e-01   1.7869109e-01   8.3969597e-02  -2.3878115e-01  -7.7960880e-01   3.0255879e-02
   4.3755556e+01   6.0655478e+01   1.1430405e+00   4.2719079e-01   1.4306489e+00   5.7360164e-01   6.9216351e-02   1.0775433e+00   6.8705617e-01   5.6521280e-01   5.6884717e-01   5.4380430e-02   2.4356618e-02  -3.9211637e-02   1.7674949e-01   5.9493041e-02  -1.3570876e-01   8.2872507e-01   7.9652354e-01
   3.8546617e+01   6.7254689e+01   1.1367747e+00   3.9462568e-01   1.4660787e+00   6.1517073e-01   7.4531840e-02   1.0840438e+00   5.6031601e-01   6.9618985e-01   4.6578158e-01   4.4172020e-03  -2.5531379e-02  -1.2038438e-01   7.2001792e-02  -7.7822706e-02  -1.0516667e-02   7.0412478e-01   2.5034075e-01
   4.0022585e+01   6.2148312e+01   9.9885034e-01   3.9420073e-01   1.6747237e+00   5.8659271e-01   7.1791579e-02   1.2551136e+00   5.9188649e-01   5.3037696e-01   5.7145259e-01  -1.6901665e-02  -5.8193500e-02   8.5972985e-03  -1.7028759e-01   1.9028529e-02   8.0903029e-02   6.7352058e-01  -3.6118201e-01
   4.4063058e+01   6.6051404e+01   1.1269827e+00   3.9483195e-01   1.5415355e+00   5.6834872e-01   6.8578422e-02   1.1321870e+00   7.3047845e-01   7.7017096e-01   7.0616608e-01   2.4095252e-02   8.4363878e-02   1.0616787e-01   3.3269935e-01  -8.2510365e-03  -1.3250412e-01   7.1665550e-01   7.8941978e-01
   3.7791881e+01   6.4958737e+01   1.0425307e+00   3.9790247e-01   1.5565644e+00   5.9277787e-01   7.4156179e-02   1.3457009e+00   8.4129316e-01   6.6061041e-01   7.4292014e-01   3.3747543e-02   4.5368762e-02  -2.0549801e-01   1.0254915e-02  -1.3118410e-02  -2.9083127e-01   2.7590840e-02   1.7327680e-01
   4.2773908e+01   6.9762994e+01   1.1433699e+00   4.2847492e-01   1.5059882e+00   5.9607790e-01   7.2338179e-02   1.2421667e+00   7.1967810e-01   6.3387901e-01   5.2290541e-01   6.0138407e-02   6.2483943e-02   2.9139209e-01   3.5904149e-02  -2.0429183e-02   3.1040761e-01  -1.0259090e-01  -6.0315452e-01
   4.1919500e+01   6.9667903e+01   1.0712962e+00   4.1445989e-01   1.5713777e+00   5.8927959e-01   7.4651235e-02   1.2072434e+00   6.8925049e-01   7.5931255e-01   5.0527389e-01  -4.2421256e-02  -6.8208664e-02   2.3865252e-02  -3.1907012e-02  -2.9070459e-02  -1.6328805e-01   4.6733641e-01  -7.8963718e-01
   3.7533764e+01   6.3015336e+01   1.0438862e+00   4.1858550e-01   1.4672150e+00   5.7379054e-01   7.9947271e-02   1.3067917e+00   7.4580868e-01   8.3760918e-01   7.6781041e-01   6.3574924e-02  -7.6507447e-02  -1.7802280e-01  -3.2744342e-01  -1.6815999e-02   2.4800379e-01   5.5811587e-01  -7.1367086e-01
   4.1462407e+01   6.2833158e+01   1.0157055e+00   4.2598845e-01   1.4991324e+00   6.2976633e-01   7.0030323e-02   1.0293404e+00   6.9077947e-01   6.1271825e-01   7.0485846e-01  -1.1576138e-02  -2.9804505e-02  -6.9847298e-02  -1.8602363e-01   3.4411513e-02  -1.6837239e-01  -3.6185879e-01   4.1803121e-01
   4.3210312e+01   7.0589620e+01   1.0675676e+00   4.4033802e-01   1.6171183e+00   5.7423738e-01   7.7789787e-02   1.2720652e+00   6.6325677e-01   7.5022023e-01   5.0366122e-01   7.0081826e-02   5.6660697e-02  -6.9296960e-02   2.7786320e-01  -5.6851032e-02   6.7179250e-02   2.5086566e-01   1.1811646e-02
   4.4105976e+01   7.0901696e+01   1.1482396e+00   4.0940777e-01   1.5979461e+00   5.9147582e-01   7.1769704e-02   1.0840504e+00   7.9279913e-01   7.8596721e-01   4.6878489e-01   6.2454630e-02   6.7847099e-02   2.9307781e-01  -4.5403467e-02  -8.1972575e-02   1.3387076e-01   7.2952552e-01   1.0589841e-01
   4.0620081e+01   6.2059293e+01   9.9640799e-01   4.2143489e-01   1.4852972e+00   6.0810494e-01   6.9257550e-02   1.1441394e+00   7.5181524e-01   5.7555092e-01   4.3497467e-01   8.4481822e-02  -3.6921100e-02  -7.8264381e-02  -6.1775703e-04  -1.9519095e-02   1.1155624e-01   2.3115813e-02   2.8547500e-01
   4.3093890e+01   6.8689780e+01   1.1623534e+00   3.9074458e-01   1.6373402e+00   6.1473439e-01   7.6608251e-02   1.2204709e+00   5.7471738e-01   7.2054101e-01   5.1051621e-01   7.1301340e-02   6.4068618e-03   1.7054406e-02   2.3510300e-03   3.0174970e-02   2.0470078e-02  -3.0583954e-01   6.7365810e-01
   3.9421148e+01   6.5770399e+01   1.0069075e+00   3.9578992e-01   1.6130576e+00   5.6908258e-01   7.1173278e-02   1.3067575e+00   7.0760962e-01   7.0332179e-01   5.9621603e-01  -6.9161834e-02   4.0762412e-02  -6.5847869e-02  -7.0105676e-02   4.8627956e-03  -8.1019646e-02   3.4928471e-01  -6.1045404e-01
   4.3805297e+01   6.7968921e+01   9.9034803e-01   4.4258858e-01   1.4475019e+00   5.7189927e-01   7.7651282e-02   1.2363133e+00   6.1746149e-01   5.7857646e-01   7.1902461e-01  -1.0747674e-02   5.3126652e-03   2.0798220e-01   1.4885797e-01  -6.2875325e-03   1.8245808e-01   6.7628463e-01  -8.1404445e-01
   4.2837694e+01   6.5590535e+01   1.1316844e+00   4.3297114e-01   1.6305387e+00   6.3738597e-01   6.7853701e-02   1.1198164e+00   5.6550751e-01   6.2746595e-01   5.9292976e-01  -3.7380623e-02  -1.8189063e-02  -7.0007796e-02   1.7159464e-01   1.6740972e-02  -9.3958030e-03  -4.5782433e-01   3.8989640e-01
   3.8612511e+01   6.1691526e+01   1.0730023e+00   3.9975815e-01   1.5797972e+00   6.0309434e-01   7.2807247e-02   1.2113208e+00   6.0449403e-01   7.3868268e-01   7.6997824e-01  -6.8239868e-02   5.7699365e-02   1.4045949e-02   1.1574576e-01   2.2320192e-02   1.8396898e-01   6.9772893e-01   5.8768950e-01
   4.0633938e+01   6.7883725e+01   1.1066709e+00   4.0602402e-01   1.5800916e+00   5.8343812e-01   7.6865009e-02   1.2523907e+00   8.3319246e-01   7.4853866e-01   5.6245826e-01  -7.0177570e-03   4.4689116e-02  -2.8447151e-01  -2.2553706e-01   8.2593884e-02  -2.4319055e-01  -5.9078407e-01  -7.7379109e-01
   3.9441839e+01   6.1917147e+01   1.0637205e+00   4.2560307e-01   1.5417629e+00   5.9906139e-01   7.6887112e-02   1.0784979e+00   7.8540555e-01   7.0878667e-01   6.9835933e-01   4.1961333e-03   2.8101555e-02   2.1618880e-01  -1.4488885e-01   6.0703643e-02  -1.4487172e-01   3.0217064e-01   6.6198452e-01
   3.8725664e+01   6.6109561e+01   1.0393762e+00   4.3325935e-01   1.6292107e+00   5.9985867e-01   6.9626726e-02   1.0350623e+00   8.3969528e-01   5.6076298e-01   6.3910299e-01  -6.6016459e-02   7.1539700e-02  -1.5917594e-01   3.4228209e-01   3.8440792e-02   3.4335452e-01  -4.6854606e-01  -3.7797873e-03
   4.4315017e+01   6.3806350e+01   1.0890294e+00   4.0809495e-01   1.6596226e+00   5.8744171e-01   7.5629076e-02   1.3038467e+00   6.1677843e-01   7.6221558e-01   4.6084112e-01  -6.4467432e-03  -5.8581032e-02   1.8896044e-02  -1.8358636e-01  -2.9006699e-02  -3.4312442e-01  -3.7948920e-01   1.8304373e-01
   3.7740969e+01   6.3813749e+01   1.1475270e+00   4.4714465e-01   1.6633008e+00   5.4990385e-01   7.2168762e-02   1.2798792e+00   6.1409662e-01   5.9327618e-01   6.1426608e-01  -7.0860705e-02  -6.1179036e-02  -1.8804004e-01   1.0136338e-01   8.2961207e-02   3.0163623e-01  -3.4376662e-01   3.2271337e-01
   3.7476301e+01   6.2912114e+01   1.1105237e+00   4.2216091e-01   1.6450032e+00   5.9768910e-01   7.9852755e-02   1.1308864e+00   8.3155389e-01   6.4269360e-01   5.1485790e-01   1.7792467e-02   8.3548203e-02  -3.3652795e-01  -7.0635231e-02  -5.3816256e-02  -2.6275740e-01  -5.2390812e-01  -8.4377556e-01
   3.7510736e+01   6.7085658e+01   1.0887352e+00   4.1896671e-01   1.4728334e+00   6.3034118e-01   6.9133109e-02   1.2422975e+00   8.0998891e-01   8.2468199e-01   6.1117393e-01   1.9111373e-02   6.7823008e-02  -1.6860682e-01   1.2351877e-01   2.6528586e-02  -6.6056044e-02  -4.4155726e-01   4.4006930e-01
   4.4120624e+01   6.1444794e+01   1.0502156e+00   3.8774109e-01   1.6634973e+00   5.8441554e-01   7.2768668e-02   1.3145553e+00   8.3915633e-01   5.6650840e-01   5.5900960e-01   7.0391290e-02  -3.1819507e-02  -3.5447352e-02   3.5378295e-02   3.2401102e-02  -2.0059453e-01  -8.0603220e-01  -7.7134223e-01
   4.1747992e+01   7.1280397e+01   1.0812528e+00   4.2658726e-01   1.6786299e+00   6.1620701e-01   7.0880154e-02   1.3486927e+00   5.9227255e-01   7.0852761e-01   7.4200339e-01  -5.1110315e-03  -5.4254934e-02   2.5849025e-01  -8.2543585e-02  -8.3161570e-02  -2.2735270e-01   2.2509406e-01  -5.3194170e-01
   4.4106818e+01   7.0099536e+01   1.1014272e+00   4.2915540e-01   1.4219678e+00   5.9781136e-01   6.9961130e-02   1.0800433e+00   8.3122006e-01   7.3273104e-01   6.0778989e-01  -9.9299274e-03   7.0103416e-02   2.9086993e-01   6.0842757e-02   2.8072632e-02   4.1849009e-02   1.3302743e-02   7.5166436e-01
   4.1135082e+01   6.2533929e+01   9.9796737e-01   4.4527406e-01   1.5264547e+00   5.5992277e-01   7.1098793e-02   1.2904343e+00   5.5426037e-01   7.0791573e-01   5.1788165e-01   1.7957602e-02  -2.4809827e-02   1.0240806e-01   2.3554104e-01  -6.0290690e-02  -1.0301879e-01  -8.0040117e-01   2.3910241e-02
   4.0386965e+01   6.7695204e+01   9.9286959e-01   4.4423390e-01   1.5271215e+00   5.7014631e-01   7.8493275e-02   1.2673873e+00   6.6062343e-01   8.5712666e-01   5.6762964e-01  -5.0613396e-02   1.3576272e-02   1.6783880e-01  -2.4256408e-01  -8.1750252e-02   2.3582683e-01  -5.2293027e-01  -8.5907880e-01
   3.9382614e+01   6.9823449e+01   1.1557870e+00   4.2069391e-01   1.4348909e+00   5.7584493e-01   7.5646521e-02   1.1547061e+00   6.2863846e-01   6.9263803e-01   6.9196539e-01   2.6192479e-02  -4.9354041e-02   2.2181549e-03  -1.0565695e-01  -2.0160863e-02   3.6684105e-02   1.5785755e-01  -7.4981954e-01
   4.2707386e+01   6.5390514e+01   1.1696769e+00   4.3479247e-01   1.4232953e+00   5.5608341e-01   7.8133884e-02   1.0886938e+00   5.8843852e-01   5.8963607e-01   6.6581286e-01   7.6175679e-02   5.5091051e-02  -2.0933774e-01   3.1540547e-01  -5.8996499e-02  -1.4450986e-01  -1.3053458e-01   3.2696382e-01
   4.3352381e+01   6.8362968e+01   1.1419460e+00   4.3821571e-01   1.5851124e+00   5.5606639e-01   7.8326159e-02   1.2620633e+00   6.2895951e-01   6.0347156e-01   4.4403974e-01   1.8535074e-02  -1.3135154e-02  -2.5058037e-02  -1.9198392e-01  -2.4117244e-02   1.0586672e-01   2.8106173e-01   1.8944141e-01
   3.8514545e+01   6.6155734e+01   9.9117877e-01   3.9223920e-01   1.6513873e+00   5.9694719e-01   7.1085415e-02   1.2574798e+00   8.5335132e-01   6.3719710e-01   5.7384198e-01   4.2006360e-02  -1.4440709e-02   1.4189227e-01  -9.8088647e-02   6.8879960e-02  -3.1522680e-01  -8.0176353e-01  -9.2285605e-02
   3.8826422e+01   6.2445399e+01   1.0568517e+00   4.5062203e-01   1.6773157e+00   5.5477644e-01   7.6607703e-02   1.3622480e+00   7.0830678e-01   6.1580858e-01   7.4121501e-01  -6.7852701e-02   2.0677282e-03  -3.0554115e-01  -2.2818923e-01  -1.0968429e-02  -3.0815114e-02  -1.1171378e-01  -7.3311047e-02
   4.2015848e+01   6.6996804e+01   1.0993674e+00   3.8742679e-01   1.4548285e+00   5.5870697e-01   7.7815888e-02   1.1365870e+00   7.7426683e-01   7.9180947e-01   4.6363837e-01  -5.4484190e-02  -3.3256392e-02  -4.3547166e-03   3.0309497e-01  -3.2780806e-02   3.0396929e-02   1.1639845e-01  -1.2290601e-01
   4.2055012e+01   6.8464131e+01   1.0521993e+00   3.9834888e-01   1.5019307e+00   5.8660382e-01   6.9238166e-02   1.2363242e+00   6.6706815e-01   8.3433977e-01   7.5933117e-01   1.9832612e-02   6.7646262e-02  -2.2314678e-01   3.3251460e-01   8.8763843e-04   1.1816586e-02  -7.2447391e-01  -5.4747404e-01
   4.4531729e+01   6.7145794e+01   1.1065363e+00   4.2718541e-01   1.5918265e+00   6.1523247e-01   6.8070329e-02   1.3480521e+00   5.5412455e-01   6.9468786e-01   6.4856925e-01   5.0294808e-03  -1.5769949e-02   2.8167364e-01   2.3421672e-01   2.8624360e-02  -5.0565410e-02  -1.9330056e-02   3.7372673e-01
   4.0502604e+01   6.0527329e+01   1.1304314e+00   4.4977421e-01   1.4509661e+00   5.4987102e-01   7.5231353e-02   1.0986499e+00   8.0007065e-01   5.2855980e-01   6.7996719e-01   8.4023529e-02  -2.5593689e-02   4.1524406e-02  -2.4890583e-01   6.4104780e-02  -2.5994546e-01   9.9106849e-02   7.5570959e-01
   4.4103533e+01   6.7324576e+01   1.0680093e+00   4.2829057e-01   1.5649096e+00   6.1405136e-01   6.8872264e-02   1.0314291e+00   8.1169630e-01   7.4722177e-01   4.4631277e-01  -8.3136164e-02  -6.8912849e-03  -2.6306824e-01   3.1514740e-02  -6.9848901e-02  -3.2977742e-01  -1.0489431e-01   2.2202777e-01
   3.8359087e+01   7.0008685e+01   1.0863149e+00   4.2405996e-01   1.6484132e+00   6.2258708e-01   7.4109718e-02   1.1297072e+00   7.7805399e-01   8.5905285e-01   5.9092357e-01   5.5233605e-02  -6.9155482e-02   8.9634905e-02  -2.2138183e-01   5.1801732e-02  -2.4082610e-01   4.2772295e-01   6.2857063e-01
   3.8580523e+01   6.9077450e+01   1.1241726e+00   3.9705439e-01   1.4393729e+00   5.5094903e-01   7.2279971e-02   1.1767537e+00   7.8173544e-01   5.5446147e-01   5.0736383e-01  -4.4309514e-02   5.2090080e-02   1.0861943e-01  -2.4725080e-01  -2.3103356e-02  -2.0042495e-01  -2.9058987e-02   7.0309511e-01
   4.3281960e+01   6.2651113e+01   1.1050736e+00   4.0848832e-01   1.4817442e+00   5.8440745e-01   7.3063500e-02   1.1988460e+00   5.7101630e-01   6.7674076e-01   6.2010270e-01   3.2729481e-02  -5.3760655e-03   3.2072559e-01   2.4834862e-01   1.4311174e-02  -2.1560757e-01  -4.5850449e-02  -3.4883964e-01
   3.9752932e+01   7.0661105e+01   1.1599369e+00   4.4659696e-01   1.4236000e+00   5.5759720e-01   7.4110308e-02   1.2328412e+00   6.1050604e-01   5.8859353e-01   6.1770032e-01   6.7895394e-03   2.2053793e-02  -3.1492876e-01  -1.5438854e-01   1.6830037e-02   2.8050867e-01   2.4074205e-01  -2.7482124e-02
   3.8461782e+01   6.0729074e+01   1.0540572e+00   4.3608243e-01   1.4841751e+00   6.1042082e-01   7.6025562e-02   1.3587747e+00   8.7190925e-01   7.5254528e-01   7.1841547e-01   3.3341913e-02   4.7383163e-04   2.8195633e-02  -3.3742752e-01   1.9573426e-02   7.2686006e-02  -8.3044898e-01   5.8725424e-01
   4.0792139e+01   6.3350493e+01   1.0646837e+00   3.8794503e-01   1.5934991e+00   5.8168577e-01   6.8242573e-02   1.0718649e+00   6.1108758e-01   7.7010920e-01   4.3078796e-01  -7.7139018e-03  -6.9159385e-02  -1.9948442e-01   1.2297439e-01   4.5616443e-02  -4.9123440e-02  -7.6625691e-01   7.9377904e-01
   4.2629378e+01   6.9945124e+01   1.0510011e+00   3.9097065e-01   1.4517121e+00   6.3854390e-01   7.9236478e-02   1.2918246e+00   6.8856084e-01   8.1760114e-01   5.1477581e-01   6.0223093e-03   1.7007389e-03   4.0389244e-02   2.4189689e-01  -4.7167227e-02  -2.1858064e-01   7.5062312e-01   5.9371431e-01
   3.9273868e+01   6.7598052e+01   1.1087673e+00   4.2921772e-01   1.6161645e+00   6.2572873e-01   7.2590946e-02   1.0657546e+00   6.0973721e-01   7.4406674e-01   5.9309570e-01   6.0006143e-02  -1.0632343e-02  -3.4280584e-01   2.2641797e-01  -1.6799953e-02   3.1808260e-03  -5.7346000e-01  -2.3545924e-01
   3.8632310e+01   6.2685442e+01   1.1188236e+00   3.9591249e-01   1.5587226e+00   6.4524150e-01   6.8523013e-02   1.3030203e+00   6.1631592e-01   5.8967284e-01   4.4711493e-01   2.4291563e-02  -9.4261145e-03   2.1620276e-01  -2.6627861e-01   7.5877064e-02  -3.4024106e-01  -5.0952915e-01   3.2942235e-01
   3.9359989e+01   6.2262376e+01   9.8982039e-01   3.9219491e-01   1.6672278e+00   6.4506428e-01   7.9582727e-02   1.0770450e+00   6.2202631e-01   6.5759983e-01   4.6322816e-01  -2.6355014e-03   2.4722578e-02  -2.4602254e-01  -3.3643349e-01  -8.2294016e-02  -4.6312239e-02  -8.3563151e-01   7.8640663e-01
   4.2629204e+01   7.1657391e+01   1.1739644e+00   4.4025832e-01   1.5417252e+00   6.1859453e-01   7.9844673e-02   1.1209003e+00   6.2298953e-01   5.5511488e-01   6.6868348e-01  -8.1638454e-02  -8.4092725e-02   1.4331655e-01   1.2163056e-01  -7.8434929e-02   1.9639939e-01  -3.3752412e-01  -3.7511356e-01
   4.4511151e+01   6.9048449e+01   1.0840740e+00   4.1362563e-01   1.5495715e+00   6.2408476e-01   7.6607276e-02   1.2949281e+00   5.5118082e-01   6.8465838e-01   5.1964474e-01  -3.4985367e-02   7.8325738e-02  -2.4562153e-01  -1.7628721e-01  -8.1677297e-02  -1.6018224e-01  -5.7695231e-01   1.4365601e-02
   4.0412700e+01   6.5589357e+01   1.1754474e+00   4.0010000e-01   1.5434541e+00   5.9628557e-01   7.5098010e-02   1.3482309e+00   6.9645114e-01   6.2642084e-01   7.4377258e-01   7.6089587e-02   7.6097413e-03  -1.7327695e-01  -6.7489849e-03  -5.4656803e-02   3.4565738e-01   5.4894567e-01  -6.3898573e-02
   4.1133632e+01   6.2827575e+01   1.1580966e+00   4.3202935e-01   1.5915876e+00   6.0711815e-01   7.2819919e-02   1.1384196e+00   6.5980122e-01   7.2556372e-01   5.0693100e-01   9.1427137e-03   7.3846920e-02   1.4722983e-02  -1.8606154e-01   8.1563648e-02  -2.3706959e-01  -4.1139473e-01  -6.0644251e-01
   4.2107026e+01   7.0562367e+01   1.0861868e+00   3.8740172e-01   1.5285499e+00   6.1642936e-01   7.1707191e-02   1.1262950e+00   8.1169285e-01   5.5892867e-01   4.2746689e-01   1.9522094e-02  -1.4015989e-02  -2.1966516e-01   2.6653440e-02   2.3711258e-03  -1.2556112e-01   1.6969476e-02  -4.6965239e-01
   4.3647880e+01   7.0068990e+01   1.0235576e+00   4.2891504e-01   1.4725595e+00   5.8913054e-01   8.0048595e-02   1.1890125e+00   8.3250992e-01   8.2072625e-01   4.7483335e-01  -2.3630180e-02   3.4565667e-02   2.9332147e-01   1.9669776e-01   3.1634464e-02  -2.4967385e-01  -2.4906468e-01   5.3976161e-01
   4.2206311e+01   7.1462626e+01   1.0891858e+00   3.8948889e-01   1.5010235e+00   6.4950999e-01   7.0285262e-02   1.2032123e+00   7.4527574e-01   8.0172077e-01   6.5102419e-01   2.7085056e-02  -1.6951188e-02  -1.5202376e-01   1.2036372e-01   2.7059296e-03   2.6161749e-01   2.7020148e-01  -1.2195076e-01
   4.3833931e+01   6.2074865e+01   1.0976910e+00   4.4990231e-01   1.5814474e+00   5.6454183e-01   7.1389011e-02   1.3385812e+00   6.6073959e-01   7.6467255e-01   5.4532420e-01   1.0465865e-02   3.4903265e-02  -3.4427609e-01   1.8424140e-01   4.4004645e-02  -2.8840676e-01   3.2619282e-01   7.3721688e-01
   3.8370570e+01   6.7192116e+01   1.1206926e+00   4.0653180e-01   1.5949002e+00   5.7471942e-01   7.4189162e-02   1.1374810e+00   7.7282622e-01   7.9753360e-01   7.4638430e-01  -1.9977801e-02   9.3093131e-04   1.4645821e-01   9.9988455e-02   2.8488756e-02   2.5730768e-01  -1.3324253e-01  -7.6636624e-01
   4.0786453e+01   6.8628846e+01   1.0334783e+00   4.2648766e-01   1.5087598e+00   5.5244300e-01   7.2053801e-02   1.2706144e+00   6.5500831e-01   8.2916102e-01   4.4729353e-01  -1.2863720e-02   1.5558303e-03   7.3002341e-02  -8.5970563e-02  -7.4184455e-02   2.8647667e-01  -3.5373198e-01   7.6323031e-01
   3.8674115e+01   6.1159663e+01   1.0017680e+00   3.8194054e-01   1.6080278e+00   6.3049471e-01   7.0834197e-02   1.1793211e+00   8.3300312e-01   5.7007102e-01   6.2482484e-01  -7.6891974e-04   2.5038736e-02  -1.4965564e-01  -3.6876094e-02   1.8309460e-02   1.9303041e-01  -1.2453071e-01   2.2201128e-01
   4.1895154e+01   7.1499083e+01   1.1207411e+00   4.2666257e-01   1.6741631e+00   6.2395803e-01   7.9569253e-02   1.3408000e+00   7.2692094e-01   5.5993487e-01   4.8661786e-01   7.8349389e-02   6.8268146e-02  -3.2326042e-01   2.5004234e-02   4.9915492e-02   8.4980919e-02  -5.7900720e-01  -4.2094873e-01
   4.0997202e+01   6.2319558e+01   1.1167937e+00   3.9280017e-01   1.5299709e+00   6.0716971e-01   6.8263550e-02   1.2546588e+00   6.7667405e-01   8.1297761e-01   7.3887735e-01  -5.4098967e-02   5.6421896e-02   5.7400755e-02   3.2917923e-02   6.9435978e-02  -1.3937079e-01   3.7930268e-01  -3.2162450e-02
   4.0267261e+01   7.1507330e+01   1.0130398e+00   4.3999812e-01   1.6671039e+00   5.6561904e-01   7.0862193e-02   1.0634712e+00   7.4698419e-01   5.4960444e-01   6.7941187e-01  -5.6768916e-02   8.5998120e-02   7.5398268e-02  -2.0396767e-01   6.4288417e-02   1.4455263e-01   5.2429354e-01  -8.3290355e-01
   4.1259990e+01   6.0415024e+01   1.1725595e+00   4.4813200e-01   1.5609998e+00   5.8181543e-01   6.7965121e-02   1.2025572e+00   6.1045697e-01   5.7254402e-01   4.9835691e-01  -2.0441988e-02   3.4090606e-02   1.1562491e-01  -9.6834603e-02   5.7356629e-03   2.9296691e-01   2.4720139e-01   1.8074091e-01
   3.8610732e+01   6.3064099e+01   1.1199166e+00   4.5143332e-01   1.4680810e+00   5.7327671e-01   7.6510322e-02   1.0907972e+00   8.0276748e-01   8.5666415e-01   5.5756292e-01  -4.7205644e-02  -5.9234679e-02   1.4033250e-01   1.1086074e-01  -7.9857242e-02   2.7030068e-01   2.6718056e-02   3.9723500e-01
   3.8752852e+01   6.9680720e+01   1.0291900e+00   4.0821529e-01   1.4671202e+00   5.7683332e-01   7.2067525e-02   1.0642414e+00   7.1470290e-01   7.2672378e-01   7.1930739e-01  -4.6737745e-02   8.6425300e-02   1.5906583e-01   1.5729752e-01  -4.0416035e-02  -1.4434409e-01  -9.5852115e-02   5.2769028e-01
   4.4070311e+01   6.1221020e+01   1.1127837e+00   4.4735237e-01   1.6521965e+00   5.5164052e-01   7.4811943e-02   1.0424725e+00   8.3350121e-01   6.0093893e-01   5.7690118e-01  -5.6488970e-02  -3.8325944e-02   2.5435143e-01  -3.8677930e-02   3.5398661e-02  -3.0034363e-01   2.5493689e-01  -4.7213874e-01
   3.8057401e+01   6.7858600e+01   1.1504317e+00   4.1644060e-01   1.6539408e+00   5.5940660e-01   7.5975245e-02   1.3714285e+00   8.0406838e-01   8.3749669e-01   7.2757024e-01   2.3655766e-02   1.0476692e-02  -1.6011025e-01   7.9329413e-02  -7.1142065e-02   2.3525247e-01   4.9582125e-01  -5.1178461e-01
   4.1691798e+01   6.7041276e+01   1.0960123e+00   4.1589135e-01   1.5048133e+00   5.6841080e-01   7.3691465e-02   1.1277512e+00   7.5576315e-01   6.2572777e-01   4.2833541e-01  -3.1478077e-02   5.1801467e-02   2.3696823e-01  -3.4519755e-03  -3.1119725e-02   2.0370230e-01  -6.2886571e-01  -2.1280189e-01
   3.9685312e+01   6.5562939e+01   1.1659250e+00   4.1705558e-01   1.4363641e+00   6.2827010e-01   7.3739209e-02   1.2452938e+00   7.7176695e-01   5.6081760e-01   5.7667205e-01  -7.9938114e-02  -2.4168379e-02  -1.9579810e-01  -1.1854125e-01   6.6146185e-02   1.1335764e-01  -5.6963243e-01  -7.4129471e-01
   4.3524720e+01   6.1221705e+01   1.1510315e+00   4.2418903e-01   1.6388887e+00   6.4294581e-01   6.8299654e-02   1.1668008e+00   5.8776539e-01   5.4133808e-01   5.8210714e-01  -1.8135629e-02  -6.1214990e-02  -1.8763233e-01  -6.8729924e-02  -3.5073820e-02  -3.1080376e-01  -2.4182024e-01  -3.2640014e-02
   3.9481862e+01   6.2043526e+01   1.0732574e+00   3.8183437e-01   1.4627293e+00   5.5544924e-01   6.8433051e-02   1.2996794e+00   7.3908302e-01   6.9594046e-01   6.3988930e-01  -2.9366037e-02   5.0293565e-02   2.8299689e-01  -8.0494193e-02  -6.7435827e-02  -6.8659892e-02   6.5325690e-01  -4.7984793e-01
   4.2145553e+01   6.1381095e+01   1.0451119e+00   4.0284318e-01   1.4367324e+00   5.7442587e-01   7.1015414e-02   1.3084743e+00   5.3953578e-01   7.9632669e-01   6.1247499e-01   4.9833162e-02   6.2058828e-02   1.4977607e-01  -3.4549289e-02  -3.0480321e-02   2.5156757e-01  -4.6098578e-01  -2.0014545e-01
   3.8426542e+01   6.3369581e+01   1.1622633e+00   4.1770318e-01   1.6392354e+00   6.3292453e-01   7.6766667e-02   1.0389601e+00   7.9753664e-01   8.4083002e-01   4.8202185e-01   3.7760803e-02  -8.6531158e-02   6.6907455e-02  -1.4905800e-01  -6.0766226e-02  -1.1746541e-02   6.9366531e-01   4.3574925e-01
   4.3862156e+01   6.7790933e+01   1.1466570e+00   4.2366219e-01   1.6326619e+00   5.6274177e-01   7.1410914e-02   1.2500095e+00   5.3236726e-01   7.0379147e-01   7.1069071e-01  -2.3909796e-02  -2.5059300e-02  -2.1348570e-01  -2.5042026e-01  -2.1854027e-02   2.9460144e-01   1.4140248e-01  -5.9893246e-01
   4.1542678e+01   6.9118535e+01   1.0530849e+00   4.4529933e-01   1.5894601e+00   5.9797957e-01   7.1138874e-02   1.1888583e+00   7.5532119e-01   6.0225766e-01   7.0355094e-01  -2.8254566e-02  -6.2373428e-02   2.1575995e-01  -1.2052306e-01  -3.2267125e-02   8.2333268e-02  -5.4180355e-01   2.3506713e-01
   3.7621296e+01   6.7144970e+01   9.9866070e-01   4.3367187e-01   1.6594579e+00   5.9090101e-01   6.7520608e-02   1.2870766e+00   5.8097089e-01   7.7427002e-01   4.6863942e-01  -6.5097346e-02  -4.3462954e-02  -2.0210444e-01  -2.3274336e-01  -4.4383218e-02   6.9786919e-03   3.2440686e-02  -5.8099148e-01
   4.0212093e+01   6.8425399e+01   1.0589022e+00   3.9352119e-01   1.4688148e+00   6.1502796e-01   7.6076719e-02   1.2561242e+00   5.2762537e-01   5.6433147e-01   5.0119287e-01   6.2368338e-02  -2.0777115e-02  -8.7069501e-02   2.9531804e-01  -2.2894213e-02  -1.2703308e-01  -6.8147792e-03   5.1481858e-01
   4.0312023e+01   6.5203405e+01   1.0348659e+00   3.9965174e-01   1.4660529e+00   6.1597106e-01   6.7705250e-02   1.1163438e+00   8.0973736e-01   6.4544630e-01   5.5573529e-01   1.3723782e-02  -6.7745330e-02  -2.1774618e-01  -1.8710839e-01  -5.5309160e-02  -8.3629995e-02   5.6562224e-01   1.5436780e-01
   4.2336827e+01   6.1854821e+01   1.0070806e+00   4.2169386e-01   1.5823131e+00   6.4465792e-01   7.5155845e-02   1.0877734e+00   7.1388506e-01   8.2631416e-01   5.3682667e-01  -4.2781492e-03  -5.3098158e-02  -1.1105011e-01  -1.4559022e-01  -8.2955449e-03  -2.1982535e-02  -5.6258162e-01   6.8248677e-01
   4.1606932e+01   6.5261508e+01   1.1367884e+00   4.2008187e-01   1.6565194e+00   5.7307462e-01   7.3350196e-02   1.0468713e+00   6.8188380e-01   6.4122031e-01   4.7762318e-01  -1.0888859e-02  -3.2201560e-02  -1.4004387e-01   5.4683087e-02   7.3964438e-03   3.5877157e-02  -5.9354788e-01   6.3611017e-01
   4.2542949e+01   7.1167488e+01   1.1310698e+00   4.3105114e-01   1.4217850e+00   5.6791495e-01   6.7978191e-02   1.1469456e+00   6.4736764e-01   7.4565211e-01   5.9965718e-01  -6.7449957e-02   1.1297567e-02  -1.5297877e-01   9.2589961e-02  -7.3871205e-02   3.0753638e-01   8.6370073e-01   6.4425598e-01
   4.3623507e+01   6.3043417e+01   1.0715246e+00   4.2000132e-01   1.4239181e+00   6.1360025e-01   7.7562232e-02   1.1241618e+00   5.5542972e-01   6.1658623e-01   6.9248038e-01   8.5740120e-02  -2.2618030e-04  -1.4000879e-01   1.0410166e-01  -1.0296137e-02  -5.6244351e-02  -9.1851153e-02  -5.1553112e-01
   3.8003958e+01   6.7110633e+01   1.1443937e+00   3.8768368e-01   1.6077571e+00   6.4338120e-01   7.5640099e-02   1.3715679e+00   8.6027865e-01   7.5252045e-01   4.3694222e-01  -3.6980675e-03  -2.4897478e-02   6.9307887e-02  -3.4221398e-01   1.3389783e-02   1.2807111e-01   5.0306182e-01  -3.6623731e-01
   4.0049029e+01   7.0904321e+01   1.1173800e+00   4.4609278e-01   1.4651191e+00   5.9061073e-01   7.4088113e-02   1.3061783e+00   5.5352261e-01   6.0791556e-01   4.4654456e-01  -6.5806877e-02  -7.4401026e-02  -2.7253982e-01   3.2260548e-01   7.5974118e-02  -3.2796606e-01   1.4601043e-01   1.2149406e-01
   4.2488324e+01   6.1708917e+01   1.0188965e+00   4.4189460e-01   1.6770167e+00   5.9621238e-01   7.3397357e-02   1.1756093e+00   8.2452531e-01   7.7295170e-01   4.8549244e-01  -3.0974697e-02  -6.5743370e-02  -1.8747178e-01   2.2530336e-01   1.3589934e-02  -1.6701902e-01   4.0076980e-01  -8.7158957e-02
   4.2926862e+01   6.7334631e+01   1.1521978e+00   4.3887535e-01   1.6816425e+00   6.4390849e-01   6.8077797e-02   1.1525494e+00   6.3662839e-01   5.2983226e-01   6.3389812e-01   4.8674217e-02  -2.0207275e-02  -2.9063728e-01   1.0631196e-01  -3.4163987e-02   1.9612681e-01   3.4082170e-01   5.6321167e-01
   4.4047025e+01   6.3386742e+01   1.1066642e+00   4.1872596e-01   1.5348388e+00   5.8046034e-01   6.7970903e-02   1.1751110e+00   6.6431422e-01   6.9772518e-01   5.5933086e-01   3.7439456e-02   4.3171811e-02   2.6781498e-01  -1.8031971e-01  -6.2429200e-02  -1.7612406e-01   7.9236445e-01  -5.8378744e-01
   4.4298410e+01   6.7665456e+01   9.9878943e-01   4.1915152e-01   1.5228203e+00   6.1971463e-01   7.8223367e-02   1.2067284e+00   6.6163571e-01   7.0667059e-01   7.1684451e-01  -2.4470677e-02  -1.9728505e-02  -2.1076018e-01   1.0814710e-01   6.2223558e-02  -2.6724221e-01   6.0585188e-01   1.8990896e-01
   4.4281917e+01   6.6960554e+01   1.0712382e+00   3.8509613e-01   1.4599220e+00   6.0563687e-01   7.0928963e-02   1.1586957e+00   8.1253121e-01   8.5435163e-01   7.6214335e-01  -1.5856173e-02  -4.2573497e-02   3.2861571e-01   9.1532458e-02  -5.8524009e-02  -2.1285197e-01  -3.5906355e-01   1.2087847e-01
   4.2767490e+01   6.5187026e+01   1.1655592e+00   4.2730730e-01   1.6517170e+00   5.7549688e-01   7.2424163e-02   1.2577562e+00   5.8140009e-01   8.2432381e-01   4.6031228e-01   8.6032696e-02   7.3769453e-02   2.1248868e-01   2.4461426e-01  -1.5362287e-02   2.8950326e-01   6.4138497e-02  -3.2328100e-01
   4.3346754e+01   6.2185253e+01   1.0713306e+00   4.3079318e-01   1.4556269e+00   5.9309982e-01   7.9369534e-02   1.3318483e+00   5.3048244e-01   7.2425140e-01   5.3662326e-01  -1.4338428e-02  -6.3443071e-02   2.0242819e-01  -2.4255049e-02  -6.4138642e-02  -1.3653553e-01   5.0086206e-01   5.8268479e-02
   3.8139283e+01   6.9926024e+01   1.0235925e+00   4.2675267e-01   1.5630042e+00   6.2364110e-01   6.7787211e-02   1.3635353e+00   6.9858910e-01   7.3876591e-01   6.0455758e-01  -4.9872382e-02   7.0931524e-02  -8.5192526e-02   1.2795600e-01  -1.7457623e-02  -4.4137617e-02  -2.2506267e-02   8.3291714e-01
   4.1350400e+01   6.1666755e+01   1.1577598e+00   4.4060451e-01   1.5724769e+00   5.9685450e-01   7.4613294e-02   1.2878331e+00   8.4077872e-01   7.8256595e-01   7.4335860e-01   8.1217970e-02   3.2705494e-02  -2.3220670e-01   2.2389674e-01  -4.9027596e-02   3.2032630e-01   5.8882056e-01  -3.0488762e-01
   3.9907695e+01   7.0824441e+01   1.1473009e+00   4.0342795e-01   1.4760886e+00   5.7781087e-01   7.1781987e-02   1.2606299e+00   7.3142690e-01   6.1118635e-01   6.5562831e-01   2.7394176e-02  -7.6363092e-03  -6.2011843e-02   4.7203274e-02  -1.0146385e-02  -1.5290107e-01  -7.7192386e-01  -3.2880391e-01
   4.3521572e+01   6.7692392e+01   9.9077820e-01   3.8465749e-01   1.5562196e+00   6.0693188e-01   6.7396503e-02   1.0407765e+00   6.6879539e-01   7.2125503e-01   4.6734621e-01   7.7942389e-02  -8.1919359e-02   5.3001752e-02  -3.7888078e-02  -9.0246788e-03  -3.7316598e-02  -4.4858819e-01  -5.3115947e-01
   3.8737431e+01   6.9428487e+01   1.1748492e+00   4.4491390e-01   1.4956571e+00   6.4544633e-01   7.4750791e-02   1.2241254e+00   6.2529747e-01   5.7497949e-01   4.8734560e-01  -3.6606414e-02   5.6209348e-02  -2.4859672e-01  -1.4443806e-01   4.6479461e-02   9.3477870e-02   7.8213180e-01   6.8818173e-01
   3.8006683e+01   6.7499086e+01   1.1459140e+00   3.9004744e-01   1.6467508e+00   6.0189577e-01   7.4262936e-02   1.1956341e+00   7.4454249e-01   8.6056359e-01   4.4637702e-01  -2.4484480e-02  -9.7740951e-05  -2.9510736e-01  -1.1489447e-01   6.1982295e-02  -1.4865871e-01   5.7453960e-01   7.4978790e-01
   4.3067593e+01   6.1267928e+01   1.0605123e+00   4.0623288e-01   1.5403210e+00   6.3663055e-01   7.9869659e-02   1.3402474e+00   5.8747264e-01   7.1158509e-01   6.4596742e-01  -7.5894023e-02   5.1917784e-02   1.0336728e-01  -2.4417225e-01  -4.3653716e-02  -4.2277208e-02   8.2318224e-01  -2.1172552e-01
   3.9159501e+01   6.6698490e+01   1.1137675e+00   4.3816331e-01   1.4785093e+00   6.4079217e-01   7.1069935e-02   1.1947652e+00   7.1436508e-01   6.0322742e-01   6.2967359e-01   3.1576490e-02   7.5470866e-03  -1.7860187e-01  -6.8912410e-02  -7.3676898e-04   1.9227393e-01   7.5587964e-01  -5.8716895e-02
   4.3658024e+01   6.4592233e+01   1.0278387e+00   4.3110680e-01   1.5425361e+00   6.1855877e-01   7.5717355e-02   1.1318402e+00   5.5862979e-01   8.1111090e-01   7.2353726e-01   6.8673041e-02   4.2363855e-02  -1.7480455e-01   3.0725350e-01  -1.3340270e-02   2.2320533e-01   4.2772231e-01   5.3681500e-01
   3.7939736e+01   6.3110348e+01   1.0175083e+00   3.8440375e-01   1.5777504e+00   6.3023351e-01   6.9771697e-02   1.1891038e+00   6.6062345e-01   8.2432941e-01   4.8416757e-01  -7.5412489e-02  -5.0733062e-02   3.8373671e-02   2.2334815e-01  -2.9436110e-02  -3.7010940e-02   6.7527200e-01   2.7100489e-01
   3.9995184e+01   6.4936661e+01   1.1252952e+00   4.3182921e-01   1.5392995e+00   6.2493807e-01   7.6790649e-02   1.1592450e+00   5.8910405e-01   7.8642916e-01   5.2156863e-01  -1.8972997e-02  -2.1454198e-02  -1.0869959e-01   3.3807775e-01  -3.9697478e-02   2.7280898e-01  -2.3252192e-01  -5.5738263e-01
   4.1356630e+01   6.9755678e+01   1.1515161e+00   4.3036508e-01   1.6011647e+00   6.4386793e-01   7.6540457e-02   1.1918432e+00   7.1210222e-01   5.7485491e-01   4.5179186e-01   6.7863067e-02   1.9710272e-02  -2.3443244e-01  -1.7590190e-02  -7.3130055e-03  -8.4522501e-02  -3.6041761e-01   2.2712550e-02
   3.8874538e+01   7.1018825e+01   1.0093128e+00   3.9132046e-01   1.5974196e+00   6.3687218e-01   7.1014754e-02   1.1665908e+00   7.1103547e-01   7.3031967e-01   4.5340255e-01   4.6631357e-02   1.8007866e-02   2.5609585e-01   1.0485997e-01  -2.2683233e-02  -3.3434567e-01  -7.2643482e-01  -1.8037812e-01
   4.1422926e+01   6.8121833e+01   1.0703839e+00   3.8984140e-01   1.6800051e+00   5.5895104e-01   6.7915501e-02   1.1377627e+00   6.8073506e-01   6.7367141e-01   6.4197719e-01   7.5558923e-02   5.7098388e-02  -1.7356626e-01  -7.9531318e-02  -3.1885244e-02   1.7443126e-01  -4.0184485e-01  -8.6212791e-01
   4.0512522e+01   6.8485154e+01   1.1716579e+00   4.0050269e-01   1.6180518e+00   5.6683203e-01   7.9853381e-02   1.1021408e+00   8.1133359e-01   7.2786986e-01   5.8219076e-01  -6.8955139e-02   6.8193099e-02   1.0402116e-01   2.4318610e-01   6.0430741e-02  -2.2496510e-01   1.4485183e-01  -4.1931091e-01
   3.9504944e+01   6.4112548e+01   1.0689148e+00   4.4252135e-01   1.6285735e+00   6.2165125e-01   7.9709909e-02   1.2936578e+00   5.5856084e-01   7.0749393e-01   5.4549777e-01   5.7885920e-02  -9.2812980e-03  -3.2334646e-01   6.7990790e-02   2.0796559e-02   2.3372616e-01   1.4679715e-01  -2.5148183e-01
   3.9935799e+01   6.0305520e+01   1.1108989e+00   4.4415917e-01   1.5049492e+00   5.6099635e-01   7.2471544e-02   1.1952164e+00   8.6423052e-01   8.2998597e-01   6.2270718e-01   2.2052103e-02  -6.2057299e-02   2.7003694e-01  -1.4905980e-01  -8.3971968e-02  -2.6251957e-01   1.0334882e-01  -4.0005983e-01
   3.8871469e+01   6.9287674e+01   1.1609893e+00   4.4405657e-01   1.5622435e+00   6.0374565e-01   6.7527762e-02   1.1612560e+00   6.1580679e-01   5.7485028e-01   6.1921613e-01  -5.5930640e-02   7.2948892e-02  -1.4950132e-01   1.5078771e-01   5.8269362e-02   3.1718870e-01  -7.4346502e-01   7.7807848e-02
   3.7680913e+01   6.2911724e+01   9.8911534e-01   3.9985264e-01   1.6458815e+00   5.9727578e-01   7.7022537e-02   1.1671051e+00   6.9189384e-01   5.8721293e-01   4.6996559e-01  -8.4402162e-02  -6.7648465e-02   6.2101914e-02  -2.3926916e-01   7.7585679e-02   1.8899718e-01  -6.3003198e-01  -4.3977962e-01
   4.2694267e+01   6.8817676e+01   1.0655923e+00   4.4882172e-01   1.4824592e+00   6.2934560e-01   7.1895341e-02   1.2449986e+00   5.2744618e-01   7.8134855e-01   6.9377116e-01   1.4088205e-02  -3.9271380e-02   1.6601696e-01  -1.2802704e-01   1.6920986e-02   2.3402195e-01  -8.4128179e-01   6.1774870e-01
   3.9459407e+01   6.7329737e+01   1.0463670e+00   4.3829776e-01   1.6380133e+00   6.1165573e-01   7.6990050e-02   1.1628368e+00   5.3130989e-01   6.8152972e-01   6.9354558e-01   1.7549875e-02  -2.2379721e-02  -2.1223896e-01   1.2768799e-01  -2.7902153e-02   1.0889421e-01  -1.5073173e-01   1.1514485e-01
   4.2473804e+01   6.1470880e+01   1.1573035e+00   4.2788576e-01   1.6163768e+00   5.7892900e-01   7.5480334e-02   1.1760009e+00   6.1576141e-01   8.3045974e-01   6.2604767e-01   1.3313097e-02   1.7041263e-02   1.8720624e-01  -1.9868709e-01   4.4529765e-02  -2.7004643e-01   7.5403876e-01   7.1480030e-01
   3.9705082e+01   6.3843755e+01   1.1481823e+00   4.4595505e-01   1.5209622e+00   6.0163196e-01   6.8188226e-02   1.1346017e+00   5.4275029e-01   5.4159599e-01   4.5638781e-01  -4.6016020e-02   6.2618383e-02   9.0042970e-02   2.0244704e-01   8.3513497e-02   2.9627312e-01   7.3997656e-01   4.5359341e-01
   4.1649373e+01   6.1656074e+01   1.1650665e+00   3.8543446e-01   1.4335002e+00   6.5157610e-01   6.9786828e-02   1.0907630e+00   8.7150548e-01   7.8652659e-01   4.3410738e-01  -3.1631666e-03   3.2852452e-02   2.2765395e-01   3.4081760e-01   5.7318522e-02   3.3472402e-01  -7.9919429e-01  -1.8496871e-01
   4.1559393e+01   7.0910504e+01   1.0923293e+00   4.2260109e-01   1.4555376e+00   5.6710563e-01   7.8115598e-02   1.2246624e+00   5.3561024e-01   8.3860539e-01   5.2223797e-01   8.0576483e-02  -1.3447268e-02   1.9332959e-01  -3.3625606e-01  -8.3619972e-02  -7.8921669e-02   5.5328373e-01  -3.4200399e-01
   4.1956075e+01   6.8890261e+01   1.1511449e+00   4.3005171e-01   1.4350596e+00   5.7104619e-01   6.9816559e-02   1.1232930e+00   7.1788479e-01   7.7327733e-01   4.5328889e-01   3.1664869e-02  -7.3950768e-02   2.8063138e-01  -2.1127303e-01  -5.8569204e-02   2.7895090e-01   1.7840244e-01   8.4783301e-01
   4.1327374e+01   7.0734654e+01   1.0185531e+00   4.0019452e-01   1.6596879e+00   6.2624062e-01   7.3947929e-02   1.1910422e+00   8.2781292e-01   8.2766502e-01   6.0693306e-01  -7.4566519e-02   6.9954318e-02  -9.2278006e-02   2.3327505e-01   1.8815229e-02  -3.1773321e-01   1.7689230e-01  -2.9466407e-01
   3.7668141e+01   6.3611919e+01   1.0419340e+00   4.3226723e-01   1.5730103e+00   6.0104548e-01   7.7780723e-02   1.1144681e+00   5.6833207e-01   8.1607470e-01   5.2471092e-01   8.3088202e-02  -8.0928798e-02  -9.4499225e-02  -2.1492224e-01   5.1887219e-02   2.7831411e-01  -4.0585289e-01   4.1497068e-01
   4.0654569e+01   6.4721858e+01   1.0826583e+00   4.4452096e-01   1.5111488e+00   6.1246306e-01   7.7783677e-02   1.1857061e+00   5.6326396e-01   7.7992509e-01   7.6365696e-01   7.8232968e-02  -2.4628080e-02   3.3582650e-01   7.3613242e-02  -4.5174388e-03   1.8172468e-01  -5.8066855e-01   1.2340125e-01
   4.1787488e+01   6.3825175e+01   1.1166763e+00   4.5075695e-01   1.5708401e+00   6.0185061e-01   7.4588888e-02   1.3363081e+00   5.3584256e-01   7.3425104e-01   6.9699392e-01  -6.6887081e-03   6.8538261e-03  -1.2369231e-01  -1.8033356e-01  -2.3318515e-02  -7.7425487e-02   1.6584143e-01  -4.5861079e-01
   4.3572280e+01   6.7990578e+01   1.1021935e+00   4.1757238e-01   1.4889727e+00   6.3038732e-01   7.5658251e-02   1.3090089e+00   6.7905690e-01   8.0699246e-01   4.7392542e-01  -7.6285640e-02  -1.0973062e-02  -4.5899244e-02   2.9904762e-01  -8.0006460e-02   2.6357304e-01  -9.6394642e-02  -1.3216987e-01
   3.8221368e+01   6.5913626e+01   1.1565913e+00   4.1308397e-01   1.5029379e+00   6.4670442e-01   7.3854093e-02   1.2651337e+00   6.2626479e-01   6.8640085e-01   4.4697887e-01   1.4043258e-02  -2.7118452e-02   2.1700966e-03  -1.7161277e-01  -4.2746549e-02   2.6106624e-01   6.6679276e-01   7.0710095e-01
   4.2799574e+01   6.1529904e+01   1.1393603e+00   4.0110122e-01   1.6605768e+00   5.5984867e-01   7.8471768e-02   1.2812792e+00   5.9202779e-01   6.3905478e-01   4.2927458e-01   5.6413587e-03   1.6356192e-02   1.3915393e-01  -3.3855661e-01  -7.0503717e-02   7.9906812e-02   5.9245282e-01   9.8751297e-02
   4.2712289e+01   7.0152713e+01   1.0592694e+00   4.2782544e-01   1.4431137e+00   6.1884412e-01   7.7697761e-02   1.3284333e+00   5.7754702e-01   7.5314278e-01   4.2758607e-01  -8.6058066e-02   5.5038386e-02   3.3244630e-01  -1.6322032e-01  -4.9864561e-02  -3.3945933e-02   3.0105136e-01  -6.8954263e-01
   3.8351366e+01   6.3863925e+01   1.0369641e+00   4.5251227e-01   1.5021815e+00   6.2453783e-01   7.5416952e-02   1.0539251e+00   6.2779108e-01   6.9961155e-01   5.1983867e-01  -6.0853954e-02  -2.9545600e-02   9.7097564e-02   3.0350057e-01   8.2765125e-02  -3.3843888e-01   7.5227005e-01  -2.5391507e-01
   3.8457077e+01   7.0549674e+01   1.0987948e+00   4.3620641e-01   1.6357071e+00   6.4365237e-01   7.5304981e-02   1.2802249e+00   6.3911095e-01   7.6553442e-01   6.0838909e-01  -3.2403925e-02  -4.5442540e-02  -2.3945069e-01  -9.4273181e-02   8.3634448e-02   8.1175060e-02  -1.3984753e-01  -4.1310592e-01
   4.3593154e+01   6.2933759e+01   1.1089270e+00   4.0360050e-01   1.6653726e+00   6.1226887e-01   7.4615913e-02   1.0990777e+00   8.4058055e-01   7.3409022e-01   7.3404589e-01   6.0170898e-02  -5.8344047e-02   5.8502137e-02  -2.9086227e-01  -4.4566706e-02   2.1964790e-01  -8.4150228e-01   3.5228598e-02
   4.3350379e+01   6.0665110e+01   1.1280492e+00   4.2283363e-01   1.5592340e+00   6.1998521e-01   7.1711757e-02   1.2608260e+00   7.7638884e-01   6.1672653e-01   6.1836048e-01  -6.0811786e-02   4.8181995e-02   3.1066947e-01  -2.5866819e-01   1.3752323e-02   1.5476812e-01   5.6922265e-02  -6.6759752e-01
   4.4135214e+01   6.1185156e+01   1.1259505e+00   3.8422505e-01   1.5960631e+00   5.9338935e-01   7.8833092e-02   1.3385822e+00   5.5737833e-01   5.9427883e-01   4.6335461e-01  -6.3627517e-02   2.8250182e-02  -1.8490220e-01  -2.2462656e-01   6.4106551e-02   3.3364790e-01  -7.4627969e-01  -8.1376748e-01
   4.1621681e+01   6.2399266e+01   9.9626905e-01   4.1918313e-01   1.5457621e+00   6.0206812e-01   7.1596966e-02   1.0921398e+00   7.4881512e-01   5.8006125e-01   6.4076901e-01   3.9080079e-02  -3.6192566e-02  -5.7856637e-02   5.6721956e-02   1.6213622e-02  -1.1225855e-01   8.2464891e-01   1.3021362e-01
   4.3604477e+01   6.5588052e+01   1.1339004e+00   4.1594852e-01   1.6387242e+00   6.2903371e-01   6.8738813e-02   1.2635228e+00   8.6767170e-01   6.6672116e-01   4.5483950e-01  -5.2127235e-02  -1.2241108e-02   1.4364305e-01  -2.5459584e-01  -4.2222243e-02   3.0284660e-01  -1.6836920e-01  -7.6739276e-01
   3.9587078e+01   6.2632457e+01   1.1511916e+00   4.3446917e-01   1.5883237e+00   5.6098645e-01   7.3272418e-02   1.2127812e+00   7.7219038e-01   7.1969301e-01   4.7602641e-01  -4.8405013e-02   7.7883689e-02   7.0788792e-02   2.7806376e-01   7.4216382e-02   1.5955295e-01  -8.2074442e-01   2.3514946e-01
   3.9488390e+01   6.2743719e+01   1.1460295e+00   4.3410569e-01   1.4496534e+00   6.1341773e-01   6.8251177e-02   1.3648514e+00   7.5759064e-01   7.9331962e-01   4.6977426e-01  -3.0166015e-03  -6.8083251e-02  -1.4542553e-01  -1.9152092e-01   7.3835939e-02  -1.9884919e-01  -5.9524647e-02   4.9773981e-01
   4.3902017e+01   6.1657105e+01   1.0851943e+00   4.3643611e-01   1.4877041e+00   6.2220166e-01   6.7978392e-02   1.1355189e+00   7.8275984e-01   5.8843051e-01   7.2721414e-01  -6.5779557e-02   5.2307184e-02   1.9152441e-03   2.3869043e-01   3.0581462e-02  -3.4629738e-01  -5.3739587e-01  -3.7619618e-01
   3.9238869e+01   6.7327121e+01   1.0750787e+00   4.3796735e-01   1.6314921e+00   5.6980966e-01   7.8304985e-02   1.3712334e+00   6.9955215e-01   5.7172621e-01   7.0172575e-01  -6.3690326e-02  -3.2643405e-02  -4.2109416e-02   9.0236534e-02  -4.0544345e-02  -1.3580477e-01  -8.4267612e-01  -3.6330062e-01
   3.8015935e+01   6.7488937e+01   1.0667682e+00   3.8377896e-01   1.5439205e+00   5.6737085e-01   7.9451725e-02   1.2380873e+00   6.7329901e-01   7.0586753e-01   5.5602680e-01   7.1997583e-03   1.6739634e-02  -1.7881535e-01  -1.4047117e-01  -7.0276643e-02   3.1911876e-01   2.4851299e-01   6.5941644e-02
   4.4299653e+01   6.4255913e+01   1.1175610e+00   4.2901205e-01   1.5953852e+00   5.5729570e-01   7.5867966e-02   1.1560631e+00   6.0484706e-01   7.5519036e-01   6.3557542e-01   8.1968974e-02   3.5367321e-03   1.6116902e-01   2.3639779e-01  -8.3447719e-02  -2.6608127e-01   3.3174980e-01   8.2555408e-01
   3.9121791e+01   6.2667996e+01   1.0816023e+00   4.3714582e-01   1.6282236e+00   6.1989169e-01   7.5911258e-02   1.1475766e+00   5.7234814e-01   6.6976719e-01   6.2591563e-01   8.2508574e-02   3.3846653e-02   2.4890538e-01   1.7654881e-01  -2.8694054e-02  -2.8998493e-01  -3.7834957e-03  -6.9369851e-01
   4.3490659e+01   6.3230101e+01   1.1217382e+00   3.9623362e-01   1.5684030e+00   5.7702499e-01   7.8949390e-02   1.0290478e+00   8.4900232e-01   7.1928710e-01   6.2990781e-01   5.2783975e-03   3.0178999e-03   3.3059325e-01   1.5637763e-01   4.1929616e-02  -2.0012303e-01   4.8548280e-01  -4.3964295e-01
   4.1261342e+01   6.4628405e+01   1.1233823e+00   4.4006491e-01   1.5615246e+00   5.8448095e-01   7.2569264e-02   1.0429200e+00   8.2255316e-01   8.5538205e-01   6.7965201e-01  -8.2680062e-02  -3.1967580e-02  -1.0410284e-01   1.1573501e-01   6.6752248e-02   1.7885666e-01  -7.2449739e-01  -2.1002260e-01
   4.3341996e+01   6.2329530e+01   1.0439286e+00   4.1045005e-01   1.5740721e+00   6.4489546e-01   7.1422182e-02   1.0406715e+00   7.5784298e-01   5.4870886e-01   5.3112686e-01  -7.3088311e-02  -7.7406207e-02   1.1541445e-01  -2.3387963e-01  -2.6661450e-03  -2.6828459e-01  -4.6837913e-01   3.3048022e-01
   3.8670979e+01   6.4202838e+01   1.0496012e+00   4.2470347e-01   1.4388560e+00   6.4523802e-01   7.8274058e-02   1.3047992e+00   6.5973642e-01   5.7536984e-01   5.0200303e-01  -5.4492573e-03   7.4905821e-02   2.9873165e-01   2.4295778e-01  -1.6708926e-02  -4.7283478e-02  -8.0335472e-01   2.0723506e-01
   4.1121378e+01   6.0809170e+01   1.1203970e+00   4.0475522e-01   1.5132846e+00   6.2443657e-01   6.7402270e-02   1.1238646e+00   6.8279513e-01   6.7313545e-01   5.1551188e-01   1.3234381e-02   4.8420463e-02  -2.7798365e-01  -3.3954251e-01  -1.2809393e-02   2.1877783e-01   7.2957426e-01  -1.6847744e-01
   4.2438609e+01   6.1026331e+01   1.0762315e+00   4.1154796e-01   1.4323928e+00   5.6161567e-01   6.7909885e-02   1.3178508e+00   5.4044020e-01   7.0243523e-01   5.6786365e-01   6.8777986e-02  -2.8770744e-02   1.4269296e-01   3.1077414e-01  -2.3031509e-02   2.7704509e-02   7.7655859e-01  -1.1696508e-01
   3.8643759e+01   7.1619410e+01   1.1190322e+00   4.1622568e-01   1.4711882e+00   6.2561712e-01   7.5201563e-02   1.2523911e+00   5.5215345e-01   7.6044769e-01   6.3546539e-01   5.8476568e-02   3.5114459e-02  -2.5743203e-01  -2.8195369e-01   8.8663898e-03  -2.1573793e-01   8.5001968e-01   5.0492626e-01
   4.0873025e+01   6.5104436e+01   1.1641682e+00   4.3802606e-01   1.4959079e+00   6.5225749e-01   7.7748603e-02   1.2177094e+00   6.9398987e-01   8.6835003e-01   5.2241664e-01  -8.7394590e-03   7.3912906e-02  -1.6600236e-01   5.9924304e-02   6.4301827e-02   1.9517296e-01   4.5825220e-01  -5.6306328e-01
   4.0788121e+01   6.4109025e+01   1.1168908e+00   3.9731480e-01   1.6557334e+00   5.9472579e-01   7.9349857e-02   1.1357108e+00   8.2691676e-01   7.0620732e-01   5.6941397e-01   4.2332110e-02   5.5228727e-02   3.4135983e-01   1.9132347e-01  -3.6064443e-02  -3.2789576e-01  -4.6972846e-01  -4.6970444e-01
   4.0511837e+01   6.1721826e+01   1.1738911e+00   3.8960326e-01   1.5831014e+00   5.8115037e-01   7.2423733e-02   1.1197807e+00   5.5059967e-01   8.5418457e-01   7.4213009e-01  -5.7619301e-03  -2.8087466e-03   5.5660129e-02  -2.9111631e-01  -5.0631477e-02  -3.3840472e-01   6.2787646e-01  -7.7652684e-01
   3.9770074e+01   6.2012914e+01   9.9161938e-01   4.0576507e-01   1.4861845e+00   6.4587873e-01   7.2008879e-02   1.1368778e+00   8.3271551e-01   8.6731122e-01   6.0531224e-01   3.5341302e-02  -9.0426703e-03   5.4723007e-02  -4.9736531e-02  -4.7527125e-02  -1.8826032e-01  -7.4390714e-02  -1.4679134e-01
   3.8456875e+01   7.1252625e+01   1.0930251e+00   4.0133059e-01   1.4839409e+00   5.5262133e-01   7.6378674e-02   1.1032490e+00   7.6776359e-01   8.0194655e-01   6.3799010e-01   3.7878614e-02   8.4821453e-02  -1.5087101e-01  -4.4427380e-02  -5.2837840e-02  -2.9936401e-01   8.7395326e-02   6.7813781e-01
   4.4088451e+01   6.3477108e+01   1.0255571e+00   4.0726263e-01   1.5106560e+00   6.2221176e-01   7.3433266e-02   1.2820791e+00   6.2598871e-01   6.7054272e-01   6.0809667e-01  -6.6553414e-03   3.0667524e-02  -2.4288083e-01  -3.3191469e-01  -1.2397656e-02  -2.6756880e-01   2.0478273e-02  -4.6105300e-01
   3.7875411e+01   6.9429746e+01   1.1592051e+00   4.2261725e-01   1.5660806e+00   6.2839572e-01   6.9182856e-02   1.1609286e+00   6.3271586e-01   5.9781992e-01   5.2928532e-01  -4.8184427e-02   5.1230694e-02   2.6912762e-01  -1.4568854e-01  -2.6259176e-02  -5.3546062e-02  -6.3644571e-01   7.2882030e-01
   4.2780881e+01   6.2394725e+01   1.0832971e+00   4.2715855e-01   1.6455673e+00   5.6799530e-01   7.2131777e-02   1.1146913e+00   6.7976001e-01   8.7151522e-01   7.1988955e-01   5.7338210e-02  -2.1213070e-04  -2.3326686e-01   7.3035211e-02  -3.1808586e-02  -1.3241508e-01   1.2771631e-01   3.2662215e-01
   3.8705359e+01   6.1038553e+01   1.1009473e+00   4.4491801e-01   1.6244136e+00   5.7485687e-01   7.0170099e-02   1.1994010e+00   7.4340382e-01   6.1120119e-01   5.7328025e-01   3.3007858e-02  -5.0015777e-02   1.5375986e-01   4.2386973e-02  -4.6120199e-02   1.6181187e-01  -7.7859694e-01   8.3096496e-01
   3.9659507e+01   7.1143146e+01   1.0200347e+00   4.4829476e-01   1.4722619e+00   5.8492449e-01   7.8661907e-02   1.3691935e+00   5.6189235e-01   6.2454575e-01   5.4084264e-01  -4.1389102e-02  -9.0837405e-04   4.9144102e-02   2.4945903e-02   4.6558066e-02   6.8331038e-02  -7.0730703e-01   2.1236375e-01
   3.8730753e+01   6.2984284e+01   1.0544342e+00   3.9341508e-01   1.4809262e+00   5.9903249e-01   7.9023739e-02   1.2297927e+00   8.6379609e-01   6.8541079e-01   4.6872384e-01   5.5301727e-02   4.3010202e-02   1.0937225e-02  -3.3158209e-02  -6.8811255e-02   1.5848109e-01  -7.6369745e-01  -1.6747256e-02
   3.8058915e+01   6.1129937e+01   1.0843815e+00   3.9213578e-01   1.6198833e+00   6.2416587e-01   7.5912319e-02   1.1648759e+00   7.4839627e-01   6.1616463e-01   6.8822569e-01   3.1579724e-02   8.5868628e-02   3.4326393e-01  -6.6040763e-02   6.5866956e-02  -1.3043623e-02   7.0472313e-01  -8.1713340e-01
   4.4298221e+01   6.1066140e+01   1.0471583e+00   4.4792109e-01   1.4274753e+00   5.8051638e-01   7.2403669e-02   1.2375093e+00   6.3500239e-01   5.6999120e-01   5.0359094e-01   1.2539063e-02   6.3114593e-02   9.5640456e-02  -2.3940690e-01  -1.7031471e-04  -2.8734154e-01   5.9724613e-01  -6.3358118e-01
   3.8821753e+01   7.0608610e+01   1.0429594e+00   4.1010159e-01   1.4647941e+00   6.5200693e-01   7.7771709e-02   1.1088518e+00   7.8191249e-01   7.3397362e-01   6.7757635e-01  -6.5748512e-02  -1.0861908e-02   1.9548289e-01  -5.4540201e-02  -6.8633147e-02   1.8188990e-01  -8.5715850e-01   3.6208271e-01
   4.0454989e+01   6.7609182e+01   9.9710435e-01   4.4925333e-01   1.4316448e+00   5.6126058e-01   7.2262170e-02   1.0976996e+00   6.4444222e-01   7.2736240e-01   5.5574378e-01  -5.3291283e-02   6.1554428e-02   2.9339368e-01   3.3422642e-01   2.7481454e-03   2.4501560e-01   7.8986337e-01   8.2655850e-01
   3.8912363e+01   6.8276483e+01   1.0070688e+00   4.2431946e-01   1.6373520e+00   6.5082220e-01   7.6451994e-02   1.3451907e+00   6.8701857e-01   7.9785127e-01   5.4210725e-01   5.4917051e-02  -8.0603176e-02  -3.0926003e-01  -2.0182258e-02   2.9209718e-02  -5.2210829e-02  -2.5376577e-02  -6.1904906e-01
   4.1658904e+01   6.0737809e+01   1.1290579e+00   4.4162252e-01   1.5257552e+00   5.5373715e-01   7.4310261e-02   1.0762338e+00   6.1539477e-01   7.5160811e-01   5.7247615e-01   4.4852756e-02   8.3110263e-02  -3.1257775e-01  -2.0031693e-01  -5.8619187e-02   2.7397982e-01   2.4270447e-01   5.8018163e-01
   3.9600031e+01   6.4369264e+01   1.1652921e+00   4.4940978e-01   1.6409499e+00   5.7956844e-01   7.4105277e-02   1.0546896e+00   7.9908096e-01   7.7303829e-01   5.6860762e-01   3.8646996e-02  -5.0893232e-02  -3.1638281e-01   1.7560995e-02  -8.3356161e-02  -1.6306635e-01  -9.3246432e-02   7.4471757e-01
   4.3209964e+01   6.3293986e+01   1.0168048e+00   4.4300452e-01   1.5970444e+00   5.9373146e-01   7.0493192e-02   1.0375764e+00   7.6394260e-01   5.6774118e-01   7.7095170e-01   1.8336700e-02  -7.3401907e-03   2.9580051e-01  -7.5915773e-02   5.4899374e-02   8.6558473e-02  -8.4880304e-02   6.6272586e-01
   4.3711888e+01   6.4556343e+01   1.0574539e+00   4.4558250e-01   1.4864801e+00   5.5893292e-01   7.1784373e-02   1.0550049e+00   7.3292058e-01   5.7546199e-01   5.8207128e-01  -2.5898751e-02   3.3964997e-03   1.2273727e-01  -2.2030037e-01  -2.9137372e-02   1.8150400e-01   2.3191302e-02   1.8862087e-01
   4.2614888e+01   6.9899804e+01   1.0198358e+00   3.9819886e-01   1.6205598e+00   5.7886325e-01   6.8063641e-02   1.2711689e+00   6.8287442e-01   8.5654211e-01   6.8506726e-01  -6.5730506e-02   6.4143881e-06  -8.9524189e-02  -3.5266761e-02   6.7181656e-02  -8.2090341e-02  -8.1917945e-01   5.7703819e-01
   4.0502892e+01   6.0910940e+01   1.1103907e+00   4.2945836e-01   1.6050294e+00   5.7392195e-01   7.6495036e-02   1.0308841e+00   8.2218579e-01   5.8753423e-01   7.5132226e-01  -3.1031127e-02   3.4671898e-03  -1.1171809e-01   2.6662757e-02   4.5459045e-02   3.0622022e-01   5.0523022e-01   8.1482985e-01
   3.9151150e+01   6.1237265e+01   1.1699735e+00   3.8972192e-01   1.5517521e+00   5.8431285e-01   6.7335316e-02   1.0836975e+00   7.1844391e-01   8.2140056e-01   5.5121851e-01   4.6812602e-02  -3.8353513e-02  -1.0402129e-02  -4.1693508e-02  -2.9635341e-02   2.2027231e-01  -5.6112671e-01  -3.8543189e-01
   3.7689721e+01   6.5251314e+01   9.9661322e-01   4.1184478e-01   1.6206202e+00   5.6552841e-01   6.7948741e-02   1.0522009e+00   6.4356489e-01   8.3083096e-01   6.2701155e-01   7.3657426e-02   7.5492794e-02  -5.2270043e-02   6.7829508e-02  -5.5390699e-02  -1.0252418e-01  -9.1562665e-03  -7.9094303e-01
   3.8717675e+01   6.8355899e+01   1.0182712e+00   4.3307427e-01   1.5378019e+00   6.4581201e-01   7.5254523e-02   1.1378680e+00   6.1491843e-01   6.9821673e-01   5.2674104e-01   6.2823767e-03  -3.0718656e-02   1.7579006e-01   2.2623120e-02   3.3318863e-02  -1.6467949e-01  -4.1331667e-01   5.7428421e-01
   4.2023121e+01   6.6715216e+01   1.1690843e+00   3.9622015e-01   1.5899654e+00   6.4699063e-01   6.7366724e-02   1.2156287e+00   6.2185030e-01   6.1641819e-01   5.7543766e-01  -8.4995718e-02   2.2028493e-02  -7.5147054e-02  -2.3469943e-01   3.6687271e-02  -1.1053719e-01   8.4927474e-01   6.9768635e-01
   4.3865291e+01   6.4617474e+01   1.0343954e+00   4.0642747e-01   1.5994089e+00   5.9711166e-01   7.8417905e-02   1.1667859e+00   5.9326331e-01   7.3742441e-01   4.3164049e-01   2.0364235e-02   3.6667519e-02   3.1675718e-01   2.1282147e-01  -8.5836857e-02  -1.4257734e-01   2.1166494e-01  -1.6518682e-01
   4.4168760e+01   6.8175652e+01   1.1382972e+00   3.9957826e-01   1.4279699e+00   6.2308649e-01   7.7375639e-02   1.3417737e+00   6.0291341e-01   7.2878487e-01   6.6685327e-01  -6.5505964e-02  -9.0270631e-03   1.2243551e-01  -1.4948342e-01   4.5742467e-02   2.8893612e-01  -1.4617915e-01  -3.1145362e-01
   3.9055528e+01   6.6298716e+01   1.1190656e+00   4.3405507e-01   1.6572098e+00   5.5216305e-01   7.2726597e-02   1.3243721e+00   6.1343048e-01   6.0758305e-01   6.8784727e-01   3.8360508e-03   5.1646224e-02  -4.6526397e-02  -1.8585533e-01  -6.3963708e-02  -1.0832948e-01  -3.5095541e-01   2.8842819e-01
   3.8322473e+01   6.5102824e+01   1.0070748e+00   3.9745446e-01   1.6293877e+00   5.5982008e-01   7.0449927e-02   1.2024151e+00   8.5709600e-01   6.6812676e-01   7.5860276e-01  -4.9785931e-02  -5.3600629e-03  -1.3153113e-01   2.1419028e-01   4.6896631e-02   2.2071709e-01  -3.8781253e-01  -6.2751731e-01
   3.9572752e+01   7.0859665e+01   1.1016513e+00   4.2543371e-01   1.6683815e+00   5.8602534e-01   7.0614178e-02   1.3289609e+00   5.9786905e-01   6.5675844e-01   5.2503481e-01  -2.4637263e-02  -1.0263287e-02  -2.8420502e-01  -1.1730082e-03   5.2751632e-02  -8.9725450e-02  -8.4175115e-01  -2.0295523e-01
   4.2344206e+01   7.0822567e+01   1.0697816e+00   4.4913976e-01   1.5981457e+00   6.5113024e-01   7.2604504e-02   1.1320371e+00   8.2226311e-01   8.1460679e-01   5.9868865e-01  -3.3779908e-02   5.9076983e-02  -2.3527139e-02   3.3719501e-01   3.6583844e-02  -1.8339159e-01   1.6847873e-01   1.9907138e-01
   4.2062032e+01   7.1003027e+01   1.0054784e+00   4.4045222e-01   1.4416210e+00   6.4347465e-01   7.2727181e-02   1.3532560e+00   6.1141950e-01   6.7941779e-01   7.6732312e-01  -6.8585670e-02  -1.2232107e-03  -2.9886440e-01   1.8536292e-01  -1.4340626e-02   3.0008687e-01  -8.2091050e-02  -7.5923160e-01
   4.0237883e+01   7.1024841e+01   1.0121481e+00   3.9741520e-01   1.5382453e+00   5.6425085e-01   6.8179779e-02   1.3124782e+00   8.3461907e-01   7.4378723e-01   6.2941609e-01   4.3761290e-02  -8.2037005e-02   2.4373005e-01  -2.8862534e-01   5.5680241e-02   3.0661558e-01   4.4926001e-01  -4.9342487e-01
   4.2389870e+01   6.6623015e+01   1.1611429e+00   4.5213949e-01   1.5095689e+00   6.3984808e-01   6.8572966e-02   1.2225255e+00   7.1970266e-01   7.9420329e-01   5.3128053e-01  -7.6806442e-02   7.9500476e-02   4.5228164e-02  -8.2657534e-03   1.7429482e-02   2.3658107e-01  -5.3378416e-01   4.0015030e-01
   4.0954009e+01   6.9256022e+01   1.0884358e+00   3.8714790e-01   1.6021156e+00   5.6847909e-01   7.9235644e-02   1.1700841e+00   7.2816468e-01   6.8169683e-01   4.6227184e-01  -9.4840107e-03  -5.7840162e-02  -2.4642072e-01   1.6544549e-01  -4.4277821e-02  -6.6905271e-02   2.1781510e-01  -1.9457616e-01
   4.3564440e+01   6.1871851e+01   1.0850791e+00   4.1016177e-01   1.6616291e+00   6.1507932e-01   7.6481053e-02   1.2909377e+00   7.6008509e-01   6.3118164e-01   7.4252026e-01  -4.8442248e-02   1.2568131e-02   2.1175707e-02  -1.6032180e-01   6.9467776e-02  -1.8534888e-01  -3.0497914e-01  -2.0113982e-01
   4.0417363e+01   6.3660118e+01   1.1635139e+00   3.8856795e-01   1.4483155e+00   5.9445142e-01   7.5460598e-02   1.2305991e+00   6.9795408e-01   6.5185623e-01   6.3397066e-01   6.4462249e-02  -3.8682148e-02  -3.0616402e-01  -1.4531640e-02  -4.0125565e-02   2.2972070e-02   3.6552088e-01   7.8057933e-01
   3.8342412e+01   6.3275511e+01   1.1375080e+00   4.3153385e-01   1.5208014e+00   6.4528806e-01   6.8458213e-02   1.2477905e+00   8.4919191e-01   6.8841589e-01   6.9250007e-01  -3.3244541e-02   3.4543408e-02  -1.2694385e-01  -2.3885022e-01   7.2849842e-02   1.0637904e-01   6.1623505e-01   2.9327628e-01
   4.2085349e+01   7.0508755e+01   1.0510490e+00   4.3222095e-01   1.4678090e+00   6.5195199e-01   7.1834614e-02   1.1306406e+00   8.5687504e-01   8.0828104e-01   6.5266713e-01   1.4548776e-02   8.2673818e-02  -1.6597482e-02   3.2783203e-02  -2.5243263e-02  -6.6545233e-02   4.8056204e-01   1.3498913e-01
   4.1352772e+01   6.4632866e+01   1.1055098e+00   4.3302305e-01   1.5420922e+00   6.1578843e-01   7.1105473e-02   1.2118388e+00   8.4053405e-01   5.3669663e-01   5.2579873e-01   4.7787879e-02  -5.9176717e-02  -2.1167245e-01  -1.9012287e-01  -5.1062148e-03  -5.1808264e-02   1.0416783e-01   6.8065551e-01
   4.2265781e+01   6.9300164e+01   1.0012258e+00   3.9443514e-01   1.5530175e+00   6.2258269e-01   7.0824693e-02   1.0737254e+00   5.7844458e-01   5.9568201e-01   6.6697982e-01  -7.3409119e-02   2.9199374e-02   3.4072453e-01  -3.3978638e-01  -8.5395018e-02  -3.4402504e-01   7.6053436e-01   8.1737708e-01
   4.2422611e+01   6.4304703e+01   1.0435353e+00   4.4318164e-01   1.4649684e+00   5.8101911e-01   7.3219305e-02   1.2150707e+00   7.0901991e-01   7.1989432e-01   4.7212809e-01  -4.1924572e-02  -2.4896645e-02  -2.6489274e-01   3.2225759e-01   2.4511150e-02   1.9848187e-01   2.9490843e-01  -5.5900497e-01
   4.4136488e+01   6.6300144e+01   1.0514819e+00   4.3482255e-01   1.6294244e+00   6.2004757e-01   7.6964118e-02   1.1617812e+00   7.2931440e-01   7.1197023e-01   7.2491021e-01   1.8771509e-02   7.8291968e-02   2.6334357e-01  -2.7378509e-01   7.5256946e-02  -2.8586972e-02  -4.2431132e-01  -6.7427747e-01
   3.7676563e+01   7.1592997e+01   1.1592388e+00   4.1087198e-01   1.6335745e+00   5.7692815e-01   7.9546968e-02   1.0895566e+00   7.7142633e-01   7.2577357e-01   4.4498240e-01  -5.1511660e-02   3.2661622e-02  -1.1656506e-01  -1.7886784e-01  -8.2712944e-02  -3.3368972e-01  -3.5330029e-01   2.0669200e-01
   4.2017335e+01   6.3656889e+01   1.0150125e+00   4.3856775e-01   1.6052609e+00   5.8012447e-01   7.9984686e-02   1.1410579e+00   8.5914593e-01   6.7023823e-01   4.6457103e-01  -1.7778341e-02   1.0180187e-03  -1.3690846e-01  -1.5880016e-01  -2.8459587e-02   1.2565261e-01  -5.5539291e-01  -2.4204493e-01
   4.0903803e+01   6.1393311e+01   1.0341142e+00   3.9871614e-01   1.5113148e+00   5.6859511e-01   6.8678033e-02   1.3519606e+00   8.3612720e-01   7.4065655e-01   6.7578771e-01   2.5132635e-02  -3.1725790e-02   2.2791034e-01  -3.2226185e-01  -8.4201553e-02   2.9286036e-01  -5.4129580e-01   1.1953679e-01
   4.1424380e+01   7.1297448e+01   1.0295738e+00   4.4582664e-01   1.5515846e+00   5.6011891e-01   7.4698508e-02   1.3717290e+00   8.7040182e-01   7.9949983e-01   5.1329380e-01   5.0841213e-02  -2.5783350e-02   3.4563872e-01   7.9450088e-02   1.3996696e-03   7.2570803e-04   7.3512855e-02   3.3699197e-01
   4.4058864e+01   6.1512549e+01   1.1251785e+00   4.0550437e-01   1.6794661e+00   6.3492742e-01   7.3452190e-02   1.0498312e+00   8.0028331e-01   6.1981574e-01   6.8138571e-01   6.9796530e-02  -4.0550081e-02  -9.0037056e-02   2.2743149e-01  -6.7536428e-02  -1.2149976e-01   2.7087774e-01   7.5362734e-01
   4.4044321e+01   7.0251332e+01   1.0173792e+00   4.1582911e-01   1.4408736e+00   5.7055920e-01   6.9701593e-02   1.1694185e+00   5.6011394e-01   8.0122883e-01   5.2664382e-01   8.1885595e-02   6.6790270e-03  -2.1723532e-01  -2.4178523e-01  -6.7155479e-02  -3.1109690e-01  -6.2065156e-01  -3.5772555e-01
   3.7459913e+01   7.0696856e+01   1.0206953e+00   4.4822493e-01   1.5788595e+00   6.3788933e-01   7.6032078e-02   1.1826081e+00   8.1403842e-01   8.3145252e-01   4.3099833e-01  -6.4953329e-03   8.0863824e-02   3.2603372e-01   2.2877522e-01   2.8384376e-02   2.8859564e-01  -3.7290349e-01   7.0627531e-01
   4.3069163e+01   6.5563731e+01   1.0419072e+00   4.4576887e-01   1.6049223e+00   6.1948086e-01   6.7721570e-02   1.2236562e+00   8.5438435e-01   6.9083772e-01   5.0620832e-01  -4.5979946e-02  -7.9437381e-02   2.7087667e-01  -1.5057205e-01  -6.2763496e-02  -2.9594894e-01   7.6196451e-01  -5.6008986e-01
   3.7636985e+01   6.4342480e+01   1.0189127e+00   3.8288017e-01   1.6276645e+00   6.5124679e-01   7.1500216e-02   1.2232819e+00   8.0192112e-01   6.7195739e-01   6.2518653e-01   1.6227031e-02  -3.5121851e-02  -6.2677263e-02  -2.7722439e-01   3.1830428e-02   2.0903784e-01   5.1577413e-01   5.0225033e-01
   4.1958195e+01   7.0435908e+01   1.0770896e+00   4.0684775e-01   1.5256670e+00   5.6028434e-01   7.1479498e-02   1.3228240e+00   7.7508308e-01   6.4538892e-01   5.1362813e-01   3.1990643e-02  -1.9559980e-03  -1.5991237e-01   8.1680193e-02   7.8911311e-02  -3.3473963e-01  -1.2921530e-01  -6.8024432e-03
   4.1428940e+01   6.4231090e+01   1.0688471e+00   4.5071354e-01   1.5725323e+00   5.5343590e-01   7.6337331e-02   1.2856136e+00   6.8705224e-01   8.7254372e-01   6.6587493e-01  -2.1474989e-02   8.2450936e-03   2.4647043e-01   3.1913444e-01   1.3469903e-03  -2.3431751e-01   8.3801635e-01  -6.0836789e-01
   4.0979668e+01   6.8404948e+01   9.9685361e-01   4.3727446e-01   1.5872050e+00   6.3848348e-01   6.9688628e-02   1.2699916e+00   6.9306982e-01   7.2165452e-01   5.7649710e-01  -6.7114248e-02   5.5849998e-03  -7.7262517e-02  -3.1067962e-01   2.1659948e-02   8.4638539e-02  -1.2731250e-01  -3.2102457e-01
   3.8771602e+01   6.8610085e+01   1.0067057e+00   3.9196535e-01   1.5719417e+00   6.4554213e-01   7.5389589e-02   1.3509749e+00   7.0621679e-01   8.4875851e-01   7.1057561e-01  -1.5447769e-03  -6.2886162e-02  -5.7610002e-02   3.2454510e-01  -1.5674837e-02  -8.6377316e-02  -5.7525585e-01  -8.3595802e-01
   4.0002942e+01   6.6511929e+01   1.1588383e+00   4.4157313e-01   1.5183049e+00   5.7700003e-01   7.3991953e-02   1.1389935e+00   6.7735903e-01   6.7213112e-01   6.8813609e-01   7.3524588e-02   9.4665068e-03   2.7085303e-01   1.8047807e-01   8.0714914e-02   1.9888863e-01   7.8204055e-01   7.5464505e-01
   3.9591524e+01   6.0630608e+01   1.0992281e+00   3.9134475e-01   1.4827931e+00   6.5124109e-01   7.3904589e-02   1.1288585e+00   6.8115630e-01   7.0168806e-01   4.8281749e-01   4.2043968e-02   7.5062647e-02   2.6867580e-01  -1.0234690e-01  -7.4593300e-02   3.3042843e-01   2.9717397e-01  -7.6478682e-01
   4.2017707e+01   6.2681282e+01   1.0683770e+00   4.2206751e-01   1.4917884e+00   5.7389710e-01   7.8538656e-02   1.1078184e+00   8.3065963e-01   6.9829021e-01   7.4930317e-01   8.3498536e-02  -8.5442433e-02   3.1083192e-01   6.1657505e-02  -6.5524160e-02   4.5092459e-02  -6.1368883e-01  -1.1385453e-01
   4.1186738e+01   6.0421677e+01   1.1259638e+00   4.0273656e-01   1.4955255e+00   6.4851304e-01   7.9873081e-02   1.1576063e+00   7.0157367e-01   7.1844078e-01   5.6440157e-01   1.6123383e-02   2.9800837e-02   9.3259136e-02  -1.5577380e-01  -4.4796667e-02  -2.7283020e-01  -8.5659862e-01  -8.4541080e-01
   4.0195228e+01   6.7148311e+01   9.9605150e-01   4.2153339e-01   1.6475143e+00   5.5094991e-01   6.9125308e-02   1.3276529e+00   5.5592591e-01   6.4306628e-01   7.5755385e-01  -3.4034440e-02   5.6508233e-02   2.3639702e-01   1.6454434e-01   1.3743539e-02  -8.2491238e-02   2.1414088e-01   6.9321432e-01
   4.3435649e+01   6.2763811e+01   1.0336419e+00   4.3191181e-01   1.5850698e+00   5.7796630e-01   6.9960956e-02   1.2237056e+00   5.6186796e-01   5.6011794e-01   7.1434508e-01   6.5549040e-02   4.7992008e-02   4.8062936e-02   3.4131957e-01   5.6883340e-02  -2.3405930e-01   5.7023083e-01   8.1467529e-01
   3.9596330e+01   6.3078072e+01   1.0339339e+00   4.0038803e-01   1.4348970e+00   6.4186463e-01   6.9348980e-02   1.0911468e+00   5.3388835e-01   5.8603076e-01   4.8235885e-01   6.2468547e-03  -4.0309761e-02  -2.5499259e-01   2.0815311e-01  -4.8700105e-02   1.9145117e-01   8.4919317e-01   3.9049878e-01
   3.7998612e+01   7.0895246e+01   1.0746489e+00   4.3777633e-01   1.5167441e+00   6.2306149e-01   7.1762268e-02   1.0945111e+00   7.1675376e-01   7.7316954e-01   7.1545499e-01   1.7770290e-02  -8.6305399e-02  -9.8397910e-02   8.6421420e-02  -5.8723364e-02   1.0648904e-01  -5.8397896e-01   2.4485670e-01
   3.8174239e+01   6.3915339e+01   1.1523473e+00   4.2857535e-01   1.5049510e+00   6.2568547e-01   7.5147225e-02   1.1762573e+00   7.6062978e-01   7.0703726e-01   4.7872147e-01   1.3168801e-02  -3.6202405e-02   1.8089815e-01   6.3158209e-02   4.4079680e-02  -2.4409835e-01   4.5405171e-01   5.7854879e-01
   3.9209840e+01   6.3249516e+01   1.1132913e+00   4.3910485e-01   1.5338196e+00   6.0640741e-01   6.9583252e-02   1.1964979e+00   8.0591421e-01   7.5154043e-01   7.0318721e-01   6.0497267e-02  -2.5438691e-02   1.6157140e-01  -1.2097881e-01  -5.6861393e-02  -2.6841078e-01   3.9509474e-01  -5.6400092e-01
   4.0153287e+01   6.0537600e+01   1.1147102e+00   4.2034445e-01   1.6454741e+00   5.9607473e-01   7.5615255e-02   1.3466470e+00   6.7966946e-01   7.7270781e-01   5.3136432e-01   8.1483140e-02  -8.5344161e-02  -1.7546195e-01  -2.6641794e-01   8.0825167e-02   3.3724959e-01   7.5347232e-01   5.7271160e-01
   3.8180782e+01   7.0500366e+01   1.1524983e+00   4.1821483e-01   1.4332702e+00   5.7822931e-01   7.9694971e-02   1.0534404e+00   8.4683691e-01   7.8657633e-01   5.4373021e-01  -8.6060132e-02  -7.0693413e-02   1.6755384e-01   1.2249807e-01   7.5229392e-02  -1.8584358e-01  -5.8289596e-01  -2.0382927e-01
   3.8798999e+01   6.4610144e+01   1.0338803e+00   4.4622987e-01   1.4715476e+00   5.5440011e-01   7.0417149e-02   1.1663604e+00   5.7348373e-01   6.3239857e-01   7.4299423e-01   3.2277636e-02   2.2965081e-02   2.7450039e-01   2.6379926e-01   4.0230424e-02   1.8423721e-01  -7.6654778e-01  -2.9400470e-01
   3.8843644e+01   6.7992531e+01   1.1272917e+00   4.3758073e-01   1.6723021e+00   6.1225718e-01   7.8378802e-02   1.0613133e+00   7.7526174e-01   8.5407732e-01   4.4624642e-01  -5.3449767e-02  -1.4183612e-02  -2.7901446e-01   2.3577991e-01  -4.5112727e-02  -1.5616632e-01   3.3720690e-01  -4.5028536e-01
   3.9056045e+01   6.9083387e+01   1.1243391e+00   4.3131108e-01   1.6184170e+00   5.6940040e-01   6.7967248e-02   1.3256240e+00   7.8058102e-01   7.2521856e-01   5.2920812e-01  -7.3595488e-03   5.6288813e-02   1.9886022e-01   2.8772260e-01   6.0920839e-02   2.7376883e-01  -6.7648292e-01  -8.4640629e-03
   4.2003760e+01   6.7009410e+01   1.0891666e+00   4.2323254e-01   1.4689336e+00   6.4919600e-01   6.7329793e-02   1.2668348e+00   5.4390635e-01   5.6020958e-01   4.9950076e-01  -4.6480891e-02   8.3549207e-02  -6.8860083e-02   2.9904799e-01  -1.0474920e-02   2.1872690e-01  -2.7355150e-01   5.4045977e-01
   3.9548460e+01   6.5806752e+01   1.0377788e+00   4.1829276e-01   1.4684830e+00   5.7434922e-01   7.4623355e-02   1.1243860e+00   6.2095985e-01   6.1339322e-01   6.5525289e-01  -7.3126831e-03  -2.2136300e-02  -3.2591986e-01   7.3244085e-02  -2.4969397e-02  -2.5684754e-01  -7.3685734e-01   5.5929664e-01
   4.3658067e+01   6.4047780e+01   1.1368486e+00   4.2334937e-01   1.5664054e+00   6.4476293e-01   6.9575482e-02   1.2777059e+00   7.3094461e-01   5.8016118e-01   5.5732272e-01  -7.3659067e-02  -1.5726817e-02  -1.3577016e-01  -1.9489475e-01   1.9260594e-02  -1.0404124e-01  -2.2731137e-01   2.8779641e-01
   3.9823760e+01   7.0854066e+01   1.0563204e+00   3.8805338e-01   1.6028408e+00   5.5430940e-01   7.5800030e-02   1.2054964e+00   7.3021281e-01   6.5127226e-01   7.5418396e-01   5.4347446e-03   1.6131825e-02   1.8688066e-01   2.5012401e-02  -2.6289464e-02  -5.0895716e-02   8.4807932e-01  -1.9723161e-01
   3.9017359e+01   6.8371717e+01   1.0269241e+00   4.2748042e-01   1.5210265e+00   5.6823381e-01   7.0372739e-02   1.1095218e+00   6.3214593e-01   8.5380500e-01   7.5143427e-01   4.5203644e-02  -1.3759055e-02   2.7891192e-01   1.6284658e-01   4.1829414e-02   2.6095583e-01  -8.3541793e-01   2.7680683e-01
   4.0777808e+01   6.1471086e+01   1.0292075e+00   3.8196515e-01   1.4896818e+00   5.5379977e-01   7.6106728e-02   1.1015910e+00   7.3601056e-01   7.1568788e-01   7.2535814e-01  -6.6148728e-02  -6.6624597e-03   1.0677895e-01   6.7740645e-02   2.0040008e-02   6.6778152e-02   6.1904676e-01   3.2768625e-01
   4.3082625e+01   7.1449475e+01   9.9582095e-01   4.0532298e-01   1.5027475e+00   6.5168648e-01   7.7282431e-02   1.3445144e+00   6.8913311e-01   6.8320862e-01   5.8633418e-01   2.0637222e-02   7.9400071e-02   1.4701649e-01  -1.0913687e-01  -5.1000357e-02  -2.0376521e-01   6.4475627e-01  -2.8351929e-01
   3.9624233e+01   6.2482260e+01   1.0081097e+00   4.4891958e-01   1.5704837e+00   6.1035947e-01   7.7018854e-02   1.0757267e+00   7.3354793e-01   6.0450690e-01   4.5123291e-01   8.3838004e-02   2.7071240e-02   3.0031693e-01  -3.9856689e-02  -1.8027136e-02  -3.6037669e-02   1.8400017e-01   8.6277611e-01
   3.7766902e+01   7.1541496e+01   1.0120194e+00   3.8559582e-01   1.4564592e+00   6.3456430e-01   7.0081900e-02   1.1734133e+00   8.3946839e-01   5.9084061e-01   5.7411525e-01  -5.9822517e-02   7.5346878e-02   7.0040771e-02  -2.5726092e-01   1.5548059e-02   7.1101435e-02   3.6078243e-01  -7.1540140e-01
   4.2259049e+01   6.6599221e+01   9.9441755e-01   3.9996604e-01   1.5476924e+00   5.9755469e-01   7.4485406e-02   1.0586638e+00   8.6391281e-01   6.6361708e-01   7.0394343e-01  -6.0595173e-02  -3.5848915e-02   2.5345609e-02   3.1392427e-01   7.4278445e-02  -2.0505744e-01   2.2677727e-01  -3.5658745e-01
   3.8511815e+01   6.9849733e+01   1.0969753e+00   4.2042609e-01   1.5531845e+00   5.7377079e-01   7.9336609e-02   1.0341144e+00   8.0307145e-01   7.2779530e-01   6.5261058e-01  -6.0466495e-02  -3.4489491e-02   1.6277997e-01   3.4610818e-01   2.6189050e-02  -5.8477909e-02   8.6210566e-02   6.2058389e-01
   4.1198295e+01   6.3791283e+01   1.0583663e+00   4.3862254e-01   1.6173027e+00   5.9209305e-01   7.7218990e-02   1.3648310e+00   6.7738632e-01   8.2405083e-01   6.9545577e-01  -3.3190299e-02  -4.7596789e-04   1.6518996e-01  -2.9453404e-01  -3.2357609e-02  -1.1193956e-01  -5.7686339e-01  -5.2217484e-01
   4.3868533e+01   7.0153927e+01   1.1696767e+00   4.0304229e-01   1.5962808e+00   6.0917067e-01   7.5560245e-02   1.2071778e+00   7.3351560e-01   7.6682793e-01   6.4777403e-01  -8.4357532e-02  -3.9186021e-02   1.4456627e-01   2.1201022e-01  -3.7044374e-02   5.0810203e-02   2.9580397e-01   3.5328341e-01
   4.1952326e+01   6.8375710e+01   1.0172179e+00   3.9943448e-01   1.4881779e+00   6.2538496e-01   7.0940636e-02   1.3719329e+00   5.8885841e-01   6.8557926e-01   5.6671703e-01  -2.6640063e-02  -2.5857994e-02   2.4450511e-01   8.7505058e-02  -1.8492673e-03  -2.5945634e-01   2.7815451e-01   2.0282227e-01
   4.1840859e+01   6.0582650e+01   1.1015738e+00   3.8271069e-01   1.5465479e+00   6.0815272e-01   7.7379552e-02   1.2450043e+00   6.2924092e-01   8.4248858e-01   4.4319706e-01  -4.5289314e-02  -7.1256974e-02   2.1107319e-01   1.9557964e-02   7.9464640e-02   2.4186346e-01   4.7873900e-01   7.0935684e-01
   3.7923089e+01   6.7336889e+01   1.0123707e+00   4.1759220e-01   1.5518660e+00   5.9132947e-01   7.8157759e-02   1.2640215e+00   6.0225807e-01   6.6607299e-01   5.7114736e-01  -4.4505895e-02  -1.0337351e-02   2.8526549e-01  -1.7232488e-01  -2.8159855e-02  -2.4677527e-01  -5.9938441e-01  -1.1516781e-01
   3.8387318e+01   6.1577249e+01   1.0130690e+00   4.0755442e-01   1.5286997e+00   5.8104975e-01   7.7475799e-02   1.1004460e+00   5.2691417e-01   8.5763924e-01   6.1549256e-01   5.5684457e-02   1.1271864e-02  -2.3509053e-01  -8.5019877e-02  -4.4752426e-02  -2.7004282e-01   8.1988415e-01  -8.0842176e-01
   4.3890543e+01   6.1523459e+01   1.1195294e+00   4.0296021e-01   1.4741202e+00   5.9609959e-01   7.8060961e-02   1.1029403e+00   8.2631729e-01   7.9930490e-01   5.3838511e-01  -1.5910145e-02  -3.0773291e-02   1.1184145e-01  -1.2926262e-01  -3.1044193e-02  -7.6907709e-02  -4.8450181e-01  -4.9037672e-01
   4.0963840e+01   6.0500821e+01   1.1176994e+00   4.0724884e-01   1.6524029e+00   5.7695856e-01   6.9784153e-02   1.0609770e+00   7.8360515e-01   7.9110609e-01   4.6003298e-01   1.1617707e-02  -6.0667606e-02  -9.4745335e-02  -4.6060865e-02   2.0047121e-02  -2.7514963e-01   4.8820637e-01   6.8350225e-01
   3.9793978e+01   6.6015340e+01   1.1537007e+00   3.9893992e-01   1.5269630e+00   5.6381687e-01   7.6402188e-02   1.1719119e+00   8.7270809e-01   5.7937353e-01   5.2584307e-01  -7.1403778e-02   4.3608569e-02  -2.4851271e-01   7.0632144e-02  -7.1107038e-02   3.3056964e-01  -6.4200822e-02  -3.0830899e-01
   4.1428560e+01   6.3979371e+01   1.1496929e+00   4.4402595e-01   1.5240419e+00   6.5004204e-01   7.3368475e-02   1.2926649e+00   7.1656690e-01   8.0883921e-01   5.0675693e-01   3.6427027e-02  -4.5391242e-02  -8.1279320e-02  -4.7281334e-02  -3.7014862e-02   2.9140138e-01  -3.8848154e-01  -6.5897991e-02
   3.9997520e+01   6.3875365e+01   1.1275724e+00   4.4441885e-01   1.6407483e+00   6.4777810e-01   6.9478810e-02   1.3240445e+00   7.2001623e-01   8.6790327e-01   5.8011230e-01  -6.3204320e-02  -4.8659003e-02  -4.7019716e-02  -3.3422549e-01   4.0119617e-02  -1.4572461e-01  -3.5065102e-01   1.8721107e-01
   4.2201213e+01   7.0793777e+01   1.0957370e+00   3.9266622e-01   1.5621817e+00   5.7075562e-01   7.4788049e-02   1.0813957e+00   8.3506112e-01   6.5002877e-01   4.9703866e-01  -1.5409104e-02  -3.8941660e-02  -2.2041325e-01   7.2860767e-02   3.2180944e-03   1.7957892e-01   4.4768896e-01  -7.4664318e-01
   3.9573056e+01   6.1476457e+01   1.1452444e+00   4.4224247e-01   1.4601915e+00   5.8933308e-01   7.4137294e-02   1.0548641e+00   6.2704283e-01   6.2843795e-01   6.2775407e-01   8.1902977e-02   6.2349183e-02  -1.0097459e-01  -1.5612622e-01   1.3725358e-02  -7.9683188e-02  -4.1849430e-01   3.3970154e-01
   4.1331605e+01   6.3562548e+01   1.0167497e+00   4.3185813e-01   1.6639597e+00   6.0679829e-01   6.7805619e-02   1.0288569e+00   8.0733030e-01   5.4829549e-01   6.3180370e-01   2.5764057e-02  -7.3746407e-02  -4.8749116e-03   3.2548446e-01   8.4851185e-02   1.3334564e-01   4.7351897e-01   4.3151897e-01
   4.0620645e+01   6.2207197e+01   1.1637213e+00   4.2664857e-01   1.4766806e+00   6.1417907e-01   7.6996693e-02   1.2272156e+00   5.8395974e-01   6.4377129e-01   6.8546635e-01  -6.3314893e-02   7.7481080e-02   4.7786970e-02  -1.9375294e-01   8.2232501e-02   2.9607593e-02  -5.7348039e-01   3.2593069e-01
   3.8429106e+01   6.2536039e+01   1.0274199e+00   3.9019457e-01   1.6353387e+00   5.9185923e-01   7.3575028e-02   1.3099072e+00   7.8984429e-01   7.1749807e-01   5.2046417e-01  -1.3648536e-02  -5.2681029e-02   1.6898066e-01  -8.3675007e-02   3.3805320e-02   2.9108910e-01   5.2115180e-01  -3.1526005e-01
   4.3317691e+01   6.9404629e+01   1.1356354e+00   4.2643645e-01   1.6761615e+00   6.0231391e-01   7.6052688e-02   1.0392973e+00   7.5481682e-01   6.6106800e-01   6.4351663e-01  -3.9248990e-02   5.3838098e-02  -1.1465172e-01   6.9577216e-02  -5.7022809e-02   2.8337704e-01  -6.8939035e-02  -7.6428723e-01
   4.3696973e+01   6.0340313e+01   1.0378601e+00   3.8529105e-01   1.4289418e+00   5.9087689e-01   6.8200407e-02   1.3495366e+00   5.3244027e-01   8.2984897e-01   6.0204235e-01   7.8273825e-02  -3.2473022e-02  -1.5333336e-01   2.6415637e-01  -7.0737071e-02  -4.6444118e-02  -3.9173968e-01   1.2478537e-01
   3.8266013e+01   6.5084429e+01   1.0392353e+00   4.4221615e-01   1.6773906e+00   6.4897026e-01   7.1424821e-02   1.0468883e+00   7.8009565e-01   7.8410814e-01   7.1713183e-01   7.4194539e-02  -5.0532758e-02  -2.6234650e-01   5.2480191e-02  -6.4756554e-02  -1.5848287e-01  -4.7613731e-01   1.6528027e-01
   4.4249173e+01   6.7326113e+01   1.1337336e+00   4.4423358e-01   1.4695361e+00   5.9286062e-01   6.7641196e-02   1.1835645e+00   6.7799300e-01   6.8036625e-01   4.5239562e-01  -2.5356545e-02  -4.5504041e-02   1.0239127e-01  -7.8438067e-02  -4.9296468e-02  -2.3101653e-02  -8.3034848e-01   6.5674295e-01
   4.4290087e+01   6.4524347e+01   1.0584631e+00   4.2432078e-01   1.5614002e+00   5.8637591e-01   7.3760051e-02   1.3474000e+00   6.2746051e-01   7.2100690e-01   5.1758630e-01   3.0167876e-02  -6.7325516e-02  -3.1884304e-01   9.4843589e-02  -9.9750347e-03   4.7192953e-02  -3.3336908e-01   7.1197371e-01
   3.8748659e+01   6.9494538e+01   1.1535277e+00   3.9067125e-01   1.4435485e+00   6.3197961e-01   7.5672724e-02   1.2049382e+00   8.5217505e-01   5.8529892e-01   7.2133103e-01  -1.7183715e-02   1.1546335e-02   3.2444902e-01   2.3582053e-01  -3.1414118e-02   1.4243364e-01   5.2389069e-01  -8.2211271e-01
   4.0941782e+01   6.3069158e+01   9.9880644e-01   4.4074554e-01   1.4874499e+00   6.3443602e-01   7.9216083e-02   1.0883933e+00   6.7190301e-01   8.0996618e-01   4.3009827e-01   8.7919645e-03  -7.6684761e-02   3.3742631e-01  -2.8976689e-01  -5.8817534e-02  -2.8206400e-01  -3.1233456e-01  -7.3700600e-01
   3.9371402e+01   6.5644821e+01   1.1525792e+00   4.3207555e-01   1.4591351e+00   6.1808759e-01   7.3288762e-02   1.2972947e+00   6.3353708e-01   7.0307552e-01   5.6921667e-01   6.9059079e-02   1.7537169e-04   3.4528380e-01   2.1621646e-01   1.0464456e-03  -1.1459746e-02  -7.4976756e-02   5.3917933e-01
   4.2578927e+01   6.4388593e+01   1.0428095e+00   4.3208420e-01   1.6654635e+00   5.9363203e-01   7.3059199e-02   1.2005610e+00   7.0133104e-01   6.2478806e-01   6.4569705e-01  -7.6576071e-02   3.7232914e-02  -3.2426271e-01   3.7743732e-02  -6.6999879e-02  -2.0109090e-01  -8.7350396e-02   5.7235050e-01
   3.8452559e+01   7.1222069e+01   1.0686217e+00   4.1991964e-01   1.5425373e+00   6.3078036e-01   6.9299124e-02   1.3491036e+00   8.4819436e-01   8.3762296e-01   7.0769540e-01   6.2411076e-02   3.2916445e-02   3.2699642e-01   2.5848840e-01   5.6937220e-02   1.3294405e-01   8.4774672e-01  -4.1246404e-01
   3.9763280e+01   7.0082236e+01   1.0449456e+00   4.2104103e-01   1.6160661e+00   6.4188488e-01   7.6174668e-02   1.3380691e+00   6.3749122e-01   7.9740472e-01   5.8919444e-01   4.7124047e-02   4.8175149e-02  -3.0175978e-01  -1.3638304e-01   8.1907993e-02   3.3298502e-01  -1.1214269e-01  -1.2474887e-01
   4.4107356e+01   6.0569113e+01   1.0109041e+00   3.8679392e-01   1.4168306e+00   6.1368312e-01   7.9667411e-02   1.0375123e+00   6.6048128e-01   8.5755067e-01   7.0045716e-01   7.5772526e-02   4.7544568e-02  -1.0941812e-01   6.2531420e-02   2.0256646e-02   5.4453247e-02  -5.0566264e-01   6.8542323e-01
   4.3698822e+01   7.1091403e+01   1.0942972e+00   4.2536218e-01   1.4287533e+00   6.5130066e-01   7.5678063e-02   1.0319071e+00   5.5984007e-01   7.6834716e-01   4.5073022e-01   7.5180317e-02   3.8327417e-02  -2.6185769e-01  -2.6430824e-01  -4.9949011e-02  -1.6808045e-01  -1.8935994e-01   2.4379151e-01
   4.3168558e+01   7.1527816e+01   1.0899162e+00   4.2351954e-01   1.5140883e+00   5.6874322e-01   6.8013908e-02   1.2712286e+00   5.5937812e-01   8.4626988e-01   7.1361222e-01  -1.2489663e-02  -7.4551648e-02   3.4362218e-01  -2.2900418e-01  -6.0407110e-02  -1.6182043e-01   9.5843276e-02  -3.7979422e-02
   3.8163503e+01   6.3928842e+01   1.1747400e+00   4.2142048e-01   1.4754156e+00   6.3533550e-01   6.7589503e-02   1.2042949e+00   7.5802373e-01   5.6690506e-01   7.4483449e-01   1.8421451e-02   6.4116914e-02  -2.1142543e-01  -1.1326021e-01  -4.8441497e-02   7.6584424e-02   5.5004936e-01  -3.9009773e-01
   4.1120276e+01   6.0833814e+01   1.0037098e+00   4.0877861e-01   1.4868536e+00   6.4865965e-01   6.9103858e-02   1.2561846e+00   8.0878600e-01   7.6321787e-01   6.3303636e-01  -6.1751777e-02   6.0536268e-02  -7.1209486e-02  -2.7181640e-01  -2.6080406e-02   1.8700967e-01  -5.6132648e-01   1.7766294e-01
   4.2442873e+01   6.2134919e+01   9.9484296e-01   4.1684932e-01   1.6199725e+00   6.0434807e-01   6.9531575e-02   1.0442557e+00   7.1631512e-01   6.3922859e-01   6.3324591e-01   5.0461016e-03   7.2024557e-03  -1.1802519e-01   2.5259261e-01   7.7348898e-02   3.2724314e-01  -6.3011097e-01  -8.2270841e-01
   4.3058032e+01   6.6310566e+01   1.0703125e+00   3.8944575e-01   1.6202196e+00   6.4466852e-01   7.2313078e-02   1.1309330e+00   7.6357042e-01   5.3578919e-01   5.9318971e-01  -8.6083035e-02   2.3310536e-03   5.8190679e-02   2.6786360e-01   5.8624742e-02  -1.5448169e-01   1.4434433e-01  -4.1924608e-01
   3.8094609e+01   6.3188719e+01   1.1011035e+00   4.1925809e-01   1.4624047e+00   5.7783666e-01   7.6737456e-02   1.3440174e+00   5.4988786e-01   6.9083246e-01   6.6399527e-01   2.8202663e-02  -4.7252609e-02   1.5120068e-01   1.9235368e-01   2.6570294e-02   1.6364405e-01  -1.3494874e-01  -2.0877459e-01
   4.4165408e+01   6.2949906e+01   1.0747742e+00   3.8486666e-01   1.6380604e+00   6.4662120e-01   7.1203838e-02   1.2916253e+00   8.1096505e-01   7.0378777e-01   4.5043492e-01   1.1211668e-02   8.1773679e-02  -2.9768817e-01  -6.5600895e-02  -7.3546332e-02   3.3675622e-01  -5.4098926e-02   2.5748438e-01
   4.2493169e+01   6.4529572e+01   1.0703288e+00   4.0590798e-01   1.4553079e+00   6.4666929e-01   7.2164567e-02   1.2774964e+00   7.0073205e-01   5.4172309e-01   7.1616527e-01   2.3677629e-02   7.3598886e-02  -2.6510860e-01  -3.4260109e-01  -7.9389504e-02   1.6278813e-01   5.4928448e-01  -7.1826552e-01
   3.9196864e+01   6.7624951e+01   1.0649905e+00   4.0936786e-01   1.5539824e+00   5.7408482e-01   7.6475898e-02   1.2527372e+00   6.1993031e-01   8.0591227e-01   5.0156652e-01  -6.3427571e-02   6.2565730e-02   2.9540853e-01   1.0602597e-01   1.0770715e-02   1.6467667e-01  -5.9745425e-01  -5.8666342e-01
   3.7960319e+01   6.9360272e+01   9.9666726e-01   3.8617197e-01   1.6090753e+00   6.2793075e-01   7.3652292e-02   1.0745326e+00   8.0538794e-01   6.7467569e-01   6.0012278e-01   1.0828717e-02  -5.4993816e-03   3.3481263e-01   2.5873031e-01  -1.1909473e-02  -2.5239581e-01   5.2598870e-01   6.5596721e-01
   3.9515283e+01   6.8752924e+01   1.0704048e+00   4.2653953e-01   1.6809759e+00   6.3721828e-01   6.8736715e-02   1.1582082e+00   8.1454277e-01   6.2999098e-01   7.2082554e-01   7.8840559e-02  -3.6213170e-03   3.0703362e-02  -6.4011471e-02   4.2924986e-02   2.6772068e-01   3.3939822e-01   5.7552806e-01
   3.8230855e+01   6.2634656e+01   1.1197548e+00   4.2901002e-01   1.5482763e+00   5.7841950e-01   7.3524755e-02   1.1929910e+00   7.2162343e-01   6.2689494e-01   4.7240743e-01  -7.6570817e-02   7.9481709e-02   2.8317006e-01  -3.7555778e-02   1.7941123e-02   1.5566231e-01   5.6440405e-01   1.6732021e-01
   4.2329638e+01   6.7671101e+01   1.1518200e+00   4.3768734e-01   1.6323568e+00   5.6085539e-01   7.2036000e-02   1.1789159e+00   5.8248996e-01   7.8845276e-01   7.3991557e-01   9.3623265e-03   5.5093696e-02   1.1357102e-02  -6.7157481e-02  -3.9894077e-02  -1.2300744e-01   4.8310093e-01  -2.7301008e-01
   4.1390756e+01   7.1202304e+01   1.1669464e+00   3.8687176e-01   1.5666697e+00   6.1488831e-01   7.1495155e-02   1.2777453e+00   7.3398508e-01   7.4786773e-01   4.6822388e-01   1.6482723e-02   1.0255686e-02  -1.2370812e-01  -3.3531192e-01  -5.8102849e-02  -2.1480840e-01  -3.1522190e-01   6.9041108e-01
   4.2040338e+01   7.1379358e+01   1.1485579e+00   4.2115262e-01   1.6229108e+00   5.8670837e-01   6.9207342e-02   1.3686663e+00   6.2107263e-01   8.7037192e-01   4.9602481e-01  -7.0317228e-02   2.0381712e-02   2.7178970e-02   3.3277570e-01  -5.5960532e-02   1.6522890e-01   2.6882877e-01  -4.6952162e-01
   3.8469714e+01   6.9690407e+01   1.0233564e+00   4.0434902e-01   1.6585097e+00   5.5115271e-01   7.5174129e-02   1.1585791e+00   5.6260789e-01   6.9955157e-01   6.4532828e-01  -3.6678223e-03   2.6232289e-02  -1.6825651e-01   3.0376416e-01  -6.0977153e-02   3.0203546e-01  -8.9430865e-02   7.7270490e-01
   4.4346313e+01   7.0697598e+01   9.9487343e-01   3.8107231e-01   1.6468973e+00   6.3363529e-01   7.4526016e-02   1.1262206e+00   7.3595959e-01   7.0247961e-01   6.6490787e-01  -4.6672891e-02   7.7858462e-02   2.4309725e-01  -2.3207305e-01  -1.9290255e-03  -2.5643314e-01   3.9583170e-01  -7.4845325e-01
   3.8496917e+01   7.1391102e+01   1.0237533e+00   3.9117540e-01   1.5246708e+00   5.6096602e-01   7.8964804e-02   1.1170113e+00   6.2029564e-01   6.4575223e-01   5.8737140e-01   1.2843674e-02  -2.0385855e-03   9.7760665e-02   8.0136088e-02  -1.0918127e-02  -2.6420215e-02   5.5738585e-01   4.8401877e-01
   3.9932895e+01   6.8332705e+01   1.0033276e+00   3.9273493e-01   1.4456739e+00   6.2587059e-01   7.6066591e-02   1.0730422e+00   7.9010923e-01   5.9102840e-01   4.4387729e-01  -9.7616247e-03  -6.8297656e-02  -1.0908150e-01   5.8817231e-02  -6.3162057e-02   3.2765801e-01  -1.0832292e-04   5.3280631e-01
   4.1544444e+01   6.3059620e+01   1.0179204e+00   3.9069544e-01   1.6721438e+00   5.8456474e-01   7.6891898e-02   1.2951398e+00   7.5160435e-01   5.9587828e-01   7.3582373e-01  -5.0046434e-02  -3.4569698e-02  -2.7014518e-01   8.1255074e-02  -5.9339071e-02   2.3398458e-01   4.3819918e-01   2.5705519e-01
   3.9617579e+01   6.2508249e+01   1.0799301e+00   4.2378135e-01   1.4541288e+00   6.3021071e-01   7.1199833e-02   1.2726580e+00   6.7164167e-01   6.3217639e-01   5.3616328e-01  -8.6065455e-02  -7.7353239e-02   1.0971254e-01   8.3986947e-02   4.4368758e-02  -1.4905121e-01  -7.1083560e-01  -7.6121276e-01
   3.7479352e+01   6.8192323e+01   1.1286884e+00   4.4059134e-01   1.5234234e+00   6.5148192e-01   7.1708846e-02   1.1218126e+00   8.6612073e-01   8.4735331e-01   5.9216662e-01   7.7410301e-02  -5.4577125e-03   2.5627024e-01   1.9761446e-01   3.7326463e-02  -2.8651221e-02  -6.6675526e-01  -6.5834812e-01
   4.0067747e+01   6.2260154e+01   9.9140227e-01   4.3121044e-01   1.6578442e+00   5.6675216e-01   7.4149762e-02   1.3074550e+00   6.1393288e-01   7.4349014e-01   7.0897176e-01   2.6303426e-02   1.2148636e-02  -5.4497943e-02   1.1900686e-01  -6.3498837e-02  -2.0705692e-01   6.1795451e-02   3.1051107e-02
   3.7489671e+01   6.0885665e+01   1.0392240e+00   4.1017917e-01   1.5963178e+00   6.0060605e-01   7.9290983e-02   1.3481115e+00   7.0499523e-01   8.0050521e-01   4.8691941e-01   2.5036578e-02  -1.3808329e-02  -1.5683154e-01  -2.9096878e-01   1.9673644e-02   2.8936831e-01   8.3807957e-01  -3.4435890e-02
   3.8404368e+01   6.4901307e+01   1.0527213e+00   3.9658076e-01   1.6358177e+00   6.4499505e-01   7.9358030e-02   1.3568975e+00   6.6383711e-01   6.6180157e-01   7.0944471e-01   5.6362601e-02  -4.2461033e-02   2.5218837e-01  -1.3160443e-01  -8.2975026e-02  -2.8862049e-01  -1.6508094e-02  -6.1392686e-01
   3.8503730e+01   6.3840799e+01   1.1465463e+00   4.1486627e-01   1.6037295e+00   5.5870917e-01   7.8932425e-02   1.2145420e+00   6.4100409e-01   5.4858206e-01   7.5787826e-01   4.9515651e-02   6.8243142e-02   3.1014154e-01  -2.2312329e-01   7.1760767e-02   3.0955033e-01   1.3775071e-01   4.1656014e-01
   4.3127018e+01   6.1257506e+01   9.8903058e-01   3.9767347e-01   1.6076373e+00   6.1678748e-01   7.4410347e-02   1.3090595e+00   7.7953004e-01   7.8334564e-01   5.1642838e-01   5.5176709e-02   1.9462668e-02  -1.8507047e-01   1.9287994e-01  -5.0560599e-02   9.4181243e-02   6.9048030e-01   8.0157681e-02
   3.8479983e+01   6.2462945e+01   1.1385880e+00   4.2221243e-01   1.6603162e+00   6.0952324e-01   7.1105774e-02   1.1495391e+00   5.4953617e-01   7.1926790e-01   6.2928729e-01  -7.3130641e-02  -7.4992991e-02   2.0493276e-01  -2.1678204e-01  -6.1931833e-02  -1.4093192e-01   7.7610251e-01   5.7772129e-01
   4.1272904e+01   7.0558569e+01   9.9920912e-01   3.9300332e-01   1.5447661e+00   5.9520824e-01   7.5455148e-02   1.2423383e+00   6.4917102e-01   8.5517320e-01   4.8671058e-01   6.3827449e-02   4.3739363e-02  -1.5877772e-01  -3.3864038e-01   4.5839900e-02  -1.9881092e-01  -2.2382289e-01   4.4787423e-01
   4.2091534e+01   6.6628510e+01   1.0975277e+00   4.2499348e-01   1.4243375e+00   5.4992066e-01   7.4355971e-02   1.0937560e+00   8.2102985e-01   6.2420383e-01   4.3077715e-01  -6.0210758e-02   7.3356058e-02  -2.0701772e-01  -1.0880342e-01  -7.0189998e-02   7.7688609e-02   7.7325226e-01   1.9772646e-01
   3.7791238e+01   6.7872889e+01   1.0785989e+00   4.2022452e-01   1.5439996e+00   5.8841842e-01   6.9445044e-02   1.0758547e+00   8.7264144e-01   5.7142868e-01   5.8199437e-01   4.0116757e-03   2.0066725e-02   3.8332255e-02  -3.3238572e-02  -5.5584211e-02  -2.5788275e-01   4.9693281e-01   2.8658807e-01
   4.4031285e+01   6.5793069e+01   1.0427363e+00   4.3848211e-01   1.4435970e+00   5.5258733e-01   7.9508139e-02   1.0528540e+00   5.4783778e-01   7.2183729e-01   6.7313520e-01  -7.8890846e-03  -5.2343314e-02  -3.1922906e-01  -1.5419916e-01   1.1501195e-02   2.8912514e-01  -2.0525858e-01  -2.9067053e-01
   3.9724355e+01   6.2540535e+01   1.1259244e+00   4.2133534e-01   1.5087395e+00   6.2558455e-01   6.8582922e-02   1.0768077e+00   8.1742518e-01   6.1605614e-01   4.5208521e-01  -2.6689336e-02  -7.7917463e-02  -2.2670379e-01  -1.8680628e-02  -1.6981235e-02  -1.4337869e-01   2.4076693e-01  -8.4780443e-01
   3.9268391e+01   7.0012494e+01   1.0236398e+00   4.1105951e-01   1.5923252e+00   5.5246467e-01   7.9075486e-02   1.3491875e+00   7.7651814e-01   5.6180277e-01   6.2322848e-01  -8.6155873e-03   1.1414374e-02  -4.7370846e-02   3.1903464e-01   7.4484053e-02   2.7966448e-01  -2.3462771e-02   8.3051679e-01
   3.9529795e+01   6.7072632e+01   1.0815702e+00   4.2729769e-01   1.4569120e+00   5.5446660e-01   7.7223913e-02   1.0447400e+00   7.4348196e-01   7.6011031e-01   4.6831888e-01   6.0910120e-02  -7.4556557e-02  -2.3143597e-01   8.3167295e-02   7.7433257e-02  -1.9918699e-01  -1.5119793e-01  -3.5182768e-01
   4.4082917e+01   6.7112174e+01   1.1004855e+00   3.9124586e-01   1.6308267e+00   6.1943630e-01   7.4566517e-02   1.3710187e+00   6.5803888e-01   6.2558997e-01   4.8532043e-01   5.4969636e-02   1.3007594e-02  -1.7349540e-01   1.1997272e-01  -8.1127380e-02   2.3237525e-01  -4.7566479e-01   4.6291297e-01
   3.9053916e+01   7.1301357e+01   1.0766063e+00   4.3366641e-01   1.5082895e+00   6.0348244e-01   7.0107050e-02   1.1112576e+00   8.5462793e-01   6.9264384e-01   4.4738952e-01  -2.3102422e-02   3.9136897e-02  -7.2313320e-02   2.7042729e-01  -4.6877083e-02   1.3954674e-01  -9.6918030e-02   3.5535164e-01
   4.0635154e+01   6.1972523e+01   1.0505544e+00   4.3775885e-01   1.5626897e+00   5.5122963e-01   7.5626352e-02   1.3259116e+00   7.9163626e-01   8.1949567e-01   7.6548050e-01   2.2465900e-02   8.0861319e-02  -3.4487790e-01  -3.5480499e-02   6.5833452e-02  -4.5658409e-02   2.6137936e-01  -4.8050455e-01
   3.7656964e+01   6.0611511e+01   1.1058056e+00   4.2504142e-01   1.6081066e+00   5.6591832e-01   6.9192367e-02   1.0542466e+00   7.3296296e-01   5.6906406e-01   6.4499114e-01   3.4872840e-02   4.1019588e-03  -3.1627128e-01  -2.0674948e-01   8.9954648e-03   1.1368220e-01   1.9735049e-01  -7.5238778e-01
   4.2423225e+01   7.0418178e+01   1.0163099e+00   4.2597955e-01   1.5807777e+00   6.2248925e-01   7.1869664e-02   1.1685452e+00   6.7450146e-01   7.6049013e-01   6.6469466e-01   2.9086740e-02   2.7436982e-02  -2.9899778e-01  -3.0762143e-01  -6.9329278e-02  -1.6267186e-01   1.1367685e-01  -2.4077452e-01
   4.3183763e+01   7.1223015e+01   1.0385940e+00   4.0612221e-01   1.5308842e+00   5.6659612e-01   6.7566453e-02   1.2500229e+00   6.0647959e-01   7.2878519e-01   4.7616611e-01  -3.7827963e-02   4.1317424e-02   1.2315959e-01   2.3909646e-01   8.2832193e-02  -3.0544699e-01   4.5675563e-01  -8.2372400e-01
   4.3866841e+01   6.7609237e+01   9.9532479e-01   3.9671054e-01   1.6288744e+00   5.9582794e-01   7.7521781e-02   1.1661996e+00   5.4863284e-01   8.2505960e-01   6.4608944e-01  -2.7722835e-02   7.0831129e-02  -1.0937426e-01   7.4652724e-02   6.9967564e-02  -3.4122646e-01  -3.8127229e-01   5.3399533e-01
   3.8749331e+01   7.1433315e+01   1.0352106e+00   4.4294981e-01   1.6646610e+00   6.3591194e-01   7.1667484e-02   1.0871210e+00   5.3722902e-01   6.4355157e-01   7.2145007e-01   1.1638516e-03   7.6368654e-02   3.2027160e-01   2.7162781e-01   7.2516751e-02  -3.4003614e-01  -1.6439451e-01   8.7333554e-02
   3.9281113e+01   6.9910434e+01   1.0729650e+00   3.9025744e-01   1.5334454e+00   5.9785037e-01   6.8249750e-02   1.1153453e+00   7.8511514e-01   5.7599118e-01   5.0538903e-01  -3.1853249e-02   5.7102835e-02   2.2379586e-03   1.1323534e-01  -6.2235610e-02  -3.2950977e-01  -5.9323912e-01  -2.8229230e-01
   3.8003210e+01   6.3103777e+01   1.0398837e+00   4.3217224e-01   1.5688358e+00   5.7554703e-01   7.8601421e-02   1.3168976e+00   8.5591371e-01   5.7021650e-01   7.3317149e-01   5.0261500e-03   5.0056934e-02   2.6810757e-01   7.0313418e-02  -5.9924403e-02   2.1378937e-01  -2.2826613e-01   6.1497279e-01
   4.0316453e+01   7.1166425e+01   1.0392363e+00   4.0900289e-01   1.5111083e+00   5.6846586e-01   6.7478537e-02   1.0400315e+00   5.3437637e-01   6.0326925e-01   7.4954350e-01  -1.6306902e-02   3.3727793e-02  -2.2639573e-01   1.2984719e-01  -2.3688045e-02  -3.3133287e-01  -4.5308478e-01  -7.4379163e-03
   4.0023846e+01   6.2373766e+01   1.1516807e+00   3.9769218e-01   1.5101265e+00   6.4746234e-01   7.9288607e-02   1.0785026e+00   7.4250650e-01   8.2583751e-01   5.0582541e-01   7.5463667e-02   4.0178720e-02   2.5006289e-02   2.8572342e-01  -7.7853493e-02   6.3669801e-02  -7.8187812e-01   3.5818355e-01
   4.3859161e+01   7.0314117e+01   1.0608440e+00   3.8774635e-01   1.6516018e+00   5.5504678e-01   7.9460750e-02   1.0293841e+00   5.5984247e-01   5.5772539e-01   4.5222145e-01  -2.3528630e-02   4.7234431e-02   1.6572668e-01   6.0165663e-02  -4.7337529e-02   3.0874357e-01  -7.7861518e-01  -2.3386150e-01
   3.9247503e+01   6.8490389e+01   1.0745239e+00   4.3429389e-01   1.5848398e+00   5.5730693e-01   7.4637499e-02   1.3143019e+00   7.3341223e-01   7.3004317e-01   5.1738286e-01   4.8886275e-02   1.5615325e-02  -1.2857023e-01   1.8479616e-01  -5.9553964e-02   2.2042311e-01   1.5014939e-01  -7.6482365e-01
   4.0340157e+01   6.8822090e+01   1.1470041e+00   4.2408255e-01   1.5347561e+00   5.6442122e-01   7.2812241e-02   1.1371023e+00   5.6178402e-01   5.4687135e-01   7.5661918e-01  -7.8738159e-02  -7.9332142e-02   1.8341522e-01  -2.9714867e-01   4.4744907e-02  -1.7886833e-01   2.1313441e-02  -1.9632334e-01
   3.8185713e+01   6.5087021e+01   1.1173322e+00   3.8441600e-01   1.5540005e+00   6.1838029e-01   6.9621961e-02   1.3125306e+00   7.6459316e-01   8.3513593e-01   6.9175712e-01  -7.7265543e-02   7.2910186e-02  -1.6684949e-01  -3.1825866e-01   5.8064690e-02   9.0153014e-02   6.2217325e-01   8.0224437e-02
   3.8797682e+01   6.8819117e+01   9.9357847e-01   4.3796771e-01   1.4302224e+00   5.8206747e-01   7.6583465e-02   1.2399110e+00   7.8622431e-01   7.9592909e-01   5.1236633e-01   1.0533036e-02   5.9395152e-02   1.0915896e-01  -1.7374725e-01  -7.2144739e-02  -2.8919423e-01   8.3889975e-01   7.9606547e-01
   3.8964150e+01   6.6232991e+01   1.1106139e+00   4.1023637e-01   1.5014722e+00   6.3338186e-01   7.4812956e-02   1.0660614e+00   6.5276338e-01   7.6499952e-01   7.7040290e-01   5.6472121e-02   5.0471643e-02  -2.3089901e-01   9.3733539e-02  -4.3305590e-02  -7.3581330e-02  -7.8509782e-01   7.3538087e-01
   3.9228686e+01   6.6675623e+01   1.1345699e+00   4.1625609e-01   1.5611135e+00   5.5501850e-01   7.4337391e-02   1.0777321e+00   8.5144080e-01   7.5452665e-01   6.1395164e-01  -4.8388697e-02   2.8514941e-02  -1.8886302e-01   1.5682908e-01   2.8028059e-02  -1.7820389e-01  -7.0660060e-01   5.2784836e-01
   4.2288931e+01   6.1449700e+01   1.0844486e+00   3.9262406e-01   1.6318693e+00   6.1675278e-01   6.9762250e-02   1.3132703e+00   6.6711518e-01   8.7000302e-01   6.8718419e-01  -6.5652077e-04   3.3343417e-02  -3.2569420e-01  -4.5957698e-02  -8.6801894e-03   9.2015845e-02  -2.1018963e-01   2.3435493e-01
   4.2694938e+01   6.7884501e+01   1.0460732e+00   3.9091944e-01   1.4853083e+00   6.4533219e-01   7.8734621e-02   1.3419163e+00   6.7143496e-01   7.0937964e-01   5.3694405e-01  -1.2863239e-02   6.1644578e-02  -4.1924025e-02   1.2903576e-01   6.8550054e-02  -8.4333152e-02  -6.9325932e-01   7.6194555e-01
   3.9134134e+01   6.5184133e+01   1.1394219e+00   4.3108380e-01   1.4206683e+00   5.7960231e-01   6.7371116e-02   1.1151801e+00   8.0559974e-01   7.2127251e-01   7.3913817e-01   7.6693884e-02  -8.5408862e-02   2.5632878e-01  -1.0948525e-01  -2.8793958e-02   3.7894711e-02   3.2316010e-01   1.6855419e-01
   4.1333987e+01   6.9287252e+01   1.1322006e+00   3.8754538e-01   1.4568420e+00   5.8457715e-01   7.0950006e-02   1.2964104e+00   7.4634753e-01   8.2879437e-01   6.6460924e-01   4.7163904e-02  -3.7820107e-02   1.5696870e-01  -1.1807280e-01   2.5704587e-02   4.2647695e-02   7.2032165e-01   5.7275549e-01
   4.1383775e+01   6.5860775e+01   1.0065661e+00   4.3302349e-01   1.4812484e+00   6.2884974e-01   7.9138720e-02   1.2615835e+00   6.8514401e-01   6.0518667e-01   4.2851253e-01   3.8546283e-02   7.9850743e-02  -2.9067549e-01  -1.9349341e-01   3.0242243e-02  -1.0086200e-01   2.8301219e-01  -3.8849621e-01
   4.4300726e+01   7.1401273e+01   1.0703159e+00   4.2611000e-01   1.6530870e+00   6.5182255e-01   7.2181753e-02   1.3162682e+00   8.5946240e-01   7.0286038e-01   6.0666667e-01  -1.5846153e-02  -9.9044637e-03   2.3642831e-01  -1.1910150e-02  -8.0809991e-02  -1.4358444e-01  -8.3558870e-01  -4.8566949e-01
   4.0150594e+01   6.6056400e+01   1.0861643e+00   3.9883111e-01   1.6141745e+00   5.5732889e-01   7.3361507e-02   1.0795281e+00   5.3387148e-01   8.0123714e-01   5.6464969e-01  -1.4746891e-02   7.7050058e-03   1.4059912e-01  -1.6146246e-02   6.3012332e-02   1.9654488e-03   2.2855792e-01   6.9789467e-01
   4.2738653e+01   6.5189966e+01   1.0264575e+00   3.8444832e-01   1.4586682e+00   5.5509993e-01   7.4805937e-02   1.2344380e+00   6.9767771e-01   5.3364520e-01   5.0000188e-01  -1.9246366e-02  -4.6062196e-02   2.1511126e-02  -1.5061982e-01   3.7037188e-02  -1.3280376e-01  -4.2678590e-01   8.5080118e-01
   3.9351926e+01   6.5451925e+01   1.1280864e+00   3.8757939e-01   1.4406488e+00   5.7152584e-01   7.9499247e-02   1.3571603e+00   7.9415964e-01   6.6264855e-01   6.5657635e-01   2.2229291e-02   2.4315298e-02   3.2281735e-01   1.1753510e-01  -1.5609470e-02  -1.4775545e-01  -4.9926627e-01   1.8005744e-01
   3.9772855e+01   6.3278239e+01   1.0498615e+00   4.4360621e-01   1.6435069e+00   6.1986903e-01   7.0929416e-02   1.0342688e+00   7.7526141e-01   6.6381930e-01   5.3938270e-01   3.5379020e-02   5.0091714e-02   2.9438658e-01   3.1507042e-01   4.0315322e-02   1.6051716e-01  -2.2001983e-01   5.9286005e-01
   4.3750702e+01   6.3249475e+01   1.0055736e+00   4.3083974e-01   1.5779841e+00   6.0197007e-01   8.0066363e-02   1.2550558e+00   7.6791852e-01   7.9907138e-01   5.1740303e-01  -6.9745123e-02   5.8769721e-02  -1.7802177e-01  -8.9343459e-04   3.2136789e-02   3.4483613e-01   4.4720675e-01  -5.8475155e-01
   3.7908950e+01   6.2161312e+01   1.0626955e+00   4.2949696e-01   1.5827702e+00   6.3458710e-01   7.3532531e-02   1.3023533e+00   8.1132116e-01   5.3135009e-01   4.3362032e-01   5.6003739e-02   3.7024568e-02   2.8972810e-02   1.9030685e-01  -2.6393529e-02   2.2526313e-01  -7.4609904e-01  -3.0114152e-01
   3.8271526e+01   7.1532422e+01   1.0069346e+00   3.8470885e-01   1.6790451e+00   6.0099858e-01   6.8169160e-02   1.3386279e+00   5.5989753e-01   5.3620885e-01   6.5098914e-01   6.5049410e-02   2.6442713e-02  -2.8908106e-01  -2.9546954e-01  -5.8973559e-02   3.4380375e-01   6.4321725e-01  -1.5535513e-01
   4.2654424e+01   7.1007340e+01   1.0238834e+00   3.8132792e-01   1.4857723e+00   6.2642252e-01   7.1999440e-02   1.3333922e+00   8.5230226e-01   6.7550622e-01   5.0341803e-01  -2.9405017e-02  -4.4857439e-02   3.0445020e-01   6.3019345e-02  -6.2466406e-02  -8.3968181e-02  -4.6558333e-01   6.7056965e-01
   4.3665835e+01   6.6879061e+01   1.1728124e+00   4.3994071e-01   1.5752500e+00   5.6931992e-01   7.8041831e-02   1.0556982e+00   6.0848046e-01   8.2687855e-01   4.4204168e-01  -8.3740892e-02   3.2497253e-02   2.6953159e-01  -1.1474840e-02   5.6871154e-02   8.4696797e-03   6.5284919e-02  -2.5064698e-01
   4.2460122e+01   7.0684979e+01   1.0449045e+00   3.8702327e-01   1.6756504e+00   6.5322052e-01   7.2935216e-02   1.1941084e+00   6.3823252e-01   6.0012680e-01   6.0484849e-01  -5.7748609e-03  -1.3821620e-02  -3.2960680e-01   2.4051818e-02   6.3724933e-02  -2.5062008e-01  -3.2086868e-01   5.0253863e-01
   4.0314332e+01   6.0342326e+01   1.1640327e+00   3.9989243e-01   1.6037333e+00   6.4828254e-01   7.8132606e-02   1.2126112e+00   5.9477164e-01   6.0385256e-01   4.9812987e-01  -6.4442631e-02  -1.7016243e-02  -2.7007746e-01   2.7740419e-01   1.8631158e-02   2.3516238e-01  -2.5742451e-01   2.7790067e-02
   4.3036979e+01   6.7809484e+01   1.1703796e+00   4.0436483e-01   1.4455469e+00   6.1663166e-01   7.9611084e-02   1.1624782e+00   7.6472793e-01   7.1516321e-01   6.8340072e-01   4.8508892e-02  -7.5054633e-02   1.1582129e-01  -3.3459797e-01   6.7319507e-02   9.4985825e-02   6.4002794e-01  -4.1740532e-01
   4.0174027e+01   6.2979166e+01   1.0083065e+00   3.8695153e-01   1.5331507e+00   5.6146154e-01   7.4084404e-02   1.0863624e+00   5.4015328e-01   6.3782690e-01   5.4313554e-01   4.6800693e-02   7.5467641e-02  -2.5730186e-02   3.1517062e-02  -3.6522929e-02  -2.3993005e-01  -4.5160217e-01  -4.4135493e-01
   4.1027898e+01   6.0867067e+01   1.0217292e+00   3.8447544e-01   1.4306143e+00   6.1394128e-01   7.8330767e-02   1.1634139e+00   6.4360633e-01   5.3554893e-01   4.3953516e-01   6.5931698e-03  -6.6091101e-03  -1.0402991e-01   2.3285373e-01   6.5059542e-03  -1.3315995e-01  -7.8967395e-01   7.7878308e-01
   3.9156304e+01   6.2173240e+01   1.1530256e+00   3.9507693e-01   1.4625638e+00   5.8866951e-01   7.2380357e-02   1.1685092e+00   7.3537117e-01   7.5237470e-01   6.8018431e-01  -5.8475498e-03   2.5156993e-02   4.5381057e-02   8.5474707e-02   4.7478979e-02  -8.4534971e-02  -2.4396472e-01  -3.2255073e-01
   3.8089052e+01   6.3906603e+01   1.0311455e+00   3.8385913e-01   1.6233361e+00   5.5149908e-01   7.7078426e-02   1.2739467e+00   6.3451497e-01   5.7104004e-01   5.9515832e-01  -9.9159499e-03   1.2649032e-02   4.7629815e-02   4.8648138e-02   9.0208551e-03  -1.9037989e-01   3.0862991e-01  -7.2813190e-01
   4.0776930e+01   6.5067623e+01   1.0922415e+00   4.2458688e-01   1.4717850e+00   5.8133214e-01   7.6452594e-02   1.2217255e+00   7.6632387e-01   6.2429414e-01   4.8408296e-01  -2.9470636e-02  -5.4216410e-02  -1.7816054e-01  -1.8618137e-01  -6.9755002e-02   5.0957857e-03   2.2408471e-01   7.8061471e-01
   3.8555278e+01   6.4508608e+01   1.0246291e+00   4.2768579e-01   1.5282826e+00   6.3895183e-01   7.5708222e-02   1.1174822e+00   6.0846849e-01   7.2307900e-01   6.3733403e-01   1.6265894e-02  -6.5512529e-02  -3.2506479e-01   7.7771734e-02  -5.9377866e-02  -1.0089613e-01   4.2419753e-01  -3.2157332e-01
   3.9278501e+01   6.5125433e+01   1.0833488e+00   3.8090982e-01   1.6055017e+00   5.9117101e-01   7.2469854e-02   1.1374020e+00   8.7027445e-01   5.8833915e-01   7.2554493e-01  -1.0687878e-02  -5.1749926e-02  -8.0021229e-02   1.1237623e-01   1.7177490e-03  -2.9301309e-01  -7.4038524e-01   4.9894221e-01
   4.2379925e+01   6.1451887e+01   1.0746225e+00   4.0813330e-01   1.4217659e+00   6.4077695e-01   7.9212753e-02   1.3457071e+00   6.3746121e-01   5.7243039e-01   5.3047269e-01  -5.5175745e-02  -7.7514961e-02   8.1174208e-02   1.5536892e-01   6.7579961e-02   1.7566509e-01  -2.8222758e-02   1.0153138e-01
   3.8121530e+01   6.4010924e+01   1.0573962e+00   4.2914778e-01   1.6624129e+00   6.4120674e-01   7.6345625e-02   1.3216227e+00   8.1095823e-01   7.8980267e-01   7.3046173e-01   3.4968395e-02  -6.2522914e-02   2.0210544e-01   9.9070931e-02   3.5040714e-02   1.8929848e-01   3.6295086e-01   1.5874613e-01
   4.3109470e+01   7.0197516e+01   1.0069893e+00   4.4743327e-01   1.5434354e+00   5.8792809e-01   7.3852288e-02   1.2540393e+00   7.4498739e-01   8.1632740e-01   5.0532527e-01   5.8870474e-02   3.7099463e-02   1.2230587e-01  -2.1495351e-01   2.2811765e-03  -1.6596062e-01   1.2228178e-01  -2.5195329e-01
   4.2283613e+01   6.9980017e+01   1.1083458e+00   3.8199741e-01   1.6089543e+00   6.2987183e-01   7.5535217e-02   1.0462133e+00   7.5457452e-01   5.8426642e-01   6.9157500e-01   2.8927068e-02   8.0088177e-02   1.5681290e-01  -1.6887204e-02   2.4261755e-02  -2.1032313e-01   8.1977901e-01  -4.1165643e-01
   4.1782211e+01   6.0633841e+01   1.0007942e+00   4.1880689e-01   1.5406923e+00   5.7479686e-01   7.4329886e-02   1.0417519e+00   6.6094498e-01   5.7063645e-01   5.3739270e-01   3.8886357e-02  -3.5504091e-02   2.1702068e-02   1.5004818e-01   5.1133446e-03   2.6376434e-01  -2.5841999e-02   2.8875995e-01
   3.8147600e+01   7.0035353e+01   1.0015260e+00   4.1437349e-01   1.4327856e+00   5.6879148e-01   7.5151718e-02   1.3014933e+00   7.8310709e-01   7.7233658e-01   6.9550469e-01  -2.3310389e-02   4.3355032e-02  -1.2666294e-01  -2.6382404e-01   1.3814159e-02  -1.0605036e-01  -7.9582190e-01   5.8945883e-01
   3.7647542e+01   6.4933771e+01   1.0356678e+00   4.3517143e-01   1.5297078e+00   6.2330536e-01   6.7675250e-02   1.0644772e+00   6.6138319e-01   7.7613763e-01   5.1360761e-01   1.3610658e-02   6.9221039e-02   1.2885024e-01  -2.0722547e-01   6.2686391e-02  -8.2231981e-02  -6.5982204e-01  -6.6930729e-01
   4.2763749e+01   7.0328707e+01   1.0909132e+00   4.2557264e-01   1.5752167e+00   6.0871311e-01   7.3156319e-02   1.0735956e+00   5.9299393e-01   7.5175826e-01   7.1315063e-01  -8.5272409e-02  -3.9554491e-02  -1.7537078e-02  -1.4888654e-01  -5.2571428e-02  -1.2858019e-01   5.6023798e-01  -3.2027606e-01
   3.8926526e+01   6.6230228e+01   1.0871173e+00   4.0826022e-01   1.6229249e+00   5.7205948e-01   7.9266574e-02   1.3397926e+00   8.2127971e-01   7.0045780e-01   4.6423389e-01  -2.6850674e-02   1.2840988e-02  -2.5784295e-01  -3.5749235e-02  -5.9826249e-02  -2.5334180e-01  -2.5842276e-01   4.4466355e-01
   4.0103293e+01   6.6581502e+01   1.1062190e+00   4.0820494e-01   1.6544344e+00   6.1117144e-01   6.9818454e-02   1.2459512e+00   8.0945057e-01   6.8468383e-01   6.9922091e-01  -1.4397982e-02   8.2254318e-02  -2.2362019e-01   4.8407126e-02  -7.4942532e-02   2.6565996e-01  -3.6892666e-02   3.9537044e-01
   3.8852220e+01   7.0381385e+01   1.0012430e+00   3.8750133e-01   1.6689050e+00   5.8335729e-01   7.6653736e-02   1.2933254e+00   6.6574439e-01   5.7925011e-01   6.0403709e-01  -1.1679988e-02  -5.6632548e-02   6.0452587e-03   2.6458150e-01   2.5208714e-02  -1.8119589e-01  -2.8748998e-01   5.5475519e-01
   4.3381952e+01   6.6077884e+01   1.1408118e+00   4.2282960e-01   1.5107373e+00   5.7922491e-01   7.1022071e-02   1.0349203e+00   7.0773327e-01   7.9529966e-01   7.4211726e-01  -3.1289618e-02   4.1527480e-02  -5.0178818e-02   7.2975561e-02   4.1774562e-02  -1.2763030e-01   5.9104562e-02   6.0543820e-01
   4.3875241e+01   6.4876144e+01   1.0881347e+00   4.4993306e-01   1.6575731e+00   6.3716674e-01   7.2632371e-02   1.1752322e+00   5.4943586e-01   8.2908538e-01   6.6012936e-01  -6.9555052e-02   7.1267344e-02  -3.0180167e-01  -1.0330876e-01   8.2547013e-02  -5.6396172e-03  -2.3496560e-01  -2.4428409e-01
   4.4222679e+01   6.3026872e+01   1.0050873e+00   3.8396701e-01   1.4474070e+00   5.7469008e-01   7.3949835e-02   1.0625258e+00   5.7918276e-01   5.3786628e-01   7.6630148e-01  -6.6124997e-02  -8.3294726e-02   6.0586658e-02  -3.1216469e-01   2.1429242e-02  -4.7533761e-02  -7.4718318e-01  -4.2736819e-01
   3.9681676e+01   6.5273974e+01   1.0190133e+00   3.8493813e-01   1.4285826e+00   5.5324276e-01   7.2710966e-02   1.2073429e+00   5.7008233e-01   7.4101072e-01   6.0725548e-01   2.7461648e-02   2.2293556e-03  -1.2030282e-01  -5.1448540e-02   4.1890257e-02  -1.5865676e-01  -3.2994175e-01  -5.0195828e-01
   4.1071976e+01   6.9859445e+01   1.1602395e+00   4.5074077e-01   1.4856145e+00   5.8102679e-01   7.7858032e-02   1.3686268e+00   6.1674353e-01   8.3829756e-01   6.3846090e-01   7.1637794e-02   3.7841060e-02   8.8977433e-02  -3.3669616e-01  -3.5679191e-02  -9.3462886e-02  -8.6040841e-02   3.5021616e-01
   4.0452763e+01   6.2492558e+01   1.0895296e+00   3.8234118e-01   1.4525462e+00   5.6896828e-01   7.5385407e-02   1.0925318e+00   6.6951236e-01   7.7955730e-01   4.9812576e-01  -4.8978169e-02   4.4336605e-02  -1.4405221e-01  -3.4314295e-02   5.2668229e-02   1.2801400e-01   9.0506015e-02  -4.3954214e-01
   4.4126889e+01   7.0706339e+01   1.0215148e+00   4.0580427e-01   1.6057192e+00   5.7764594e-01   7.0800226e-02   1.1560654e+00   6.6396068e-01   7.8267285e-01   6.1785711e-01  -3.6494150e-02  -4.7397044e-02  -1.1766956e-01  -1.0009453e-01  -2.5008385e-02  -2.2021839e-01   6.7820264e-01  -2.2216466e-01
   4.3186485e+01   7.0663381e+01   1.0008173e+00   4.2944134e-01   1.6082592e+00   5.8904612e-01   7.0927314e-02   1.2666749e+00   5.9279703e-01   6.0043805e-01   7.5233977e-01  -8.6591641e-02   5.8866190e-02   4.7332416e-02  -1.3328384e-01  -1.3718725e-02   1.2401511e-01   7.5999441e-01  -1.2544285e-01
   3.8918542e+01   6.7657056e+01   1.1459329e+00   4.2849780e-01   1.6213243e+00   6.0647648e-01   7.9669946e-02   1.0295904e+00   6.3914289e-01   6.4170899e-01   7.4436868e-01  -5.3162610e-02  -1.7810318e-02   6.2862851e-02  -4.8566138e-02   2.0932263e-03   1.1674629e-01  -7.8737591e-01  -7.5800998e-01
   3.7489033e+01   6.2560177e+01   1.0315491e+00   4.4626639e-01   1.5912571e+00   6.1971226e-01   7.3875983e-02   1.3133692e+00   5.9394741e-01   7.6704641e-01   4.7392932e-01   1.9894894e-02  -6.2894919e-02   1.9893108e-01   2.1832027e-01   1.4520917e-02  -1.0762541e-01  -8.2929041e-01   6.9375653e-01
   4.3999281e+01   6.4911100e+01   1.0115385e+00   3.8211782e-01   1.5743827e+00   5.7972535e-01   6.8580675e-02   1.0349968e+00   5.5142323e-01   6.9879603e-01   4.4660573e-01  -1.9187450e-02  -8.6030465e-02   2.1884507e-01  -3.0679264e-01  -3.0247966e-02  -7.4018465e-03   7.3421155e-01   3.0980057e-02
   3.8403802e+01   6.5663115e+01   1.0778466e+00   3.9692540e-01   1.5738838e+00   5.8399991e-01   7.4119841e-02   1.0757133e+00   5.4597346e-01   6.8975554e-01   5.2141487e-01  -4.7218795e-02  -3.0948202e-02  -3.3838289e-01  -2.3575715e-01   7.5811993e-02  -1.7851234e-01   2.0946550e-02  -2.2136060e-01
   3.8993418e+01   6.9438089e+01   1.1333878e+00   4.1779517e-01   1.6051399e+00   5.6059600e-01   7.6124491e-02   1.1126088e+00   6.3951915e-01   5.4072784e-01   7.2734233e-01  -7.4268064e-02   8.5572219e-03  -9.9724940e-04  -1.3286379e-01   2.4461863e-02   8.4528861e-02  -1.4612399e-01   5.5824073e-01
   4.4536826e+01   6.7864519e+01   1.0422021e+00   3.9241498e-01   1.5671503e+00   6.0572461e-01   7.5146148e-02   1.3283316e+00   7.7102295e-01   7.7213737e-01   4.4900974e-01   5.2802828e-02   6.6590316e-03  -1.2330239e-01   2.6218324e-02  -8.1725924e-02  -2.7585813e-01   2.7831083e-01  -3.1039459e-02
   4.1413958e+01   6.8172865e+01   1.0679666e+00   3.8901286e-01   1.4498296e+00   5.4995307e-01   7.3572276e-02   1.0991162e+00   6.2541295e-01   7.1882840e-01   6.3524138e-01   2.2927970e-02   3.3321342e-02   2.5770163e-01  -1.3651865e-01   6.3454826e-02  -3.4442347e-01   6.1634411e-01  -5.8745270e-01
   4.1154813e+01   6.5385184e+01   1.0118761e+00   3.9383859e-01   1.5097668e+00   6.0105408e-01   7.9652052e-02   1.2254966e+00   7.5504228e-01   7.2918036e-01   4.5978056e-01   6.9200392e-03  -7.3001325e-02  -1.7076808e-01  -6.8772286e-02   5.9755360e-03  -1.2448991e-01   4.8089642e-01  -8.6495778e-01
   4.0257456e+01   7.1687480e+01   1.0516712e+00   3.9111131e-01   1.6011970e+00   6.0088481e-01   7.1902178e-02   1.1180096e+00   5.7366593e-01   8.5860534e-01   4.4025647e-01  -1.0630707e-02   5.8899116e-02   2.4767612e-01   3.3722606e-01   6.8996001e-02  -9.9293823e-02  -7.3985065e-01  -2.1128298e-01
   4.2047812e+01   6.1773721e+01   1.0189162e+00   4.5218052e-01   1.6266632e+00   5.8740453e-01   7.8191445e-02   1.3589934e+00   8.0016419e-01   6.3820490e-01   4.3160189e-01   7.3979154e-02   6.1882525e-02   1.7173296e-01  -2.8882971e-01  -8.1969938e-02  -2.5207862e-02  -8.3070560e-01   2.4353589e-01
   3.8585923e+01   7.1443992e+01   1.1558113e+00   4.4127958e-01   1.6539653e+00   6.1932120e-01   7.7741757e-02   1.1949836e+00   7.5545130e-01   7.3536117e-01   6.8659399e-01   6.8494243e-02   8.3682974e-02   2.3008845e-01  -1.5920960e-01   6.8027412e-02   2.8098986e-01   5.9989137e-01   7.1357849e-01
   4.4132486e+01   6.1711760e+01   1.1553735e+00   4.4978652e-01   1.5997287e+00   6.1627735e-01   7.2410587e-02   1.2719918e+00   8.6695651e-01   7.7440013e-01   7.5218875e-01  -2.1929237e-02   5.8370058e-03   3.3827621e-01   7.8178907e-02  -6.9756725e-02  -6.0264207e-02   7.5783530e-01  -5.0779133e-02
   4.0724194e+01   6.5880568e+01   1.0464373e+00   4.1266417e-01   1.4785373e+00   5.7503565e-01   6.8524581e-02   1.3505254e+00   6.9278456e-01   7.3808462e-01   5.1889110e-01  -2.4767554e-02  -3.1953208e-02   1.0992990e-01   3.7391997e-02   4.6089148e-03   9.2027871e-02   4.1289532e-01   1.5527975e-01
   4.0434515e+01   6.8050667e+01   1.1375182e+00   4.2088133e-01   1.6446154e+00   5.5554944e-01   7.5672358e-02   1.1965272e+00   5.7884571e-01   6.4109864e-01   5.6883312e-01  -5.7108745e-02   8.0700079e-02   7.1395613e-02   2.1101037e-01   1.7268262e-02  -9.5873540e-02  -5.5372243e-01  -2.0090221e-01
   4.0463996e+01   6.6068725e+01   1.1507914e+00   4.3146477e-01   1.5818384e+00   5.7334552e-01   7.5213552e-02   1.0299697e+00   5.4907093e-01   7.8854239e-01   6.7979947e-01   5.5856050e-02   3.2511460e-04  -2.3562607e-01   2.2196525e-01  -7.8835947e-02   2.6957042e-01   1.4368897e-01  -2.7134674e-01
   4.1744573e+01   6.1179139e+01   1.1713289e+00   3.9900872e-01   1.6659622e+00   6.5075600e-01   7.7802629e-02   1.3275582e+00   6.3910581e-01   6.5558221e-01   4.9815512e-01   7.7151419e-02  -5.0668359e-02  -2.5880157e-01   9.2374734e-02   2.5625264e-02  -4.3344814e-02   7.4133164e-01   7.4269966e-01
   4.0939664e+01   7.1513129e+01   1.0453594e+00   4.1404287e-01   1.6713887e+00   6.3354204e-01   7.2296890e-02   1.1017577e+00   6.8650582e-01   8.6654908e-01   4.7747040e-01  -8.2792600e-02   3.6320197e-02   9.5396756e-02  -1.8669701e-01   1.3172918e-02  -1.7428781e-01   6.7344301e-01  -7.9006895e-01
   3.8250146e+01   7.0242565e+01   1.0947303e+00   3.9938793e-01   1.5137393e+00   5.6313218e-01   7.7781784e-02   1.3582991e+00   7.6142638e-01   7.6144831e-01   4.9245099e-01   2.3806836e-02  -4.0622067e-02   2.5171714e-01   2.0356396e-01   7.4182825e-02   3.1247151e-01   5.4701015e-02   8.5581456e-01
   4.0233540e+01   6.4266008e+01   1.1513615e+00   4.4031142e-01   1.5115062e+00   5.7381716e-01   7.1507486e-02   1.0585023e+00   7.4184830e-01   5.3538532e-01   7.0957793e-01   6.9582700e-03   7.7510699e-02  -2.7576216e-01  -2.5111957e-01   2.4585475e-02  -3.0529081e-01   2.3167778e-01  -1.1786675e-01
   3.9764339e+01   6.0313711e+01   1.0640916e+00   4.0482967e-01   1.4716674e+00   5.8715637e-01   7.6123868e-02   1.2534229e+00   6.3198123e-01   6.7592199e-01   6.4319905e-01   3.4184678e-02  -2.2396117e-02   1.4982536e-01   1.2682961e-01  -4.6020596e-02  -2.6679282e-01   5.2027758e-02   6.8201675e-01
   4.0206457e+01   6.3686252e+01   1.1175810e+00   4.4081812e-01   1.4498631e+00   6.3466678e-01   7.5861443e-02   1.2122886e+00   8.6325307e-01   7.6312176e-01   6.6661558e-01   1.3919305e-02   7.4111571e-02  -4.0516103e-02   1.1495120e-01   7.9407218e-02  -9.5329072e-02  -3.2517941e-01  -8.0718140e-01
   4.1375008e+01   6.8097479e+01   9.9551405e-01   3.8576664e-01   1.4595992e+00   6.5313292e-01   7.2808381e-02   1.2286143e+00   8.5865958e-01   8.1697963e-01   5.2582995e-01  -7.3919777e-03   2.8260813e-02  -1.0874952e-01  -3.2397730e-01  -8.0762830e-02   1.5914783e-01   1.4114533e-01   3.0630475e-01
   4.3266663e+01   6.9298126e+01   1.0769227e+00   4.0697612e-01   1.6300837e+00   5.7638609e-01   7.1831472e-02   1.2229500e+00   8.4621979e-01   6.1136179e-01   5.6974517e-01  -2.0967736e-02  -5.7010271e-02  -2.4731025e-01  -1.9531413e-01   8.3426051e-02  -2.5844413e-01  -4.6831035e-02  -8.2796978e-01
   3.9184407e+01   6.8923022e+01   1.0330987e+00   4.0940683e-01   1.6297616e+00   5.7143863e-01   7.2552466e-02   1.0846985e+00   6.9851141e-01   7.9440693e-01   5.4582636e-01  -9.7479252e-03  -1.9260533e-02  -1.2438376e-01   9.5375819e-02  -8.4617128e-02   6.4381911e-02  -1.7660225e-01   8.6423116e-01
   3.9629557e+01   7.0037708e+01   1.0118982e+00   3.9015669e-01   1.6466296e+00   5.8599111e-01   7.5387954e-02   1.3697881e+00   7.6713613e-01   7.4605342e-01   6.7487215e-01  -8.1608342e-02   2.7148698e-02  -3.0841460e-01  -2.1257996e-01  -1.0673341e-02  -1.5544786e-01  -2.0530992e-01  -3.4325375e-01
   3.7971599e+01   6.4124957e+01   1.0179947e+00   4.5099651e-01   1.6685706e+00   5.5654330e-01   6.9814868e-02   1.1434864e+00   7.3578427e-01   5.9637060e-01   5.7827873e-01   8.5019001e-02   8.4957639e-03   3.3728616e-01   5.1710895e-02   7.6223614e-02  -3.2606567e-02  -3.9184698e-01  -8.0978035e-01
   3.7837446e+01   6.0919217e+01   1.1200186e+00   4.2446472e-01   1.5898138e+00   5.7863077e-01   7.0919651e-02   1.2793678e+00   7.1181119e-01   6.0198165e-01   5.5922912e-01  -8.1316792e-02  -5.7456179e-02  -3.4126846e-01  -1.2559940e-01   1.1755582e-02   7.7001118e-02  -2.2110333e-01  -8.0100585e-02
   4.3231085e+01   6.1265281e+01   1.0239725e+00   3.9940324e-01   1.6229518e+00   5.8240798e-01   6.9253736e-02   1.0959699e+00   6.7467075e-01   7.0810425e-01   6.0162748e-01  -7.7096451e-02   1.0500769e-02  -1.4649175e-01  -1.8220834e-01   3.2120433e-02  -2.9458758e-01   7.1713288e-02  -7.5471325e-01
   4.0286424e+01   6.0715402e+01   1.0650689e+00   3.9596345e-01   1.4491687e+00   5.5023823e-01   7.1014199e-02   1.1986622e+00   5.6796323e-01   6.1247063e-01   4.4128096e-01  -4.2219416e-03  -4.8504406e-02   8.7465932e-02   4.4200060e-02   2.1261381e-02   1.4591649e-01   7.3402277e-01   6.8912993e-01
   4.2294889e+01   6.8964485e+01   1.0538849e+00   4.0239102e-01   1.4507409e+00   6.2888405e-01   7.4510862e-02   1.0958148e+00   7.0553477e-01   5.8359083e-01   5.0108557e-01   3.8825769e-02   1.1033316e-03  -3.3055789e-01  -3.2970172e-01   5.6399685e-02   2.6382950e-01   4.8083323e-01  -4.2977392e-01
   3.8338859e+01   6.4387204e+01   1.1410705e+00   3.8466036e-01   1.4546320e+00   6.5233813e-01   7.9234528e-02   1.2733905e+00   5.9179382e-01   5.9661222e-01   5.3235490e-01  -3.3783094e-02   3.5517773e-02   1.6265147e-01   7.2838474e-02   9.6877950e-03   9.9304125e-02   6.9810273e-02   6.7207772e-01
   4.0464369e+01   6.9944942e+01   1.1360206e+00   4.4575834e-01   1.5559374e+00   6.1074027e-01   7.5029659e-02   1.0733756e+00   5.9044485e-01   7.9220642e-01   7.2551640e-01   8.2872388e-02   7.6778701e-02  -2.0020549e-02   2.6441964e-01  -2.4688561e-02  -4.9761492e-02   8.4721536e-01  -1.5071092e-01
   3.7896687e+01   6.6401727e+01   1.1147809e+00   3.9124867e-01   1.5423102e+00   5.7825534e-01   7.5215875e-02   1.1206135e+00   5.7552533e-01   8.4638577e-01   5.7880951e-01   7.2217456e-02   7.8800908e-02  -3.4020936e-01   2.8754294e-01  -8.5173782e-02  -2.3623089e-01  -5.7840902e-01  -6.9207640e-01
   4.3446877e+01   6.1091782e+01   1.0154456e+00   4.4279680e-01   1.4153550e+00   6.1273228e-01   7.3561108e-02   1.2204787e+00   7.3052962e-01   7.2227623e-01   7.3544027e-01   7.9790455e-02   2.2918119e-02   3.2448180e-01  -1.6397154e-01   1.7701224e-02  -4.0201028e-02   2.3920818e-01  -8.0696062e-01
   4.1918835e+01   6.9235125e+01   1.0798081e+00   4.3815819e-01   1.6721305e+00   5.5798526e-01   6.9242303e-02   1.3644177e+00   7.4608274e-01   7.6555089e-01   4.6414218e-01   6.2721815e-02   1.2777395e-02   1.5183811e-01   2.0543207e-01   8.3003658e-02  -7.1915861e-02  -3.8429405e-02  -7.8743213e-01
   4.3778139e+01   6.3443074e+01   1.0733712e+00   4.3817359e-01   1.4434578e+00   6.2255436e-01   7.2314574e-02   1.3115559e+00   6.6832238e-01   8.6132318e-01   7.5238627e-01   6.8312953e-02   3.9668038e-02  -3.3799812e-01  -1.4684715e-01  -1.2953178e-02   1.6848515e-01   2.7971392e-01  -4.4867857e-02
   4.1665398e+01   6.1940200e+01   1.0829333e+00   4.0572188e-01   1.4836458e+00   6.1500607e-01   7.3110414e-02   1.1486352e+00   6.1056889e-01   6.5727260e-01   6.5427758e-01   1.7517445e-02   2.2362578e-03  -1.6887891e-01  -2.9194573e-01   3.4007917e-02   2.9132508e-01   7.5177404e-01  -3.6738788e-01
   4.3987873e+01   6.7434243e+01   1.0074150e+00   4.4826207e-01   1.6490685e+00   6.3470104e-01   6.9791996e-02   1.0846169e+00   7.3870991e-01   5.8575271e-01   4.3499680e-01  -6.9168039e-02   5.7686669e-02  -9.7507551e-03  -2.1061826e-01  -7.1416746e-02  -3.6208467e-02  -1.4309017e-02   7.0439693e-02
   3.9573252e+01   6.1588668e+01   1.0290202e+00   3.9405823e-01   1.5593030e+00   6.2406734e-01   7.8505271e-02   1.2170731e+00   6.5141703e-01   8.6693571e-01   6.0369137e-01   1.3874850e-02   4.3082926e-02  -4.5990467e-02  -3.0061574e-01   6.9978539e-02  -7.7034854e-02   2.0179728e-01   7.0788016e-01
   4.3646149e+01   6.3490341e+01   1.0532910e+00   3.9362638e-01   1.4783241e+00   6.3136648e-01   6.7500806e-02   1.0884707e+00   7.5965941e-01   7.5961856e-01   5.3969154e-01  -7.6875580e-02  -6.3173646e-02   2.2018452e-01   1.1287027e-01   8.0405868e-02   6.7141303e-02  -4.3306490e-01  -4.3843912e-01
   4.2991479e+01   6.9921059e+01   1.0556778e+00   4.1251932e-01   1.6423798e+00   5.5305057e-01   7.0088421e-02   1.3502618e+00   5.7672292e-01   7.6675133e-01   4.3850528e-01  -1.1557771e-02  -3.6967528e-02  -1.8981511e-01   2.3656179e-01   1.7130759e-02  -1.3679679e-01   4.5253163e-01   8.2882468e-01
   4.1372572e+01   6.0469050e+01   1.1031659e+00   3.8453584e-01   1.6473417e+00   5.6069743e-01   6.9998964e-02   1.1948061e+00   7.0805398e-01   5.3584888e-01   6.3552004e-01  -3.9006781e-02   7.2398437e-02  -1.3004403e-01   1.5162573e-02  -8.3483276e-02   2.8106375e-01  -4.6331287e-01  -6.1846794e-01
   4.0845807e+01   7.0346941e+01   1.1587390e+00   4.4053401e-01   1.4433132e+00   6.0910725e-01   6.8935344e-02   1.3339572e+00   7.6836424e-01   6.2526066e-01   6.6383720e-01   2.1135134e-02   6.8032122e-02   6.6694872e-02  -3.3319841e-01  -4.6047687e-02  -3.3511379e-01   3.6851722e-01  -7.2652422e-01
   4.3977754e+01   6.1628570e+01   1.1729128e+00   3.9929845e-01   1.5632735e+00   6.2895698e-01   6.8229601e-02   1.3355944e+00   6.0385432e-01   7.5282497e-01   6.3735938e-01  -1.0036233e-02   2.8580272e-02   3.4440805e-01  -1.0069771e-01  -4.5185978e-02  -2.6597818e-02   1.2901054e-01   1.2739079e-01
   3.7771261e+01   6.2638644e+01   1.0473227e+00   4.1140377e-01   1.6249516e+00   5.9111775e-01   7.7421857e-02   1.2661615e+00   8.7173265e-01   6.7169003e-01   6.3688589e-01  -7.2009057e-02  -2.8718900e-02   1.4157236e-01   2.3208716e-01   3.9320046e-02   2.8297058e-01  -4.4465450e-01  -6.5081194e-01
   3.8990379e+01   6.7292413e+01   1.0416777e+00   4.1545803e-01   1.5564849e+00   5.8290847e-01   7.8237286e-02   1.1557991e+00   5.7718454e-01   6.8699973e-01   6.5603428e-01   6.4318558e-02  -3.9712422e-02   5.8736246e-02   2.4744572e-01   4.7501028e-02  -2.7332061e-01   5.6507439e-01   7.1650585e-01
   4.1169413e+01   6.9190802e+01   1.1534945e+00   3.9900923e-01   1.4384972e+00   5.6448484e-01   6.9928378e-02   1.1291248e+00   5.3856862e-01   7.2822260e-01   7.6442408e-01   1.2011400e-02   7.5365875e-02   3.4121011e-01   2.8161190e-01   2.4858758e-02   1.8168738e-01  -5.5659586e-01  -1.7695203e-01
   4.1493200e+01   6.7294235e+01   1.1141801e+00   4.0751107e-01   1.6758723e+00   5.6177054e-01   7.8863413e-02   1.0402002e+00   5.7880775e-01   5.8239980e-01   6.7914959e-01   8.4108597e-02   4.7067009e-02  -2.1284549e-02   1.3632202e-01   2.5905905e-03  -3.3583200e-02  -1.3526595e-01   3.6730328e-01
   3.7605774e+01   6.5137579e+01   1.0982351e+00   3.8930346e-01   1.4214477e+00   6.0712088e-01   7.4054710e-02   1.2713003e+00   6.1258793e-01   5.3108924e-01   5.0510685e-01   6.0394715e-03  -4.6203350e-02   2.0525772e-01   2.0972896e-01   4.4162359e-02   2.7532450e-02   4.8401251e-01  -8.2368609e-01
   4.1352223e+01   6.9770006e+01   1.1212097e+00   4.1666048e-01   1.4409239e+00   5.9464825e-01   7.6422328e-02   1.2271041e+00   7.3637695e-01   7.4530616e-01   7.6730714e-01   4.7882551e-02  -6.4486847e-02   1.5355461e-01  -1.4137206e-01   5.1700843e-02   3.0509675e-01   7.1284678e-01   5.5257599e-01
   4.4191913e+01   6.2703286e+01   9.8960141e-01   4.1597627e-01   1.4661919e+00   6.1858097e-01   6.9007081e-02   1.1216755e+00   7.5048986e-01   5.8944933e-01   5.4456895e-01   1.2249383e-02  -6.8538843e-02   2.5779736e-01   1.2323826e-02  -2.5430406e-02   3.8833009e-02   1.3336345e-01  -8.6551160e-01
   4.0085957e+01   6.3667759e+01   1.1375865e+00   4.0249511e-01   1.5712575e+00   5.7778334e-01   7.2188011e-02   1.2356786e+00   6.7475850e-01   8.1880734e-01   7.0434424e-01   6.2592245e-02   8.7789200e-03  -3.7936626e-02   2.0180770e-02   8.4231040e-02  -3.1056379e-03   2.7990307e-01  -6.3385854e-01
   3.8776385e+01   7.0991935e+01   1.0455389e+00   4.3242921e-01   1.5555359e+00   5.6568811e-01   6.9104243e-02   1.2793722e+00   7.3339006e-01   5.4748128e-01   4.9331114e-01  -6.6598924e-02  -7.6357528e-02   1.3810415e-01   1.7572383e-01  -6.9835166e-02  -7.6310170e-02  -6.5767974e-01   1.8344136e-01
   4.1278517e+01   6.1853688e+01   9.9973670e-01   3.9033176e-01   1.5945518e+00   5.5465236e-01   6.8635182e-02   1.1349862e+00   7.9073141e-01   5.7907450e-01   4.3203744e-01  -3.7937025e-02  -6.5877708e-02   3.3800323e-03  -2.5880164e-01   3.1626140e-02  -3.5937493e-03   2.9371969e-01  -3.9774852e-01
   4.3639987e+01   6.9731046e+01   1.0929638e+00   4.5078908e-01   1.4227159e+00   6.0958802e-01   6.8448672e-02   1.3208357e+00   7.6921188e-01   6.5801114e-01   5.2047321e-01   3.5117863e-02  -7.6040388e-02   1.7108221e-01   2.9649051e-01  -8.3254261e-02  -9.4955461e-02  -6.9573375e-01  -2.1731005e-01
   3.9608530e+01   6.6999289e+01   1.0125819e+00   3.9395237e-01   1.6652410e+00   5.8929385e-01   7.3388091e-02   1.2466389e+00   6.6162731e-01   5.3952596e-01   7.5855504e-01   3.2415411e-02   8.0901920e-02   2.7790817e-01   2.3038425e-01   5.5931697e-02  -1.6159663e-01   5.4787756e-01   2.9810598e-01
   4.0796248e+01   6.3412966e+01   9.9574523e-01   3.9297668e-01   1.6249332e+00   5.8361752e-01   7.3165002e-02   1.2025883e+00   5.7568383e-01   7.0411770e-01   4.5828132e-01  -1.6440088e-02   4.6952436e-02   3.0011515e-01   2.3956920e-01   2.4879723e-02  -2.6871821e-01   2.6874856e-01   2.6486642e-01
   4.3877758e+01   6.4313361e+01   1.0524833e+00   4.4130050e-01   1.6511659e+00   5.9360500e-01   7.9730211e-02   1.2543869e+00   6.6786134e-01   5.8148636e-01   6.7843605e-01   6.8600153e-02   2.5964589e-02  -2.9621151e-01   2.6432518e-01  -7.4515273e-02   1.6819551e-01   9.0791467e-02  -8.2313275e-01
   4.4498793e+01   6.3240501e+01   1.1608439e+00   4.1956657e-01   1.6412734e+00   5.6907850e-01   7.6683026e-02   1.2506278e+00   6.4334511e-01   6.6379222e-01   4.3981918e-01   3.8580051e-02  -6.3677322e-02   3.4376406e-01   3.2269935e-02   2.2466932e-02   1.2905113e-01  -5.1592589e-01  -3.0010537e-01
   4.4088055e+01   7.0654555e+01   1.0676682e+00   4.0993026e-01   1.5944157e+00   6.5072336e-01   7.5918293e-02   1.3090539e+00   8.2375441e-01   6.7700675e-01   7.3471760e-01  -4.1899509e-02  -1.4654134e-02  -2.4572135e-01  -1.7770647e-02   2.9142555e-02  -1.9499960e-01   5.4878482e-01  -5.6185531e-01
   3.8999912e+01   6.5292182e+01   1.0412316e+00   4.4704078e-01   1.6686657e+00   5.9370627e-01   7.3600727e-02   1.3655704e+00   5.5315297e-01   6.7170350e-01   7.6597916e-01  -7.9436705e-02   7.8242008e-02   1.5548702e-01  -1.0349237e-01  -9.5700923e-03  -3.2564667e-03  -6.2896779e-02  -4.4229466e-01
   3.9100239e+01   6.9480370e+01   9.9503686e-01   4.4653471e-01   1.4218108e+00   5.9056666e-01   7.6785525e-02   1.1417547e+00   5.3879910e-01   6.8771062e-01   6.9703639e-01  -4.8614770e-02   6.0100216e-02  -1.6023650e-01  -2.3716104e-01   5.4973527e-02   3.3237076e-01   5.8792367e-01  -4.1863939e-01
   4.3186759e+01   6.5919876e+01   1.1462211e+00   4.0488292e-01   1.5374068e+00   5.6841564e-01   7.6726442e-02   1.2659866e+00   7.4917155e-01   6.0683389e-01   6.7104643e-01   8.6266244e-02  -4.6634710e-02  -2.6595127e-01   1.5418370e-01  -5.7578489e-02   2.8296186e-02   4.9897077e-01   6.2056153e-01
   4.2057907e+01   6.3387656e+01   1.1347503e+00   4.4131402e-01   1.4730576e+00   6.2961539e-01   7.5534667e-02   1.2456138e+00   8.0591783e-01   6.3212641e-01   7.5317168e-01   3.7227556e-02   7.4735573e-02  -1.8620631e-01  -2.1235849e-01  -2.0930982e-02   1.1303669e-01   7.4552036e-01  -6.9331852e-01
   4.1319365e+01   6.3476093e+01   1.0239794e+00   4.1888750e-01   1.5950540e+00   6.2777785e-01   7.6229864e-02   1.2485337e+00   7.6510360e-01   7.8017326e-01   4.4828054e-01   3.1729833e-02   6.9036481e-02  -1.1593726e-01   3.1692836e-01   5.2200348e-02  -2.8484359e-01   7.3142271e-02   5.1513455e-03
   4.1928060e+01   6.6237645e+01   1.1054240e+00   4.5202903e-01   1.6469959e+00   6.2699669e-01   7.3843091e-02   1.0615287e+00   6.6417665e-01   5.6532570e-01   6.6122107e-01   4.9424676e-04   7.9173228e-02   1.3524900e-01  -5.8719987e-02   8.4186033e-02  -4.7065257e-02   5.3077973e-01  -6.7766180e-01
   4.0072685e+01   6.8922565e+01   1.1118234e+00   4.4180587e-01   1.5941072e+00   5.5322205e-01   6.7877556e-02   1.0503980e+00   6.3537133e-01   7.0173892e-01   4.8765762e-01   6.4387194e-02   4.1047390e-03   1.0769738e-01  -2.1297427e-01   7.1172223e-02   1.9078049e-01   7.6069159e-01   2.5290217e-01
   4.4224472e+01   6.7226576e+01   1.0757306e+00   4.5030493e-01   1.4746727e+00   6.2494391e-01   7.6253195e-02   1.3037001e+00   7.3497865e-01   7.9960347e-01   6.6320348e-01   6.8333673e-02   7.0002706e-02  -1.7749581e-01  -1.7805349e-01  -7.6532237e-02  -2.9871699e-01   4.2441662e-02  -4.4712717e-01
   3.7542967e+01   7.0898829e+01   9.9459030e-01   4.1501576e-01   1.6793881e+00   5.5811238e-01   7.6778798e-02   1.1396958e+00   6.4047563e-01   7.2900514e-01   6.9537596e-01  -6.5379127e-02   4.2919835e-03  -2.0905646e-01  -1.0298155e-03  -7.9111961e-02  -3.0813792e-01   5.1119803e-01   4.9296411e-02
   4.1952371e+01   6.9595515e+01   1.1761310e+00   4.4524484e-01   1.5537755e+00   5.7570178e-01   6.7954620e-02   1.1437279e+00   5.8377501e-01   8.6624886e-01   5.7871536e-01  -6.8250821e-02   6.1204125e-02  -3.2292029e-01   2.9046979e-01  -4.4734076e-02  -1.7361718e-01   8.3372427e-01   8.4641273e-01
   3.9564415e+01   6.3048889e+01   1.1503528e+00   3.8975715e-01   1.6810016e+00   5.6781439e-01   7.9982206e-02   1.0568362e+00   6.5489788e-01   8.4454328e-01   5.1495847e-01   3.5515727e-02   8.5660645e-02   2.0122186e-01  -1.0617880e-01   9.4452976e-03  -3.2051988e-01  -3.3349447e-01  -3.9455918e-01
   3.8918109e+01   6.1482256e+01   1.1567209e+00   3.8690565e-01   1.6063377e+00   5.5680039e-01   7.8417354e-02   1.2986025e+00   6.9137185e-01   7.5936222e-01   6.9826388e-01   3.9979974e-02   4.3931914e-02   2.9109150e-01   3.2896476e-01   5.2158493e-02  -2.0870528e-01   2.7868881e-01   1.9711291e-01
   4.3370420e+01   6.9667118e+01   1.0184039e+00   4.3474305e-01   1.4600075e+00   6.3327943e-01   7.1628968e-02   1.0580065e+00   8.6672763e-01   6.0091425e-01   6.1809270e-01   8.4920509e-02  -4.5295586e-02  -5.3726616e-02  -3.0851711e-01   2.1450198e-02  -5.1556145e-02   6.7565388e-01   7.2382480e-02
   4.4093846e+01   6.3699579e+01   1.0134601e+00   4.2253143e-01   1.5005229e+00   6.0873501e-01   7.2586983e-02   1.1936353e+00   7.6738537e-01   6.3718927e-01   5.0567125e-01   7.4532340e-02  -4.7035659e-02  -1.6183133e-01  -3.2489247e-01  -5.6056693e-02   3.4559792e-01  -5.9681477e-01  -1.2242348e-01
   4.0378845e+01   7.0650793e+01   1.0170186e+00   4.4193533e-01   1.5412226e+00   6.4152492e-01   7.6031930e-02   1.0396969e+00   8.3191879e-01   6.0347634e-01   5.3309068e-01  -6.7493845e-02  -2.8789170e-02   1.6741782e-01  -2.4989633e-01  -3.7080903e-02  -3.4558771e-01  -2.2948204e-01  -7.5808550e-01
   3.7708638e+01   6.4046990e+01   1.1610636e+00   4.1984923e-01   1.5100265e+00   6.4816590e-01   7.3965829e-02   1.0657909e+00   5.8392269e-01   8.7256411e-01   5.6082796e-01  -6.6721329e-03   5.5781269e-02  -1.0011062e-01  -2.1254296e-01   4.0261426e-03  -3.0579568e-01  -2.1904544e-02   6.0521596e-01
   4.1766359e+01   6.5081023e+01   9.9338487e-01   4.2742409e-01   1.5930498e+00   6.0890346e-01   6.9434141e-02   1.2896409e+00   6.7098051e-01   7.3908172e-01   6.4938027e-01   2.2252460e-02  -7.5912072e-02  -3.6584908e-02   1.8533040e-01  -3.1375024e-02  -3.2570767e-01  -1.7425854e-01  -1.0255256e-01
   4.3111180e+01   6.2547769e+01   1.1280496e+00   4.0084765e-01   1.6313809e+00   6.4641773e-01   7.7189097e-02   1.1763507e+00   7.3217106e-01   5.7068847e-01   5.6316772e-01  -1.1750946e-03  -6.0617408e-02  -3.2698306e-01  -1.9826135e-02   1.1031448e-02  -3.9999080e-03   7.0470713e-01  -8.6541723e-01
   4.0833314e+01   6.8205507e+01   1.1533474e+00   4.4531688e-01   1.6648725e+00   6.1333016e-01   6.8412180e-02   1.2543118e+00   7.5541355e-01   8.2279522e-01   5.1045359e-01  -4.4302491e-02   2.0907240e-02   1.4634004e-01   2.9480615e-01  -6.4517013e-02   1.8619613e-02   3.2266663e-02   2.4871996e-01
   4.1467850e+01   6.1050381e+01   1.1756023e+00   3.9246103e-01   1.5196189e+00   6.3451952e-01   7.7165015e-02   1.2579880e+00   7.2761112e-01   6.6438189e-01   7.4044946e-01   3.7833372e-02   5.4417900e-03  -1.3503688e-01  -3.0724617e-01   7.3217900e-02  -3.1225789e-01  -1.6605344e-01   1.5082287e-01
   4.1226002e+01   7.0534183e+01   1.0778228e+00   4.4570506e-01   1.6423591e+00   6.4584929e-01   6.9827632e-02   1.2416145e+00   6.7178121e-01   8.4573898e-01   4.3069767e-01  -6.9780293e-02   6.7622575e-02  -9.6679373e-02   2.0805616e-01   3.5237690e-02   3.1862702e-01  -5.4348098e-01  -7.5045563e-01
   4.3333792e+01   6.1935674e+01   1.1654018e+00   4.4632431e-01   1.4806004e+00   6.1127506e-01   6.8864853e-02   1.2261492e+00   7.6125166e-01   6.7982463e-01   4.6436315e-01  -5.5782728e-02   3.1608340e-02   2.3504767e-01   3.1123968e-01  -7.2519941e-02   2.0906457e-01  -3.4380271e-01   2.0879856e-02
   4.1750954e+01   6.6674878e+01   9.8902858e-01   4.4656982e-01   1.5317874e+00   5.5185157e-01   7.8657734e-02   1.0899565e+00   6.9312169e-01   5.8907111e-01   4.6775896e-01  -6.1141644e-02  -5.2688090e-02  -3.2421590e-02   2.4300171e-01  -3.6885434e-02  -8.7651291e-02  -6.2301943e-01   1.5464047e-01
   4.4099856e+01   6.3630544e+01   1.0025385e+00   3.9916463e-01   1.5313911e+00   6.1009999e-01   7.0328375e-02   1.1674867e+00   6.4183438e-01   7.6090740e-01   6.6756631e-01  -4.6435327e-02  -6.5148366e-02  -1.5732504e-01  -1.4973004e-01  -4.5107211e-02   8.4168769e-02   4.2077338e-01  -3.5209943e-01
   4.1919766e+01   7.0574357e+01   1.0879132e+00   4.0662010e-01   1.4594994e+00   6.0215472e-01   7.2401804e-02   1.1354797e+00   6.8275884e-01   8.6363066e-01   4.5263279e-01  -4.6123559e-02   8.0649580e-03  -2.8850520e-01  -2.1726351e-01  -7.3166246e-02   2.5826017e-01  -3.7364465e-01  -2.3936178e-01
   4.1860809e+01   6.5951085e+01   1.0883939e+00   4.4746641e-01   1.6154623e+00   6.1100430e-01   7.0053214e-02   1.1990938e+00   8.3149093e-01   6.9615287e-01   5.8268906e-01  -5.9414503e-02  -3.1707195e-02  -2.7198003e-01  -2.5634143e-02  -5.0720017e-02   2.3196057e-01   2.2509144e-01   7.1533067e-02
   3.8696045e+01   6.9426002e+01   1.0772285e+00   4.4426785e-01   1.6555085e+00   5.9469830e-01   6.7476438e-02   1.0387861e+00   5.5321853e-01   7.9412123e-01   7.2626876e-01   6.6289803e-02   7.3692219e-02  -3.2474434e-02  -2.6467460e-01  -4.8851014e-03  -2.8139643e-01   6.8459958e-01   4.9774009e-02
   3.8669283e+01   6.3152988e+01   1.0296472e+00   3.9951135e-01   1.6027531e+00   6.4165492e-01   7.3017657e-02   1.1707419e+00   5.4012085e-01   7.4172730e-01   4.7870615e-01  -1.2009854e-02   6.7214357e-02  -1.9528178e-01  -2.4444608e-01  -2.6419606e-02  -2.7344754e-01  -1.4574733e-01  -7.4036349e-02
   4.3426756e+01   6.3911324e+01   1.0897218e+00   4.2541602e-01   1.5152054e+00   5.9114904e-01   7.6405214e-02   1.3276568e+00   7.0058283e-01   6.8609676e-01   5.6826521e-01   5.7936767e-02   8.4971257e-02   2.1112209e-01   2.7766022e-01   8.3835074e-02   1.0441917e-01   6.0771525e-01  -4.1123451e-01
   4.3139383e+01   6.9400257e+01   1.1515306e+00   4.1896396e-01   1.4667074e+00   5.9171285e-01   6.8418835e-02   1.1505195e+00   6.8470468e-01   6.9902063e-01   5.0671240e-01  -4.8231253e-02   6.1732019e-02  -1.3848422e-01  -2.7268496e-01  -4.6482212e-02  -1.8504450e-01  -6.4490609e-01  -2.0634638e-01
   4.2350983e+01   6.6369826e+01   1.1661354e+00   4.3624183e-01   1.4247928e+00   6.5350137e-01   7.5012425e-02   1.3088259e+00   7.4813293e-01   7.0389275e-01   7.0331829e-01   3.0371786e-02  -5.7110652e-02   2.0992082e-01  -2.4537988e-01  -1.2330268e-02   3.0847435e-01   6.9839251e-02   2.1457501e-01
   4.2100631e+01   7.1544780e+01   1.0133222e+00   3.9144373e-01   1.6392749e+00   6.4667909e-01   7.6410009e-02   1.0728462e+00   5.3172395e-01   5.7339404e-01   7.3656822e-01  -1.9538427e-02  -3.1829334e-02   1.9354634e-01  -9.2575579e-02   8.5644354e-02  -1.0766185e-01   6.7056186e-01   4.8486436e-01
   3.9511607e+01   6.5599950e+01   1.1052643e+00   4.0882686e-01   1.6539423e+00   5.7467894e-01   7.5031757e-02   1.3714479e+00   7.9901528e-01   6.0576255e-01   5.0022678e-01   6.3440200e-02  -3.2767737e-02   1.0335528e-01  -1.0545861e-01   1.1068580e-02   3.1196875e-02   1.3953288e-02   4.0844427e-02
   4.2916504e+01   6.2431362e+01   1.1415270e+00   4.0435318e-01   1.5749840e+00   6.3829598e-01   6.7322241e-02   1.2497808e+00   6.5070514e-01   5.9612612e-01   6.2203932e-01   4.5107696e-02  -2.3336771e-02  -3.1902467e-01   1.1344160e-01  -1.6679499e-02   1.1856519e-01   6.4614931e-01  -9.9298519e-03
   4.0261536e+01   6.1862249e+01   1.0070319e+00   4.2246730e-01   1.5292467e+00   6.3175798e-01   7.1516609e-02   1.1665869e+00   8.4341899e-01   6.7859539e-01   6.7743645e-01  -4.7642522e-02   6.2646788e-02   1.9974275e-01   5.7479121e-02   1.6699329e-02  -1.8527646e-02   5.3496466e-01   4.9656645e-01
   3.8667863e+01   6.7149124e+01   1.1478241e+00   3.9656854e-01   1.6499846e+00   6.2239001e-01   7.0745622e-02   1.1457385e+00   7.8475167e-01   5.2730168e-01   5.7436112e-01  -5.1410736e-02  -8.1270558e-02  -2.0935940e-01  -3.1528718e-01   4.4794170e-02  -7.3986782e-02  -4.7166640e-01  -4.1999925e-01
   4.2901083e+01   6.7423200e+01   1.0837111e+00   4.0131544e-01   1.6271142e+00   6.2571929e-01   7.5609280e-02   1.0702149e+00   5.7211203e-01   6.6147575e-01   7.3271946e-01   1.9279768e-02  -8.5115515e-02  -2.5664092e-01   2.5572797e-01  -2.4464506e-02   1.8663790e-01  -6.1231241e-01   8.9400990e-02
   3.9255180e+01   6.2508643e+01   1.0210462e+00   3.8974101e-01   1.6060394e+00   6.1693300e-01   7.5271870e-02   1.2732553e+00   5.4762107e-01   8.2243384e-01   6.2538455e-01   5.8071952e-02   4.3419426e-02   1.1526838e-01   2.1079246e-01  -6.9359537e-02  -2.1167177e-01   5.3134203e-01   5.4871103e-01
   4.2809888e+01   6.2101861e+01   1.1169741e+00   4.3000513e-01   1.4891969e+00   5.5377534e-01   7.8007804e-02   1.0519843e+00   8.1921140e-01   5.6714904e-01   6.6044345e-01  -2.0095355e-02   6.4115677e-02   2.5725188e-01   1.5532402e-01   1.2480247e-02  -2.6800646e-01   7.3498813e-01   9.2247004e-02
   3.9707137e+01   6.0552764e+01   1.1111665e+00   3.8199014e-01   1.4859639e+00   6.2624115e-01   7.0751138e-02   1.0335493e+00   7.4040593e-01   5.7389962e-01   7.2829671e-01   7.8278896e-02   5.6555248e-02   3.8839587e-02   2.3537431e-01   2.0965334e-02   2.0226760e-01  -6.1077722e-01   6.9988725e-01
   4.3407254e+01   6.0874944e+01   9.9891446e-01   4.0886000e-01   1.6103648e+00   5.6361578e-01   7.0852962e-02   1.2829139e+00   7.8409118e-01   8.1703032e-01   6.5673833e-01   7.9348600e-02   8.3946068e-02  -2.0783350e-01  -2.3569163e-01  -8.2974501e-02  -2.6992022e-01  -6.5476834e-01  -6.1446832e-02
   4.1713669e+01   6.6554719e+01   1.0952048e+00   3.8810810e-01   1.4658354e+00   5.6308345e-01   7.3500544e-02   1.1337129e+00   6.3547583e-01   8.5476859e-01   5.4932981e-01   1.5839857e-02   6.9274725e-02   2.7206173e-01  -2.9114347e-01  -3.6346474e-02   1.2399159e-01  -7.1090596e-01   8.6478768e-01
   4.0365276e+01   6.6703904e+01   1.1692509e+00   3.9344325e-01   1.4942375e+00   5.7031211e-01   8.0042466e-02   1.0924975e+00   7.0129378e-01   8.2809337e-01   6.0210925e-01  -5.5435227e-02  -8.6173275e-02  -1.9303132e-02   1.7663567e-01  -5.6154987e-02  -2.2015117e-01  -3.5912044e-01  -4.0354769e-01
   4.3461281e+01   6.1468586e+01   1.1537196e+00   4.2461967e-01   1.4478076e+00   5.6131949e-01   6.9449456e-02   1.2687077e+00   7.7172383e-01   6.8673699e-01   7.3551506e-01   7.1784101e-02   6.2559499e-02   1.2401081e-01  -2.8533165e-01   4.4554478e-02   8.1448056e-02   1.5941756e-01   6.2396387e-01
   3.7929843e+01   6.1280825e+01   1.0993495e+00   4.1352343e-01   1.6179321e+00   5.9067984e-01   8.0082497e-02   1.3493166e+00   7.9287174e-01   5.5716878e-01   7.6314956e-01  -2.7441740e-04   2.9701164e-02  -2.8948976e-01   1.8569014e-01   8.3827263e-02   2.0984659e-01  -2.8132302e-01  -3.2397810e-01
   4.4465939e+01   6.4025810e+01   9.9037633e-01   4.3919295e-01   1.5587258e+00   6.2219338e-01   6.8137357e-02   1.0766124e+00   7.6581112e-01   6.9314307e-01   5.4021007e-01  -4.1402942e-02  -1.7127654e-02   2.1881285e-01  -3.1052607e-01  -2.5507926e-02  -5.0612810e-02  -3.0131956e-01   7.9080153e-01
   4.0934889e+01   6.5849131e+01   1.0922855e+00   3.9693567e-01   1.4999010e+00   5.5262324e-01   7.5649894e-02   1.2636021e+00   6.9684037e-01   8.1450047e-01   7.3035310e-01   6.2557802e-02   4.5103216e-02   1.9001998e-01   1.4091467e-01  -8.1339625e-02   2.4166676e-01  -1.9306753e-01   7.1575159e-01
   4.3863683e+01   6.7362015e+01   1.0006622e+00   3.9281294e-01   1.6721758e+00   6.2976783e-01   6.9208805e-02   1.1184719e+00   5.8882857e-01   6.2368837e-01   5.7933201e-01   4.1460539e-02   6.4979114e-02   3.1350844e-01   1.4528486e-01   2.5388049e-04   2.9505605e-01  -5.6404805e-01   4.6169045e-01
   3.7602948e+01   6.3621124e+01   1.0551644e+00   4.1789005e-01   1.4966209e+00   5.5010376e-01   7.0817403e-02   1.0684002e+00   7.8825524e-01   5.7470037e-01   4.9945861e-01  -6.2825557e-02   2.9270457e-02  -1.9914943e-01   1.5475971e-01   8.2798874e-02  -2.5683101e-01  -6.5024299e-01   6.0623101e-01
   3.7561274e+01   7.1437208e+01   1.0919446e+00   3.9361648e-01   1.5418638e+00   5.7248934e-01   7.0544442e-02   1.1128168e+00   7.7492063e-01   6.4068248e-01   6.9415647e-01   7.6946027e-02   1.2051308e-03   1.4081813e-01   1.1176273e-01   2.0447131e-02  -1.4107864e-01   2.3911686e-02   3.5246723e-01
   4.1815421e+01   6.5361282e+01   1.1583035e+00   4.4464241e-01   1.5583652e+00   6.1273105e-01   6.8697749e-02   1.1156246e+00   6.1859200e-01   5.5559236e-01   4.6752997e-01   6.5687881e-02   5.2727935e-02  -1.8535352e-01   2.5583484e-01   7.5066034e-02   8.7961801e-02   6.7712897e-01   5.7362089e-01
   3.8724708e+01   6.7365530e+01   1.0530691e+00   4.1053376e-01   1.5173353e+00   6.0712481e-01   7.7926724e-02   1.1580288e+00   7.1530759e-01   5.3326102e-01   6.8039309e-01   5.3345580e-02   6.0703972e-03   2.5210844e-01  -2.3945946e-01   1.1519114e-03   3.2020023e-01  -3.4662564e-01   5.3374931e-01
   4.4114348e+01   6.4398002e+01   1.0511817e+00   3.8181507e-01   1.5783063e+00   6.4777407e-01   6.7669565e-02   1.3077090e+00   7.2027325e-01   5.7062672e-01   5.9550912e-01   4.9055212e-02   4.8376649e-02   3.0636344e-01  -1.7249195e-01  -2.7154858e-02  -1.8885476e-01   8.1965654e-01  -6.0678049e-02
   3.7527198e+01   6.2356965e+01   1.0018523e+00   3.9299458e-01   1.5526392e+00   5.5028011e-01   7.3008747e-02   1.2459565e+00   7.6405544e-01   8.0954968e-01   7.0504630e-01  -5.6793746e-02   6.3415566e-02   2.4724199e-01   3.1161003e-01   4.4655417e-02  -2.0617128e-01   3.9725333e-01   4.2274974e-01
   4.4405570e+01   6.8768663e+01   1.0911645e+00   4.1099020e-01   1.4714509e+00   6.1185877e-01   7.7102002e-02   1.2159558e+00   6.3482953e-01   6.5110493e-01   4.4842246e-01   7.8195455e-02   4.3557428e-02   8.9442703e-02  -2.9202020e-01  -7.6513260e-02  -2.2927309e-01  -2.9563120e-01  -2.8671771e-01
   4.4485485e+01   6.0896166e+01   1.0075312e+00   4.4832222e-01   1.5998660e+00   5.6520708e-01   7.8134707e-02   1.1759944e+00   7.3605893e-01   5.8835568e-01   5.2965250e-01  -7.6760695e-02   6.3220930e-02  -1.1033228e-01  -2.2069805e-01  -5.2320299e-02   3.2703076e-01  -2.4686396e-01   3.8801165e-01
   4.1257703e+01   6.5301716e+01   1.1037282e+00   4.1675186e-01   1.5397234e+00   5.7361554e-01   7.5942994e-02   1.2472197e+00   6.9762807e-01   5.6600486e-01   5.4882981e-01  -4.9825962e-02  -8.1094834e-02  -2.0118394e-01  -2.1604717e-02   6.9676696e-02   2.9475285e-01  -8.5302032e-01  -1.6852271e-01
   4.2557593e+01   6.7470457e+01   1.0909169e+00   3.8099435e-01   1.4481380e+00   6.1923429e-01   7.4601137e-02   1.3349616e+00   5.5215223e-01   8.7271460e-01   5.8246036e-01   3.4082926e-02   5.7511618e-02  -3.3933800e-01   3.3967568e-01   7.4038085e-02  -2.0217698e-01   2.3905574e-01   6.6080230e-01
   4.3408517e+01   6.1452462e+01   1.1301301e+00   3.8321661e-01   1.4270748e+00   5.6233267e-01   6.7483565e-02   1.1018276e+00   8.0775300e-01   5.5058376e-01   6.0486009e-01   8.0889038e-02   5.2555458e-02   7.9937380e-02  -3.3142064e-01   4.8840236e-02  -7.4081950e-02   2.9900326e-01  -6.9497826e-01
   4.3077944e+01   6.9211592e+01   1.0264593e+00   3.9148272e-01   1.5198727e+00   5.7224769e-01   8.0004538e-02   1.2273220e+00   6.2629233e-01   7.5644547e-01   7.6716763e-01   4.5913100e-02  -1.4152179e-03  -1.3468566e-01  -2.9878080e-02   1.4806735e-02   6.0493300e-03  -4.4702923e-01  -3.9678505e-01
   4.2146695e+01   6.6781875e+01   1.0386973e+00   4.2090835e-01   1.5268046e+00   6.2378920e-01   7.6507283e-02   1.1444302e+00   5.8727778e-01   7.9007105e-01   4.8380023e-01  -5.9093271e-02  -4.3574995e-02  -1.3339526e-01   3.3691419e-02  -9.5893175e-03  -5.5168787e-02  -3.0962460e-01   3.1695217e-02
   4.4207938e+01   6.6720974e+01   1.1345479e+00   3.8129705e-01   1.4762399e+00   6.2882634e-01   6.8733421e-02   1.2324697e+00   8.4529542e-01   8.3371225e-01   7.2824772e-01  -5.2553895e-02   2.7148848e-03  -3.0197590e-01  -1.2132478e-01  -7.7629158e-02   6.0666252e-02   8.0428361e-01   6.8459148e-02
   4.1091501e+01   6.5396226e+01   1.1722919e+00   4.3787141e-01   1.4989418e+00   5.6999392e-01   7.5943716e-02   1.2449746e+00   7.8600715e-01   7.3493113e-01   5.5982757e-01   3.4163877e-02  -1.4300227e-02   2.0387965e-01  -2.6675267e-01   4.2718911e-02  -4.1736860e-02   6.2788981e-01  -3.6839423e-01
   3.7875525e+01   7.0964428e+01   1.0543287e+00   3.8420828e-01   1.6701676e+00   5.7623094e-01   7.0557303e-02   1.1237782e+00   5.6011376e-01   8.4232827e-01   6.3534494e-01  -2.6047194e-02   2.9356618e-02   1.7334464e-01  -9.7928997e-02  -6.0031635e-02  -8.4766803e-02  -5.9158073e-01  -4.3097733e-01
   4.4470824e+01   6.9077194e+01   1.0897204e+00   4.3519499e-01   1.6285026e+00   6.1992393e-01   7.6462886e-02   1.1865011e+00   5.5153629e-01   6.6270860e-01   6.9197879e-01   5.7716691e-02   1.4343112e-02  -1.6055703e-01   2.7169050e-01   6.0785040e-02   7.8706503e-02  -4.2017410e-01  -3.1193396e-01
   4.1730099e+01   6.9355143e+01   1.1616489e+00   4.1631350e-01   1.6470582e+00   6.2995712e-01   6.8924707e-02   1.3451246e+00   7.3768926e-01   8.2117101e-01   6.4544722e-01  -4.3279423e-03   5.5289174e-03  -4.3784701e-02   3.1795702e-01   8.2027509e-02   3.1339599e-01  -7.0471506e-01   4.7091389e-01
   4.3660838e+01   6.8049270e+01   1.1264576e+00   4.1476909e-01   1.5013600e+00   5.6006028e-01   7.1825668e-02   1.1895370e+00   6.8987027e-01   6.1182929e-01   5.4016337e-01  -4.8921920e-02  -3.6439651e-02   4.5358908e-02   1.0400608e-02  -6.6100957e-02   3.0036075e-01   5.1065939e-01   3.1490532e-01
   4.1777112e+01   7.0104274e+01   1.0652162e+00   4.2809755e-01   1.5337364e+00   6.1345122e-01   7.9759437e-02   1.3636448e+00   5.4653219e-01   6.6119852e-01   6.8645551e-01   1.3396931e-02   5.9117591e-02   4.0352309e-02   2.6467123e-01  -7.5391858e-02   7.5836813e-02   6.1231969e-01  -1.1076839e-01
   4.4424768e+01   6.8658355e+01   1.0574071e+00   4.2926568e-01   1.4533909e+00   6.0056295e-01   7.1211060e-02   1.2255467e+00   6.0255223e-01   6.4645155e-01   5.0914880e-01   8.5911535e-02  -7.8739832e-03   7.4062529e-03  -2.6480337e-01   7.6419939e-02   1.2472153e-01  -6.0508451e-01   2.5821258e-01
   4.1452382e+01   6.7745760e+01   1.1561990e+00   4.4308268e-01   1.6738741e+00   5.6079699e-01   7.0304353e-02   1.2897976e+00   7.8636813e-01   8.5947271e-01   5.7997051e-01  -2.9286115e-02  -7.7074346e-03  -2.5240085e-01   1.1019717e-01   5.7367795e-02   9.1514588e-02  -8.6381784e-01   8.0209259e-01
   4.0191705e+01   6.2694612e+01   1.1178996e+00   4.0952354e-01   1.5118877e+00   6.2157349e-01   7.9712956e-02   1.1708000e+00   6.5627936e-01   8.5725758e-01   5.8603763e-01   1.5562204e-02  -2.0051015e-02  -3.4502074e-02   3.2012249e-01   5.8201433e-02   1.3837526e-01   9.1255953e-02  -4.0030627e-01
   4.4185489e+01   6.4164227e+01   1.0372178e+00   4.4476588e-01   1.5209719e+00   6.3665089e-01   7.3699561e-02   1.3222452e+00   8.2299069e-01   8.1185646e-01   5.6450740e-01   5.6193766e-02   2.8448864e-04   6.4306792e-02   1.2751688e-01   1.0428861e-02   2.5506986e-01   5.6319409e-01   6.5475027e-02
   4.2348150e+01   6.0773939e+01   1.0242341e+00   4.4354763e-01   1.5568598e+00   6.2476329e-01   7.5078767e-02   1.1810247e+00   8.4881637e-01   5.7186883e-01   7.3666738e-01  -8.5268388e-02  -1.8942948e-02  -8.5624439e-02  -3.1477533e-01   6.9312986e-02   4.8150198e-02  -6.0835307e-01  -7.2612916e-01
   3.7677779e+01   6.2557493e+01   1.1193263e+00   4.3945263e-01   1.4770552e+00   6.0623826e-01   7.7917815e-02   1.3658358e+00   7.8541976e-01   6.2543051e-01   4.8667372e-01   7.2911591e-02   2.9143283e-02  -2.4404553e-01   3.2091796e-01  -3.9272847e-02  -3.2616357e-01  -5.9561992e-01   4.9516619e-01
   4.0065238e+01   6.0426928e+01   1.0828261e+00   4.0579875e-01   1.5533826e+00   6.4509290e-01   7.0425196e-02   1.2794760e+00   7.9069726e-01   8.4958811e-01   6.1394503e-01  -1.0872060e-02  -6.1680617e-02  -6.0004547e-02   3.7856768e-02  -8.2977769e-02   5.8444224e-02   5.0906366e-01  -7.5844817e-01
   4.1983128e+01   6.9366355e+01   1.0514781e+00   4.2927297e-01   1.6094857e+00   6.3557253e-01   7.5381024e-02   1.1956985e+00   5.3895330e-01   8.1216141e-01   7.4584655e-01  -5.5380817e-02   6.0332979e-02   3.2262120e-01  -2.1849628e-01   2.4308594e-02  -1.0156330e-01  -4.0595190e-01   5.8593968e-01
   4.3803695e+01   6.7430938e+01   1.1684533e+00   4.0066896e-01   1.6459206e+00   5.9393564e-01   7.6123787e-02   1.2539290e+00   7.3516746e-01   6.9971856e-01   6.4623902e-01   3.3578075e-02   6.3976271e-02   3.3110901e-01  -1.9459247e-01  -7.6569771e-02  -3.1634698e-01  -8.8790649e-02  -3.7578784e-02
   3.7821623e+01   6.1405910e+01   1.1321001e+00   3.8948688e-01   1.4999813e+00   6.0750685e-01   7.7393460e-02   1.3516869e+00   5.4962240e-01   6.8455903e-01   4.2884821e-01  -4.0132583e-02  -6.0697160e-02  -1.9748061e-01  -8.9031422e-02   2.6089535e-02   5.4524275e-02  -6.9931269e-01   1.1318760e-02
   4.1859137e+01   6.0487734e+01   1.0017743e+00   3.9468443e-01   1.5683479e+00   6.5134367e-01   7.9744706e-02   1.0406096e+00   7.5068399e-01   8.4722135e-01   4.3159665e-01   7.9601680e-02  -1.5202830e-02  -3.4212385e-02  -2.4632041e-01  -5.0667698e-02   1.8570608e-01   7.5269832e-01  -2.1855470e-01
   4.2023471e+01   6.5520310e+01   1.0487864e+00   4.1305896e-01   1.4615734e+00   6.4218741e-01   7.1181287e-02   1.0281245e+00   6.6831539e-01   8.3054684e-01   7.3002238e-01   1.7496038e-02   9.5031371e-03  -7.5207244e-02   1.7692295e-01  -5.5669519e-02   2.9036017e-01   1.5506713e-01  -4.7893587e-01
   3.9009508e+01   6.4376217e+01   1.1671909e+00   4.4627657e-01   1.4967481e+00   5.5939229e-01   7.9160865e-02   1.2225922e+00   5.9643218e-01   6.6342248e-01   5.0887545e-01   7.7657155e-03   8.4745687e-03  -3.2518942e-01  -2.8119021e-01  -5.7630116e-02   2.5968194e-01  -6.0035944e-01   2.6906618e-01
   3.8811694e+01   7.0313297e+01   1.0010111e+00   4.3916749e-01   1.4207511e+00   5.8581566e-01   7.5148786e-02   1.3032441e+00   6.4134900e-01   7.7217868e-01   4.7084252e-01   1.3492317e-02  -1.9547982e-02  -1.5021064e-01  -2.5957690e-01   1.2685270e-02   1.8593877e-01   3.5776002e-02  -2.7762692e-01
   4.4320096e+01   7.0047376e+01   1.1026575e+00   4.1620696e-01   1.6687050e+00   5.6409145e-01   7.0005924e-02   1.2525758e+00   8.5385743e-01   5.6995021e-01   4.3811929e-01   8.1636417e-02  -7.2866711e-02  -8.2555462e-02   3.1962143e-01  -7.7627059e-02   1.0435675e-02   1.4886667e-01   2.2801721e-01
   3.9659159e+01   6.4621341e+01   1.1690361e+00   4.4163933e-01   1.5762658e+00   6.0821805e-01   7.3785161e-02   1.0518320e+00   6.2430940e-01   8.4590615e-01   6.2801835e-01   2.2679944e-02  -6.4651063e-02  -2.2961801e-01  -3.0450753e-01  -5.9719261e-02  -2.9313295e-01  -2.8419019e-01  -4.0025962e-01
   4.3407761e+01   6.8340460e+01   1.1559973e+00   4.5128740e-01   1.4828460e+00   5.8135673e-01   6.7811526e-02   1.0898398e+00   6.2609000e-01   7.1248135e-01   7.6634272e-01   3.7738340e-04  -7.8694416e-02   2.8938188e-01  -1.6649372e-01   7.3954706e-02   6.8162250e-02   7.2547437e-01  -1.0337037e-01
   4.0672366e+01   6.7339814e+01   1.0783134e+00   3.9085794e-01   1.4724915e+00   5.7296796e-01   7.2200779e-02   1.3018424e+00   6.7250875e-01   7.8435129e-01   5.1128075e-01  -1.2915875e-02   3.3671622e-02   2.5294804e-01  -1.6080162e-01   6.2680055e-02   5.4962076e-02   2.1350829e-01   2.0985285e-01
   4.2471970e+01   7.0108662e+01   9.9131817e-01   3.8118748e-01   1.6334751e+00   6.0423478e-01   7.9045613e-02   1.1303474e+00   8.0852222e-01   8.5198007e-01   5.2577713e-01   5.9187119e-02  -3.4070615e-02  -2.7827143e-01  -2.1569701e-01  -5.3387615e-02   1.3869170e-01  -5.0627719e-01   1.0375160e-02
   3.8009646e+01   6.8917505e+01   1.0480823e+00   4.2860355e-01   1.4744750e+00   5.5760520e-01   7.2342595e-02   1.3546101e+00   5.4448028e-01   5.4519804e-01   4.2749872e-01   2.1547198e-02   7.7773672e-02   6.2659438e-02  -2.8886444e-01  -7.0594819e-02   1.7442277e-01  -1.5932608e-01   8.4240728e-01
   3.8255468e+01   6.0337603e+01   1.0050140e+00   4.4534449e-01   1.6515296e+00   6.1842664e-01   7.7108382e-02   1.2415702e+00   7.3199998e-01   8.2426896e-01   5.2290610e-01  -4.0695715e-03   7.0229615e-02  -3.5815763e-02  -2.6892484e-01  -3.7839671e-03   3.3469916e-01  -1.4869091e-01   2.6653294e-01
   4.2060854e+01   6.2273240e+01   9.9851097e-01   4.0185066e-01   1.6329336e+00   5.8193157e-01   7.1698946e-02   1.2953236e+00   5.5343009e-01   8.6744850e-01   7.4381404e-01   2.7718496e-02   2.4810556e-02   2.5992685e-01  -1.6698357e-01  -7.0504320e-03  -1.4232745e-01  -3.0560523e-01  -6.8511682e-01
   3.9312045e+01   6.2904827e+01   1.1691309e+00   4.2806863e-01   1.4689534e+00   6.3801363e-01   7.0518879e-02   1.2300720e+00   7.0488598e-01   6.8722317e-01   7.2174716e-01   7.6965952e-02   5.9953480e-02  -2.4471689e-02   1.9470320e-01  -4.3826671e-02   6.8340776e-02  -2.0986891e-01   6.0711833e-01
   3.7857734e+01   6.2674329e+01   1.0607489e+00   3.8387757e-01   1.4164782e+00   6.2305077e-01   7.5261789e-02   1.1759914e+00   7.4090749e-01   7.6746235e-01   7.0841877e-01   5.8102762e-02   6.4980436e-02   2.7164301e-01  -1.6231926e-01  -5.4128303e-02   5.2425429e-02  -3.0786562e-01   6.7709927e-01
   3.9869733e+01   6.2633591e+01   1.1458780e+00   4.4594141e-01   1.5603025e+00   5.7593029e-01   7.6199032e-02   1.3387637e+00   8.6643114e-01   7.0793492e-01   6.0045846e-01   7.0446969e-02   3.0006621e-02   2.0021270e-01  -1.1295059e-01  -8.2623107e-02  -3.3707113e-01  -8.4607382e-01  -5.5661999e-01
   4.0812230e+01   6.7211466e+01   1.0681346e+00   4.1570433e-01   1.5313310e+00   6.0044364e-01   7.8344258e-02   1.0915026e+00   5.7009980e-01   7.8679996e-01   5.4745695e-01   2.6047194e-02   7.3142152e-02   2.6511494e-02   2.1668364e-01  -5.3116824e-02  -2.4128540e-02   1.3279803e-01  -6.1325533e-01
   4.3062983e+01   6.1546370e+01   1.1544888e+00   4.1896557e-01   1.5408272e+00   5.7046949e-01   7.4319174e-02   1.1578575e+00   5.5342551e-01   8.0234377e-01   4.2968879e-01   5.2677562e-02  -2.8223575e-02   2.9275908e-01   1.3501545e-01   6.4042384e-02   1.9978015e-01  -1.0956645e-01  -1.6988382e-01
   4.0170144e+01   7.0274203e+01   1.0485057e+00   4.2939332e-01   1.5400990e+00   6.2849049e-01   6.9591860e-02   1.2509048e+00   7.5379124e-01   7.0878248e-01   5.4817948e-01  -2.0432739e-02   6.7362662e-02  -3.2197618e-01  -3.2069958e-01  -4.2753567e-02   1.5124432e-01   6.0362454e-01   5.5414382e-01
   3.8359963e+01   7.1381666e+01   1.0244836e+00   3.9184547e-01   1.6386410e+00   5.7080828e-01   7.9574598e-02   1.2378333e+00   5.5913937e-01   6.1617617e-01   4.5812661e-01  -4.8055668e-02  -4.2206112e-02  -3.4563086e-01   1.9155491e-01   7.6582207e-02  -1.0752219e-01   5.0811278e-02   1.6844624e-01
   3.7726431e+01   6.3466379e+01   1.1470398e+00   4.4678386e-01   1.5546053e+00   6.2241636e-01   7.8656477e-02   1.1821732e+00   8.1555863e-01   6.2847479e-01   7.1812466e-01   5.9843780e-02  -4.1333256e-02  -2.3310165e-01  -2.4688244e-01  -5.6965272e-02  -1.3102564e-01  -9.4461814e-02  -1.7423419e-01
   4.0288611e+01   6.3208722e+01   1.0431385e+00   4.0238955e-01   1.6319046e+00   6.0211785e-01   7.7513417e-02   1.1741697e+00   5.9963719e-01   8.6119428e-01   6.7216523e-01  -7.6176078e-02   1.2418897e-02  -2.3948257e-01  -1.1340725e-01   3.9618772e-02   1.0362722e-01   6.4673390e-01  -2.5678597e-01
   4.4539750e+01   7.1011646e+01   1.0230534e+00   4.1722287e-01   1.6271286e+00   6.2394001e-01   6.8832542e-02   1.1930980e+00   7.4949256e-01   8.3469252e-01   5.1623845e-01   6.7580895e-02   8.5317142e-03  -1.5892130e-01  -2.4023530e-01  -6.8641859e-02  -2.2991887e-02  -4.0453968e-01   4.7881786e-01
   4.0803880e+01   6.5276307e+01   1.0577866e+00   4.2030106e-01   1.6726947e+00   6.1886108e-01   7.1091522e-02   1.1149758e+00   8.2168125e-01   5.7473198e-01   4.4920411e-01  -8.5360537e-02   4.7570771e-02   4.1165677e-02   3.3685840e-01  -7.7630685e-02   2.6152861e-01   3.0886529e-01  -9.8323774e-02
   4.0983618e+01   7.1572158e+01   1.1212109e+00   4.1666252e-01   1.5834508e+00   5.9719384e-01   6.7440001e-02   1.3254974e+00   5.9390666e-01   8.4993885e-01   4.9358383e-01  -3.0615066e-02   1.5902541e-02   1.3675118e-01  -2.5365568e-01  -4.6009824e-02   9.1234935e-02   6.5141922e-01  -7.3595745e-01
   4.4074669e+01   6.8602488e+01   1.1537083e+00   3.9058076e-01   1.5971446e+00   5.6124702e-01   7.9440973e-02   1.0946487e+00   5.3732996e-01   5.5582493e-01   5.3038865e-01   1.6583526e-02   8.4206660e-02   1.5972492e-01   1.5881517e-01   8.3489252e-02  -2.4214670e-01  -3.5663316e-01  -1.9547956e-01
   3.9620112e+01   7.1544808e+01   1.0792100e+00   4.4599703e-01   1.5989587e+00   6.1170640e-01   7.9421159e-02   1.3317305e+00   6.4691273e-01   5.6366819e-01   5.2592505e-01   6.1383839e-02  -8.2278428e-02   2.7402029e-01   3.1188680e-01   1.1183811e-02  -3.3440678e-02   7.6019557e-01  -8.4490206e-01
   4.1812877e+01   6.7650615e+01   1.1135158e+00   4.4587047e-01   1.4338785e+00   6.1302953e-01   6.9199359e-02   1.2448535e+00   6.7190442e-01   6.2139307e-01   5.2617672e-01  -4.2018831e-02   5.8050952e-02  -2.5896605e-02   1.9565909e-01   1.2895447e-02   1.8564409e-01   8.1112998e-01   6.0677023e-02
   4.0843289e+01   6.4203690e+01   1.0260090e+00   3.8569718e-01   1.6186250e+00   6.4447316e-01   7.7707676e-02   1.2820098e+00   5.5765220e-01   5.4643071e-01   5.9159506e-01  -4.0677784e-03   7.9897719e-02   1.0325508e-01   3.2528727e-01   7.7774797e-03   2.2190165e-01  -5.2744850e-01   4.0252847e-01
   4.2892630e+01   6.0791147e+01   1.0893213e+00   3.9443925e-01   1.4799652e+00   6.3114692e-01   7.5605677e-02   1.1318598e+00   7.3598742e-01   5.3274198e-01   7.4960860e-01   7.3904324e-02  -3.9826438e-02   2.4126493e-01  -9.3792334e-02   4.2470422e-02  -1.8969068e-01   2.8578453e-01   4.5772058e-01
   4.1201639e+01   7.0330090e+01   1.0352436e+00   4.3244145e-01   1.6061266e+00   6.0337547e-01   7.0149593e-02   1.1801422e+00   5.5287524e-01   5.7004433e-01   4.6302130e-01   3.6571861e-02   7.0569086e-02   8.2972634e-03  -2.9996269e-01  -2.9535404e-02  -1.1592348e-01  -5.9123209e-01  -4.1486957e-02
   3.9791792e+01   6.6582827e+01   1.0206750e+00   3.9865477e-01   1.6001778e+00   6.4830336e-01   6.9375503e-02   1.1378655e+00   6.7068409e-01   7.1120780e-01   6.7942279e-01  -3.1750068e-02  -6.5406380e-02   2.0984073e-01  -1.7073543e-01   2.0519235e-02   2.3768936e-01  -2.6887326e-01  -5.9452734e-01
   4.0735745e+01   6.9729406e+01   1.0089901e+00   4.4773616e-01   1.5936287e+00   6.0108097e-01   7.4810264e-02   1.2212562e+00   7.9100202e-01   5.3952367e-01   4.9384253e-01   2.9766361e-02  -4.1412567e-02  -1.4152064e-01   3.0955396e-01  -1.7632209e-02   3.3276581e-01   6.0574104e-01   5.5998569e-02
   4.1966414e+01   6.5781807e+01   1.1482152e+00   4.4577019e-01   1.4375544e+00   5.7351106e-01   7.6279363e-02   1.0816373e+00   6.7590626e-01   7.6794036e-01   5.8080647e-01  -3.1976441e-03   6.5385144e-02   3.0848769e-01  -3.4062928e-02   1.6923735e-02   2.9672258e-01  -5.2539661e-01   4.7694671e-01
   4.1214250e+01   6.4115562e+01   1.1332964e+00   4.0945377e-01   1.4673897e+00   5.5250203e-01   7.2278056e-02   1.0633107e+00   7.0369197e-01   5.9036565e-01   6.4270718e-01  -3.2138051e-02  -5.4391926e-02  -2.4564270e-01   2.5589884e-01   3.2897802e-03  -8.5959455e-02  -8.1852631e-01  -4.8149090e-01
   3.9918005e+01   6.6694257e+01   1.0739165e+00   3.9117621e-01   1.4797907e+00   6.3636767e-01   7.9344566e-02   1.2894100e+00   5.5679840e-01   5.9812165e-01   5.2939847e-01  -7.9774326e-02   3.0120902e-02  -3.3468897e-01  -7.2526887e-02   2.0633540e-02   2.2944849e-01   7.1760322e-01   1.2260361e-01
   3.7562895e+01   6.3301140e+01   1.0290567e+00   4.1879786e-01   1.4950934e+00   5.6451801e-01   7.4108067e-02   1.3077979e+00   8.5200493e-01   7.5902914e-01   4.7250414e-01  -3.3892149e-02   6.2368910e-02   4.0627953e-02   2.1786977e-01   8.4093894e-02   2.2617628e-01   6.7292948e-01  -3.3782053e-01
   3.7514223e+01   6.9235792e+01   1.0849943e+00   4.3207522e-01   1.5616658e+00   6.0846048e-01   7.9128978e-02   1.3612558e+00   5.6594435e-01   7.6226954e-01   6.3504064e-01  -8.7674688e-03  -6.0292789e-02   6.6387877e-02  -9.9479095e-02  -1.6002367e-02  -3.2316408e-01   5.2822663e-01   4.4205209e-01
   4.2162094e+01   6.5748566e+01   1.1584248e+00   4.4984341e-01   1.6041278e+00   6.0753894e-01   7.0118616e-02   1.1100932e+00   8.2978293e-01   8.4221738e-01   5.3646938e-01   4.6376029e-03  -4.0767075e-02   4.8777331e-02  -2.1164161e-01   5.4279860e-02  -1.8423107e-01   4.2504484e-01  -3.5437052e-01
   4.1853461e+01   6.4744964e+01   1.0829694e+00   4.4077160e-01   1.4541358e+00   5.9086396e-01   7.5793485e-02   1.0367592e+00   5.7869031e-01   5.8861395e-01   6.9130162e-01  -5.0099805e-02  -7.4544703e-02  -1.2264195e-01  -3.2609024e-01  -6.1295725e-02   1.6396057e-01  -3.8142486e-01   8.0801211e-02
   4.2518206e+01   6.4949351e+01   1.1614862e+00   3.9588654e-01   1.5196435e+00   6.0580927e-01   7.8967985e-02   1.2678759e+00   5.8583070e-01   6.6204015e-01   7.4362691e-01  -4.0513129e-02   4.7788835e-02  -2.6916997e-01  -1.6877902e-01  -5.5841608e-02  -6.2665786e-02  -6.5745279e-01   5.6632394e-01
   3.9897407e+01   6.3568733e+01   1.0350909e+00   3.9203633e-01   1.5561325e+00   5.7453073e-01   7.6923364e-02   1.3152261e+00   5.9848872e-01   5.9449935e-01   5.2041343e-01   4.7422772e-02  -8.5064457e-02   3.6612197e-02   1.6451160e-01  -3.0035696e-02  -3.9547720e-02  -2.8769347e-01  -4.5033483e-01
   3.9543674e+01   6.4099876e+01   1.0492275e+00   3.9516889e-01   1.4298957e+00   6.3615401e-01   7.7965403e-02   1.0746964e+00   5.3575191e-01   5.9217663e-01   5.0361363e-01  -1.4402947e-02  -7.0976341e-02   1.8373383e-01   2.0923893e-01  -6.1758088e-03  -3.2564624e-01   5.1486973e-01  -3.0215145e-02
   4.3917967e+01   6.2508360e+01   1.1725118e+00   4.1613014e-01   1.4255617e+00   6.5214672e-01   7.0827624e-02   1.2014869e+00   5.7281023e-01   6.7401377e-01   5.5127569e-01   5.5854556e-02  -1.9445428e-02   2.7555221e-01  -1.7435870e-01  -5.3900522e-02   1.0809979e-01   1.3127089e-01   2.2489489e-01
   4.3575686e+01   7.0871909e+01   1.0763158e+00   4.1902649e-01   1.5539933e+00   5.8889896e-01   7.8485850e-02   1.2339803e+00   5.8827316e-01   7.0956584e-01   7.6804782e-01  -6.9444103e-02   5.3421547e-02  -1.4166150e-01  -2.7356674e-01  -3.0240153e-02  -2.0476458e-01   7.1768081e-02   3.1226993e-01
   4.4128949e+01   6.8898150e+01   1.1736408e+00   3.9143234e-01   1.6741383e+00   6.4473597e-01   7.5962705e-02   1.2610334e+00   7.4589465e-01   5.8140983e-01   4.7933027e-01   3.9410853e-02   5.1551378e-02  -4.5846327e-02  -1.9037173e-01  -1.9399722e-02   3.0603906e-01  -7.8924625e-01   3.5699582e-01
   4.4516205e+01   7.0708312e+01   1.0658532e+00   4.0962941e-01   1.5276341e+00   6.2261433e-01   7.9633122e-02   1.1276033e+00   5.5232555e-01   5.6520987e-01   4.8153182e-01  -1.9445122e-02  -3.2525090e-02   2.7503411e-01  -5.0683164e-02  -8.2764296e-02  -1.5425403e-01   8.5266566e-01   2.8417636e-01
   4.2136146e+01   6.2443252e+01   1.1147622e+00   4.0744596e-01   1.6291555e+00   5.6433867e-01   7.7764356e-02   1.0411920e+00   7.2500826e-01   7.2486787e-01   7.2160833e-01   8.1577273e-03  -9.6552595e-03   6.6491914e-02   1.0415493e-01  -2.3304635e-02  -4.3671137e-02  -3.8117299e-01   1.0541476e-01
   3.8454021e+01   6.1826513e+01   1.0592142e+00   4.1761071e-01   1.5219187e+00   5.5517980e-01   7.8699826e-02   1.0664963e+00   6.8454547e-01   5.5929614e-01   7.4674304e-01  -4.3755651e-02   3.1600499e-02   2.5589894e-01   3.0479612e-01  -1.1922795e-02   2.6083568e-02   1.4616414e-01   8.2016292e-01
   4.1823970e+01   6.7853262e+01   1.0699454e+00   4.2510896e-01   1.5036350e+00   5.7485635e-01   7.3552142e-02   1.2138679e+00   6.4595209e-01   6.3205207e-01   5.8701880e-01   1.3463606e-02  -3.3530001e-02   3.2797378e-01  -2.3120716e-01   3.9311795e-02  -1.0198263e-01   8.5046203e-01  -2.8017702e-01
   3.8835219e+01   6.0665154e+01   1.1314588e+00   4.1788260e-01   1.5743716e+00   6.1191535e-01   7.7103706e-02   1.2805072e+00   5.5378107e-01   6.9866419e-01   6.4412616e-01  -1.7166000e-02  -4.0701721e-02  -6.0990083e-02   1.3468819e-01   8.3164555e-02  -2.4256669e-01   4.3857090e-01   7.8421186e-01
   4.1813045e+01   6.9377184e+01   1.1067705e+00   3.9546676e-01   1.5147237e+00   6.0506994e-01   6.9351023e-02   1.3325323e+00   6.3746200e-01   5.8614074e-01   6.8510286e-01   2.6703725e-02  -8.6575938e-02   2.1499687e-01   1.6364863e-01  -1.6624072e-02  -1.0960253e-01  -7.8176402e-02   7.5546650e-01
   4.1775722e+01   6.7417649e+01   1.1219197e+00   4.2997707e-01   1.4204353e+00   5.7985099e-01   8.0066940e-02   1.2605540e+00   8.2859645e-01   6.5763066e-01   7.1572592e-01   6.9321636e-02   7.5730842e-02  -2.7739453e-01  -2.6548558e-01   8.0036718e-02  -2.6131034e-01   1.9125874e-01   7.2643235e-01
   3.8521270e+01   6.8626701e+01   1.1081410e+00   4.0537953e-01   1.4817340e+00   5.9621071e-01   7.9180350e-02   1.1099137e+00   8.2376500e-01   7.2015076e-01   5.1541607e-01  -1.2802052e-03   6.7340365e-02  -1.8250112e-01  -1.0214747e-01   6.1703898e-02  -1.6511961e-01   5.0952865e-01  -3.4045795e-01
   3.7753004e+01   7.0469429e+01   1.1265358e+00   4.2247228e-01   1.5053654e+00   5.6908301e-01   7.0496431e-02   1.1314159e+00   8.0098812e-01   5.8077039e-01   6.1737279e-01   4.1932473e-02  -5.6545810e-02  -6.3162741e-02   1.1401614e-01  -5.9940865e-02  -2.2190730e-01  -5.0560950e-01  -5.1124573e-01
   3.9856528e+01   6.3663431e+01   1.1510588e+00   4.4754598e-01   1.6194947e+00   5.5351298e-01   7.8712662e-02   1.1256970e+00   6.8360491e-01   6.4374449e-01   5.9330608e-01   1.4545679e-02   5.2580743e-02  -3.3111924e-01   3.0071506e-01   3.2383670e-02   1.1779451e-01   2.0414180e-01  -7.0860720e-01
   4.0750320e+01   6.5073912e+01   1.1471365e+00   4.2994626e-01   1.4946274e+00   5.6042984e-01   6.7764733e-02   1.3087844e+00   6.9675072e-01   8.3773313e-01   7.2486895e-01  -5.6673281e-02  -1.7318646e-02   1.6432459e-01  -2.6858427e-02  -6.1749936e-02  -9.3245948e-02   2.2907754e-01   8.0958522e-02
   3.9056449e+01   6.9293835e+01   1.0209046e+00   4.3123416e-01   1.4574611e+00   6.0094034e-01   6.7837917e-02   1.2943843e+00   7.3397941e-01   7.5585559e-01   7.6812279e-01   7.8013055e-02  -4.4443355e-02  -4.9866102e-02  -2.0091608e-01  -6.4027709e-02   3.2566645e-01  -2.4410347e-01   3.5160889e-01
   4.1595821e+01   6.9058760e+01   1.1131301e+00   4.5022969e-01   1.5921766e+00   6.0202133e-01   7.0199600e-02   1.2314630e+00   6.9001761e-01   6.3061280e-01   7.3932347e-01  -5.8963380e-02  -3.1913022e-02   1.8833097e-01  -3.3470437e-01   7.6383702e-02  -2.1894520e-01   7.6182147e-01  -3.3176449e-01
   3.7794022e+01   7.0754728e+01   1.0253721e+00   4.2174440e-01   1.6471929e+00   6.4617665e-01   6.8609131e-02   1.0502315e+00   8.6580096e-01   6.1435458e-01   4.9046977e-01  -1.4187722e-02   1.2735218e-02   8.4677586e-02   1.3886267e-01   1.6941424e-02  -1.0007397e-01   6.1561572e-01   5.7801343e-01
   3.8267322e+01   6.1186173e+01   1.0876305e+00   3.9594475e-01   1.6125954e+00   6.0549395e-01   7.6267752e-02   1.2433764e+00   5.8858925e-01   5.3063185e-01   5.3338074e-01   1.3946099e-02  -4.3849791e-02   2.6502014e-01  -3.0786391e-01   2.5193777e-02   3.1820454e-01   7.3327514e-01  -2.9120814e-01
   3.7642769e+01   6.0938779e+01   1.0520465e+00   4.1035126e-01   1.4431244e+00   6.0688446e-01   7.2255826e-02   1.0328632e+00   5.9469086e-01   7.1689893e-01   7.2858044e-01  -7.2982017e-02   7.0198709e-02  -9.6266969e-02   1.0694431e-01  -3.6131922e-02  -2.6991939e-01  -7.6822144e-01  -3.1644278e-01
   4.4203172e+01   6.1325440e+01   1.1597981e+00   4.4024822e-01   1.6082647e+00   5.9694179e-01   7.1025248e-02   1.3020705e+00   8.3901713e-01   6.5759667e-01   7.5274271e-01  -5.6350889e-02  -6.7483829e-02  -2.6764278e-01  -3.0101552e-01   2.6381884e-02   1.7526978e-01   6.4350009e-01   1.5257539e-01
   4.4054794e+01   6.1843158e+01   1.1440731e+00   4.0564711e-01   1.5195613e+00   5.7781560e-01   7.6909807e-02   1.1405673e+00   7.2211519e-01   8.2537012e-01   4.3010067e-01   6.4360443e-02   1.8895077e-02  -1.2730854e-01   3.5028927e-02  -4.0311440e-02   1.2586255e-01   5.6244855e-01   5.3768365e-01
   4.3810043e+01   6.1376470e+01   1.0013729e+00   4.1860441e-01   1.6538679e+00   5.7291351e-01   7.9166734e-02   1.3176617e+00   8.6857177e-01   7.9400705e-01   7.0834610e-01   1.9980885e-02  -6.9269822e-02   1.4763876e-01  -1.5742293e-01   5.0369064e-02  -2.2331977e-01   2.8831026e-01   7.8061783e-01
   4.2745487e+01   6.1166884e+01   1.0983177e+00   4.1725460e-01   1.5447717e+00   6.5213475e-01   6.8910562e-02   1.0365186e+00   8.4074615e-01   7.8353149e-01   6.1364122e-01   6.6130335e-02  -1.3012986e-03   1.7892336e-01   1.1170202e-01  -8.6151959e-02  -3.4517651e-01   5.4961826e-01   2.5713647e-01
   3.9760112e+01   7.0678845e+01   1.1168584e+00   3.9225164e-01   1.4938731e+00   5.6146525e-01   7.2540386e-02   1.0998651e+00   8.3587591e-01   8.5875774e-01   5.4724768e-01  -3.6133919e-02   2.1654540e-02  -2.3277209e-02  -6.9322006e-02   4.3187631e-02   7.7442777e-02  -8.5484071e-01  -2.7467495e-01
   3.8729038e+01   6.8315017e+01   1.0353649e+00   4.1344362e-01   1.6526831e+00   6.2714681e-01   7.3314700e-02   1.2670090e+00   5.7102828e-01   7.0024521e-01   5.0967225e-01   6.1502063e-02   6.0469190e-02   3.0991251e-01  -2.7668493e-01  -6.6110442e-02   9.8668974e-02   2.3157945e-01  -2.1217568e-01
   4.1736700e+01   6.4108127e+01   1.0863929e+00   4.4540961e-01   1.5955932e+00   5.9007545e-01   7.0311882e-02   1.1949627e+00   5.9327913e-01   7.6084583e-01   5.7043962e-01  -3.5318092e-02  -5.7992404e-02  -2.0816715e-01  -1.2122871e-01   6.1377312e-03   4.8984338e-03  -3.6861268e-01   2.6118400e-01
   3.8492562e+01   6.4026903e+01   1.0314746e+00   4.1360376e-01   1.5749240e+00   6.4080103e-01   7.3107940e-02   1.2822164e+00   6.5934644e-01   5.6375306e-01   6.3523370e-01  -2.9434201e-02   2.4963786e-02  -1.1031601e-01  -2.9882265e-01  -6.2752250e-02  -2.1923258e-01  -5.9799410e-01   3.3966812e-02
   4.4215842e+01   6.4025024e+01   1.0937873e+00   4.1549608e-01   1.6042704e+00   5.9916225e-01   6.8999257e-02   1.3688299e+00   7.4660207e-01   7.0341369e-01   7.1533076e-01  -5.5281479e-03   2.3372022e-02   2.8889377e-02   2.7309394e-01  -6.0272143e-02  -3.0716802e-01  -3.8562561e-01   5.2860040e-01
   4.3118678e+01   6.6083372e+01   1.1697709e+00   4.5194751e-01   1.6149525e+00   5.7371383e-01   7.9970314e-02   1.2899511e+00   7.0241478e-01   8.0333292e-01   6.0489049e-01  -8.5397244e-02  -7.8109286e-02   1.0947375e-01   2.3742285e-01  -5.6049460e-02  -2.1799267e-01  -7.7625401e-02  -6.6156629e-01
   4.2651391e+01   7.0466955e+01   1.1253464e+00   4.0583378e-01   1.5879192e+00   6.4025133e-01   7.4869855e-02   1.2201313e+00   5.6322297e-01   7.5473926e-01   6.4666378e-01   7.8314007e-02  -4.7976411e-02   1.5896259e-01   1.5413861e-01  -7.0633622e-03   6.6831365e-02  -6.1831438e-01   6.8624689e-01
   3.9506496e+01   6.2047472e+01   1.0524798e+00   4.4645223e-01   1.6503354e+00   6.4235861e-01   7.3976234e-02   1.0502548e+00   7.3588774e-01   5.7094725e-01   7.1445386e-01  -1.7400367e-02  -1.8628617e-02   1.7034426e-01  -2.3340800e-01  -3.0738208e-02  -2.2443138e-01   3.5540610e-01  -5.9760774e-01
   4.1352632e+01   6.7242718e+01   1.1666370e+00   4.1134048e-01   1.6259794e+00   6.0759578e-01   8.0022291e-02   1.1106317e+00   8.0930231e-01   8.1083819e-01   6.9104704e-01  -3.0974512e-02  -2.6407907e-02  -3.1086848e-01  -2.5693236e-01  -1.8901769e-02   1.6656236e-01   7.5563664e-01  -4.3205612e-01
   3.7919978e+01   6.6544236e+01   1.0172450e+00   4.2868248e-01   1.5891637e+00   6.2412266e-01   6.9489682e-02   1.3338193e+00   6.2860059e-01   6.1139851e-01   7.6939590e-01  -4.2429699e-02  -3.1248473e-03  -1.6941932e-01  -1.7042335e-01  -2.4899867e-02  -5.5287518e-02  -9.7266941e-02   7.0614705e-01
   4.2379648e+01   6.5278022e+01   1.1295800e+00   3.9706755e-01   1.4737913e+00   6.4588691e-01   7.6434603e-02   1.1201871e+00   5.8711619e-01   7.5645548e-01   6.8471844e-01  -7.5361944e-02  -1.0583077e-02  -7.4490467e-02   1.4463309e-01  -4.1886295e-02  -2.8082077e-01   7.9209639e-04   7.7907571e-01
   3.7557392e+01   6.6107947e+01   1.0909665e+00   4.2534839e-01   1.5947601e+00   5.6569876e-01   6.9912909e-02   1.1802031e+00   8.6690065e-01   8.7275180e-01   4.6646081e-01  -3.4362503e-03  -7.5541909e-02  -7.9575034e-02  -3.3644902e-01  -6.8805779e-02  -1.0664451e-01   4.5417947e-01   3.8491134e-01
   4.1184268e+01   6.1647355e+01   1.0525205e+00   3.9842741e-01   1.5710532e+00   6.3615170e-01   6.7501608e-02   1.1812078e+00   7.0087942e-01   7.1497786e-01   4.6371790e-01  -5.5240307e-02   7.4978431e-02   2.2957462e-01  -1.4058482e-01   2.6455217e-03   1.9853156e-01   6.7951554e-01   6.2361579e-01
   3.9335084e+01   6.8570325e+01   1.1121386e+00   3.9600389e-01   1.4282001e+00   6.1608162e-01   7.4262468e-02   1.3113737e+00   5.3933806e-01   5.6298812e-01   5.6592852e-01  -4.9390951e-02  -6.3543307e-02  -3.4624781e-01   1.7130231e-01   1.5173525e-03  -1.7732840e-01  -7.1643424e-01  -8.6261917e-01
   4.0854747e+01   6.2334271e+01   1.1587712e+00   4.3913448e-01   1.4291640e+00   6.3648829e-01   7.1728192e-02   1.0762869e+00   7.3182128e-01   6.2340071e-01   6.4516824e-01  -3.0811239e-02  -9.4709483e-04   4.2024926e-02  -2.0722233e-01   5.3848626e-02  -6.7271612e-02   2.9490755e-01   7.0361621e-01
   4.3445998e+01   6.3361478e+01   1.1743593e+00   3.9447001e-01   1.4720199e+00   6.3393713e-01   7.3506448e-02   1.3256559e+00   7.7213357e-01   6.4467776e-01   4.5512724e-01  -8.3492390e-02   6.1875056e-02   1.1869504e-02   1.3642598e-01  -6.4647219e-02  -2.1657441e-02  -2.6323498e-01  -5.8655447e-01
   3.8221859e+01   6.0590462e+01   1.0436413e+00   4.2183219e-01   1.6186256e+00   6.0342492e-01   6.8673290e-02   1.3644152e+00   6.2673121e-01   6.4310792e-01   4.6930884e-01  -5.4341483e-02   8.7239689e-03   2.3731577e-01  -1.4194709e-02   5.7768784e-02  -3.3979164e-01  -3.0423517e-01   3.1355192e-01
   4.1290046e+01   6.3523477e+01   1.1390935e+00   4.5222131e-01   1.6774732e+00   5.9056977e-01   7.5651692e-02   1.3389672e+00   8.6647718e-01   6.0612626e-01   5.2014806e-01   8.1368191e-02   2.1023587e-02  -2.6105737e-01   6.3096267e-02   5.5290128e-02  -2.2583912e-01  -5.4138948e-01  -2.6304319e-01
   3.7831382e+01   6.6560634e+01   1.1753541e+00   4.0924159e-01   1.5370106e+00   6.5395886e-01   7.8496060e-02   1.3529167e+00   5.9636324e-01   7.6293253e-01   5.2404932e-01   8.6579768e-02   4.4871013e-02   2.6204925e-02  -1.8540663e-01   2.2032794e-02  -3.2099087e-01   3.7473477e-01   2.1460133e-01
   4.1450564e+01   7.0107637e+01   1.1257360e+00   4.1098823e-01   1.4725926e+00   6.5012006e-01   6.8009523e-02   1.1398818e+00   8.4545724e-01   6.8585157e-01   5.3149500e-01   3.0062236e-02   3.3370205e-02   1.1817462e-01   1.1107328e-01   4.4993561e-02  -3.3047125e-01   5.1330143e-01  -9.8139917e-02
   4.2326029e+01   7.0820525e+01   1.0715522e+00   4.2739095e-01   1.6586549e+00   6.0551442e-01   6.8627124e-02   1.1547494e+00   7.0985383e-01   7.1131783e-01   5.5217966e-01   2.3615143e-02   1.4789540e-02   1.9645718e-01   2.6822435e-01   7.2111072e-02   2.4726121e-01  -3.2698645e-01   6.5604467e-01
   4.2154065e+01   6.7985623e+01   1.0680153e+00   4.2087244e-01   1.6465047e+00   6.5062100e-01   7.7651026e-02   1.2906706e+00   6.1608372e-01   6.1118848e-01   4.5060618e-01  -2.6482211e-02  -1.5034101e-02   1.3867737e-01  -1.2046417e-01   7.2250952e-02   1.3469597e-01   2.0765163e-02  -4.1431511e-01
   3.8597178e+01   6.8411767e+01   1.1341840e+00   4.1331177e-01   1.5180954e+00   5.5340100e-01   7.9957153e-02   1.2105377e+00   5.9182520e-01   8.2966832e-01   6.4240591e-01   5.9754685e-02   4.2841028e-02   6.3890042e-02   5.7933573e-02  -7.9812674e-02  -1.5329890e-01  -7.2250135e-01   3.8449307e-01
   3.9383209e+01   6.7598627e+01   1.0476344e+00   4.0115907e-01   1.4859885e+00   5.5327599e-01   7.1131907e-02   1.2635462e+00   7.6944997e-01   5.6064140e-01   4.7703057e-01  -3.4282006e-02   6.5302895e-02  -3.1858017e-01  -3.9637151e-02   4.9288365e-02   1.2635671e-01  -8.6276969e-01   7.2689940e-01
   4.0615015e+01   6.7515607e+01   1.1259862e+00   4.2209768e-01   1.4558782e+00   6.0842105e-01   6.8014485e-02   1.2795276e+00   8.3216772e-01   6.5279285e-01   7.0254341e-01   6.3083501e-02   5.3234584e-02   5.6462007e-02   1.2638607e-01   4.5927971e-02  -1.4619577e-01  -7.9217240e-01  -1.2171090e-01
   4.3349670e+01   6.2686341e+01   1.1724821e+00   3.9092914e-01   1.5685152e+00   5.6049593e-01   7.8914721e-02   1.3591911e+00   8.0495958e-01   7.4901163e-01   5.2805217e-01  -6.1764117e-02   8.0405160e-03  -1.1676238e-01  -1.5296705e-01  -7.4888419e-02   1.1956965e-01   6.3332060e-01  -1.0560770e-01
   3.8216725e+01   6.5252808e+01   1.0633596e+00   4.1306096e-01   1.6526603e+00   6.4710053e-01   7.7960527e-02   1.3580308e+00   5.4195421e-01   8.2211015e-01   5.4679344e-01  -2.7818825e-02  -8.6157327e-02   1.5273531e-02   1.7077314e-01  -1.0327812e-02   1.4739753e-01   6.4014653e-01  -7.1528065e-01
   4.1924405e+01   6.6656642e+01   1.0123093e+00   4.3040825e-01   1.4941943e+00   6.3978964e-01   7.1921601e-02   1.1610271e+00   6.5205396e-01   5.7113531e-01   6.7508207e-01   7.8058385e-02   7.2590493e-02   2.8434638e-01  -5.7069307e-03  -5.9606256e-02  -1.0546608e-01  -7.5668145e-01   2.6342520e-01
   4.0550664e+01   6.3636082e+01   1.0417362e+00   4.2247485e-01   1.5200304e+00   5.7338760e-01   7.0925321e-02   1.0493465e+00   6.1222758e-01   7.9012135e-01   5.9034348e-01  -6.6446626e-02   5.7275524e-02  -1.2838198e-01   2.3183214e-01   5.8288573e-02   9.4765692e-02  -4.9500200e-01  -1.6161294e-01
   4.1527649e+01   6.5437167e+01   1.0860486e+00   4.1972426e-01   1.5942598e+00   5.7062677e-01   7.9196475e-02   1.1746856e+00   5.4797507e-01   6.3663395e-01   6.0095794e-01  -6.0346002e-02   7.9280481e-02   1.1633292e-01   2.6853244e-01   6.3321784e-02  -1.3396944e-01  -8.5782645e-01  -2.4577957e-01
   4.3571359e+01   7.1236196e+01   1.0867438e+00   3.9554318e-01   1.5565574e+00   6.4381649e-01   6.9287105e-02   1.2988968e+00   6.5519451e-01   7.1908081e-01   5.8601676e-01  -3.9740151e-03  -7.6694892e-02  -2.1958203e-02   2.4487392e-01   1.0381933e-02  -1.5940104e-01  -4.5199543e-01   1.5530140e-01
   4.1961252e+01   6.5072754e+01   1.0800672e+00   3.8324950e-01   1.5990242e+00   6.3269493e-01   7.8662602e-02   1.2956444e+00   7.1699896e-01   8.1287468e-01   6.1779212e-01   1.7305611e-02  -4.5025518e-02   2.3935758e-01   7.7668884e-02   5.2493864e-02  -3.3694793e-01  -7.3746046e-01   6.5591967e-01
   4.1985638e+01   6.9465544e+01   1.1527998e+00   3.9421086e-01   1.4747529e+00   6.2996948e-01   7.9613057e-02   1.1645982e+00   8.2829998e-01   6.2904971e-01   6.8803981e-01   2.7132954e-02   5.2417100e-02  -2.9909350e-01   1.7831324e-01   6.3556711e-03  -9.4214665e-02  -4.6863431e-01   6.8373959e-01
   4.2845711e+01   6.2433346e+01   1.0352840e+00   3.9752962e-01   1.6548543e+00   6.3788853e-01   6.9115349e-02   1.2802247e+00   7.8861547e-01   8.6317499e-01   4.5754877e-01   6.0727675e-02   2.7758571e-02  -3.4620548e-01   1.2050777e-01  -2.8881227e-03   4.6932989e-02  -5.4688198e-01  -4.2013382e-02
   3.9124520e+01   7.1505186e+01   1.1287521e+00   4.4708668e-01   1.6691434e+00   5.6893468e-01   7.1620144e-02   1.1304274e+00   6.4729443e-01   6.5010261e-01   4.3464901e-01   3.0339763e-02   2.6312018e-02   1.2499749e-01   1.7442121e-01  -4.4624601e-02  -1.3590499e-01   2.1630719e-01  -3.5068346e-01
   4.1029771e+01   6.0713535e+01   1.1497699e+00   3.9613828e-01   1.6342484e+00   6.3090835e-01   7.3233283e-02   1.0808646e+00   6.0833445e-01   7.7387558e-01   6.2502013e-01   3.4523647e-02  -5.1505120e-02  -3.2092381e-01   2.4744037e-01  -1.2119341e-02   2.7301359e-01  -8.0524980e-01   2.0783727e-01
   3.9332768e+01   6.6090713e+01   1.0236484e+00   4.0454751e-01   1.4580281e+00   5.8442755e-01   7.3175282e-02   1.2857122e+00   7.6804333e-01   7.6026153e-01   7.5664332e-01   3.7364975e-02   7.0255873e-02  -9.8808703e-02   2.1316359e-01   7.0323245e-02   2.3158954e-01  -6.4588157e-01   8.0370883e-01
   4.2868635e+01   7.0289951e+01   1.0009911e+00   4.5185696e-01   1.5565762e+00   6.2560760e-01   7.2800909e-02   1.2138991e+00   6.4930414e-01   5.4421927e-01   4.7926878e-01  -4.3406892e-02   8.0059451e-02   2.5247918e-01  -1.3494433e-01   6.0275087e-02  -2.2711404e-01   5.5536277e-01   1.2219684e-01
   3.8641761e+01   6.5891613e+01   1.1261991e+00   3.8865845e-01   1.4394413e+00   6.5369759e-01   6.8710624e-02   1.3720423e+00   8.6233185e-01   6.4179069e-01   4.7005782e-01   8.4954703e-02   5.9909910e-02  -9.9386637e-02  -1.9479601e-01  -7.7172138e-02  -2.8529484e-01   2.8606533e-01  -5.7647363e-01
   3.8205570e+01   6.3461528e+01   1.0885385e+00   4.1916423e-01   1.6020422e+00   6.2953096e-01   7.7325296e-02   1.1015525e+00   5.9205845e-01   8.2065716e-01   6.4457934e-01  -4.7107256e-02   3.0506468e-02   5.9400400e-02  -3.3178126e-01  -5.8127942e-02  -3.3155118e-01   5.1226083e-01   2.3090496e-01
   4.3867864e+01   6.9515590e+01   1.1523711e+00   4.3423044e-01   1.6180269e+00   6.4769917e-01   7.6636298e-02   1.0970325e+00   7.8232668e-01   8.1996521e-01   5.7825708e-01   2.1777040e-02  -5.1423747e-02   1.3726531e-01   2.5890605e-01  -2.1481354e-02   9.1268689e-02   4.6483519e-02  -2.1915610e-01
   4.2962985e+01   6.3445937e+01   1.1414857e+00   4.2709179e-01   1.5040257e+00   5.9077340e-01   7.3805317e-02   1.0515590e+00   7.6964263e-01   5.5732972e-01   6.7419795e-01   7.5300791e-02   7.2751855e-02  -2.6857413e-01  -1.3556037e-01   5.9357538e-02   3.3061326e-01  -7.1695138e-01  -6.1026346e-01
   4.1413288e+01   6.1251911e+01   1.0597049e+00   4.1231630e-01   1.5936359e+00   6.1523858e-01   7.8004188e-02   1.0746310e+00   6.1575969e-01   5.9815886e-01   5.9518264e-01   5.3848503e-02   8.2587792e-02  -2.4733999e-01  -2.1970454e-01  -7.8568027e-02   3.3335735e-01   7.7755260e-01   3.9598271e-02
   4.1782139e+01   6.0609023e+01   1.0177112e+00   3.8226487e-01   1.6684793e+00   6.4116142e-01   7.1199951e-02   1.1534947e+00   6.4311012e-01   6.3699528e-01   5.9415908e-01   1.9572015e-02  -2.6419728e-02   3.1492307e-01   6.4684256e-02   4.9930611e-02  -2.9260359e-01   5.2853793e-01  -2.1920128e-01
   4.0257178e+01   6.8481027e+01   1.0215787e+00   3.9513492e-01   1.5226555e+00   5.9216376e-01   6.7561300e-02   1.1422614e+00   6.6083648e-01   7.2731399e-01   6.1968520e-01   2.8037672e-02   3.5190150e-02  -3.2677626e-03  -3.2215513e-01   3.5659388e-02   2.8873534e-01  -5.3933150e-01  -7.3665248e-02
   3.8885031e+01   6.8558136e+01   1.0465523e+00   4.4323942e-01   1.4608653e+00   5.6999879e-01   7.2164133e-02   1.1558242e+00   6.9429518e-01   8.3743545e-01   4.3779366e-01   1.0789599e-02  -5.5502155e-02   6.0887671e-02  -1.0170566e-01   2.3219555e-02  -4.7940382e-02   5.3041420e-01  -2.1803067e-01
   3.9612753e+01   7.1271710e+01   1.1599115e+00   3.8956922e-01   1.6668021e+00   6.0624554e-01   7.3984035e-02   1.2608894e+00   7.2308415e-01   7.9241421e-01   4.5962504e-01   1.0441192e-02   5.9604049e-02  -3.4544854e-01   2.3838151e-01   7.4148762e-02  -1.8908990e-01  -3.5940386e-01  -9.2587995e-02
   4.1698664e+01   6.1970323e+01   1.0030118e+00   4.0328104e-01   1.4872791e+00   5.5117281e-01   7.5060261e-02   1.3315382e+00   6.2420963e-01   6.8124633e-01   5.8723191e-01  -1.9874347e-02  -6.4731832e-02  -2.6039821e-01   9.0191369e-03   2.5974081e-03   1.6950879e-01   4.6528330e-01  -8.2650886e-01
   4.2086921e+01   7.1620698e+01   1.1534968e+00   4.4829237e-01   1.5189877e+00   5.7937563e-01   7.9357011e-02   1.1624390e+00   7.4841075e-01   7.5705027e-01   6.8009933e-01   8.4607572e-02  -1.0713181e-02  -1.5274362e-01   2.2982453e-01  -5.2688332e-02  -6.3705481e-02  -1.8030371e-01  -4.9996163e-03
   3.9994055e+01   6.0409382e+01   1.0849216e+00   4.2929585e-01   1.6352673e+00   5.9167477e-01   7.3955071e-02   1.3293693e+00   7.4183089e-01   5.2893318e-01   7.4587872e-01   3.3733434e-02   1.6886048e-02  -1.0227459e-01   2.4900738e-01   8.0599686e-02   9.1547090e-02   3.5104519e-01  -7.4893604e-01
   4.1460593e+01   6.6419675e+01   1.1687460e+00   4.0037687e-01   1.6620353e+00   6.0338651e-01   7.5756352e-02   1.3027543e+00   5.5294921e-01   8.3191151e-01   6.4107435e-01   5.5712654e-02  -3.8938452e-03   2.3904673e-01   2.1006527e-01  -2.9574729e-03  -3.1815523e-01  -1.1622072e-01   3.3689100e-01
   4.0592140e+01   6.9768114e+01   1.0079430e+00   4.3450141e-01   1.6729185e+00   6.1809233e-01   6.8418044e-02   1.0618182e+00   5.8026965e-01   6.2343795e-01   4.5025811e-01   7.6702044e-02  -4.7013266e-02  -2.2044023e-01   7.9463488e-02   2.9726939e-02   4.6998881e-02  -5.6857778e-01   9.7354190e-02
   4.3782740e+01   6.0465980e+01   1.1210839e+00   3.9212905e-01   1.4820975e+00   5.7500175e-01   7.5165918e-02   1.0284355e+00   8.0299323e-01   7.3425751e-01   5.0902247e-01   8.2822197e-02   2.6442748e-02   1.0500878e-01  -2.3259052e-01  -1.1569187e-02  -1.2829538e-01  -7.7722445e-01  -1.4211617e-02
   3.7651109e+01   6.6702577e+01   1.0001488e+00   4.4599466e-01   1.4244760e+00   5.5877916e-01   7.1719938e-02   1.2680883e+00   6.5797920e-01   8.5453482e-01   5.0879896e-01   5.2284765e-02   3.3594190e-02  -3.4477973e-01  -2.3721370e-01  -3.6040682e-02  -2.4144965e-01   3.9457824e-01   4.0469493e-01
   4.4487192e+01   6.6326243e+01   1.0627962e+00   4.0528663e-01   1.6103470e+00   5.7308520e-01   7.2638865e-02   1.0996941e+00   5.2900907e-01   8.4452464e-01   6.2984402e-01  -2.3881692e-02  -6.7574526e-02   9.1587560e-02  -1.2004857e-02   3.1262698e-02   1.8703361e-01   8.8050530e-02  -2.4845120e-01
   3.9385445e+01   7.1572193e+01   1.1594627e+00   4.1236099e-01   1.4529169e+00   6.4112192e-01   7.9205914e-02   1.1458027e+00   7.2177757e-01   8.1669088e-01   4.8807728e-01  -4.0405740e-02  -4.5015910e-02  -1.1958783e-01   3.0591700e-01   2.2873393e-02  -2.1176058e-01  -7.4374217e-02  -7.8688642e-01
   4.2003075e+01   6.2311582e+01   1.0104248e+00   4.4283300e-01   1.5553484e+00   6.4194585e-01   7.0069160e-02   1.3670788e+00   5.8399947e-01   5.8817454e-01   6.4267856e-01  -3.9086276e-02   4.1374956e-02  -2.9613727e-01   3.4178050e-01   8.4290372e-02   8.0948069e-02   6.2510804e-02  -8.1052924e-01
   3.8199366e+01   6.0356502e+01   9.9393146e-01   4.0145478e-01   1.6388475e+00   6.2217414e-01   7.7889282e-02   1.0395079e+00   6.1319744e-01   6.7471110e-01   4.9455068e-01  -4.9178034e-02   6.8557098e-02  -1.3837550e-01  -1.4015786e-01  -4.3539875e-02  -1.5201923e-01  -1.3561528e-01   4.8126562e-01
   3.8608105e+01   6.7666632e+01   1.0416939e+00   4.2885186e-01   1.5951455e+00   6.3453288e-01   7.6417104e-02   1.0699987e+00   5.5692907e-01   5.9068412e-01   5.1364500e-01  -4.9901842e-02  -4.2537811e-02  -6.9756135e-02  -1.2589473e-01   1.6094188e-02   1.9794475e-01   4.1011842e-01  -3.0273548e-01
   4.3257849e+01   6.4989134e+01   1.0278249e+00   4.3538368e-01   1.4994798e+00   5.9643900e-01   6.9855583e-02   1.3321707e+00   5.3985818e-01   6.8009493e-01   4.4189432e-01   6.7469558e-02  -4.0097564e-02  -2.3521557e-01   2.3641134e-01  -5.8178422e-02  -1.0149855e-01  -3.6444386e-01  -5.6053073e-01
   4.3204482e+01   6.0619506e+01   1.1192089e+00   3.8721312e-01   1.5092258e+00   6.4815733e-01   7.5624562e-02   1.3603518e+00   7.2464613e-01   8.6926742e-01   6.5775502e-01   5.9319560e-02   5.9772759e-02  -1.1812585e-01  -3.0061719e-01   7.7557150e-02   3.1699697e-01  -2.8646308e-01   4.2155595e-01
   3.9214942e+01   6.3093292e+01   1.0777200e+00   4.4060859e-01   1.6586032e+00   5.9259071e-01   6.9087259e-02   1.3266371e+00   8.6080261e-01   7.3642534e-01   5.7024161e-01   4.6736995e-02  -1.1234118e-02  -9.7931926e-02   2.1382786e-01  -1.8247163e-02   1.3421173e-01  -7.3962879e-01  -1.3324677e-01
   3.9820930e+01   6.6154425e+01   1.0706763e+00   3.9896865e-01   1.6560503e+00   6.3825276e-01   6.8123193e-02   1.3099493e+00   6.3907165e-01   7.1863647e-01   4.7679009e-01   7.2354273e-02   4.6589710e-02  -3.3156450e-01   1.5692005e-01   4.4143214e-02  -1.4339682e-01  -6.4171232e-01   2.0828559e-02
   4.3231281e+01   6.9707311e+01   1.0628768e+00   3.8317490e-01   1.6214513e+00   6.1792286e-01   6.7547219e-02   1.1531997e+00   6.0147855e-01   6.0494796e-01   7.7055958e-01   7.3169458e-02   2.7758672e-02   1.2703684e-01   9.5354881e-03  -2.7580598e-02   2.0445372e-01   8.6539967e-01   6.7887529e-01
   4.2997863e+01   6.4520717e+01   1.1293324e+00   3.8160581e-01   1.5188570e+00   5.8590695e-01   7.4928603e-02   1.1594297e+00   8.1705660e-01   7.8066200e-01   4.8887808e-01   1.0760925e-02   5.4649964e-02   1.5624776e-01  -3.2206520e-01   7.0443959e-02  -1.5876517e-01   1.1316455e-01   7.3124349e-01
   4.1509340e+01   6.4270101e+01   1.0914287e+00   4.2251792e-01   1.5731015e+00   6.3146252e-01   7.9305168e-02   1.3309859e+00   7.2813831e-01   6.0114160e-01   6.1341639e-01   2.2505957e-02  -1.0106672e-02   1.2983093e-01   1.7744929e-01   3.1084047e-03   3.4115983e-01  -3.0694386e-01   6.4557376e-01
   3.9628446e+01   6.5024784e+01   9.9401721e-01   4.2263105e-01   1.5135676e+00   5.7510729e-01   7.9223198e-02   1.2548823e+00   8.3362669e-01   7.9135709e-01   5.0497296e-01  -4.1985261e-02   3.1552260e-02  -2.8243871e-01  -1.8635195e-01  -6.6872504e-02  -3.4353972e-01   5.1552189e-01  -8.6252746e-01
   3.7599368e+01   7.1598592e+01   1.0076720e+00   3.8577402e-01   1.6549116e+00   6.0871702e-01   7.6374597e-02   1.0743740e+00   6.7419182e-01   5.2943055e-01   6.5277084e-01  -8.6354549e-02   1.2860859e-02   1.5763935e-01  -2.4368682e-01  -3.8322128e-02   9.9494496e-02   4.9989190e-01  -2.6093868e-02
   3.7968874e+01   7.1532556e+01   1.0540509e+00   3.9742253e-01   1.4840811e+00   5.6061669e-01   7.6219895e-02   1.3648474e+00   7.5554119e-01   6.6350465e-01   6.9417165e-01   8.1371088e-02  -3.3952448e-02  -1.7447769e-01  -7.8117417e-02  -5.9975442e-02   2.7914682e-01   5.2933663e-01   5.1327501e-01
   4.3490179e+01   6.1713829e+01   9.9953628e-01   4.4441000e-01   1.5968101e+00   5.6553733e-01   7.2261075e-02   1.2395522e+00   7.3989303e-01   7.3788985e-01   7.2228519e-01   3.7968476e-02  -2.3265213e-02  -2.4840936e-01   2.1695360e-01   3.8347125e-02   3.2619381e-01  -8.8536649e-02   5.8419330e-01
   4.4290165e+01   6.1573532e+01   1.0617861e+00   4.2305940e-01   1.5235549e+00   5.9174687e-01   7.9969689e-02   1.0589859e+00   5.3185851e-01   8.1936886e-01   6.9039380e-01   8.0692049e-02  -2.6182951e-02  -7.9504252e-02   3.3355901e-01   3.7156800e-02   1.5020511e-01  -4.7474962e-01   2.6196320e-01
   3.8732231e+01   6.1768100e+01   1.0807101e+00   4.1798981e-01   1.4841428e+00   6.5249413e-01   7.2191417e-02   1.0528311e+00   7.6016036e-01   6.4530135e-01   4.7471521e-01  -1.6521364e-02   2.3170773e-02  -2.3119251e-01   1.0666028e-01   7.8677632e-02   1.3082294e-01   4.1812730e-01  -7.2182723e-01
   4.1759097e+01   6.9421088e+01   1.0512776e+00   4.3451521e-01   1.5233711e+00   6.2205851e-01   6.9908137e-02   1.2415630e+00   7.2848654e-01   8.7310418e-01   5.2982495e-01  -5.4390660e-02  -1.8773141e-02  -1.0245828e-01   3.4351435e-01  -3.7616006e-02   4.2046190e-02  -4.3063818e-01  -4.4841024e-01
   4.3267321e+01   6.9322342e+01   1.0311415e+00   4.3115420e-01   1.4554961e+00   6.3429080e-01   7.7146451e-02   1.2773543e+00   7.5342820e-01   6.7377490e-01   4.3969203e-01  -5.5331636e-02   2.4579289e-02   1.4337441e-01  -1.9777351e-01   8.4762055e-02   1.8788700e-01   5.4288888e-01  -2.6393410e-01
   3.9673581e+01   6.6806674e+01   1.0523913e+00   3.9492463e-01   1.6266110e+00   6.0580141e-01   6.7504373e-02   1.2144068e+00   7.7220717e-01   6.5596654e-01   5.9147362e-01  -3.0506886e-02   8.3274409e-02  -2.8415395e-01   9.7034618e-02  -6.7696849e-02   3.1757398e-01  -1.2909121e-01  -4.2956877e-01
   4.0599786e+01   6.5560195e+01   1.1547033e+00   4.1784544e-01   1.6342728e+00   5.6702268e-01   6.8770639e-02   1.1553344e+00   6.1673096e-01   5.7907312e-01   4.3703037e-01   6.7848478e-02  -6.9106300e-02   2.1008541e-01  -2.7695361e-01   4.6402645e-02   3.5714583e-02   3.6561108e-01   2.7735076e-01
   4.2285066e+01   6.1371603e+01   1.1029150e+00   4.2249779e-01   1.6692849e+00   5.9671096e-01   7.6536576e-02   1.1301691e+00   7.6296049e-01   5.8944369e-01   7.3121353e-01  -2.4134095e-02  -1.0793657e-02  -1.0043433e-01   2.3776607e-01   5.0936890e-02   4.1369052e-02  -5.9387903e-01  -5.6456094e-01
   4.1049512e+01   6.2333956e+01   1.1467025e+00   3.8693979e-01   1.5664721e+00   6.1535112e-01   6.7724842e-02   1.2765928e+00   5.8699882e-01   5.3517581e-01   6.5055002e-01   7.2847815e-02  -4.1299426e-02  -1.1100933e-02   3.2413713e-01  -1.8638415e-02   1.6306657e-01  -3.3447798e-01  -1.0435031e-01
   4.2215173e+01   6.0921521e+01   1.0421653e+00   4.4341531e-01   1.6814077e+00   5.6514798e-01   6.9495923e-02   1.1496000e+00   6.3384247e-01   8.7056523e-01   7.4540203e-01  -2.7621547e-02  -2.5289140e-04  -7.5115044e-02  -1.8484022e-01   3.0643186e-02   2.0217295e-01  -8.2768359e-02   2.2760048e-01
   4.2671941e+01   6.2318887e+01   1.1725079e+00   3.9132197e-01   1.6810958e+00   6.0138295e-01   7.7309541e-02   1.3731008e+00   8.0035310e-01   6.4412804e-01   6.7253091e-01  -2.4601380e-02  -5.0578040e-03  -2.5720551e-01  -2.1459244e-01  -3.9170589e-02   1.1838531e-01   5.9675247e-01   6.7120779e-01
   3.8189644e+01   6.6667676e+01   1.0298431e+00   3.8880819e-01   1.4437689e+00   5.7117813e-01   7.1403250e-02   1.3095218e+00   5.4906833e-01   7.0420836e-01   5.3056525e-01   6.2472957e-02  -5.6600129e-02   3.1518585e-01  -9.2069935e-02  -7.5458048e-03   1.9435165e-01   3.8808677e-01   7.2447035e-01
   3.9950853e+01   6.2531064e+01   1.0190533e+00   4.3506541e-01   1.4970934e+00   6.3527027e-01   7.2453910e-02   1.0522773e+00   6.7212885e-01   6.2473068e-01   6.2270932e-01  -4.3825415e-02  -3.8851786e-02  -2.7305430e-02   2.8467681e-01  -7.1819264e-02   2.1019238e-01   1.2133184e-01  -2.6218635e-01
   4.3922245e+01   6.0855454e+01   1.1431156e+00   4.3059708e-01   1.4201924e+00   6.5228708e-01   7.8012801e-02   1.1273649e+00   6.5167581e-01   8.0958309e-01   5.6757513e-01  -5.8858776e-02   6.5949797e-02  -1.1383462e-01   1.9156788e-01   4.4358308e-02   2.2715066e-01  -2.8156270e-01  -5.8770394e-01
   3.8767958e+01   6.1832305e+01   9.9203475e-01   4.0931827e-01   1.5974858e+00   6.1155870e-01   6.8417669e-02   1.1402880e+00   6.6455220e-01   5.3278075e-01   6.3500605e-01   3.4427664e-02  -4.3606002e-02  -5.0696362e-02  -4.4798776e-02  -7.4994660e-03   1.2894162e-01   6.5458654e-01   2.7281918e-01
   4.2501990e+01   6.5645982e+01   1.0706720e+00   4.2138389e-01   1.6151898e+00   6.4379398e-01   7.9592881e-02   1.2335717e+00   7.3797275e-01   7.1626854e-01   5.4006558e-01   8.2866024e-02   2.1571829e-02  -2.0411924e-01   2.3695630e-01   5.0470307e-02   1.5616578e-01  -7.5618358e-02  -1.0719913e-01
   3.9210830e+01   6.7317915e+01   1.1174943e+00   4.3879947e-01   1.6396644e+00   5.7664440e-01   7.4906305e-02   1.1678803e+00   6.3168509e-01   6.9098284e-01   5.0223302e-01   7.9484507e-02  -7.0533967e-02   2.1901658e-01  -9.0890585e-02   5.3470274e-02  -2.6179067e-01  -3.8180901e-01   2.0961087e-02
   4.0555086e+01   6.3129088e+01   1.1534782e+00   4.1472305e-01   1.6550305e+00   5.6340401e-01   7.6165972e-02   1.0903681e+00   5.5996678e-01   8.4976754e-01   6.1418190e-01   8.4172488e-02   7.9071055e-02  -8.0815658e-02   1.6805359e-02  -7.7846467e-02   1.0998333e-01  -7.3002401e-01  -2.4800168e-02
   4.0191201e+01   6.5270386e+01   1.0805993e+00   4.4429992e-01   1.5109108e+00   6.2611495e-01   7.4187149e-02   1.2150579e+00   6.2276687e-01   6.2973636e-01   5.3712950e-01   4.6422436e-02  -7.6657492e-02   3.1086817e-01  -1.7999000e-01   2.3035138e-02  -1.3194933e-01  -1.7042321e-01   5.9114987e-01
   3.9348505e+01   7.1517669e+01   1.0689109e+00   4.3175885e-01   1.5773373e+00   6.2155692e-01   7.4357562e-02   1.1725410e+00   7.1739232e-01   7.6671201e-01   4.4948707e-01   1.2197397e-02   3.5491935e-02   9.6241582e-02   2.4883734e-01   3.3962765e-02   2.3939623e-01   7.9615295e-01  -4.9776624e-03
   3.9415542e+01   6.3491470e+01   1.0499035e+00   3.9416722e-01   1.4312438e+00   6.0032100e-01   7.4824414e-02   1.1705361e+00   7.3558459e-01   6.2890418e-01   5.1394425e-01   4.1244894e-02  -6.6955855e-02  -9.6369305e-03  -7.1390040e-02  -3.1175129e-02   2.0499633e-01   8.2367055e-01   2.2733299e-01
   3.8989380e+01   6.3148438e+01   1.0396309e+00   4.1143261e-01   1.5800258e+00   6.2470863e-01   7.4853372e-02   1.0805832e+00   6.2381020e-01   7.9528893e-01   6.5543894e-01   6.3535134e-02   4.4975500e-02  -7.5889634e-02  -2.6390756e-01  -6.0333203e-02   1.8256890e-01   6.4154253e-01  -5.6700753e-01
   3.9663433e+01   6.2717185e+01   1.0156157e+00   4.4236853e-01   1.4453009e+00   5.6593448e-01   6.9682883e-02   1.1720507e+00   7.2665724e-01   6.9735547e-01   6.0101289e-01  -5.3252773e-02  -6.7094459e-03  -2.7883415e-01  -2.4734572e-02   7.5449630e-02  -2.4064018e-01   8.8859850e-02   6.0320622e-01
   4.2154258e+01   6.4239221e+01   1.1174948e+00   4.1016015e-01   1.6388111e+00   6.2981801e-01   6.8651964e-02   1.0547823e+00   6.2821248e-01   7.3458639e-01   4.9647129e-01  -7.3510531e-02  -2.9750089e-02   3.3717563e-01  -2.7112757e-01   7.7872081e-02   2.1184326e-01  -1.5126523e-01   7.7495356e-01
   3.8455901e+01   7.1339981e+01   1.1585958e+00   4.0164184e-01   1.6830126e+00   5.6734372e-01   7.9004932e-02   1.1884692e+00   5.6554571e-01   8.6013751e-01   4.9646609e-01  -2.4016307e-02  -1.6799063e-02  -2.4454522e-01   2.9978050e-01   7.8610217e-02  -1.9507423e-01   6.4713796e-01  -2.1630816e-02
   3.9108788e+01   6.4430635e+01   1.1415171e+00   3.9255340e-01   1.5505518e+00   5.7505800e-01   7.4103162e-02   1.0847591e+00   7.1322048e-01   8.0714584e-01   6.7280103e-01   3.0367937e-02  -3.4583138e-03  -9.1989174e-02  -2.1756000e-01  -1.4577459e-02   3.3399047e-01  -1.5643296e-01   4.6458043e-01
   3.9751752e+01   6.9309122e+01   1.0306103e+00   4.0594729e-01   1.5503667e+00   6.2275095e-01   7.9623082e-02   1.1151895e+00   6.0432361e-01   5.2797939e-01   4.4459010e-01  -8.1192647e-02  -8.0815535e-02   8.3168567e-02   1.7156497e-01  -6.0575967e-02  -2.7676097e-02  -1.9664603e-01  -3.7834150e-01
   4.0427527e+01   7.0627531e+01   1.1008590e+00   4.5176112e-01   1.5601563e+00   6.2254788e-01   7.5365684e-02   1.1478979e+00   8.3381779e-01   8.0515034e-01   5.4394903e-01  -7.5219696e-02   4.7610702e-02   3.2258036e-01  -9.9235531e-03   5.6049376e-02   3.4143733e-01  -6.6220528e-01  -9.4927634e-02
   3.8768706e+01   6.3495441e+01   1.0292790e+00   4.2100252e-01   1.4804297e+00   6.2949573e-01   7.6606110e-02   1.3532425e+00   7.9761760e-01   7.2702212e-01   6.4853891e-01   5.1821496e-02   8.3787883e-02  -2.5058510e-01  -2.6634608e-01   3.3132527e-02  -1.5275104e-02  -6.9303481e-01   2.9476362e-01
   4.0515126e+01   6.6844627e+01   1.1557050e+00   4.3661328e-01   1.6265493e+00   6.2924984e-01   7.3290417e-02   1.0686565e+00   7.0102864e-01   6.8062096e-01   4.6348860e-01  -2.1047471e-02   8.2758038e-02   2.9127871e-01   1.4342001e-01  -1.5735403e-02  -2.0227251e-01   6.0800235e-01  -8.4329975e-01
   4.0338298e+01   7.1640475e+01   1.1611839e+00   4.1463361e-01   1.4594936e+00   6.1051170e-01   7.3037562e-02   1.3487207e+00   7.6133332e-01   6.0060467e-01   6.7788841e-01   1.6714604e-02   7.7999957e-02  -9.1474695e-02  -1.6474887e-01  -6.4991148e-02  -3.2018474e-01   1.4585254e-01   2.8009063e-01
   3.8228931e+01   7.1694852e+01   1.1728453e+00   4.4764244e-01   1.5810595e+00   6.0315935e-01   7.5941711e-02   1.2871876e+00   5.2778099e-01   7.3403796e-01   5.5155596e-01  -5.6932654e-03  -6.2939400e-02  -2.1427150e-01  -1.8486790e-01  -4.2364987e-02  -2.8438432e-01   8.5949944e-01   4.1080428e-01
   4.4035449e+01   6.8759843e+01   9.9422884e-01   4.1604512e-01   1.4297602e+00   5.8987107e-01   6.7899178e-02   1.1713131e+00   7.0544617e-01   6.8686981e-01   5.0723931e-01  -7.6850006e-02   2.8846659e-02  -2.6157810e-01  -1.0971694e-01  -1.7228355e-02   2.4601554e-01  -7.9331070e-01   4.5593992e-01
   4.3046881e+01   6.2535101e+01   1.0270517e+00   4.1502653e-01   1.5000346e+00   6.1538326e-01   7.9458758e-02   1.3431578e+00   5.5226545e-01   6.6923100e-01   7.5842865e-01   6.3624274e-02   6.0674837e-02  -2.3915286e-01  -6.1957093e-02  -2.3721910e-02   1.9895407e-01   1.9657266e-01   1.2952945e-01
   4.0134359e+01   6.4480342e+01   1.1723506e+00   3.8425699e-01   1.5470764e+00   6.3749665e-01   7.1333629e-02   1.2785222e+00   7.7766684e-01   6.8852857e-01   4.5045717e-01  -4.3230263e-02  -4.6319661e-02  -3.3469839e-01  -2.9988951e-01   4.8141926e-02  -3.0018494e-01   7.7310360e-01   1.8210615e-01
   4.1802309e+01   6.8657691e+01   1.1170849e+00   4.5162201e-01   1.5922907e+00   5.6536844e-01   7.3015439e-02   1.1908223e+00   8.5448869e-01   7.4344242e-01   5.7049913e-01   7.1571792e-02  -6.8704818e-02  -7.2911339e-02  -1.6274690e-01  -3.7768625e-02   8.5819295e-02  -2.6844735e-01   8.0475052e-01
   4.1514898e+01   6.2264944e+01   1.1052584e+00   4.2242779e-01   1.6742403e+00   5.5181356e-01   7.4898743e-02   1.3625900e+00   5.3376631e-01   6.0211537e-01   7.6916500e-01   2.5784988e-02  -7.1719750e-02  -2.7907495e-01   5.5286644e-02   1.6267875e-02  -3.8547714e-02   3.4277111e-01   4.3743543e-01
   3.8331239e+01   7.0361833e+01   1.0329521e+00   3.9412164e-01   1.4962741e+00   5.8043888e-01   7.8483713e-02   1.2561141e+00   8.3584633e-01   7.7589656e-01   7.3646658e-01  -4.9592009e-02  -5.8557168e-02   7.5167572e-04   2.2753148e-01  -5.0235476e-02   7.8375204e-02   8.0867081e-01  -8.5114942e-01
   4.0446071e+01   6.2833448e+01   1.1033500e+00   4.2652415e-01   1.5863017e+00   5.6623865e-01   7.4213233e-02   1.3143699e+00   7.0315777e-01   8.3146562e-01   5.3900655e-01  -8.1981051e-02  -2.6338120e-02  -1.8955467e-01   1.9784059e-01   5.9761151e-03   3.3356059e-01  -5.0797397e-01   3.6425713e-01
   4.2811815e+01   6.6321602e+01   1.1595553e+00   3.9445832e-01   1.6685706e+00   5.8060269e-01   7.6113801e-02   1.1149163e+00   6.9247049e-01   8.4706725e-01   4.9109555e-01  -2.5882199e-02  -5.2392722e-02   3.0585973e-01  -2.8607255e-01  -1.0829481e-02   2.1165081e-01   3.9375084e-01  -5.4337236e-01
   3.8078823e+01   6.9171851e+01   1.1496373e+00   4.5281059e-01   1.6268697e+00   6.1601715e-01   6.9533668e-02   1.2481143e+00   5.5985647e-01   6.5662744e-01   4.2957519e-01   3.7624296e-02  -2.4508419e-02   2.6877357e-01   3.2284751e-01  -6.7978949e-02   1.8942886e-01  -3.5368553e-02  -3.9774837e-02
   3.7568952e+01   6.8083032e+01   1.0792197e+00   4.4055312e-01   1.6290154e+00   6.2881050e-01   6.7887105e-02   1.1579160e+00   5.8360631e-01   6.4179215e-01   7.7263071e-01   8.0636642e-02  -7.1965796e-02  -8.0363757e-02  -3.5428103e-02   4.6866209e-03  -2.1814787e-01   2.2645446e-01  -4.3585668e-01
   4.1863339e+01   6.0912252e+01   1.1102143e+00   3.9008008e-01   1.5642157e+00   6.3916425e-01   7.6195765e-02   1.0565904e+00   6.0354790e-01   7.2739728e-01   5.2043324e-01   6.4793541e-02   8.4112277e-02   6.1599852e-02   2.5267213e-01   3.4039587e-02  -2.6854413e-02   6.2224218e-01   3.2119762e-03
   4.2976661e+01   6.0515807e+01   1.1274601e+00   4.2660811e-01   1.4763707e+00   6.4097779e-01   7.8203135e-02   1.3723234e+00   5.3224387e-01   8.4753049e-01   7.2227759e-01  -8.6075918e-02   4.5610199e-02  -3.0273919e-01   8.0777293e-02  -8.0570957e-02   2.8532766e-01  -5.8799556e-01  -7.5733665e-01
   4.4324568e+01   6.4505603e+01   1.1079197e+00   4.1645657e-01   1.6225797e+00   6.4746329e-01   7.0903059e-02   1.0562048e+00   7.7353846e-01   6.7072496e-01   4.3234611e-01  -8.3035216e-02   5.0362324e-02  -3.4382653e-01  -3.1751109e-01  -1.4006037e-02   3.3086529e-01   7.9052627e-01   8.1496937e-01
   4.0737265e+01   6.4844768e+01   1.0418078e+00   4.4877068e-01   1.5931623e+00   6.0135214e-01   7.0389150e-02   1.0675916e+00   7.0916922e-01   8.5765188e-01   4.5518073e-01   8.1845739e-03   1.1186956e-02  -2.5343636e-01   2.8651701e-01   3.8109192e-03   2.5026672e-01  -6.2809509e-01   6.2180006e-01
   4.0967291e+01   6.0363454e+01   1.1622437e+00   4.3404019e-01   1.5840955e+00   6.4929925e-01   7.5151363e-02   1.2407262e+00   7.2803739e-01   6.5464102e-01   5.1055400e-01  -1.0685401e-02   1.0999602e-02  -5.4712518e-03   3.2142607e-01  -1.3762111e-02  -3.0406247e-01   6.4906495e-01  -1.4456161e-01
   4.0845690e+01   6.9322632e+01   1.0353392e+00   3.8767612e-01   1.6355305e+00   6.0292197e-01   6.8070958e-02   1.0528546e+00   7.8005332e-01   7.9578244e-01   4.4589254e-01   1.6056117e-02  -5.7809067e-02   9.6462190e-02  -3.0369529e-01   8.2154051e-02   4.3419531e-03   8.4126001e-01   6.8641615e-01
   4.2063914e+01   6.9250213e+01   1.0233404e+00   4.0621688e-01   1.6313752e+00   5.7390137e-01   7.5855220e-02   1.2050484e+00   8.6512308e-01   7.5825009e-01   6.8089789e-01   6.5139942e-02  -1.6452754e-03   2.0277390e-01  -3.2681858e-01   3.6033158e-02  -1.2610125e-01   5.5802828e-01   6.0755407e-01
   3.8126724e+01   6.5692585e+01   1.0998010e+00   4.4294181e-01   1.4654876e+00   5.9861274e-01   7.4031541e-02   1.0319223e+00   7.7102419e-01   6.1797368e-01   5.8031199e-01  -5.1107203e-02  -6.7536018e-02  -7.2065585e-02  -2.7951918e-01  -5.4200987e-02  -5.0207498e-02   6.1231131e-01  -4.2113334e-01
   4.2666832e+01   6.4947144e+01   1.0868953e+00   3.9357940e-01   1.5264858e+00   6.4226739e-01   7.3398584e-02   1.1116154e+00   7.9423430e-01   6.4188407e-01   7.2352565e-01  -7.1856094e-02  -2.4495854e-02   2.7972090e-03  -3.4486214e-01  -4.8690295e-02   3.1024837e-01  -8.5818316e-01  -5.3991876e-01
   4.0900495e+01   6.8548145e+01   1.0717411e+00   4.1363566e-01   1.5254056e+00   6.0578688e-01   7.9447839e-02   1.3684932e+00   5.3810865e-01   6.5228070e-01   6.7022503e-01   3.4809281e-02  -1.7601155e-02  -4.7939890e-02  -1.3285447e-01  -2.7776016e-02  -3.3196696e-01  -2.9483499e-01  -3.4179453e-01
   4.4278504e+01   6.2398455e+01   1.0534823e+00   4.0652103e-01   1.4672986e+00   5.5397966e-01   6.8375314e-02   1.0944191e+00   5.7426821e-01   8.4912722e-01   4.5070318e-01   3.6811526e-02  -4.5944982e-02   1.9712508e-01   4.8249491e-03   1.6439726e-03  -1.2725095e-01  -8.2061326e-01  -5.6024467e-01
   4.0880427e+01   7.1378161e+01   1.1000594e+00   4.1938625e-01   1.5561597e+00   6.0358560e-01   7.3575324e-02   1.2938791e+00   7.9419018e-01   6.3414631e-01   6.8600207e-01   1.9636984e-02   6.4423236e-02  -3.4179303e-01  -2.4784800e-01  -2.4840080e-02   2.3551938e-02  -3.1677719e-01  -5.7186482e-02
   4.1109334e+01   6.1260883e+01   1.0613999e+00   3.9012095e-01   1.6728041e+00   6.3899202e-01   7.4409745e-02   1.1627909e+00   5.9214723e-01   7.7863334e-01   6.7209325e-01   5.9462193e-02  -5.2762948e-02  -1.2062990e-01  -2.4127925e-02   5.3412584e-02   8.0833043e-02   1.4734148e-01  -3.4908251e-01
   4.3508569e+01   6.9866216e+01   1.0514791e+00   4.5280336e-01   1.5850631e+00   6.4607800e-01   7.3777324e-02   1.2650213e+00   6.5309925e-01   7.1557322e-01   4.7976942e-01   3.7025284e-02  -1.6486198e-03   1.8126766e-01  -2.6951674e-01  -4.0584271e-02   2.4668568e-01  -7.7109729e-01   6.6034614e-01
   4.3539260e+01   6.0683601e+01   1.0352300e+00   4.4237808e-01   1.4888221e+00   6.0380218e-01   7.1883284e-02   1.0637115e+00   5.4212779e-01   6.1970178e-01   7.6807762e-01   4.0550960e-02   3.9957758e-02  -2.4815676e-01   6.7404490e-02  -7.7367088e-03   2.8071933e-01  -7.5651312e-01   3.8708521e-01
   4.2543720e+01   7.1133344e+01   1.0467768e+00   4.0871287e-01   1.6782523e+00   5.9557802e-01   7.8639457e-02   1.3093368e+00   6.9441606e-01   5.4078686e-01   4.7647752e-01  -4.9766994e-02  -1.1654403e-02   7.5174625e-02   1.0159319e-01  -5.6976844e-02  -2.0731907e-01  -7.0314473e-01   5.1785666e-01
   4.0453477e+01   7.0877367e+01   1.0052937e+00   3.8956141e-01   1.6058522e+00   6.1225859e-01   7.7185044e-02   1.3591543e+00   5.6584676e-01   5.2887562e-01   4.5462312e-01  -7.8640626e-02  -1.3184779e-02  -2.5251335e-01   6.4091325e-02  -8.2990154e-02  -3.3607651e-01  -6.3120905e-02   8.1812984e-01
   3.8945262e+01   6.1293080e+01   1.1700857e+00   4.3302310e-01   1.6679130e+00   6.4447651e-01   7.7971976e-02   1.0324604e+00   6.1770820e-01   8.0903084e-01   4.3806336e-01  -3.0218247e-02   3.7321546e-02   1.7383734e-01  -3.0309374e-01   4.9151329e-02  -1.2730056e-01   2.4353351e-02  -3.4239851e-01
   4.3797212e+01   6.7935133e+01   1.1107938e+00   3.9112733e-01   1.4211539e+00   5.7957139e-01   7.3469430e-02   1.0577043e+00   8.3582099e-01   6.1217679e-01   6.1378915e-01  -5.3914391e-02  -2.3092451e-02   3.4116156e-01  -9.0477091e-02   7.3875196e-02   5.3665987e-02   3.1002813e-01  -8.5513291e-01
   4.3866394e+01   6.3865412e+01   1.0664415e+00   4.0072118e-01   1.5410140e+00   5.6802814e-01   7.8278744e-02   1.1611069e+00   6.5592012e-01   6.0078190e-01   6.9554134e-01   3.2168116e-02  -3.9955771e-03   2.0782860e-01  -2.5246107e-01   8.4147999e-02   1.7288341e-01   2.7427606e-01  -7.5902922e-01
   4.0460174e+01   6.2094271e+01   1.1354567e+00   4.0529902e-01   1.6532013e+00   6.4522672e-01   7.9465251e-02   1.0887903e+00   8.2230131e-01   5.3764044e-01   6.7181307e-01   5.1357827e-02   4.2356619e-02   1.2768226e-01  -6.9079691e-02  -2.8812408e-02   1.2080224e-02   6.0597110e-01  -2.1736745e-01
   4.4117876e+01   7.0370361e+01   1.1640472e+00   4.5193606e-01   1.4196488e+00   5.8407414e-01   7.0692695e-02   1.2843070e+00   6.5618872e-01   6.2774706e-01   6.6637999e-01   3.1777621e-02  -5.2723204e-02  -2.2252162e-01   1.9762352e-01  -5.5690509e-02  -3.0729903e-01  -5.0788222e-01  -1.4396548e-01
   3.9772765e+01   6.8382304e+01   1.0782021e+00   4.0956318e-01   1.5198234e+00   5.8390770e-01   7.4388413e-02   1.2285420e+00   5.4719488e-01   7.3482180e-01   7.1351481e-01   2.5073240e-02  -2.9568702e-03  -3.2645274e-01   2.0149289e-01  -8.5380851e-02  -2.5051542e-01  -1.6458665e-01   1.2557907e-01
   4.4444061e+01   6.7975368e+01   1.1672281e+00   4.4163435e-01   1.5814608e+00   6.3310230e-01   6.8758243e-02   1.1745871e+00   7.1204442e-01   7.6140577e-01   5.1512167e-01  -3.2614107e-02   6.7995793e-02   3.2037544e-01  -8.7288158e-02  -6.9727584e-02  -2.1583093e-01  -7.7256563e-01   6.4703049e-01
   4.1880912e+01   6.3598437e+01   1.1474973e+00   4.1287583e-01   1.6625433e+00   5.8846611e-01   7.9987426e-02   1.3477282e+00   5.8911060e-01   6.7920659e-01   7.3135518e-01  -2.4813891e-02   7.7674377e-02  -6.5587513e-02  -7.4165110e-02  -3.4667608e-02   1.7201071e-01  -1.7018964e-02  -1.9868088e-01
   3.9964415e+01   6.3887228e+01   1.1094058e+00   3.8852786e-01   1.6184573e+00   6.3495704e-01   7.6497981e-02   1.0545450e+00   5.7824527e-01   7.0927480e-01   4.8423792e-01  -2.8500641e-02   8.2773976e-02   8.7120329e-02   2.6660097e-02   3.9386038e-02   2.2794935e-01  -1.7220001e-01  -1.4746904e-01
   4.3583619e+01   6.9415932e+01   1.0139708e+00   4.4584049e-01   1.5336193e+00   6.3786852e-01   7.8434003e-02   1.2647687e+00   7.9394672e-01   6.8004046e-01   5.5336302e-01   6.5335525e-02   5.6185848e-02  -1.4170280e-01  -8.9925676e-02  -7.1683459e-02  -3.2050023e-01  -4.5012515e-01   2.1968290e-01
   4.3033494e+01   6.2200435e+01   1.1472029e+00   4.2486938e-01   1.4498056e+00   6.3178592e-01   7.0600211e-02   1.3650324e+00   7.6467228e-01   7.2000373e-01   6.9853138e-01   7.0872569e-02   1.4624805e-02  -5.0431257e-02   3.0801633e-02   1.0587862e-02  -1.0404520e-02   4.8821298e-01  -6.8271717e-03
   4.2329088e+01   6.0669241e+01   1.1525579e+00   3.8096070e-01   1.4164208e+00   5.6432236e-01   7.6458860e-02   1.2292037e+00   5.5775239e-01   7.7984461e-01   6.6482777e-01  -8.2236266e-02  -5.7996141e-02   2.7070362e-01   8.3227389e-03  -1.1897511e-02   4.3467794e-02   4.5128671e-01  -1.7124345e-01
   3.9687196e+01   6.3288974e+01   1.1521240e+00   3.8243743e-01   1.6549394e+00   5.6229116e-01   7.6663122e-02   1.1361756e+00   8.1273224e-01   6.4301598e-01   6.8453120e-01  -1.7934379e-02  -9.4384300e-03  -2.9058665e-01   2.1933631e-01  -8.6269936e-02   1.0311719e-01   6.5673168e-01  -5.7667119e-01
   3.9999970e+01   6.3291530e+01   1.1524918e+00   4.1600654e-01   1.5564735e+00   6.0583860e-01   7.5878242e-02   1.2870457e+00   7.0618757e-01   6.9059283e-01   7.4138282e-01  -5.8803533e-02   2.3455135e-02   2.1028350e-02  -1.3836968e-01  -6.9784471e-02   1.5190917e-01  -4.2746940e-01   6.9875813e-01
   4.2058284e+01   7.0677281e+01   1.0310115e+00   4.0542670e-01   1.4970270e+00   6.0499569e-01   7.2476888e-02   1.1545893e+00   6.5236367e-01   7.4814594e-01   5.2510479e-01  -7.0270444e-02  -8.3107567e-02  -3.2402304e-01  -2.3241175e-01  -5.0478954e-02  -8.8842103e-02   4.3868674e-01  -1.1842888e-01
   4.1860829e+01   6.2666394e+01   1.1268921e+00   4.1113817e-01   1.5205893e+00   6.1071587e-01   6.8353540e-02   1.3376475e+00   7.9457279e-01   8.3179782e-01   4.5438509e-01  -4.8214050e-02   6.3284535e-02   1.1800514e-01  -6.2876713e-02   3.3077930e-02  -1.0248639e-01   3.8968387e-02  -7.6181775e-01
   4.0394716e+01   6.2465095e+01   1.0896750e+00   3.9072510e-01   1.5832163e+00   6.2171819e-01   7.4608532e-02   1.1996342e+00   8.5528670e-01   5.7862070e-01   5.6845725e-01  -6.0483284e-02   6.5223813e-02  -3.3374277e-01   1.2623731e-01   7.8366868e-02  -1.9340394e-01  -8.5922895e-01   1.9257214e-01
   3.8773637e+01   6.8862655e+01   1.0591535e+00   4.2966512e-01   1.5979350e+00   5.5092553e-01   7.2415262e-02   1.3668614e+00   8.6173469e-01   6.2663173e-01   6.8839830e-01   1.7068037e-02  -6.0318708e-02   1.1797468e-01   2.8482481e-02   7.7389137e-02   2.5891694e-01  -5.0569222e-01   7.0365101e-01
   4.3190936e+01   6.5317894e+01   1.0822881e+00   4.1149665e-01   1.5533529e+00   6.3492701e-01   6.8376186e-02   1.3236364e+00   6.5493840e-01   6.3989283e-01   7.5991748e-01  -3.4441913e-02  -8.0195110e-02  -9.5158919e-02  -2.7728840e-01  -6.2422592e-02   1.0264977e-01   4.3356875e-01  -7.5840357e-01
   3.8301362e+01   7.0080252e+01   1.1167888e+00   4.1278423e-01   1.5670018e+00   6.3755970e-01   7.2195781e-02   1.0730333e+00   5.2971807e-01   8.2932194e-01   6.1571762e-01  -4.9080598e-02   1.8534279e-02  -2.4040119e-01   2.4434850e-01   1.4606661e-02   2.6630342e-01   3.1435254e-01  -4.9206392e-01
   3.7465704e+01   6.1415959e+01   1.1676871e+00   4.4435488e-01   1.5048101e+00   5.7894645e-01   7.3407274e-02   1.1095391e+00   5.5937363e-01   7.1598746e-01   7.6727288e-01  -3.9133788e-02   1.1560811e-03  -2.2864536e-01  -6.6969670e-02  -7.7923375e-02   1.8851601e-01   3.0110370e-01  -2.1786039e-01
   4.1714144e+01   6.9529258e+01   1.1193339e+00   4.0403247e-01   1.5369158e+00   5.5142733e-01   7.2087339e-02   1.0518574e+00   8.2306250e-01   6.5525119e-01   4.2794225e-01  -7.5797688e-02  -5.0738983e-02   1.0433464e-01   5.4185828e-02   6.3659955e-02  -8.0141496e-02  -7.5746531e-02   6.4876165e-01
   4.3708887e+01   6.9872252e+01   1.0140389e+00   4.2546280e-01   1.6302508e+00   6.4237359e-01   7.0361798e-02   1.0322756e+00   7.5161337e-01   5.9202401e-01   6.0724919e-01  -5.0847066e-03  -6.5988104e-02   3.6997652e-02   1.5377265e-01   2.2612459e-02   7.9888795e-02  -5.4293469e-02   2.7193929e-01
   3.9224502e+01   6.5786524e+01   1.0680518e+00   4.2910323e-01   1.4964852e+00   6.0541142e-01   7.5009656e-02   1.0888759e+00   8.5271569e-01   8.2521135e-01   4.4238851e-01   1.2544508e-02   4.4141047e-02   7.6313117e-02   1.1712239e-01   3.3287349e-02  -1.9312552e-01  -2.6700927e-02  -4.1475044e-01
   4.3394681e+01   7.0785640e+01   1.1539453e+00   4.0441286e-01   1.6146401e+00   5.7645843e-01   7.6023581e-02   1.0291485e+00   5.8404883e-01   8.0757321e-01   5.5949567e-01   3.9274171e-02   3.3638895e-02   3.2278767e-01   1.5023619e-01   1.8093947e-02  -2.6308103e-01  -8.1722372e-01  -8.2779550e-01
   4.4357587e+01   6.4611390e+01   1.0901822e+00   4.1602831e-01   1.4509660e+00   6.3766546e-01   7.8156292e-02   1.1766130e+00   5.6593828e-01   5.4992004e-01   4.7753816e-01   2.0938508e-02   7.1675624e-02   2.7251186e-01  -2.7970020e-02   4.5225122e-02   3.1240343e-01   3.5261136e-01  -4.3643029e-01
   4.2441949e+01   6.5948521e+01   1.0542693e+00   4.0709316e-01   1.4801086e+00   5.5990873e-01   7.5915819e-02   1.3207453e+00   6.0877510e-01   6.5185476e-01   6.7023433e-01  -3.4429243e-03   8.4121821e-02  -3.6130756e-02  -9.1578095e-02  -6.0659086e-02  -1.0023136e-01   8.3942626e-01   2.6203908e-01
   3.8952706e+01   6.4102368e+01   1.0784691e+00   4.4737889e-01   1.4268791e+00   5.9861109e-01   7.9892815e-02   1.3011711e+00   6.2136614e-01   8.1644785e-01   5.3693539e-01   1.8557876e-02   5.9261248e-02  -2.9408586e-01  -1.7847512e-01   7.1037215e-02  -4.5527999e-02   8.5803484e-01   4.7909807e-01
   4.1667074e+01   6.8931400e+01   1.1343131e+00   4.3232238e-01   1.4695492e+00   6.2639583e-01   7.2541508e-02   1.0950690e+00   6.2762871e-01   7.2890933e-01   4.9751603e-01   2.4111189e-02   3.7091236e-02  -1.7605734e-01  -1.0195001e-01  -3.0014350e-02   2.2313226e-01   7.2600310e-01   2.0004977e-01
   3.8961789e+01   6.1592668e+01   1.1285871e+00   4.4291131e-01   1.4801411e+00   6.0864528e-01   7.1565872e-02   1.1591062e+00   6.2315756e-01   6.4923785e-01   7.5670318e-01   3.5463088e-02  -6.0641301e-02  -9.5943421e-03   1.9335760e-01   5.0363561e-02   2.1850099e-01  -5.5464468e-01  -7.8460655e-01
   3.9447924e+01   6.0947297e+01   1.0569869e+00   4.4118469e-01   1.4417846e+00   5.6901923e-01   7.9486225e-02   1.3144075e+00   7.9029515e-01   7.9602689e-01   6.6332157e-01   5.9458425e-02  -7.8559844e-02   2.8613513e-01  -1.1684176e-01  -2.0190174e-02  -8.3059967e-02  -4.7357435e-01  -3.2937927e-01
   4.4355417e+01   6.1407555e+01   1.0217435e+00   3.9851404e-01   1.5277559e+00   5.5652898e-01   7.1560765e-02   1.1392999e+00   7.1128832e-01   8.4365640e-01   6.3167359e-01   1.9921420e-03   7.8383368e-02   8.1368492e-02  -1.2791539e-01   8.2847965e-02  -1.9960145e-01   4.5203277e-01   5.6536478e-02
   4.1033360e+01   6.7750011e+01   1.0064835e+00   4.2300125e-01   1.4988466e+00   6.1671021e-01   7.1070436e-02   1.2733235e+00   7.9622828e-01   6.2553529e-01   4.7555671e-01  -8.4539056e-02   2.6995914e-02  -3.3479352e-01  -2.4648940e-01  -4.4412539e-02   3.3882584e-01   6.8590957e-01   4.7851743e-01
   3.7899466e+01   6.1831393e+01   1.1724440e+00   3.8720496e-01   1.5949704e+00   6.4461710e-01   7.5041310e-02   1.3564926e+00   5.8903340e-01   7.9352340e-01   5.0014550e-01   3.2991285e-02   2.8483473e-02  -2.1708931e-01  -8.1691943e-02   3.8908595e-02  -9.5684954e-02   7.8485288e-01   2.8332521e-01
   3.7876119e+01   6.5913742e+01   1.0469099e+00   4.1340876e-01   1.6223978e+00   6.2842029e-01   7.1005110e-02   1.1325659e+00   6.5610089e-01   8.6825287e-01   4.4381176e-01  -5.5894502e-02  -1.0416775e-02   4.8086551e-02   2.7399289e-03  -7.7083797e-02  -1.6418444e-01   3.8640613e-01  -1.9042216e-01
   3.7973581e+01   6.5080508e+01   1.0917120e+00   4.4801544e-01   1.6413883e+00   6.1679401e-01   6.7713726e-02   1.0800511e+00   7.4535852e-01   6.4225333e-01   7.4701559e-01   5.6465249e-02   8.1257135e-02   5.2177471e-02   6.8960385e-02  -6.5779183e-02   3.2894249e-01   2.9623583e-01   6.9715535e-01
   3.7567788e+01   6.2894792e+01   1.0237358e+00   4.4866974e-01   1.6124450e+00   5.8898654e-01   7.7080590e-02   1.3447066e+00   5.6175981e-01   6.7933017e-01   5.8113598e-01  -5.0807300e-02  -1.1947901e-02  -1.3927064e-01   1.4048736e-01   7.6482572e-02  -1.0381965e-02   6.2589860e-02   2.2627523e-01
   3.9875369e+01   6.6362156e+01   1.0325748e+00   4.5124656e-01   1.6410768e+00   5.5483439e-01   7.5711698e-02   1.1272350e+00   7.8290327e-01   8.0768038e-01   6.6083893e-01  -5.7524279e-02  -7.5984391e-02  -3.2010087e-01  -3.3478200e-01  -1.9486582e-02   1.1320483e-01   5.6920619e-01   6.6403858e-01
   3.8780106e+01   6.6491489e+01   1.1578981e+00   4.5049176e-01   1.5953269e+00   5.8456519e-01   7.7810891e-02   1.2289539e+00   6.8030636e-01   8.5175410e-01   7.3027124e-01  -6.5747618e-02   3.1929724e-02   2.1371996e-01   5.0465486e-02  -5.1922447e-02   2.3219278e-01   1.3627636e-01   1.5387837e-01
   3.9053481e+01   6.3812949e+01   1.1112656e+00   4.1271020e-01   1.6530694e+00   5.5255657e-01   7.8924267e-02   1.2715080e+00   7.4805920e-01   8.5924744e-01   6.5033689e-01  -3.1092286e-02   6.2671914e-02   2.7463157e-01   2.5679739e-01  -7.0382703e-02  -4.0130766e-02   1.7769683e-01  -7.4901926e-01
   3.9741989e+01   6.4743055e+01   1.0074851e+00   4.3130298e-01   1.4500317e+00   5.7479586e-01   6.9085414e-02   1.1520831e+00   7.3463866e-01   8.5324584e-01   5.0433885e-01   5.7370933e-04   1.6487311e-02   4.3397849e-02  -8.3841127e-02   7.5540810e-02  -9.1860016e-02   1.9665076e-01   2.3489874e-01
   4.4249425e+01   6.0470740e+01   1.1128640e+00   4.1516746e-01   1.6389714e+00   6.2983552e-01   7.7410346e-02   1.2291550e+00   6.8270575e-01   5.7367609e-01   5.4118176e-01  -2.3931093e-02  -1.5118502e-02  -2.9779727e-01  -3.3762034e-01  -5.0266586e-02  -2.4668781e-01  -1.8863631e-01  -2.4004124e-01
   4.2455967e+01   6.2368204e+01   1.1433303e+00   4.1520441e-01   1.5604624e+00   6.4354665e-01   6.7804266e-02   1.3475407e+00   5.5056999e-01   5.3199903e-01   6.2669255e-01   4.9145037e-02   4.1502621e-02  -3.3279304e-02  -2.7339625e-01  -7.0338240e-02  -1.9034048e-01  -5.4400682e-01   5.2010648e-01
   3.7887826e+01   6.9007339e+01   1.0430628e+00   4.0126721e-01   1.6579789e+00   6.1015178e-01   7.3167121e-02   1.2356901e+00   8.5507952e-01   8.0183534e-01   4.3877563e-01  -8.2636042e-02  -5.1887113e-02   2.6009592e-01   1.1187615e-01   2.4648578e-02  -1.0342935e-01   1.5674371e-01   9.0901892e-02
   4.0992053e+01   6.7196464e+01   1.1357587e+00   3.9355377e-01   1.4629688e+00   5.6085999e-01   7.9995810e-02   1.2392685e+00   5.5138577e-01   8.5795249e-01   6.2574455e-01   3.3202806e-02   3.0890434e-02   2.4149445e-01   3.3098933e-02   6.2076801e-03  -7.5608135e-02  -8.3588319e-01  -2.8723942e-01
   3.8581121e+01   6.8999426e+01   1.0356608e+00   4.1017666e-01   1.5698964e+00   6.4722232e-01   6.7389326e-02   1.2369931e+00   7.2969903e-01   6.3407349e-01   4.2688438e-01  -1.8228785e-02  -2.6221787e-02   2.8672301e-01   5.9793373e-02  -2.3190508e-02  -2.9570426e-01   3.1343700e-01  -7.1133782e-01
   4.1554637e+01   6.5556138e+01   1.1540476e+00   4.4743166e-01   1.6152025e+00   6.3084434e-01   6.7816950e-02   1.3724836e+00   7.2431889e-01   5.6573315e-01   7.5297584e-01  -5.7792103e-02  -3.4783947e-02  -7.4255967e-02  -1.4774019e-01  -7.2307970e-02  -2.7767243e-01   1.4426492e-01   3.8888495e-01
   3.8423905e+01   6.1978265e+01   1.0167904e+00   4.3822000e-01   1.6760493e+00   5.7341513e-01   6.8366187e-02   1.3295341e+00   6.9214724e-01   8.2001824e-01   7.5637717e-01  -8.5987333e-02   7.1110047e-02   2.9179871e-01   2.0808203e-01   2.1364766e-02  -1.8854154e-01   3.8623208e-01  -2.2046922e-01
   4.3560094e+01   6.0578208e+01   1.0838332e+00   3.8768919e-01   1.5909734e+00   5.5408398e-01   7.9184614e-02   1.2770395e+00   8.2612561e-01   5.4263843e-01   6.5322302e-01   2.5976191e-02   1.5763048e-02   3.1777574e-01   8.4577460e-02  -4.0494317e-02   3.3300351e-01  -8.3011191e-01   2.5084185e-01
   4.3334965e+01   6.9698898e+01   1.0503456e+00   3.8910081e-01   1.4909145e+00   5.8420431e-01   7.7015592e-02   1.2076619e+00   7.6938496e-01   8.5768661e-01   4.4221307e-01   3.2463802e-02   5.7856745e-02  -2.7314685e-01   1.9858340e-01   2.1823002e-02   2.2987917e-02   5.9494403e-02  -5.7986678e-01
   4.0181798e+01   6.0506771e+01   1.0386166e+00   4.1030949e-01   1.4981509e+00   5.5256510e-01   7.9442987e-02   1.0685450e+00   6.4564024e-01   6.8632495e-01   5.6935142e-01   2.4589996e-02  -6.7036053e-02  -2.8927848e-01   1.5239888e-01   6.3751086e-03  -2.4564874e-01  -6.8817296e-01  -8.4945117e-01
   3.8797393e+01   7.0667906e+01   1.1148185e+00   3.9404776e-01   1.5448387e+00   6.5151257e-01   7.7438969e-02   1.1351640e+00   8.1743406e-01   7.6992739e-01   4.5542519e-01   7.4085936e-02  -7.9957114e-03   1.7349608e-01  -2.3300454e-01   7.0039827e-02  -3.3331577e-01  -7.4244371e-01  -7.1343452e-01
   4.1641877e+01   7.0846273e+01   1.1265823e+00   3.9580669e-01   1.5444042e+00   5.9366435e-01   6.9532915e-02   1.1708791e+00   6.7530469e-01   6.8437327e-01   6.4518639e-01   1.3750944e-02  -6.7877152e-02   3.0737432e-01   7.5876290e-02  -3.9148672e-02   3.0824808e-01   5.1248105e-01   1.4325772e-01
   4.1634678e+01   6.4635761e+01   1.1675562e+00   3.9136825e-01   1.6436632e+00   6.4944339e-01   6.9937696e-02   1.0424974e+00   6.5360507e-01   7.6914417e-01   7.2380916e-01   5.2497193e-02  -6.1318349e-02   1.3138169e-01   2.9592311e-01   8.4912601e-03   1.9298667e-01   3.7649137e-01  -7.1824766e-01
   4.3370856e+01   7.0768774e+01   1.1359004e+00   4.1349488e-01   1.4759853e+00   6.4196391e-01   7.1307173e-02   1.3119538e+00   5.4911683e-01   7.6464828e-01   6.3390530e-01   2.6653521e-02  -1.7360000e-02  -1.3679574e-01   5.5885798e-02  -3.5332518e-02  -4.3821995e-02   3.8902545e-01   2.8993469e-02
   4.4151180e+01   6.5776529e+01   1.1707083e+00   4.1458805e-01   1.4639948e+00   5.9572609e-01   6.8060336e-02   1.3650609e+00   8.6165211e-01   8.4282510e-01   7.2312677e-01  -2.2555025e-02   5.6787785e-02  -8.9521996e-02   1.3497438e-02   2.6733754e-02   1.4245409e-01  -1.4317649e-01   4.7480159e-01
   3.7723941e+01   6.9328131e+01   1.1604439e+00   3.9835109e-01   1.5337274e+00   5.7059510e-01   7.3781548e-02   1.0806752e+00   7.0552690e-01   6.7289122e-01   4.6312624e-01   3.3903681e-03  -3.4694533e-02  -2.8081906e-01  -8.5408806e-02   2.7332061e-02   8.2356484e-02  -8.1532484e-01  -7.4419497e-01
   3.9132287e+01   7.0753081e+01   1.0122389e+00   4.2480735e-01   1.4650441e+00   5.7320194e-01   7.8964943e-02   1.1785673e+00   6.9013532e-01   6.8881754e-01   5.2606810e-01   1.3708856e-02  -4.4038778e-02   1.1280300e-01   2.9501844e-01   4.2190283e-02  -3.2831904e-01   7.1053852e-01   4.8059430e-01
   3.8724969e+01   6.8301824e+01   1.0993802e+00   4.1699556e-01   1.5551825e+00   6.2136195e-01   6.8161927e-02   1.0643677e+00   8.2513953e-01   8.5312394e-01   5.9431155e-01  -1.0085402e-03   2.3027288e-02   5.4413134e-02  -9.0624141e-03  -6.6198459e-02  -5.5788291e-02  -1.5406589e-01   2.7399115e-01
   4.4527031e+01   6.5815937e+01   1.0991987e+00   4.3605801e-01   1.4874657e+00   6.2035296e-01   6.9097614e-02   1.1309610e+00   7.6515218e-01   6.0523878e-01   4.5244956e-01   7.3031473e-02   6.9890320e-02   3.2474167e-01  -2.9607781e-01  -4.6640435e-02   4.4111572e-02  -3.7921971e-01   5.1876310e-01
   3.8713795e+01   6.2363044e+01   1.0159156e+00   4.4787862e-01   1.4553868e+00   6.0386175e-01   6.7860231e-02   1.0326198e+00   7.7238083e-01   8.3768420e-01   5.7106722e-01   8.5630923e-02   1.9013526e-02   1.1611293e-01   2.4368945e-02  -6.0674364e-02   3.4225361e-01   4.3384585e-01   7.6312746e-01
   3.8512476e+01   6.1301497e+01   1.0296803e+00   4.1481528e-01   1.6317830e+00   5.6327482e-01   7.4471301e-02   1.2503019e+00   7.1381539e-01   5.3211205e-01   6.5771958e-01  -2.7236071e-02   1.4361853e-02  -1.2415647e-01  -3.1086046e-01  -4.4968940e-02   1.4707310e-01   2.2142320e-01  -5.9984365e-02
   3.9228619e+01   6.4803033e+01   1.0646833e+00   4.4756468e-01   1.4188844e+00   5.6452063e-01   7.1281089e-02   1.2954583e+00   6.1282572e-01   8.7090008e-01   5.1417779e-01   7.0416377e-02  -5.8338146e-02  -2.1649072e-01  -1.2504158e-01   7.0149897e-02   3.1859451e-01  -3.3651881e-01  -3.8884661e-01
   3.8795157e+01   6.1404490e+01   1.1589621e+00   4.4562030e-01   1.6371149e+00   6.3243286e-01   7.8515804e-02   1.1589454e+00   7.0658263e-01   7.5261908e-01   4.6125111e-01  -3.5526460e-02   5.8213097e-02   2.3303687e-01  -2.0089119e-01  -2.2785010e-02   1.3262955e-01  -7.3985692e-01   3.8552547e-01
   4.0841553e+01   6.6818730e+01   1.0138224e+00   4.3466294e-01   1.5406266e+00   6.1100493e-01   7.6823101e-02   1.3283216e+00   7.7632715e-01   7.2783185e-01   5.3447934e-01   9.6404173e-03   7.6216714e-02  -3.2599901e-01  -2.3231112e-01  -5.7181044e-02   1.4381540e-01   6.5704695e-01  -6.2096845e-01
   4.3963357e+01   6.9314803e+01   1.1376784e+00   4.0544268e-01   1.6829065e+00   6.1669199e-01   7.3910268e-02   1.3417813e+00   7.6422185e-01   7.1925291e-01   4.9021581e-01   1.1887284e-02  -5.2704074e-02  -7.3123358e-02  -9.3693911e-02  -5.8740517e-02   3.3331093e-01  -6.1767690e-01   4.6076339e-01
   4.3924740e+01   6.0484091e+01   1.1455769e+00   3.8769394e-01   1.6707906e+00   6.1489156e-01   7.8339031e-02   1.0273482e+00   5.7289939e-01   5.9555066e-01   5.4448266e-01   5.8443132e-02   5.8539096e-02  -1.2033928e-01  -2.6132861e-01  -2.4069567e-02  -1.6614216e-01  -8.0609349e-01  -4.5301270e-01
   3.9156995e+01   7.1318502e+01   1.1216416e+00   4.4996803e-01   1.4671365e+00   6.0411446e-01   7.2139055e-02   1.3117236e+00   7.7812366e-01   7.1393387e-01   6.5872888e-01   6.1685120e-03   6.5186184e-02  -6.8052605e-03  -7.5655396e-03   6.2419490e-02   2.2668395e-01   8.5521174e-01   4.0063589e-01
   4.4173694e+01   6.0986124e+01   1.0919039e+00   3.8610893e-01   1.4606206e+00   5.6202338e-01   7.1765663e-02   1.1588728e+00   8.1043025e-01   6.9966528e-01   6.2850209e-01  -2.7346868e-02   9.7018824e-03   7.2847247e-02   1.9579115e-01  -6.2088281e-02   3.2522313e-01  -1.3318342e-01   2.9996087e-02
   4.3525799e+01   6.6842205e+01   9.9033511e-01   4.5039865e-01   1.6108688e+00   5.6345039e-01   6.7547680e-02   1.2623945e+00   6.5689604e-01   8.0092092e-01   4.9133343e-01  -4.3204025e-02  -3.9442386e-03   7.5454568e-02  -3.9595020e-02   4.6710682e-02   2.7405427e-01  -4.5766256e-01   3.2940353e-01
   3.8779540e+01   6.6591219e+01   1.0689383e+00   4.0238422e-01   1.6783877e+00   5.6714530e-01   6.8487369e-02   1.1005991e+00   6.5670939e-01   7.8853697e-01   6.4178010e-01  -1.2773600e-02  -5.4119739e-02  -3.3017322e-01  -2.5364281e-02   4.0457800e-02  -5.3278139e-02   2.9184118e-01   5.5732044e-01
   4.2138492e+01   6.6466808e+01   1.0997855e+00   4.3384474e-01   1.5072653e+00   5.9239550e-01   7.0211005e-02   1.0643334e+00   5.5595733e-01   5.9814755e-01   6.1348048e-01  -2.6672493e-02   2.5107724e-02  -2.4025203e-02   1.6843176e-02   4.0281051e-04  -2.4969624e-01   7.8504219e-01   7.7412632e-01
   3.8742761e+01   6.2509692e+01   1.0611176e+00   4.0417874e-01   1.6067789e+00   5.9366673e-01   7.9143769e-02   1.2028139e+00   5.7354007e-01   6.2459431e-01   5.2351486e-01   3.5399473e-02  -7.5113195e-02   1.6901353e-02   3.0833297e-01   5.1662630e-03  -2.1018284e-01  -3.9285441e-01   7.3293805e-01
   4.3328086e+01   6.2629719e+01   1.1546853e+00   4.3663087e-01   1.6536751e+00   6.3437815e-01   6.8544164e-02   1.2177119e+00   5.9419212e-01   7.2859824e-01   4.8889700e-01  -6.5247193e-02  -5.5656764e-02  -6.9337055e-02  -2.1505221e-01  -8.4644825e-02   2.6488521e-01   7.1249121e-01  -6.4580623e-01
   4.4348158e+01   6.2096815e+01   1.1070274e+00   3.8117852e-01   1.5395851e+00   5.9187791e-01   6.9427196e-02   1.0934585e+00   8.0158534e-01   7.1527624e-01   7.4407964e-01  -6.8861541e-02   8.6357915e-02   1.3619362e-01  -3.3330578e-01   1.8361037e-02   1.0400472e-01   5.8043241e-01   2.8792552e-02
   4.2641314e+01   6.5092402e+01   1.0211241e+00   4.1429068e-01   1.4600096e+00   6.0916730e-01   7.0217803e-02   1.0335865e+00   5.8031111e-01   5.8740666e-01   4.9319000e-01   4.2945503e-02  -4.6850829e-02   1.6009479e-01   4.1023131e-02   3.9031779e-02  -2.6371694e-01  -3.5885777e-01   2.1212363e-02
   4.1273176e+01   6.6491978e+01   1.0077794e+00   4.1896571e-01   1.5261899e+00   6.0168455e-01   6.9764966e-02   1.0808544e+00   8.1729229e-01   5.4487792e-01   6.3895102e-01   4.6864005e-02   1.9095216e-02  -2.2792864e-01   1.9445331e-01  -1.8765180e-02   2.7864545e-02  -2.9756886e-01   1.8660146e-01
   3.8444938e+01   6.0978754e+01   1.0716461e+00   3.9348758e-01   1.5806634e+00   6.3251026e-01   7.3108609e-02   1.3099542e+00   8.5941286e-01   8.3506593e-01   7.3674636e-01  -4.5694807e-02  -7.8848571e-02   6.8949697e-02  -2.9655538e-02   2.4969490e-03   3.2136464e-01   1.0588463e-01  -2.9055303e-01
   4.2874720e+01   6.6927459e+01   1.1696568e+00   3.9495913e-01   1.5527211e+00   6.5013354e-01   7.0888328e-02   1.0322878e+00   7.9201425e-01   7.5873306e-01   6.7281386e-01  -3.0288039e-02   1.5297773e-02  -2.5559766e-01   7.7605460e-03   8.7666617e-04  -2.6188656e-01  -1.5578354e-01  -2.9155718e-01
   3.8509497e+01   6.2978870e+01   1.0099582e+00   3.8647371e-01   1.5456862e+00   5.7270001e-01   7.1726769e-02   1.2792721e+00   6.3091631e-01   6.6365949e-01   7.3098239e-01  -4.9948831e-02  -5.9570818e-02   2.5663013e-01   1.7424497e-02   5.5361248e-02   2.7200671e-01   6.0541788e-01   7.5403600e-01
   3.7891070e+01   6.3544426e+01   1.0527865e+00   4.4532309e-01   1.6052584e+00   6.2628517e-01   7.4599272e-02   1.3265339e+00   5.9341894e-01   5.6411735e-01   7.6578395e-01   4.9046590e-02  -2.2660251e-03   8.4586991e-02   2.8405937e-01   6.7881390e-03   5.8619920e-02  -5.1715282e-01  -1.9478971e-01
   3.7970953e+01   6.9451304e+01   1.0154838e+00   4.1027370e-01   1.5529229e+00   5.8311602e-01   7.1935476e-02   1.2167480e+00   8.1344175e-01   7.6101008e-01   5.3983549e-01  -4.4591040e-02   1.5124820e-02  -2.5934746e-02  -8.1631551e-02  -7.8474760e-02  -8.5538962e-02  -4.2854579e-01  -6.4261599e-02
   4.0282120e+01   6.4640358e+01   1.0712067e+00   4.2209561e-01   1.6304904e+00   5.9894529e-01   7.1831937e-02   1.1744163e+00   7.6138635e-01   6.7305508e-01   7.0485357e-01   1.0336403e-02  -9.0676900e-03  -1.9577919e-01  -3.1972538e-01   1.8227311e-02  -4.3393860e-02  -6.7184108e-01  -6.4691799e-01
   4.0597986e+01   6.7554601e+01   1.1232522e+00   4.1814955e-01   1.5613389e+00   5.9170104e-01   7.9772700e-02   1.0303773e+00   5.7409909e-01   8.1415609e-01   6.1022128e-01   2.0557731e-02  -7.5122943e-02  -3.6889493e-02  -2.7809848e-01  -4.2919746e-02  -3.3897251e-01   3.3686769e-01   1.0952426e-01
   3.8362962e+01   6.4767570e+01   1.0756918e+00   4.2577545e-01   1.5288939e+00   6.0789399e-01   7.0646487e-02   1.3535349e+00   7.0866994e-01   5.5852606e-01   4.8118296e-01   8.4712434e-02  -2.8543090e-02   5.5539972e-02  -2.6291688e-01  -3.9107004e-02  -2.7272801e-01   4.8260362e-01  -8.1437045e-02
   4.3082547e+01   6.2138126e+01   1.0112964e+00   4.3494237e-01   1.4783933e+00   5.5896474e-01   7.1171265e-02   1.2956265e+00   7.6205537e-01   6.7422618e-01   4.3777883e-01  -8.0682819e-02  -2.9341002e-02  -1.6623334e-01  -2.9391171e-01  -4.1215868e-02  -2.9336491e-01  -6.0634009e-01  -8.0486892e-01
   3.8478048e+01   6.6471581e+01   1.1277009e+00   4.2128834e-01   1.6198897e+00   5.8797601e-01   6.7908210e-02   1.2595277e+00   7.0753871e-01   6.7297191e-01   4.3235129e-01  -2.7941377e-02   2.6029591e-02  -1.4356130e-01  -2.1828951e-01   2.4604571e-02   1.5085659e-01   5.1674942e-01   4.4344703e-01
   4.1470132e+01   6.6577647e+01   1.0557254e+00   4.1587123e-01   1.6676488e+00   6.4092730e-01   7.4264647e-02   1.3453536e+00   7.0673688e-01   7.9689819e-01   6.3751226e-01   5.2949603e-02  -7.9179260e-03   1.1530214e-01   6.0880890e-02   4.1618881e-02  -8.4618837e-02   2.5982814e-01   4.9255789e-01
   3.7557393e+01   7.0320057e+01   1.1344167e+00   4.0272432e-01   1.6447017e+00   6.4910953e-01   7.4092490e-02   1.2221031e+00   8.3367184e-01   7.7064937e-01   6.6074469e-01   8.1033248e-02  -4.0243723e-02  -1.7684636e-01   2.5087408e-01  -6.0264385e-02   3.0733187e-01   7.3382279e-01  -2.6800530e-01
   3.9971569e+01   6.2740594e+01   1.1190649e+00   4.5295779e-01   1.4350598e+00   6.1089819e-01   6.8962647e-02   1.0359474e+00   5.4972720e-01   8.1412008e-01   4.5435167e-01   6.1533985e-02   4.2807885e-02  -2.5961056e-01   1.1811796e-01   5.4464268e-02   3.1074369e-01   1.0423988e-01   1.2928206e-01
   3.7588475e+01   6.2019986e+01   1.0925768e+00   4.3914232e-01   1.6276349e+00   6.2170525e-01   7.5266008e-02   1.3627340e+00   5.6858907e-01   5.2935313e-01   6.9584981e-01   3.9003249e-02   2.5236098e-02  -4.8579455e-02   3.6521678e-02   5.8351490e-03  -6.6702274e-02  -4.0953389e-01  -9.1768082e-02
   4.4041751e+01   6.2276890e+01   9.9893155e-01   4.1987144e-01   1.6664809e+00   6.1368900e-01   7.7519159e-02   1.0408511e+00   5.7150890e-01   7.5317267e-01   6.8545314e-01   7.0496681e-02   6.5656358e-02   3.5552064e-02  -3.0939419e-01   1.3402774e-02   2.7442597e-01  -3.2152062e-01   1.6078176e-01
   4.3547700e+01   6.9153534e+01   1.1097121e+00   3.9644513e-01   1.6726410e+00   6.2377055e-01   7.9888012e-02   1.0531508e+00   6.4937366e-01   5.7590911e-01   4.6001439e-01   4.2300990e-02   6.3054601e-02  -3.3834423e-01   3.3873930e-01  -6.7377559e-02  -2.1075405e-01   8.2822043e-02   2.0130112e-02
   4.3666785e+01   6.0783579e+01   1.0056020e+00   4.5296870e-01   1.5860698e+00   6.5271428e-01   7.3697991e-02   1.2948849e+00   8.0880139e-01   7.3371522e-01   4.3367617e-01   4.1425195e-02   6.2732502e-03  -6.0480175e-02  -2.4235425e-01   3.9788616e-03   1.0016218e-01  -7.2794577e-01   6.7989216e-01
   4.4060973e+01   7.0991034e+01   1.0891339e+00   3.8961785e-01   1.5477980e+00   6.3679845e-01   7.0582296e-02   1.0874208e+00   6.0827897e-01   7.0171834e-01   7.1975138e-01   1.9264274e-02   6.1783325e-02  -4.5376565e-02   2.9271986e-01  -3.7924201e-02   9.7066373e-02  -4.2877255e-01  -2.4587652e-02
   3.9232490e+01   6.8362483e+01   1.0910144e+00   4.4183679e-01   1.5485472e+00   5.7716962e-01   7.2330558e-02   1.2574290e+00   5.4014421e-01   7.0209860e-01   6.8961562e-01  -1.9005090e-02  -8.4820199e-02   3.2697143e-01   3.2065080e-01  -1.4527134e-02  -1.1768526e-01   1.0376124e-01   7.3939853e-01
   4.4527758e+01   6.1326658e+01   1.1696288e+00   4.3508535e-01   1.6695501e+00   5.8254965e-01   7.3191869e-02   1.3655897e+00   8.0020367e-01   7.4234960e-01   4.6898959e-01  -7.2563164e-02  -7.5729318e-02  -2.3277626e-01   1.1029192e-01  -4.6965887e-02  -2.7929963e-01  -1.9297486e-01  -2.2999881e-01
   3.7772461e+01   6.4134857e+01   1.1680703e+00   4.0312401e-01   1.6027146e+00   5.8124193e-01   7.3950838e-02   1.2862138e+00   5.4665160e-01   7.7717978e-01   6.4558801e-01  -4.2730214e-02   3.1510601e-02   1.9071467e-02  -6.8294284e-02   3.5317785e-02   1.9627850e-01   5.8485833e-01  -3.1669405e-01
   3.9065438e+01   6.5475729e+01   1.0940102e+00   4.5186424e-01   1.5622511e+00   6.5012299e-01   7.8331123e-02   1.2391359e+00   5.8438841e-01   8.6343100e-01   4.8057642e-01   1.4452544e-02  -6.0000481e-02  -1.0774710e-01  -2.1615915e-01   4.6085892e-02  -3.1579206e-01  -5.1823988e-01   1.5676543e-01
   3.9611501e+01   6.1917972e+01   1.0542520e+00   4.4508854e-01   1.6284208e+00   5.6576780e-01   7.2261516e-02   1.2045298e+00   8.7133126e-01   5.4196253e-01   5.9890368e-01   5.3029062e-02   8.2394260e-02  -1.3268487e-01  -3.6032388e-02   6.6588556e-02  -3.8201479e-02   2.3461602e-02  -2.7915342e-01
   3.8794260e+01   6.8601712e+01   1.0685487e+00   4.3776101e-01   1.5814088e+00   5.8305778e-01   7.8611623e-02   1.0958308e+00   8.2021870e-01   8.2668288e-01   4.9393045e-01   8.1907405e-02   1.5620003e-02  -1.6410228e-01  -2.7317481e-02  -2.3589371e-02  -2.7665920e-01  -1.5658007e-01  -8.4745921e-01
   3.8875403e+01   6.0958703e+01   9.9201712e-01   4.1170603e-01   1.6768256e+00   6.2079673e-01   7.2848271e-02   1.2102413e+00   8.6367006e-01   8.7137849e-01   5.2770516e-01  -7.1922772e-02   2.1795045e-02  -2.7951540e-01  -8.2097869e-02   3.4943965e-02   2.0317575e-01  -6.7891783e-01   6.0227959e-01
   4.2509176e+01   6.9321227e+01   1.1724822e+00   4.1458395e-01   1.4263778e+00   5.8420745e-01   6.9410468e-02   1.2509247e+00   6.5361266e-01   6.9048841e-01   6.3687134e-01   3.6009705e-02  -5.8122659e-02   2.8229359e-01   7.4327253e-02   6.7591113e-05  -2.5759570e-01   6.0306425e-01  -4.1343828e-01
   4.0509305e+01   6.0425669e+01   1.1275948e+00   3.9563375e-01   1.4959033e+00   5.8646544e-01   7.4279428e-02   1.2541815e+00   7.3488150e-01   6.7499785e-01   6.7858741e-01   3.4468786e-02  -7.3066714e-02  -5.7056501e-02   2.2971364e-01   6.4224250e-03  -9.4506857e-02  -7.6082048e-02  -2.4549217e-01
   4.0664249e+01   6.5562114e+01   1.0922376e+00   3.8867127e-01   1.4789147e+00   5.8057079e-01   7.5006089e-02   1.0873323e+00   6.7693380e-01   7.8965358e-01   4.7697489e-01  -4.7397383e-02   5.4455626e-02  -1.5560232e-02  -2.2404704e-01   5.1348200e-02  -2.9866191e-01   1.3083197e-01  -1.9437893e-01
   3.9761904e+01   6.4184776e+01   1.0325424e+00   4.4337689e-01   1.6150104e+00   6.2990910e-01   7.3181897e-02   1.3458606e+00   8.2792858e-01   6.4109425e-01   7.1821269e-01  -4.1917462e-02  -1.6942026e-02  -3.6572173e-02   2.4652686e-01  -5.8586835e-02  -5.4184551e-02   8.0640111e-01  -5.0643552e-01
   4.4095886e+01   7.0068130e+01   1.1061960e+00   4.0473521e-01   1.5421789e+00   5.8188299e-01   7.9775197e-02   1.1857168e+00   5.8183944e-01   6.4529299e-01   7.5476208e-01   7.8659386e-02  -6.6862012e-02   1.1757327e-01   2.3360756e-01  -8.4635033e-02   4.0917237e-02   7.8911285e-01  -2.4876438e-01
   4.2995795e+01   7.0635555e+01   1.1687154e+00   3.8568043e-01   1.6476649e+00   5.9716218e-01   6.8603955e-02   1.0906613e+00   5.5103329e-01   6.6167734e-01   5.3458627e-01   4.3521967e-02   4.1567335e-02   1.9919411e-01   2.4810873e-01  -5.2229395e-02  -2.1089372e-01   8.3864416e-01  -7.3847161e-01
   4.2411369e+01   6.2981358e+01   1.1025785e+00   4.5122499e-01   1.5652245e+00   6.1979932e-01   7.6053016e-02   1.2810249e+00   5.8803808e-01   6.9715549e-01   7.7270128e-01   3.0660276e-02   3.2280242e-02  -3.3390000e-01   9.5858831e-02   8.4800794e-02   9.4468214e-02   6.1103168e-01  -6.1119015e-02
   4.3736764e+01   6.8248105e+01   1.1345827e+00   3.8352623e-01   1.5852060e+00   5.7609213e-01   7.0549473e-02   1.0279627e+00   7.3724760e-01   5.8304124e-01   5.7985363e-01   7.2923735e-02  -4.7989138e-02  -8.8432860e-02   1.3624111e-01   8.2038680e-02   1.3721806e-02  -7.8389989e-02   5.6665976e-01
   4.1970215e+01   7.0510693e+01   1.0102094e+00   4.0849292e-01   1.6521275e+00   6.2862378e-01   6.8931354e-02   1.2849485e+00   7.3702703e-01   5.7708468e-01   6.7094268e-01  -3.7515643e-02   6.7872939e-02  -2.5674499e-01   2.3164731e-02   5.5485149e-02   3.4226007e-01   5.8025058e-01  -7.0283277e-01
   4.0950846e+01   6.2332514e+01   1.0327379e+00   4.2996579e-01   1.4617132e+00   5.6498509e-01   7.9795296e-02   1.1323653e+00   7.7273014e-01   7.0743488e-01   5.3074841e-01  -7.8202440e-02   1.3599519e-02   1.5165914e-01  -2.8359078e-01   2.0965832e-02  -3.1101893e-01  -6.4181894e-01   1.0057230e-01
   4.1071779e+01   6.6129802e+01   1.0514779e+00   3.9376886e-01   1.6189236e+00   5.7384839e-01   7.8592677e-02   1.0872979e+00   7.7773096e-01   6.0549051e-01   5.8815765e-01  -3.9626330e-03  -1.1036579e-02  -3.8424085e-02  -2.5389407e-01  -3.3097379e-04   1.5829614e-01   3.4129738e-01   1.2392476e-01
   4.0971316e+01   6.1359017e+01   9.9088442e-01   4.4730303e-01   1.4478212e+00   5.6944534e-01   7.2672317e-02   1.2500542e+00   7.0355421e-01   7.7043098e-01   4.3114636e-01  -5.9893980e-02  -4.4507305e-02  -2.1968658e-01   2.8557102e-01  -2.1879557e-02   1.1809512e-01   9.0250286e-02   5.9354602e-01
   4.1489713e+01   7.0153929e+01   1.1399714e+00   4.4350809e-01   1.4758676e+00   6.5018766e-01   7.3922798e-02   1.0957275e+00   8.3275323e-01   8.1453893e-01   5.5128491e-01   2.6966805e-02   3.8332187e-02  -1.4416819e-01   1.5451970e-01  -4.0723975e-02  -3.3857079e-01  -7.6853930e-01   2.2130926e-01
   4.2745305e+01   6.4878171e+01   1.1705075e+00   4.1661691e-01   1.5544999e+00   6.3176171e-01   6.7460805e-02   1.2721661e+00   7.1945805e-01   8.7179161e-01   6.0635557e-01   6.6350982e-05  -3.3647370e-02   1.9624255e-01   2.2052318e-01   3.2672141e-02  -2.9280505e-01   1.8349267e-01   6.5112293e-01
   4.4533693e+01   6.2694910e+01   1.0560954e+00   4.0969135e-01   1.4481122e+00   5.8752297e-01   6.7887958e-02   1.0730824e+00   8.1037367e-01   7.6761285e-01   5.3138269e-01  -2.0073528e-02  -6.5784732e-02  -1.9273761e-01   1.7493321e-01   7.2603542e-02  -2.5891596e-01   6.6285891e-01  -7.7625660e-01
   3.8651958e+01   6.1652733e+01   1.0029206e+00   4.0281230e-01   1.4528123e+00   5.6455540e-01   7.5846359e-02   1.3353004e+00   8.6404452e-01   7.7500372e-01   5.1846572e-01  -6.6877531e-02  -5.7999811e-03  -1.5379642e-01  -7.4517410e-02  -4.9719259e-02   2.3984057e-01  -8.5593080e-01   5.6822623e-01
   4.2445006e+01   6.3540975e+01   1.1623407e+00   4.2669645e-01   1.5013186e+00   6.3419455e-01   7.9861694e-02   1.2135491e+00   5.2726202e-01   5.8355741e-01   5.7850731e-01  -2.6653826e-02  -2.0053732e-02  -8.9881906e-03  -2.0372744e-01   8.1194980e-02  -3.1899803e-01   3.9287775e-01   2.6393445e-01
   3.8067304e+01   6.1904518e+01   9.9719634e-01   4.3803291e-01   1.4172006e+00   5.5232449e-01   6.9614486e-02   1.3313900e+00   5.3271441e-01   6.3558063e-01   4.7258682e-01  -6.9276270e-03  -3.8927384e-02   3.4093052e-01   7.2990546e-02  -3.7931389e-02   1.7400374e-01   1.3552963e-02  -4.2352505e-01
   4.0969618e+01   6.5483454e+01   1.1671898e+00   4.4146481e-01   1.4176388e+00   6.2102529e-01   7.9567527e-02   1.2387513e+00   8.4354540e-01   6.6752038e-01   4.3403076e-01   6.7443511e-03   6.1976337e-02  -1.3967276e-01   1.9257522e-01   9.0072717e-03  -2.5240899e-01  -5.1093974e-01   8.3996645e-02
   3.7595229e+01   6.6497951e+01   1.0742335e+00   4.1296880e-01   1.6648302e+00   6.5163393e-01   7.2899853e-02   1.1109878e+00   7.0523433e-01   6.1476706e-01   6.8356404e-01  -3.7408873e-02   4.0536330e-02   1.0672702e-01   7.1290892e-02   8.1012906e-02   3.1843820e-01   5.7983194e-01  -5.3099447e-01
   3.8790534e+01   6.5957600e+01   1.1071325e+00   4.2627790e-01   1.4920512e+00   6.3943542e-01   7.7669281e-02   1.3630228e+00   6.2506105e-01   7.1456363e-01   6.2614099e-01   1.6654197e-02   2.4100080e-02  -1.9978721e-01   2.5565083e-01  -8.4846950e-02   3.3063081e-01   7.8785547e-02  -1.2181354e-01
   3.9843338e+01   6.4714060e+01   1.0991496e+00   4.5101893e-01   1.4884951e+00   6.2187539e-01   6.9422416e-02   1.3606985e+00   6.1737327e-01   5.6000694e-01   7.5970747e-01   4.3502884e-02   2.9396801e-02   1.7183231e-01   1.0290219e-01   3.8272321e-02  -1.5553372e-01   2.6756011e-01  -3.0933707e-01
   4.4159346e+01   6.6468084e+01   1.0813048e+00   3.8868170e-01   1.4416877e+00   6.4823228e-01   7.4910809e-02   1.1162805e+00   8.5702472e-01   7.5922945e-01   7.0443471e-01   7.8894228e-02   3.3814522e-02  -2.6514176e-01  -2.6660554e-01   2.6329883e-02  -4.6572005e-02   4.7332926e-02  -5.9746738e-01
   4.2282905e+01   6.2932378e+01   1.0898682e+00   4.3415269e-01   1.5819964e+00   6.4235199e-01   7.4857422e-02   1.0526515e+00   8.6041548e-01   8.0055968e-01   5.7162648e-01  -6.5985887e-02  -4.2219605e-02  -2.9715716e-01  -2.5939097e-01  -1.1786828e-02  -1.3374275e-01  -8.1688139e-01   5.6433164e-01
   4.3030155e+01   6.6178036e+01   1.0277306e+00   3.8664921e-01   1.4873419e+00   5.9821056e-01   7.5028846e-02   1.3355314e+00   8.3967595e-01   7.3737272e-01   4.6541129e-01   4.9888512e-02  -1.7493753e-02   2.2204282e-02  -3.0558131e-01   8.3533893e-02  -3.4283782e-01   5.2056301e-03  -1.1261801e-01
   3.8333011e+01   7.0447470e+01   1.0134579e+00   4.2981981e-01   1.6704601e+00   6.3471782e-01   6.7610185e-02   1.3655286e+00   8.3193892e-01   6.7592490e-01   6.5810611e-01   3.0404219e-02   2.7297144e-02  -2.1938932e-02   1.6225876e-01  -6.8457451e-02  -2.1916257e-01   8.4617825e-01   1.0211586e-01
   3.9261900e+01   6.2263594e+01   1.1648268e+00   4.0353127e-01   1.5664180e+00   5.8025777e-01   7.5224934e-02   1.0453714e+00   6.5675640e-01   5.7283011e-01   7.2632049e-01   8.4093295e-02  -6.3222553e-02  -1.1079728e-01  -1.2246514e-01   4.0928395e-02   9.2212353e-02  -1.6963442e-01   3.4485768e-01
   3.9815300e+01   6.2301221e+01   1.0920307e+00   4.1036682e-01   1.6137220e+00   5.9173549e-01   7.0851697e-02   1.2698017e+00   5.5746605e-01   6.2667960e-01   6.9735381e-01  -2.9876013e-02  -3.8989891e-02   3.0055906e-01  -6.4000116e-02   2.2954018e-03   1.0140399e-01   4.3909657e-01   8.4137420e-01
   3.8767912e+01   6.6399821e+01   1.0246966e+00   4.1064663e-01   1.4637181e+00   6.4828810e-01   7.9200515e-02   1.2645873e+00   8.0726440e-01   7.8451881e-01   4.8662986e-01   1.9231440e-02  -1.8087469e-02  -1.8715439e-01  -5.3834624e-02  -1.3203262e-02  -2.4263763e-01   3.5063161e-01   8.6234397e-01
   3.9995874e+01   6.6270125e+01   1.0184337e+00   4.0365224e-01   1.4681328e+00   5.8705529e-01   6.8465379e-02   1.0690146e+00   5.7711384e-01   5.3155032e-01   6.7998180e-01  -2.6075121e-03   6.6919414e-02   3.4291345e-01  -1.0306881e-01   2.1438076e-02   2.9377991e-01   1.0322696e-01  -5.8059131e-01
   4.1752161e+01   6.9074960e+01   1.0018701e+00   4.2413085e-01   1.6354677e+00   5.9697154e-01   7.7621855e-02   1.1815895e+00   7.9468899e-01   7.6466515e-01   7.2686078e-01   6.9942067e-02   4.3492044e-02   9.2422788e-02  -2.5474390e-01   4.0545999e-02  -2.7629107e-02   5.9987690e-01   1.5771498e-01
   4.3270392e+01   6.6495552e+01   1.1125358e+00   4.3011525e-01   1.4638722e+00   6.3726136e-01   6.9194519e-02   1.0721500e+00   8.2527576e-01   6.7908622e-01   6.3844069e-01   6.2195301e-02   7.8446461e-03  -2.4521575e-01  -2.3068710e-01  -5.0230198e-02   2.0410238e-01   8.1364615e-01   8.0126347e-01
   4.3741987e+01   6.3574812e+01   1.0213448e+00   4.3665503e-01   1.5317236e+00   6.2442517e-01   7.4357689e-02   1.2017918e+00   6.4393287e-01   5.6699286e-01   7.5625642e-01   2.0094355e-02  -6.1828594e-02   2.0867742e-01   8.0287650e-02   3.0732819e-02   6.2346909e-02  -6.1121532e-01   6.8363979e-01
   3.7905859e+01   6.7724285e+01   1.0187569e+00   4.4712416e-01   1.4259162e+00   6.3120904e-01   7.4775911e-02   1.2994310e+00   8.7242619e-01   7.3778383e-01   6.1548517e-01   4.0648728e-02  -5.9694412e-02  -6.6631114e-02  -1.5517511e-02   3.1275898e-02   3.2290923e-01   6.4385495e-01   7.1985246e-01
   3.7666568e+01   6.6779492e+01   1.0831764e+00   4.4490677e-01   1.5685080e+00   5.9339535e-01   7.4410861e-02   1.2240898e+00   5.7252905e-01   7.9034983e-01   7.4682022e-01   5.1959092e-02  -6.7622277e-02   1.3754569e-01   3.7842401e-02   1.0826189e-02   3.0768609e-01  -7.6053199e-01  -4.5057511e-01
   4.4299413e+01   6.9334132e+01   1.0970179e+00   4.4633700e-01   1.5943999e+00   5.9628850e-01   6.7540448e-02   1.0450015e+00   8.5938026e-01   6.2368855e-01   6.0584412e-01  -4.0844430e-02  -5.0240053e-02  -2.7708038e-02   2.0204044e-01  -2.9095459e-02   3.3335676e-01  -6.6070173e-01   3.0032465e-01
   4.0845838e+01   6.6465003e+01   1.0267272e+00   3.8143608e-01   1.4822623e+00   6.2545643e-01   7.1152923e-02   1.2782493e+00   8.6937970e-01   7.7109885e-01   7.1230781e-01   4.4312189e-02  -1.2145210e-02  -5.6304725e-02  -7.6231865e-02  -5.2626123e-02   9.2040688e-02  -8.3587620e-01  -8.3855027e-01
   4.0179352e+01   6.2291460e+01   1.1601887e+00   3.9805922e-01   1.6035599e+00   5.5224918e-01   7.0341484e-02   1.1972692e+00   8.6866310e-01   5.8100892e-01   4.7035542e-01  -5.7169023e-02   8.2905063e-02  -2.2036719e-01  -2.9570958e-01   1.6498849e-02  -1.9918350e-02  -1.5325039e-01   2.7252651e-01
   4.1066876e+01   6.8822446e+01   1.1268544e+00   3.9920938e-01   1.5418511e+00   6.1755927e-01   7.8710843e-02   1.2013822e+00   8.7148824e-01   5.3298113e-01   5.7782967e-01   6.5405118e-02   4.3500142e-02   2.3188731e-01  -3.4854082e-02  -4.8174410e-02  -9.7541071e-02   2.6385146e-01   5.2837115e-01
   4.0674290e+01   6.6188761e+01   1.1029510e+00   4.5164120e-01   1.4949869e+00   6.3671722e-01   6.9743307e-02   1.2204425e+00   5.5748073e-01   7.5641154e-01   6.4313330e-01   2.7016014e-03   4.0585155e-02   6.8602296e-02   8.6605661e-02   6.2059967e-03  -1.8490580e-01  -2.6867086e-01   7.0847835e-01
   4.2102742e+01   6.3798157e+01   1.1389058e+00   3.9347067e-01   1.5861392e+00   6.4266353e-01   7.5562050e-02   1.2220685e+00   6.9683427e-01   6.0133059e-01   6.7161000e-01   5.2865148e-02  -8.2415634e-02   1.9423190e-01   1.1191753e-01   2.6444995e-03  -2.7949692e-02   4.2958405e-01  -8.5497344e-01
   4.0888858e+01   6.2765209e+01   1.0084969e+00   4.1505293e-01   1.5148511e+00   5.6112831e-01   7.9764868e-02   1.1815497e+00   8.2480168e-01   7.0073254e-01   6.3650842e-01   3.3099954e-03   2.3290469e-02  -1.5268517e-01   1.4056058e-01  -3.8073931e-02   3.4172856e-01  -2.8460273e-01   9.1953463e-02
   3.7508859e+01   6.8578073e+01   1.0770832e+00   4.0126927e-01   1.5904245e+00   5.5636686e-01   6.9090650e-02   1.2123333e+00   8.1026717e-01   5.7189232e-01   6.3847196e-01  -4.2965843e-02   3.7237358e-02   1.1102420e-01  -3.0689859e-01  -4.3883365e-02   6.4615985e-02   7.9991609e-01  -6.9076671e-02
   3.9008415e+01   7.0025963e+01   1.0794865e+00   4.0101751e-01   1.6547352e+00   5.8262437e-01   6.8719695e-02   1.1936387e+00   8.2448201e-01   5.4543521e-01   5.8621027e-01  -1.5795959e-02  -1.4240577e-02  -1.2165586e-01   1.0536451e-01  -5.9573550e-03  -3.1764901e-01  -8.6341568e-01  -5.3758757e-01
   4.4330133e+01   6.8359893e+01   1.1704430e+00   4.4917357e-01   1.6614861e+00   5.7050234e-01   7.3119368e-02   1.2654692e+00   6.3190533e-01   7.3229635e-01   6.3540466e-01   6.6415567e-02  -3.2146756e-02  -8.6822396e-02   3.0089737e-01  -5.1321513e-02   1.2211366e-04  -4.6670071e-01   2.3690704e-01
   3.9504580e+01   6.5336680e+01   1.1459297e+00   4.4864968e-01   1.6058155e+00   6.2911993e-01   6.9413356e-02   1.1410342e+00   5.5906079e-01   5.8004900e-01   6.5338423e-01  -7.0714838e-02   3.9119809e-02  -1.4482371e-01  -9.5869556e-02  -6.6345761e-02  -1.3931477e-01  -5.9368728e-01  -3.7518169e-01
   3.8817359e+01   6.1219141e+01   1.0869930e+00   4.1585844e-01   1.4732123e+00   6.1289286e-01   7.0860389e-02   1.0496271e+00   8.0403464e-01   7.3331261e-01   6.4376164e-01   1.9348453e-03   6.8196203e-02   6.4844236e-02   3.2170216e-01   8.0913403e-02   1.2483885e-01  -3.8319034e-01   4.5814198e-01
   4.2822125e+01   6.3728509e+01   1.0600340e+00   4.4857286e-01   1.4952405e+00   5.8253610e-01   7.3891286e-02   1.3341446e+00   6.8124846e-01   5.6819818e-01   5.0881387e-01  -3.7131251e-02   5.5505807e-02   7.9520519e-02  -2.5330998e-01   5.0636134e-02  -3.4032712e-01   8.5458557e-01  -7.3537329e-01
   4.3217847e+01   6.3506615e+01   1.0521151e+00   3.9653484e-01   1.5170086e+00   6.3704637e-01   7.2386450e-02   1.3114531e+00   7.7235462e-01   7.2907698e-01   7.4635553e-01  -4.5977752e-02  -5.3729305e-02   1.7491009e-01   1.9768083e-01   1.0817887e-02  -2.5303772e-01  -2.5198979e-01  -4.1314243e-01
   3.8235286e+01   6.3810175e+01   1.0881011e+00   4.4320256e-01   1.5724335e+00   5.7782546e-01   7.1773693e-02   1.1328370e+00   7.2991904e-01   7.2168859e-01   4.9977308e-01   5.7093788e-02   7.0522459e-02   1.5339062e-01  -2.7415332e-01   2.1586773e-05   2.7771733e-01  -2.5465596e-01  -4.9992536e-01
   4.1641456e+01   6.9439790e+01   1.0773602e+00   4.2888275e-01   1.5751635e+00   5.8763810e-01   6.8850917e-02   1.1427979e+00   6.5979459e-01   7.4911996e-01   6.4618639e-01   7.8759903e-02   4.8275405e-02  -1.3764566e-01  -2.2439592e-01  -5.1036783e-02  -1.3006265e-01   2.7930295e-01  -3.8635192e-02
   4.3378353e+01   6.1713616e+01   1.0770742e+00   4.1035766e-01   1.6800543e+00   6.2495397e-01   7.6858875e-02   1.2728748e+00   6.5683379e-01   7.1105961e-01   7.6980693e-01  -3.3789444e-02   7.0226696e-02   1.1169361e-01  -1.4062484e-01  -2.3801446e-02  -3.2566521e-01   6.4731721e-01   8.2783750e-01
   3.8695713e+01   6.5168863e+01   1.0132068e+00   3.9589939e-01   1.5625651e+00   5.7195312e-01   7.1078936e-02   1.2588482e+00   6.6159043e-01   5.3079903e-01   5.8415133e-01  -1.4590403e-02   3.1313599e-02  -1.6533667e-02  -4.8215247e-02   2.8458147e-02  -3.3517524e-01   6.7498715e-01   4.0554782e-01
   4.3534615e+01   6.9449285e+01   1.1628202e+00   4.4354780e-01   1.5352226e+00   5.5131457e-01   7.5881235e-02   1.0396258e+00   8.2777406e-01   8.0540332e-01   4.6138938e-01  -6.0284515e-02  -3.7283792e-02   3.4110636e-01  -3.1684420e-01  -4.5340862e-02  -1.8412769e-01   7.4925303e-01  -1.6730830e-01
   4.0803519e+01   6.8230743e+01   1.0044921e+00   4.4905478e-01   1.5511885e+00   5.7704510e-01   7.4676710e-02   1.0787263e+00   7.2005321e-01   5.5664380e-01   4.8192796e-01   6.9583741e-02   5.5084710e-02   5.0165020e-02  -1.1878176e-01  -6.4898074e-02  -1.5529144e-01  -4.1437019e-01  -1.3203662e-02
   4.1268179e+01   6.7880814e+01   1.0119545e+00   4.3405023e-01   1.4462870e+00   6.1330256e-01   7.4314481e-02   1.2095744e+00   6.7876602e-01   6.1515433e-01   4.6825825e-01   6.3959411e-02   5.4406922e-02   6.7677282e-02   8.0390222e-03  -3.4686454e-02  -2.1196391e-01   7.7605556e-01  -6.4897650e-01
[truncated: 2,650,146 more chars]
