# Supplementary material for: Uncertainty propagation in pore water chemical composition calculation using surrogate models
Source: Sci Rep. 2022 Sep 5;12:15077. doi: 10.1038/s41598-022-18411-5 (PMC9445106; doi:10.1038/s41598-022-18411-5)
Supplement: Supplementary file 2 — Supplementary Information 2. [file 41598_2022_18411_MOESM2_ESM.zip › Raw_data/Small_range_case/Inputs_Validation_set.txt]

   3.8979350e+01   6.8514039e+01   1.0077245e+00   4.5066126e-01   1.5637585e+00   6.3473147e-01   7.0222948e-02   1.0662900e+00   8.6288507e-01   8.3972094e-01   6.3353209e-01  -3.5714156e-03   4.9109722e-02   9.5522437e-02  -2.8786044e-01  -5.0187805e-02   2.7230950e-01  -6.4795709e-01   1.8890208e-01
   4.2043283e+01   6.3794092e+01   1.0603698e+00   4.3998280e-01   1.4884105e+00   6.4704912e-01   7.2801666e-02   1.2305261e+00   5.6911395e-01   6.6524990e-01   6.1495368e-01  -5.9331590e-02  -5.5131362e-02  -1.8100446e-01  -8.5768031e-03  -6.0591437e-02   1.0475809e-01   2.9944960e-01  -3.9395788e-01
   3.8948434e+01   6.0596086e+01   1.0181526e+00   4.3679648e-01   1.5631869e+00   6.3051552e-01   7.0174940e-02   1.2286054e+00   8.4732780e-01   7.3197784e-01   7.1459340e-01   5.9025988e-02  -6.1729574e-02   2.6823626e-01   2.1447253e-01   4.4550863e-02  -2.9299868e-01   5.5857631e-01  -1.6600966e-01
   4.3352175e+01   6.2085729e+01   1.1586027e+00   4.3018206e-01   1.4645932e+00   5.5952559e-01   7.8963561e-02   1.0925285e+00   8.5149381e-01   6.6230548e-01   4.3034996e-01  -3.1560488e-02   6.9900958e-02  -6.7924429e-02  -3.3912702e-01  -8.1838695e-02  -3.1103750e-01  -6.5792544e-01   8.6280196e-01
   3.9446173e+01   6.2080643e+01   1.0553679e+00   4.0853170e-01   1.4554027e+00   6.1676330e-01   7.8053020e-02   1.0432273e+00   7.4841753e-01   8.3595128e-01   5.4605465e-01  -1.7182557e-02   5.6477680e-02   2.5365418e-01  -1.1729948e-01   2.3174171e-02  -2.3770384e-01   1.8095560e-01  -6.1812535e-01
   4.1586935e+01   6.1988208e+01   1.0766256e+00   3.8811007e-01   1.5795921e+00   5.7870675e-01   7.2376088e-02   1.3386737e+00   6.6175410e-01   8.1175701e-01   6.2623714e-01   7.1255609e-02   5.6412191e-03  -2.8170357e-01   2.6819352e-01   6.1667333e-03  -2.6187764e-01   3.2974958e-01   5.5622148e-01
   4.4339193e+01   6.8223493e+01   1.1453348e+00   3.8105068e-01   1.4570602e+00   5.6016428e-01   6.7331271e-02   1.3499391e+00   7.5214612e-01   6.0611575e-01   6.1078996e-01  -2.7080545e-02  -5.9755445e-02  -1.9273708e-01   7.9738319e-02   4.5616494e-02   1.5280587e-01  -8.5126704e-01  -7.5496310e-01
   3.8981705e+01   6.6386940e+01   1.0705851e+00   4.2689294e-01   1.6494887e+00   6.0051087e-01   6.8310001e-02   1.2577846e+00   7.2001729e-01   6.6731802e-01   5.4225693e-01   6.9362937e-02  -2.2376360e-02   3.2469126e-01  -1.5509308e-01  -1.0838057e-02  -9.9899595e-02  -6.6290977e-02   7.3955818e-01
   3.8331072e+01   6.6314040e+01   1.0949776e+00   4.0136647e-01   1.6749506e+00   5.9346085e-01   7.5425678e-02   1.1336990e+00   8.3676160e-01   6.4142584e-01   7.1128842e-01   7.0927952e-02   4.4397626e-02  -1.4282428e-01  -1.0301904e-01   2.4895609e-02  -2.0837457e-01  -2.7780035e-01  -5.5723507e-01
   3.8957263e+01   6.1956107e+01   1.0237965e+00   3.8971662e-01   1.5355066e+00   5.7981113e-01   7.6515865e-02   1.1390839e+00   7.8456839e-01   6.1121922e-01   6.8766803e-01  -8.0114895e-02   1.2005311e-02   1.7124336e-01  -2.5183427e-01   1.3664398e-03   1.9099187e-01  -6.5754764e-01   7.2327070e-01
   3.9813045e+01   6.3992821e+01   1.1385121e+00   4.0750123e-01   1.5199814e+00   5.9058934e-01   6.7340861e-02   1.0869998e+00   7.7741854e-01   8.3043574e-01   5.2029537e-01   7.1866232e-02  -9.3637989e-03   9.6976322e-02  -1.2982423e-01   1.1077086e-02  -1.5756800e-02   8.2584503e-01  -4.6220877e-01
   4.2005147e+01   6.8305874e+01   1.0635866e+00   4.0743221e-01   1.4170542e+00   6.1738356e-01   7.4775545e-02   1.2913538e+00   6.3088199e-01   7.1725519e-01   7.5713872e-01   6.1681721e-02   2.4819742e-02  -1.2161395e-01   4.2714478e-02  -7.8937337e-02   1.1233494e-01  -1.1333862e-01   4.5032383e-01
   4.1032655e+01   6.9058314e+01   1.1667465e+00   3.8654375e-01   1.6686353e+00   5.7021377e-01   7.5059917e-02   1.1611602e+00   5.7075758e-01   6.1937391e-01   5.9540424e-01  -7.1270629e-02  -8.2345301e-02  -2.9904987e-01  -1.0097435e-01  -3.8662322e-03  -1.4302418e-01   5.7293419e-02   7.8730761e-01
   3.8846634e+01   6.5137365e+01   1.1614646e+00   4.1145606e-01   1.6021897e+00   5.5586295e-01   7.6679222e-02   1.0297310e+00   5.3864700e-01   7.4923691e-01   6.1727218e-01  -6.4124017e-02  -3.6418692e-02  -2.4423163e-01  -3.3175763e-01   4.0132161e-02  -2.0220521e-01  -4.6647254e-02  -5.8702983e-01
   4.2304796e+01   6.9769325e+01   1.0891259e+00   3.8557886e-01   1.4247507e+00   5.8235915e-01   7.1257913e-02   1.1232107e+00   5.6839361e-01   6.4808074e-01   5.0089935e-01  -5.2734473e-02   5.9515749e-02  -2.3090351e-01   3.3756160e-02  -8.1522712e-03   2.3679125e-01  -6.0224810e-01  -2.2892490e-02
   4.1435033e+01   6.0998715e+01   1.1319021e+00   4.3458136e-01   1.5159209e+00   6.0129141e-01   6.8414093e-02   1.2388759e+00   6.1539578e-01   6.0669831e-01   7.7094708e-01  -4.3566900e-02   6.4076267e-02   8.0246104e-02   1.8130289e-01  -4.5766202e-02  -5.1050446e-02  -3.7762974e-02  -9.6276658e-04
   4.3349328e+01   6.6980167e+01   1.0932104e+00   4.4409767e-01   1.4576912e+00   6.0758353e-01   7.1026899e-02   1.2090639e+00   5.5319430e-01   7.8764967e-01   4.3530484e-01  -3.1988305e-02   2.7921910e-02  -7.7614296e-02   6.3467066e-02  -1.1531856e-02  -2.8013286e-01   1.3509716e-01   4.3138973e-01
   4.2734481e+01   6.1829808e+01   1.0972260e+00   4.1191661e-01   1.6624212e+00   6.0644311e-01   7.6438346e-02   1.2813165e+00   7.3544352e-01   8.5473303e-01   6.8594664e-01   1.8449847e-02  -2.2397220e-02   5.2220657e-02   3.4208419e-01  -3.5829502e-02   1.8987914e-01   6.9899606e-01  -2.0833293e-01
   3.7995207e+01   7.0073442e+01   1.1163044e+00   4.5166787e-01   1.5754353e+00   5.7393898e-01   6.7716668e-02   1.0350743e+00   5.8470651e-01   8.1708805e-01   4.6047556e-01  -7.7331945e-02   7.9942221e-02  -1.9689038e-01  -1.4604870e-01   1.9948308e-02  -6.5122562e-02  -2.1179236e-01   5.9890479e-01
   3.7960307e+01   7.0194472e+01   9.9255753e-01   3.8580168e-01   1.6563268e+00   5.9632645e-01   7.2772764e-02   1.1923873e+00   8.6848437e-01   6.7066448e-01   5.3013271e-01  -2.6243673e-02  -8.6023665e-02  -1.0586798e-01  -2.6091144e-01  -2.4139364e-02   1.0273944e-01  -6.5595817e-02  -7.2507823e-01
   4.2316438e+01   6.9307657e+01   1.1225585e+00   4.0717223e-01   1.5757937e+00   6.3376899e-01   7.1109199e-02   1.1029964e+00   6.6582774e-01   7.2892584e-01   6.4358630e-01  -8.2249802e-02  -3.8213604e-02   3.2910184e-01  -2.8876854e-01  -5.4357972e-02   7.3910955e-02  -8.1537695e-01  -5.5134176e-01
   4.2241608e+01   6.8337463e+01   1.1203485e+00   4.2181015e-01   1.6191089e+00   6.3822200e-01   7.2251752e-02   1.3491135e+00   7.8105817e-01   5.9053045e-01   6.6950697e-01  -4.4127838e-02   2.0130406e-03   4.8873072e-03  -1.6262432e-01  -4.9916326e-02  -1.2680090e-01   8.5049980e-01  -3.2609887e-01
   3.7762268e+01   6.4543238e+01   1.1333123e+00   4.3116090e-01   1.5523032e+00   5.7440122e-01   6.8667410e-02   1.3561574e+00   5.4358353e-01   7.3377429e-01   4.5890361e-01  -4.1251412e-02  -6.3996789e-02  -1.4637206e-01   2.3517198e-01   4.6275677e-02  -3.2551481e-01  -5.3620400e-02   1.4599865e-01
   4.2484322e+01   6.1703730e+01   9.8905049e-01   4.0975585e-01   1.5763817e+00   6.3273067e-01   6.9313985e-02   1.3625767e+00   5.7710339e-01   5.5065244e-01   4.4150061e-01   4.0987237e-03  -1.1562884e-02   1.6708435e-01  -2.2813607e-01  -2.7569156e-02  -1.5300424e-01  -2.8751617e-01   3.7178302e-02
   4.0114182e+01   7.1117803e+01   1.0291676e+00   3.9537216e-01   1.4610743e+00   5.8109854e-01   6.8228314e-02   1.2179158e+00   6.8006877e-01   6.4987123e-01   5.9978726e-01   3.0665279e-02  -4.0862219e-02  -1.7616045e-01  -2.2503103e-01  -5.4427816e-02   2.2663821e-01   3.3280814e-01   4.0024693e-01
   3.9109928e+01   6.6472695e+01   1.1370261e+00   4.5220697e-01   1.6816730e+00   5.5510170e-01   7.9969237e-02   1.1114506e+00   6.4999031e-01   5.4851627e-01   5.3101253e-01   2.6655336e-02   7.0328493e-02   8.4054515e-02  -8.9010456e-02   3.6346764e-02  -1.3892849e-01   1.3130022e-01  -4.0978845e-01
   3.7933557e+01   7.0711057e+01   1.1245472e+00   4.4458530e-01   1.4756736e+00   6.2951386e-01   7.6643056e-02   1.1378008e+00   7.3996429e-01   5.6283551e-01   5.4507359e-01  -4.0630428e-02  -7.4559797e-02   1.8763968e-01  -1.8272815e-01  -3.8355998e-02  -1.8942786e-01   1.0645025e-01   1.3410366e-01
   4.4371908e+01   6.8066966e+01   1.0786633e+00   4.3628446e-01   1.4852252e+00   5.6088992e-01   7.5756147e-02   1.3708308e+00   5.4748915e-01   5.9360658e-01   7.3753675e-01  -4.2261625e-03   4.3705656e-02   2.8132700e-02  -4.8391170e-02   4.9472141e-02  -2.1062483e-01   7.3331389e-02   4.7944087e-01
   4.4325114e+01   6.6094666e+01   1.0551170e+00   4.2495591e-01   1.5684532e+00   5.8615570e-01   7.0668407e-02   1.2491362e+00   6.8650666e-01   7.4574002e-01   5.2178817e-01  -8.5039402e-02  -1.7209990e-02   8.5285524e-02   1.7131883e-01  -6.5668386e-02  -1.2011398e-01  -5.5319067e-01  -1.5799892e-01
   4.2837307e+01   6.5743335e+01   1.0221802e+00   4.2008405e-01   1.4608975e+00   6.2338870e-01   7.8993769e-02   1.1431788e+00   5.8138638e-01   6.9754738e-01   7.3914980e-01   7.2124690e-03   4.1418531e-03  -3.1179227e-01  -3.0942913e-02   3.7776364e-02  -2.2654757e-01   8.2888070e-01   2.3666914e-02
   4.4544669e+01   6.8684456e+01   1.1538802e+00   4.0375920e-01   1.6545644e+00   6.4647356e-01   6.8950097e-02   1.2904147e+00   6.0389152e-01   7.7295579e-01   6.1576098e-01  -6.7687473e-02  -2.4379890e-02   2.0490978e-01   3.4551700e-01  -3.6891124e-02  -1.8439697e-01   1.7412329e-01  -3.4930706e-01
   4.3091388e+01   6.5167003e+01   1.1474778e+00   4.4182778e-01   1.5970326e+00   6.0005876e-01   7.7706605e-02   1.1966533e+00   7.2017331e-01   6.8485706e-01   6.4633955e-01   9.9441259e-03   3.1600128e-02  -1.0345793e-01   6.2540851e-02  -8.5561951e-03   1.5763288e-02   6.7824882e-01   3.8801387e-01
   4.0984259e+01   6.1478311e+01   1.0500137e+00   4.1145582e-01   1.4957375e+00   5.8274244e-01   7.8332121e-02   1.3532823e+00   8.0744170e-01   6.2068833e-01   6.8692715e-01   4.8968489e-02   7.3989119e-02  -2.4821741e-01   1.2007931e-01  -6.3128753e-02  -3.7842457e-03   8.3948612e-02   8.0132686e-01
   3.7479435e+01   6.4888325e+01   1.0731005e+00   4.2508823e-01   1.6599768e+00   6.1827159e-01   7.0400837e-02   1.0989716e+00   6.1671077e-01   6.3814685e-01   7.2272619e-01  -7.0575893e-02   1.7847703e-02   1.6836907e-01  -3.0083723e-01  -4.3593098e-02  -7.3347952e-02  -4.5558867e-01  -6.2130099e-01
   3.9165751e+01   6.1561876e+01   1.0260893e+00   4.1535055e-01   1.6753945e+00   6.1993230e-01   7.3551608e-02   1.2200512e+00   7.7671965e-01   6.7195290e-01   4.5831123e-01   2.3989530e-02  -6.8371727e-02   4.9801967e-02   2.9202505e-01   6.5104896e-02  -1.0053796e-01   5.5934309e-01  -4.7306974e-01
   3.8067053e+01   6.2214541e+01   1.1225799e+00   4.1492650e-01   1.4390556e+00   6.1889358e-01   7.1700122e-02   1.1950862e+00   7.9375532e-01   7.7446703e-01   5.2182257e-01  -1.6722553e-02   5.2207476e-02   2.9986454e-01  -3.0806455e-01  -1.6830906e-02  -2.8952920e-01  -3.2091783e-01   8.6468456e-01
   4.1771599e+01   6.3137990e+01   1.0062718e+00   4.3243798e-01   1.5804654e+00   6.5152055e-01   7.2035612e-02   1.1780489e+00   6.8633880e-01   7.4505546e-01   5.3009185e-01   5.6448749e-02   3.6976343e-02  -5.8788545e-02  -3.4405422e-01  -4.2499368e-02  -2.4895634e-01  -3.8579578e-01   5.0563878e-01
   4.2306885e+01   6.9686624e+01   1.0038875e+00   4.1297040e-01   1.4698946e+00   6.1706080e-01   7.0214931e-02   1.2857989e+00   5.7008180e-01   5.5155860e-01   5.6459451e-01   6.6021842e-02   2.3163257e-02   2.8259252e-01  -7.2043714e-02   4.5998628e-03   2.2167312e-01   4.8115550e-01  -3.4024586e-01
   4.2545926e+01   6.3885603e+01   1.1583014e+00   4.3025985e-01   1.4434070e+00   5.6967078e-01   7.6752027e-02   1.3441004e+00   5.2776689e-01   5.5538640e-01   6.0589596e-01  -8.4321966e-03  -5.9710381e-03  -1.6681589e-01   3.4069869e-01   7.9712633e-02  -1.4638682e-01  -7.2072258e-01   6.0063545e-01
   4.4435734e+01   6.1605918e+01   1.0399551e+00   3.9103026e-01   1.4939569e+00   5.6933598e-01   7.4928185e-02   1.2859901e+00   6.8506472e-01   8.6639962e-01   6.4690300e-01  -4.5175154e-02  -6.9872753e-02   3.9037740e-02   4.5136926e-02  -5.6500377e-02   9.7822411e-02   6.8295673e-01   3.9042173e-01
   4.4501988e+01   6.6313259e+01   1.0118940e+00   4.4253862e-01   1.5570822e+00   6.2320769e-01   7.8158895e-02   1.1872210e+00   5.3141879e-01   5.3904720e-01   7.6712755e-01  -8.6389619e-02  -2.9017398e-03  -1.0799873e-02  -9.6464141e-02  -2.4336684e-02   8.5832938e-02   3.4289201e-01   7.4516474e-01
   4.3394749e+01   6.0735421e+01   1.0264002e+00   3.8775114e-01   1.5149898e+00   6.4098443e-01   6.9159094e-02   1.1764902e+00   6.7136651e-01   5.9135683e-01   6.6229219e-01  -3.2127681e-02  -1.5803781e-04   8.7145441e-02  -5.2921539e-02  -1.5181551e-02  -1.1258620e-01  -8.0630426e-01   4.7003548e-01
   4.4246021e+01   6.7753383e+01   1.0544860e+00   4.0581766e-01   1.4826679e+00   5.9077064e-01   6.7937046e-02   1.0786228e+00   5.5018604e-01   5.7086603e-01   7.5372821e-01   5.4739867e-02   1.2390203e-02  -1.7082913e-01  -2.7684356e-01  -6.7173841e-02  -1.1825797e-01   1.5369658e-01   1.8310303e-01
   3.7689631e+01   6.0788374e+01   1.0807655e+00   4.1165509e-01   1.5607125e+00   5.5053781e-01   7.0601416e-02   1.0921477e+00   8.7144257e-01   5.6598625e-01   6.1981929e-01   7.2601277e-02  -1.1110624e-02   7.9735266e-02  -3.1534858e-02   4.5840151e-02   2.7776948e-02  -2.9826133e-01   3.6534339e-01
   4.0272210e+01   6.2053426e+01   1.1321596e+00   4.4996266e-01   1.5345469e+00   6.4838953e-01   6.9245406e-02   1.0915423e+00   8.2047799e-01   5.7209292e-01   7.5129685e-01  -2.6294801e-02   3.1690265e-02   2.0047223e-01   2.1773623e-01   3.8721898e-02   1.7549796e-01   5.3288186e-02  -1.4115086e-01
   4.0504906e+01   6.2087755e+01   1.0329792e+00   3.9031429e-01   1.5300422e+00   6.1503730e-01   7.3336749e-02   1.1877522e+00   6.4189923e-01   8.6414616e-01   6.9497317e-01  -4.5299674e-02  -6.1144519e-02  -8.6348690e-02  -3.3420088e-01   6.1472734e-02  -1.5796178e-01  -5.9369573e-01   8.3407930e-01
   3.9043830e+01   6.3162512e+01   1.0746625e+00   3.9224563e-01   1.5737353e+00   6.4431198e-01   7.3049080e-02   1.3634901e+00   7.2486191e-01   5.8039157e-01   4.6189773e-01   5.8481732e-02  -8.2464676e-02   1.7228496e-01   1.0614292e-01   8.5286518e-02   2.7859244e-01  -1.6845596e-01   8.2768046e-01
   4.0777863e+01   6.1005543e+01   1.1288576e+00   4.4363791e-01   1.6575540e+00   6.0377173e-01   7.3855936e-02   1.0389136e+00   6.8338444e-01   8.3455244e-01   7.5889212e-01   4.9190679e-03  -4.1769695e-02  -1.9891071e-01   1.6903626e-01  -2.1037042e-02  -3.0764822e-01   6.9782234e-01  -6.8822192e-02
   4.3428114e+01   6.2611606e+01   9.9382653e-01   4.2487578e-01   1.4681386e+00   5.6735179e-01   7.2492009e-02   1.3503800e+00   6.0747005e-01   7.5553834e-01   6.1222479e-01   2.8630020e-02   7.0354685e-02  -3.3215434e-01  -3.3662852e-01  -8.7453651e-03  -1.3463598e-01   1.4871110e-01   6.0248037e-01
   3.8470737e+01   6.9720076e+01   1.0738428e+00   4.0559526e-01   1.4604099e+00   5.6292341e-01   6.7482296e-02   1.0635912e+00   6.4597968e-01   5.8178103e-01   4.5671015e-01  -8.4393339e-02  -1.5867904e-02   6.1504952e-02   2.0398849e-01   1.9881127e-02  -1.4062443e-01  -4.1355562e-01  -3.4240476e-01
   4.3537622e+01   6.7988603e+01   1.0523415e+00   4.1666153e-01   1.5090082e+00   5.9515188e-01   7.8447242e-02   1.1049740e+00   6.5769164e-01   7.5991968e-01   6.2200996e-01   5.3250581e-02   4.6642561e-03  -2.1524061e-02   1.2210994e-01  -9.1777008e-03   6.8266985e-02   8.6242246e-01   5.9009827e-01
   3.8756701e+01   6.7108176e+01   1.1075701e+00   4.5038309e-01   1.6568885e+00   6.5367109e-01   7.8242363e-02   1.2549893e+00   7.9593217e-01   6.1979877e-01   5.7461584e-01   4.6067534e-02  -3.0419875e-02  -1.2662168e-01  -8.6942385e-02   2.0224441e-02  -1.7025483e-01   7.1965692e-01   6.1865139e-01
   3.7890114e+01   6.2077621e+01   1.0045265e+00   3.9934732e-01   1.4470455e+00   5.9415130e-01   7.8797446e-02   1.3342613e+00   5.5779038e-01   7.0368894e-01   6.0779392e-01   6.3404448e-02   2.4958871e-02   1.3468056e-01   1.1386031e-02   7.6351277e-02  -3.4268654e-01   7.5874727e-01  -3.9263916e-01
   3.8065734e+01   6.8087639e+01   9.9518346e-01   4.0971594e-01   1.4877741e+00   6.2139729e-01   7.8373643e-02   1.0780927e+00   8.3984841e-01   6.9619473e-01   5.2569579e-01  -6.8919819e-02   7.5197970e-02  -9.5333728e-02  -3.9758653e-03  -2.9332456e-02  -1.7157754e-01  -6.9228435e-01  -1.9312438e-01
   4.1090481e+01   7.1556289e+01   1.0699900e+00   4.5073257e-01   1.6006190e+00   6.0360780e-01   7.9867067e-02   1.3524246e+00   7.9492768e-01   6.4960848e-01   7.6387725e-01   2.1682013e-02   6.5635325e-02   3.3224089e-01  -1.8128477e-01   8.2097492e-02  -2.7600496e-01  -1.2525904e-01  -1.6935811e-01
   4.0995444e+01   7.1622269e+01   1.0512191e+00   4.1275532e-01   1.4773251e+00   5.7008430e-01   6.8497458e-02   1.0677970e+00   7.1089761e-01   5.8636011e-01   5.8883749e-01  -4.8136495e-02   6.7733831e-02   8.7592394e-02   3.2805481e-01   6.6711404e-02   1.1019246e-01  -5.2372644e-01   7.1155376e-01
   4.0691117e+01   6.5291186e+01   1.0004402e+00   4.1256434e-01   1.5115156e+00   6.1911800e-01   7.3821850e-02   1.2584587e+00   7.4889592e-01   8.6114523e-01   5.0349720e-01   7.1267846e-02  -7.0007337e-02  -1.3527332e-01  -3.4514148e-01  -6.9438637e-02  -2.7390157e-01   5.9144972e-01  -8.1243478e-01
   3.9505021e+01   6.8763749e+01   1.1202792e+00   4.1388129e-01   1.5739322e+00   5.7669546e-01   6.8444872e-02   1.0888339e+00   8.3645612e-01   8.2561792e-01   6.6837076e-01  -4.2761252e-02  -4.7786313e-02   3.0922917e-01  -3.0748190e-01   3.2417965e-02  -3.1063163e-01  -9.9711581e-02  -5.3734807e-01
   4.2562720e+01   7.1376481e+01   1.0769357e+00   4.3472181e-01   1.6163472e+00   6.0628446e-01   6.9979081e-02   1.3468589e+00   7.8347012e-01   5.3010978e-01   7.3771405e-01  -7.5653175e-02  -2.0051474e-02  -1.7627147e-01   1.5002306e-01   6.7596411e-02   2.9931375e-01   5.1891744e-01   2.2328195e-01
   4.2126370e+01   6.3618129e+01   1.0858404e+00   4.1612411e-01   1.4483795e+00   6.1739945e-01   7.7450979e-02   1.2810841e+00   6.5211182e-01   8.1290121e-01   4.8168947e-01   1.6732664e-02  -3.6031891e-02   8.2572872e-02   8.7436861e-02  -4.0402731e-02   3.0853813e-01   4.6321933e-01  -3.9450120e-01
   3.9330261e+01   6.3509801e+01   1.1456776e+00   4.5119439e-01   1.4713941e+00   5.6539637e-01   7.5888732e-02   1.3730428e+00   6.8465391e-01   8.0933370e-01   5.0682105e-01   5.7769957e-02  -8.1650653e-02   1.3355670e-01  -2.0948169e-01  -6.1054328e-02  -6.0788458e-02   5.8028228e-01   2.1445926e-02
   4.1203677e+01   7.0802674e+01   1.1120780e+00   4.5132801e-01   1.5828131e+00   6.2301616e-01   7.4068730e-02   1.3692406e+00   6.4375737e-01   7.9688257e-01   7.4879131e-01   4.6665626e-02   1.6899594e-02   3.4411265e-01  -2.1766568e-01  -7.3691648e-02  -2.6350414e-02  -4.5841708e-01   7.1062446e-01
   3.7605598e+01   6.4464201e+01   1.1487430e+00   4.3463894e-01   1.5789310e+00   6.3766539e-01   6.8454953e-02   1.3067908e+00   5.5502702e-01   8.3836948e-01   5.8530812e-01   7.0264196e-02   6.5556735e-02   1.7507845e-01  -8.9115719e-03   5.3856692e-02  -1.7983186e-03   1.8405668e-01   8.4161617e-01
   4.1522897e+01   6.4361147e+01   1.1125873e+00   4.4043735e-01   1.4354427e+00   6.5252680e-01   7.0349674e-02   1.2353127e+00   6.0147575e-01   8.3712476e-01   4.8898157e-01  -1.1593415e-02  -7.0140544e-03  -7.4519976e-02   2.8312236e-01   4.7766888e-02  -2.5512375e-01  -1.5068012e-01  -3.6209752e-01
   3.8331283e+01   6.7907802e+01   1.1664930e+00   3.8206629e-01   1.4449540e+00   6.1760227e-01   7.9505491e-02   1.2909518e+00   5.2791208e-01   6.3365133e-01   6.8985152e-01   2.7279239e-02   6.0727973e-02   1.2961795e-01  -2.0869182e-01  -6.9338952e-02  -1.3461616e-01   6.5340172e-01   3.0864278e-01
   4.1638609e+01   6.0545113e+01   1.1170007e+00   3.8120947e-01   1.6745193e+00   5.9603273e-01   6.9580578e-02   1.1134531e+00   7.4055740e-01   7.9040098e-01   6.8811767e-01  -6.1571637e-02  -1.9127940e-02  -2.2668748e-02   8.4069321e-02   4.6418449e-02  -4.4137473e-02  -4.0435293e-01   2.6317011e-01
   4.2076140e+01   6.9061974e+01   1.1364842e+00   4.0481209e-01   1.5532405e+00   5.8412050e-01   7.8471727e-02   1.1571412e+00   7.2317317e-01   6.9422770e-01   4.7367286e-01   5.8284600e-02  -1.3952075e-02   1.1499152e-01  -2.6345711e-01   8.5772339e-02   3.0514686e-01  -7.6917471e-02  -1.6458430e-01
   4.1253891e+01   6.9506786e+01   1.1721962e+00   3.8870845e-01   1.6706921e+00   5.7267620e-01   7.2587585e-02   1.1307809e+00   7.3900322e-01   5.2770846e-01   6.5992940e-01   5.0132448e-02   5.0461497e-02   1.0134446e-02   2.6513780e-01   1.6696741e-02   2.9951721e-01   2.2689599e-01  -2.1869607e-01
   3.9183022e+01   6.6400505e+01   1.0854168e+00   4.1418966e-01   1.5437891e+00   5.7027109e-01   7.2338714e-02   1.1706850e+00   7.3164836e-01   5.3343916e-01   7.0841423e-01   8.1818421e-02   6.9328620e-02  -3.2976848e-01  -2.5567557e-01  -3.1581718e-02  -1.4996505e-02  -6.6689880e-01   5.4384463e-01
   3.8239474e+01   6.7562447e+01   1.1031624e+00   3.9444378e-01   1.4611218e+00   6.4163991e-01   7.4502331e-02   1.2055535e+00   6.6367718e-01   5.9583231e-01   4.5875582e-01   8.9398451e-04   6.9144735e-02  -7.6617603e-02  -2.6803354e-01   2.9562811e-02   6.0070458e-02   5.9415212e-02   4.5169987e-02
   3.9146565e+01   7.0587879e+01   1.1224812e+00   3.8614750e-01   1.6140126e+00   5.6307494e-01   7.8662637e-02   1.1939614e+00   5.3299112e-01   6.1530452e-01   6.1381935e-01   2.2607613e-02  -1.8251105e-02   2.8399167e-01  -1.6899059e-01  -8.5364007e-02  -9.6848045e-02  -7.0169694e-01   1.2299063e-01
   4.0581835e+01   6.2520584e+01   1.1144910e+00   4.3806231e-01   1.6569343e+00   5.6780760e-01   6.8788275e-02   1.1451890e+00   8.6113382e-01   6.2889269e-01   4.6354367e-01   8.0610037e-02  -7.3391117e-02  -2.6201154e-01   2.1431589e-01   6.1175152e-02   2.8382882e-01  -4.2867145e-01  -7.3685446e-01
   4.1257403e+01   6.8248762e+01   1.0489589e+00   4.2124295e-01   1.5759519e+00   5.6611514e-01   7.7693006e-02   1.3407252e+00   6.6440063e-01   8.3138759e-01   4.6548363e-01  -3.5748420e-02  -2.6072312e-02  -1.5827014e-01  -6.1513851e-02   5.9809146e-02  -1.8280232e-01   4.3731725e-01  -1.1587666e-01
   4.3622726e+01   6.0536764e+01   1.0117002e+00   3.9073345e-01   1.5069466e+00   6.2348535e-01   7.4003294e-02   1.1233468e+00   6.1861312e-01   6.4078321e-01   5.7012953e-01  -2.5676981e-02  -4.6636437e-02  -3.3169560e-01   1.2018968e-01  -2.6456336e-02  -7.7575126e-02   7.6055132e-01  -4.1777632e-03
   4.3953319e+01   6.3015285e+01   1.1049823e+00   4.2624141e-01   1.6720783e+00   5.5273144e-01   7.3547822e-02   1.3618821e+00   5.8054721e-01   8.4500043e-01   6.3308433e-01  -3.9095532e-02   1.7431476e-02  -1.3795907e-01   2.4034546e-01   6.1406989e-02   1.8384159e-02  -6.3604074e-01   8.3500987e-01
   4.0747983e+01   6.5022685e+01   1.1231203e+00   4.1226436e-01   1.5312036e+00   6.4517523e-01   7.5714173e-02   1.3342251e+00   7.9695323e-01   6.5516788e-01   7.6550178e-01  -6.2794764e-02  -1.3349700e-02  -3.3932592e-01   1.3146877e-01  -2.0260444e-02   3.2845007e-01  -4.5085674e-02   2.0281912e-01
   4.2488078e+01   6.4514968e+01   1.0702524e+00   3.8193057e-01   1.6176962e+00   5.5466825e-01   7.2822629e-02   1.1907402e+00   7.8101308e-01   8.1496462e-01   7.0442266e-01   6.1041751e-02   1.5269609e-02   2.4954639e-03   5.0751597e-02  -3.9243916e-02  -2.0337708e-01  -6.9367912e-01  -1.6932406e-01
   3.8429583e+01   6.1807815e+01   1.0682842e+00   4.4252120e-01   1.4763049e+00   5.8770393e-01   7.2376694e-02   1.1417513e+00   8.2371057e-01   7.3013378e-01   6.1298007e-01  -5.4621717e-02   7.5194068e-02  -2.3325173e-01   9.8829293e-02  -3.1907832e-02  -2.2154606e-01   1.0108942e-01  -8.0682738e-01
   4.0486446e+01   6.0890050e+01   1.0414587e+00   4.3512975e-01   1.5521505e+00   5.8241760e-01   7.4989748e-02   1.0285389e+00   8.7285905e-01   5.7553054e-01   6.9653208e-01  -2.8107741e-02  -7.6683757e-03   1.7629737e-01  -4.5794488e-02   3.4446987e-02   2.3283466e-02   5.1231981e-01  -8.2966386e-01
   3.7877044e+01   6.3527736e+01   1.1208136e+00   3.8615773e-01   1.5294722e+00   5.5636423e-01   7.6137535e-02   1.1834884e+00   8.2569057e-01   7.2715498e-01   7.5378365e-01   3.9955637e-02  -4.0847589e-02  -2.1739983e-01   2.5780915e-01  -2.2251795e-02   1.0080858e-01   2.3971209e-01  -2.3631888e-01
   3.8949827e+01   6.1284580e+01   1.0195958e+00   4.1959190e-01   1.6445748e+00   5.7254236e-01   7.7153401e-02   1.0825734e+00   8.6298412e-01   7.3252469e-01   7.1928105e-01  -6.8273969e-02  -1.5255937e-02   5.1714031e-02  -3.2383932e-02   4.3000564e-02  -1.4206336e-01  -6.1153723e-02  -1.8100519e-01
   4.4218469e+01   6.1602353e+01   1.1153314e+00   4.4521678e-01   1.4433184e+00   5.6574715e-01   7.4831633e-02   1.2182916e+00   6.0935563e-01   7.3721286e-01   6.1791791e-01  -8.3863655e-02  -7.6445794e-02  -1.5453182e-01  -3.1165518e-01  -5.3913749e-02  -5.3517497e-02   5.1318833e-02  -5.7636190e-01
   4.2664733e+01   6.3911420e+01   1.0111330e+00   4.0696955e-01   1.4575684e+00   6.2761281e-01   6.9911792e-02   1.2150741e+00   6.2337368e-01   5.4405250e-01   5.4715405e-01   5.5213204e-02  -4.2386622e-02  -2.9274224e-01   2.5294343e-01  -4.3638087e-02  -5.5396105e-02   7.3240105e-01   6.2456235e-01
   4.2378460e+01   6.2017325e+01   1.0991085e+00   4.1860780e-01   1.6380063e+00   6.1057073e-01   7.3187228e-02   1.1669956e+00   6.5168287e-01   6.3844003e-01   5.3142836e-01  -3.8949582e-02  -1.7689491e-02  -2.1176422e-01   3.5761220e-02  -4.2920174e-02   3.4223467e-01   6.6399995e-01   2.2122874e-01
   4.3553822e+01   6.9262603e+01   1.0784048e+00   4.0756792e-01   1.4189660e+00   6.4873974e-01   7.6341325e-02   1.3487288e+00   8.3489384e-01   7.9494910e-01   6.8496470e-01  -6.7958849e-02   6.7832142e-02   1.7411470e-02   3.4213271e-01  -4.4307099e-02  -3.3551366e-01  -8.4811513e-01  -3.5525464e-01
   4.3465090e+01   6.7600921e+01   1.0065889e+00   3.9224304e-01   1.6561398e+00   5.6225002e-01   7.8049942e-02   1.2258067e+00   8.5437113e-01   8.1392634e-01   5.4109215e-01  -6.7438095e-02  -2.7566884e-02  -2.0320302e-01  -1.8523452e-02   6.1768864e-02  -3.4034323e-02  -4.2690191e-01   4.1512802e-01
   4.0362347e+01   6.2163752e+01   1.1654018e+00   4.1792868e-01   1.6319316e+00   5.8933890e-01   7.3222419e-02   1.3159200e+00   8.4399927e-01   6.0739965e-01   5.9360464e-01   6.2065130e-02  -1.5019234e-02  -1.8785211e-01   2.8214831e-01   3.7844272e-02   2.8630807e-01   6.7944837e-01  -7.5644442e-01
   3.9570756e+01   7.1144347e+01   1.0170812e+00   4.5149916e-01   1.5290466e+00   6.2953542e-01   7.3652593e-02   1.2886997e+00   8.0205298e-01   7.2062038e-01   7.0315544e-01   6.0959275e-02   6.0498560e-02   1.0773075e-02   3.3068034e-01   1.8038765e-02   1.7976019e-01  -2.0578704e-01   4.5835481e-01
   4.4179463e+01   6.2213285e+01   1.0188361e+00   3.8982013e-01   1.5553469e+00   5.5810655e-01   6.8202237e-02   1.0286173e+00   7.5747989e-01   5.7678157e-01   7.5070998e-01   3.9177036e-03   6.0768125e-02  -2.1613679e-01   1.8635703e-01  -7.4974314e-02  -2.0436875e-01   4.2561990e-01   3.1086804e-01
   4.2109001e+01   6.4503918e+01   1.0232859e+00   4.5085588e-01   1.6023184e+00   5.8051779e-01   6.9638223e-02   1.2499517e+00   8.4852315e-01   7.2636232e-01   7.0802848e-01  -1.8926547e-02   2.6192589e-02  -2.3308473e-01  -1.7081873e-01   1.2748966e-02   2.3687743e-01  -3.3892039e-01   4.1618539e-01
   4.1050622e+01   7.0730611e+01   1.0326529e+00   3.9955124e-01   1.4171755e+00   5.6342505e-01   7.8171340e-02   1.2560886e+00   8.3577945e-01   7.0608128e-01   6.6102929e-01   6.0253857e-03  -1.1554203e-02  -3.1754034e-01   3.1761116e-01  -5.2183575e-02  -1.2439688e-01  -6.5249935e-01   8.4530998e-01
   4.2907836e+01   6.8660406e+01   9.8954863e-01   3.8366519e-01   1.6247385e+00   6.3439313e-01   7.6841178e-02   1.0656026e+00   5.4810128e-01   6.7174311e-01   5.5281049e-01  -1.7202808e-02   3.3389228e-02  -2.6112523e-01   1.2819371e-01  -8.2890794e-02  -2.4572188e-01   6.4334498e-01   3.5068023e-01
   4.1798981e+01   6.7649929e+01   1.1627573e+00   4.0096568e-01   1.4346138e+00   6.1599642e-01   6.7554559e-02   1.1956369e+00   6.5991178e-01   6.5923562e-01   7.5923579e-01  -2.2068164e-02  -5.0614848e-02  -1.0763345e-01  -5.5765350e-02   3.0824785e-02  -1.1657984e-01   5.9726500e-01   5.7175821e-01
   4.3603580e+01   7.1579338e+01   1.0025993e+00   4.3479659e-01   1.5873648e+00   6.0392144e-01   7.9227169e-02   1.2018792e+00   7.8754131e-01   7.5170126e-01   7.4667541e-01   3.6974548e-02  -2.0582748e-02   7.4848626e-02   1.8520613e-01   5.1377655e-03  -1.8682428e-01   8.5254114e-02  -2.6141788e-02
   3.9810671e+01   6.8285118e+01   1.0032089e+00   4.0499059e-01   1.5081961e+00   5.5006821e-01   7.6553249e-02   1.0341289e+00   8.4181686e-01   5.9795166e-01   6.0569834e-01  -7.5357877e-02  -1.5812118e-02   1.1642601e-01  -1.3015125e-01  -6.7694322e-03   2.7491594e-01   4.6425417e-01   2.2416062e-01
   4.2602268e+01   6.7800116e+01   1.1576602e+00   4.2894126e-01   1.5382656e+00   6.5358838e-01   6.8098411e-02   1.1212109e+00   5.3674370e-01   8.0503190e-01   5.2608788e-01  -4.7736593e-02  -6.1366324e-02  -1.6213318e-01  -8.5354959e-02  -7.6052319e-02   7.5575178e-02  -6.7538320e-01   3.4239765e-01
   4.3753909e+01   6.0723680e+01   1.1368898e+00   4.3143728e-01   1.5976958e+00   5.6636207e-01   6.7973258e-02   1.0666880e+00   8.5953651e-01   8.5970337e-01   6.7841964e-01  -7.3096321e-02   3.6810138e-02  -3.0887813e-01  -1.2592927e-01   6.6158700e-03   5.4121591e-02   2.5807977e-01  -1.5854918e-01
   4.1272472e+01   6.4646718e+01   1.0627516e+00   3.8162923e-01   1.6724085e+00   5.7410698e-01   7.4776868e-02   1.3078355e+00   8.3968856e-01   6.3233265e-01   5.9624458e-01  -3.5831393e-02   4.7174797e-02   2.1788082e-01   2.3329929e-01  -2.2175365e-02  -1.2182020e-01  -8.2357029e-02  -7.8794360e-01
   4.2703178e+01   6.7174558e+01   1.0420343e+00   4.1967073e-01   1.6578144e+00   5.6003994e-01   6.9524458e-02   1.3355598e+00   5.7082723e-01   6.4003120e-01   6.8227783e-01  -1.2434320e-02  -5.4575880e-04  -2.0509503e-01  -3.2126811e-01   5.4024054e-03  -2.8553213e-01  -3.8106540e-01   5.1050786e-01
   4.0221318e+01   6.4000057e+01   1.0137586e+00   4.1211482e-01   1.6436779e+00   5.9666340e-01   7.5431644e-02   1.1165234e+00   7.5067689e-01   8.1036469e-01   4.6706454e-01   9.3430969e-03   7.2601292e-02  -2.8996362e-01   4.4689781e-02   2.7299327e-02   1.9158990e-01   4.9089643e-01   7.4444019e-01
   3.7515061e+01   6.9059062e+01   1.0748964e+00   4.2069744e-01   1.4536620e+00   5.7527426e-01   7.6757831e-02   1.2731974e+00   6.1534147e-01   6.7709842e-01   6.3461205e-01   7.5833232e-02   4.8403659e-02  -2.0517756e-01  -2.9683410e-01  -8.6440282e-02   1.2182194e-01  -7.2323267e-01  -5.3047998e-01
   4.3891952e+01   6.3685725e+01   1.1134895e+00   4.2141304e-01   1.6031261e+00   5.6815857e-01   7.8811982e-02   1.3563439e+00   6.4079012e-01   5.3856550e-01   6.1773061e-01  -7.4560294e-02  -3.9832385e-02   2.2372823e-01  -2.8482707e-01   4.6629262e-02  -1.8200219e-01  -4.7917135e-01   8.2146327e-01
   3.9944269e+01   6.6714058e+01   1.0611065e+00   4.5180929e-01   1.5165759e+00   6.1946104e-01   7.1748259e-02   1.2612825e+00   6.7705524e-01   6.4084257e-01   6.9031097e-01  -1.1772231e-02  -5.4841593e-02  -2.6058106e-01   2.0425524e-01   4.7541439e-02  -6.9629402e-02  -4.2539852e-01   3.5514587e-01
   4.2770283e+01   6.4022696e+01   1.1280792e+00   4.3571924e-01   1.4525602e+00   6.1601232e-01   7.6133719e-02   1.2026400e+00   5.2849688e-01   6.4605409e-01   6.9575209e-01  -3.7012320e-02  -4.1509495e-03   1.4626963e-01  -1.5358265e-01   4.0339620e-02   3.8447753e-02   4.8412565e-01  -7.3706167e-01
   4.2968174e+01   6.0373151e+01   1.0541033e+00   3.8388104e-01   1.6052096e+00   6.2400381e-01   7.2683894e-02   1.0483708e+00   6.4779376e-01   7.6651137e-01   7.4434366e-01   3.2211594e-02   6.2655824e-02   2.1263177e-01  -1.0961688e-01  -3.1553487e-02   1.6039375e-01  -2.7726408e-01   1.9981598e-01
   4.3071572e+01   7.0088760e+01   1.1449170e+00   3.9943853e-01   1.4950506e+00   6.0651739e-01   7.4795267e-02   1.3406041e+00   7.4067495e-01   7.2697452e-01   6.0027182e-01  -7.3692488e-03  -4.2214881e-03   1.6693051e-01  -1.2713542e-01   1.9093172e-02   2.9833335e-02   7.9403112e-01   3.5587987e-01
   3.9389455e+01   6.6780775e+01   1.0987591e+00   3.9796045e-01   1.5082274e+00   5.5176790e-01   7.0196703e-02   1.2841728e+00   7.2273746e-01   5.6431753e-01   6.8765523e-01  -5.5491328e-02   7.1921030e-03  -9.6599492e-02  -6.3503380e-02  -8.7126986e-03   1.5079206e-01   6.1032793e-01   7.6894712e-01
   4.0745876e+01   6.2176012e+01   1.0924779e+00   4.5139783e-01   1.5153251e+00   5.6459706e-01   7.9813538e-02   1.2822879e+00   5.7884138e-01   8.7250062e-01   7.4395914e-01   3.9826259e-02   4.9207334e-02   3.4612487e-01  -1.8044212e-01   8.5680488e-02  -4.3445847e-02  -7.0894939e-01  -8.1015374e-01
   3.8479153e+01   6.2138624e+01   1.1292631e+00   4.3503388e-01   1.5408092e+00   6.3053443e-01   7.5692559e-02   1.3112238e+00   7.7538514e-01   5.8826849e-01   4.7396873e-01   2.9792766e-03   4.3604756e-02  -3.0224393e-01   7.3805144e-02  -6.7232200e-02  -3.0238428e-01   4.0977207e-01  -7.2052625e-01
   3.9716472e+01   6.2824593e+01   1.0711323e+00   4.3761171e-01   1.5178533e+00   6.1591561e-01   7.8078155e-02   1.0716049e+00   8.5874727e-01   8.1143958e-01   5.9226422e-01   5.1638456e-02   3.6553567e-02  -2.7352121e-01  -2.7949847e-01   6.4100277e-02  -2.9237167e-01   3.1132387e-01  -6.4749861e-01
   3.7857923e+01   7.1488430e+01   1.1220113e+00   4.3940553e-01   1.5036963e+00   5.7126653e-01   7.2332309e-02   1.1375844e+00   6.9639119e-01   6.7596664e-01   6.3230766e-01   2.5175065e-02  -3.2942445e-03   3.2981678e-01  -1.7582142e-03   6.6796445e-02  -1.3325691e-01   2.4626230e-01  -2.6030043e-01
   3.9759796e+01   6.1028731e+01   1.0109809e+00   4.2669670e-01   1.5689105e+00   6.2030668e-01   7.4117628e-02   1.2736191e+00   7.2399973e-01   8.4477784e-01   5.5177944e-01   2.5690642e-02   4.6279776e-02   1.8058685e-01   3.1130769e-01  -2.0503811e-02   2.9630258e-02  -3.9689434e-01  -8.1614194e-01
   4.0049415e+01   6.0524444e+01   1.1169696e+00   3.8546120e-01   1.4685570e+00   6.3824703e-01   7.2590577e-02   1.1475251e+00   6.2182382e-01   6.2925777e-01   6.0139296e-01   6.6076481e-02  -2.6277712e-02  -3.4067199e-01  -2.8583390e-01  -7.4960349e-02  -2.7983784e-01   5.1454625e-01  -8.5001722e-01
   4.0328749e+01   6.1386422e+01   1.0639278e+00   4.2073051e-01   1.6705419e+00   5.5491243e-01   7.8902278e-02   1.3707613e+00   6.2780754e-01   5.5339721e-01   6.9854563e-01  -1.3030862e-02  -4.9301658e-02  -6.6863350e-02   2.3704292e-01   4.9006349e-02   2.5885300e-01  -1.3043631e-01  -1.8652210e-01
   3.8442812e+01   6.7593847e+01   1.0009221e+00   4.0786485e-01   1.4824904e+00   5.5749541e-01   7.4897901e-02   1.1944439e+00   6.9201478e-01   7.8583793e-01   6.0976722e-01  -5.2824532e-03   1.6414176e-02   7.8941326e-02   1.3698635e-01   7.9640780e-02  -2.7433758e-01   3.0201898e-01   6.1151513e-01
   3.7997515e+01   6.6072164e+01   1.0406143e+00   3.9792587e-01   1.5351176e+00   5.6664710e-01   7.8826411e-02   1.3020993e+00   6.6855788e-01   6.5419771e-01   6.6826355e-01  -1.9321735e-02  -6.2264904e-02   1.5466012e-01  -3.2391703e-01   2.2541178e-02  -7.7817265e-02   6.0815447e-01   8.8162282e-02
   3.9857171e+01   7.1462967e+01   1.0345956e+00   4.2984319e-01   1.5315256e+00   6.3863801e-01   7.1480690e-02   1.1974721e+00   5.9637011e-01   7.5128897e-01   5.0083081e-01   1.8423912e-02   2.9992224e-02  -3.6701687e-02  -2.8606113e-01   7.0674622e-02  -1.8367779e-01   7.5804798e-01  -4.4695641e-01
   4.2138360e+01   6.4148599e+01   1.0039158e+00   4.1730955e-01   1.4888288e+00   6.3172404e-01   7.1615274e-02   1.3458791e+00   6.2888023e-01   6.2751973e-01   5.6683085e-01  -3.8602406e-02   2.4206028e-02  -2.7125990e-01  -1.3695823e-01   8.0652822e-02  -2.6551399e-01  -7.8229946e-01  -2.5239021e-01
   4.1399123e+01   6.5752923e+01   1.0415238e+00   4.2154116e-01   1.4340917e+00   5.5238731e-01   7.4133733e-02   1.1510784e+00   6.7015896e-01   8.2575202e-01   4.8879230e-01  -7.1596368e-02  -4.1144015e-03   1.5916103e-01   9.5138496e-02   3.6746566e-03   9.3010364e-03  -5.2271928e-01  -3.1812155e-01
   3.8288834e+01   6.9098126e+01   1.1619113e+00   4.4245592e-01   1.6487651e+00   6.3222598e-01   7.5282932e-02   1.3701421e+00   8.2600091e-01   6.8470109e-01   5.6032462e-01  -4.3079214e-02  -3.9324134e-02   5.8076151e-02  -9.8643049e-02  -1.1143958e-02  -3.3220527e-01  -5.5802376e-01   4.4849226e-01
   4.4508846e+01   6.7476464e+01   9.9994102e-01   3.9025791e-01   1.6808551e+00   5.7194575e-01   6.7405000e-02   1.1646843e+00   5.6266976e-01   7.7005571e-01   6.0669242e-01  -4.6635537e-02  -4.5005684e-02  -7.2475693e-02  -1.4689620e-01  -2.4901218e-02  -6.6501279e-02  -1.3890767e-01  -5.7010773e-02
   3.8684446e+01   6.3896930e+01   1.1375015e+00   4.3728184e-01   1.6251878e+00   5.9752055e-01   6.7572093e-02   1.2810662e+00   6.0862048e-01   6.7691028e-01   6.3878208e-01  -1.8792760e-02  -7.0136153e-02  -6.1480265e-02   1.3062002e-01  -8.4300886e-02  -2.4405018e-01  -4.0268457e-01   8.2293251e-01
   3.9309194e+01   6.7976178e+01   1.1633386e+00   4.0596781e-01   1.6042862e+00   5.7719691e-01   7.0994646e-02   1.1256717e+00   8.3898102e-01   8.1412628e-01   4.3929670e-01   7.7798466e-02   5.4480964e-02   9.2742149e-02   2.3857163e-01  -1.2417318e-02   2.9526653e-01   8.6251185e-01   1.0592609e-01
   4.2818228e+01   6.7429606e+01   1.0059867e+00   4.4481552e-01   1.5601463e+00   6.3892157e-01   7.9547796e-02   1.2544069e+00   8.0044982e-01   6.8963436e-01   7.5298883e-01   6.4723227e-02  -4.8447753e-02  -2.5145712e-01   1.9077235e-01  -1.9089350e-02  -3.1797158e-01  -2.2600485e-01  -5.9708422e-01
   4.2726603e+01   6.8701436e+01   1.1087905e+00   4.0432131e-01   1.6015701e+00   6.2886934e-01   7.8137580e-02   1.2247089e+00   6.0747794e-01   5.9638318e-01   6.1425680e-01   2.1493007e-02  -5.8295749e-02  -6.0718522e-02  -2.7946406e-01  -2.5873935e-02  -4.5284105e-02   2.7688077e-01  -1.6809273e-01
   3.9443810e+01   6.6336891e+01   1.0475423e+00   4.5287181e-01   1.5125194e+00   6.3100006e-01   6.9182346e-02   1.0336671e+00   8.2556796e-01   5.4498746e-01   6.8324010e-01  -4.4233592e-02  -3.4322722e-02   3.3177961e-02   9.9744493e-02   3.7417962e-02  -1.4907538e-01  -1.1340119e-01   5.6951186e-01
   4.1461182e+01   6.8502272e+01   1.0579885e+00   4.4626205e-01   1.4684052e+00   6.2434907e-01   7.1805242e-02   1.2247032e+00   8.3868566e-01   7.1172332e-01   5.6532353e-01  -4.7669075e-02  -8.7330603e-03   1.3463891e-01  -2.9285603e-01  -4.4499863e-02  -1.3914174e-01   8.1341420e-01   5.3281041e-01
   4.3463803e+01   6.9938161e+01   1.0793337e+00   3.8865282e-01   1.6542020e+00   6.3488834e-01   6.7615704e-02   1.3523293e+00   7.3705822e-01   8.1070949e-01   4.4672203e-01  -1.9776681e-02  -5.4626813e-02   2.7939303e-01   3.1120509e-01  -5.0579855e-02  -1.9210173e-01  -7.6008016e-01   8.1386669e-01
   4.1592894e+01   6.9413702e+01   1.1720657e+00   4.1457693e-01   1.4666967e+00   6.3393221e-01   7.2588845e-02   1.3556729e+00   7.0794709e-01   7.9004250e-01   7.5085524e-01  -2.6806067e-03   3.5192252e-02  -1.7411016e-01  -3.2586831e-01   7.3411733e-03   2.0301222e-01  -6.7845074e-01   5.7348771e-02
   4.1127889e+01   6.3763945e+01   9.9977061e-01   3.9019664e-01   1.4711555e+00   6.3400234e-01   7.8990700e-02   1.1420075e+00   8.4418560e-01   7.5649422e-01   6.7757040e-01   6.3417825e-02   6.5989296e-02   7.4370655e-02  -1.4178146e-01  -8.1396324e-02   1.5221638e-02  -8.0418542e-01   4.4737010e-01
   3.9411461e+01   6.7703416e+01   1.0255861e+00   4.0662003e-01   1.4439274e+00   5.7642129e-01   7.7174800e-02   1.1832298e+00   6.8256511e-01   6.5995514e-01   5.4955155e-01   6.1265475e-02   4.7827384e-02   6.2757735e-02  -1.3067109e-01   3.4493288e-03   1.3321402e-01   8.0328684e-01  -6.7396295e-01
   3.9156364e+01   7.0409972e+01   1.0959684e+00   3.9901940e-01   1.6346457e+00   5.5117913e-01   7.9226171e-02   1.2772264e+00   5.6347076e-01   6.2921419e-01   6.5415666e-01  -5.7669573e-02   2.5471306e-02  -1.4426631e-01  -1.8894656e-01  -2.5839326e-02  -2.7833772e-01  -1.6517080e-01   5.3157388e-01
   4.0637066e+01   6.0491360e+01   1.0298907e+00   3.8632000e-01   1.4651328e+00   6.1525544e-01   7.1443777e-02   1.1145752e+00   6.6255218e-01   5.3153705e-01   6.0117781e-01  -6.9972200e-02   1.2787744e-02   4.2051815e-02   3.3870025e-01  -2.9273988e-03   1.0336549e-01  -5.1475207e-01   2.0208177e-01
   4.1048217e+01   7.0231139e+01   1.0131142e+00   4.2319315e-01   1.5280411e+00   6.0117080e-01   7.0621834e-02   1.0987995e+00   5.9063095e-01   5.4572282e-01   7.0040798e-01   4.7732911e-03   5.5915267e-02   1.2643658e-01   1.0819210e-01   7.4334569e-02   1.5145978e-01  -3.2730092e-01   4.4308377e-01
   4.3475392e+01   6.5089727e+01   1.1323641e+00   3.8211173e-01   1.4941285e+00   5.5968679e-01   7.4433656e-02   1.3229887e+00   7.7341773e-01   7.9935472e-01   6.7022710e-01  -6.0279057e-03   2.3655144e-02  -7.4342839e-02  -2.7715170e-01  -5.1486048e-03  -3.0208253e-01   3.4960104e-01  -1.3392949e-01
   3.9539167e+01   7.0763530e+01   1.0774986e+00   4.2386309e-01   1.5345918e+00   6.2201736e-01   7.8021558e-02   1.2592818e+00   7.9110771e-01   6.1346045e-01   5.1710619e-01   6.0397285e-02  -9.8314620e-03  -2.2733770e-01   2.5728299e-01  -4.4618850e-02  -2.8904668e-01   5.2008759e-01  -5.8738765e-01
   4.2387304e+01   6.3959640e+01   9.9128771e-01   4.1300944e-01   1.5483192e+00   6.2596296e-01   7.9057542e-02   1.3244795e+00   7.9235771e-01   8.6324152e-01   5.9812766e-01   5.6231884e-03  -2.7371668e-02   2.0711184e-01   2.5619451e-01  -7.1351490e-02  -3.2392209e-01   4.4215755e-01   3.6699926e-01
   3.7803220e+01   7.1594947e+01   1.0679735e+00   4.0363047e-01   1.5852712e+00   5.9055590e-01   7.1885760e-02   1.0911151e+00   7.3224295e-01   6.9880088e-01   6.2559568e-01   4.9663667e-02  -1.8753673e-02  -5.9744831e-02   1.1320042e-01  -7.5408023e-02  -2.5370724e-01  -2.7135410e-01  -2.3825695e-01
   3.8026465e+01   6.0394374e+01   1.0565397e+00   3.8872464e-01   1.4647056e+00   5.8551183e-01   6.9136386e-02   1.3600799e+00   6.7031760e-01   8.1077601e-01   7.3960922e-01  -8.4802665e-02   2.2044514e-02  -3.0168058e-02   2.4930696e-01  -7.3744155e-02  -2.1705977e-01  -6.4052256e-02   6.6711741e-01
   4.3047903e+01   6.8474387e+01   1.1357228e+00   4.4085685e-01   1.4900351e+00   6.4376924e-01   7.4886232e-02   1.1020782e+00   5.4853600e-01   5.7203712e-01   4.6313331e-01   7.3689669e-02  -5.5982435e-02   1.8051031e-01   1.8545211e-01   6.5167656e-02  -6.7775582e-02   4.1182627e-01   3.6866452e-01
   3.9653313e+01   7.0791362e+01   1.0523056e+00   4.1550560e-01   1.5941849e+00   6.1897734e-01   7.6488227e-02   1.1572140e+00   5.3981083e-01   6.2208050e-01   5.6815151e-01  -7.2608514e-02   5.7988030e-03  -2.5758832e-01  -7.4818771e-03  -2.9010108e-02   1.5156456e-01  -4.7373224e-01  -9.1805443e-02
   3.8382474e+01   6.5648045e+01   1.1295455e+00   4.4885698e-01   1.5019673e+00   6.0717726e-01   7.5854355e-02   1.2934580e+00   6.3424475e-01   6.4730664e-01   5.8445746e-01  -3.4819712e-02   1.8706358e-02  -1.7482275e-01   1.8215164e-01   6.0209226e-02   1.7712387e-01  -6.3125066e-01  -4.9227608e-01
   3.9496730e+01   6.7502726e+01   1.0475671e+00   3.8796260e-01   1.5268662e+00   6.0617190e-01   7.8493625e-02   1.1946988e+00   7.1811750e-01   6.3867389e-01   4.9849347e-01  -5.9416350e-02  -7.3914209e-02  -2.3612020e-01  -3.4130513e-01   2.4065656e-02  -4.1710660e-02  -5.9529669e-01  -7.2164227e-01
   3.9254766e+01   7.1086965e+01   1.1346555e+00   4.1235324e-01   1.5433181e+00   5.6381756e-01   7.3720022e-02   1.3490959e+00   6.5020420e-01   6.6692827e-01   7.3343101e-01  -5.7852270e-02   3.4195297e-02   2.1686194e-01  -2.5356555e-01  -7.9811208e-02  -5.1305374e-02   3.5374733e-01  -3.9585325e-01
   4.0621089e+01   6.4571611e+01   1.0812708e+00   3.9360879e-01   1.4596923e+00   6.1858652e-01   6.7868715e-02   1.2436471e+00   7.2082503e-01   6.1483573e-01   4.9695087e-01   1.1196605e-02   2.3241317e-02   9.4527618e-02   1.2082928e-01   2.5743102e-02   9.5103956e-02  -7.6566027e-01   7.3424602e-01
   3.9293880e+01   6.6303235e+01   1.0897260e+00   4.1333733e-01   1.5154597e+00   5.7329904e-01   7.7656109e-02   1.0475970e+00   7.2222525e-01   7.9770145e-01   5.9343792e-01   1.0797699e-02  -7.7756474e-02  -2.3054348e-01  -2.1879378e-03  -4.6085347e-02  -1.6166302e-01   2.0024492e-01  -1.6205092e-01
   4.0234899e+01   7.1084192e+01   1.0511347e+00   4.1710132e-01   1.5992150e+00   6.3278277e-01   7.8036880e-02   1.1760662e+00   6.1578227e-01   7.4100363e-01   7.3018593e-01  -7.4392105e-02  -3.9695251e-02   2.2702497e-01  -2.1510266e-01  -9.5392737e-04  -2.2760835e-01  -2.2961760e-02  -7.9101418e-01
   4.2991693e+01   6.3111595e+01   1.1723791e+00   4.1647653e-01   1.6008752e+00   6.2711616e-01   7.8468549e-02   1.0572079e+00   8.0342602e-01   6.3734313e-01   6.3184276e-01  -3.2919000e-02   5.3319554e-02   1.7162565e-01  -1.3623874e-01  -3.3775699e-02   3.1907516e-01  -1.3872206e-01  -3.2640175e-01
   4.2678754e+01   6.8735456e+01   1.0918953e+00   4.3213804e-01   1.4696462e+00   5.8676218e-01   7.2273587e-02   1.3463900e+00   6.8472213e-01   8.5832884e-01   6.0648230e-01   4.6080847e-02   1.3245462e-03   6.5085210e-03   1.6638544e-01  -5.2799918e-02  -7.4961229e-02  -2.9894757e-01   7.8978054e-02
   4.4529310e+01   6.5654789e+01   1.0985176e+00   4.0194147e-01   1.6331644e+00   5.7315727e-01   7.9981692e-02   1.1242311e+00   5.7061962e-01   5.6988884e-01   4.3359937e-01   1.7658538e-02  -5.4851975e-02  -6.2650569e-02   2.2929044e-01  -6.2608259e-02  -1.9673395e-01  -6.4421988e-01  -1.6791317e-01
   3.8608131e+01   6.3497705e+01   1.0209357e+00   4.0018280e-01   1.5047361e+00   6.0524086e-01   7.6508765e-02   1.1537140e+00   6.2222776e-01   5.3845094e-01   6.7490683e-01   5.7638326e-02   3.1284547e-02   1.5423178e-01   7.6533442e-02  -6.7711683e-02   3.2981809e-01   4.6439885e-01   1.5964391e-01
   3.7531817e+01   6.2268491e+01   1.0783751e+00   3.9039197e-01   1.5023424e+00   5.5039266e-01   7.5438153e-02   1.3450216e+00   6.4982133e-01   6.2305960e-01   4.9262413e-01   4.0780848e-02  -7.4106259e-02  -1.2977055e-01   1.2279811e-01  -5.9460978e-02   1.2855550e-01   6.7599652e-04  -3.7997823e-01
   4.4232041e+01   6.1560242e+01   1.0469757e+00   3.9357793e-01   1.6107932e+00   5.9455101e-01   7.2816284e-02   1.1493779e+00   8.2464363e-01   6.8016857e-01   4.6737737e-01  -6.8787022e-02   4.7764172e-02  -2.9958526e-01   2.5657370e-01  -7.8616661e-03  -2.8430253e-01  -6.9220062e-02   8.0895332e-01
   3.8161693e+01   6.1322681e+01   1.1572567e+00   4.0819534e-01   1.5477256e+00   6.1484211e-01   7.1256141e-02   1.3383956e+00   8.4668582e-01   7.7506282e-01   6.3087504e-01  -2.8092318e-02  -7.8382578e-02  -1.2524866e-02  -7.0230962e-02   7.3199287e-02  -3.3077254e-01  -1.8750797e-01   4.4036973e-01
   4.3235980e+01   6.2570995e+01   1.0531335e+00   3.8648041e-01   1.6695762e+00   5.5364364e-01   7.2859448e-02   1.2602321e+00   5.6441011e-01   7.8598346e-01   4.4909655e-01   4.5026413e-02   8.4570158e-02  -2.0755285e-01  -3.7425498e-03   6.3874046e-02   9.4325624e-02   3.2348668e-02  -6.3665150e-01
   4.0002141e+01   6.9918904e+01   1.0125297e+00   4.5215556e-01   1.5994143e+00   6.0107653e-01   7.9905578e-02   1.3106289e+00   6.1125204e-01   8.6255809e-01   6.5650310e-01  -1.7878046e-02   4.6726482e-02   3.1627070e-02   2.4681285e-01  -6.4479481e-02  -2.5593417e-01  -4.1186876e-01   2.0960303e-01
   4.1107344e+01   6.3954009e+01   1.0097057e+00   4.5099835e-01   1.4246775e+00   6.0729784e-01   7.8754275e-02   1.3057270e+00   7.8637409e-01   6.9408816e-01   7.6388781e-01  -6.5751483e-02   2.3170577e-02  -3.0895693e-01   9.0529380e-02  -7.3277288e-02   3.0538419e-01   4.7837941e-01  -1.6113225e-01
   3.8257424e+01   6.3012375e+01   1.0425758e+00   4.3601855e-01   1.4698882e+00   5.7272611e-01   7.2948767e-02   1.1766034e+00   6.6212017e-01   7.0045563e-01   6.4835090e-01   7.8648594e-02   6.0563507e-03  -1.2090820e-02   2.8104475e-01   1.6655115e-02   1.5618342e-01   5.5467066e-02  -1.1467756e-01
   4.3567003e+01   7.0899427e+01   1.0773796e+00   3.9231979e-01   1.5679450e+00   6.0012897e-01   7.7032732e-02   1.3694887e+00   7.4919871e-01   8.1907086e-01   5.3743999e-01   2.6295140e-02  -7.1689072e-02  -3.2148744e-01  -1.9885160e-01  -1.1130777e-02   1.7330700e-01  -5.6468694e-01   1.7180230e-01
   4.1263575e+01   6.8848054e+01   1.1521159e+00   3.9055487e-01   1.6469072e+00   5.5414306e-01   7.0317282e-02   1.2403993e+00   6.2780507e-01   6.1164920e-01   6.0127409e-01  -6.2578824e-02   1.9550964e-03  -2.0838609e-03  -2.5572463e-01  -4.0728932e-02   2.7573029e-01   4.4012512e-02  -8.3506742e-01
   3.9705134e+01   6.5671576e+01   1.0784647e+00   4.4552474e-01   1.5499371e+00   6.4856676e-01   6.8632177e-02   1.0903577e+00   5.2962991e-01   7.2687194e-01   5.5948204e-01   4.8970213e-02   4.7201391e-02  -1.0825573e-02  -3.2880645e-01  -2.9267109e-02  -2.5560945e-01  -6.1120289e-02   3.7933339e-01
   4.2781917e+01   6.9052219e+01   1.1612978e+00   4.0503760e-01   1.4536039e+00   5.9256809e-01   7.0730434e-02   1.1996572e+00   6.9949022e-01   6.6213646e-01   4.7553086e-01  -7.8418528e-03  -5.3667291e-03  -1.0516870e-01  -1.5380059e-01  -2.6885256e-02   2.0745363e-01   4.2919203e-03  -4.3506127e-01
   4.2259805e+01   6.3801961e+01   1.0980011e+00   4.1519472e-01   1.6415814e+00   5.6223607e-01   7.5827924e-02   1.0555755e+00   6.5745371e-01   8.3317730e-01   5.2075120e-01  -8.4812513e-02   4.3671096e-02  -3.9049378e-02   2.6519738e-01   2.1174814e-03   1.6338758e-02  -4.9646629e-02  -5.2029205e-01
   4.1775275e+01   6.9427975e+01   1.1564731e+00   4.3028996e-01   1.5286537e+00   5.7424155e-01   7.8639606e-02   1.0549587e+00   8.3653412e-01   5.4305820e-01   4.6167822e-01  -6.0815540e-02   6.9981588e-02   4.0165283e-02   2.4566084e-01   5.0136085e-02   2.5213937e-01  -8.4434251e-01   4.4131396e-01
   4.1116889e+01   6.1057152e+01   9.8945595e-01   4.1528140e-01   1.6112753e+00   5.9119248e-01   7.7036611e-02   1.3729955e+00   7.2511958e-01   5.3291465e-01   7.4252921e-01  -1.9540942e-03   1.7751460e-02  -8.3043648e-02  -1.5895692e-01   5.6395168e-02   3.3151248e-01   1.8972347e-01  -1.0982532e-01
   4.1237599e+01   6.8496078e+01   1.1609119e+00   3.8753030e-01   1.6551760e+00   6.3030178e-01   7.2484719e-02   1.0597548e+00   8.1405613e-01   5.7377978e-01   6.7458954e-01   5.7644203e-02  -8.1743683e-02   1.0387208e-01   1.3635448e-01   1.5339053e-02  -1.8275055e-01   4.5845009e-01  -6.3391391e-01
   3.9659845e+01   6.5293978e+01   1.0136642e+00   4.2663753e-01   1.4900536e+00   6.1981888e-01   7.3181956e-02   1.0923154e+00   6.9053894e-01   8.1529404e-01   4.7721574e-01   4.7572462e-02  -8.4711154e-03  -2.7006518e-01  -3.1027797e-01   5.5041953e-02   2.5078522e-01  -5.6974405e-01   5.2110387e-01
   3.9215036e+01   6.0388316e+01   1.0117976e+00   4.0411402e-01   1.4276664e+00   6.0497292e-01   7.9118165e-02   1.1292591e+00   5.3252291e-01   6.1960828e-01   5.1906831e-01  -4.9231567e-04  -4.6629960e-03   3.4274032e-01  -2.9509827e-01  -3.3567650e-02  -2.0865635e-01   6.7841281e-01   3.6502905e-01
   3.8135775e+01   6.0847563e+01   1.1211639e+00   3.8204146e-01   1.4378499e+00   5.5981281e-01   7.8458613e-02   1.3687680e+00   6.4657561e-01   7.7787189e-01   4.8564104e-01   4.9236826e-02  -1.6186492e-02  -1.0811956e-01  -2.4222865e-01  -2.0117724e-02  -9.2754876e-02  -5.3101983e-01   3.5907546e-01
   3.9061726e+01   6.7368351e+01   1.0525297e+00   4.3627520e-01   1.6611390e+00   5.6121594e-01   6.9677939e-02   1.2127281e+00   8.6910267e-01   8.3404562e-01   6.7368204e-01   8.2325840e-02  -4.6356358e-02  -3.4128556e-01  -1.9688210e-01   5.0180476e-02  -2.2098610e-01  -4.2817979e-02  -3.6668076e-01
   4.3501867e+01   6.6801060e+01   1.0137088e+00   4.2663133e-01   1.5681343e+00   5.9497857e-01   6.7421836e-02   1.0316408e+00   5.9043391e-01   6.9070899e-01   7.6419395e-01  -4.1416067e-02  -5.0286190e-02   1.8291836e-01   2.4994428e-01   5.9105612e-02  -2.0018451e-01   6.3014911e-01   8.6550699e-01
   4.0516695e+01   6.9617420e+01   1.0614262e+00   4.3615484e-01   1.6816717e+00   5.8213287e-01   7.6479108e-02   1.1191895e+00   8.3816496e-01   7.6653241e-01   7.0468950e-01  -4.9970680e-02  -4.4874652e-02   3.3961492e-01  -2.6610392e-01  -7.4477322e-02   1.9193328e-02   4.1384805e-01   6.1055014e-01
   3.9025986e+01   6.1074064e+01   1.0387838e+00   4.2813560e-01   1.5596880e+00   6.2710565e-01   7.2812836e-02   1.3325580e+00   7.1637443e-01   5.4690547e-01   4.9095263e-01   1.5410413e-02  -3.3679809e-02   2.9003455e-01  -2.9911219e-01  -6.9938867e-02  -3.3970272e-02  -8.1640938e-01  -7.2325226e-01
   3.8861021e+01   7.0302816e+01   1.0819439e+00   4.4693343e-01   1.5062157e+00   6.0627586e-01   6.9463942e-02   1.0428814e+00   5.9787100e-01   5.3207653e-01   6.1322308e-01  -7.9362370e-02  -8.5955925e-02  -2.9155684e-01  -3.1892968e-01  -3.0978526e-02   2.1079123e-01  -5.7125413e-01   5.6015919e-01
   4.0229351e+01   6.6211466e+01   1.0535383e+00   4.3703648e-01   1.4199704e+00   5.8301975e-01   7.0025715e-02   1.3571978e+00   5.3946524e-01   5.8569690e-01   6.9996971e-01  -5.5097030e-02  -1.8644588e-02   1.2311683e-01   7.6167005e-02  -4.0170178e-02  -2.8984325e-01   4.0722086e-01  -2.0347585e-01
   3.9413252e+01   6.5352135e+01   1.1453712e+00   4.4521701e-01   1.6574646e+00   5.6323003e-01   7.9057996e-02   1.0462573e+00   6.2150706e-01   5.6505364e-01   6.2285973e-01   8.0557121e-02   1.0320065e-02  -6.6514777e-03  -1.6803572e-02   1.5993245e-02  -1.6992181e-01   7.3772088e-01   4.1798595e-01
   4.2643932e+01   6.9163336e+01   1.0854560e+00   4.1047812e-01   1.5992386e+00   5.5747553e-01   7.1621159e-02   1.2162539e+00   5.3045803e-01   6.2285495e-01   7.3588929e-01  -6.1545372e-03   8.1935179e-03   2.7434148e-01  -3.0607528e-01   7.9163082e-02   2.1126133e-01   1.2681652e-01   3.3651401e-01
   4.2745834e+01   7.0869156e+01   1.1033631e+00   3.9781545e-01   1.4245113e+00   5.5223157e-01   7.6446852e-02   1.2139002e+00   6.0331679e-01   7.8304688e-01   7.6713766e-01   4.8715886e-02  -1.1890728e-02  -1.7331984e-01  -2.3458987e-01  -6.8565390e-02  -2.9994344e-01   6.5140690e-01   3.2910838e-03
   3.9285590e+01   6.4405794e+01   1.1147353e+00   4.0772112e-01   1.5101411e+00   6.4396861e-01   7.5936431e-02   1.3211809e+00   6.4177121e-01   8.5175117e-01   6.7143883e-01  -3.6616737e-02  -1.9465254e-02   2.0538230e-01   1.8608154e-01  -2.4274797e-02  -2.7710734e-02  -6.2969594e-01  -6.1621102e-01
   4.3631766e+01   6.7060117e+01   1.0250098e+00   4.0130508e-01   1.6643750e+00   6.5159575e-01   7.3037256e-02   1.0794880e+00   6.8053984e-01   8.4662833e-01   4.5994147e-01   7.5926144e-02  -7.8435030e-02   2.3891336e-01   2.7628952e-01  -7.2162560e-03  -3.3467148e-01  -5.2849665e-01  -4.7164461e-01
   4.0638628e+01   6.2579043e+01   1.1198386e+00   4.1483195e-01   1.5565428e+00   5.6759930e-01   7.5947522e-02   1.3250661e+00   7.1078080e-01   8.4599597e-01   4.8487466e-01  -2.8392353e-02  -8.0965707e-02  -1.0096409e-01  -6.6151587e-02   4.3703385e-02  -1.6738871e-01  -6.8643843e-02  -6.2855672e-01
   4.3668864e+01   6.7510767e+01   1.0835351e+00   4.4680553e-01   1.6441972e+00   6.5084814e-01   7.3140319e-02   1.3033149e+00   7.3644186e-01   6.4368598e-01   6.0321019e-01   4.1164682e-02   1.0720138e-02   2.6153435e-01   1.1105334e-01  -2.3073007e-02  -1.0490067e-01   3.5867720e-01  -9.6833542e-02
   4.2331097e+01   6.5018041e+01   9.9475660e-01   4.5102986e-01   1.6318200e+00   6.2126032e-01   7.0963795e-02   1.0519405e+00   8.4961497e-01   8.1686527e-01   5.9034158e-01  -7.1303722e-02   7.8357924e-02   1.4770046e-01  -1.6955430e-01  -6.3791566e-02   7.3461415e-02  -1.3964298e-01   4.4635763e-01
   4.3180279e+01   6.1453555e+01   9.9476248e-01   4.0323042e-01   1.6599561e+00   6.4673499e-01   6.8466445e-02   1.3050471e+00   6.1967427e-01   6.4048522e-01   7.1339985e-01  -7.9075051e-02   7.1084888e-02  -1.0611187e-01   2.9349742e-01  -8.1462122e-02   2.1375051e-01  -1.7146439e-01   6.5388798e-01
   4.0804363e+01   6.5982556e+01   1.0079385e+00   3.9337858e-01   1.4707015e+00   6.3178196e-01   7.5308808e-02   1.1233658e+00   6.8809675e-01   6.9155900e-01   6.5127301e-01   5.5867808e-02  -4.6327025e-02   2.0169144e-01   5.1636276e-03  -2.5985125e-02  -1.1453714e-01   1.6723194e-01   7.6935802e-01
   4.3445250e+01   6.7509710e+01   1.0871201e+00   4.4461206e-01   1.4986695e+00   6.4828242e-01   7.2803383e-02   1.3024987e+00   8.3229499e-01   5.4960123e-01   4.5712168e-01  -1.2391159e-02  -2.9492441e-02   3.1248698e-01  -3.4479634e-01  -8.1105616e-02   1.9872385e-02   5.2912469e-01  -6.1929511e-01
   4.0777831e+01   6.9058427e+01   1.0919049e+00   3.8679652e-01   1.6024706e+00   6.2337747e-01   7.8320944e-02   1.2732674e+00   6.3494328e-01   7.1026402e-01   6.0063845e-01   7.5976226e-02  -5.2733162e-04  -1.8015543e-01  -1.6254922e-02   6.5963209e-02   2.8146699e-02  -4.6242022e-01  -2.1272262e-02
   4.2512206e+01   6.7587225e+01   1.0749631e+00   3.9276872e-01   1.5741964e+00   6.1790836e-01   6.7471900e-02   1.1360814e+00   8.4686348e-01   5.4485536e-01   6.1591106e-01   1.8063617e-02  -1.2758889e-02  -2.6928260e-02  -2.1605631e-01  -1.2521709e-03   1.4728610e-01   3.3217349e-01  -3.2755875e-01
   4.3502370e+01   6.1524220e+01   1.0646622e+00   4.3711336e-01   1.4928463e+00   6.2208874e-01   7.4395614e-02   1.1040389e+00   8.0139030e-01   7.7745946e-01   4.6712259e-01  -8.6173307e-02  -8.6207568e-02   5.0599421e-02   2.9825630e-01  -1.5586287e-02  -2.5598408e-01   8.4648981e-01  -4.6322786e-01
   4.2037862e+01   6.4856883e+01   1.1666676e+00   4.1992018e-01   1.4738480e+00   6.5395681e-01   7.7901935e-02   1.1277224e+00   5.7839441e-01   8.6815603e-01   5.2508189e-01   6.0097746e-02  -1.5787200e-02  -2.4741783e-01  -2.6777322e-01  -8.6492589e-02  -3.3492970e-01  -6.2064171e-01   1.9869780e-01
   3.9310181e+01   6.5048739e+01   1.1645790e+00   4.0224832e-01   1.6437970e+00   5.8658397e-01   6.9644364e-02   1.2658628e+00   6.2443750e-01   8.3482596e-01   6.1760387e-01  -4.1163065e-02   4.0220900e-02   1.6721412e-01  -1.0331104e-01  -1.0335605e-02   7.1943592e-04  -8.5745801e-01   3.9448354e-01
   4.0930470e+01   6.3560868e+01   1.0993427e+00   4.2758611e-01   1.6009270e+00   6.1173005e-01   7.1009739e-02   1.1287029e+00   7.1104005e-01   5.9006232e-01   7.5019634e-01  -6.6993291e-04  -5.4765846e-02   2.5882222e-01  -1.3713042e-02  -4.5637518e-02   2.6410012e-01   3.0357159e-01  -4.6183851e-01
   3.8830064e+01   6.2999314e+01   9.9348909e-01   4.4750616e-01   1.6385777e+00   5.8913084e-01   6.9400851e-02   1.0694394e+00   7.3269994e-01   6.3068852e-01   6.4692890e-01  -6.1236630e-02  -4.5982291e-02   2.6324072e-01  -1.8995945e-01  -5.4630739e-02   3.2159690e-01   2.4838905e-01   5.9165681e-01
   3.8928831e+01   6.3207004e+01   1.0994577e+00   3.9231380e-01   1.5385057e+00   6.3769695e-01   6.9481983e-02   1.1045146e+00   7.4445417e-01   6.4519310e-01   5.0165605e-01   5.3345286e-02  -3.8393226e-02  -1.9689290e-02   5.4742088e-02   9.1153728e-03  -9.6089762e-02  -3.5946464e-01  -7.3093753e-01
   3.9880331e+01   7.1693680e+01   1.0215579e+00   4.0874092e-01   1.4431687e+00   6.1482526e-01   7.6085781e-02   1.2919161e+00   5.3144808e-01   5.4893274e-01   4.9247920e-01   5.2269306e-02   4.8506585e-02   8.7538279e-03  -3.7413140e-02  -7.4737035e-02   9.6284393e-02   4.0352922e-02   4.1802888e-01
   4.1859680e+01   6.8068493e+01   1.1471872e+00   4.3009806e-01   1.6337483e+00   5.7743184e-01   7.2594213e-02   1.0526081e+00   5.2960334e-01   8.2946119e-01   7.6764508e-01   7.2660880e-02   1.6029032e-02  -5.6567172e-02  -2.0423303e-01   8.3907213e-03   1.2951293e-01   1.8449651e-01  -8.3523435e-01
   3.7532492e+01   6.8552449e+01   1.1193850e+00   4.4043487e-01   1.5824295e+00   6.5242916e-01   6.9462632e-02   1.3459612e+00   8.3671434e-01   8.6799913e-01   5.2573136e-01   5.1019516e-02  -2.2159184e-02  -3.4027981e-01  -5.4357533e-02   4.4744599e-02  -3.1945573e-01   6.6663268e-01   2.3441522e-01
   3.8493640e+01   7.1481562e+01   1.1510272e+00   4.0983904e-01   1.4543784e+00   5.9570370e-01   7.1182707e-02   1.1421472e+00   6.2371576e-01   7.6572548e-01   6.0901922e-01   2.5029180e-02  -7.0647361e-02  -1.7360292e-02  -1.5704012e-01  -1.8499213e-02  -3.9286641e-02  -2.3581592e-01  -4.5733368e-01
   4.2869618e+01   6.4754374e+01   1.1328210e+00   3.8480743e-01   1.5016025e+00   6.4635168e-01   7.2462419e-02   1.2096027e+00   7.7887885e-01   6.7150308e-01   6.4997479e-01   3.2330262e-02  -7.3133991e-02   5.2937193e-02   7.1930804e-03   6.6031967e-02   2.9093037e-01  -2.3727184e-01  -5.6614829e-01
   3.8930996e+01   6.0729188e+01   1.1730493e+00   4.3525284e-01   1.4663001e+00   5.5531424e-01   7.3462353e-02   1.1637224e+00   7.8363953e-01   7.2185646e-01   4.8111342e-01   4.9361862e-02  -3.7275618e-02   5.7624413e-02   1.5490255e-01   7.4111351e-02   1.4512108e-01   7.5587598e-01   1.4932439e-01
   4.2268343e+01   7.0038966e+01   1.1249809e+00   4.0802572e-01   1.5036088e+00   5.7592879e-01   7.2757670e-02   1.3112495e+00   7.9359265e-01   8.5274839e-01   7.5267160e-01   7.8916357e-02  -6.7178947e-02  -1.0302680e-01   3.2019701e-01   1.0868184e-02   4.4698492e-02  -2.1334981e-02   5.6837280e-01
   4.1489414e+01   6.2239558e+01   1.0308652e+00   3.9862943e-01   1.4233879e+00   6.0724755e-01   7.0636213e-02   1.3450382e+00   8.3307032e-01   5.9233094e-01   5.9685522e-01   7.1236288e-02   6.3041821e-02   1.9690905e-01  -6.6279084e-02  -2.3235628e-02  -1.3578887e-01  -3.7773537e-01   7.8365586e-01
   3.7677663e+01   7.0317138e+01   1.0447264e+00   4.4617394e-01   1.4324780e+00   5.9918995e-01   6.7954352e-02   1.3307049e+00   8.3544697e-01   8.3055044e-01   5.9812127e-01  -4.0960051e-02   7.5378393e-02   2.2426674e-01  -6.0451650e-02   1.3980085e-02   2.5055048e-01   5.5166334e-01  -2.8518764e-01
   4.3690766e+01   6.4877191e+01   1.0291402e+00   3.8353565e-01   1.5079461e+00   5.6628441e-01   6.9278762e-02   1.2744464e+00   8.5262261e-01   7.7976608e-01   4.9776063e-01   6.5942145e-02  -7.4966303e-02  -1.8529824e-01  -1.5032364e-01   9.9231115e-03   2.1791881e-01   7.0431228e-01   7.2263430e-01
   3.9931400e+01   7.0074870e+01   1.1500960e+00   4.2689262e-01   1.4464982e+00   6.0215767e-01   7.8946631e-02   1.3679144e+00   8.1929770e-01   6.1482655e-01   4.5043279e-01  -5.7711332e-02   4.9850243e-02  -2.8050753e-01   8.4963164e-02   2.3941363e-02   1.9152007e-01   7.5044995e-01  -6.6806919e-01
   3.9235771e+01   6.0650127e+01   9.8990740e-01   3.9490589e-01   1.5512991e+00   6.1755215e-01   6.7673457e-02   1.0377628e+00   6.4912170e-01   8.3752379e-01   7.4807206e-01  -5.4018124e-02   2.0562496e-02  -2.4188558e-01  -1.8207463e-01  -3.8937213e-02  -2.3698402e-01   2.2711403e-01   9.9816945e-02
   4.1625941e+01   6.7587248e+01   1.0658461e+00   4.0232160e-01   1.5973254e+00   5.8409494e-01   7.6053986e-02   1.1261459e+00   7.5916579e-01   6.2257129e-01   6.4676824e-01   8.1704448e-02  -1.5356154e-02   7.1340256e-02   1.5264412e-01  -5.4155858e-02   5.9715873e-02   5.6158725e-01   7.4949990e-01
   4.2669462e+01   6.3654563e+01   1.1718474e+00   4.1608188e-01   1.4339895e+00   6.4226506e-01   7.2392228e-02   1.0648506e+00   6.5933185e-01   6.0210374e-01   5.8069619e-01   2.4553397e-02  -5.3963816e-02  -1.5436565e-01   8.1467491e-02  -4.4005089e-02   2.8068314e-01   1.9425807e-01  -3.0827211e-01
   3.9607399e+01   6.4509661e+01   1.0999098e+00   4.2159760e-01   1.6778684e+00   5.8157778e-01   7.7804015e-02   1.2215334e+00   6.4766656e-01   5.3902442e-01   7.6243174e-01   7.2477529e-02   1.0985921e-02   2.0898200e-01  -3.2587678e-01  -1.6743255e-02   1.2218409e-01  -7.8797545e-01  -4.5062149e-01
   3.7815951e+01   6.9224110e+01   1.0437951e+00   3.8134588e-01   1.6308645e+00   6.0740715e-01   7.9135653e-02   1.2411239e+00   5.7502780e-01   6.0015571e-01   5.0417075e-01   5.2340000e-02  -4.9566460e-02  -2.6515455e-01   1.4448296e-01  -4.2702619e-02   2.5326077e-01  -3.2310892e-01   6.2662641e-01
   4.3601458e+01   6.0391490e+01   1.1337053e+00   4.2375655e-01   1.5367153e+00   5.8262025e-01   7.6961537e-02   1.3708726e+00   8.4586120e-01   5.4558235e-01   5.0509745e-01   8.3172985e-02  -3.0349856e-03   2.4744940e-01   1.3163068e-01  -1.2274867e-02   8.4343586e-02   8.5583727e-01  -5.8843174e-01
   3.8644784e+01   6.9256021e+01   1.1621623e+00   3.9145794e-01   1.5768595e+00   5.7309916e-01   7.3715381e-02   1.0338297e+00   6.8234621e-01   8.3749995e-01   6.0164596e-01  -1.5695534e-02   4.1469660e-02  -1.4508622e-01   1.4800481e-01   6.1597999e-02  -5.2802108e-02   6.0274024e-01   5.2886609e-01
   3.7618868e+01   6.9457664e+01   1.0073817e+00   3.8243295e-01   1.5000201e+00   6.2250791e-01   7.0219361e-02   1.0430555e+00   5.9450845e-01   5.5181051e-01   7.2679555e-01   4.7776774e-02  -6.2084061e-02   8.0282871e-02  -3.4074060e-01   2.1728928e-02   9.7537955e-02   3.9025429e-01  -3.5322780e-02
   3.8412815e+01   6.7760460e+01   1.1080712e+00   4.4972622e-01   1.5267128e+00   5.7872462e-01   6.8831330e-02   1.2824501e+00   6.2805767e-01   8.4258237e-01   6.0654547e-01   4.1913232e-02  -4.1769878e-02   3.4339349e-01   1.5964503e-01  -9.8544802e-03  -1.8136549e-01   8.1679904e-01   1.8074513e-01
   4.0034190e+01   6.8440487e+01   1.0554193e+00   4.0021208e-01   1.6435133e+00   6.1312473e-01   6.8097423e-02   1.1182163e+00   7.0482966e-01   5.6280253e-01   5.7571732e-01   7.5391805e-02   6.3925462e-02  -1.7114695e-01  -1.8753640e-01   1.0163852e-02   2.0950190e-01   8.3622348e-01   2.4045587e-01
   4.1208117e+01   6.7570990e+01   1.1257589e+00   4.0043674e-01   1.6687098e+00   5.7247822e-01   7.2457978e-02   1.3101531e+00   8.2042214e-01   7.8066898e-01   4.6965263e-01   7.7510780e-02  -7.5205276e-02  -3.1107977e-02   6.4002415e-02   8.4517343e-02  -3.2345327e-01   6.1331183e-01  -8.4435395e-01
   4.3183887e+01   6.9866766e+01   1.1257265e+00   4.2839144e-01   1.5008667e+00   6.4288043e-01   7.0289507e-02   1.2329028e+00   7.4085380e-01   7.6415243e-01   7.3467952e-01   5.4541397e-02  -7.4815860e-02  -2.4938607e-01  -2.3767867e-01   8.3237460e-02   8.3932909e-02   3.8693149e-01   5.7832436e-01
   4.1007483e+01   6.7547801e+01   1.0539047e+00   4.3482535e-01   1.4805235e+00   5.5979271e-01   7.9551068e-02   1.2783020e+00   5.5246188e-01   7.6510253e-01   4.5226155e-01   6.5978190e-02  -6.7632928e-02  -1.3363393e-02  -1.0772284e-02  -5.7510029e-02  -1.1196543e-01   1.7523370e-01  -6.3399595e-01
   3.8416107e+01   7.1444693e+01   1.0626176e+00   4.3930518e-01   1.6737132e+00   6.4598985e-01   7.0808869e-02   1.1815473e+00   6.5335818e-01   5.7647508e-01   7.1018172e-01  -8.3079076e-02  -7.0564906e-02  -2.4240480e-01  -1.8662069e-01  -7.1445051e-03   3.0029804e-01  -1.1462436e-01  -8.5668770e-01
   4.3343523e+01   6.1686126e+01   1.0033070e+00   4.1862842e-01   1.5313050e+00   6.4030221e-01   7.7180245e-02   1.1509488e+00   6.8045687e-01   8.6231046e-01   5.0463552e-01  -3.0407793e-02   3.9014487e-02   7.9386698e-02   6.1309112e-04   6.7641858e-02   2.5945498e-01  -6.5455583e-01  -5.3421032e-01
   3.8846477e+01   6.6588999e+01   1.1414449e+00   4.3111624e-01   1.6117831e+00   6.5282668e-01   7.9095085e-02   1.2619791e+00   6.2124341e-01   7.0120096e-01   4.3719161e-01   3.2999554e-02   5.2877334e-02   2.0500787e-01  -3.3901618e-01   5.5149083e-02   2.3029735e-01   7.4206397e-01   6.2589004e-01
   3.9002403e+01   6.4748316e+01   1.0788682e+00   4.2425804e-01   1.4376468e+00   6.1002895e-01   6.9281342e-02   1.1264353e+00   6.8741082e-01   8.0646128e-01   4.5099101e-01   3.0606331e-03  -7.2441999e-02   3.0068527e-01  -8.1844735e-02   2.7038663e-02   2.3632501e-01   8.5250493e-01   2.6659752e-01
   3.7733608e+01   7.0623928e+01   1.0987491e+00   4.0121453e-01   1.4369430e+00   5.5798409e-01   7.4477448e-02   1.2831495e+00   5.7186412e-01   6.3359778e-01   4.6577937e-01   5.9560420e-02  -8.1439922e-02   1.3611777e-01  -2.9451682e-01   2.9566526e-02  -2.1151220e-01  -5.6118851e-02  -2.4807416e-02
   3.9254816e+01   7.1136117e+01   1.1273400e+00   4.3637729e-01   1.6717131e+00   5.5662325e-01   7.6163868e-02   1.0554580e+00   5.3951493e-01   7.4987830e-01   5.8634580e-01  -8.0370330e-02   4.7612504e-02   1.2351011e-01   5.3901973e-02  -6.7145924e-02   2.1020606e-01  -1.2447821e-01   4.1898944e-01
   4.1444300e+01   6.6319600e+01   1.1415002e+00   3.8470538e-01   1.6239824e+00   5.5743043e-01   6.9749615e-02   1.3085241e+00   7.4942167e-01   7.4647815e-01   6.9090803e-01  -3.6814638e-03  -7.9180761e-02   5.9252079e-02  -1.4537410e-01  -2.5225392e-02   8.8149875e-02   5.6465722e-01   7.2592280e-01
   3.8238021e+01   6.1927389e+01   1.1547662e+00   4.0216313e-01   1.6703057e+00   5.8364861e-01   8.0015917e-02   1.3600423e+00   8.4392900e-01   5.8751985e-01   5.4761461e-01   3.3196960e-02  -1.4997463e-03  -4.6964464e-02   4.1113655e-02  -9.2311643e-03  -9.7038078e-02  -6.3104300e-01   2.6329438e-01
   4.2802122e+01   6.6253663e+01   1.0148961e+00   3.8421626e-01   1.6660818e+00   6.1676538e-01   7.9280644e-02   1.3384661e+00   6.0781480e-01   6.8811547e-01   5.0651477e-01   4.4196480e-02   1.2802524e-02  -5.1353486e-02  -2.6497900e-01  -2.0036766e-02  -1.2554204e-01  -1.1331673e-01   1.2573167e-01
   4.2665642e+01   6.8587327e+01   1.0760715e+00   4.4341498e-01   1.4974223e+00   5.9125392e-01   7.0328538e-02   1.3633572e+00   5.9425717e-01   6.1612690e-01   6.7363150e-01  -5.2241721e-02   3.1906346e-02  -3.2441922e-01  -5.7243686e-03  -6.5040116e-02  -2.4017158e-01  -4.3431235e-01   3.3138591e-01
   3.8796072e+01   6.8597752e+01   1.0827517e+00   4.1983095e-01   1.4585235e+00   5.8271009e-01   7.9359871e-02   1.0364048e+00   5.6083462e-01   6.4637795e-01   4.8715997e-01   1.3680711e-02   1.3806070e-03   2.3591049e-01  -1.6688349e-01   5.7162929e-02   2.1774122e-01  -4.4425563e-01   2.9026342e-01
   3.9292599e+01   6.6905529e+01   1.0039935e+00   4.0063613e-01   1.5619598e+00   5.9080755e-01   7.7816648e-02   1.3484729e+00   5.5237292e-01   6.3447622e-01   7.2825232e-01  -8.2282899e-02   8.1641595e-02   6.1268549e-02  -2.0725808e-01   4.7058880e-02  -1.6240536e-01  -4.2188843e-01   6.8159262e-02
   4.1229166e+01   7.0983019e+01   1.0714123e+00   4.3412046e-01   1.5495005e+00   6.2270915e-01   7.2668437e-02   1.2613402e+00   7.9519333e-01   6.4676826e-01   7.4725208e-01   5.8243114e-02  -1.4275899e-02   2.9095803e-01   1.7511611e-01  -5.4317138e-02   2.3675342e-01  -8.5017295e-01  -7.4200191e-02
   3.9894738e+01   6.7771728e+01   1.0596688e+00   4.1411845e-01   1.6188870e+00   5.8002694e-01   7.9980463e-02   1.3664060e+00   5.9739028e-01   6.1205504e-01   5.8953985e-01   1.0134626e-02  -4.3791540e-02  -8.4674796e-02   2.8068863e-02  -3.3379791e-03  -3.2051551e-01  -6.6450686e-01  -2.6013134e-01
   4.3462217e+01   6.1995012e+01   1.0261715e+00   4.4367210e-01   1.5544378e+00   6.2239240e-01   7.3290763e-02   1.3256091e+00   5.5907369e-01   5.3906274e-01   5.4157101e-01  -1.4692976e-02   7.1830668e-02  -1.2315455e-01  -7.9614193e-02   5.2300488e-02   9.7119234e-02  -7.2579367e-01   3.5031155e-02
   3.8094696e+01   6.1653013e+01   1.0490681e+00   3.9733501e-01   1.5025239e+00   6.4797013e-01   7.3751127e-02   1.0775632e+00   6.8683959e-01   7.0482881e-01   7.6702495e-01   2.3504969e-02  -3.8392276e-02   4.5451317e-02  -1.3905897e-01   1.1998824e-02  -4.7929388e-02   4.4619572e-01   2.8909908e-02
   4.3386740e+01   6.1544631e+01   1.0569055e+00   3.8662030e-01   1.4664362e+00   6.2457596e-01   7.0144130e-02   1.3277986e+00   7.6838661e-01   7.1858191e-01   6.8490939e-01   1.1418961e-02   7.0787446e-03  -5.2056863e-04  -2.9247707e-01   6.5615060e-02   1.9292339e-01   1.5836935e-01  -2.3226612e-01
   3.8615010e+01   6.6626429e+01   1.0099986e+00   3.9118652e-01   1.5349408e+00   6.2061451e-01   7.0460590e-02   1.1832995e+00   6.3776066e-01   8.4984964e-01   6.1783097e-01   7.1247772e-02   8.1539707e-02  -2.2659804e-01  -8.9375696e-02   7.8775032e-02  -2.5709241e-01   7.6521492e-01   2.0573288e-01
   3.7877277e+01   6.3876071e+01   1.0702836e+00   3.9969040e-01   1.5336714e+00   6.3773895e-01   7.6160781e-02   1.1526410e+00   8.2905737e-01   7.4895819e-01   6.7227728e-01  -7.6382965e-02   3.2135604e-02   3.4890776e-02  -3.4842336e-02   3.1439777e-02   2.5520295e-02  -8.0940427e-01  -5.3872335e-01
   3.9016367e+01   6.8156728e+01   1.0797885e+00   4.0755742e-01   1.4655521e+00   6.0130721e-01   6.8935884e-02   1.1500235e+00   7.8132290e-01   6.5045327e-01   6.5430932e-01  -2.9108690e-02  -3.8703911e-02  -3.3684367e-01   5.9394164e-02  -8.2485550e-02   1.2766817e-01   2.2568270e-01  -2.3654126e-01
   4.4002844e+01   6.7116352e+01   9.9041307e-01   4.3207539e-01   1.6133343e+00   5.7959073e-01   7.3389090e-02   1.2642535e+00   8.6852880e-01   5.9396339e-01   5.9082594e-01  -5.7075255e-02  -4.3919482e-02   9.7888729e-02   1.4933065e-01  -2.2019271e-02  -5.9789774e-02  -6.2248836e-01  -3.0578661e-01
   3.7991340e+01   6.9376330e+01   1.1230588e+00   3.8447509e-01   1.5787718e+00   6.2416410e-01   7.4799628e-02   1.0464107e+00   7.5380023e-01   8.1613713e-01   5.0588348e-01   5.4125323e-02  -5.5090323e-02  -2.7899936e-01   9.0978606e-02   6.7105174e-02   8.7090595e-02   9.4450132e-02  -3.9954268e-01
   4.0212934e+01   6.3446167e+01   1.0199671e+00   3.8197279e-01   1.5620864e+00   5.9205965e-01   7.6248880e-02   1.1337000e+00   8.6466972e-01   8.3305638e-01   4.5135729e-01   6.5622838e-02  -4.1029749e-02  -3.3696495e-01   1.5146560e-01  -6.2929914e-03   6.1691020e-02   8.0725210e-01  -2.5094745e-01
   3.7682049e+01   6.1817763e+01   1.0481230e+00   3.8276716e-01   1.4935874e+00   5.5389903e-01   7.9975646e-02   1.0747374e+00   5.5165237e-01   6.9188700e-01   7.2935343e-01  -8.1828216e-02  -1.3312064e-02   2.8807193e-02   2.4035499e-01   6.7769609e-02   2.1427823e-01  -3.6437771e-01  -7.1954915e-01
   4.2155819e+01   6.5332646e+01   1.0286363e+00   4.4448945e-01   1.6495674e+00   6.1723847e-01   7.8667490e-02   1.2776483e+00   5.7642159e-01   6.9947944e-01   7.3771590e-01   4.2814910e-03   5.9330256e-02  -8.9666598e-02  -1.0914200e-01  -4.1489581e-02   2.6212415e-01  -5.0586304e-01  -8.1128554e-01
   3.7516539e+01   6.5281396e+01   1.0754448e+00   4.1697888e-01   1.4278678e+00   5.5034789e-01   7.2565775e-02   1.3563123e+00   6.8302579e-01   7.4735803e-01   4.5919560e-01  -4.6704710e-02  -8.2176996e-02   1.9495047e-02  -9.5841603e-02  -8.5021770e-02  -1.8370851e-01   7.5071343e-02  -3.9757941e-02
   3.9018975e+01   7.1366066e+01   1.1321300e+00   4.4874954e-01   1.5124630e+00   5.8759324e-01   7.8681695e-02   1.3637520e+00   6.7960940e-01   5.3250234e-01   6.4135440e-01   5.1637032e-02  -3.1506677e-02  -3.3517489e-01  -1.0297587e-01   6.4210497e-02   1.8689976e-01  -2.7569220e-01  -7.5096544e-01
   4.1846285e+01   6.7426869e+01   1.1146322e+00   4.0193020e-01   1.5458821e+00   6.3033684e-01   7.9337550e-02   1.2160087e+00   6.1779373e-01   6.8634519e-01   4.5629927e-01  -8.5300739e-02  -6.8952016e-02  -2.4809223e-01  -3.6027995e-02  -4.9050205e-02   3.2999999e-01   6.2167785e-01   1.9385001e-01
   4.3759893e+01   6.8160440e+01   1.1375591e+00   4.2639345e-01   1.4483283e+00   5.9779323e-01   7.2731451e-02   1.3070083e+00   5.3473760e-01   5.2915753e-01   5.2827678e-01   4.4734344e-02  -4.3237895e-02   1.5251031e-02  -9.5954010e-02  -2.4312025e-02   2.6233594e-01   5.8380629e-01  -8.9693736e-02
   4.2397941e+01   6.6896968e+01   1.0860131e+00   4.1475820e-01   1.4757427e+00   6.2842676e-01   7.4824433e-02   1.3098705e+00   5.7007948e-01   5.5177688e-01   4.7133343e-01  -1.5864011e-02   2.8783550e-02   1.0973731e-01  -2.3557325e-01   8.2263752e-02   3.0393567e-01  -2.1830915e-01   1.2495059e-02
   4.1513760e+01   7.1616721e+01   1.1091334e+00   4.0125729e-01   1.4338103e+00   5.8576871e-01   7.6493198e-02   1.0358744e+00   6.7818010e-01   5.2934657e-01   7.5440994e-01  -6.5867539e-03   3.0382172e-04  -2.5802922e-01  -1.3724979e-02   7.6013187e-02   3.1435484e-01  -3.8897314e-01   1.1651300e-01
   4.0581087e+01   6.1250092e+01   1.1593076e+00   4.2239452e-01   1.4265705e+00   5.8258309e-01   7.7820896e-02   1.2141145e+00   7.9605417e-01   8.1507043e-01   5.1216442e-01   5.1049740e-02  -7.4415164e-02  -4.1801974e-02  -3.0308576e-01  -1.0728170e-02   5.7170024e-02  -1.0332177e-01   4.0948863e-01
   4.1974388e+01   6.7423666e+01   1.0173925e+00   3.8676791e-01   1.5065137e+00   6.2971166e-01   6.9933768e-02   1.2460176e+00   8.1783933e-01   7.1530110e-01   5.2341658e-01  -6.0859417e-02   4.0750878e-02   3.1963085e-01  -2.9076179e-01   3.4012632e-03  -2.9551564e-01  -3.0684482e-01  -7.3734601e-01
   3.8059844e+01   7.1152458e+01   1.0346111e+00   4.2652769e-01   1.5882163e+00   5.6136274e-01   7.7953020e-02   1.1669130e+00   6.9588593e-01   6.2258174e-01   5.6954239e-01   3.8619699e-02   5.4467264e-02   6.2899629e-02   6.0112835e-02   1.0197087e-02  -1.2047544e-01  -1.9235453e-01   4.3673515e-01
   4.3237134e+01   6.5435555e+01   1.1679694e+00   4.2739168e-01   1.6092982e+00   5.6808276e-01   6.8677752e-02   1.3201692e+00   6.0361113e-01   5.6665472e-01   4.9885171e-01  -3.3193428e-02   6.8509819e-02   3.2161485e-01   3.0402984e-01   1.8911054e-02   2.2326266e-01  -7.0167178e-01   6.1904805e-01
   4.2673053e+01   6.4168209e+01   1.1493390e+00   4.0241286e-01   1.6609760e+00   5.6701147e-01   7.4751882e-02   1.3192456e+00   7.1027469e-01   6.0131188e-01   5.5832475e-01   2.8725796e-02   5.9251371e-02  -3.2134488e-02  -9.1011484e-02   3.4776079e-02   2.9300785e-01   7.5877633e-01  -1.9229808e-01
   4.4166640e+01   6.9067642e+01   1.1076291e+00   4.1602172e-01   1.6423474e+00   5.6506888e-01   6.8557195e-02   1.0677306e+00   7.3508728e-01   7.8071830e-01   7.7059607e-01   3.6541270e-02  -4.7573371e-02   2.1215509e-01  -2.4479022e-01  -3.6046392e-03  -1.7575257e-01   6.9131078e-01   5.1061892e-01
   3.9536801e+01   6.9609209e+01   1.0202267e+00   4.0660961e-01   1.4448055e+00   5.7807657e-01   7.8066061e-02   1.1786084e+00   8.4086230e-01   5.6285951e-01   6.5381204e-01  -8.0454882e-02   3.6776485e-02   2.2743780e-01  -1.7214671e-01  -2.2829183e-02  -7.2101775e-02  -5.2753816e-01  -7.5506403e-01
   3.8339644e+01   6.9805231e+01   1.0387288e+00   4.2118134e-01   1.5139249e+00   5.7968858e-01   6.9314786e-02   1.0754229e+00   6.2549140e-01   8.6625808e-01   6.4761648e-01  -3.0579227e-02  -1.7599903e-02  -1.9196509e-01  -1.5677332e-01   4.9397722e-02   2.5257177e-01   6.9812317e-01  -5.5035716e-02
   4.1152574e+01   6.5909217e+01   1.0419520e+00   4.2288243e-01   1.5123983e+00   6.2898487e-01   7.1652014e-02   1.2702301e+00   7.9981980e-01   6.7130887e-01   4.4589061e-01  -1.4512869e-02  -5.5415516e-02   1.9488573e-01   7.6917421e-02   6.8231784e-02  -1.9222162e-02   1.0583013e-01  -7.0596584e-01
   4.2613920e+01   6.6845605e+01   1.0492299e+00   4.0649753e-01   1.6279685e+00   6.3026308e-01   7.0382475e-02   1.1187246e+00   7.6618685e-01   7.8443278e-01   6.4373837e-01   7.2035725e-02   8.1052234e-02  -9.3879976e-02  -1.7642793e-01  -4.1379604e-02  -2.4488662e-01  -6.2405236e-01   5.9929145e-01
   4.3343225e+01   6.6353878e+01   1.1672476e+00   3.8903194e-01   1.5948758e+00   5.5873348e-01   6.9094478e-02   1.0919785e+00   7.9295962e-01   7.2248730e-01   5.1866340e-01  -2.6258037e-02  -6.5250823e-02  -1.2437297e-01   2.7432363e-01   4.9692075e-02   2.6839158e-01   7.9903948e-01  -7.7498513e-02
   4.4275182e+01   6.9671124e+01   1.1473689e+00   3.8663634e-01   1.5841346e+00   5.7468742e-01   7.9843225e-02   1.0555269e+00   7.0010313e-01   8.5715936e-01   5.3331869e-01   6.6692390e-02   3.0051360e-02  -1.8785584e-01  -2.6629843e-01   3.2302801e-02   3.4359680e-01   3.6954954e-01  -5.1169748e-01
   3.8464562e+01   6.3601236e+01   1.0974720e+00   4.2873331e-01   1.5188455e+00   6.0630224e-01   6.9498619e-02   1.0361245e+00   7.0665456e-01   6.8842662e-01   7.3313047e-01  -1.7103472e-03  -6.5045897e-02   6.1380815e-02  -9.7865099e-02   7.8030924e-02  -2.1867776e-01  -9.6679497e-02  -2.2709922e-01
   4.4349832e+01   6.9172034e+01   9.9953826e-01   4.2984703e-01   1.6569392e+00   5.6629971e-01   6.8979709e-02   1.2903217e+00   6.4203300e-01   5.3485534e-01   7.5307041e-01  -8.6105243e-02  -1.7117393e-02   7.7145613e-02  -1.9742002e-01   8.0659476e-02  -1.4750878e-01  -2.8412523e-01   6.9834193e-01
   4.0633206e+01   6.8955769e+01   1.0325095e+00   4.0243400e-01   1.6731299e+00   5.5704456e-01   7.0335861e-02   1.2207224e+00   6.5513238e-01   8.6336347e-01   5.7422928e-01   4.6448416e-02  -4.6533323e-02  -3.3140321e-01   8.3748789e-02  -9.3099184e-03   2.9641264e-01   1.0786122e-01   2.2394810e-01
   3.9020294e+01   7.0388388e+01   1.1115540e+00   4.3621153e-01   1.4176435e+00   5.6351357e-01   7.9086969e-02   1.2876507e+00   5.7093338e-01   6.1482112e-01   4.7937795e-01  -7.6422312e-02   4.8741460e-02  -2.6427892e-01   2.7815493e-01   5.8143007e-02   1.3962796e-01   5.6216117e-01  -8.3557701e-01
   4.1263641e+01   6.8499295e+01   1.1628921e+00   4.0846208e-01   1.6185960e+00   5.6040484e-01   6.8395739e-02   1.2156235e+00   6.8753450e-01   5.7322477e-01   7.2523775e-01  -4.8925137e-02   7.7104272e-02  -1.8791955e-01   1.5480117e-01   8.4915191e-02   4.9868935e-02  -6.5232050e-02  -2.3060696e-01
   4.1950366e+01   6.3497182e+01   1.1138699e+00   4.2220955e-01   1.4723255e+00   5.7591978e-01   7.9823970e-02   1.3358749e+00   6.6435931e-01   8.4443081e-01   4.3263945e-01   7.5315539e-02  -2.8179516e-02   2.7905675e-02  -4.8973717e-02  -7.8456423e-04   2.3054244e-01  -1.1235197e-01  -4.7832162e-01
   4.2891680e+01   6.0449964e+01   1.1143404e+00   4.3565749e-01   1.6055325e+00   6.2220168e-01   7.3912226e-02   1.3454250e+00   7.6176498e-01   6.4009022e-01   4.8712902e-01  -2.2165050e-02  -5.6787715e-03  -1.6715095e-03   3.3905592e-01   4.2779841e-02   1.0143220e-01   6.5574998e-01   4.1551683e-01
   4.1034497e+01   6.7260135e+01   1.1115415e+00   4.3504594e-01   1.4508898e+00   6.1727262e-01   6.8026915e-02   1.0458375e+00   8.3033470e-01   7.7080509e-01   4.6504453e-01   5.9030454e-03  -4.3796886e-02  -3.1692814e-01   5.0526917e-02   7.5664896e-02  -2.7508307e-01   4.0600014e-01  -7.1816860e-01
   3.9399730e+01   6.6339295e+01   1.1109139e+00   4.4363653e-01   1.6153190e+00   6.3437345e-01   7.2462485e-02   1.3518029e+00   5.9997076e-01   7.8767880e-01   6.8898867e-01  -5.6020975e-02  -4.4123135e-02   2.2842393e-01   2.0058400e-01   4.5168895e-02   2.7214272e-01  -1.5068696e-01  -2.6755896e-01
   3.7879759e+01   6.8959936e+01   9.9103983e-01   4.4014872e-01   1.6275368e+00   5.6470682e-01   7.6781368e-02   1.0797751e+00   6.2661697e-01   7.7390395e-01   6.0858096e-01  -5.6732351e-02   7.3486061e-02  -2.5600652e-01  -3.2304806e-01  -5.9083398e-02   1.5441318e-02  -4.2306068e-02  -6.9857573e-01
   4.0697626e+01   6.9163428e+01   1.0971816e+00   4.4290615e-01   1.4173759e+00   6.0615606e-01   7.6295598e-02   1.3600145e+00   7.5485553e-01   8.4054584e-01   6.9437073e-01  -6.1129959e-02   6.1353316e-02  -2.9678742e-02  -2.4550289e-01   8.2543023e-02  -2.8878682e-01  -4.2481016e-01   6.6822173e-01
   4.4538851e+01   6.4647955e+01   1.0583323e+00   3.8937336e-01   1.4277673e+00   5.6306272e-01   7.9345540e-02   1.2151743e+00   5.7758938e-01   5.3347626e-01   4.3674075e-01  -8.1621017e-02   1.1851764e-04   2.6375550e-01   8.8931979e-02   4.4400432e-02  -3.3391022e-01   4.5461617e-01  -6.9617029e-01
   4.4444496e+01   6.5510958e+01   1.1681658e+00   4.4003998e-01   1.4194512e+00   5.5159723e-01   7.2614551e-02   1.0491800e+00   6.0970797e-01   7.0464075e-01   4.4770623e-01   6.9697578e-02  -5.4453606e-02   2.8001365e-01   1.8475121e-01  -5.3701721e-02   1.1308040e-01  -2.2569982e-01   8.2663927e-01
   4.2451933e+01   6.4927725e+01   1.1623649e+00   4.4996529e-01   1.4705170e+00   5.6561244e-01   6.8743113e-02   1.0701907e+00   7.3149828e-01   6.8586844e-01   6.8754099e-01   4.3221856e-02   8.5661923e-02   2.0780105e-01   1.0910945e-01   3.5532927e-02   1.5139825e-01   2.5627131e-01   1.2069154e-01
   4.0344275e+01   6.6499231e+01   1.0374991e+00   3.9539850e-01   1.4307216e+00   6.1804682e-01   6.8800326e-02   1.2986975e+00   7.3269662e-01   7.3221613e-01   6.0009584e-01   3.2481572e-02  -2.1117199e-02   4.4772119e-02  -1.3573290e-01  -5.1751821e-02   2.7283969e-01  -3.9414327e-02   4.0300821e-01
   4.3025571e+01   6.7887689e+01   1.1313277e+00   3.9514986e-01   1.5360462e+00   6.2923460e-01   7.1237073e-02   1.3327154e+00   6.1402311e-01   8.5312215e-01   7.1045291e-01  -5.1878625e-02  -1.9510204e-02   2.8536436e-01  -6.6832535e-02   1.1747512e-02   2.9095302e-01  -2.9335927e-01  -6.3311294e-01
   4.1937191e+01   6.9108241e+01   1.1668953e+00   4.5246748e-01   1.4570298e+00   6.4838876e-01   7.3353122e-02   1.1889922e+00   5.3593103e-01   6.2876493e-01   5.1802484e-01   3.3187922e-02  -1.9177001e-02  -3.2507962e-01   2.1382559e-02   2.4873426e-03   3.1921197e-02   1.0662931e-01  -7.1758679e-01
   3.8016234e+01   6.2057003e+01   1.1290365e+00   4.2099797e-01   1.6004937e+00   6.3103469e-01   7.4339492e-02   1.0728908e+00   8.4590334e-01   6.0543799e-01   7.5445231e-01  -2.3357998e-02  -3.6841718e-02  -2.4907063e-01   6.0236308e-02  -5.0799653e-02   6.7000713e-02   1.3985597e-01   8.6267044e-01
   3.8028463e+01   6.9707794e+01   1.0591422e+00   4.2971726e-01   1.5049326e+00   5.5782025e-01   7.1780366e-02   1.1230078e+00   7.9649768e-01   7.5347685e-01   7.5552768e-01   5.1394092e-02   8.5999569e-02   2.8102081e-01   1.9888330e-01   3.3263087e-02  -1.7754858e-01   1.7239372e-01  -2.0286022e-02
   4.3769176e+01   6.7124582e+01   1.1444454e+00   3.9049298e-01   1.6110660e+00   6.5340845e-01   7.4155089e-02   1.3111341e+00   5.4004530e-01   7.1327337e-01   5.5208235e-01   5.7605803e-02  -8.2042194e-02   2.8129024e-01   1.8767061e-01  -3.1516423e-02  -1.2574386e-01  -8.4219570e-01   2.0840670e-01
   4.3066074e+01   6.4445074e+01   1.1199892e+00   4.4700168e-01   1.4378773e+00   5.9134291e-01   6.7869939e-02   1.2983825e+00   5.4499969e-01   7.2287995e-01   5.5793687e-01   2.4836874e-02   2.8930801e-02   2.7642053e-01   1.6754989e-01   7.3512992e-02   1.0371866e-01   5.9962403e-01   1.8605772e-01
   3.8343296e+01   6.5954273e+01   1.0824998e+00   4.1358330e-01   1.4234476e+00   5.7415179e-01   7.8006783e-02   1.0326549e+00   6.2362127e-01   7.4234371e-01   5.3777100e-01  -5.1750115e-03   4.9335132e-02  -8.8452853e-02  -3.0479815e-01   4.5090929e-02   4.4785778e-02  -8.5601542e-01  -3.8716238e-02
   4.2464585e+01   6.0373881e+01   1.0671877e+00   4.2129083e-01   1.6086694e+00   6.4920598e-01   7.3428907e-02   1.2656971e+00   5.5784356e-01   5.4644683e-01   5.4478312e-01   7.7640040e-02   8.3096049e-02  -2.0671328e-01   3.1982745e-01   4.0077601e-02  -1.4218570e-01   7.5987632e-01   5.7147924e-01
   4.3941261e+01   6.7810314e+01   1.1290695e+00   3.9210959e-01   1.5039758e+00   6.3554133e-01   6.9672624e-02   1.1324897e+00   6.3377955e-01   6.6697465e-01   4.6592979e-01  -4.3591938e-02  -6.3269457e-02   1.5177553e-01  -1.6526320e-02  -6.2521730e-02   3.5299066e-02   2.9917671e-01   3.7212792e-01
   4.3457403e+01   6.6644318e+01   1.0474559e+00   4.3955961e-01   1.5927345e+00   5.8403485e-01   7.0970160e-02   1.3673719e+00   6.2233269e-01   5.9744619e-01   4.3690951e-01  -4.9716738e-03   2.9342993e-02   4.6252906e-02  -1.0676060e-01   7.4604432e-02   4.9603219e-02  -8.3974869e-01  -4.5612192e-01
   4.2745040e+01   7.0213487e+01   1.0497749e+00   3.9669343e-01   1.5563953e+00   6.0815722e-01   7.3985827e-02   1.0723711e+00   8.6926822e-01   6.9659928e-01   5.4978255e-01   3.9504030e-02   4.3243903e-02  -2.1099299e-01   2.0305734e-01  -2.0512534e-02  -1.5629716e-02  -4.6469159e-01   7.8436951e-01
   4.4406896e+01   6.4932550e+01   1.1503314e+00   4.1719892e-01   1.4181326e+00   6.4549364e-01   6.8738758e-02   1.3469651e+00   7.7925615e-01   6.5691969e-01   6.8946798e-01  -2.1572011e-02  -7.1090334e-02   2.7527020e-01  -2.8113797e-01  -6.1093753e-02  -2.6534635e-01   1.1417301e-01   4.8853592e-01
   4.3350619e+01   6.9785987e+01   1.0962714e+00   4.1468896e-01   1.5273303e+00   5.6017530e-01   7.1739088e-02   1.2188447e+00   8.4116241e-01   8.4565420e-01   4.3387612e-01  -4.3287428e-03  -6.3871160e-02   5.4447091e-03  -8.6555662e-02  -1.5618851e-02   2.8627879e-01   3.4786238e-01   5.1090657e-01
   4.1658076e+01   6.0742980e+01   1.1351055e+00   4.1237340e-01   1.4481776e+00   6.2132163e-01   7.1163158e-02   1.1211305e+00   5.5839822e-01   8.2474379e-01   6.2500419e-01  -6.7621345e-02   8.3809079e-02   1.2145995e-01  -3.3003087e-01   1.5319901e-02  -1.2639098e-01  -3.8332601e-01   5.7431791e-01
   4.4486021e+01   7.0500197e+01   1.0091836e+00   4.1088434e-01   1.5173500e+00   6.0108575e-01   7.3726436e-02   1.2456993e+00   5.3441967e-01   5.9399502e-01   5.1604369e-01   6.0722023e-02  -2.2939873e-02  -2.7154262e-01  -1.7975105e-01   1.4975413e-02  -2.5713366e-01  -8.0198408e-01  -1.8214451e-01
   4.1680544e+01   6.8577777e+01   1.1110634e+00   4.4321749e-01   1.5546183e+00   5.9847784e-01   7.5236332e-02   1.1847182e+00   8.6223882e-01   8.7204977e-01   6.8063274e-01  -7.7621729e-02  -2.6289495e-02  -1.2462639e-02  -6.9081201e-02   6.3646323e-02   1.8852827e-01   2.4415124e-01  -2.5010194e-01
   4.4540973e+01   6.2327654e+01   1.0039163e+00   3.9097289e-01   1.4942741e+00   5.6348484e-01   7.9633250e-02   1.3456885e+00   6.5819695e-01   8.6992306e-01   6.5776478e-01   1.9925607e-02   7.8160547e-02  -1.3704030e-01   1.0773973e-02  -5.2308272e-03  -1.8403066e-01  -8.1296902e-01   7.4776620e-01
   4.2031291e+01   6.0999733e+01   1.1248947e+00   4.1643279e-01   1.6590492e+00   5.5693135e-01   7.8884640e-02   1.0886023e+00   5.7458427e-01   8.4954794e-01   5.8432597e-01   6.6538151e-02   7.0155457e-02   2.1484329e-01  -1.0506719e-02   2.2202341e-02  -1.8220383e-01  -4.3004323e-02   6.4518998e-03
   4.4121987e+01   6.1601504e+01   1.0647860e+00   4.4336028e-01   1.5734554e+00   5.8087371e-01   7.7474893e-02   1.2287954e+00   7.8075485e-01   6.9904112e-01   5.7003636e-01   2.3165837e-02  -2.7101804e-02  -6.0454346e-02  -1.9380214e-01   2.1843102e-02   3.0080112e-01   5.9640779e-01   8.8463232e-02
   3.9213451e+01   7.0469008e+01   1.0914703e+00   4.3372832e-01   1.4976959e+00   5.8852632e-01   7.4464818e-02   1.0740732e+00   5.5444514e-01   7.1479166e-01   5.0522727e-01   1.6131508e-02   3.0886072e-02  -1.3832724e-02   2.1150524e-01  -3.1052600e-02   8.4223746e-02  -4.1240836e-01  -4.2375367e-01
   4.2114528e+01   6.7031977e+01   1.1640753e+00   4.3879422e-01   1.4727004e+00   6.1727060e-01   7.3955817e-02   1.0556376e+00   5.4491084e-01   8.6074876e-01   7.0483517e-01  -3.9185327e-02  -3.2721291e-02  -1.5220013e-01  -8.7985726e-02  -8.0922355e-02   3.0576678e-02   1.4438675e-01   1.1607816e-01
   3.8813439e+01   6.7189601e+01   1.0075473e+00   4.2367233e-01   1.6475177e+00   6.1203627e-01   7.7790760e-02   1.1030630e+00   7.8546630e-01   5.5220017e-01   6.9585933e-01  -7.6432967e-03  -5.4895381e-02  -7.0353066e-02   2.6315686e-01   3.2327270e-02   5.3445988e-02  -3.6746400e-01   2.4196815e-01
   4.0995126e+01   6.1046018e+01   1.0613992e+00   3.9454107e-01   1.6225239e+00   6.3110536e-01   7.3613623e-02   1.2197172e+00   7.0283326e-01   7.6055010e-01   5.1325792e-01  -4.6919679e-02  -4.6833619e-02   3.3724149e-01   4.9435199e-02   3.7597640e-02   2.8223332e-01   4.7604674e-01  -3.7542419e-01
   4.4130065e+01   6.6226263e+01   1.1536843e+00   4.1622092e-01   1.6577732e+00   5.9988977e-01   7.4152771e-02   1.3638408e+00   6.6941251e-01   8.5971310e-01   5.9683113e-01   4.2938101e-02  -4.6384688e-02   2.5976351e-01  -2.4792634e-01   8.3667003e-02  -1.7644883e-01   4.1836336e-01   5.2702556e-02
   4.1280905e+01   6.1267784e+01   1.0739431e+00   4.1981243e-01   1.4210118e+00   5.9842777e-01   7.0229573e-02   1.1318819e+00   6.0549378e-01   7.9089166e-01   6.9382468e-01   8.1139614e-02   7.1955448e-02  -1.2868643e-02   1.9949086e-01   4.7656551e-02  -3.3953815e-01  -5.4362224e-01  -3.2248169e-01
   3.7684523e+01   6.6374792e+01   1.0310133e+00   3.9031010e-01   1.6486496e+00   5.6449785e-01   7.4096976e-02   1.3266648e+00   5.6211680e-01   5.7474407e-01   7.5174510e-01  -1.6342484e-03   2.1012596e-02   3.2133245e-01  -3.1536024e-01   8.0598953e-02  -1.8580835e-01  -1.8049622e-01  -2.0821384e-01
   4.2499263e+01   6.0490080e+01   9.9405018e-01   3.8778527e-01   1.4900854e+00   6.0788211e-01   7.5146703e-02   1.2398293e+00   6.2699014e-01   7.0000127e-01   7.4568524e-01  -1.2811360e-02   4.4378632e-02  -3.7398384e-02  -2.2639304e-02  -2.0309335e-02  -2.6013816e-01   9.5395463e-02   2.0633893e-01
   4.1427056e+01   6.0654015e+01   1.0160827e+00   4.1100981e-01   1.5845782e+00   6.2575434e-01   7.8254896e-02   1.1438884e+00   6.2608969e-01   6.7436146e-01   6.8434317e-01   1.3599858e-02   3.5534549e-02   1.9885891e-01   3.0159675e-01   7.2226393e-02  -1.7439345e-01   7.8043045e-01   4.6577789e-01
   3.7970859e+01   6.5755546e+01   1.0327298e+00   4.2948284e-01   1.6300360e+00   5.6597320e-01   7.8662737e-02   1.3726616e+00   6.6959849e-01   8.3525748e-01   6.4502702e-01  -5.0987590e-02   7.2205987e-02  -1.5778396e-01   1.1577926e-01  -5.5326698e-02  -9.6635416e-02  -4.0171682e-01  -3.4817355e-01
   4.4372924e+01   6.7740709e+01   1.1101289e+00   3.9868946e-01   1.5502783e+00   6.4754350e-01   7.0068696e-02   1.2382994e+00   8.7109435e-01   5.8007391e-01   5.6799988e-01  -5.8692389e-02  -6.1668952e-02   3.4523014e-01   2.6765793e-01   4.4148896e-02   1.9542086e-01   6.3033584e-02  -6.2190932e-01
   4.0889078e+01   6.4908834e+01   1.1065151e+00   4.5302594e-01   1.5790376e+00   6.2297790e-01   7.3609362e-02   1.0274317e+00   7.2448256e-01   8.4874771e-01   6.1533261e-01   1.7896151e-02   8.3685687e-02  -1.4009494e-01   2.7861920e-01  -5.3041319e-02  -4.9117890e-03  -3.6840670e-01   2.3447912e-01
   4.0725823e+01   6.6155726e+01   1.0856985e+00   3.9103302e-01   1.6719396e+00   5.6342811e-01   7.5042757e-02   1.1403224e+00   8.2379969e-01   8.3123279e-01   4.3199999e-01  -4.1511757e-03   4.5713886e-02   1.4527293e-01  -3.3021652e-01   3.1850576e-02   3.0573921e-01  -7.0532968e-01   6.2601011e-01
   4.1888441e+01   6.1713737e+01   1.0500193e+00   4.2475016e-01   1.5683154e+00   6.2220626e-01   7.9766434e-02   1.1862288e+00   7.9968050e-01   5.8407803e-01   5.4783767e-01   5.8509318e-03   2.1442017e-02  -1.4749967e-01  -8.8712841e-02  -4.7084988e-02   2.0840384e-01  -2.0609272e-01   7.7614858e-01
   4.3121246e+01   6.7286213e+01   1.0127154e+00   4.2095780e-01   1.5561878e+00   6.0732832e-01   6.9489522e-02   1.3619414e+00   7.3012515e-01   7.1556549e-01   4.9084060e-01  -6.6807869e-02  -7.1438613e-02   1.4310283e-02  -1.7070294e-01  -2.9693757e-02   1.9871431e-01  -5.1557738e-02  -2.1231638e-01
   4.0641136e+01   6.3063695e+01   1.0500456e+00   3.8144864e-01   1.5153051e+00   5.6527914e-01   7.6796259e-02   1.3455733e+00   5.4656276e-01   7.7160846e-01   4.4001779e-01   3.6519657e-02   6.1480286e-02   2.1052504e-01   3.2819848e-01  -5.1543585e-02  -2.8981128e-01   6.7211327e-01   5.4403240e-01
   4.3020206e+01   6.3333308e+01   1.1217514e+00   3.9651909e-01   1.6097777e+00   5.7414396e-01   6.9339793e-02   1.2645219e+00   7.3511875e-01   7.0492796e-01   6.1176333e-01   4.5623250e-02   8.1080666e-02   5.9669678e-02  -2.5497270e-01   3.0226686e-02  -1.8891806e-01   2.9041301e-01   8.8429686e-02
   4.0790688e+01   6.8055572e+01   1.0598904e+00   3.8760484e-01   1.4374487e+00   6.4039692e-01   7.0822256e-02   1.1360012e+00   7.7973210e-01   6.7244393e-01   6.2042444e-01  -9.3424940e-03   2.7984827e-02  -2.4485632e-01   2.4256909e-01   2.8216192e-02   7.6736296e-03  -7.3830499e-01   5.4489974e-02
   3.9991582e+01   6.7423419e+01   1.0127064e+00   3.8349128e-01   1.6401063e+00   6.3744178e-01   7.3784864e-02   1.3399921e+00   6.7042973e-01   6.8372859e-01   7.2830144e-01  -8.6371204e-03  -5.6958276e-02  -1.9189517e-01  -1.5210366e-01   7.1444943e-02   1.7991479e-01   2.4898236e-01   6.5805510e-01
   3.8850541e+01   6.3903575e+01   1.1549013e+00   4.2919817e-01   1.5203723e+00   6.0476876e-01   7.1269506e-02   1.2536060e+00   8.0078109e-01   6.2995986e-01   7.6088097e-01  -7.5079729e-02  -7.1139337e-02  -3.0091791e-01  -2.8126713e-01   1.4791543e-02  -1.8375965e-01  -5.5533774e-01   4.3870588e-01
   4.4315169e+01   6.4458387e+01   1.1117461e+00   4.3454290e-01   1.6457265e+00   5.5626271e-01   7.3803162e-02   1.2841278e+00   6.2333087e-01   8.7253447e-01   4.4970608e-01  -4.1142612e-03   6.3907426e-02   5.4216418e-02   7.7579027e-02   5.3909842e-02  -2.4830276e-01   4.9560964e-01  -7.2337625e-02
   3.9452016e+01   6.0617415e+01   1.1291450e+00   4.0944343e-01   1.6723673e+00   5.7824656e-01   7.6385432e-02   1.2169605e+00   7.1020334e-01   6.2369476e-01   5.9181403e-01   2.2972260e-02  -9.7028819e-04  -1.3864812e-01  -2.1147035e-01   5.4380611e-02  -3.1601062e-01   8.4439694e-01  -4.1472215e-03
   4.2949860e+01   6.3685539e+01   1.0035470e+00   4.2994815e-01   1.6184705e+00   5.5145254e-01   6.9208094e-02   1.2638985e+00   8.4181691e-01   7.4307399e-01   4.7566805e-01  -1.6622019e-02   4.3501127e-02  -5.2645463e-02  -3.0598444e-01   1.1715936e-02  -1.3380496e-01   2.6781325e-01  -6.6241994e-01
   4.0712688e+01   6.8619704e+01   1.0447074e+00   4.0692513e-01   1.5380620e+00   5.8000726e-01   7.5034329e-02   1.1687840e+00   7.1691534e-01   7.2312049e-01   6.2747204e-01   7.8402143e-02   4.9102467e-02  -1.3661432e-01  -1.5459216e-01   7.5652471e-02  -2.0257907e-01   5.3190683e-01   4.5405567e-01
   4.0948220e+01   6.7018153e+01   1.0509984e+00   3.8530239e-01   1.6739883e+00   5.9975169e-01   7.8717830e-02   1.2704499e+00   8.3965602e-01   7.8353450e-01   7.1989166e-01  -4.7761577e-02   4.3243108e-02  -2.7788722e-01  -8.5514761e-02   3.5487925e-03  -1.2554268e-01   3.7851904e-01  -5.8445163e-01
   4.3224584e+01   6.6996383e+01   1.0942277e+00   4.1909939e-01   1.6091737e+00   5.8359658e-01   7.0686387e-02   1.3637341e+00   8.0476497e-01   5.3940931e-01   4.3147042e-01  -4.9988943e-02  -3.3404855e-03   5.4594840e-02   2.6933642e-02  -3.5313383e-02   4.4861128e-02   6.2364318e-01  -2.5132231e-01
   4.0847560e+01   7.1023801e+01   9.9680626e-01   3.9073765e-01   1.6337004e+00   6.0751300e-01   7.0001099e-02   1.1931893e+00   7.9166815e-01   5.4010753e-01   6.2329971e-01  -1.2549674e-02   7.0618518e-02   3.1383424e-01   1.0494931e-01   3.2038492e-02  -1.6095953e-01  -4.8003315e-01  -7.4488070e-01
   3.9573623e+01   6.6491363e+01   1.1321725e+00   4.2125036e-01   1.4734576e+00   5.9900508e-01   6.9120257e-02   1.2386416e+00   7.9992935e-01   6.7032167e-01   6.3578953e-01   2.3159059e-02  -2.9179212e-02  -2.6357440e-01  -1.1999034e-01  -1.7918817e-02  -2.6286593e-01   4.9179497e-01   2.8473416e-01
   4.2725134e+01   6.0500030e+01   1.1159517e+00   3.8629093e-01   1.5284887e+00   5.9349167e-01   6.8803553e-02   1.0660569e+00   6.8854141e-01   8.0508662e-01   5.8431014e-01  -7.0263658e-02  -3.5385006e-02  -2.6291295e-01  -9.7939383e-02  -6.6848178e-02  -1.4065261e-01  -7.0124443e-01   6.2763909e-01
   3.7788980e+01   6.8062387e+01   1.1515245e+00   3.9387975e-01   1.5955535e+00   5.7072062e-01   7.7037173e-02   1.1364650e+00   7.1499352e-01   6.4379109e-01   5.0522877e-01   6.9568364e-02   5.3340381e-02   1.4600297e-01   3.1809974e-02   5.4190179e-02  -1.4207612e-01  -6.2464462e-01   6.8252564e-01
   4.4068100e+01   6.2123898e+01   1.1618884e+00   4.2131236e-01   1.6018765e+00   5.5269291e-01   7.3004168e-02   1.2339126e+00   8.1362353e-01   8.3929193e-01   4.8786333e-01  -5.8119964e-02   6.2177914e-02   2.0877358e-01  -3.3725692e-01   4.9209508e-02   1.7652529e-01   1.6365890e-01  -7.6827917e-01
   4.2386344e+01   6.3031391e+01   1.0520850e+00   3.8881683e-01   1.4358676e+00   6.3129194e-01   6.7559926e-02   1.1489400e+00   7.0744917e-01   5.8409009e-01   6.4539883e-01  -8.5021650e-02  -8.4937220e-02   1.1420009e-01  -3.0077574e-01  -8.0631627e-02   1.9953585e-01   3.9203840e-01   6.4232092e-01
   4.1742091e+01   6.5107553e+01   1.1345416e+00   4.4436857e-01   1.5333141e+00   5.9097211e-01   7.8331925e-02   1.1429097e+00   8.4303468e-01   5.9052819e-01   4.8663809e-01   3.1526718e-02  -3.2928880e-02   1.6806828e-01   3.0704258e-01   2.5620347e-02  -3.7953344e-02   2.9228679e-01  -5.5896706e-01
   4.0659574e+01   7.1294146e+01   1.0911474e+00   4.2567760e-01   1.6570322e+00   6.3501374e-01   6.8238032e-02   1.3342016e+00   5.5538404e-01   6.2142557e-01   6.0236117e-01  -4.6356299e-02   6.4446337e-02   1.5678375e-01  -8.7767698e-03  -2.1923823e-02   8.7872116e-02   3.5057649e-01  -6.5088530e-01
   4.2802420e+01   6.2315083e+01   1.1368498e+00   3.8558178e-01   1.5887569e+00   6.0791670e-01   7.8933796e-02   1.2125396e+00   7.2345097e-01   7.5644899e-01   6.5245947e-01  -6.5139072e-02   1.2154207e-02  -1.7562091e-01  -2.8756097e-01   3.9695779e-02  -1.7744033e-01  -7.1002407e-01   2.8716688e-01
   4.3023011e+01   6.2672035e+01   1.1022260e+00   4.3177899e-01   1.4837272e+00   6.2403467e-01   7.6184211e-02   1.3631160e+00   5.5092742e-01   8.3833389e-01   4.7750110e-01  -6.7248319e-02  -5.7191611e-02  -2.4176332e-01   2.0590478e-01   3.7308875e-02   9.5970605e-02  -6.6824430e-02  -7.8791247e-02
   3.7550953e+01   7.1130444e+01   1.1286648e+00   4.3363051e-01   1.5209555e+00   5.9742760e-01   7.1105605e-02   1.0616800e+00   8.5049137e-01   6.7698901e-01   5.6014645e-01  -4.0888893e-02  -5.5586802e-02  -2.3654762e-01   1.1494052e-01  -7.3639322e-05   1.3102552e-01  -6.4320660e-01  -7.7234868e-01
   3.7759026e+01   6.3569816e+01   1.0409704e+00   4.3385869e-01   1.6726502e+00   5.5299073e-01   6.8547897e-02   1.1157598e+00   7.5139470e-01   6.7276532e-01   6.5406047e-01   1.0392173e-02  -1.4573828e-02   2.4431107e-01  -2.6789418e-01  -5.5160768e-02   1.5229127e-01   4.7103609e-01  -7.9853216e-01
   4.1235637e+01   6.8537099e+01   1.0898550e+00   4.3747500e-01   1.4940766e+00   5.5235071e-01   6.9885677e-02   1.3631497e+00   5.3386564e-01   5.6900911e-01   5.5641019e-01  -7.8142532e-03   6.6151972e-02   1.6125366e-01  -7.8907673e-02   1.7408429e-02   2.2523420e-01   1.9712064e-02  -6.1306070e-02
   4.3042315e+01   6.0860167e+01   1.0310620e+00   4.4553705e-01   1.4524222e+00   6.2789031e-01   6.8045614e-02   1.2599814e+00   6.5652537e-01   7.2799044e-01   5.4063733e-01   3.7217868e-02   2.2743956e-02   2.4604330e-01  -3.0094564e-01  -2.3049605e-02  -5.1434590e-02  -7.7817771e-01   5.9323161e-01
   4.1757748e+01   6.2437901e+01   1.1433576e+00   3.9396062e-01   1.5286262e+00   6.2033281e-01   8.0061831e-02   1.0607846e+00   5.4882244e-01   7.4902777e-01   7.2993552e-01  -4.7325769e-02  -7.1731394e-02   3.4098690e-01   3.4951015e-02   4.6072152e-02  -2.5000980e-01  -5.1511341e-01   1.4341503e-01
   4.3247471e+01   6.6296798e+01   1.1107619e+00   4.4859337e-01   1.4524014e+00   6.1153628e-01   7.7483666e-02   1.2402352e+00   7.8844594e-01   8.7185314e-01   5.3394714e-01   7.0828472e-02   6.4618520e-02  -1.5385266e-01  -3.2340695e-01   5.6960487e-02  -1.8486134e-01  -4.4118621e-01  -6.7207464e-01
   3.9436365e+01   6.0604895e+01   1.1431050e+00   3.8973513e-01   1.4587066e+00   5.6402426e-01   7.2053497e-02   1.2641227e+00   8.6984934e-01   7.3823267e-01   7.1964302e-01  -6.3611904e-02  -5.2589790e-02   2.8391256e-01   1.3126429e-01  -2.3480211e-02   2.5732643e-01  -2.9827367e-01   7.7590354e-02
   4.0888925e+01   7.0772152e+01   1.0609368e+00   3.9272577e-01   1.5913614e+00   6.0008455e-01   7.9811521e-02   1.1683973e+00   6.2987593e-01   7.9226943e-01   6.3230674e-01   2.6407785e-03   5.8538187e-03   7.2925637e-02  -9.8054926e-02   3.3794992e-02   1.4622712e-01  -4.8737482e-01   2.3138031e-01
   4.1117258e+01   6.8331414e+01   1.0715061e+00   4.0150862e-01   1.5910754e+00   6.3997516e-01   7.3367521e-02   1.1850858e+00   7.9625269e-01   8.1131971e-01   5.4238047e-01  -6.0141679e-03   7.3460586e-02  -1.7445733e-01  -2.1537139e-01  -2.1956107e-02  -3.3744569e-01  -2.4709599e-01  -3.5840051e-02
   4.2520189e+01   6.8451228e+01   1.0508961e+00   4.1436923e-01   1.4934446e+00   6.0890488e-01   7.3928572e-02   1.2606456e+00   7.5327078e-01   7.8560299e-01   7.6619977e-01   3.5404270e-02   8.0095381e-02  -1.5594647e-01  -8.7407492e-03   7.9790197e-02   3.1976232e-02   6.5222279e-01  -1.6904592e-01
   4.0309372e+01   6.9535274e+01   1.1338804e+00   3.9039045e-01   1.5026367e+00   6.4238331e-01   7.0591071e-02   1.3594331e+00   6.1110402e-01   5.9540402e-01   6.0653615e-01   5.6059385e-02  -5.0541839e-02   1.8650051e-01  -1.1843950e-01  -7.9169769e-02  -8.7478036e-02  -8.5914350e-01  -8.2036908e-01
   4.0646915e+01   6.0643346e+01   1.0989341e+00   3.8151527e-01   1.5561897e+00   5.5512303e-01   7.3685160e-02   1.3696324e+00   6.2362073e-01   6.0419670e-01   5.9309546e-01   4.5683749e-02   2.5166827e-02   2.7986799e-03  -3.4527919e-01  -6.5248831e-02  -2.7438860e-01   3.2669114e-01  -6.1178967e-01
   3.9074305e+01   6.4697533e+01   9.9277452e-01   4.0200218e-01   1.5953854e+00   5.8098211e-01   7.6534436e-02   1.3187832e+00   6.6512426e-01   6.6799152e-01   7.0390879e-01  -8.2860598e-02   3.7578034e-02  -2.7987805e-02  -3.4020596e-01   6.1702625e-02   2.7098603e-01   7.5728851e-01   6.6828071e-01
   4.2218493e+01   6.6302113e+01   1.0088704e+00   3.9290949e-01   1.5898140e+00   5.5571651e-01   6.8159696e-02   1.0685315e+00   6.4414185e-01   5.3220141e-01   5.7359125e-01   4.5626558e-02  -5.5672934e-02  -7.0065883e-02  -1.1194101e-01   2.0681663e-02  -2.3185189e-01  -7.4479565e-01   7.6723465e-01
   4.3098782e+01   6.5025880e+01   1.0620589e+00   4.2614106e-01   1.5231542e+00   6.1699526e-01   7.2291613e-02   1.3125062e+00   8.5172794e-01   6.1322084e-01   7.0410257e-01   7.6990771e-02  -1.9981799e-02  -2.2681551e-01  -2.5384234e-01   6.1538156e-02  -1.8160632e-02   7.7434369e-01   6.8975996e-01
   4.3344899e+01   6.5511276e+01   1.1269358e+00   3.8774575e-01   1.5893962e+00   6.2272060e-01   6.9942361e-02   1.2381959e+00   7.1301842e-01   8.3159111e-01   4.8643775e-01   1.8986488e-02   1.9456159e-02  -1.8326418e-01  -1.0333229e-01   4.8304114e-02   1.8027781e-01  -6.2770077e-01   8.0753111e-01
   4.2075011e+01   6.7767306e+01   1.0850042e+00   4.0155951e-01   1.5646136e+00   6.2681963e-01   7.0162725e-02   1.1830849e+00   6.7040006e-01   5.8740369e-01   5.0683890e-01  -8.0164391e-02  -1.3936020e-02  -2.3956608e-01   1.7032046e-01  -8.1836011e-02  -1.4696375e-01   8.2112428e-01   2.5275133e-01
   4.1861776e+01   7.0074981e+01   9.9365028e-01   4.1349204e-01   1.6153816e+00   5.7025680e-01   7.8491716e-02   1.1160109e+00   7.4463376e-01   7.5257917e-01   5.2606503e-01  -2.1676029e-02  -1.3573524e-02   2.0994064e-01   5.1096793e-02   1.1102535e-02  -1.0650678e-01   8.2103427e-01  -6.6414066e-01
   4.4208702e+01   7.0588615e+01   1.1612296e+00   4.5211481e-01   1.4181600e+00   5.6430452e-01   7.3066181e-02   1.3605299e+00   5.7878765e-01   8.0290410e-01   4.2985744e-01  -4.9480100e-02  -5.2960161e-02  -1.9957994e-01   3.1153865e-01  -5.9310732e-02  -2.7968853e-01  -9.8001956e-03   8.3775785e-01
   3.8943118e+01   6.4571312e+01   1.0089792e+00   4.1551428e-01   1.4307393e+00   5.5011679e-01   7.1750052e-02   1.2617643e+00   5.3559427e-01   7.3332690e-01   7.0966558e-01   2.1524595e-02   8.0677896e-02   3.0013657e-01  -3.3016720e-01  -7.6294331e-02  -1.7126873e-01  -1.7619821e-01   5.6930966e-01
   3.8765237e+01   6.2477212e+01   1.1001306e+00   4.3245277e-01   1.4919076e+00   6.0904404e-01   6.8892845e-02   1.3071332e+00   5.6055437e-01   8.4206517e-01   5.2662988e-01  -1.5649952e-03   3.7016834e-02   1.5295257e-01  -1.0409661e-01   5.7000952e-02   2.1150375e-01  -6.8994312e-01  -5.1419894e-01
   4.1878311e+01   6.9195079e+01   1.1156631e+00   4.1972092e-01   1.5665411e+00   5.7834262e-01   6.8536749e-02   1.0595355e+00   7.2852688e-01   7.0032213e-01   6.1251708e-01  -7.1382095e-03   6.9941144e-02   8.6509791e-03  -2.2014308e-01   5.9496332e-02  -8.7783089e-02   4.0392250e-01  -4.8227631e-01
   4.3509132e+01   6.3459946e+01   1.0241006e+00   3.9008561e-01   1.5694080e+00   6.5080439e-01   8.0057536e-02   1.2775260e+00   7.4826635e-01   8.4679835e-01   4.3593949e-01   3.4976032e-02  -7.6481041e-02  -1.5811333e-01   1.8876105e-01  -5.4103489e-02  -8.5815539e-02  -8.8021821e-02  -7.2620515e-01
   3.9399166e+01   6.2023546e+01   9.9626850e-01   4.1119687e-01   1.4678419e+00   5.9902798e-01   6.7880680e-02   1.1494007e+00   6.5029985e-01   7.3961326e-01   5.4044106e-01  -5.1782456e-02  -2.8881964e-02  -3.2679830e-01   3.0051317e-01  -1.0366150e-02  -1.6573335e-01   8.4695997e-02   5.6177221e-01
   3.7833526e+01   6.9090187e+01   1.0894246e+00   4.4671317e-01   1.5421820e+00   6.2742670e-01   7.6716708e-02   1.2364622e+00   7.5355990e-01   8.0115153e-01   5.3970556e-01  -7.8133370e-02   6.9659075e-02   1.7395071e-01   3.1046144e-01  -6.3049059e-02   9.5843802e-02   1.3561952e-01  -8.5686449e-01
   4.1782324e+01   6.6388992e+01   1.0820649e+00   4.2905293e-01   1.6200440e+00   6.1394572e-01   7.7823148e-02   1.2112599e+00   7.2067665e-01   6.4492236e-01   7.6484329e-01  -6.0987115e-02   4.6283370e-02   1.5846487e-01  -8.7873893e-02   1.6950774e-02   4.1400638e-02  -7.7235237e-01   4.1677570e-01
   4.4369907e+01   6.6783502e+01   1.0805085e+00   4.3306552e-01   1.6299949e+00   6.4776481e-01   6.9956381e-02   1.1993470e+00   5.8591502e-01   7.7321122e-01   5.8737124e-01  -5.2880638e-02  -1.5518558e-02   1.2204720e-01  -1.9740301e-01  -1.8689482e-02  -3.8606476e-02  -5.3009982e-01   2.7624151e-01
   4.3431201e+01   6.7631623e+01   1.0272458e+00   4.0750175e-01   1.5853054e+00   6.1125741e-01   6.9545498e-02   1.2212768e+00   7.5271594e-01   8.3027789e-01   5.1888461e-01  -6.2179936e-02   7.0428939e-03   8.8621430e-02   1.1747355e-01  -2.9492597e-02  -2.8981861e-01  -4.3349259e-01  -2.8175303e-01
   3.9864850e+01   6.4099537e+01   1.0538736e+00   4.4511357e-01   1.5286766e+00   5.8581369e-01   7.9458345e-02   1.0791212e+00   7.1154086e-01   6.5442939e-01   4.9851648e-01  -5.4739700e-02   2.2173649e-02   6.1355187e-02   3.1995583e-01  -4.8555956e-02  -2.2005436e-01  -2.0808253e-01  -5.4227197e-01
   3.9627231e+01   6.7726474e+01   1.1057200e+00   4.0897352e-01   1.4628041e+00   5.8019590e-01   6.8800471e-02   1.0750983e+00   5.2818399e-01   7.4255875e-01   4.5392650e-01   2.7871203e-02   3.5380683e-02   3.3472413e-01  -4.0751366e-02   2.7209668e-02   2.6403742e-01  -6.0648799e-01   6.8469223e-01
   4.0650774e+01   6.2310872e+01   1.1278032e+00   4.1373979e-01   1.6014570e+00   5.6453444e-01   7.2659922e-02   1.2830767e+00   6.4453406e-01   5.8345864e-01   5.9703558e-01  -6.4809364e-02   8.1741076e-02   7.9824625e-02  -2.1634291e-01  -2.0384923e-02  -3.2670423e-01   1.4826379e-01   7.1510762e-01
   4.4207281e+01   7.1522918e+01   1.0797957e+00   4.3781465e-01   1.6559898e+00   5.6311618e-01   7.1911884e-02   1.1781536e+00   5.6359420e-01   8.5695704e-01   4.6522727e-01  -2.8091599e-02   7.6786127e-02  -2.2285516e-01  -1.4929565e-01   1.7757515e-02  -5.8000100e-02   8.4755896e-01  -5.3010226e-01
   3.8156424e+01   6.9369871e+01   1.1366790e+00   3.8579697e-01   1.5172874e+00   5.7852602e-01   7.7602431e-02   1.2856092e+00   8.2482788e-01   5.8470573e-01   5.8749269e-01  -5.6019426e-02  -2.4575972e-02   1.6599203e-01  -3.2855199e-01  -4.2664433e-02  -2.5444445e-01  -3.1712783e-01  -2.3147509e-01
   3.8654032e+01   6.0645602e+01   1.0060121e+00   4.4918893e-01   1.5472367e+00   6.1821484e-01   7.0718794e-02   1.0973868e+00   6.8258962e-01   7.0628200e-01   5.6959723e-01   8.5860704e-02  -3.1957521e-02  -1.1416585e-01  -6.0436487e-02  -6.9357086e-02  -6.9293945e-02  -6.6049139e-01  -3.0141011e-01
   4.0144908e+01   7.0203993e+01   1.1148567e+00   4.2016195e-01   1.6601847e+00   6.4841579e-01   7.6566624e-02   1.3223924e+00   5.8954707e-01   7.3273377e-01   6.4765797e-01  -5.4764620e-02   4.3628474e-02  -3.1225579e-02  -2.2091721e-01   5.4483476e-02  -4.4703400e-02  -5.6438805e-01  -7.9522260e-01
   4.2057658e+01   6.3840435e+01   9.9126734e-01   3.9509412e-01   1.4753296e+00   6.1363453e-01   7.9013993e-02   1.1900685e+00   6.7261136e-01   8.5348389e-01   5.8094207e-01   5.2465906e-02   4.2323057e-02  -2.1855238e-01   2.2383004e-01   6.0126148e-03  -1.9884255e-01   7.4341731e-02  -7.0567921e-01
   3.8333849e+01   6.0428834e+01   1.0286031e+00   4.1654596e-01   1.5414437e+00   5.9954388e-01   7.7464253e-02   1.3154801e+00   5.7609478e-01   6.7373260e-01   6.4875548e-01   5.8311400e-02  -2.3131615e-02   6.3014570e-02  -4.8274790e-02   1.1192806e-02  -1.3020646e-01  -5.4400178e-01  -8.5048726e-01
   3.8625778e+01   6.3553938e+01   1.0174992e+00   3.8771023e-01   1.6827091e+00   6.1268746e-01   7.6944374e-02   1.0566058e+00   6.8184095e-01   8.6741159e-01   6.6657339e-01  -8.9567759e-03   3.2394064e-02  -1.2758719e-01   3.3329264e-01   5.9655601e-02   8.4827845e-02  -2.3238256e-01  -8.1282372e-01
   3.9356981e+01   6.8089060e+01   1.0442625e+00   4.2556387e-01   1.6271690e+00   6.0859026e-01   7.6008523e-02   1.1394487e+00   8.2061790e-01   6.6506706e-01   5.4812942e-01  -4.2287186e-02   6.7299372e-02  -1.9575785e-01   1.0439205e-02  -2.1764555e-02   1.2580566e-01   2.8008302e-01  -8.4195848e-01
   3.9262621e+01   6.7853089e+01   1.1053421e+00   4.2437596e-01   1.5145755e+00   6.4111543e-01   7.9239983e-02   1.0905024e+00   6.7210206e-01   6.6730925e-01   6.7196931e-01  -1.4858793e-02   5.8256682e-02   3.2580126e-01  -2.7004979e-01  -8.5072870e-03  -5.6794195e-02   2.1331804e-01  -1.5325075e-01
   4.0981646e+01   6.8859194e+01   1.0781974e+00   4.3577071e-01   1.5219312e+00   6.4656374e-01   6.9914152e-02   1.0457097e+00   8.0072695e-01   7.3832757e-01   6.4369082e-01   6.3174632e-02  -3.4284464e-02  -2.0103915e-01  -4.1281526e-02   5.8388467e-02  -5.3329084e-02  -6.9743469e-01  -6.0886450e-01
   4.1678449e+01   7.0078124e+01   1.0589655e+00   3.8452166e-01   1.5953904e+00   6.1610547e-01   7.4081154e-02   1.3365988e+00   5.3080591e-01   7.0545563e-01   5.3629615e-01   8.5055866e-02  -2.5219995e-02   4.9841472e-02  -1.0245042e-02   5.6901555e-02   3.3137643e-01   8.5101407e-01  -2.7855511e-01
   3.9328424e+01   7.0749598e+01   1.0571444e+00   4.3102351e-01   1.5392072e+00   6.4980074e-01   7.5096231e-02   1.0450290e+00   7.7063080e-01   5.5894892e-01   5.4735081e-01   2.5263144e-03  -1.5304901e-02  -2.6525492e-01  -2.0394136e-01  -1.0677270e-02   2.7597444e-01  -1.4805760e-01   8.6304257e-01
   3.8631374e+01   6.7439049e+01   9.9607342e-01   4.2634059e-01   1.4403759e+00   6.4545203e-01   7.8848113e-02   1.3394159e+00   5.3409082e-01   7.1047068e-01   4.6435142e-01   5.7531654e-02  -6.3442264e-02   3.2153669e-01   1.0607103e-01   6.1689170e-02  -8.7565302e-02   3.0344120e-01  -3.8656119e-01
   3.9019938e+01   6.3208806e+01   1.0150027e+00   3.9326872e-01   1.4161427e+00   5.5296534e-01   7.8360564e-02   1.1728268e+00   5.6209677e-01   6.2291829e-01   5.2580094e-01   4.2289592e-02   7.0970926e-02   1.2521246e-01   3.1952952e-01  -7.5635542e-02  -1.4024117e-01   8.4272578e-01  -5.5107846e-01
   3.8178431e+01   6.9547196e+01   1.1435380e+00   4.0118912e-01   1.4349589e+00   5.5468215e-01   7.7852935e-02   1.3281693e+00   7.6549385e-01   5.5302848e-01   5.9436176e-01   1.5800327e-02   6.1028859e-02  -1.0127250e-01   2.5138362e-01   2.1617337e-02  -1.8280652e-01   2.2095965e-01  -5.6411881e-01
   4.3809000e+01   6.4450580e+01   1.1557117e+00   4.4321008e-01   1.4769866e+00   6.2551524e-01   7.3593953e-02   1.2514767e+00   8.5004892e-01   6.0983315e-01   7.6770985e-01   8.5174136e-02  -5.9070432e-02  -3.9151733e-02   3.0775144e-01   7.0368674e-03   5.1686090e-02   7.0398983e-01   6.4053079e-01
   4.0561651e+01   6.8122724e+01   1.0909705e+00   4.1320726e-01   1.4816975e+00   6.0709171e-01   6.8482097e-02   1.0350977e+00   7.6253211e-01   6.2826619e-01   6.1338011e-01   1.4634869e-02  -7.0675609e-02  -7.1137628e-02   3.3077535e-01   4.3048640e-02  -1.4650024e-01   7.9453889e-01  -3.9496153e-01
   4.0755087e+01   7.0385248e+01   1.0847918e+00   3.9374416e-01   1.5114343e+00   5.5529539e-01   7.4165579e-02   1.1142082e+00   8.2708731e-01   5.6826507e-01   4.6999380e-01   3.5141175e-02   2.2871186e-03   3.1496222e-01  -1.9195519e-01  -5.2504636e-02   1.8208118e-01  -6.7125768e-01  -6.6951663e-01
   4.2689856e+01   6.3102461e+01   1.1754558e+00   4.2678989e-01   1.6561000e+00   5.8929886e-01   6.9700742e-02   1.3002599e+00   8.3198095e-01   5.2696167e-01   4.6480277e-01   4.5722603e-03   1.6079626e-02   1.6040569e-01   1.1951841e-01   8.0373177e-02  -1.9075651e-01   3.0206825e-01  -4.7128205e-01
   4.4330694e+01   6.2577991e+01   1.0956795e+00   4.0049162e-01   1.4792607e+00   6.0343908e-01   7.3675187e-02   1.2181454e+00   6.7301299e-01   7.6388421e-01   7.1440866e-01   1.6250460e-02  -1.9107122e-02  -2.4063369e-01  -8.5556540e-02   1.5356396e-03   3.1956109e-01  -4.5562594e-01   3.7770083e-01
   4.1412687e+01   6.8722915e+01   9.9668883e-01   3.8371193e-01   1.4452171e+00   5.5437429e-01   6.9752089e-02   1.0705268e+00   5.5435459e-01   7.1835264e-01   5.9439045e-01   7.4701580e-02  -8.3082238e-02   3.3367751e-01  -3.2826043e-01  -4.4982645e-02  -2.0270638e-01  -5.8331133e-01  -3.7145283e-01
   3.7486879e+01   6.6999141e+01   1.1080029e+00   4.0336196e-01   1.6799376e+00   5.9865668e-01   7.8226514e-02   1.1838062e+00   5.3293042e-01   7.6861278e-01   7.2869538e-01   8.2573966e-02  -5.4331590e-02  -2.0833277e-01   9.6266328e-02  -8.6291020e-02  -2.0450712e-01   4.4246956e-01   3.6328107e-01
   4.0034197e+01   6.4812401e+01   1.1603867e+00   3.9235811e-01   1.5401137e+00   6.1095091e-01   7.4261517e-02   1.1365168e+00   8.6128625e-01   6.6888504e-01   6.5165130e-01   1.2128326e-03   7.3395546e-02  -2.5744367e-01  -2.7526879e-01   2.5151128e-02   8.1937510e-02   5.9459753e-01   3.1993660e-01
   4.1827597e+01   6.6889978e+01   1.1623035e+00   4.2464156e-01   1.6828361e+00   6.4966890e-01   7.3550968e-02   1.2463019e+00   7.6124513e-01   5.8549698e-01   6.6232475e-01  -6.1931477e-02  -7.8670947e-02  -3.2902125e-01   7.3725619e-02   3.7039772e-02  -7.2891257e-02  -7.0565378e-01   4.7532130e-01
   3.8410699e+01   6.1189716e+01   1.0099216e+00   4.3833258e-01   1.5705900e+00   5.7158410e-01   7.5523793e-02   1.1869146e+00   8.2337328e-01   6.4809382e-01   5.7716897e-01  -7.2754075e-02  -2.2138041e-02  -1.3932888e-01  -3.0932057e-01   3.4788954e-02   1.2602334e-01  -8.0859611e-01   3.5388423e-01
   3.9113982e+01   6.6898012e+01   1.0459102e+00   4.5141445e-01   1.5581299e+00   6.0611979e-01   7.0093951e-02   1.2424246e+00   6.2342342e-01   7.3467732e-01   5.8704524e-01   8.6334491e-02   2.3764204e-03   1.5789474e-01  -1.1380868e-02   1.0927500e-02  -3.1523023e-01   2.4598317e-01  -6.0966620e-01
   4.2860514e+01   6.8172423e+01   1.0445916e+00   4.4982661e-01   1.5771657e+00   5.8442101e-01   7.8670523e-02   1.1798483e+00   6.4473382e-01   6.1358837e-01   7.0727354e-01   3.4390836e-02   3.2027304e-02  -1.6850376e-01   1.2593451e-01  -7.0268601e-02  -9.8585705e-02  -4.7452602e-01  -8.5002918e-01
   4.4442100e+01   6.4371950e+01   1.1158863e+00   4.4462981e-01   1.5975070e+00   5.6455549e-01   7.6145196e-02   1.3024729e+00   7.2222128e-01   5.8308852e-01   4.7685952e-01   8.2963120e-02   5.5549233e-02   1.4834619e-02   2.6858424e-01  -3.7366111e-02   2.5260920e-01  -3.4472292e-01   5.7683787e-01
   4.0437091e+01   6.4297656e+01   1.0333621e+00   4.3125786e-01   1.6675395e+00   6.5071871e-01   7.6279545e-02   1.2091225e+00   8.5585605e-01   6.9868775e-01   6.1386626e-01  -3.9067004e-02  -1.8639947e-02   5.3649889e-02   7.7593005e-02   3.7557117e-02  -4.0395491e-02  -9.0097648e-02   2.7553849e-01
   4.0335178e+01   6.7528136e+01   1.0039435e+00   3.9004502e-01   1.5654771e+00   6.0441624e-01   7.3613009e-02   1.1860395e+00   8.0167089e-01   8.2624128e-01   6.8371066e-01  -1.1386175e-02  -2.1635689e-02   1.8473326e-01  -1.2549264e-01  -3.6341560e-02   9.3329067e-02   4.0868862e-01  -2.6981457e-01
   4.2170744e+01   7.1639357e+01   1.1028823e+00   3.9588780e-01   1.4531545e+00   5.5506641e-01   6.8812445e-02   1.3055945e+00   8.7167092e-01   7.0941369e-01   6.4563122e-01   7.5854293e-02   6.8480788e-02  -2.4958598e-01  -1.0293892e-01  -3.2204814e-02  -3.3284630e-01  -7.2391635e-01   7.9419856e-01
   3.9975199e+01   6.1397948e+01   1.0884239e+00   4.2173610e-01   1.4833558e+00   5.4991101e-01   7.8289259e-02   1.2746459e+00   7.2215186e-01   5.5634127e-01   7.3641050e-01  -8.0402137e-03   2.2932522e-02  -3.2510178e-01  -1.2828177e-01   6.1006114e-03  -1.1216244e-01   5.9861974e-01   3.5512802e-01
   3.9802505e+01   6.8229933e+01   1.0317677e+00   4.2738626e-01   1.6099953e+00   6.4399359e-01   7.8099732e-02   1.2016686e+00   7.5713963e-01   7.8288951e-01   6.3670706e-01  -7.7275872e-02   5.5480910e-02   3.2632409e-01  -2.0800417e-01  -1.5423365e-02  -2.2196319e-01   1.5200569e-01  -2.2929278e-01
   4.3500763e+01   6.4682310e+01   1.0417050e+00   4.5172245e-01   1.5707042e+00   5.5648598e-01   7.9739090e-02   1.3314171e+00   5.6763909e-01   5.6349255e-01   7.0453074e-01   8.3457559e-02  -3.1433368e-02   1.2136982e-01  -1.8983813e-01   1.3829369e-02   2.6471417e-01   2.8144992e-01   3.5921813e-01
   4.1267007e+01   6.3345481e+01   1.1309131e+00   4.2612108e-01   1.4690172e+00   6.5087049e-01   7.4906784e-02   1.2636591e+00   6.8313095e-01   8.2506899e-01   6.8288703e-01  -5.7988330e-02   2.6702866e-02   2.1625411e-01  -1.5612465e-01  -5.3304704e-02   3.1357600e-01  -2.3709855e-01   8.1033918e-01
   4.2335286e+01   6.4484455e+01   1.1243148e+00   4.4209573e-01   1.6616831e+00   5.8383847e-01   7.0491133e-02   1.0306233e+00   6.5684475e-01   7.2695902e-01   5.6702258e-01  -8.6275882e-02   6.4605558e-03  -3.0890351e-01   5.5794131e-02   8.3444013e-02   1.2060821e-01   5.2020047e-01   8.5828390e-02
   3.9871404e+01   6.8587629e+01   1.1667521e+00   4.5133826e-01   1.6010297e+00   5.7403356e-01   7.2094000e-02   1.2898492e+00   6.6504570e-01   6.0313119e-01   6.2803658e-01   6.2930666e-02  -3.7556411e-02   1.5985285e-01   1.3623993e-01  -9.0049327e-03   1.6465756e-01   4.0001898e-01   2.7359111e-02
   4.2850646e+01   6.2255046e+01   1.1756002e+00   4.4445649e-01   1.5710788e+00   6.2903150e-01   7.2555388e-02   1.2680510e+00   5.7034275e-01   5.3850772e-01   7.4498422e-01  -3.8113059e-02   1.2963666e-02  -3.2783824e-01  -4.2139530e-02  -5.3902476e-02   2.2068349e-03   3.3543295e-02  -3.8560000e-01
   3.8998584e+01   7.1299155e+01   1.0221912e+00   4.4998808e-01   1.6473184e+00   6.0650397e-01   7.7029510e-02   1.1711721e+00   5.5495782e-01   5.4788099e-01   4.6566807e-01   2.1176277e-02  -3.6959504e-02   3.0872231e-02  -7.2335525e-02  -2.7917329e-02   2.5954339e-01   3.5704869e-01   6.3372015e-01
   4.4536580e+01   6.9158930e+01   1.1754827e+00   4.4524406e-01   1.5005299e+00   5.9753731e-01   7.6326614e-02   1.3699829e+00   7.8965611e-01   7.1885880e-01   5.0726359e-01  -2.7855707e-02  -4.2210096e-02   9.9845001e-02   1.7253780e-01  -6.0092770e-02   3.0409040e-02   3.4105105e-01   4.8761868e-01
   3.8481190e+01   6.5202717e+01   1.1753123e+00   3.8700857e-01   1.5418712e+00   5.8306538e-01   6.8504191e-02   1.1093031e+00   8.7275625e-01   6.0361231e-01   5.2005223e-01  -5.7139783e-02  -6.0193674e-02  -3.5855064e-02   4.0900733e-02   5.6680311e-02   2.5798281e-01  -6.9700805e-01  -2.7830972e-01
   4.2244670e+01   6.9126008e+01   1.0972825e+00   4.1482112e-01   1.6703375e+00   6.3766268e-01   7.3095517e-02   1.1877361e+00   8.4855105e-01   8.5158449e-01   5.1996372e-01   7.7521496e-02   4.5975042e-02   3.0233500e-01   3.0823568e-02  -2.5670294e-02  -3.0752477e-01   6.4926658e-01  -5.5515169e-01
   3.8961792e+01   7.1088861e+01   1.0851105e+00   4.2896789e-01   1.4309420e+00   5.7237009e-01   7.4071145e-02   1.1442086e+00   5.3634397e-01   6.2208307e-01   6.3390454e-01   7.0641836e-02   4.0339748e-02   1.1776368e-01   1.6037174e-01   8.5805927e-03   1.6969787e-01   1.8877533e-01  -3.3878732e-01
   3.7934374e+01   6.3702501e+01   1.0069645e+00   4.1223806e-01   1.5175238e+00   6.5284414e-01   7.5435435e-02   1.2298395e+00   5.6538397e-01   5.6249817e-01   4.4072583e-01  -8.1458007e-02  -5.4927481e-02   2.9713115e-01  -2.3497731e-01  -8.2065247e-02  -6.4991445e-02  -8.5193516e-01  -2.2730184e-01
   4.2300140e+01   6.1636576e+01   1.0015303e+00   4.4987153e-01   1.6757775e+00   5.6579862e-01   7.9963355e-02   1.0845427e+00   8.6195392e-01   7.8855330e-01   4.9972593e-01  -1.6988031e-03   4.6440504e-02   9.9594041e-02   1.6616418e-01  -2.5729238e-02   1.1005410e-01   1.7500622e-01  -6.5009493e-01
   3.8844007e+01   6.2807322e+01   1.0708738e+00   3.9688795e-01   1.4677914e+00   5.5382544e-01   7.2691475e-02   1.0328963e+00   8.4321707e-01   5.4158043e-01   6.7320719e-01   1.6960998e-03  -7.8911179e-02   3.2970995e-01  -2.0028099e-01   4.8426465e-02   3.3415026e-01   2.1799679e-01  -2.4842838e-01
   4.3466834e+01   6.1592395e+01   1.1567690e+00   4.0194393e-01   1.4314955e+00   6.4163498e-01   6.8064313e-02   1.2479122e+00   8.3012848e-01   7.5235662e-01   4.4521341e-01  -7.4487788e-02   4.8638539e-03   5.8922955e-02  -3.3588833e-01   6.2876717e-02   1.6593568e-01   1.9650025e-01   7.0180497e-01
   4.2382856e+01   7.0601359e+01   1.1734863e+00   4.0022804e-01   1.6338887e+00   5.8476824e-01   7.4981702e-02   1.0986524e+00   6.4261261e-01   8.1303429e-01   5.5359844e-01   1.6536092e-02  -3.9154495e-02  -2.5701801e-01  -3.2818677e-02  -4.8384507e-02  -8.1239663e-03   6.2110401e-01   9.8164855e-02
   4.0553057e+01   6.7379030e+01   1.0115751e+00   3.8253705e-01   1.4342855e+00   6.4358891e-01   7.5597430e-02   1.1047992e+00   7.1864740e-01   8.5656374e-01   5.8153270e-01  -6.8980090e-02   3.1803454e-02   2.6019682e-01   2.1809772e-01   1.3075213e-02   2.6184456e-01  -4.0638162e-01   9.7281926e-02
   3.9306479e+01   6.4841017e+01   1.1711480e+00   4.4191300e-01   1.6049385e+00   6.5365013e-01   7.2741721e-02   1.1765762e+00   7.7045985e-01   5.3303413e-01   6.5772425e-01   4.9234979e-03   1.4687795e-02   4.9168186e-02  -2.2937331e-01   4.7907685e-02   2.5527456e-01   8.3260307e-01   8.2380407e-01
   4.2656747e+01   6.9542502e+01   1.1322916e+00   3.9783702e-01   1.6137617e+00   6.3302444e-01   7.0014779e-02   1.1636642e+00   8.4371469e-01   6.6685351e-01   4.2772158e-01  -3.8026482e-02  -8.3717645e-02  -2.3512286e-01  -2.2553446e-01  -4.9354148e-02   1.1057506e-01  -6.4048582e-01  -6.4463742e-01
   3.9084750e+01   6.6724767e+01   1.1436725e+00   4.2078399e-01   1.5058432e+00   6.0093395e-01   7.2900838e-02   1.2161182e+00   8.4968407e-01   6.6702196e-01   6.0556725e-01  -4.1856661e-02   2.1257843e-02   6.4948208e-02  -2.1857734e-01   8.5033245e-02  -7.1101510e-02  -8.5533867e-01   8.4363862e-01
   4.2009365e+01   6.1473424e+01   1.0074682e+00   4.4193168e-01   1.4260020e+00   5.7690993e-01   7.5381526e-02   1.3714387e+00   8.2796637e-01   7.1274726e-01   5.6170167e-01  -7.0692478e-03  -6.7993352e-02   3.0351336e-01   1.4766263e-01   3.9597998e-03   1.8804830e-01  -8.6906205e-02  -1.0620126e-01
   3.8395027e+01   6.1287263e+01   1.0698315e+00   4.0222525e-01   1.6477943e+00   6.1444725e-01   6.8310789e-02   1.3301651e+00   6.0017225e-01   8.2964246e-01   7.4061109e-01   7.0013081e-02   4.6602478e-02   3.0762916e-01   2.1124345e-01   7.9321277e-02  -8.1770569e-02   9.8620928e-02  -6.6153407e-01
   3.8200735e+01   6.5565434e+01   1.0378528e+00   4.4989301e-01   1.4555536e+00   5.5818947e-01   6.8957645e-02   1.1050566e+00   7.2961842e-01   6.9281762e-01   7.2508306e-01   2.4600440e-02  -3.4938467e-02   2.6780659e-01  -4.1632262e-02  -2.3182320e-02  -1.6680282e-01  -1.4360469e-01  -7.7607540e-02
   3.7737998e+01   6.9889878e+01   1.1405043e+00   3.8762924e-01   1.4313619e+00   5.8856517e-01   7.5081519e-02   1.2701801e+00   7.5267710e-01   5.8605702e-01   5.8282529e-01  -3.4804926e-02   3.6499643e-02   4.4909920e-02  -1.6935675e-01  -3.3620165e-02   2.7394048e-01   8.4952083e-01   5.1888179e-01
   4.1834374e+01   6.7254379e+01   1.1706271e+00   4.2782457e-01   1.5009289e+00   6.4496942e-01   7.1773229e-02   1.0507199e+00   5.6386525e-01   5.4862625e-01   4.9809227e-01   1.7555404e-02   3.8139025e-02   2.1462846e-01  -1.7791361e-01  -3.0347247e-03  -3.3664225e-01  -1.0972957e-01  -9.1137201e-02
   4.1825255e+01   7.0598042e+01   1.0902474e+00   4.3516707e-01   1.4394564e+00   6.1344115e-01   7.0166347e-02   1.0875682e+00   8.6497886e-01   5.6528410e-01   6.3129419e-01   3.9086659e-02   3.4141325e-02  -1.8543844e-01   2.5614218e-01  -1.2789389e-03  -2.9811010e-01   7.4325611e-02   6.9977830e-01
   3.8109957e+01   6.0900498e+01   1.1616595e+00   4.1059721e-01   1.5581354e+00   5.7264778e-01   6.9025735e-02   1.3199042e+00   7.0257673e-01   6.3190966e-01   6.2086384e-01   5.9421902e-02   3.5177119e-02   2.6000475e-01  -1.6528040e-01   2.6781658e-02  -1.5587657e-01  -7.9333659e-01   9.7957569e-02
   4.3073656e+01   6.0754911e+01   1.1432219e+00   4.2220877e-01   1.6040049e+00   6.1523739e-01   7.5253864e-02   1.3503831e+00   6.2336979e-01   7.1156213e-01   5.5373039e-01  -7.3948641e-02   7.5239877e-03  -1.8119641e-01  -6.8511725e-02  -8.6132262e-02  -1.3058000e-01  -2.4092864e-01   4.8737268e-01
   3.7612598e+01   6.8455369e+01   1.1416817e+00   4.4138716e-01   1.6005954e+00   6.1677283e-01   7.4930937e-02   1.2051486e+00   6.7885610e-01   6.4427074e-01   6.5044945e-01   5.7581476e-02  -5.0025342e-02   1.6183196e-01   3.4551100e-01  -1.1936106e-02   1.3355130e-01   6.3918113e-01  -6.3380886e-01
   4.1189278e+01   6.2573511e+01   1.0031731e+00   4.2995842e-01   1.4154417e+00   6.0807554e-01   7.8285137e-02   1.0957035e+00   6.0633978e-01   7.8457809e-01   4.2917634e-01  -6.7397770e-02   3.7985763e-02  -2.4677370e-02   1.8971760e-01  -7.0691083e-02  -1.9786315e-01  -7.6021747e-01  -5.2907707e-01
   4.4012546e+01   6.2666170e+01   1.0731386e+00   4.5131662e-01   1.6212021e+00   6.3957933e-01   7.4978819e-02   1.2408686e+00   7.0379866e-01   8.1274270e-01   6.8357383e-01   4.0033495e-02  -2.2724805e-02   2.2787835e-01  -1.6995719e-01   6.0954017e-02   2.8251535e-01  -7.4682241e-01   3.8917623e-02
   4.2474058e+01   7.1321154e+01   9.9416349e-01   4.1369736e-01   1.6038826e+00   6.1735118e-01   7.1058276e-02   1.1097639e+00   5.5949555e-01   7.2843412e-01   5.8796990e-01   1.2654501e-03   8.4675833e-02   1.0338861e-01   1.8842410e-01   6.4393859e-02  -9.8473940e-02   3.7286642e-01   3.9171292e-02
   3.8926712e+01   6.9794129e+01   1.1700264e+00   3.8827406e-01   1.4886197e+00   6.0112578e-01   6.9309792e-02   1.2756414e+00   6.7808033e-01   7.9113464e-01   7.1639935e-01  -4.0688165e-02   1.5112004e-02   2.2692984e-01  -5.7114967e-02  -8.1128504e-02  -1.0515184e-01   5.8171706e-01  -7.2369515e-01
   3.9138995e+01   6.1508637e+01   1.1195435e+00   4.4298750e-01   1.4867523e+00   5.9859077e-01   7.4927644e-02   1.2131452e+00   6.5633401e-01   7.1420024e-01   5.9590279e-01   2.6203273e-02  -7.1056649e-02   1.0040500e-01   2.6406272e-01   8.1024297e-02  -1.6505331e-01   4.5664875e-01   6.3840521e-01
   4.2219022e+01   6.4759756e+01   1.0396041e+00   4.4021935e-01   1.6180719e+00   6.1605926e-01   6.9719099e-02   1.1744296e+00   8.6886981e-01   7.8981289e-01   7.6249969e-01  -6.3953323e-02   7.3614497e-02  -1.8294149e-01   3.3321021e-01   1.2234874e-02  -1.7442876e-02   7.1793292e-02   2.3509882e-01
   4.3338063e+01   6.9131935e+01   1.1579603e+00   3.9312459e-01   1.4857203e+00   6.4313438e-01   7.0091909e-02   1.2776118e+00   7.6292377e-01   7.1654438e-01   7.5671628e-01  -6.4842168e-02   2.2404491e-02   2.7960819e-01   1.1185134e-01   8.5717408e-02   2.3875754e-04  -6.1357448e-01  -2.6888373e-01
   3.8655138e+01   6.9445790e+01   1.1688795e+00   4.4871410e-01   1.5610542e+00   6.2982987e-01   7.2980556e-02   1.0460075e+00   7.6679930e-01   7.6950848e-01   4.2807431e-01  -2.9679511e-02   4.4484378e-02   3.4046472e-01  -1.9817038e-01  -4.4378802e-02   5.4696438e-02  -4.2727072e-01   4.0781925e-01
   4.4371882e+01   6.1075112e+01   1.0223048e+00   4.1084189e-01   1.5231504e+00   6.3514174e-01   7.0264006e-02   1.2305648e+00   7.3744929e-01   6.5789654e-01   6.3149046e-01  -4.6035193e-02  -4.9436136e-02  -1.6925484e-01  -5.7745070e-02   5.3355132e-02   3.1788995e-01   6.5914396e-01   8.4710305e-01
   4.0531035e+01   6.1177245e+01   1.0224059e+00   4.2047377e-01   1.4585075e+00   5.8880111e-01   7.9334264e-02   1.3021286e+00   6.7142424e-01   6.0744627e-01   5.7856694e-01   2.5763214e-02  -8.4242777e-02   7.6139243e-02   1.2848123e-01   2.9039880e-02  -1.5616670e-01   5.6740095e-01   4.5335025e-01
   3.9769332e+01   6.1527623e+01   1.1322487e+00   4.2581488e-01   1.6496989e+00   5.7678745e-01   7.0818019e-02   1.3236340e+00   8.0108101e-01   8.1073777e-01   6.0491108e-01   5.3055601e-02   1.2118486e-02   3.6076686e-02   2.9861671e-01   5.1005783e-02  -2.4246314e-01  -3.0429923e-01   6.4817439e-01
   3.8453184e+01   7.1476231e+01   1.0798412e+00   4.1750891e-01   1.4793178e+00   6.3244355e-01   7.0978060e-02   1.2714763e+00   6.9147631e-01   5.6749271e-01   7.2805783e-01  -8.6107984e-02  -8.4126780e-02  -1.5476055e-01  -1.0425568e-01  -4.6997895e-02   2.8019739e-01  -1.8232591e-01  -8.9423550e-02
   3.8687097e+01   6.9169476e+01   1.0321787e+00   4.5241234e-01   1.4662274e+00   6.0970260e-01   6.7948714e-02   1.1151936e+00   6.2904808e-01   7.1796096e-01   4.8411324e-01   8.4623487e-02   6.9037196e-02   8.6213317e-02  -2.7242240e-01  -8.3475314e-02   2.5365917e-01  -5.0333283e-01   5.7815443e-02
   4.1802454e+01   6.5035241e+01   1.0888353e+00   4.2387072e-01   1.6346196e+00   6.5383367e-01   6.8734504e-02   1.1650054e+00   7.2118058e-01   7.7789910e-01   6.1249334e-01   3.0960764e-02   1.1185869e-02   9.3715386e-02  -9.0358330e-02   6.9163586e-02  -9.9618474e-02  -8.5180732e-01  -2.4135735e-01
   3.9025850e+01   6.8751506e+01   1.0597440e+00   4.2003568e-01   1.5781608e+00   6.0337189e-01   7.5482518e-02   1.1514131e+00   6.0337697e-01   7.7072551e-01   7.3178187e-01   4.5467180e-02   6.3283416e-02  -2.9348290e-01   2.7182801e-01  -8.5344284e-03  -1.4008268e-01  -7.6685422e-01  -1.5672659e-02
   4.0287922e+01   6.4384630e+01   1.0218056e+00   4.2066757e-01   1.5367772e+00   5.5641812e-01   7.6676773e-02   1.0764095e+00   7.8236460e-01   6.9982792e-01   6.7753457e-01  -2.4069706e-03   1.4340150e-02  -1.5874675e-02   1.5153540e-01   3.4649545e-02  -5.7704354e-02  -8.3891213e-01   2.2538153e-01
   4.0011830e+01   6.8974010e+01   1.1278032e+00   4.3167196e-01   1.5451937e+00   5.8372467e-01   7.6034915e-02   1.2930717e+00   7.6110417e-01   7.1158918e-01   6.0713526e-01  -6.4909644e-02   1.0063616e-02   1.8896445e-01  -2.0339456e-01  -4.7028864e-02   6.0988157e-02  -6.1457741e-02   3.7411008e-01
   4.2997649e+01   6.8901693e+01   1.1473739e+00   4.2459673e-01   1.6378916e+00   5.8633778e-01   7.4530586e-02   1.2800699e+00   8.5636815e-01   6.2654888e-01   7.3782007e-01   2.1100155e-02  -5.2544658e-02  -1.6931869e-01   3.1516085e-01   7.9046548e-02   1.8474402e-01  -2.7899338e-01  -9.9473025e-02
   3.7985218e+01   6.0716402e+01   1.1048521e+00   4.4636750e-01   1.6005622e+00   6.4076719e-01   7.8861595e-02   1.2762330e+00   5.7742914e-01   6.9434571e-01   5.6680717e-01  -2.9259824e-03   6.6588052e-02  -3.2359818e-01   1.6612501e-01   4.9875139e-02   1.6161120e-01   2.8688761e-01   6.9716962e-01
   3.9861035e+01   6.2797210e+01   1.1516955e+00   4.4251124e-01   1.5040415e+00   6.2170639e-01   7.7262926e-02   1.1798250e+00   6.1177662e-01   6.6636168e-01   5.4957487e-01   5.2131283e-02  -1.3678473e-02  -1.9203238e-01  -3.2346737e-01  -5.3643602e-02   2.3442853e-01   2.2450416e-01   7.2486406e-01
   3.8177813e+01   6.5736625e+01   1.1320662e+00   4.3214481e-01   1.4906326e+00   6.3170975e-01   7.9986563e-02   1.0279920e+00   8.5529383e-01   6.8585656e-01   5.3668512e-01  -2.9623680e-02  -5.0981578e-02   5.1722278e-02  -3.1401313e-01   2.4045551e-02  -2.1685458e-01  -7.9760650e-01  -8.0737784e-01
   4.2257437e+01   6.6063953e+01   1.0816021e+00   4.3689247e-01   1.6800178e+00   5.9278794e-01   7.0910256e-02   1.1682799e+00   7.9430436e-01   7.4672651e-01   5.4346848e-01   2.3744769e-02  -4.5418368e-02   4.0510004e-02   2.1896254e-01  -2.1261983e-02  -1.8690023e-01   1.1658635e-01  -6.6049637e-01
   4.0373065e+01   6.5115944e+01   1.0045297e+00   4.0854522e-01   1.6211347e+00   6.4086331e-01   6.9057980e-02   1.0696539e+00   5.4412208e-01   8.2720538e-01   6.8267392e-01   2.2701717e-02  -8.0949850e-02  -1.7865308e-02  -2.7789760e-01   5.9993207e-02  -2.3280627e-01   4.6305424e-01  -5.8970538e-01
   4.3408516e+01   6.1996291e+01   1.1057779e+00   4.4295077e-01   1.5146256e+00   5.9009525e-01   7.0348120e-02   1.1598173e+00   8.1854147e-01   6.4211744e-01   6.4437479e-01   1.1003909e-02  -8.2222149e-02   2.8659999e-01  -2.2553216e-01   7.9710856e-02   1.0034256e-01   6.3489041e-01  -3.1174150e-01
   3.9840635e+01   7.1588929e+01   1.1064835e+00   4.0951893e-01   1.5572041e+00   5.8712563e-01   7.0158579e-02   1.3002106e+00   7.8296799e-01   8.0440258e-01   5.9180687e-01  -7.2765756e-02   1.1123177e-02   1.1453881e-01   1.8433879e-01  -4.6222348e-02   3.3229630e-01   7.0037036e-01  -2.1840807e-01
   3.9802588e+01   6.3181250e+01   1.0797357e+00   4.3295171e-01   1.6115666e+00   5.8557809e-01   7.0486346e-02   1.1621993e+00   5.3738533e-01   5.7322917e-01   5.2397616e-01   3.3793122e-02   6.3941878e-02  -1.5657245e-01  -2.4850131e-01  -7.4600813e-02   1.1258901e-01   4.1617260e-01   8.1733732e-01
   3.9986033e+01   6.2962564e+01   1.1481615e+00   3.8200912e-01   1.5662430e+00   6.1525123e-01   7.3740647e-02   1.1515057e+00   6.5424612e-01   6.6148479e-01   5.5142176e-01  -7.5547503e-02   4.3342603e-02   4.0958472e-02   1.9641236e-01   7.0458716e-03   2.6393935e-01   3.3979939e-01  -3.7471882e-01
   4.3996103e+01   6.7286067e+01   1.0489569e+00   3.9102511e-01   1.4894009e+00   5.9675224e-01   7.0201782e-02   1.1849657e+00   7.5129759e-01   6.4078216e-01   4.3306830e-01  -5.3430660e-02  -7.3248818e-02   2.9092131e-01  -5.7529437e-02  -2.1385298e-02  -2.7942205e-01   8.2761349e-01  -7.0001601e-01
   4.4252691e+01   6.3478199e+01   1.0261944e+00   3.8380808e-01   1.6580567e+00   5.9087361e-01   7.9793592e-02   1.3104049e+00   8.0369997e-01   7.9819483e-01   5.9168252e-01  -6.7998973e-03  -8.0948279e-02  -3.3664144e-01   1.3705718e-01  -4.6490900e-02  -2.0815353e-01  -3.2607591e-01  -6.0267472e-01
   3.9275111e+01   7.1715182e+01   1.1542871e+00   3.9739983e-01   1.4952087e+00   6.4831638e-01   6.9389449e-02   1.2448229e+00   8.3884661e-01   8.2644903e-01   4.9920463e-01   5.6062965e-02   7.2988814e-02   2.9093317e-01  -2.2301449e-01   1.0254021e-02   1.4140127e-01  -5.9881792e-01  -6.9069216e-01
   3.8247764e+01   6.3140077e+01   9.9591581e-01   4.1326761e-01   1.4253907e+00   6.1459853e-01   7.9719786e-02   1.0564109e+00   6.3015581e-01   5.6792889e-01   5.3419363e-01  -2.1326196e-02   5.4702333e-02  -1.9396290e-01   1.8134800e-01   1.2826141e-02   3.3155541e-01   6.2504456e-01   5.5570563e-01
   4.3954380e+01   6.4127684e+01   1.1639855e+00   3.8805035e-01   1.6688538e+00   6.3927615e-01   6.8802310e-02   1.3561891e+00   5.4464966e-01   5.4224433e-01   5.5727073e-01   6.5773744e-03  -3.5426519e-02  -1.9548583e-01  -3.4056266e-01  -8.3494077e-02  -1.0973363e-01   3.3650171e-01  -4.9935396e-01
   4.2962282e+01   6.6286550e+01   1.0875111e+00   4.0870481e-01   1.4223990e+00   6.2750454e-01   7.9981231e-02   1.2196764e+00   7.7891580e-01   7.5540566e-01   4.7038042e-01  -6.6450015e-02  -1.6425196e-02   2.5135518e-01  -3.4249277e-01   1.7137981e-03   1.1257822e-02  -7.2222315e-01   7.1023180e-01
   4.1264081e+01   6.2980339e+01   1.0974146e+00   4.1573925e-01   1.4330672e+00   6.4584227e-01   7.6464203e-02   1.1650448e+00   5.9669696e-01   5.4765415e-01   4.3775883e-01   5.2717862e-02   5.6996143e-02   2.8482087e-01   2.6892459e-01   5.7646373e-02   1.4438056e-01  -4.4496583e-01   2.7987641e-01
   3.9119564e+01   6.7638544e+01   9.9840733e-01   3.8451334e-01   1.5519107e+00   6.4568221e-01   7.2758473e-02   1.0572955e+00   6.6849449e-01   7.5742525e-01   5.1072739e-01  -1.0444359e-02   5.3836797e-02   7.6281001e-02  -2.1293174e-01  -8.3075347e-02  -2.3174352e-01   1.0571217e-02   3.9900754e-01
   4.4168519e+01   6.6042035e+01   1.0494346e+00   4.0579229e-01   1.5728966e+00   6.4332509e-01   6.9289873e-02   1.3378687e+00   8.0972781e-01   5.6037489e-01   5.4305389e-01  -4.2250917e-02  -1.7053662e-02  -3.2078674e-01   6.1367075e-02  -6.2786623e-02  -1.9642275e-01  -6.6929475e-01  -2.1593358e-01
   4.1487731e+01   6.0320660e+01   9.9416670e-01   4.0955824e-01   1.4276058e+00   6.3326215e-01   7.1748274e-02   1.1901287e+00   7.4419226e-01   8.5664464e-01   6.4823283e-01  -3.5206136e-02  -4.0643155e-02   5.5029463e-02   2.4714508e-01   4.0087718e-02  -1.8707832e-01  -7.2180811e-01   1.2287435e-02
   3.8599501e+01   6.5627704e+01   1.0644148e+00   3.8923892e-01   1.5180548e+00   5.7897258e-01   7.3257959e-02   1.3172459e+00   8.0110133e-01   7.1261081e-01   6.4774900e-01  -4.4172418e-02  -6.6638293e-02  -2.1289304e-01   1.2046262e-01  -1.6932034e-02  -1.0371073e-01  -1.7482325e-01  -7.9521634e-01
   3.9364038e+01   6.8727076e+01   1.1083349e+00   4.2403299e-01   1.6667909e+00   6.4468936e-01   6.9850078e-02   1.2468316e+00   6.2476890e-01   6.6952712e-01   4.9475694e-01   5.2812320e-02  -6.2921999e-02  -5.0122548e-02  -1.3349800e-01  -5.4670880e-02   3.2947906e-01  -7.5836685e-01   1.1603830e-01
   4.1319100e+01   7.0588710e+01   9.9144080e-01   4.1878365e-01   1.5259580e+00   6.1262390e-01   7.9157394e-02   1.2038847e+00   6.4339824e-01   7.6790283e-01   5.9305594e-01   1.3897196e-02   6.7241180e-02   1.6412812e-01  -2.7723744e-01   5.5786139e-02   3.3238864e-01   5.7486976e-01  -5.9799445e-01
   4.0213962e+01   6.6044144e+01   1.0247729e+00   3.8202143e-01   1.6465730e+00   5.9818301e-01   7.3942865e-02   1.3646241e+00   7.8935481e-01   5.5344094e-01   6.6082206e-01   5.4904637e-02   1.9366705e-02  -3.2846163e-01  -1.2233520e-01   7.3653795e-02   3.4121206e-01  -3.7144817e-01   1.9826463e-01
   3.9682342e+01   6.8360059e+01   1.0064566e+00   3.9023041e-01   1.6149798e+00   6.3308187e-01   7.9226150e-02   1.1896768e+00   5.8735420e-01   7.0141942e-01   5.5451156e-01  -7.6509356e-02   5.8285261e-03  -1.9588550e-01  -1.9471504e-01  -1.3810406e-02  -1.9648876e-01  -6.8836820e-01  -5.7886445e-01
   4.4488379e+01   7.0172640e+01   1.0573314e+00   4.1143873e-01   1.5362853e+00   6.5286994e-01   7.3361635e-02   1.1634638e+00   8.6396982e-01   6.4091461e-01   7.0697919e-01   3.7010768e-02   4.5202801e-02  -3.4536963e-01   2.3832824e-01   7.9082767e-02   3.2625745e-01   4.7222947e-01   3.5087073e-01
   3.7541571e+01   6.4347418e+01   1.0668446e+00   4.5154515e-01   1.5630644e+00   5.8093438e-01   7.8708946e-02   1.0748557e+00   5.8998747e-01   7.9530104e-01   4.6775343e-01   1.4274753e-02  -5.1818873e-02  -6.1381344e-03   2.3219260e-01   4.9425392e-02   3.5527012e-02   7.5634951e-01   2.7049959e-01
   3.9450513e+01   7.0050640e+01   1.0976788e+00   4.1307489e-01   1.5218271e+00   6.0782979e-01   7.5905945e-02   1.1736522e+00   5.4608499e-01   7.3083583e-01   5.7832971e-01   1.5324124e-02   5.1959852e-02  -4.3012962e-02   4.2094191e-02   1.9835709e-02  -3.1172333e-01  -2.8227178e-01  -1.5119334e-02
   4.1649135e+01   6.3219450e+01   1.0954958e+00   4.3872478e-01   1.6166663e+00   6.0241158e-01   7.0477451e-02   1.0611203e+00   6.0468256e-01   6.4515403e-01   7.2711302e-01  -5.2963466e-02   7.4886604e-02  -2.9806461e-01  -1.4113496e-01  -1.9665741e-03  -1.9486072e-01   1.2989874e-01  -1.9347867e-01
   4.1167625e+01   6.8313324e+01   1.0672048e+00   4.4117167e-01   1.5095775e+00   5.5443046e-01   7.7009786e-02   1.0794427e+00   6.9990025e-01   7.4735648e-01   6.5977950e-01   3.4367278e-02  -7.7302474e-02   1.1384170e-01   2.6631971e-01   3.6005414e-02   3.1712817e-01   2.7825197e-01   4.4492681e-02
   4.2929828e+01   6.9697672e+01   1.1038312e+00   4.4693056e-01   1.4579025e+00   5.5600076e-01   7.6689680e-02   1.1678751e+00   8.1340286e-01   7.6207829e-01   4.7862463e-01  -8.0470840e-02   2.2523054e-03  -1.5007250e-02  -7.0263091e-02  -6.5479777e-02   1.8675365e-01   5.6396728e-01   9.0493376e-03
   4.4510512e+01   6.5384053e+01   1.0566036e+00   4.0497310e-01   1.4410273e+00   6.3438939e-01   6.8394246e-02   1.1825516e+00   8.5401936e-01   7.2989269e-01   6.7814783e-01  -7.1513897e-02   7.7756414e-02  -1.1341626e-01  -7.5009743e-02   4.5212098e-02  -7.0171780e-02  -6.7529461e-01  -7.4451708e-03
   4.4496000e+01   6.4263277e+01   1.0755106e+00   4.5170313e-01   1.5136445e+00   5.8561619e-01   7.8537489e-02   1.0609515e+00   8.4861281e-01   6.5726446e-01   5.8673172e-01   4.6308831e-02  -4.8881568e-02  -2.1204350e-02   1.2735119e-01  -7.7028300e-02  -3.3090565e-01   7.2597965e-01  -3.0225270e-01
   4.2358852e+01   6.3455505e+01   1.0278266e+00   4.4566504e-01   1.4350128e+00   5.6315322e-01   7.3356782e-02   1.2785153e+00   8.0138355e-01   6.5617509e-01   7.0093951e-01   4.8092992e-04   7.4278357e-02   1.9096041e-01   2.6548847e-01   1.3530496e-03   1.1846573e-01   3.2160165e-01  -7.2358461e-01
   3.7855517e+01   7.0824652e+01   1.1609156e+00   3.8839377e-01   1.4730488e+00   6.2121847e-01   7.5311197e-02   1.2654398e+00   5.7059159e-01   7.6307555e-01   7.4032086e-01   4.8347537e-02   3.3318466e-02   2.3510504e-01   1.4090448e-01   7.0071446e-02  -3.0699276e-01  -3.8780338e-01  -4.0087736e-01
   3.9883057e+01   6.7773297e+01   1.0680149e+00   4.2760552e-01   1.4586796e+00   5.8812031e-01   7.8789371e-02   1.0282538e+00   7.8593515e-01   6.6232237e-01   5.8975814e-01   8.6451965e-02   5.4333186e-02   2.5590319e-01   1.3925284e-02   2.0649427e-02  -2.9219873e-01   2.4237454e-02  -6.9116088e-01
   4.3763368e+01   6.2360310e+01   1.0033037e+00   3.9508848e-01   1.5727494e+00   6.3273545e-01   7.6234627e-02   1.2953181e+00   7.5259018e-01   6.0703434e-01   4.9908789e-01  -2.5431440e-02   1.6464103e-02   2.7558665e-01  -3.4128714e-01   5.9462493e-02   2.3073684e-02   6.8681816e-01   1.4105588e-01
   4.4255401e+01   6.9420780e+01   1.1248743e+00   4.2789888e-01   1.6676279e+00   6.5161981e-01   7.0539054e-02   1.1554993e+00   6.2242586e-01   8.1651733e-01   7.4423501e-01   8.5858078e-02  -1.3026217e-02   2.4928424e-01  -1.7049852e-01   2.4241427e-02  -2.4933957e-01   2.3331676e-01   5.2976413e-01
   4.3900328e+01   7.1403686e+01   1.1351911e+00   4.1843767e-01   1.5500707e+00   5.9211868e-01   7.1289097e-02   1.1644918e+00   7.4518294e-01   6.9284295e-01   5.2106732e-01  -1.3044055e-02   7.6117773e-02   3.3029931e-01  -2.7099525e-01  -2.3358904e-02   1.4851389e-02  -6.4142885e-01  -8.3243666e-01
   3.9639034e+01   6.2391064e+01   1.1507549e+00   4.0305215e-01   1.5364792e+00   6.1725573e-01   7.7277530e-02   1.2465225e+00   7.8017049e-01   7.5519799e-01   4.9843055e-01   1.7291162e-02  -4.8644541e-02  -1.9796427e-01  -5.9422139e-02   7.6461169e-02   2.3568882e-01  -7.4373800e-01  -1.0649821e-01
   4.1809253e+01   6.0678311e+01   1.1298912e+00   4.0607527e-01   1.6505676e+00   6.1213712e-01   7.1516309e-02   1.0639521e+00   6.0525357e-01   8.4670295e-01   5.2962891e-01  -6.3327413e-02  -1.4099114e-02  -2.9457851e-01   1.1680158e-01  -1.3687649e-02  -4.8712625e-02  -7.9371603e-01   5.3233635e-01
   3.8854323e+01   6.5595185e+01   1.0971579e+00   4.2402417e-01   1.4677025e+00   5.9701508e-01   7.8312092e-02   1.1533251e+00   6.3019166e-01   8.0606557e-01   6.1099946e-01   4.7260526e-02   2.7030493e-02  -1.4182470e-01   1.9181565e-01  -6.2447280e-02   1.6381433e-01   5.2627578e-01  -4.7999406e-01
   4.3729518e+01   7.0971318e+01   1.0013357e+00   4.0843539e-01   1.5026097e+00   6.0173980e-01   7.8248268e-02   1.2536699e+00   5.5371130e-01   8.4376968e-01   4.3673774e-01  -4.5938202e-02  -3.0506529e-02  -3.0210651e-01  -2.5384176e-01  -1.8331181e-03   5.5745280e-02   1.2187105e-01  -7.4240680e-02
   3.8206658e+01   6.8842789e+01   1.1747385e+00   4.1033482e-01   1.4168994e+00   5.6269808e-01   7.7896549e-02   1.3262969e+00   7.0752132e-01   6.8677920e-01   5.1401698e-01   8.2874677e-02   3.8325610e-02   3.3914597e-01  -2.3915455e-02  -7.0675079e-02  -2.5596334e-01   2.5827641e-01  -5.4185073e-01
   4.0775309e+01   6.0802622e+01   1.0977178e+00   4.3924096e-01   1.6003676e+00   5.8129863e-01   7.6473155e-02   1.0391485e+00   5.6487718e-01   7.4513323e-01   6.0485627e-01  -4.6505857e-02  -7.0268346e-02   3.2494601e-01   1.2081654e-01  -2.1558110e-02  -2.4436260e-01  -3.6065526e-01  -6.5650213e-01
   4.2228084e+01   6.3699306e+01   1.1462919e+00   4.3569580e-01   1.4246914e+00   6.4279628e-01   7.7463532e-02   1.0669199e+00   6.0256023e-01   7.5077554e-01   7.6421724e-01   3.8548477e-02   3.6801308e-02   2.5489401e-01   3.0327902e-01  -1.5539470e-02   1.6134958e-01   3.6080434e-01   7.5063976e-01
   3.9113976e+01   6.8607299e+01   1.0045799e+00   3.9299422e-01   1.6339212e+00   6.0638043e-01   6.7858680e-02   1.2927041e+00   5.3646061e-01   8.5225920e-01   6.3141308e-01   1.4422779e-03  -7.4864257e-02  -3.2723368e-01   3.2414690e-01  -1.5531049e-02   3.3946309e-01  -1.8555446e-01  -1.9692250e-01
   3.7655559e+01   7.1325990e+01   1.0878300e+00   3.8114093e-01   1.6153789e+00   5.8617350e-01   7.8842597e-02   1.3264958e+00   8.2866069e-01   6.3629928e-01   6.5313684e-01  -4.0200721e-02   5.5529817e-02  -1.5500927e-01   2.4166287e-01   4.6849824e-02   2.7731137e-01  -1.2313509e-01   5.7769536e-01
   4.1468978e+01   6.8325903e+01   1.0409504e+00   3.9729526e-01   1.5059402e+00   5.8959793e-01   7.2697397e-02   1.2909493e+00   6.2590695e-01   8.3784327e-01   7.6316150e-01  -3.9975607e-02   4.4505381e-02   3.6625198e-02   1.6376195e-01  -6.6556240e-02  -3.2974884e-01   4.1933795e-01   3.0192681e-01
   4.0312964e+01   6.4296512e+01   1.1332119e+00   4.2424750e-01   1.6541147e+00   5.5116101e-01   7.2781654e-02   1.2608393e+00   6.3075071e-01   8.5820557e-01   6.8942197e-01  -3.8310424e-02   4.5341639e-03   2.7236008e-01  -3.1233772e-01   4.9685000e-02   8.5657831e-02   4.8306010e-01  -4.8598802e-01
   4.3509764e+01   6.4102114e+01   1.0743830e+00   4.2758270e-01   1.5938676e+00   6.2692034e-01   6.8796046e-02   1.0850224e+00   5.3385630e-01   5.6419279e-01   5.7104183e-01  -2.9541478e-02  -3.3021657e-02   1.3637676e-01  -3.3783675e-01  -7.0300255e-02   1.9377698e-01   4.0749665e-01   4.5302194e-01
   4.3091691e+01   6.8236196e+01   1.1028342e+00   4.0320686e-01   1.6365637e+00   6.4952649e-01   6.7331519e-02   1.2264509e+00   8.1902120e-01   5.4083452e-01   7.6178044e-01   5.1751757e-02  -8.3410740e-02  -2.0033252e-01  -1.3026985e-01   6.1937459e-03  -1.2304502e-01  -7.6777616e-01  -3.5413155e-01
   3.8568736e+01   6.9226181e+01   1.0782912e+00   4.3040728e-01   1.4392005e+00   5.5398563e-01   7.9688536e-02   1.2389315e+00   5.7952022e-01   5.3534534e-01   4.7320343e-01   6.3502471e-02   3.9004000e-02  -8.3003759e-02  -3.2201390e-01  -7.6491027e-02  -6.1704115e-02   3.2573216e-01   4.6105500e-01
   3.9971124e+01   7.0486706e+01   1.1685029e+00   3.8562313e-01   1.6817405e+00   6.1733268e-01   7.5467634e-02   1.0914633e+00   5.5049423e-01   5.4948297e-01   6.4341447e-01   5.8491463e-02  -8.4226289e-02   1.1800351e-01  -2.8168731e-01  -7.6523698e-02  -1.0570263e-01  -6.3651652e-01   5.2498171e-01
   4.3515145e+01   7.1341963e+01   1.0488961e+00   4.0956759e-01   1.5242237e+00   6.0765979e-01   7.6118331e-02   1.0489554e+00   7.0431486e-01   7.2113714e-01   5.6979386e-01   2.6831993e-02  -6.4735987e-02  -1.9345940e-01  -1.5381425e-01  -1.0466352e-02  -2.3328654e-01  -8.2396882e-01  -6.7432638e-01
   3.8780587e+01   6.9064129e+01   1.0860027e+00   3.8612128e-01   1.6108742e+00   5.7935576e-01   7.9271608e-02   1.1114221e+00   5.7234350e-01   7.5020986e-01   6.6703102e-01  -6.2106514e-02  -5.9132391e-02   1.9656482e-01   3.0752015e-01   4.8149070e-02   2.2486549e-01  -8.5847127e-01  -4.9238350e-01
   3.7805608e+01   6.9446320e+01   1.0276922e+00   4.1959621e-01   1.4912978e+00   6.2944894e-01   7.9791676e-02   1.0426751e+00   7.9438376e-01   7.1276984e-01   7.4793838e-01  -4.8988839e-02  -6.3970590e-02  -2.1739905e-01  -3.4057213e-01   1.5444982e-02   1.9734820e-01   5.0342617e-01  -1.0302872e-01
   3.8671239e+01   6.2910460e+01   9.9331184e-01   4.0090730e-01   1.5782855e+00   5.5166604e-01   7.8481198e-02   1.1230629e+00   6.2099374e-01   5.3489025e-01   7.6138576e-01   3.4835122e-02   4.7376566e-02  -2.6617496e-01   8.5145968e-03  -8.1369506e-02   3.1542426e-01  -4.0025849e-01   2.9967825e-01
   4.1471007e+01   6.4450463e+01   1.1696900e+00   4.0768895e-01   1.6773261e+00   6.4232055e-01   7.8354111e-02   1.1482687e+00   6.9837999e-01   7.4104786e-01   5.5576659e-01   8.1657987e-02   3.4843818e-02  -2.9950511e-01   2.4175030e-01   5.1350127e-02  -2.9117266e-01   8.1007291e-01   1.4790038e-01
   4.4436500e+01   6.3046366e+01   9.8908661e-01   3.8242403e-01   1.6248725e+00   6.0488917e-01   7.9614474e-02   1.1646973e+00   8.5958663e-01   5.5006920e-01   5.8056466e-01  -3.0085989e-02  -7.6233928e-02   3.4323578e-01   3.0939156e-01   3.9963981e-02   3.0453751e-02  -3.0510275e-01   3.6008184e-01
   4.2101872e+01   6.3799151e+01   1.0760468e+00   4.2021677e-01   1.5471726e+00   6.0786541e-01   7.5291828e-02   1.1877073e+00   6.1693278e-01   5.4707563e-01   5.8586725e-01   4.0026780e-02   6.2556709e-02   2.1365660e-01  -1.3191712e-01  -2.6526072e-02   3.4614679e-01  -3.9330882e-01   1.9092270e-01
   3.7819534e+01   6.5800321e+01   1.0777150e+00   4.0284345e-01   1.4237893e+00   5.8141561e-01   6.9718483e-02   1.2274087e+00   8.3868849e-01   8.3233604e-01   6.9100271e-01  -4.2004589e-02   3.1455519e-02  -1.3308959e-01  -9.2151311e-02   7.4640737e-03  -4.4349324e-02  -6.1519815e-01   8.1675254e-01
   3.9241144e+01   6.4072112e+01   1.1148194e+00   4.2927848e-01   1.5472044e+00   5.7964911e-01   7.7213563e-02   1.0887374e+00   7.4265711e-01   5.8519007e-01   5.7630764e-01  -8.0648099e-02  -6.8825685e-02  -1.7048088e-01  -2.3860333e-01   4.8822176e-02  -1.6516840e-01   6.5648065e-01   6.9033898e-01
   3.8423379e+01   6.2698613e+01   1.0539823e+00   3.9276186e-01   1.5218756e+00   5.8314244e-01   7.1998778e-02   1.2728235e+00   6.1665073e-01   5.3935943e-01   4.4846056e-01  -5.1633785e-02   6.4183815e-02   1.5103924e-02  -2.7030132e-01  -3.8147280e-02  -1.4590903e-01  -5.9462461e-01   1.1043897e-01
   3.9254756e+01   7.0667157e+01   1.0663372e+00   3.9546416e-01   1.6147664e+00   5.9569652e-01   7.8211554e-02   1.1508613e+00   7.3687147e-01   8.2848548e-01   7.5154673e-01  -5.8179471e-02  -5.0047962e-02  -1.1740785e-01  -3.3163116e-01   3.2956596e-02  -1.7798373e-02  -7.3852932e-01   5.7484935e-01
   4.3988456e+01   6.5679947e+01   9.9258336e-01   4.2037803e-01   1.6769401e+00   6.4165981e-01   7.1920459e-02   1.2560011e+00   8.7272613e-01   5.9962869e-01   5.5037611e-01  -1.9568589e-03  -1.7740677e-02  -1.6625306e-01   8.6707147e-02  -5.1006056e-02   2.8357975e-01  -5.6842038e-01   2.1087604e-01
   4.3838753e+01   7.0004696e+01   1.1452021e+00   4.1511769e-01   1.6820296e+00   6.2164561e-01   7.8070583e-02   1.3408678e+00   6.3092417e-01   5.2698666e-01   7.6254394e-01  -6.9986835e-02   4.2581081e-02   2.3887417e-01  -2.6097779e-01   2.0836545e-02  -6.8908276e-02   1.8150581e-01   6.4615350e-02
   4.3391049e+01   6.4320063e+01   1.0871485e+00   3.8899760e-01   1.4500409e+00   6.0442562e-01   7.2808029e-02   1.1440303e+00   6.5268741e-01   5.5419022e-01   6.5726404e-01   5.9298269e-02   8.0739505e-02   2.6681624e-01   2.7432424e-01  -7.2845075e-02   1.4421574e-02  -8.2979100e-01  -1.2086118e-01
   4.0828313e+01   6.0414369e+01   1.0022963e+00   4.2143582e-01   1.6078245e+00   5.6293017e-01   7.4583476e-02   1.0745742e+00   8.5957086e-01   8.2205905e-01   6.9867471e-01  -2.4665534e-02   7.6688911e-02   1.5216214e-01   2.4081623e-01   1.1539164e-02  -1.4027688e-03   4.6879901e-01  -1.2974829e-01
   3.8249793e+01   7.1363440e+01   1.0716209e+00   4.0798500e-01   1.6292944e+00   6.4360288e-01   6.8160111e-02   1.2684657e+00   6.8421142e-01   5.9457408e-01   5.6908602e-01   7.6067256e-02  -2.3126027e-02  -1.8871538e-01  -2.3008388e-01  -3.0168791e-02   7.7617313e-02  -4.4200000e-01  -5.8727613e-01
   4.4304364e+01   6.3057554e+01   1.1175093e+00   4.1781453e-01   1.4851065e+00   6.1794683e-01   7.8385116e-02   1.0540380e+00   5.8725110e-01   7.7016076e-01   5.6071647e-01   5.8916341e-03  -7.8055563e-02  -1.6077155e-01   1.1386733e-01  -5.7402432e-02  -5.3435633e-03   6.2030110e-01  -4.4088509e-01
   3.7973895e+01   7.1515413e+01   1.1198017e+00   4.3016825e-01   1.4678607e+00   6.2545108e-01   7.1400197e-02   1.3645447e+00   6.2886303e-01   7.3342294e-01   4.4814151e-01   5.8267670e-02  -8.1091648e-02  -7.6129561e-02   1.8113108e-01   3.5510047e-02  -2.4374915e-01   6.7140382e-01   2.3487799e-02
   4.0347919e+01   6.1153787e+01   1.0623135e+00   4.0840721e-01   1.4556160e+00   6.4067034e-01   7.5155222e-02   1.1360369e+00   7.7866639e-01   7.2100707e-01   5.4009492e-01  -5.8655323e-02  -6.6330817e-02   1.5178728e-01   2.4891268e-01   2.8576754e-02  -1.3668625e-01   5.6785489e-01   2.1088996e-01
   3.8637503e+01   6.3762256e+01   1.1548217e+00   4.2425876e-01   1.6768317e+00   6.0410636e-01   7.7958957e-02   1.1689440e+00   7.1981614e-01   6.1010127e-01   7.5516536e-01   2.4049533e-02   5.6202336e-02   3.2226929e-02  -2.8709457e-01   4.3901940e-02  -3.4101475e-02  -1.6765648e-01  -3.1745029e-01
   3.9354334e+01   6.4596082e+01   1.0905573e+00   3.9489236e-01   1.5518010e+00   5.8027928e-01   7.4116807e-02   1.3116317e+00   6.7947479e-01   6.1477448e-01   4.3008869e-01   5.9025061e-02  -8.5926321e-02   2.5413356e-01  -2.6491651e-01  -9.1616534e-03  -5.4112288e-02  -7.4151006e-01   5.6485107e-01
   3.8583197e+01   6.9414771e+01   1.0070312e+00   4.0483797e-01   1.6003898e+00   5.7067418e-01   7.6948432e-02   1.1772852e+00   7.8789461e-01   7.7077266e-01   6.3937363e-01  -4.5755696e-02  -7.7905934e-02  -2.8701909e-01   5.5766311e-02   5.2339465e-02   2.1409973e-01   3.3872060e-01   8.0909825e-01
   3.9394724e+01   6.7240807e+01   1.1532197e+00   4.5160503e-01   1.5689102e+00   6.0168565e-01   7.7400202e-02   1.0707586e+00   7.2679189e-01   8.2208760e-01   5.6377110e-01   1.3909487e-02   3.0547939e-02  -1.2727134e-01  -1.1926137e-01  -3.5618656e-02  -1.3492675e-01  -7.5110063e-01  -2.5958839e-02
   4.4092920e+01   6.5443125e+01   1.1354568e+00   4.2260041e-01   1.6220515e+00   5.5982612e-01   7.5381445e-02   1.2220376e+00   8.5893797e-01   8.7078982e-01   5.4505350e-01   5.0710187e-03   7.2425477e-04  -1.0913701e-01  -2.0867337e-01   6.0628091e-02   1.3886619e-01   2.5174273e-01  -6.7439046e-01
   3.8488686e+01   6.9318040e+01   1.1558315e+00   4.4050230e-01   1.4543332e+00   5.6700773e-01   7.5768367e-02   1.3511625e+00   5.8959215e-01   7.5678058e-01   6.9200959e-01   6.8500599e-02  -6.3011956e-02  -1.3290404e-01   2.9234821e-01   3.2973922e-02   1.9179983e-01  -6.4740053e-01  -4.5862724e-01
   3.9111278e+01   6.6272759e+01   9.9015896e-01   4.2940488e-01   1.6492361e+00   6.1584540e-01   7.9937692e-02   1.3400757e+00   7.6790993e-01   7.9646923e-01   7.3326295e-01   8.6075862e-02  -1.3665587e-02  -2.1031801e-01   1.8582223e-01  -7.1143285e-03   2.8717756e-01   2.0069985e-01  -4.4584542e-01
   4.4036045e+01   6.0319483e+01   1.1438936e+00   4.1163368e-01   1.4486176e+00   6.2620553e-01   6.8791670e-02   1.1365005e+00   7.9020004e-01   5.4123556e-01   6.6804874e-01  -4.0786161e-02   3.7057847e-02   2.6247311e-01   3.2655062e-01  -2.0795062e-02   2.0515231e-01  -6.4044515e-01   4.0616002e-01
   4.0123285e+01   6.8118574e+01   1.1217982e+00   4.0620361e-01   1.4823259e+00   5.7654155e-01   7.2904838e-02   1.2246026e+00   7.8489183e-01   6.8131196e-01   5.1417509e-01  -3.5868957e-02  -7.4896034e-02   4.2690950e-02  -1.7756396e-01  -7.6127041e-02   2.6798824e-01  -2.4596230e-01   2.5952827e-01
   4.3516951e+01   6.7633881e+01   1.0201525e+00   3.9672880e-01   1.4388539e+00   5.7696170e-01   7.2288401e-02   1.2135710e+00   5.5864793e-01   8.1880195e-01   6.8150648e-01   3.0991974e-02   3.6047723e-02   3.3119971e-01   5.0236867e-02   8.3347826e-02   9.7840603e-03  -5.5931458e-01  -2.6774671e-02
   4.4333586e+01   6.2970429e+01   1.0949991e+00   3.9467670e-01   1.5309272e+00   6.0872618e-01   7.9014681e-02   1.2872126e+00   6.1263304e-01   6.1555100e-01   4.5284541e-01  -1.3959358e-02   7.3716887e-02  -1.8101534e-02   2.7637019e-01   4.9920351e-03  -1.7564173e-01   8.4197053e-01  -7.6115768e-01
   4.1517085e+01   6.0859580e+01   1.0221631e+00   4.0378016e-01   1.4983678e+00   5.9325459e-01   7.8846151e-02   1.0342743e+00   8.5790455e-01   8.6765346e-01   5.0898637e-01  -8.4818995e-02  -7.6963427e-02  -4.7481302e-03   5.6718173e-02   3.1167629e-02  -3.2713140e-01   1.6069298e-01   8.3624848e-01
   4.1038956e+01   6.8306916e+01   1.1620645e+00   4.0466318e-01   1.6810702e+00   5.6804457e-01   7.9172617e-02   1.1833429e+00   7.0654035e-01   5.4279733e-01   6.9657250e-01  -8.5506126e-02   4.3106962e-02  -1.9912275e-01  -3.1661943e-01  -4.5242936e-02  -1.6107877e-02   8.8111469e-02   8.0470578e-01
   4.0567421e+01   7.1541422e+01   1.0275871e+00   4.1879881e-01   1.6164200e+00   5.6980026e-01   6.7796203e-02   1.0856403e+00   6.4601621e-01   7.3802164e-01   7.3284529e-01  -6.9188176e-02   1.7632093e-02  -1.6175197e-01  -3.0052536e-01   3.3896012e-02   2.1946735e-01   2.6323421e-01   7.0157291e-01
   3.9185552e+01   6.6622654e+01   1.0521301e+00   4.3197615e-01   1.5873631e+00   6.2949997e-01   7.0703652e-02   1.1446923e+00   7.9523474e-01   8.7137587e-01   4.7569715e-01  -3.7129385e-02   8.1835779e-02   2.6452229e-01   2.6150493e-01  -5.7873848e-02   2.7832290e-01   2.4629606e-01  -5.9445539e-01
   3.9981728e+01   6.3687425e+01   1.1542800e+00   4.2397470e-01   1.4704731e+00   6.1775301e-01   7.1925323e-02   1.2045508e+00   7.2912102e-01   7.9460821e-01   6.2951089e-01  -8.0309027e-02  -6.8986296e-04  -2.6874373e-01  -2.0509340e-01   5.5715018e-02   3.8392604e-02   2.5805377e-01   6.5729348e-01
   4.1318307e+01   6.7648347e+01   1.1689803e+00   4.1526296e-01   1.6360464e+00   6.3928058e-01   7.7068849e-02   1.0400810e+00   5.5558360e-01   5.9166038e-01   5.6139615e-01  -8.5074663e-02  -2.0104888e-02  -2.3433004e-01  -2.3360500e-01  -6.4690163e-02  -8.3324502e-02  -2.7499508e-01   6.8951479e-01
   3.8916958e+01   6.4318389e+01   1.1367055e+00   4.4532786e-01   1.6721985e+00   5.8256731e-01   7.5308476e-02   1.1640015e+00   6.8353298e-01   5.5539563e-01   6.9666437e-01  -5.2552018e-02   9.0840700e-03   2.7772706e-01   1.2167489e-01  -5.2503845e-02   2.8477997e-01   5.8938579e-01  -6.5380301e-01
   4.0815364e+01   6.6181023e+01   1.0253965e+00   4.0043028e-01   1.5839711e+00   6.0760170e-01   7.1617611e-02   1.0508374e+00   8.4466231e-01   5.3873565e-01   4.5168204e-01   1.1847464e-02   3.1921448e-02   3.4640064e-01   1.2716600e-01  -1.9912579e-02  -2.8983761e-01  -4.1774311e-01   5.6409818e-01
   4.2183104e+01   6.6396492e+01   1.0065524e+00   3.9054532e-01   1.6290558e+00   6.1450469e-01   7.2688807e-02   1.2504825e+00   6.7585426e-01   5.3166701e-01   5.5592084e-01   4.2700053e-02  -1.5706701e-02   2.2757313e-02  -3.4095714e-01   1.8302194e-02  -6.4911344e-02  -6.1552292e-02  -7.9075961e-02
   4.0495843e+01   6.0978483e+01   1.1740537e+00   4.2968246e-01   1.5371793e+00   5.8890190e-01   6.9208317e-02   1.0836026e+00   7.2586383e-01   8.4931996e-01   5.8661128e-01  -6.3248732e-02   7.3560871e-02   1.2338689e-01   1.6997263e-01   3.5060156e-03  -1.6799397e-01   8.4515087e-01  -4.0023401e-01
   3.7834135e+01   7.0696055e+01   1.0847549e+00   4.0857027e-01   1.5491035e+00   5.8415666e-01   7.9496366e-02   1.2451296e+00   5.5361062e-01   5.4179624e-01   7.0284621e-01   2.7703432e-02   4.2790311e-03   1.1531290e-01   2.6864605e-01   6.0296437e-02   2.9363311e-01  -1.9380990e-01  -8.5633966e-01
   3.8536200e+01   6.4992013e+01   1.0758934e+00   4.0693759e-01   1.5304652e+00   5.7972853e-01   7.0965890e-02   1.3123921e+00   7.1720671e-01   5.9350033e-01   7.4107969e-01  -5.3269220e-02  -2.9400576e-02  -1.6783396e-01  -1.0114393e-01  -7.5244558e-02   3.2732593e-01  -9.9416585e-02   2.2316057e-01
   3.8610201e+01   6.9616281e+01   1.1239734e+00   4.4028260e-01   1.4174197e+00   6.4892047e-01   7.6826548e-02   1.2182568e+00   7.9891769e-01   8.3652503e-01   5.0001299e-01  -1.8557190e-02  -1.5203430e-03  -1.2258282e-01  -3.3471621e-01   4.1753182e-02   1.6379387e-01  -6.8417247e-01  -7.7701466e-01
   4.3567759e+01   6.8740271e+01   1.1077490e+00   4.3198665e-01   1.6045277e+00   6.3537723e-01   6.7319452e-02   1.0722613e+00   7.6306746e-01   7.3542411e-01   4.8538424e-01   6.7959082e-02  -7.3970658e-02   1.4508726e-01   2.9830154e-02   6.8855414e-03   1.4859870e-01   7.1168197e-01  -6.4398713e-01
   4.2486889e+01   6.3252640e+01   1.1011050e+00   3.8708078e-01   1.5522831e+00   5.8326687e-01   7.0616904e-02   1.1332995e+00   5.3758111e-01   5.6728992e-01   7.5430537e-01   7.0090571e-02  -4.1609398e-02   7.6069667e-02   3.3316368e-01  -4.0730100e-02   1.2947865e-01  -5.0629806e-01  -4.0883334e-01
   4.1396507e+01   6.2671967e+01   1.0570797e+00   3.8907418e-01   1.5761099e+00   6.4997010e-01   6.9988385e-02   1.2762720e+00   8.2880005e-01   5.9250569e-01   5.8483646e-01  -7.3066763e-02   7.5828786e-02  -3.2199472e-01   2.5458143e-01  -3.5959005e-02   2.8454804e-01  -4.0291896e-01   3.9732373e-01
   3.9840114e+01   6.9398008e+01   1.1172956e+00   3.9091993e-01   1.5047571e+00   6.4795171e-01   7.0194408e-02   1.3525347e+00   5.9763519e-01   8.2973020e-01   6.4696023e-01  -2.0738814e-02  -5.6442003e-02  -1.8084826e-01   2.8493490e-01  -5.5104212e-02  -3.2753070e-01   1.9770439e-01   3.7511222e-01
   3.9128477e+01   6.0560586e+01   1.0023749e+00   4.1600116e-01   1.4190469e+00   5.8153026e-01   7.1080056e-02   1.1522303e+00   6.2230879e-01   7.2219275e-01   7.0206614e-01  -3.7156741e-02   7.1918305e-02   3.1978586e-01  -5.0603309e-02   6.3943814e-02   3.2392504e-01  -3.3706979e-01  -5.6487265e-02
   3.8874748e+01   6.4873591e+01   1.0375249e+00   3.9974622e-01   1.4423408e+00   6.4825330e-01   6.7642895e-02   1.3004021e+00   5.8738099e-01   8.4828772e-01   4.7535273e-01  -1.1085808e-03  -3.5660730e-03  -2.2260152e-01   2.5417905e-01   4.8688753e-03   1.4927736e-01  -8.0350643e-01  -4.0504771e-01
   3.8030254e+01   6.6546346e+01   1.0351797e+00   4.3524944e-01   1.6128562e+00   6.1506996e-01   7.1524298e-02   1.2061393e+00   7.0758226e-01   6.9301863e-01   7.0979528e-01   8.2170648e-02  -3.7264716e-02  -2.4032786e-02   1.8172842e-01  -2.2510343e-04  -1.7857538e-01   1.0752605e-01  -6.4693479e-02
   4.1366448e+01   6.5964422e+01   1.1695354e+00   4.0438366e-01   1.6588441e+00   5.9192283e-01   7.8249650e-02   1.2286117e+00   6.0269678e-01   6.9381032e-01   7.2355007e-01  -7.8042934e-02  -9.5271175e-04  -2.0853497e-01   1.1310652e-01   7.4692276e-02  -3.1468599e-01  -7.6708629e-01   6.3563370e-01
   3.7919631e+01   6.0685349e+01   1.0515268e+00   4.3693360e-01   1.4975255e+00   6.1425547e-01   6.7360345e-02   1.2828644e+00   6.1507767e-01   8.3229501e-01   5.6949779e-01  -3.5586749e-02  -5.3056957e-02   1.6023643e-01   1.3811584e-01  -1.7515278e-02  -3.3434338e-02  -1.8146390e-01  -8.2342433e-01
   3.8608565e+01   6.9262038e+01   1.0499212e+00   4.4715069e-01   1.6635586e+00   6.5061315e-01   7.9911463e-02   1.1997174e+00   5.9021171e-01   5.6354135e-01   6.6692220e-01  -2.0386820e-02   1.6105574e-02  -1.4199413e-01  -2.7927994e-01   3.0689200e-02  -5.3191930e-02  -8.8059794e-04   7.2327755e-01
   4.1390571e+01   7.1221139e+01   1.1675113e+00   4.1951531e-01   1.4983507e+00   5.9075808e-01   6.7759069e-02   1.2907632e+00   7.4713182e-01   5.6585325e-01   6.9442451e-01  -5.9986108e-02  -4.4072883e-02  -4.9211241e-02  -1.3872441e-02   5.2129445e-02   1.2605610e-01  -1.9699894e-01   4.2524447e-01
   4.1516812e+01   6.4669003e+01   1.1407760e+00   4.3399906e-01   1.5114863e+00   5.8026662e-01   7.4466452e-02   1.2287596e+00   6.1420057e-01   7.2893760e-01   5.6698811e-01  -5.7628876e-02   1.1204949e-02   1.9323774e-01  -7.5235005e-02  -4.3108003e-02   8.8574309e-02  -4.9433375e-01  -1.6874005e-01
   3.8964784e+01   6.1046353e+01   1.1014594e+00   4.0675816e-01   1.5656180e+00   6.1629881e-01   7.1415028e-02   1.1112278e+00   6.8685853e-01   8.1189026e-01   4.7159208e-01   5.0788090e-02  -4.5979503e-02  -2.7680075e-01  -3.0077742e-01   2.4735509e-02   2.9027496e-01  -4.8956151e-01  -5.7734022e-01
   4.1712410e+01   6.2319603e+01   1.1310465e+00   4.0056837e-01   1.6118176e+00   5.6371296e-01   7.7863526e-02   1.3563337e+00   7.2905913e-01   8.5755456e-01   6.9177809e-01  -2.9369557e-02   2.5623984e-02   3.6831960e-02   2.2401096e-01   3.2790766e-02   2.3933098e-02  -8.3001548e-01   2.1525518e-01
   3.8514691e+01   6.8014577e+01   9.9121021e-01   4.1920209e-01   1.5982903e+00   5.5384978e-01   7.1198372e-02   1.2763453e+00   8.4818360e-01   6.5691109e-01   7.7285079e-01   5.9689207e-02   1.3725783e-03   9.2052380e-02   4.3526695e-02   2.5011310e-02   3.2512452e-01   6.9851041e-01   3.9182512e-01
   4.1907197e+01   6.2009824e+01   1.0005363e+00   4.2179251e-01   1.5826155e+00   6.3523181e-01   7.7452504e-02   1.1301577e+00   8.5618530e-01   8.0106275e-01   5.5681759e-01  -1.7555664e-02  -6.6006391e-02  -1.9288112e-01  -1.1520421e-01  -4.9394393e-02   2.5127651e-01  -6.0259552e-01   5.7279246e-01
   4.1638813e+01   6.3245134e+01   1.0275877e+00   3.8612672e-01   1.5719036e+00   5.9367051e-01   7.5906117e-02   1.1963194e+00   5.9046888e-01   7.2400921e-01   5.4868617e-01  -7.0862489e-02   5.7043285e-02  -2.4596127e-01  -5.8050077e-02  -6.8198344e-02  -7.4652581e-02  -7.0608227e-01   4.9436360e-01
   3.8556186e+01   7.0744667e+01   1.0797813e+00   4.4634840e-01   1.5888496e+00   5.8056547e-01   6.7671620e-02   1.3327847e+00   6.5223048e-01   7.7515805e-01   6.4569754e-01   6.1407269e-02  -1.2338523e-02   4.9211818e-03   2.9325171e-02   2.3173834e-02   3.1993554e-01   4.8613253e-01   7.1629299e-01
   3.9136309e+01   6.2741561e+01   1.1394720e+00   4.3313497e-01   1.6640311e+00   5.7567815e-01   7.3989877e-02   1.1073718e+00   8.4728065e-01   5.9163224e-01   4.4482069e-01   7.7652876e-02  -2.7391493e-02   1.0813951e-01  -2.9652718e-01   7.3406958e-02  -5.8896903e-02  -6.4681170e-02  -4.5332443e-01
   4.1567157e+01   6.1039773e+01   9.9137584e-01   3.9711323e-01   1.6560578e+00   5.5643000e-01   6.9600569e-02   1.0785143e+00   5.7717593e-01   8.2929066e-01   5.4170365e-01  -7.0139006e-02  -8.0059350e-02   2.1219371e-01  -1.1020797e-01  -7.7007615e-02  -2.9425160e-01   5.5596816e-01   1.4651119e-01
   4.3866516e+01   6.2012497e+01   9.9013626e-01   3.8162847e-01   1.6542611e+00   5.8404786e-01   7.3961290e-02   1.1519635e+00   6.7323969e-01   5.4577124e-01   4.3207437e-01   2.0672032e-02   5.1862222e-02   1.2982111e-01  -2.9268495e-01  -5.0588520e-02   3.8845904e-02  -5.5662081e-01   3.2453745e-03
   3.7923649e+01   6.0337472e+01   1.0702172e+00   3.8223877e-01   1.5310842e+00   6.2439611e-01   6.9814091e-02   1.2735050e+00   7.2427296e-01   7.2138606e-01   6.8220405e-01   1.2253813e-02   2.8137564e-02   8.3491481e-02   1.8192466e-01  -1.6146121e-02  -1.3838534e-01  -2.5982197e-02  -6.7948260e-01
   3.8173127e+01   6.0853489e+01   1.1529090e+00   4.5014521e-01   1.4872870e+00   6.5044890e-01   7.6401368e-02   1.1109847e+00   8.1228921e-01   8.4240936e-01   7.2638640e-01  -1.4602699e-02  -1.5821352e-02  -1.6880761e-01  -1.5173960e-01  -1.8157304e-02   2.4180832e-01   4.7240125e-01  -3.2814809e-01
   4.2492808e+01   6.4261371e+01   1.0163311e+00   3.8516146e-01   1.6079869e+00   5.5570103e-01   7.1691340e-02   1.3572038e+00   7.6405682e-01   5.9717127e-01   6.6135309e-01   4.6074940e-02  -8.5812347e-02  -1.1202202e-01   2.5390504e-01   4.2723813e-04  -3.3515227e-01   3.1451333e-01  -4.7593784e-01
   4.3761965e+01   6.4342874e+01   1.0874367e+00   4.2758044e-01   1.5951582e+00   5.8955157e-01   7.6833732e-02   1.0758718e+00   5.3525707e-01   8.6766163e-01   7.0636251e-01   7.8132432e-02   5.7600331e-02  -2.5627807e-01  -3.4086222e-02  -7.1193555e-02   3.0502424e-01  -8.6336180e-01  -4.0692661e-01
   4.3108605e+01   6.8450930e+01   1.1343870e+00   4.2552036e-01   1.6083280e+00   5.5353616e-01   7.2683337e-02   1.1587974e+00   5.5149507e-01   5.9133040e-01   6.7571799e-01  -3.9034911e-02  -5.5905995e-03   7.5807691e-03  -2.9097954e-01   1.4094757e-02  -1.7103715e-01  -1.1018387e-01  -7.6348519e-01
   3.9076071e+01   6.5136069e+01   1.0984666e+00   4.4200809e-01   1.5492738e+00   5.8836996e-01   7.9404133e-02   1.1491911e+00   7.9843748e-01   6.4049725e-01   6.2708496e-01  -2.8338716e-02   7.3903095e-02  -1.3183094e-01   1.2415753e-01   2.4973269e-02  -2.2138093e-01   5.3064635e-01  -2.8966276e-01
   4.0648309e+01   6.3338154e+01   1.0276698e+00   4.3791443e-01   1.4718902e+00   5.9655636e-01   7.4582667e-02   1.3403656e+00   8.2697926e-01   7.1132613e-01   7.6689012e-01  -4.7144731e-02   1.7787675e-02   3.0563306e-01  -2.2772809e-01   1.2383475e-02   2.3079634e-01   2.5845152e-01   4.3081760e-01
   4.4495140e+01   6.6121836e+01   1.0735378e+00   3.9619434e-01   1.5840974e+00   6.0808847e-01   7.5142183e-02   1.3427951e+00   6.1185097e-01   7.4259973e-01   7.5341664e-01  -2.5560012e-02   7.0139084e-02  -2.5330438e-01  -2.4889701e-01  -1.6340602e-02  -3.3221621e-01  -6.3671633e-01  -2.7232733e-01
   3.9064646e+01   6.1103322e+01   1.0861170e+00   4.0677493e-01   1.5614251e+00   6.3985707e-01   7.7616516e-02   1.2121324e+00   6.1883215e-01   7.4304904e-01   4.9868977e-01  -1.0765283e-02   5.1538835e-02   5.2563523e-02  -1.8890964e-01   1.3600811e-02  -2.1260515e-02  -8.5836608e-01  -2.1211768e-01
   4.4269383e+01   6.7703503e+01   1.0898591e+00   4.3463666e-01   1.6485228e+00   6.5222356e-01   6.7721082e-02   1.3161824e+00   5.7187264e-01   7.8124035e-01   6.4637735e-01   6.5035915e-02   6.3082615e-02  -1.0110861e-01  -8.9439409e-02   6.5396568e-02  -1.8983880e-01   8.5012403e-01  -4.8164683e-01
   4.0463287e+01   6.1834144e+01   1.1472320e+00   4.0659350e-01   1.4452032e+00   6.1967552e-01   6.7724341e-02   1.1337394e+00   8.1666245e-01   6.7471579e-01   5.2864659e-01  -1.7317079e-02  -3.6500649e-02  -1.8831813e-01  -1.8270632e-01   2.8688324e-02  -1.7781449e-01   3.6174873e-01   7.0567695e-01
   3.8980670e+01   7.0300822e+01   1.1125433e+00   4.4329404e-01   1.5846259e+00   6.4534745e-01   7.4902096e-02   1.3507999e+00   6.0962669e-01   8.6250339e-01   5.0678409e-01  -5.9232763e-02  -5.7641771e-03   2.9742802e-01   1.1218841e-01  -1.2112525e-02  -3.2958060e-01   3.1274518e-01   6.9943762e-01
   4.0956743e+01   6.3271451e+01   1.1465343e+00   4.5011129e-01   1.4807886e+00   6.4286749e-01   7.9448461e-02   1.3607490e+00   8.4204758e-01   8.4019104e-01   5.2972764e-01  -5.8722809e-03  -2.3584173e-02  -1.6739650e-01  -2.3709659e-01   6.7038209e-02   1.5567560e-01  -2.5418113e-01   1.4940408e-01
   3.9952098e+01   6.1958653e+01   1.1462559e+00   3.9129033e-01   1.5169184e+00   5.9397336e-01   6.9571971e-02   1.2057683e+00   7.2210185e-01   6.7208256e-01   6.1206690e-01  -6.2708718e-02  -4.0674615e-04  -4.0761163e-02   6.8638136e-02  -3.1840410e-02   1.2905741e-01  -1.1714972e-01   7.3539335e-01
   4.2348958e+01   6.5378819e+01   1.0809539e+00   4.2194445e-01   1.4596884e+00   6.0168227e-01   7.8520375e-02   1.1329167e+00   6.8364584e-01   8.4886730e-01   6.7520138e-01  -6.8184450e-02   2.3627629e-02  -2.7629241e-01   1.3524049e-02  -7.7261778e-02  -3.3294371e-02  -5.9029479e-01   7.9392389e-01
   4.0831207e+01   6.9796293e+01   1.0092714e+00   3.8407886e-01   1.4224456e+00   6.0373502e-01   7.8478807e-02   1.2355086e+00   7.5891952e-01   5.9548930e-01   7.7169227e-01  -7.6122721e-02  -6.3512095e-02  -2.0044220e-01  -3.2423602e-01  -2.5870895e-02  -7.7219968e-03   4.3307547e-01  -3.4086849e-01
   3.8846617e+01   6.2005471e+01   1.0444774e+00   4.4263390e-01   1.5377234e+00   5.8592798e-01   7.4676102e-02   1.1781887e+00   6.3637642e-01   5.6175575e-01   6.5838239e-01  -7.3028929e-02   4.9778138e-02   3.8409612e-02   1.2045241e-01  -6.3074338e-02  -2.8263499e-01  -1.9469694e-02   4.1411841e-01
   4.0180765e+01   6.9288066e+01   1.0364676e+00   4.4862601e-01   1.5450089e+00   5.5640865e-01   6.9731115e-02   1.0927381e+00   7.7564362e-01   6.4209863e-01   4.2706087e-01   7.4996464e-02   1.1409708e-02   1.9631353e-02   2.9675633e-01  -8.4711968e-02  -4.8139170e-02  -8.2732109e-01   3.0452599e-01
   3.9195232e+01   6.7933185e+01   1.1308154e+00   4.0743039e-01   1.5498347e+00   6.4729862e-01   7.0783162e-02   1.2269742e+00   6.7128331e-01   5.7509064e-01   4.8307284e-01   3.0717968e-02  -3.1048068e-02  -2.9573692e-01   3.4452126e-01   5.6214869e-02  -2.8661643e-01  -2.4285499e-01   8.3600181e-01
   4.1526090e+01   7.0948158e+01   1.1737179e+00   4.3532587e-01   1.4392797e+00   5.5088285e-01   7.8283486e-02   1.3680734e+00   5.6758528e-01   5.8935699e-01   6.2876273e-01   8.0049815e-02  -5.1608177e-02   5.7599958e-02  -2.0714666e-01   5.7485151e-02  -5.9033589e-02  -4.0025407e-01  -2.7386462e-01
   4.2821119e+01   6.6795680e+01   1.0969644e+00   4.1282638e-01   1.5180279e+00   6.2984635e-01   7.7657085e-02   1.2780461e+00   7.2766492e-01   5.4088936e-01   6.0575913e-01  -2.5892636e-02  -1.8905418e-02   2.7798612e-01   8.3882727e-02   5.9789378e-02  -3.1348293e-01  -7.1838142e-01   4.1824348e-02
   3.8367791e+01   6.1028986e+01   1.0056255e+00   4.3126288e-01   1.5041493e+00   5.9683487e-01   7.5705269e-02   1.1514332e+00   8.6705321e-01   7.5710031e-01   6.3144298e-01  -6.3986227e-02  -3.1539456e-02  -5.0194806e-02   2.9672006e-01   1.1252186e-02   3.1754835e-01  -6.0110804e-01  -2.7416064e-01
   4.0914680e+01   6.3779511e+01   1.0780512e+00   4.5173380e-01   1.6008728e+00   5.8219172e-01   7.2077891e-02   1.2764215e+00   7.3916204e-01   7.1290224e-01   5.5837330e-01   2.0920127e-02   4.3365249e-02  -2.7204674e-01   2.0855266e-01  -8.0996580e-02   1.5756140e-01   1.8540799e-01  -1.2368471e-01
   4.1178985e+01   6.5305398e+01   1.1139883e+00   4.4970702e-01   1.5488025e+00   6.1833785e-01   7.4195019e-02   1.2014827e+00   6.3180447e-01   6.2589368e-01   5.5559586e-01  -8.5416807e-03  -7.7811951e-02  -2.6625004e-01   2.4322317e-01   1.2232484e-02  -2.3858041e-01  -4.3550776e-01  -1.1116361e-01
   4.3296915e+01   6.9125781e+01   1.0346820e+00   4.1120041e-01   1.6328218e+00   5.8260780e-01   7.4374647e-02   1.0326729e+00   5.3490957e-01   6.4727555e-01   4.9711026e-01   7.4463124e-03  -8.3716305e-02   2.5992671e-01   2.3501085e-01   7.0370564e-02  -1.1565798e-01  -5.3223060e-01  -2.8531585e-01
   3.8483996e+01   6.9299593e+01   1.1138462e+00   4.5292510e-01   1.5272122e+00   6.2516386e-01   6.7811000e-02   1.3451427e+00   8.1894585e-01   7.4284580e-01   7.0060917e-01   2.4245577e-02  -5.6020849e-04   1.8545514e-01  -3.1589641e-02  -1.8158672e-02   4.1265577e-02   2.3093688e-01   7.2566053e-02
   4.1827971e+01   6.0671357e+01   1.0011944e+00   3.8726987e-01   1.5901732e+00   6.2684950e-01   6.8967596e-02   1.3639115e+00   7.3770782e-01   7.1335920e-01   7.0199923e-01   6.9189991e-02   4.3987616e-02   2.5369236e-01  -7.6348198e-02   1.8204348e-02   1.4485238e-01   2.4521678e-01  -5.2043020e-01
   4.3204155e+01   6.3390925e+01   1.1407380e+00   3.8941842e-01   1.5635057e+00   6.0195935e-01   7.2403237e-02   1.0843231e+00   6.0493474e-01   5.8953991e-01   5.2389365e-01  -5.1783062e-02  -2.8647343e-02  -1.6987001e-01   3.6638759e-02  -4.5355830e-02  -1.1580151e-01   2.2881789e-01   6.0669975e-01
   4.0507341e+01   7.1099359e+01   1.1690787e+00   4.4863709e-01   1.4279429e+00   6.0545291e-01   7.8362786e-02   1.3700220e+00   6.0408653e-01   5.8402388e-01   4.7574060e-01   6.8076457e-02   5.5410055e-02   1.0920547e-01  -2.8045178e-01  -2.7036465e-03   9.6422132e-02   6.0792136e-01   2.3018009e-01
   3.8307324e+01   7.1592196e+01   1.0318879e+00   4.0804717e-01   1.5726657e+00   6.1201880e-01   7.1777313e-02   1.1573070e+00   8.5124054e-01   6.4416464e-01   7.5858830e-01   3.8799026e-02  -6.8225982e-02  -2.5482009e-01   2.0855733e-01  -2.8791693e-02   9.1129075e-02  -1.9363906e-01   2.3973896e-01
   4.0622998e+01   6.8916183e+01   1.0635533e+00   4.3012184e-01   1.4785995e+00   6.4336411e-01   7.7998035e-02   1.0422210e+00   7.1679790e-01   7.8363365e-01   5.9493840e-01  -4.8951921e-02  -4.7188002e-02   2.0383293e-01   9.6171497e-02  -4.2578034e-02  -1.6439119e-01   6.4868332e-01  -3.0624807e-01
   4.0735329e+01   6.8722806e+01   9.9087249e-01   4.1550955e-01   1.4789500e+00   5.7729628e-01   7.7621972e-02   1.1994502e+00   8.6769605e-01   8.1190910e-01   4.8318775e-01   7.5909777e-02   1.6264379e-02   3.0629649e-01   2.9125446e-01  -3.1402041e-02  -1.5057555e-01   4.8771060e-01  -2.2509935e-01
   3.9562012e+01   6.1653366e+01   1.1022852e+00   4.3300029e-01   1.5735870e+00   6.2377921e-01   7.7182097e-02   1.3576163e+00   7.6622208e-01   6.5392756e-01   5.6854788e-01  -3.6054425e-02  -4.7376302e-02  -2.1787309e-01  -2.1084378e-01   6.2574472e-02   9.2937726e-02   2.4635903e-01  -3.7887555e-01
   4.2700293e+01   6.8320530e+01   1.1709852e+00   3.9297454e-01   1.5040754e+00   6.1233870e-01   6.9844061e-02   1.2778358e+00   6.6426182e-01   5.4497322e-01   4.2785878e-01   6.8897003e-02  -8.8199873e-03  -1.0188894e-02   7.2984165e-02  -7.2936328e-04  -1.2797888e-01  -6.7072668e-01   1.6118499e-01
   4.0790187e+01   6.0876808e+01   1.1355477e+00   3.9628299e-01   1.6213473e+00   6.1094227e-01   7.7152418e-02   1.1792100e+00   5.8707463e-01   8.4102655e-01   5.0823512e-01  -4.4697570e-02  -1.9184532e-02  -9.5247883e-02  -1.4165317e-01  -4.5252345e-02   2.6368605e-01   4.4995276e-01   2.6202094e-01
   4.4269583e+01   6.9368835e+01   9.9559392e-01   4.5077146e-01   1.6649533e+00   5.7639813e-01   7.0273085e-02   1.1151266e+00   6.6951515e-01   5.7808862e-01   6.9983551e-01   3.5993698e-02   6.1619824e-02  -1.7403873e-01   3.0626054e-01   2.3823895e-02  -2.4779718e-02   2.1478342e-01  -2.9882312e-01
   3.9584532e+01   6.0334682e+01   1.1184851e+00   4.0065318e-01   1.5145945e+00   5.7133822e-01   6.8319128e-02   1.1962487e+00   5.6132159e-01   8.0493771e-01   6.3624368e-01   1.4763362e-02  -6.6761563e-02  -1.8717041e-01  -2.9575318e-01  -8.2706394e-02  -2.3420720e-01   7.3388724e-01  -5.7289291e-01
   4.4510132e+01   6.6468606e+01   9.9434245e-01   4.2468514e-01   1.4875940e+00   6.5385691e-01   7.1476640e-02   1.0628321e+00   5.4662126e-01   6.2449222e-01   5.1479843e-01   8.6224894e-02   2.5859733e-02  -1.5885021e-01  -1.5498547e-01   1.9490947e-02  -5.6046103e-02  -1.6418060e-01   1.2409646e-01
   3.8545893e+01   6.6151150e+01   1.0654532e+00   4.3934911e-01   1.6609913e+00   6.4327847e-01   7.3651783e-02   1.0986484e+00   5.4648675e-01   6.0425332e-01   4.7766649e-01   8.3469357e-02  -3.2090294e-03  -2.9710132e-01  -1.7161155e-02   8.2735376e-02  -3.1018716e-01   6.6749918e-01  -7.5419624e-01
   4.2301972e+01   6.3141089e+01   1.1455855e+00   3.9326771e-01   1.4214962e+00   5.5888794e-01   6.8990730e-02   1.0895319e+00   8.0505108e-01   7.8451340e-01   7.6097092e-01  -3.0108227e-02  -2.8162668e-02  -2.0409839e-01   1.1494514e-01  -7.8300806e-03  -1.6163362e-01  -7.0855502e-01  -4.6814669e-01
   4.1459751e+01   6.5608164e+01   1.0613381e+00   4.0332996e-01   1.4326531e+00   5.9045667e-01   7.4261452e-02   1.1363736e+00   7.1128832e-01   7.0917083e-01   6.5131969e-01   4.4596439e-02  -1.2647154e-02   1.5217369e-01  -1.6904207e-01   2.4890671e-02   1.7349346e-02  -7.8590163e-01  -1.3798776e-01
   3.9911693e+01   6.7975727e+01   1.0903484e+00   3.9602378e-01   1.6420795e+00   5.9503082e-01   7.8955121e-02   1.2926544e+00   7.7548062e-01   5.7244264e-01   6.1209810e-01   1.0287710e-02  -1.8992072e-02   1.9121471e-01   3.0481668e-01   5.8830588e-02  -3.2816223e-01   4.8093573e-01   1.1737909e-01
   3.8477176e+01   6.6510596e+01   1.0665389e+00   4.4681063e-01   1.4764226e+00   6.1209428e-01   7.3997767e-02   1.1378155e+00   6.5735841e-01   7.2013330e-01   4.3329813e-01  -6.8633587e-02   9.1646382e-03   1.0774128e-01   2.4856459e-01  -2.5476297e-02  -4.6382649e-02   4.3622756e-01   2.2670731e-01
   4.3026197e+01   6.8849294e+01   1.1633428e+00   4.3248427e-01   1.6571253e+00   5.8204338e-01   6.7420100e-02   1.0659531e+00   6.1636295e-01   6.5188755e-01   4.4438276e-01   1.3296236e-02  -3.6026191e-02  -3.2284271e-01   2.1099961e-01   4.4834180e-02  -3.4566411e-01  -1.9350255e-01   5.4573507e-01
   4.1852093e+01   6.5898264e+01   1.1367619e+00   4.1497257e-01   1.5069015e+00   5.5652736e-01   7.4415295e-02   1.2332589e+00   7.7105410e-01   5.7608011e-01   4.9772476e-01   1.1529545e-03  -2.2662927e-02  -2.1154631e-01  -5.0935294e-02  -2.3447439e-02  -3.2809723e-01   1.5955683e-01   1.5742451e-02
   3.7487219e+01   6.9843581e+01   1.0550863e+00   4.1526641e-01   1.4231218e+00   6.2414397e-01   7.2680319e-02   1.1275784e+00   8.4873660e-01   7.2106831e-01   7.0023878e-01  -1.9486043e-02  -4.6768959e-02  -1.0615201e-01   2.4664710e-01  -5.9511790e-02  -1.0951725e-01   2.0493125e-01   1.9048629e-01
   3.7667682e+01   6.9867473e+01   9.9398159e-01   3.9621054e-01   1.4527570e+00   6.5057269e-01   6.9417130e-02   1.0493731e+00   8.4697901e-01   7.8687924e-01   6.1840552e-01   9.1932338e-03   2.6624218e-02   1.7832513e-01   2.0212104e-01   7.3455841e-02   1.7822962e-01  -6.1881423e-01   6.1288227e-01
   3.8752615e+01   6.4985866e+01   1.0783162e+00   4.4213035e-01   1.6060063e+00   6.4805214e-01   7.0701056e-02   1.0372105e+00   8.2385661e-01   8.6351095e-01   6.6777106e-01   2.1263338e-02   8.4056469e-02  -5.6649123e-02   1.4352222e-01   6.9197802e-02   1.7359345e-01  -5.8719301e-01   5.5767760e-01
   3.9601547e+01   6.5304075e+01   1.0246987e+00   4.0539041e-01   1.4976090e+00   6.0241576e-01   7.1651844e-02   1.1329858e+00   8.0325888e-01   8.5431995e-01   6.6150074e-01  -4.7168081e-03  -6.1423572e-02   1.1826196e-01   2.2971529e-01   1.1836504e-02  -6.0019776e-02   7.7715360e-01  -7.4694508e-01
   4.3337304e+01   6.0378272e+01   1.0579278e+00   4.3040539e-01   1.5042934e+00   5.7644458e-01   7.3797864e-02   1.0293487e+00   5.8391365e-01   6.8338124e-01   5.6210359e-01  -4.3772079e-02  -4.3210156e-02  -2.6646088e-01  -1.1120215e-01  -1.9760849e-02  -6.8515766e-02   8.9648258e-02   1.3049170e-01
   4.0023344e+01   6.4242701e+01   1.0889168e+00   4.0842040e-01   1.6188889e+00   5.6559837e-01   7.1313177e-02   1.1707708e+00   8.4362637e-01   8.4039207e-01   5.4003507e-01   5.5365691e-02  -5.8418505e-02  -3.2539796e-02  -1.1160496e-01   3.8222533e-02   2.8609467e-04   3.9083343e-01  -7.4213790e-01
   4.1424989e+01   6.1239142e+01   1.1491966e+00   4.0573138e-01   1.4727644e+00   5.8111046e-01   7.4395975e-02   1.2295627e+00   7.4856700e-01   7.3657657e-01   5.3061532e-01   3.3774385e-02   6.8451688e-02  -7.1143455e-02  -8.2763367e-02  -8.5049474e-03   2.5782587e-01  -3.8807271e-02   4.0291974e-01
   4.0145008e+01   6.2789035e+01   1.0845827e+00   4.3200272e-01   1.6702316e+00   6.3569872e-01   7.8301751e-02   1.3070805e+00   7.7361225e-01   5.9757759e-01   5.2420807e-01  -6.6125783e-02  -4.0161447e-02  -1.0351348e-01   8.9808291e-02  -3.9018592e-02  -3.3879383e-01   6.1431075e-01  -3.0261239e-01
   4.0348134e+01   6.9935199e+01   1.1179725e+00   4.5114757e-01   1.6480793e+00   6.1140811e-01   7.0153184e-02   1.0732291e+00   5.9605077e-01   7.5789144e-01   7.1609296e-01   4.0540688e-02  -2.3991592e-02   1.7343161e-01   1.8645773e-02   1.6775959e-02  -1.0114614e-01   1.5133809e-01   2.0040466e-01
   3.9085137e+01   6.2528097e+01   1.0560022e+00   4.2423760e-01   1.5740198e+00   5.5338393e-01   7.3174003e-02   1.3534423e+00   5.6640778e-01   8.6909035e-01   6.2508567e-01  -6.4651408e-03  -4.1930475e-02   1.8770011e-01   2.0296471e-01  -2.0309119e-02   7.5440982e-03  -1.6682923e-01  -5.0840696e-01
   4.1320481e+01   6.7338022e+01   1.1504106e+00   3.8352052e-01   1.5102482e+00   5.6126150e-01   7.7131216e-02   1.0402478e+00   7.3922129e-01   6.8505330e-01   5.8805949e-01   5.6488538e-02  -2.5135658e-02  -2.4908709e-01  -9.8456821e-02   4.4709222e-02  -1.5361625e-01  -7.0119683e-01  -6.6089502e-01
   4.1163323e+01   7.0462977e+01   9.9176569e-01   3.9234707e-01   1.6788710e+00   6.4546158e-01   8.0041794e-02   1.0597061e+00   6.0939673e-01   7.4516179e-01   6.8029439e-01  -8.2063189e-04  -1.5737513e-02   1.6622197e-01   1.6975779e-01  -2.9165076e-02   1.3926676e-01  -4.6788646e-02   6.2574270e-01
   4.0883706e+01   6.8792013e+01   1.1510903e+00   4.4518015e-01   1.5571997e+00   5.6168407e-01   7.8947979e-02   1.2796206e+00   6.2762481e-01   8.7034042e-01   7.0350326e-01  -5.5093485e-02   4.3152471e-02  -8.9378492e-02   3.2113341e-01  -2.7577922e-02   1.4548743e-01   7.7349868e-01   6.7092323e-01
   4.2205916e+01   6.1538636e+01   9.9318875e-01   3.8680823e-01   1.4974394e+00   6.2220478e-01   7.4891990e-02   1.3390814e+00   6.4410086e-01   7.6283197e-01   6.3140430e-01  -8.1978169e-02   1.3212860e-03  -9.5158124e-02  -2.7490344e-01  -6.5123879e-02   9.4469836e-02   5.0688009e-01   5.7539151e-01
   4.3734749e+01   6.9066890e+01   1.1673434e+00   3.9006960e-01   1.6305973e+00   6.5185449e-01   7.7844248e-02   1.3358034e+00   5.4250318e-01   8.4536209e-01   6.8034471e-01   3.4536892e-02   1.1215649e-02  -2.4458871e-03   2.0622883e-01  -4.9519721e-02   6.6563517e-02  -1.8187051e-01   8.4578665e-01
   3.8738464e+01   7.0970589e+01   1.0263266e+00   4.5111506e-01   1.5157965e+00   6.0958314e-01   7.7159197e-02   1.1453905e+00   8.3372531e-01   5.2818543e-01   5.5451258e-01  -2.8294983e-02  -2.9246550e-02   1.2586365e-02  -1.5088546e-01  -8.4496142e-02  -2.0649165e-01  -1.6915148e-01  -5.5938862e-01
   4.3320559e+01   6.7378488e+01   1.0396780e+00   4.2964697e-01   1.6792520e+00   5.5202021e-01   7.6968506e-02   1.0759701e+00   8.2573828e-01   8.3422847e-01   7.3548574e-01   4.2728395e-02   8.4752696e-02  -3.3782439e-01  -2.3424496e-01  -8.3344660e-02   7.2998547e-02  -2.1884795e-01  -5.6059771e-01
   3.8880909e+01   6.6615853e+01   9.9190121e-01   4.0339886e-01   1.6498889e+00   5.6228270e-01   6.7682141e-02   1.1507914e+00   7.3067588e-01   8.5738619e-01   6.3202815e-01   4.8162790e-02   3.3333984e-02  -1.8789323e-01  -1.9667856e-01   5.2861739e-02   2.7226220e-01  -5.0602184e-01   8.9473542e-02
   3.7935023e+01   6.7279583e+01   9.9980807e-01   4.0974178e-01   1.4785435e+00   5.7322244e-01   7.6174739e-02   1.2082495e+00   6.2962099e-01   8.1026107e-01   5.3836915e-01   6.3486672e-02   5.9010957e-02   2.6251407e-02   1.8200969e-01   1.6303235e-02   2.5595920e-01  -2.8708863e-01  -7.3468421e-01
   4.2909172e+01   6.3124764e+01   1.0547785e+00   4.4266119e-01   1.5011091e+00   5.9142883e-01   7.3690164e-02   1.1430091e+00   6.2134123e-01   6.1231847e-01   5.4957269e-01  -4.7035167e-02  -8.4620121e-02   3.2812100e-01  -5.3061028e-02   3.2517218e-02  -3.1232547e-01   7.4122734e-01   1.6911354e-01
   3.8284335e+01   6.4202307e+01   1.0346207e+00   3.8739301e-01   1.6222617e+00   6.3776772e-01   7.4626514e-02   1.1866346e+00   8.7220230e-01   7.2774135e-01   5.8219795e-01   7.7809809e-02   1.1489016e-02   2.4658635e-01  -1.7330850e-01   5.2823825e-02  -1.3810631e-01  -1.1296959e-01   7.1694130e-01
   3.9139523e+01   6.9921579e+01   1.0658632e+00   4.2176923e-01   1.5619841e+00   6.0678958e-01   7.4427187e-02   1.1093712e+00   7.8909316e-01   6.6155292e-01   4.7875793e-01  -2.7134881e-02   2.8993256e-03  -2.9365942e-01   2.3483257e-01  -6.4386452e-02   5.9863555e-02   3.8054164e-01   4.1246189e-02
   4.4532276e+01   6.5719153e+01   1.0490780e+00   4.4109224e-01   1.5355302e+00   5.6776634e-01   7.6280580e-02   1.2821825e+00   8.0184715e-01   5.9076737e-01   6.6572436e-01  -2.7040969e-02  -7.1155073e-03   1.3726100e-01   8.4363819e-02  -7.9224907e-02  -1.1060799e-01   3.3429375e-01   6.2500682e-01
   3.8314183e+01   6.4204735e+01   1.0686666e+00   4.0679681e-01   1.4667484e+00   6.0057603e-01   7.3925473e-02   1.1813256e+00   7.5207118e-01   7.6872557e-01   5.5322208e-01  -3.2923920e-02   5.7667888e-02  -1.9683385e-01   2.1923356e-01  -6.4559000e-02  -3.2159797e-02  -4.6649883e-01   6.2844254e-01
   4.1613440e+01   6.9328090e+01   1.0675079e+00   4.5223603e-01   1.4880505e+00   5.5211328e-01   7.3555167e-02   1.3513812e+00   8.1251256e-01   6.6070239e-01   5.2992509e-01  -5.4913879e-02   1.6908023e-02  -9.9974705e-02  -3.0165775e-01   3.7064482e-02   3.1883143e-01  -4.6521227e-01   7.0134244e-01
   4.2213036e+01   7.1191716e+01   1.1097334e+00   4.1903665e-01   1.5461145e+00   5.6054842e-01   7.7590804e-02   1.3458511e+00   6.5151109e-01   5.7651189e-01   6.1719505e-01  -2.0703397e-02  -6.7233741e-02   2.8649054e-01   2.1829962e-01  -4.5939510e-02   1.4896879e-02   6.0155128e-02   5.0296519e-01
   4.1586684e+01   6.1632575e+01   1.0608975e+00   3.9942288e-01   1.5670339e+00   5.9208912e-01   6.9243430e-02   1.3158134e+00   7.2545548e-01   8.6676015e-01   5.2522813e-01  -5.0578525e-02   8.5172296e-02   2.7499619e-01  -6.0250202e-02  -8.1325380e-02  -1.7100084e-01  -1.1691615e-01  -6.8331392e-01
   4.2158871e+01   6.3571105e+01   1.0901768e+00   3.9919109e-01   1.6829999e+00   5.9346542e-01   7.1185196e-02   1.0341533e+00   6.6771878e-01   6.8813506e-01   7.2707844e-01   1.5142332e-02  -7.3618467e-02   3.5332800e-02   1.7650568e-01   3.8405182e-03   1.8611724e-01   3.5247705e-01  -5.9168005e-01
   4.1716495e+01   6.8662781e+01   1.1164018e+00   3.9409095e-01   1.6679488e+00   5.7447722e-01   6.7380527e-02   1.3553080e+00   5.8231337e-01   7.7547003e-01   6.0575011e-01  -7.2546080e-02   2.1995752e-02   2.0509067e-02  -8.0865610e-02   7.6321788e-02  -7.9844453e-02   6.6640727e-01   4.4855158e-01
   3.7606374e+01   6.6435370e+01   1.1434355e+00   4.1611535e-01   1.6242359e+00   6.4407862e-01   7.3036650e-02   1.1836744e+00   7.3102200e-01   7.2726989e-01   7.2536068e-01   5.8175547e-02  -4.4685740e-02  -1.8071721e-01   3.3691324e-01  -1.4946786e-02   3.0153926e-02   1.4094759e-02  -6.7395063e-02
   4.3816816e+01   6.9527867e+01   1.1457264e+00   4.0882938e-01   1.5136752e+00   5.6686579e-01   6.9642102e-02   1.2037680e+00   7.1119954e-01   6.5139074e-01   4.3844583e-01   8.5796017e-02   1.6588515e-02  -2.7840015e-01  -2.9369613e-01  -4.5332794e-02  -1.3171652e-01  -2.3662555e-01   2.5971827e-01
   3.7508177e+01   6.4392116e+01   1.1023600e+00   4.0925884e-01   1.4176486e+00   6.0714796e-01   7.0304790e-02   1.2701046e+00   7.2143188e-01   6.3722429e-01   5.9033622e-01   5.3345652e-03   1.6661666e-02   7.3935472e-02  -5.0727794e-02   3.1132540e-02  -3.0614120e-01  -6.7574458e-01   2.5870940e-01
   3.9248247e+01   6.4095039e+01   1.0979239e+00   4.3151601e-01   1.5389305e+00   5.6724503e-01   7.2595444e-02   1.2016217e+00   6.5990283e-01   6.3770359e-01   6.3458296e-01   2.1932819e-02   5.9964654e-02   1.9296355e-01  -2.8609483e-01  -6.1618163e-02  -1.9437282e-02   8.0227021e-01   6.7765102e-01
   4.0231646e+01   6.1326891e+01   1.0787239e+00   3.8546126e-01   1.6514931e+00   6.0755650e-01   6.9180532e-02   1.3604641e+00   5.8130930e-01   7.8676366e-01   5.5060213e-01  -3.5073529e-02  -1.2876591e-02   4.3915045e-02   1.1020794e-02  -6.2933750e-02  -1.0013207e-01   2.6397006e-01  -9.0078446e-02
   3.7450739e+01   6.3212525e+01   1.0456951e+00   4.0983696e-01   1.5439662e+00   5.5552539e-01   7.8240966e-02   1.2861075e+00   6.5604229e-01   7.9946827e-01   5.3595728e-01  -8.4462037e-02   6.2100335e-02  -8.7462215e-02  -8.9891671e-03  -2.5789698e-03  -1.1387787e-01   5.9720932e-01  -6.5471394e-01
   4.2529121e+01   6.9770467e+01   1.0145312e+00   4.1909373e-01   1.6234977e+00   5.9671846e-01   7.0720418e-02   1.2564845e+00   6.8284845e-01   6.0436790e-01   5.0863448e-01   2.4000793e-02   6.7759850e-03   6.6634034e-02  -1.2062465e-01   6.4291528e-02  -3.0177801e-01   3.1520971e-01  -1.2109797e-01
   4.4046683e+01   6.1149542e+01   1.0737474e+00   4.2171380e-01   1.4381729e+00   5.9078450e-01   7.4928723e-02   1.0407925e+00   5.5003994e-01   7.5862228e-01   6.2039140e-01  -3.9455419e-02  -5.6803222e-02  -1.3213900e-01  -2.4496623e-01   1.8372444e-02   7.8373906e-02  -2.5369421e-01  -7.5184289e-01
   3.8254622e+01   6.5381126e+01   1.0786093e+00   4.0807926e-01   1.5779499e+00   6.0629019e-01   7.5648545e-02   1.0918224e+00   5.6698219e-01   6.1892796e-01   6.2421834e-01   8.2679248e-02  -5.2451031e-02  -1.9343655e-01  -9.0868953e-02  -6.9062122e-02   2.0373010e-01  -8.1940288e-01   2.5787301e-01
   4.1865856e+01   6.4442976e+01   1.1135932e+00   4.0300278e-01   1.5205627e+00   5.9504828e-01   6.8174883e-02   1.3325155e+00   5.8072117e-01   7.0676482e-01   6.8255463e-01   2.1195835e-02   6.8845474e-02  -9.4998711e-02   2.4007742e-01   2.4684421e-02   2.6862596e-01  -5.8652762e-01   8.6176935e-01
   4.0973095e+01   6.5733979e+01   1.0208669e+00   4.4449720e-01   1.6149650e+00   5.9029025e-01   7.2438590e-02   1.1648862e+00   7.8505765e-01   8.3299893e-01   4.5286211e-01   6.3110739e-02   2.6617115e-03  -2.7539447e-01   2.8491036e-01   1.3405104e-03   1.6681971e-01   5.5787021e-01   4.5588308e-01
   3.9926408e+01   6.6556688e+01   1.0630666e+00   4.4915454e-01   1.6662662e+00   5.6393636e-01   7.3531484e-02   1.3062720e+00   8.4908005e-01   6.4850000e-01   7.2582861e-01  -4.9928822e-02  -2.9661227e-02   2.4014247e-02   1.3290943e-01   1.0908021e-02  -2.2651718e-01   4.6494037e-01  -6.5783827e-01
   4.1872828e+01   6.1701251e+01   1.1115912e+00   4.2307711e-01   1.4244678e+00   6.0946972e-01   7.9538499e-02   1.1986437e+00   6.3357152e-01   7.5353218e-01   6.8186915e-01   1.2016319e-04   5.0324328e-02   2.9681797e-01   2.4206556e-02   1.8421490e-02  -1.9072929e-01   7.1444039e-01  -4.9979947e-01
   3.9193190e+01   6.1246650e+01   1.0772355e+00   4.0360536e-01   1.5186157e+00   6.0013161e-01   7.0226307e-02   1.1934622e+00   7.7988042e-01   5.4803785e-01   5.9500239e-01   7.2979225e-02  -6.7724934e-02   2.6818873e-01  -2.7019978e-01  -4.2906283e-02  -3.4004283e-01  -2.3382586e-01   6.5415020e-01
   4.3762356e+01   6.3808880e+01   1.0368504e+00   3.8830215e-01   1.4841519e+00   6.3083816e-01   7.7374670e-02   1.1572417e+00   8.5834025e-01   6.3128429e-01   7.4150603e-01   1.2562826e-02   5.1405957e-02   1.8974579e-01  -1.2199507e-01  -3.8467470e-02   1.9417501e-01   5.0653188e-01   6.7165367e-01
   3.8844790e+01   6.2220570e+01   1.1052016e+00   4.1488206e-01   1.5822091e+00   6.2930745e-01   7.3160832e-02   1.3590429e+00   7.6041750e-01   6.9780812e-01   5.3378154e-01  -5.2663555e-02  -3.0428395e-04   3.3081705e-01   1.3278505e-01   2.4614540e-02  -2.6910586e-01   1.4941106e-01  -7.4971045e-01
   3.8218273e+01   6.1137978e+01   1.0946167e+00   4.0651458e-01   1.6234253e+00   6.5213419e-01   7.2894604e-02   1.2670523e+00   7.1777599e-01   6.5267644e-01   7.6293196e-01  -2.3093592e-02  -5.5195936e-02  -2.4063201e-01  -1.1700032e-01   4.1336678e-02   2.6991920e-01   3.0298480e-01   3.1836130e-01
   3.8841060e+01   6.0906917e+01   1.0498156e+00   3.9273572e-01   1.5375084e+00   5.7478787e-01   7.6728610e-02   1.2551277e+00   6.4711556e-01   6.0958283e-01   6.3628774e-01   3.1811563e-02  -3.8778926e-02   1.2248155e-01  -9.3047358e-02  -4.6447752e-02   1.3646987e-01  -2.6657996e-01   7.4425706e-01
   4.2597506e+01   7.1622698e+01   1.0509395e+00   4.3745732e-01   1.5988536e+00   5.6244604e-01   6.7441897e-02   1.3206458e+00   5.8943959e-01   8.6316024e-01   7.2842327e-01  -8.0545989e-02  -6.3721243e-02   2.6841131e-01  -2.9125924e-01  -2.0451320e-02  -2.0233123e-01   3.2149400e-01   2.2253154e-01
   4.0536955e+01   7.0656215e+01   1.1284697e+00   3.8946275e-01   1.5054352e+00   5.8937108e-01   7.9117719e-02   1.1358426e+00   7.7520888e-01   7.5811501e-01   6.2925219e-01  -5.4274618e-03  -3.5884454e-02  -2.2964307e-01  -7.8786250e-02   2.1442901e-02   5.7791642e-02  -4.0835346e-02   6.8387548e-01
   4.1814210e+01   6.0820554e+01   1.0388794e+00   4.1568227e-01   1.4985011e+00   6.3985862e-01   7.5385656e-02   1.0531950e+00   7.1789115e-01   7.3060590e-01   4.7676037e-01  -3.0976520e-02   6.4380179e-02   4.2048276e-02  -3.3613023e-01   7.5880890e-02  -1.2494026e-01  -1.7977311e-01   6.1979013e-01
   4.4282138e+01   7.0764642e+01   1.0204400e+00   3.9334354e-01   1.4928043e+00   6.3610406e-01   6.9335853e-02   1.0819242e+00   6.3809360e-01   8.2730029e-01   7.0790475e-01   1.8878713e-02  -4.5131440e-02   3.0433443e-01   2.5019347e-01  -3.4083609e-02  -2.8952603e-01  -6.9234386e-01  -1.9440810e-01
   4.2269482e+01   7.0942931e+01   1.0894573e+00   4.3615444e-01   1.5120140e+00   5.8638461e-01   6.9967823e-02   1.1477667e+00   8.3776173e-01   7.2621342e-01   5.5131716e-01   8.0254176e-02   3.2671295e-02  -2.2284059e-01  -2.1749632e-01  -7.8612216e-02  -6.5461584e-02  -5.7954316e-01  -3.9861382e-01
   4.0803341e+01   6.6082207e+01   1.1404193e+00   4.5277208e-01   1.6640113e+00   6.3344789e-01   7.6504439e-02   1.3390241e+00   5.8672520e-01   7.4864413e-01   4.6834939e-01  -4.5730031e-02  -5.8728335e-02  -2.8605126e-01   1.0341465e-01   4.6895968e-03   7.2722828e-03  -3.4008038e-01  -3.0339325e-01
   4.0289672e+01   6.5755631e+01   1.0808547e+00   3.9818191e-01   1.5107160e+00   5.6787355e-01   7.1763771e-02   1.3198114e+00   5.7832389e-01   5.6265289e-01   4.8019555e-01  -8.5159741e-03   6.4689918e-03  -1.5581485e-01  -2.6606214e-01   6.0072938e-02  -1.3647097e-01   4.1084719e-01  -4.3281153e-01
   4.3242470e+01   7.0645853e+01   1.1011361e+00   3.8921980e-01   1.4960513e+00   6.2345019e-01   7.0381888e-02   1.2835444e+00   5.3495559e-01   8.6400332e-01   6.4475171e-01  -2.1240433e-02   8.4665157e-02   3.0251953e-02   2.8790146e-01  -2.8149803e-03  -2.5957618e-01   1.7846369e-01  -6.2647259e-01
   4.3046272e+01   6.3125243e+01   1.0195489e+00   4.5169049e-01   1.4764805e+00   5.7645544e-01   7.0992483e-02   1.2063159e+00   8.3581963e-01   7.4546284e-01   5.8174609e-01   6.2527257e-02   2.4984341e-02   4.4347994e-02   1.0554277e-01   7.6193410e-02  -2.4852496e-02   2.1929815e-01   4.0959962e-01
   4.2981376e+01   6.3080242e+01   1.0827822e+00   3.8518401e-01   1.6372404e+00   6.2486376e-01   6.7490871e-02   1.3713842e+00   6.7904870e-01   7.5754576e-01   5.3144148e-01   2.3678165e-02  -6.7682296e-02   1.3498332e-01  -1.9957422e-01  -8.0246754e-02   2.8660760e-01   8.2465322e-01  -8.5405777e-01
   4.2138705e+01   6.9937975e+01   1.0028492e+00   4.1496556e-01   1.4245456e+00   6.3839147e-01   7.0445098e-02   1.3025323e+00   5.3583285e-01   8.2026353e-01   5.5971300e-01  -4.9027616e-02  -1.4014169e-02  -2.0237322e-01  -2.2418420e-01  -9.1674016e-03  -3.2939945e-01  -6.8456981e-01  -7.5045824e-01
   4.3694801e+01   6.6952355e+01   1.0598018e+00   4.4555561e-01   1.4269569e+00   5.8517634e-01   7.3752536e-02   1.1810824e+00   7.9340909e-01   6.4170653e-01   6.6728736e-01  -8.2423579e-02   5.0075693e-02  -2.7095891e-01  -1.7755255e-01  -3.4154357e-04  -1.6772978e-01  -2.5397077e-01   6.7315183e-02
   3.7762195e+01   7.0088201e+01   1.0459033e+00   3.8252066e-01   1.5875689e+00   6.2528224e-01   7.1692030e-02   1.3483257e+00   6.1505710e-01   5.9178475e-01   5.1636471e-01  -6.7803624e-02   8.0114911e-02   3.1977359e-01  -1.8313061e-01   3.6899641e-02   9.9398413e-02  -2.1187228e-02  -4.8760438e-01
   4.1745441e+01   6.0629511e+01   1.0053197e+00   3.8841902e-01   1.5824200e+00   6.2318806e-01   7.9421615e-02   1.3389948e+00   8.2033106e-01   8.4542831e-01   6.3474148e-01  -4.9499684e-02   3.6857016e-02  -2.3673056e-01   1.6593717e-01  -1.1744893e-02   6.7250569e-02  -4.1085486e-01   8.0163676e-01
   4.4354883e+01   6.5887265e+01   1.0605401e+00   4.1954699e-01   1.5604875e+00   6.2034870e-01   7.0870341e-02   1.2303666e+00   8.1680592e-01   5.5209791e-01   5.8138256e-01   4.6504868e-02   2.1128426e-02  -2.2898304e-01   2.4747784e-01   1.7609830e-02  -2.2237675e-01  -3.3476970e-01  -1.4279994e-01
   3.8255713e+01   6.0345162e+01   1.1436158e+00   4.4017243e-01   1.6154238e+00   6.1550752e-01   7.8819855e-02   1.2695152e+00   6.7579942e-01   6.6648440e-01   6.8609096e-01   3.3333530e-02   3.1478686e-02  -1.7615562e-01   3.3089644e-01   7.9475906e-02  -3.0599024e-01   3.3870403e-01  -5.5851797e-01
   4.3675633e+01   6.9207182e+01   1.0532344e+00   3.8605404e-01   1.6500178e+00   5.7890834e-01   7.3715535e-02   1.3194470e+00   5.3305483e-01   8.4136402e-01   6.2697759e-01  -5.3045858e-02   2.1985736e-02  -1.9690297e-01  -3.3882666e-01  -5.7433613e-02   1.0772977e-01   7.0311707e-01  -5.2213020e-01
   4.1738493e+01   6.6002716e+01   1.1589875e+00   3.9581805e-01   1.5566024e+00   6.4048592e-01   7.8023516e-02   1.3499806e+00   8.5679942e-01   7.2087003e-01   5.5397580e-01   3.3117623e-02   7.4387164e-02  -3.3885973e-01   3.3764491e-01  -1.0643894e-02   1.7907679e-01   2.5142581e-01  -4.8608261e-01
   3.7935011e+01   6.6484948e+01   1.0372870e+00   3.8602055e-01   1.5415160e+00   6.1062006e-01   7.2209970e-02   1.1366875e+00   8.3467400e-01   8.5337786e-01   6.2152599e-01   7.7838394e-02   4.6658178e-02  -3.3611747e-01   1.3387232e-01   4.0672748e-02   2.2039668e-01   4.5507537e-01  -1.7783266e-01
   3.9906244e+01   6.8403880e+01   1.1639785e+00   4.1519129e-01   1.5706858e+00   6.1033600e-01   6.8793060e-02   1.1258677e+00   5.3185585e-01   6.4059671e-01   7.6437516e-01   8.6375012e-02  -3.1747038e-02  -2.1342558e-01   1.6450429e-03  -7.6884191e-02  -1.8617068e-01  -8.2723737e-01  -8.2498763e-02
   3.9917343e+01   7.0173000e+01   1.0363662e+00   3.9430777e-01   1.5331933e+00   6.1251609e-01   7.3653542e-02   1.2015641e+00   5.4922477e-01   5.3248535e-01   5.7563239e-01  -5.0342864e-02  -3.9979818e-03  -2.7409042e-01  -1.7918687e-01   1.1466197e-02   3.0327428e-02  -4.7497065e-01   8.1965626e-02
   4.1899577e+01   7.1100737e+01   1.0611300e+00   3.9836554e-01   1.5144089e+00   5.5084465e-01   7.6393818e-02   1.1633750e+00   7.3256441e-01   6.7268121e-01   5.8814468e-01   2.0789559e-02   5.6463816e-02  -2.7614342e-01  -2.8777342e-01  -5.5849884e-02  -3.1656229e-02  -4.8082775e-01   7.6682020e-01
   4.0644098e+01   6.1200544e+01   9.9519362e-01   4.4969534e-01   1.4350576e+00   5.9198912e-01   6.9529431e-02   1.3386649e+00   6.8068852e-01   7.5700098e-01   7.0520565e-01  -3.8890955e-02   2.3339443e-02   3.1280159e-01   2.7106374e-01  -6.1413784e-02   1.2577164e-01   2.3391448e-01   4.7791610e-01
   3.9947207e+01   6.3777273e+01   1.0189766e+00   3.8402659e-01   1.5950805e+00   6.0473863e-01   7.4521048e-02   1.2573602e+00   6.2488837e-01   6.5843440e-01   7.0080881e-01  -6.4227947e-03   2.6704765e-03  -3.2281398e-01   3.0036969e-01   3.3073809e-02  -8.2649347e-02   1.2477839e-01   7.0046108e-01
   4.4280504e+01   6.4339013e+01   1.0100101e+00   4.4433749e-01   1.4710621e+00   5.6790541e-01   7.0407267e-02   1.3581981e+00   6.1680154e-01   6.9475904e-01   6.7239028e-01  -5.8764787e-02   5.4346879e-02  -2.7309443e-01   3.3125843e-01  -3.2884502e-02  -2.6509241e-01  -4.3719806e-02  -8.4187968e-02
   3.9160183e+01   6.4155526e+01   1.0070578e+00   4.2442003e-01   1.4249056e+00   5.7153942e-01   7.0602735e-02   1.2452268e+00   5.3625082e-01   7.3789624e-01   7.4230738e-01   8.3586812e-02   2.7019508e-02  -1.4429524e-01   2.3318089e-01   2.1854780e-02   1.8812914e-01   6.6825459e-01  -4.8522279e-01
   3.8975274e+01   6.4338750e+01   9.9939352e-01   4.3157948e-01   1.5406210e+00   5.5121525e-01   7.0473943e-02   1.1607841e+00   7.4570412e-01   6.0938248e-01   5.4857378e-01  -8.3904508e-02   7.2091215e-02   3.4242377e-01   8.2662823e-02   1.3930399e-02   2.2680708e-01  -7.5104365e-04  -8.0325391e-01
   4.0596352e+01   6.8561365e+01   1.0422681e+00   4.4236369e-01   1.5106241e+00   6.5150986e-01   6.9662388e-02   1.3500331e+00   5.4385988e-01   6.5814802e-01   5.0732297e-01   2.6119433e-02   6.1877441e-02   3.3336808e-01   1.0822731e-01   5.3219654e-02   1.8968907e-01  -7.9993762e-01  -6.0212182e-01
   4.2078348e+01   6.5029172e+01   1.0128307e+00   4.4516186e-01   1.5094176e+00   5.6231317e-01   6.8241934e-02   1.3641033e+00   8.5912493e-01   8.5265457e-01   7.1686522e-01   4.2784520e-02  -3.1310500e-04   1.3409390e-01  -7.1499302e-02   2.2528490e-02   1.7659037e-01  -6.4777445e-01   5.5300895e-01
   3.8109839e+01   6.0938006e+01   1.1235545e+00   4.4372578e-01   1.5508226e+00   6.3797635e-01   7.5789386e-02   1.2896754e+00   7.1066168e-01   6.0434428e-01   7.5266871e-01  -1.8505120e-02   5.9728674e-02  -2.8634332e-01   1.5381758e-01  -2.7032286e-02   1.9099325e-01  -3.8008603e-01  -4.0294318e-01
   3.9844703e+01   6.2749230e+01   1.1496776e+00   4.1500008e-01   1.5080360e+00   5.7733954e-01   7.5651931e-02   1.0918730e+00   6.2033798e-01   6.3785597e-01   7.6313701e-01   5.7906320e-02  -4.1934748e-02  -2.6034914e-01   2.8178719e-01  -6.1680237e-03   1.8190559e-01   6.8688826e-01  -6.9089018e-01
   4.1428601e+01   6.9961882e+01   1.1678487e+00   4.3811133e-01   1.4902895e+00   6.1008752e-01   6.9856425e-02   1.1828706e+00   6.0705243e-01   5.4407345e-01   6.6130963e-01  -2.8051077e-03   8.1154561e-03  -3.3800787e-01  -1.4045457e-02   2.0770993e-02  -2.6020198e-01  -2.6202637e-01  -3.0342282e-01
   4.4051114e+01   6.8456342e+01   1.0350249e+00   4.2230555e-01   1.6508838e+00   6.0479460e-01   7.3765115e-02   1.0906696e+00   5.5406918e-01   5.3343012e-01   5.9321599e-01   1.8975528e-02  -8.5879026e-02  -1.8540376e-02  -5.0430276e-02   8.2927208e-02   3.0110914e-01  -2.2499898e-01   7.8594363e-01
   4.1546372e+01   6.6840597e+01   1.0996112e+00   3.9655175e-01   1.4887210e+00   6.1202509e-01   7.8870807e-02   1.3240079e+00   7.6330772e-01   8.2269347e-01   5.2296802e-01  -6.9574383e-02  -5.8857759e-02  -6.7438555e-02   3.6424132e-02  -2.9398884e-04  -2.6085256e-01   1.7723503e-01  -8.3604810e-01
   4.2550126e+01   6.7176182e+01   1.0926254e+00   4.4634452e-01   1.4958252e+00   5.6368976e-01   7.3832891e-02   1.2947036e+00   7.1992930e-01   5.5681591e-01   5.9728854e-01   3.6935575e-02   6.3765272e-02  -2.3309969e-01   2.3449758e-01  -7.3526008e-02  -2.8892491e-01   8.2549290e-01  -3.5750739e-01
   4.0656650e+01   7.1016510e+01   1.0589147e+00   4.5193626e-01   1.4156717e+00   5.8512375e-01   7.2689923e-02   1.2327431e+00   6.8541307e-01   7.7917486e-01   6.5514306e-01  -2.6694843e-02   7.5227157e-02   1.7356388e-01  -7.8944769e-02   2.1013129e-02  -2.1741559e-01  -3.4614838e-01   4.8400846e-01
   4.2392892e+01   6.3545082e+01   1.0088033e+00   3.9967444e-01   1.5680703e+00   5.9511553e-01   7.1253115e-02   1.0525344e+00   6.5535254e-01   6.7260699e-01   7.0970423e-01   1.0689906e-02  -6.3095227e-02  -2.0756066e-01  -4.5842830e-02   5.7842947e-02  -3.3903995e-01  -8.2693096e-01  -7.3584779e-01
   3.9986198e+01   6.8979221e+01   1.0368198e+00   4.2101328e-01   1.6316684e+00   5.7722852e-01   6.7709686e-02   1.1996515e+00   8.6225121e-01   7.0628213e-01   6.9826962e-01   6.8658321e-02  -6.8979544e-02  -2.3969190e-02  -1.5064221e-03  -7.6002664e-02   1.4707340e-01  -7.5721001e-01   4.0359746e-01
   4.1985783e+01   6.1218759e+01   1.1055752e+00   4.0216566e-01   1.4170187e+00   6.3787224e-01   7.2431864e-02   1.0403883e+00   8.4400300e-01   5.5529213e-01   5.2764433e-01  -8.5327415e-02  -1.6595635e-02  -2.2359648e-02  -2.8803083e-01   1.7579663e-02   2.7821865e-02   7.0376197e-01  -1.8477588e-01
   3.7854011e+01   7.1314908e+01   1.0300204e+00   4.2217231e-01   1.4971267e+00   5.8721109e-01   7.3580740e-02   1.1777661e+00   5.6885125e-01   8.3207756e-01   4.7120071e-01  -5.0729419e-02   5.7916542e-02  -1.1519263e-01  -4.7956223e-02  -3.9803544e-02   1.0101259e-01  -8.6424857e-01  -8.4457855e-01
   4.3116992e+01   6.3728641e+01   1.0324255e+00   3.9592565e-01   1.4482977e+00   6.2392485e-01   7.5590202e-02   1.0599518e+00   8.7094812e-01   8.4312923e-01   5.4367427e-01   4.8547576e-02   6.6052806e-02  -3.1601970e-01   1.0306265e-01  -6.7753966e-02   9.7949544e-02  -4.4566799e-01  -2.4907519e-01
   4.1235521e+01   7.0425681e+01   1.0022556e+00   3.9591660e-01   1.6830731e+00   6.1509031e-01   7.3495161e-02   1.1830156e+00   7.0416167e-01   6.5515817e-01   4.5349549e-01   2.1188217e-03  -1.3245187e-02  -2.2967990e-01  -2.5060059e-01  -4.8139065e-02  -9.8077020e-02   2.5249937e-01  -7.8587977e-01
   4.4374109e+01   6.7003193e+01   1.0453334e+00   4.2772971e-01   1.4209175e+00   6.4629216e-01   7.8299800e-02   1.2154179e+00   5.8778495e-01   7.7348072e-01   5.2027627e-01  -6.7546797e-02  -5.4072238e-02  -3.3767502e-01  -3.3419887e-02   2.7154663e-02  -1.8894767e-01  -5.3785656e-01   5.3463655e-01
   3.7770512e+01   6.0987774e+01   1.0198409e+00   4.0054372e-01   1.5936306e+00   5.6903525e-01   7.3850826e-02   1.1788534e+00   7.9990971e-01   5.4821027e-01   6.7284093e-01   7.4650512e-02  -2.3981842e-02  -2.7870360e-01  -4.5007471e-02   1.9955081e-03   2.9198754e-01  -3.4225014e-01   4.1803578e-01
   4.2151170e+01   6.5329351e+01   1.1219525e+00   4.4190342e-01   1.5358126e+00   6.4868620e-01   7.8813257e-02   1.3458622e+00   6.6314191e-01   6.2019663e-01   4.9705547e-01  -3.8071008e-02   1.8860030e-02  -2.5860249e-01  -2.2692388e-01   7.2211668e-02  -1.7376086e-01   4.2699796e-01  -7.8192914e-01
   3.8668868e+01   7.0967155e+01   1.1118388e+00   3.8474519e-01   1.5506753e+00   5.8533806e-01   6.8314958e-02   1.0538326e+00   6.0637927e-01   8.6808141e-01   4.7354370e-01   4.1358970e-02   2.1063230e-02  -1.2970965e-01   2.9649102e-01  -7.1178109e-02   5.6644404e-02   4.9845029e-01  -7.9406796e-01
   4.3438263e+01   6.8689675e+01   1.1449010e+00   3.8296590e-01   1.4694622e+00   5.9912195e-01   7.7022221e-02   1.3082653e+00   7.0772482e-01   6.2747755e-01   5.5394823e-01  -7.5674049e-02   2.0759556e-02   3.1093777e-01  -3.0712049e-01   8.8976196e-03   1.5897936e-02   6.6571173e-02   7.2050265e-01
   3.9316379e+01   6.2886831e+01   1.0893835e+00   4.0507967e-01   1.6755944e+00   5.7193243e-01   7.1813625e-02   1.1723633e+00   8.0579864e-01   5.7744028e-01   4.6140354e-01  -6.4183183e-02  -3.4057862e-02  -2.9414972e-01   3.0551329e-01  -5.7707730e-02  -2.4951094e-01  -8.5799128e-01  -3.5475319e-01
   4.1883002e+01   6.6382731e+01   1.1737497e+00   3.8266266e-01   1.6294550e+00   5.5262859e-01   6.8367356e-02   1.1500515e+00   7.3995179e-01   8.0592611e-01   5.8648247e-01   7.8479568e-02  -2.3241580e-02  -1.6918412e-01   2.8162735e-01   6.4689638e-02   1.0560796e-01   6.3215026e-01  -4.4462002e-01
   4.2964232e+01   7.0046531e+01   1.1009478e+00   4.2365466e-01   1.5771834e+00   5.9701406e-01   6.8741391e-02   1.0643609e+00   5.9029416e-01   6.6033400e-01   5.6808351e-01   2.9037557e-02  -4.7218278e-02  -3.3807259e-01  -5.1293019e-02  -8.4687794e-02   2.4288905e-02   5.1376657e-01   6.3508062e-01
   4.3578311e+01   7.1700809e+01   1.0012350e+00   3.9977937e-01   1.4680402e+00   6.1792065e-01   7.0410025e-02   1.1362159e+00   7.2482888e-01   5.8713925e-01   6.7160095e-01   1.4824286e-02   5.9053150e-02  -1.5981938e-01   1.4826297e-01   2.2967563e-02   3.1294163e-01   7.5271072e-01   5.8196897e-01
   4.3599486e+01   6.8974288e+01   1.1443060e+00   3.9682707e-01   1.6283345e+00   5.8114371e-01   6.7819980e-02   1.3320405e+00   6.7954534e-01   8.6082996e-01   5.8592546e-01  -1.8218552e-02   5.7884236e-02  -2.9542519e-01   7.7461216e-02  -3.9206706e-02   2.6427300e-01   2.7900598e-01   7.0810489e-01
   4.4244181e+01   6.6359740e+01   1.0870551e+00   3.9824721e-01   1.5515815e+00   5.7991803e-01   7.3035592e-02   1.3018021e+00   6.0255495e-01   8.6106245e-01   5.5845163e-01  -5.4139272e-02   6.7745819e-02   1.5684325e-02   9.2737934e-02  -2.2809565e-02   2.1463588e-01  -7.2133455e-01   5.8712924e-01
   3.8108296e+01   7.0268405e+01   1.1187483e+00   4.0379509e-01   1.5771085e+00   6.2327497e-01   7.2001451e-02   1.0995306e+00   6.3112147e-01   8.5105775e-01   7.3955290e-01   2.9190966e-02  -6.5010684e-02   9.5375862e-02  -7.6454824e-02  -2.3811756e-02   2.5792578e-01  -4.9246757e-01  -3.8645700e-01
   4.1059595e+01   6.1836543e+01   1.0536952e+00   4.3870172e-01   1.5900022e+00   5.6820087e-01   6.8407779e-02   1.2028972e+00   5.7747703e-01   7.6910330e-01   7.4933040e-01   4.9060221e-02  -1.5732097e-02   2.2668463e-01   3.9818208e-02   7.5982031e-02  -8.0769471e-02   5.6653195e-01   7.8153483e-01
   4.1160019e+01   6.2745310e+01   1.0537394e+00   4.1518095e-01   1.4165491e+00   6.1419508e-01   6.9003160e-02   1.0936309e+00   8.5781907e-01   6.8139814e-01   5.8994127e-01  -6.1709731e-02   1.5755905e-02   1.1201065e-01   3.4628567e-01  -4.4867712e-02  -2.3075842e-01   2.3618720e-01  -9.7323336e-02
   3.9145021e+01   6.3483517e+01   1.0554852e+00   3.9876567e-01   1.5815714e+00   6.3819971e-01   7.7129495e-02   1.1370227e+00   6.5690511e-01   6.5062889e-01   7.3878801e-01  -2.0671060e-02  -2.0141852e-02  -1.8877084e-01   1.8773658e-01   5.1824624e-02  -5.0876751e-02  -6.2038917e-01  -3.0799547e-01
   4.2769746e+01   6.1810848e+01   9.9181038e-01   4.1224582e-01   1.5578518e+00   6.3982257e-01   7.8311108e-02   1.3502500e+00   7.2739093e-01   8.6358212e-01   4.8143882e-01  -6.2164227e-03  -7.2802905e-02   3.2185510e-01   2.5539761e-01  -3.5017347e-02  -2.9379830e-01  -3.3561458e-01   2.4992946e-01
   4.4501834e+01   6.7944554e+01   1.0964267e+00   4.1029901e-01   1.6595670e+00   5.6504822e-01   7.5385517e-02   1.0325340e+00   6.2154072e-01   6.9196095e-01   6.4935840e-01   3.7787051e-02  -3.2969025e-02   3.4619511e-01  -2.5043638e-01  -8.3595975e-02   7.6340171e-02   1.0408700e-01  -4.7714251e-01
   3.9531435e+01   6.6374799e+01   1.0143758e+00   4.5112924e-01   1.6135908e+00   5.6589673e-01   7.6154270e-02   1.2199346e+00   5.3196361e-01   7.3371272e-01   5.8967464e-01   3.5630953e-02  -8.5877175e-02  -2.5599644e-01   3.0034394e-01  -6.4099002e-02   7.0202975e-02   6.3299019e-01  -2.9089782e-01
   4.3931247e+01   6.5251213e+01   1.1452566e+00   4.3779123e-01   1.5493217e+00   6.0504436e-01   7.6152853e-02   1.2647764e+00   5.3896856e-01   5.6864660e-01   7.5074906e-01  -7.6574456e-02  -1.5026021e-02   2.5028091e-01  -2.2653310e-01  -7.3819955e-02  -2.4517694e-01   7.2675947e-01   5.3982629e-01
   3.9424255e+01   6.1917255e+01   9.8900498e-01   4.3535591e-01   1.6804778e+00   6.5281854e-01   7.9142322e-02   1.1920697e+00   8.6136813e-01   8.0757657e-01   4.6128216e-01   1.1814051e-02   3.5743648e-02  -3.1555203e-01  -1.5366863e-01   1.1343464e-02  -1.4422904e-01   5.2277677e-01   1.3154948e-01
   4.4263833e+01   6.6197524e+01   1.1736395e+00   4.2423725e-01   1.6036527e+00   5.5874942e-01   7.9359532e-02   1.3645231e+00   7.8921486e-01   5.9211147e-01   4.8491735e-01   4.0038702e-02   5.6632018e-02   2.9722873e-01   1.3413740e-01  -8.1469538e-02  -1.1970730e-01   6.4379777e-01  -1.0168252e-01
   3.8719743e+01   6.7404868e+01   1.1226202e+00   4.3749957e-01   1.5640370e+00   6.0334406e-01   6.8052129e-02   1.0763424e+00   7.5203760e-01   5.8545105e-01   6.7142183e-01  -4.2270862e-02   4.9603304e-02   9.8339500e-02   1.5735462e-01   6.4491705e-02   2.4120612e-01   1.2834689e-01  -3.5759992e-01
   4.2866216e+01   6.1315685e+01   1.1117482e+00   4.4223903e-01   1.6243513e+00   5.5318979e-01   8.0076811e-02   1.3230757e+00   6.9504909e-01   6.5116805e-01   6.0900223e-01  -3.7730682e-02   7.3224412e-02  -1.8117619e-02   1.5035127e-01   2.2829041e-02  -7.3735835e-02   1.9710356e-01  -1.3506136e-01
   3.9629555e+01   6.8774000e+01   1.0110172e+00   4.0636562e-01   1.4882750e+00   6.2942495e-01   7.8866282e-02   1.2252436e+00   6.7486442e-01   5.9806238e-01   6.3711909e-01   3.5274470e-02   2.5759599e-02  -6.7460961e-02   5.3585441e-02  -5.9148319e-02   1.2267544e-01  -7.2887674e-01  -4.7332324e-01
   3.8777436e+01   6.1008454e+01   1.0818415e+00   3.9334901e-01   1.6123222e+00   6.3683947e-01   7.2805141e-02   1.1217407e+00   5.7147496e-01   6.6477882e-01   5.3484974e-01  -5.4630314e-02  -1.7144619e-02  -1.2785811e-01   2.1640466e-01   6.4546933e-02  -2.9824878e-01  -4.1480339e-02   2.5809275e-01
   4.2484442e+01   7.1198435e+01   1.0626717e+00   4.0270519e-01   1.6210250e+00   5.9638848e-01   7.6827493e-02   1.3567543e+00   5.6224585e-01   6.9266761e-01   5.6414928e-01   2.5759080e-02  -6.8755612e-02   1.3751838e-01  -2.4580734e-01  -4.3944287e-02  -2.0096404e-02   8.6308056e-01   6.6576591e-01
   4.3052388e+01   6.3677606e+01   1.1266055e+00   3.8862704e-01   1.6025749e+00   6.2522811e-01   7.8776523e-02   1.2665293e+00   5.3501224e-01   8.1416949e-01   6.0904921e-01   6.0318903e-02   5.0566562e-02  -1.9164246e-01   6.1157988e-02   4.2239243e-02  -2.4728560e-01   1.5894725e-01   5.7551226e-01
   3.9468713e+01   6.2168104e+01   1.1109509e+00   4.0522666e-01   1.4848365e+00   5.8134747e-01   7.7209677e-02   1.0748176e+00   5.3307153e-01   7.1837634e-01   6.6692752e-01  -2.0686714e-04   1.4974659e-02   1.6249689e-01  -1.3054313e-01   2.0608283e-02   2.6908407e-01   5.2065791e-02   3.8501678e-01
   3.9723596e+01   7.0145332e+01   1.0037152e+00   4.3260055e-01   1.6096244e+00   6.3639526e-01   7.9910384e-02   1.1740174e+00   6.2852556e-01   8.0013272e-01   4.9329395e-01  -2.1814534e-02  -5.8628942e-02   3.2103904e-01   2.3216505e-01   7.4707995e-02   8.3802349e-02   8.0074974e-01   5.8551124e-01
   3.9029868e+01   6.9645863e+01   1.1648838e+00   4.0092496e-01   1.5231392e+00   5.6799179e-01   7.3559903e-02   1.2476852e+00   7.8983111e-01   6.8735269e-01   6.2798299e-01  -3.4641483e-02   1.3652918e-02  -3.0624322e-01  -1.1692802e-01   6.5062814e-02  -2.1018872e-01  -5.9898066e-01  -3.2501461e-01
   3.8611725e+01   6.8726041e+01   1.0056832e+00   3.8180202e-01   1.4916246e+00   6.4911795e-01   6.7749642e-02   1.2634558e+00   7.5187527e-01   7.4947944e-01   6.3566990e-01  -6.3806086e-02  -4.4028824e-02   1.7235849e-01   9.5866019e-02   7.1749668e-02  -8.1331401e-02   7.2588463e-01  -6.9619350e-01
   3.7558031e+01   6.0978214e+01   1.1539588e+00   3.9361522e-01   1.5893168e+00   5.5491583e-01   6.9183717e-02   1.2045368e+00   6.8603016e-01   6.1322074e-01   5.7644788e-01   2.6647869e-02   1.5724235e-02  -1.9397908e-01  -1.8712667e-01  -3.8660138e-02   4.7513562e-02  -2.9215890e-01   3.4912323e-01
   4.3488789e+01   6.2716761e+01   1.1497543e+00   4.4897041e-01   1.4555299e+00   5.9492350e-01   7.2416238e-02   1.3398302e+00   6.2059734e-01   6.4401118e-01   4.4064168e-01   5.6057182e-02  -3.5802080e-02   2.2689636e-01   1.3612698e-01  -3.9424104e-03   8.1256765e-02   5.3947948e-01   7.8838550e-01
   4.1068338e+01   6.5029570e+01   1.0056079e+00   4.0756596e-01   1.6042205e+00   6.1698393e-01   6.9792912e-02   1.2216078e+00   8.7097397e-01   8.0298320e-01   4.4241229e-01  -7.6257275e-02  -3.8123497e-03   1.5078498e-01  -1.0761258e-01  -4.5642167e-02  -1.6961615e-01  -5.6468741e-01  -1.5412833e-01
   4.2959889e+01   7.1419605e+01   1.0647578e+00   4.4261678e-01   1.5587736e+00   6.4510870e-01   7.2267219e-02   1.2346208e+00   6.9777917e-01   7.2958479e-01   6.1145722e-01   2.3091018e-02  -3.9592847e-02   5.2434307e-02  -9.2935948e-02  -6.6358695e-02  -1.0788420e-01  -3.4289934e-01   6.6896549e-01
   3.7517324e+01   6.7277446e+01   1.0228422e+00   4.1878312e-01   1.6398260e+00   5.9691552e-01   7.0012294e-02   1.0723206e+00   7.6176530e-01   8.6668044e-01   6.4394148e-01   6.5303844e-02   7.9198223e-02  -4.1606934e-02   8.7548131e-02   3.4228782e-02  -2.6895770e-01  -2.4942330e-01   2.3946628e-01
   4.1173875e+01   6.0404711e+01   1.0149381e+00   4.1558007e-01   1.5611859e+00   5.7909941e-01   7.6917445e-02   1.0807480e+00   5.8433905e-01   7.8247261e-01   7.1797609e-01  -8.2722646e-02  -5.6892051e-02   1.1042110e-02   2.1370777e-01   1.9114095e-02  -4.9516798e-02  -3.1334495e-01  -1.8728535e-01
   3.9583488e+01   6.2626599e+01   1.0353662e+00   4.0804298e-01   1.6320590e+00   6.4305042e-01   7.1378062e-02   1.1074452e+00   6.6343410e-01   6.6564854e-01   6.4292781e-01  -3.1275206e-02  -3.5159051e-02  -2.2470247e-01  -1.0560113e-01   7.0637019e-03  -2.2094344e-01   4.4425033e-01  -4.5223299e-01
   4.4240250e+01   6.5537218e+01   1.1111700e+00   4.3845761e-01   1.5223473e+00   5.8813741e-01   6.8340362e-02   1.0847612e+00   7.8671282e-01   6.4300711e-01   6.0517685e-01   8.1561986e-02  -6.9044031e-02   1.1560465e-01   3.2719351e-01  -4.8292561e-02   7.4547051e-02  -1.3375634e-01  -3.3195446e-01
   4.0523555e+01   6.8256264e+01   1.0214565e+00   4.2398327e-01   1.5218858e+00   5.5746042e-01   7.2210234e-02   1.2314137e+00   7.0709455e-01   7.7617017e-01   5.6495940e-01  -4.7178078e-02   1.3801112e-02  -2.0575567e-01   2.5033585e-01   4.1805053e-02  -3.0087700e-01   7.3119242e-01   4.4808846e-01
   3.9098186e+01   6.7379993e+01   1.1084132e+00   3.8814777e-01   1.4847573e+00   6.2641423e-01   7.2207279e-02   1.3501190e+00   7.0258531e-01   7.4492638e-01   7.1004364e-01   7.6225200e-02  -5.4765323e-02  -1.7792277e-01   2.2681030e-01   5.1540418e-03   1.6679200e-01  -1.0877002e-01   3.3952355e-01
   3.7975333e+01   6.0711988e+01   1.0276569e+00   3.9129157e-01   1.4542468e+00   6.2606745e-01   7.3990567e-02   1.2655415e+00   6.0871174e-01   6.8136502e-01   6.3117225e-01   5.4721579e-02  -5.4037070e-02  -2.7411642e-01  -1.1043145e-01  -7.1104214e-02  -3.4049804e-01   2.4010253e-01  -6.5611717e-01
   3.9268102e+01   6.1384418e+01   1.0285387e+00   4.5251554e-01   1.4942880e+00   6.0744539e-01   7.0010474e-02   1.2062522e+00   8.3371082e-01   7.2775500e-01   6.1957095e-01   4.6588184e-02   1.5387346e-02  -2.2121285e-01   5.0519515e-02   6.3734172e-02  -2.9771282e-01   8.2971519e-01   4.2469546e-01
   3.7645563e+01   6.6761681e+01   1.0362898e+00   4.4427178e-01   1.5190228e+00   5.5852014e-01   7.5898251e-02   1.1880672e+00   6.2035865e-01   5.8513680e-01   5.4409989e-01   4.7569554e-03  -2.4167048e-02   4.0170634e-02   2.5673184e-02  -6.6307853e-02   2.2407788e-01  -7.9343383e-01   7.9867083e-01
   4.3784230e+01   6.2059404e+01   1.1111438e+00   4.0623196e-01   1.4384267e+00   6.0082105e-01   7.2529362e-02   1.3456222e+00   6.5136182e-01   6.4415575e-01   4.9865814e-01  -2.8789636e-02  -3.3539255e-02   1.3660061e-02   1.9789948e-02   3.1432626e-02  -1.7717449e-01   6.2219521e-01  -1.5706855e-01
   4.1180689e+01   7.1582773e+01   1.0527580e+00   4.0708828e-01   1.4357455e+00   6.1996991e-01   7.8371657e-02   1.3225439e+00   8.1453424e-01   8.2362496e-01   5.5869490e-01   5.1116108e-02   2.1669516e-03  -6.5383526e-02  -9.2629711e-02   2.8380790e-02   2.6043706e-01  -8.1577229e-01  -5.0975033e-02
   3.7928711e+01   6.5744922e+01   1.0642572e+00   4.2597774e-01   1.4362362e+00   5.6839926e-01   7.9872280e-02   1.3341535e+00   5.7282713e-01   7.8402328e-01   4.9312047e-01   8.5299121e-02  -6.1728183e-02  -3.2608868e-01   1.6202312e-01   2.9324785e-02  -1.7551903e-01  -7.9897491e-01  -7.8111714e-01
   3.8992775e+01   6.6555830e+01   1.1046998e+00   3.8971160e-01   1.6296253e+00   5.5176300e-01   6.7632642e-02   1.2524761e+00   6.5645966e-01   8.1727968e-01   4.6941251e-01  -3.7627220e-02  -7.6512380e-02  -1.6314926e-01   8.0410563e-02  -7.8543437e-02   3.4115136e-01   6.8215253e-01  -5.8811724e-01
   4.2228989e+01   6.9173797e+01   1.0979915e+00   4.4616730e-01   1.5241820e+00   5.7952844e-01   6.9014326e-02   1.1574370e+00   7.5108050e-01   7.2457984e-01   5.2229448e-01   5.7779301e-02  -6.7439684e-02   1.1809274e-01   1.7574089e-01   2.2792375e-04   2.9352634e-01  -6.5193910e-01  -5.8426942e-01
   3.8210771e+01   6.7064971e+01   1.1472255e+00   4.4145366e-01   1.5706783e+00   6.1957147e-01   7.6498509e-02   1.2681473e+00   6.5546811e-01   6.3412930e-01   5.2527066e-01   3.1634432e-02  -7.8265478e-02   2.0358735e-01   3.9966333e-02  -3.9594715e-02   1.0515410e-01  -7.2496104e-01   6.2110105e-01
   4.1033188e+01   7.0788022e+01   1.0996870e+00   4.4690137e-01   1.6264137e+00   6.3024331e-01   6.7884124e-02   1.1998922e+00   5.8583589e-01   5.5702529e-01   6.2379971e-01  -2.8382533e-02   3.7337220e-02  -1.7157688e-02   1.3244900e-01  -9.6824205e-03   2.8014171e-01  -3.3757270e-01  -3.0872091e-01
   4.0319315e+01   6.4553749e+01   1.0818794e+00   4.1862915e-01   1.6392836e+00   5.8932093e-01   7.2701150e-02   1.1204037e+00   6.7221813e-01   7.7220873e-01   7.3490193e-01  -3.0456030e-02  -1.1587715e-02  -1.3133294e-01   3.1100016e-01   3.2568568e-02  -2.9016802e-01   7.0929574e-01  -8.0117750e-01
   3.7992640e+01   6.5891617e+01   1.1244064e+00   3.8911396e-01   1.6047508e+00   5.8508877e-01   6.7333888e-02   1.1916231e+00   6.0179744e-01   8.4004964e-01   6.7126467e-01   4.7817871e-02  -6.6034220e-02   3.1382618e-01   1.7847487e-01   3.1534648e-02  -1.0579941e-01   3.0964629e-02  -2.9771039e-01
   3.9351650e+01   7.0217359e+01   1.1669593e+00   4.3612660e-01   1.5448241e+00   5.8014488e-01   7.1192901e-02   1.2503093e+00   5.3492507e-01   7.0885110e-01   4.6272034e-01  -1.8827587e-02   4.8706068e-03  -3.0268528e-01  -3.1498882e-02  -8.2269724e-02  -3.2767360e-01  -1.8168808e-01   2.7144053e-01
   3.9555494e+01   6.3159548e+01   1.0120508e+00   4.3525104e-01   1.5325602e+00   6.0921119e-01   7.4213358e-02   1.2133691e+00   6.0674062e-01   8.0680225e-01   6.5213817e-01   5.0651622e-02  -7.2203005e-02  -1.0272477e-01   1.9741707e-01   2.6223765e-02   1.4895932e-01   1.0991293e-01   6.6374935e-01
   4.2997376e+01   6.8889920e+01   1.1604618e+00   3.8926777e-01   1.4779839e+00   6.3528824e-01   7.0418319e-02   1.2298716e+00   5.9624071e-01   6.7750312e-01   7.1895929e-01   3.8317058e-02  -6.0422073e-02  -2.7538442e-01   6.2433921e-02   1.7759878e-02  -1.5782841e-01   1.8508729e-01   3.7817300e-01
   4.2385225e+01   6.7103850e+01   1.0589812e+00   4.4083398e-01   1.5899181e+00   5.6637120e-01   7.7975096e-02   1.2112917e+00   5.6787148e-01   5.8756994e-01   6.5896757e-01   7.6669450e-02  -4.5870171e-02  -2.3767447e-01  -2.3783510e-01   5.9335735e-02   3.9857444e-02   5.1987386e-01  -1.3779774e-01
   3.7969856e+01   6.1185217e+01   1.0158475e+00   4.3423772e-01   1.6574451e+00   6.4447728e-01   7.2748965e-02   1.0819700e+00   6.8269952e-01   5.8141168e-01   6.8719783e-01  -7.3374880e-02  -3.0143754e-03   1.1837814e-01   2.3166764e-01   2.9302597e-02   3.1884596e-01  -4.7605147e-01   5.9162064e-01
   4.2124121e+01   6.1911918e+01   1.1037141e+00   4.5179442e-01   1.5835866e+00   5.9501610e-01   7.1469514e-02   1.0450084e+00   7.0229002e-01   7.6311068e-01   5.4771558e-01  -8.5571956e-03  -3.1969498e-02  -2.5094782e-01  -7.7796589e-02   7.1476543e-02   2.5412903e-01  -3.6042372e-01   7.4359533e-01
   3.7544345e+01   6.4939698e+01   9.9402045e-01   4.0401478e-01   1.5471889e+00   6.0557968e-01   7.9536500e-02   1.2982838e+00   8.0323608e-01   6.7617669e-01   5.9818228e-01  -4.6234363e-02   6.5705070e-02   2.1951085e-01   1.6657292e-01  -3.1370858e-02   2.8466369e-01  -7.9087865e-01   5.9477659e-01
   4.2740278e+01   6.5731390e+01   1.1065452e+00   4.3641897e-01   1.4566939e+00   5.9427465e-01   6.9403904e-02   1.2647931e+00   5.7214241e-01   7.1060855e-01   5.1682966e-01  -6.2587963e-02  -8.3991449e-03  -4.3996374e-02   1.3454063e-01  -5.1522803e-02   8.4656459e-04   5.6129308e-01   2.6910110e-03
   4.1425582e+01   6.0473694e+01   1.1550637e+00   4.2345693e-01   1.4639911e+00   6.1336191e-01   7.4196957e-02   1.2973464e+00   6.5299848e-01   7.2364819e-01   7.2728784e-01   7.1124840e-02  -5.0357207e-02  -7.4242614e-02  -4.6650594e-02  -7.8650909e-02  -1.3098226e-01   5.5646523e-01  -8.2391811e-01
   4.3235334e+01   6.9444872e+01   1.1186745e+00   4.4311510e-01   1.5140403e+00   6.2222911e-01   7.1014824e-02   1.3714258e+00   7.9085856e-01   5.8652773e-01   7.2404112e-01   6.2165974e-02   5.1604100e-02  -1.1916443e-01  -9.5294641e-02  -4.0912955e-02  -8.4028314e-02   6.3014381e-01  -2.8541446e-01
   3.8159451e+01   6.5419963e+01   1.0729687e+00   4.1509156e-01   1.6784221e+00   5.5240660e-01   7.3797713e-02   1.2348909e+00   7.2647310e-01   6.8328316e-01   5.3709942e-01  -4.4542565e-02  -3.6127732e-02  -1.3709950e-01  -3.0697575e-01   7.6397945e-02   9.7774295e-02  -1.3948088e-01   6.8848099e-01
   3.8307808e+01   6.0756609e+01   1.0382855e+00   4.2147582e-01   1.5831385e+00   5.6258127e-01   7.3957543e-02   1.3694876e+00   7.6999579e-01   5.7885621e-01   5.3423681e-01   1.5998665e-02   7.9511174e-02  -2.1075439e-01   1.2097874e-01  -8.0174303e-02   1.4701937e-02   1.1917209e-01   1.9334936e-01
   4.3051436e+01   6.3248117e+01   1.0503495e+00   4.1337642e-01   1.5972958e+00   5.5448851e-01   6.8248406e-02   1.2190821e+00   6.9033379e-01   5.4949948e-01   6.7249035e-01   8.5644359e-02  -4.1400117e-02  -6.9333793e-02  -2.1833649e-01  -6.4042390e-02  -1.0060946e-01   6.3319983e-01  -8.3426065e-01
   3.8600164e+01   6.8225029e+01   1.0618883e+00   3.8551935e-01   1.6515847e+00   6.2302862e-01   6.9902338e-02   1.3552381e+00   8.4467281e-01   6.5778877e-01   4.4419311e-01   2.1745502e-02  -2.3436392e-02  -1.0006639e-01  -1.0701433e-01  -2.7010570e-02  -1.5208539e-01  -7.6205467e-01  -3.8881101e-01
   3.7719314e+01   6.1452057e+01   1.0073411e+00   3.9905797e-01   1.6304366e+00   6.3045210e-01   7.5246263e-02   1.2121699e+00   8.5506383e-01   7.2457030e-01   7.5096286e-01  -3.7418585e-02  -1.3507623e-02   8.9929383e-02   3.2281052e-01   8.0763535e-02   1.2291225e-01  -7.5605801e-01   4.7156191e-01
   4.3774257e+01   6.8025044e+01   1.1034310e+00   4.3968108e-01   1.5430403e+00   5.5485553e-01   7.9540854e-02   1.0459582e+00   8.4588113e-01   7.4027387e-01   7.1295701e-01  -1.1445977e-02   4.4701842e-02  -2.8101898e-01  -9.4865417e-02  -6.6559798e-02   5.6744050e-02   5.7975412e-01  -1.8185780e-01
   4.1645728e+01   6.1980479e+01   1.0123624e+00   3.9180962e-01   1.5018594e+00   6.2004707e-01   7.7915836e-02   1.2526414e+00   6.4937061e-01   6.8330231e-01   5.0302762e-01  -4.8927695e-02  -6.2639370e-02  -2.7220937e-01  -1.3439649e-01  -7.7980079e-02   1.8533896e-01  -4.6945743e-01   7.5480472e-02
   4.0703132e+01   6.0778536e+01   1.0057490e+00   4.1063603e-01   1.6542094e+00   5.5142012e-01   7.6617111e-02   1.1864459e+00   7.2012179e-01   6.4729894e-01   4.8095764e-01   5.7831518e-02   4.9418601e-02   2.1315675e-01   5.9828595e-02  -3.7117751e-02  -2.9547768e-01   4.3255375e-01   6.1904280e-01
   3.9040489e+01   7.1265538e+01   1.0738428e+00   4.1648180e-01   1.6307438e+00   6.3344561e-01   7.4028301e-02   1.1486620e+00   5.7778379e-01   7.2322599e-01   5.4772162e-01  -3.0890130e-02  -6.3443702e-02   4.1922764e-02  -3.3118959e-02  -5.4159982e-02   5.7931769e-02  -6.8683673e-03  -7.9022237e-01
   3.8530721e+01   6.6758191e+01   1.0577009e+00   4.0050770e-01   1.6315942e+00   6.2119601e-01   7.0946882e-02   1.3414458e+00   8.3533600e-01   6.2828738e-01   5.7458167e-01   3.2427160e-02   2.1222617e-02   1.3546293e-01  -1.5764790e-01  -7.1399188e-02  -2.1572730e-01  -4.1395840e-01   4.9604714e-01
   4.0778395e+01   6.1639059e+01   1.1366136e+00   4.3713313e-01   1.4837270e+00   6.3356540e-01   7.7019647e-02   1.3327330e+00   6.9449741e-01   6.8588669e-01   5.5607825e-01  -2.3196167e-03   4.4350218e-02   7.3217406e-02   2.2234222e-01  -1.5389140e-02  -1.0335127e-01  -3.7175998e-01  -3.1726977e-01
   4.0648319e+01   6.4031890e+01   1.0409981e+00   4.2460225e-01   1.4838440e+00   5.6773822e-01   7.3042907e-02   1.1360604e+00   6.0035406e-01   7.6317550e-01   6.3036809e-01  -6.0841939e-02  -2.0615148e-02  -2.5756392e-01   2.3468749e-03  -2.3447361e-02  -2.2234375e-01  -7.6369793e-01   3.8104417e-01
   4.2484012e+01   6.4620614e+01   1.0859220e+00   3.8549619e-01   1.6279234e+00   6.3371842e-01   7.6864625e-02   1.2925578e+00   7.4346625e-01   5.9891188e-01   7.5595674e-01   3.3792458e-02  -1.7886400e-02  -1.3130537e-01  -1.5849944e-01   8.4537012e-02  -1.1692698e-01  -9.7976474e-02   7.3742444e-01
   3.8988058e+01   6.0894362e+01   1.1375155e+00   4.0086632e-01   1.4298823e+00   6.4558731e-01   7.3715236e-02   1.0327622e+00   8.3914578e-01   5.4753776e-01   5.7579048e-01  -7.7083828e-02   3.2147365e-02   1.6820062e-01   7.6053658e-02   4.3207377e-02   6.6312388e-02   2.4692595e-01   4.0710231e-01
   4.0963423e+01   6.9788748e+01   1.0384528e+00   4.1633849e-01   1.6013660e+00   5.7429803e-01   6.7952403e-02   1.2091280e+00   7.4246824e-01   8.6485180e-01   6.7852596e-01  -4.5003210e-02  -2.3773140e-02   4.2172740e-02   3.7441150e-02  -6.0349182e-02   2.5208467e-01  -6.0311322e-01   5.2906202e-01
   4.0180811e+01   6.6730906e+01   1.0322315e+00   4.1192435e-01   1.4606604e+00   6.5222789e-01   6.8005066e-02   1.0458355e+00   7.3023916e-01   7.5232716e-01   5.3008268e-01  -7.4591347e-02   3.1389874e-02   1.4381026e-01  -1.3880605e-01  -3.7789889e-02  -2.1231688e-01  -3.5106073e-01  -3.8494421e-01
   4.3735818e+01   7.1322452e+01   1.1031841e+00   4.3481864e-01   1.5564677e+00   6.4942009e-01   7.6649244e-02   1.1071415e+00   7.7597322e-01   7.1485925e-01   7.6220869e-01  -7.7771673e-02   8.1664019e-02  -1.3993915e-01  -2.4721664e-01  -5.1216842e-02   3.1314710e-01   7.3147545e-01   3.9911382e-01
   4.3967140e+01   6.8034320e+01   1.0836531e+00   4.1162478e-01   1.5859101e+00   6.1145974e-01   7.2317675e-02   1.3378640e+00   5.9502831e-01   5.2887462e-01   4.5100869e-01  -1.6034473e-02  -6.0369055e-02   3.3634820e-01  -3.1872109e-01   5.5835632e-02   2.6853705e-01   1.9576536e-01   3.3300945e-01
   4.0880497e+01   6.6620296e+01   1.0760655e+00   4.0609632e-01   1.5915860e+00   5.9970974e-01   7.6736961e-02   1.3307438e+00   6.5275940e-01   5.9371311e-01   4.7740491e-01  -8.6547624e-02  -5.2301403e-03  -3.2596437e-01   3.2190545e-01  -1.7473104e-02  -2.3511184e-01   4.9711589e-01  -1.9650187e-01
   3.8283957e+01   6.4602806e+01   1.0557510e+00   4.1215138e-01   1.6743080e+00   5.5778087e-01   7.7923036e-02   1.3442466e+00   5.4959771e-01   7.4608068e-01   5.6092653e-01  -4.9445377e-02   5.6078819e-02  -2.5292772e-01  -2.7995540e-01  -3.1310707e-03   1.5169987e-01  -5.2594540e-01  -7.3320613e-01
   3.8126226e+01   7.1583747e+01   1.1338571e+00   4.3086825e-01   1.4655400e+00   5.8584566e-01   7.1743130e-02   1.3624760e+00   7.3437084e-01   6.8256156e-01   6.3070551e-01   2.6847365e-02   7.6962770e-02   1.1091644e-01  -3.0871912e-01  -5.7665715e-02   2.8925159e-01  -1.0750156e-01   1.5688325e-01
   4.3806539e+01   6.0836901e+01   1.0902363e+00   4.1133421e-01   1.6403930e+00   5.6461684e-01   7.3863026e-02   1.3718180e+00   8.2912207e-01   7.5404059e-01   5.2445981e-01  -6.2303770e-03  -1.9308792e-03  -2.7265157e-01  -1.2651081e-01  -7.6606536e-02   8.5938373e-02  -5.7408905e-01   5.0946202e-01
   4.3852917e+01   6.7174727e+01   1.0584805e+00   4.2947230e-01   1.6355699e+00   5.7673391e-01   7.7728793e-02   1.2245190e+00   5.7170962e-01   7.1764325e-01   5.6358939e-01   2.6712606e-02  -2.3217050e-03   5.5439405e-02  -3.3675374e-01   6.6217468e-02   1.2525094e-01  -4.3435598e-01   1.4267144e-01
   3.8131264e+01   6.7973451e+01   1.1757537e+00   4.0866430e-01   1.4438978e+00   5.5797223e-01   7.2593165e-02   1.2198056e+00   8.0229753e-01   6.3617440e-01   5.7708073e-01   7.8198673e-02   3.2041313e-02   2.1798792e-01   3.0018053e-01   2.5905430e-02  -2.1997656e-01  -3.2431548e-01   1.5024122e-01
   4.2176276e+01   6.1617727e+01   1.0122687e+00   4.3860424e-01   1.5561756e+00   6.3216413e-01   6.7732388e-02   1.0724142e+00   8.1747633e-01   5.3308710e-01   4.3973838e-01   3.8294381e-02  -1.4110149e-02   6.0033488e-02  -3.0290065e-01   4.2992817e-02  -2.4492325e-01  -8.5407839e-01  -8.0228418e-01
   3.9553279e+01   6.9412556e+01   1.0531634e+00   4.2106951e-01   1.5890890e+00   5.8824567e-01   7.8194559e-02   1.0375109e+00   5.3109950e-01   7.6778714e-01   5.8271661e-01   5.3067864e-02   6.9695016e-02   5.5944071e-02  -3.3079915e-01  -1.1772781e-02   6.0484710e-02   5.1076367e-02  -7.2243370e-01
   4.1224585e+01   6.3970774e+01   1.1286256e+00   4.0915093e-01   1.5742190e+00   5.5435689e-01   7.4125772e-02   1.2674700e+00   5.9546715e-01   5.5640334e-01   4.8360953e-01  -2.9590791e-02  -2.3319518e-02  -1.3387742e-01   3.0045997e-01  -7.7012300e-02  -1.3496077e-01   4.3994655e-01  -5.3503498e-01
   3.8581836e+01   6.2538987e+01   1.1436386e+00   4.2434983e-01   1.5526374e+00   6.1038913e-01   7.9712610e-02   1.2087864e+00   5.8768144e-01   5.6110295e-01   6.6871598e-01  -1.8792651e-02  -1.9248939e-02   5.8543990e-02  -1.3185365e-02  -8.1339663e-02  -1.6213911e-01   6.0081323e-01   6.9020606e-02
   3.9097533e+01   6.9810558e+01   1.0529256e+00   4.0630389e-01   1.4606701e+00   5.5884358e-01   7.7341844e-02   1.1406526e+00   5.7576638e-01   5.8052886e-01   4.8402864e-01  -1.8735830e-02   8.8015354e-03   1.4420180e-01  -3.4164053e-02  -5.9333904e-02   1.2834342e-01   1.8461516e-01  -3.7372423e-01
   4.4443215e+01   6.8337954e+01   1.1083034e+00   4.4274048e-01   1.5358666e+00   5.6224128e-01   7.2703467e-02   1.3488323e+00   8.3561146e-01   5.8679469e-01   5.0327796e-01  -5.7700715e-02   1.7779668e-03  -1.6527157e-01  -2.9714199e-01  -6.4570195e-02  -1.2284062e-02   5.3694473e-01   3.4965726e-01
   4.1432611e+01   6.4775282e+01   1.0133990e+00   3.8512362e-01   1.6016161e+00   6.4257015e-01   7.7122883e-02   1.1792947e+00   7.7980990e-01   6.2455993e-01   7.4288050e-01   7.1116077e-03  -5.3108649e-02   1.2594892e-03  -1.9744981e-01  -8.5438959e-02  -2.8604508e-01   1.6475718e-01   2.3731586e-01
   3.9091407e+01   6.7986795e+01   1.0988540e+00   4.4881188e-01   1.4703149e+00   5.7248356e-01   7.8999158e-02   1.3404701e+00   7.6614700e-01   8.3790929e-01   6.3744388e-01  -8.1337395e-02   1.7540485e-02  -4.7337270e-02   3.1913975e-01  -7.5103379e-03   1.6370170e-01  -3.0040550e-01  -7.6986954e-01
   4.0828146e+01   7.0021977e+01   1.1256970e+00   4.4152726e-01   1.6730902e+00   6.3018946e-01   7.4671820e-02   1.0415815e+00   6.1848388e-01   7.7314433e-01   5.9378494e-01  -8.6137543e-02  -7.6963105e-02   1.5130863e-01   2.3174917e-01  -5.5399089e-03   3.1314386e-01  -1.4994968e-01  -5.5077472e-01
   4.0693491e+01   6.4244719e+01   1.0498594e+00   3.9818666e-01   1.6687803e+00   6.1164432e-01   7.2445210e-02   1.2363582e+00   5.5843866e-01   6.5262488e-01   6.2807080e-01  -6.3466700e-02  -1.6802973e-02   1.1110027e-01  -2.7362530e-01   1.8660956e-02  -3.6713927e-02  -2.7313704e-01   2.3869032e-01
   4.0806313e+01   6.2526869e+01   1.1376624e+00   3.9859571e-01   1.6392651e+00   6.0918938e-01   6.7891645e-02   1.0593206e+00   6.9648075e-01   7.8082686e-01   5.9103295e-01   1.9927812e-02  -1.8159295e-02   1.4485353e-01   3.1491273e-01   1.8462832e-02   3.4682852e-02  -4.3454006e-01   7.0913500e-01
   4.1786863e+01   6.6464492e+01   1.0519969e+00   4.2081452e-01   1.6105670e+00   5.6334296e-01   7.8565077e-02   1.3066685e+00   6.2758339e-01   8.2664935e-01   6.6374403e-01  -2.4966590e-02  -5.6472858e-02  -1.3301185e-01  -1.4805844e-01   6.1628644e-02   2.3890681e-01   7.9276876e-01  -3.5447348e-02
   4.1853765e+01   6.5653260e+01   1.0210943e+00   4.3959080e-01   1.4666480e+00   6.1304245e-01   6.8201449e-02   1.2969329e+00   8.3365971e-01   5.9681482e-01   5.4177218e-01  -7.0207807e-02  -1.0616653e-02   1.3024959e-01   3.0733761e-01   4.8686430e-02  -2.4488568e-01  -2.0104305e-01   1.4642082e-01
   4.2737638e+01   7.1222916e+01   1.1198652e+00   4.3059356e-01   1.4771636e+00   6.2171370e-01   7.9240305e-02   1.0751614e+00   7.1045360e-01   6.0032446e-01   5.3566929e-01   7.1638035e-02   1.4438815e-02  -5.6879678e-02  -1.2259535e-01  -8.5349074e-02   1.9720269e-01   3.3898271e-01   1.9403887e-02
   3.9109525e+01   6.4304577e+01   1.0281483e+00   4.5204781e-01   1.5330618e+00   5.6730161e-01   7.4286760e-02   1.3380885e+00   6.0012253e-01   8.5536724e-01   5.2150338e-01  -2.6044035e-02  -4.1653614e-02  -1.0500598e-01   2.8986479e-01  -1.2003713e-02   2.9023724e-01  -4.9275415e-02   1.2518839e-02
   4.3864190e+01   6.6045235e+01   9.9726140e-01   4.1178687e-01   1.5721299e+00   6.1659019e-01   7.1176257e-02   1.2169871e+00   7.5353194e-01   7.5896600e-01   7.5874090e-01   6.6680647e-02  -1.5797281e-02  -3.1713181e-01   8.6135792e-02   8.3687680e-02  -2.2439110e-01   6.5753070e-01  -5.4790040e-01
   4.3170124e+01   6.5727677e+01   1.1575390e+00   4.3595936e-01   1.5189020e+00   6.0379329e-01   6.9717937e-02   1.1718593e+00   7.0551997e-01   8.5987711e-01   6.8986765e-01   1.7567999e-02  -7.6610447e-02  -2.4933765e-02  -2.5162286e-01  -2.3653305e-02  -2.2714364e-01   7.1384785e-01  -1.6942526e-01
   4.2807918e+01   6.4514182e+01   1.0291261e+00   4.0622323e-01   1.4698484e+00   5.5594428e-01   7.1366654e-02   1.0672204e+00   6.6646234e-01   5.3512147e-01   4.9585371e-01   6.6498898e-02   6.4313726e-03  -2.4605137e-01  -2.9124218e-01  -8.1520230e-02  -9.9001586e-02  -1.7512386e-01  -4.0308563e-01
   4.0714166e+01   6.8273627e+01   9.9829188e-01   4.4065670e-01   1.6461324e+00   6.1933199e-01   7.3098902e-02   1.1324036e+00   5.3963313e-01   8.1367979e-01   7.0983589e-01   4.3320506e-02  -2.6675649e-02   1.0283738e-01  -1.0547846e-01  -6.8913097e-02  -1.0975878e-01   2.5288867e-01   7.2962627e-01
   4.4148645e+01   6.4395400e+01   1.0137009e+00   3.8088829e-01   1.4551712e+00   5.9373910e-01   7.1900478e-02   1.2799351e+00   6.3987136e-01   7.0616626e-01   5.1260009e-01  -6.2899956e-02  -6.1842759e-02   2.9525282e-01  -7.9875849e-02   4.7499540e-02   1.5339726e-01  -8.5469727e-01  -5.9266037e-02
   4.1788245e+01   6.2727505e+01   1.0018058e+00   3.9859928e-01   1.5486003e+00   5.6262785e-01   7.6270944e-02   1.0788614e+00   6.7459520e-01   8.2180698e-01   4.2750833e-01   5.9510851e-02  -4.1488363e-02  -1.5897027e-01  -1.0673676e-01  -3.3178906e-02  -2.9875649e-01  -4.4358535e-01  -8.1571793e-01
   4.4540039e+01   6.6653603e+01   1.0754315e+00   4.3681358e-01   1.6705448e+00   5.6342936e-01   7.9734416e-02   1.1967215e+00   8.0312397e-01   6.3050529e-01   4.9067496e-01   7.6388426e-02   7.1752946e-02   1.1914176e-01   8.6057365e-02   7.9477249e-02   7.2832770e-02   6.9651422e-02   1.9085410e-03
   4.1291968e+01   6.8069975e+01   1.1097462e+00   4.1215249e-01   1.4966041e+00   5.8419812e-01   7.7519259e-02   1.2052200e+00   8.2584624e-01   6.6142180e-01   6.3957819e-01   2.0106832e-02   6.6037669e-02   8.2368710e-03  -4.5964043e-02   7.1611561e-02   1.1492291e-01  -7.5625722e-01  -3.2546855e-01
   4.1823489e+01   6.4613226e+01   9.9432356e-01   4.3969837e-01   1.5510617e+00   5.8707720e-01   7.4657981e-02   1.1745601e+00   7.0448758e-01   7.5968046e-01   6.8260819e-01  -1.7349364e-02  -8.3156980e-02   3.1224650e-01   7.7707389e-02  -1.2220936e-02  -3.2078598e-01   6.2305212e-01  -7.1793435e-01
   3.7679071e+01   6.1073204e+01   1.1023143e+00   4.4154172e-01   1.6823487e+00   6.3160192e-01   6.9669611e-02   1.0445379e+00   7.4112445e-01   5.8226768e-01   4.6370531e-01  -5.6380472e-02   1.4701944e-02   4.1408023e-02   1.4865511e-01   5.4180058e-02   4.2748824e-02  -5.2790124e-01  -6.6819649e-01
   4.1948049e+01   6.2801258e+01   1.0906299e+00   4.4434078e-01   1.4622472e+00   6.2411084e-01   7.7286340e-02   1.3373521e+00   6.6730706e-01   5.3696954e-01   5.1365110e-01  -7.9954607e-02   3.3459922e-02  -7.9572447e-02  -2.3351433e-01  -6.1074011e-02  -2.0288272e-02   4.6780014e-01   1.9538406e-01
   4.3466358e+01   7.1363545e+01   1.0098780e+00   3.8323647e-01   1.5740024e+00   5.5485141e-01   7.2101295e-02   1.2374506e+00   8.2991976e-01   6.2898074e-01   5.0820328e-01  -1.9510982e-02   2.2376797e-02  -3.5051084e-02  -2.4664892e-02  -2.6687822e-02  -2.4738061e-01  -7.9611614e-01  -8.0026806e-01
   3.9916249e+01   6.8760866e+01   1.1078009e+00   4.4172349e-01   1.5655743e+00   6.5052890e-01   7.5735856e-02   1.1292654e+00   7.1399221e-01   6.8736080e-01   5.1640647e-01   6.6417774e-03   3.2965043e-02   2.6765098e-01   6.7577291e-02  -5.6158675e-02   2.3470651e-01  -3.7892820e-01   5.1483537e-01
   4.0888197e+01   6.4342008e+01   1.0467973e+00   4.5018297e-01   1.6544860e+00   6.4576820e-01   7.8176808e-02   1.2339366e+00   8.3563478e-01   6.4251984e-01   5.4905707e-01   4.0280420e-02  -2.6411033e-02   1.1012299e-01  -2.9410893e-01   2.8434692e-02  -2.2655080e-02  -2.5945312e-01   2.1077047e-01
   4.3143646e+01   6.5686976e+01   1.1496988e+00   4.2195753e-01   1.4614231e+00   6.0633057e-01   7.3697360e-02   1.2215518e+00   7.0178207e-01   5.5724890e-01   5.8968407e-01   3.0111472e-02   2.6256846e-02  -2.5377042e-01  -7.6771976e-02   7.0328975e-02   2.9139312e-03   2.3832504e-01  -6.2768174e-01
   3.7880007e+01   6.6234079e+01   1.1404975e+00   4.2591315e-01   1.5583271e+00   6.2999397e-01   7.0135758e-02   1.3563618e+00   5.9846184e-01   5.7056507e-01   4.7952142e-01   4.2862410e-02   7.1465176e-02  -5.1929405e-02   4.1926632e-02  -7.5346264e-02  -3.0419414e-01  -6.1517042e-02  -4.1663398e-01
   3.8503046e+01   6.1505290e+01   1.0371511e+00   4.3201740e-01   1.4937967e+00   5.9174635e-01   7.8220517e-02   1.2258337e+00   8.1005993e-01   7.7584006e-01   7.0158291e-01  -3.0278963e-02   7.9932196e-02  -2.9642197e-01  -1.1084388e-01   3.6091875e-02  -8.8871711e-02  -4.1865868e-01  -1.0722883e-01
   3.7925819e+01   6.7058245e+01   1.0264151e+00   3.8178717e-01   1.5175979e+00   6.3171598e-01   7.4595291e-02   1.0426625e+00   7.1604308e-01   7.0287001e-01   6.3812435e-01   6.0768379e-02  -8.1130983e-02  -4.8197135e-02  -1.0900363e-01  -1.6721351e-02   3.3022979e-01   4.7132659e-01  -7.3034201e-01
   4.3814968e+01   7.1058457e+01   1.0287814e+00   4.3807863e-01   1.4872823e+00   5.8069494e-01   6.9501007e-02   1.0585632e+00   6.4608800e-01   7.7581935e-01   7.1031544e-01   6.7869943e-02   7.9888799e-02   2.0384146e-01  -2.3196378e-01  -3.5023060e-02   3.9290008e-03  -7.5863748e-01   5.8402825e-01
   4.0902530e+01   6.2107294e+01   1.1660937e+00   4.0679794e-01   1.5514200e+00   6.3808930e-01   7.7004303e-02   1.3440955e+00   8.0951413e-01   7.9942854e-01   6.9289125e-01  -4.6851730e-02   3.4672533e-02   3.2260307e-01   1.4730804e-01   5.1646802e-03  -2.3263000e-02  -6.7000327e-01  -5.3789576e-01
   4.3361962e+01   6.0734660e+01   9.9241170e-01   4.3397799e-01   1.6414699e+00   5.8270498e-01   7.8187504e-02   1.3392006e+00   6.0375921e-01   5.7303107e-01   4.6905645e-01  -7.8894021e-02  -4.0847551e-02   1.3698194e-01   2.7825148e-01   3.2373479e-02  -2.8173311e-02  -6.7771413e-02   7.5034137e-01
   4.0662184e+01   6.9456338e+01   1.0349663e+00   4.4430812e-01   1.4909363e+00   6.4100261e-01   7.1005731e-02   1.0327090e+00   8.5808995e-01   5.4710262e-01   6.5511912e-01  -3.5154875e-02   7.8068281e-02  -2.1525542e-04   1.0173819e-01  -4.6443781e-02   1.4969563e-01  -7.1884011e-01   3.1155081e-01
   3.9906025e+01   7.0300413e+01   1.0612712e+00   4.2445075e-01   1.4754879e+00   6.0034306e-01   7.1871584e-02   1.2733543e+00   7.3702315e-01   8.7236710e-01   6.4022859e-01   2.0402521e-02  -4.9576829e-02   2.9955061e-01  -3.1084531e-02   6.7048346e-02   1.6842193e-01  -5.4324802e-01  -2.9316858e-01
   3.7611771e+01   7.0298596e+01   1.1023242e+00   4.1339199e-01   1.4503425e+00   5.6790950e-01   7.4227348e-02   1.1129281e+00   6.8287904e-01   8.4041128e-01   6.0761899e-01  -6.9117020e-02   1.0630061e-02  -3.1599329e-01   3.1722348e-02   6.7414564e-02  -1.8581646e-01   6.7508660e-01  -3.6966953e-01
   3.8936285e+01   6.5193530e+01   1.1433850e+00   4.5060058e-01   1.6723229e+00   5.7226419e-01   6.7749987e-02   1.0924156e+00   6.0344431e-01   8.3597800e-01   6.7185322e-01   2.4209273e-02  -6.4902425e-02  -3.3809904e-01  -2.3065638e-01  -2.3315793e-02   1.2511944e-01  -7.9618776e-01  -5.8852333e-01
   4.1221554e+01   6.0585913e+01   1.1181480e+00   3.8137919e-01   1.5359518e+00   6.4117604e-01   6.9003229e-02   1.0828402e+00   5.4864946e-01   8.1702682e-01   6.0618392e-01  -2.0074859e-02  -3.9987996e-02  -2.4977400e-01   1.3238703e-01   6.3415629e-02  -2.1822338e-01   5.1540068e-01   2.9989297e-01
   4.3805258e+01   6.6789940e+01   1.0439278e+00   3.9882739e-01   1.5961026e+00   5.5486504e-01   7.0076164e-02   1.2599783e+00   8.1046588e-01   7.0349328e-01   6.2855872e-01  -1.7813853e-02  -7.6832677e-02  -6.9072031e-02   1.2440518e-01   5.7763251e-02  -1.4695176e-01  -5.6519335e-01  -5.3633931e-02
   3.7936289e+01   7.0929082e+01   1.1650642e+00   3.9549109e-01   1.5944959e+00   6.1672957e-01   7.8020442e-02   1.3187825e+00   8.1522747e-01   5.6511354e-01   7.1203741e-01  -5.2767404e-02  -8.0215852e-02  -1.7284406e-01   2.9074258e-01   4.2302585e-02  -2.8281219e-01   8.5740488e-01  -2.3749827e-01
   3.8392613e+01   6.1339612e+01   1.0838425e+00   4.3697763e-01   1.6676339e+00   5.7157281e-01   7.5394031e-02   1.1762827e+00   7.2609855e-01   7.5381459e-01   6.0400499e-01  -6.4416345e-02  -7.5304647e-02   7.2320418e-02  -2.1651339e-01  -5.4700293e-03   3.7524955e-02   5.1895290e-01   6.2446930e-01
   4.3399324e+01   7.1389843e+01   1.1671539e+00   4.1206637e-01   1.5424430e+00   6.3107745e-01   7.6541775e-02   1.0739709e+00   5.9092989e-01   5.3888203e-01   7.5444639e-01   8.3481280e-02   1.1061072e-02   2.8590519e-01  -2.6292487e-01  -2.3060109e-02  -1.2936735e-01  -2.5957203e-01   1.5589458e-01
   4.1313046e+01   6.9827423e+01   9.9828176e-01   4.4455990e-01   1.4667121e+00   6.4499828e-01   7.7203452e-02   1.1940914e+00   6.0509895e-01   5.2857280e-01   5.0373955e-01   3.2113631e-02   2.6654828e-02   3.0735940e-01   3.1649255e-01  -4.8464547e-02  -2.4246183e-01  -7.0813973e-02  -8.3710726e-01
   4.0384345e+01   6.1526930e+01   1.1186445e+00   4.4437089e-01   1.5332573e+00   6.4712415e-01   6.8629211e-02   1.1169557e+00   6.5525862e-01   8.4665315e-01   7.2179820e-01  -6.6580277e-02   6.6394526e-02   1.8411568e-01   2.9977422e-01  -2.4880570e-02  -8.8687184e-02  -4.6106916e-01   5.8138089e-01
   4.3803287e+01   6.1463231e+01   1.0293858e+00   4.4791555e-01   1.4793757e+00   6.4638150e-01   7.3216608e-02   1.0536972e+00   6.6362216e-01   8.2905087e-01   4.4779208e-01   5.4353600e-02  -1.0634956e-02  -3.0509151e-01  -3.4086811e-01   8.1613869e-02   5.4672471e-02   1.1266331e-01  -3.9809031e-02
   4.2118458e+01   6.1502489e+01   1.0474329e+00   4.0428439e-01   1.4699326e+00   5.9300421e-01   6.8228965e-02   1.0644104e+00   8.3016652e-01   5.9108366e-01   4.5596062e-01   2.6397061e-02   7.4828359e-03  -5.9895050e-02   5.2855811e-02  -6.8821555e-02   5.2124962e-02  -2.8307667e-01   3.2351724e-01
   4.3406254e+01   6.1397121e+01   1.1275549e+00   4.0862845e-01   1.4608304e+00   6.3036379e-01   7.0318841e-02   1.3004683e+00   6.0477183e-01   5.4202668e-01   6.5858558e-01   6.8310355e-02   1.2911992e-02   8.3681093e-02   1.6997888e-01   4.9875678e-02  -1.0896003e-01  -3.0570091e-01  -4.7302366e-01
   3.7753336e+01   7.0582269e+01   1.1673468e+00   4.2101329e-01   1.5424003e+00   6.0987512e-01   7.2518355e-02   1.1667168e+00   6.7622739e-01   7.0863458e-01   6.3607502e-01  -6.8350995e-02  -4.1080251e-02   2.5508741e-01   3.3151706e-01  -1.6137383e-02   2.4137921e-01   6.6771817e-01   1.9346809e-01
   4.1569498e+01   6.2632026e+01   1.0074431e+00   4.3194643e-01   1.6463002e+00   5.8156184e-01   7.4377711e-02   1.2074508e+00   8.4949537e-01   5.3624951e-01   6.8289155e-01   3.8710510e-02  -3.0480514e-02   3.8604495e-02  -1.3454845e-01  -5.8381432e-02   2.8430978e-01   1.9370660e-01   7.9556755e-01
   3.9129101e+01   7.1262677e+01   1.0907857e+00   4.3214823e-01   1.6797671e+00   6.0126700e-01   7.8285975e-02   1.0883407e+00   5.2937062e-01   6.9070774e-01   4.4021705e-01   5.4462753e-02   8.3907292e-02   2.4248130e-01   2.8528926e-01   6.5373007e-02  -2.3108160e-01   8.1247359e-01   3.6993964e-02
   4.4542989e+01   6.6344735e+01   1.0627109e+00   4.2780902e-01   1.6828382e+00   5.8120092e-01   7.2002692e-02   1.1291738e+00   5.3072562e-01   7.8019213e-01   4.8862764e-01   2.6365474e-02  -2.9610984e-02  -3.5055427e-02   1.7822015e-01   5.7685190e-02  -2.3720566e-01  -5.4589228e-03  -3.5101107e-01
   4.4107423e+01   6.3946626e+01   1.1723203e+00   4.1784623e-01   1.6422934e+00   5.7341358e-01   7.8334413e-02   1.2167654e+00   7.8835808e-01   7.5918106e-01   7.2302268e-01   3.1929520e-02   6.2988895e-02   2.1161064e-01  -3.3831379e-01  -4.9530991e-02   3.1082710e-02  -3.2749343e-01  -4.7816980e-01
   3.8209875e+01   7.1156916e+01   1.1476103e+00   4.4017770e-01   1.5420890e+00   5.9487471e-01   6.7382932e-02   1.1566977e+00   8.2603004e-01   7.5879064e-01   5.6908232e-01   3.1198450e-02  -4.7765463e-02   3.1492774e-01  -1.5676615e-01  -5.0876602e-02  -1.9667255e-01  -5.8923656e-01  -2.9667534e-01
   4.1870432e+01   6.2143636e+01   1.1473434e+00   4.2732023e-01   1.6788102e+00   5.7611736e-01   7.1510664e-02   1.2289044e+00   7.5664938e-01   8.5121126e-01   4.5528721e-01   3.5745427e-02   6.5158599e-02   2.6173532e-02  -6.4619362e-02  -6.5776444e-02   9.2073664e-02   8.6258380e-01  -4.0279085e-01
   3.9875837e+01   7.1543280e+01   1.1093004e+00   4.1114221e-01   1.5385070e+00   5.6464287e-01   6.9947757e-02   1.2930672e+00   5.5456745e-01   5.3680903e-01   7.6589658e-01   5.9715430e-02  -3.0344128e-02   6.7514129e-02   9.4035101e-02   3.6441633e-02  -1.3908007e-01   2.3602427e-01   4.0718858e-01
   4.1444887e+01   6.3579242e+01   1.0547988e+00   4.2314048e-01   1.4305693e+00   5.8441314e-01   7.5580576e-02   1.2233279e+00   8.1032682e-01   6.2668640e-01   5.1032079e-01  -8.3109159e-02   8.3875862e-02  -2.2046592e-01  -2.5440782e-01  -5.2636580e-02  -1.2894269e-01   5.8309020e-01   1.2162222e-01
   3.7887051e+01   6.5151053e+01   1.1296694e+00   4.0716917e-01   1.5576215e+00   6.2652773e-01   7.3446618e-02   1.2711526e+00   7.7446302e-01   6.5879031e-01   6.5233711e-01   3.3190231e-02   5.1260633e-02   2.0088845e-01   8.8339233e-02   2.6416683e-02   8.3960234e-02   1.0991766e-01   8.0898546e-02
   3.7602716e+01   6.9638547e+01   9.9174607e-01   4.2208968e-01   1.6458145e+00   6.5293896e-01   7.4135261e-02   1.1943904e+00   7.8136255e-01   5.4460951e-01   7.0970582e-01   8.2137579e-02  -6.2324632e-03   5.7871915e-02   1.9634104e-01  -7.0754520e-02   1.4527080e-01  -7.5781201e-02  -1.5275867e-01
   3.9447703e+01   7.0330007e+01   1.0336049e+00   4.2207363e-01   1.4332074e+00   6.4865700e-01   7.8822887e-02   1.1398932e+00   5.5387468e-01   8.4899071e-01   5.1971086e-01   3.5361983e-02  -3.1016604e-02  -2.7577125e-01  -2.0030883e-01  -6.0884613e-02  -2.8062708e-01   8.6839991e-02  -1.2078052e-01
   4.0673762e+01   6.0902648e+01   1.0814618e+00   4.0781610e-01   1.4828737e+00   6.1791515e-01   7.5307087e-02   1.0862030e+00   6.2131840e-01   6.9000822e-01   4.7004002e-01  -4.9932536e-02  -8.2346634e-02  -7.8324871e-02  -2.2243792e-01  -6.1601053e-02   1.8065704e-01   4.0625718e-01   1.0045783e-01
   3.9844931e+01   6.6380900e+01   1.1351538e+00   3.9759855e-01   1.5055671e+00   5.9295511e-01   7.4951893e-02   1.3184275e+00   8.0931577e-01   8.2071566e-01   5.5883174e-01  -1.3823498e-02  -2.1645801e-02  -9.3451040e-02  -2.9728937e-01   5.0396340e-02   1.2534927e-01  -4.4308337e-01  -4.2317807e-01
   3.8786156e+01   6.2450987e+01   1.1206870e+00   4.2830984e-01   1.6311032e+00   6.2216401e-01   7.2377851e-02   1.0944300e+00   5.9058076e-01   8.1714100e-01   6.8326979e-01   3.2440337e-02   4.3629542e-02   2.2633313e-01  -3.0144311e-01  -7.5168449e-02   2.3915880e-01   3.4375541e-01  -1.3704790e-01
   3.8589904e+01   6.0635198e+01   1.0554740e+00   4.5138127e-01   1.5506009e+00   6.5164536e-01   7.3605503e-02   1.2992904e+00   6.8181717e-01   5.4924214e-01   4.2878380e-01   2.6156144e-02   2.0577207e-02  -1.9689556e-01   3.1313695e-01   7.7615383e-02   8.6531666e-02  -2.0256383e-01  -2.6565068e-02
   3.9319394e+01   6.7513997e+01   1.0232485e+00   4.0731892e-01   1.4347141e+00   6.4443426e-01   7.8716478e-02   1.1591626e+00   5.3480177e-01   5.9672152e-01   5.5783208e-01  -7.3979391e-02  -6.0095624e-02   2.7698259e-01   5.8572453e-02  -8.1750797e-02   3.1646580e-01  -6.8340945e-01   4.7677815e-01
   4.0496276e+01   6.4721299e+01   1.0186097e+00   4.5221449e-01   1.4216912e+00   6.2915384e-01   7.9413588e-02   1.0432504e+00   6.4659413e-01   8.6621975e-01   7.0355224e-01   4.0195225e-03   4.0277444e-02   1.0440794e-01  -1.8785040e-01   1.8528381e-02   1.9022960e-01   7.6836739e-02   2.9076214e-01
   3.8881000e+01   6.0488757e+01   1.0620310e+00   4.1200162e-01   1.5600860e+00   5.8040389e-01   7.7174246e-02   1.2725018e+00   8.7173481e-01   7.7306358e-01   7.2577416e-01  -2.9537492e-02   1.3849152e-05   2.0406214e-03   3.1850214e-01  -7.1142203e-02   7.6451910e-02   1.7035221e-01  -4.7009353e-01
   4.2445970e+01   6.0868729e+01   1.0349019e+00   4.4767787e-01   1.4277973e+00   6.2061110e-01   7.1378438e-02   1.1480378e+00   5.5966479e-01   5.7584837e-01   5.9194208e-01  -2.7264785e-02   8.4208417e-03   1.2181612e-01   5.6162206e-02   1.3853872e-02  -3.3285030e-01  -7.8272098e-01   4.6757382e-01
   4.0752840e+01   6.6579136e+01   1.0826085e+00   4.2087434e-01   1.6266995e+00   5.8682802e-01   7.9653415e-02   1.1586896e+00   6.5675631e-01   7.8462869e-01   4.4378195e-01   2.6673151e-02   8.6159569e-02  -2.6412570e-01   1.4841860e-01   1.1412642e-02  -9.6087059e-02  -2.9727958e-01   8.2008800e-01
   4.3866363e+01   7.1419658e+01   1.0922647e+00   4.1106232e-01   1.5803877e+00   5.7181567e-01   6.8348867e-02   1.3169521e+00   8.3449260e-01   6.2396606e-01   5.0491421e-01  -7.6682426e-02   4.0049166e-02   1.2543316e-01  -9.7755322e-02   4.1910409e-02   2.3965285e-01  -3.5753748e-02   6.8889763e-01
   4.1734092e+01   7.0493682e+01   1.0171148e+00   3.9909348e-01   1.5961390e+00   6.5145326e-01   7.7486195e-02   1.3064135e+00   5.8004399e-01   5.4892282e-01   4.3521736e-01   1.2278303e-02   6.5743621e-03   1.4236201e-01  -1.6427108e-01   6.4205832e-02   1.2046890e-01   6.8578110e-01   6.3409973e-01
   3.8243060e+01   6.9786924e+01   1.1411410e+00   4.2173116e-01   1.6665634e+00   5.5476293e-01   7.8817916e-02   1.0546839e+00   6.4365447e-01   7.5857855e-01   4.9273865e-01   2.5336406e-02  -7.2883130e-02   2.2014102e-01  -3.0517130e-01  -4.8541193e-02  -2.5466732e-01   5.0450495e-01   5.3659788e-01
   4.2473649e+01   7.0817802e+01   1.0580870e+00   4.4608853e-01   1.4479824e+00   5.7348840e-01   7.9268325e-02   1.1570933e+00   6.1621130e-01   7.4926232e-01   7.6506086e-01   5.0195335e-02   1.3632643e-02   5.3409913e-02   1.9585824e-01   2.3462742e-02  -3.3772589e-01   4.9587182e-01   9.8098513e-02
   3.9465013e+01   6.5582294e+01   1.0122248e+00   4.0637411e-01   1.5238041e+00   5.9922555e-01   6.8578851e-02   1.0684757e+00   7.3484923e-01   6.3250933e-01   4.7477989e-01   3.2051182e-02   1.1970563e-02  -1.9619254e-01  -8.1085705e-02   1.7270513e-02   1.7465524e-01   3.2755886e-01  -4.8551672e-01
   4.2757871e+01   6.1180876e+01   1.0693721e+00   3.9249257e-01   1.4208947e+00   6.3543718e-01   6.9479510e-02   1.1128015e+00   7.1525385e-01   7.3372252e-01   5.7083139e-01  -6.0130951e-03   4.7902662e-02   6.1727836e-02   2.6443003e-01   5.7042960e-02  -2.3597477e-01   8.0725344e-01   9.5265246e-02
   4.1086724e+01   7.0967518e+01   1.1339647e+00   3.8503964e-01   1.6545792e+00   6.0171022e-01   7.1823307e-02   1.1896154e+00   5.6561231e-01   8.7093370e-01   6.0283265e-01   6.4576331e-02  -7.9988799e-02   4.9601683e-02  -1.4658256e-01  -7.7406056e-02  -3.1533130e-01   2.2334169e-01  -2.5590563e-01
   4.0813789e+01   7.0585031e+01   1.1206141e+00   3.9038295e-01   1.6486217e+00   6.0846529e-01   7.0775069e-02   1.0687875e+00   7.8799732e-01   5.7701545e-01   6.7344397e-01   2.1762616e-02   4.0366776e-02   1.9323065e-02  -2.5690325e-01  -4.0850043e-02  -2.1366244e-01  -4.7997100e-01  -1.2345365e-01
   3.7979052e+01   6.3476690e+01   1.1438123e+00   4.2790133e-01   1.5433246e+00   6.4784254e-01   7.0305726e-02   1.1761767e+00   5.5500408e-01   8.3692686e-01   5.4730941e-01  -5.9825085e-02   6.4046833e-02   3.3520728e-01  -1.6190113e-02   7.1221754e-02   2.2815669e-01   5.2653503e-01   6.7185576e-01
   3.8623217e+01   6.3749601e+01   1.1531007e+00   4.5088760e-01   1.5124946e+00   6.1154149e-01   7.0163304e-02   1.3484748e+00   6.4491346e-01   8.5071590e-01   5.6320326e-01  -8.3318441e-02  -3.0707976e-02  -1.5856093e-01   2.0873269e-01   5.8629435e-02   1.1411346e-01  -2.4586532e-01  -3.3480460e-01
   4.2879251e+01   6.2145943e+01   1.0175000e+00   4.3587780e-01   1.4198587e+00   5.6708174e-01   6.8281880e-02   1.3686017e+00   8.4457328e-01   7.3066373e-01   5.0015145e-01  -8.5795931e-02  -4.9506859e-02   6.8142104e-02  -4.4613103e-02  -4.1085900e-02   3.2031739e-01  -7.2273005e-01  -8.5633145e-01
   4.0902332e+01   7.0478128e+01   1.0951926e+00   4.4552994e-01   1.5632074e+00   5.8360723e-01   7.4049567e-02   1.1016914e+00   7.1864045e-01   7.1835937e-01   6.6622090e-01  -1.0344252e-02  -1.3486814e-02   1.3858796e-01  -1.6129681e-01   5.2038972e-02  -6.9643989e-02   2.7752122e-01   9.5056725e-02
   4.1358607e+01   6.4969952e+01   1.0391292e+00   4.4660613e-01   1.4647284e+00   5.9441223e-01   7.7024426e-02   1.1126147e+00   6.3335337e-01   7.7029019e-01   6.8568164e-01   4.1770027e-03  -3.6737549e-02   2.3681623e-01   1.0764070e-02  -3.0386511e-02  -7.0033693e-02   3.4324832e-02  -6.9703177e-01
   3.9084127e+01   6.3960970e+01   1.0597463e+00   4.1868862e-01   1.4958803e+00   6.3505868e-01   6.8283698e-02   1.0932129e+00   7.3646402e-01   6.1343238e-01   5.6150076e-01   9.1969807e-03   5.3688394e-02   2.8799202e-01  -2.5983446e-01  -3.5655901e-03   7.5828995e-02   7.7636842e-01  -2.2508644e-01
   4.3499868e+01   6.3715614e+01   1.0425867e+00   3.8264700e-01   1.4682365e+00   6.1947324e-01   7.6837571e-02   1.2542591e+00   8.1077118e-01   7.0694316e-01   7.6247285e-01  -3.4696235e-02   8.1505928e-02   1.2117685e-01  -2.3898636e-01  -3.2796583e-02  -8.1816862e-02   2.4319588e-01  -7.2628373e-01
   4.3121320e+01   6.7892722e+01   1.1409568e+00   4.1193553e-01   1.6762150e+00   6.5154835e-01   7.8793184e-02   1.1098960e+00   6.8123944e-01   7.0843827e-01   4.4156265e-01  -1.4188585e-02  -4.3715380e-02   6.8144588e-03   2.5574001e-01  -3.7118009e-02   3.3456214e-01  -4.7842537e-01  -5.4412081e-01
   4.0042596e+01   6.2437716e+01   1.1023062e+00   4.4795120e-01   1.5889943e+00   6.0629918e-01   7.3227834e-02   1.2492019e+00   7.6041638e-01   6.2564171e-01   5.0527772e-01  -8.2582797e-02  -2.7052041e-02   2.0140378e-02   2.8153407e-02  -1.1410882e-02  -1.2330438e-01   5.1268988e-01   6.6021808e-01
   4.3680366e+01   6.4635914e+01   1.1094214e+00   3.9132533e-01   1.5062939e+00   5.5190136e-01   6.7569779e-02   1.2146062e+00   8.6513481e-01   7.8724239e-01   7.4848168e-01  -8.2370912e-02  -7.0615844e-03   2.0879348e-01  -6.4252675e-02  -1.7191364e-02   1.1947952e-01   5.2145966e-01  -6.1835294e-01
   3.8613977e+01   6.1314590e+01   1.0487887e+00   4.1864287e-01   1.6368012e+00   5.9665046e-01   7.3417549e-02   1.2291260e+00   6.0603420e-01   7.6118676e-01   5.0652957e-01   4.2029015e-02  -5.8190670e-02   2.9250209e-01   3.3391705e-01   2.4624062e-02  -1.1743810e-01   5.8335392e-01   1.7225437e-02
   4.0350497e+01   7.1281851e+01   1.0647688e+00   4.1905882e-01   1.6224946e+00   6.2984036e-01   7.1495905e-02   1.1094529e+00   7.9927293e-01   5.4824932e-01   7.2477562e-01  -4.5639663e-02  -1.3376318e-02  -5.9019554e-02   2.7220662e-01   4.9560932e-02  -3.1194084e-01   1.6260331e-01  -5.2381694e-01
   4.0590956e+01   7.1363312e+01   1.0830961e+00   4.0326547e-01   1.4917389e+00   6.5248136e-01   7.4574084e-02   1.1224490e+00   6.8660265e-01   5.5066548e-01   5.1771830e-01   3.7043517e-02  -5.1110409e-02  -5.6345113e-02  -3.1404823e-01  -7.6979390e-02   3.6714979e-02   1.9574465e-01   6.7733548e-01
   3.9539518e+01   6.6863139e+01   1.1280566e+00   3.8383536e-01   1.5298962e+00   6.4963527e-01   7.1741505e-02   1.1512571e+00   6.9994753e-01   5.9297361e-01   7.1505763e-01  -8.0930953e-02   6.1155797e-02  -3.3542095e-01  -2.9368384e-01  -8.4836573e-03  -8.0149468e-02  -6.4749001e-02   9.7792465e-02
   4.3445943e+01   6.0547519e+01   1.0345523e+00   4.1799482e-01   1.4844302e+00   6.1088733e-01   6.8063844e-02   1.3071313e+00   8.1701358e-01   6.0126344e-01   4.7674120e-01   7.9283652e-02  -5.7725944e-02  -1.2206701e-01  -2.5309798e-01   7.5496754e-02   5.4751309e-02  -3.7375843e-01  -6.4537819e-01
   4.3555209e+01   6.8342420e+01   1.1388289e+00   4.2547731e-01   1.6292206e+00   6.1707620e-01   7.4091178e-02   1.0449494e+00   8.1188137e-01   6.0425091e-01   5.8198484e-01  -4.3834445e-02  -3.1961365e-03  -6.8629287e-02  -1.3906768e-01  -6.3751750e-02  -1.8867986e-01  -5.3605257e-01  -7.2106596e-01
   3.8706433e+01   6.6216221e+01   1.1267056e+00   4.0689289e-01   1.6183109e+00   6.1965388e-01   7.0131699e-02   1.1816691e+00   8.3573328e-01   5.7396790e-01   4.4373637e-01   1.3525833e-02  -4.2237657e-02   2.7737664e-02  -1.4950386e-01   6.5141248e-02   2.4997489e-01   5.1557535e-01   8.1180034e-01
   4.0000329e+01   6.4464477e+01   1.0974010e+00   4.1531441e-01   1.4383897e+00   6.1705198e-01   7.1785338e-02   1.3261553e+00   5.4364568e-01   7.7451453e-01   5.0305757e-01   5.5256704e-02   4.6267390e-02  -1.7557983e-01  -8.7262105e-02   8.5232573e-02   2.9309690e-01   5.4006860e-02   8.2041289e-01
   3.9582741e+01   7.0111515e+01   1.0265887e+00   3.8685580e-01   1.5377162e+00   6.3778731e-01   7.9330407e-02   1.0310378e+00   6.2182101e-01   7.2917383e-01   6.9297219e-01   7.1018796e-02   3.0614219e-02   3.2723152e-02   2.3015713e-01  -5.3291485e-02   1.5007145e-01  -1.2146976e-01   7.0680796e-01
   3.7531854e+01   6.9399541e+01   1.0302620e+00   4.3006720e-01   1.6376105e+00   5.8521968e-01   7.2269947e-02   1.2052239e+00   5.6624168e-01   8.0289797e-01   5.7730870e-01  -2.3679860e-02  -7.6048925e-03   2.6577854e-02  -2.7394412e-01   1.1489053e-02  -1.8239627e-01  -2.9649060e-01   3.2247149e-02
   4.1416979e+01   6.6199417e+01   1.0183741e+00   3.9441113e-01   1.6407135e+00   6.0709841e-01   7.9049849e-02   1.1049183e+00   5.8340210e-01   8.3994790e-01   6.3971383e-01  -2.2554090e-02  -1.2331460e-02   2.8787986e-02   1.4190157e-01  -2.7108537e-03  -1.1445174e-03  -2.7592850e-01   3.0310074e-01
   4.3408535e+01   6.5677854e+01   1.1271646e+00   4.4162200e-01   1.4417868e+00   6.2252128e-01   7.7133758e-02   1.3151344e+00   5.7826871e-01   5.7674668e-01   5.7232682e-01  -7.7453548e-02   2.9999203e-02  -2.1335489e-01  -8.6624013e-02   3.4948471e-02   2.2114501e-01  -3.6499930e-01  -4.9336501e-01
   4.1312758e+01   6.2653892e+01   1.1302549e+00   4.3043852e-01   1.5870897e+00   6.5323658e-01   7.5132455e-02   1.3149920e+00   5.5052991e-01   8.7074031e-01   4.6967354e-01   7.5505906e-02   5.0039816e-02   1.5814612e-01   2.5673081e-01  -2.1707753e-03   2.8192718e-01   7.5452175e-01   4.8856165e-01
   3.9198989e+01   7.1529450e+01   1.0633250e+00   3.8334320e-01   1.6318684e+00   5.9868688e-01   7.0031992e-02   1.2703074e+00   6.9311310e-01   5.5292236e-01   7.6623425e-01   7.0629070e-03   3.2703311e-02   9.0211329e-02   3.3209258e-01  -2.1702067e-02  -2.9064226e-01   1.0437860e-01   2.4163338e-02
   3.9740535e+01   7.0531146e+01   9.9228205e-01   4.3227006e-01   1.5908748e+00   5.5504131e-01   7.9167731e-02   1.1624678e+00   8.4841455e-01   7.4715079e-01   6.5028740e-01  -4.6754493e-02   1.1708235e-02  -2.9357043e-01   2.1504285e-01   4.4180000e-02   1.7234171e-01  -7.1905715e-01   8.5110545e-01
   4.0967005e+01   6.4034864e+01   1.0197341e+00   4.1853642e-01   1.5887609e+00   6.0270929e-01   6.8014370e-02   1.0277820e+00   6.0343899e-01   8.2000705e-01   7.1789000e-01   3.5586788e-02   8.1113311e-02   2.1594393e-01   8.5761588e-02   2.8191295e-03   2.7588786e-01   2.3493900e-01   7.8481835e-01
   4.0551277e+01   6.3053889e+01   1.1223171e+00   4.1674363e-01   1.5721730e+00   6.1030749e-01   7.4783281e-02   1.0324104e+00   7.2727020e-01   7.5894695e-01   4.8372696e-01  -5.6950241e-02   2.4498093e-02  -3.2238319e-01  -1.8965233e-01  -6.0644612e-02  -3.3855253e-01   6.5150546e-01   2.4726175e-01
   4.0069743e+01   6.8119702e+01   1.0099177e+00   4.0948215e-01   1.4404922e+00   5.9831218e-01   6.8776788e-02   1.2308656e+00   6.1542507e-01   6.0342169e-01   7.5091916e-01   8.2934957e-03  -1.8880031e-02   2.7345686e-01  -3.2867437e-01   4.3402442e-03   3.1794345e-01   6.6651279e-01  -7.8010088e-01
   4.0610335e+01   6.9287535e+01   1.1427838e+00   3.8096632e-01   1.5611362e+00   6.0860544e-01   7.1204019e-02   1.2953334e+00   8.2651318e-01   6.2807193e-01   4.9111054e-01  -3.5987148e-02  -4.9647082e-02  -1.9163673e-01   2.8548969e-01  -1.2614462e-02  -5.8540052e-02  -3.7186565e-01  -5.5047178e-01
   4.3764877e+01   6.9580778e+01   1.1237700e+00   4.0688855e-01   1.6556382e+00   6.3791104e-01   7.8094529e-02   1.0344040e+00   7.1489653e-01   8.4671640e-01   4.5424878e-01   2.8980793e-02  -7.9489958e-02  -1.6284831e-01   1.2847544e-01   6.2332330e-02  -1.0100120e-01   6.6846278e-01   6.2118103e-01
   3.7839554e+01   6.8509042e+01   1.1423221e+00   3.9049337e-01   1.5463132e+00   6.3963867e-01   6.9082946e-02   1.1152654e+00   5.5932194e-01   5.5276694e-01   7.5060439e-01  -5.9834775e-02   1.5166395e-02   1.7306468e-02   3.2689644e-02  -8.0756565e-02   3.1307536e-01  -5.6062223e-01  -3.0555079e-02
   4.2302459e+01   6.6354562e+01   1.1163201e+00   4.4404700e-01   1.4360675e+00   5.8051066e-01   7.9443206e-02   1.0433906e+00   5.7423436e-01   7.8279184e-01   5.8797846e-01  -7.6387745e-02   5.3764312e-02  -2.2955883e-02  -1.8660717e-01   8.1213997e-02   1.0933544e-01   6.2008625e-01   8.1148756e-01
   4.2257341e+01   6.9025208e+01   1.1523070e+00   3.8717092e-01   1.4941090e+00   6.1090297e-01   7.0928729e-02   1.3516014e+00   7.1453927e-01   6.9590809e-01   6.2419975e-01  -2.5172342e-02  -7.1799492e-02  -1.5322960e-01  -5.5004489e-02  -8.2275021e-02  -3.4419665e-01   6.8640719e-01   3.1357722e-01
   4.2274574e+01   6.9387342e+01   1.0583583e+00   4.4979963e-01   1.4640406e+00   6.4597748e-01   7.9122461e-02   1.1330522e+00   6.5210460e-01   7.1571644e-01   6.2066597e-01   8.3343391e-02   7.4195980e-02  -2.7792021e-01  -2.0599268e-01   2.5383326e-02   2.3481907e-01  -1.3801762e-01   4.8261257e-01
   4.2137101e+01   7.0585707e+01   1.1310307e+00   3.8247905e-01   1.6707432e+00   6.4053577e-01   6.7724498e-02   1.1371316e+00   8.2248840e-01   8.1501424e-01   5.3897149e-01   2.4336889e-02   3.2496918e-02   1.4572990e-01   6.6002960e-02  -6.2114235e-02  -9.3423431e-02   3.9844471e-03   5.9888802e-02
   4.3342986e+01   6.7833126e+01   1.0280099e+00   3.9079064e-01   1.5002985e+00   6.4766669e-01   7.0549371e-02   1.3423976e+00   6.6986643e-01   5.6996580e-01   5.2070605e-01   6.4021123e-02   2.4134444e-02  -1.2750741e-01   2.2296401e-01   1.6639385e-03  -3.0653426e-01   3.5302921e-02   7.5658534e-03
   4.1344741e+01   6.7542306e+01   1.1620255e+00   3.8270104e-01   1.6633005e+00   6.3464494e-01   7.7795258e-02   1.2705188e+00   8.2369142e-01   7.4557551e-01   4.2818111e-01   6.3397434e-02   3.2354538e-02  -6.3167055e-02  -2.4584275e-01  -4.5478045e-02   3.2941492e-01  -3.8071147e-02  -2.1050600e-01
   4.1270804e+01   7.0892323e+01   1.0757507e+00   4.0915964e-01   1.5239294e+00   5.9299347e-01   7.4302964e-02   1.0531437e+00   7.2087398e-01   6.9377628e-01   6.5372769e-01   7.0141316e-02  -7.5822281e-02   2.6099617e-01  -2.8212387e-01  -5.4553711e-02   3.0855542e-01   6.6987851e-01   4.7741660e-01
   3.9445354e+01   6.1157580e+01   1.0615678e+00   4.0194073e-01   1.5473219e+00   5.5963847e-01   7.2873006e-02   1.3335137e+00   5.8461730e-01   5.4272789e-01   6.5334314e-01  -3.7397861e-02  -7.0946012e-03   1.8973442e-01   2.7221443e-01   6.7587237e-04  -1.9523458e-01  -6.1283823e-02   8.5080586e-01
   4.0907853e+01   7.0929049e+01   1.0949405e+00   4.4394730e-01   1.4264011e+00   5.5401395e-01   7.6509608e-02   1.3409103e+00   8.6444526e-01   5.3695419e-01   7.1660077e-01   5.6524136e-02  -8.4345991e-02   2.8340325e-01  -2.6928952e-01   4.2277158e-02   7.6600301e-02  -4.6458638e-01   3.8878714e-01
   4.3982546e+01   6.4325525e+01   1.1665819e+00   4.0603717e-01   1.6201362e+00   5.5537216e-01   6.9798578e-02   1.2061208e+00   5.6241718e-01   6.0079931e-01   6.2535509e-01   5.2466612e-02   8.4037540e-02   1.2852023e-01   3.4392249e-01   1.0965374e-02   2.3814227e-01  -6.0441821e-01  -6.7360828e-01
   3.9619708e+01   6.8443154e+01   1.1657664e+00   4.4516478e-01   1.6652480e+00   5.6408911e-01   6.7381559e-02   1.3645143e+00   7.9331932e-01   8.0816800e-01   6.7932135e-01   1.2246230e-02  -5.5733877e-03   1.5893626e-01  -2.6248310e-01  -6.5371349e-03  -1.9275353e-01   8.5082765e-01   2.8191102e-01
   4.1384538e+01   6.7286632e+01   9.8906796e-01   4.2898578e-01   1.6423168e+00   5.5590058e-01   7.7004011e-02   1.1938776e+00   7.0565053e-01   8.5428574e-01   7.2035204e-01  -5.1210503e-03  -3.7806915e-02  -2.1690038e-01   2.6224511e-01  -5.1756308e-02   2.7762749e-01  -7.7467834e-01  -7.3399079e-01
   4.2814917e+01   6.0497593e+01   1.1097777e+00   4.0249924e-01   1.5073662e+00   5.8667993e-01   7.4031159e-02   1.2065756e+00   8.0562919e-01   6.2101510e-01   4.7693338e-01  -2.1234040e-02  -3.2957000e-02  -2.7320914e-01  -9.3938637e-02   4.0929731e-02   6.2452360e-02   2.7004969e-02  -5.8835423e-01
   4.2252200e+01   6.3988197e+01   1.0537008e+00   4.4540441e-01   1.4357269e+00   5.8754470e-01   7.8093308e-02   1.3472418e+00   8.3459126e-01   5.3076885e-01   4.8574903e-01  -1.4853076e-02  -3.5010153e-02   3.2276285e-01   2.1201869e-01  -1.9975707e-03   6.0886470e-02  -8.9476750e-02  -3.9550867e-01
   4.2385468e+01   7.0137003e+01   9.9620939e-01   3.9774796e-01   1.5832361e+00   6.1350532e-01   7.9790317e-02   1.3652319e+00   6.3249252e-01   5.9610067e-01   7.4758014e-01   6.3545109e-02  -7.2229644e-02   4.2891056e-02  -1.7467686e-02   6.6450342e-02   2.8586346e-02  -4.9230135e-01  -8.2746139e-01
   4.0462544e+01   6.9951598e+01   9.9666080e-01   4.2936604e-01   1.5667930e+00   5.7479089e-01   7.2350876e-02   1.1330234e+00   7.4194732e-01   7.6367747e-01   7.5000283e-01  -4.6947801e-02   7.0348977e-02   2.1932638e-01   1.2332585e-01  -8.6083540e-02   1.5023144e-01  -7.4804493e-01   6.8526909e-01
   3.8029000e+01   7.0398568e+01   1.1318725e+00   4.1774532e-01   1.5742453e+00   5.5685383e-01   7.7594286e-02   1.3034008e+00   6.2744600e-01   6.7865039e-01   6.5225310e-01  -3.2534161e-02   3.5162941e-02   1.4114908e-01   9.6382189e-02   3.0258492e-02  -6.9555262e-02  -6.9115980e-01  -6.3185624e-02
   3.7964478e+01   7.0662954e+01   1.0212550e+00   3.8814856e-01   1.6265383e+00   5.8725475e-01   6.9900482e-02   1.1882775e+00   7.9472388e-01   7.9735934e-01   4.2857937e-01   7.2918628e-02  -7.1001986e-02   3.0735116e-02   1.7816345e-01   7.9607616e-02  -3.1922790e-01   1.3985106e-01  -3.8426452e-01
   4.4047535e+01   7.0794025e+01   1.1391895e+00   4.4263624e-01   1.5047966e+00   6.0332261e-01   7.6159313e-02   1.3176966e+00   6.8329313e-01   8.2683574e-01   7.3446505e-01   4.4250412e-02  -6.2192271e-02   2.7310008e-01  -3.2749658e-01  -2.4346381e-02  -5.8152510e-02   1.6516554e-01   5.3508176e-01
   4.4379600e+01   6.3564270e+01   9.8903061e-01   4.2411647e-01   1.5362210e+00   6.4594995e-01   7.4988670e-02   1.1035584e+00   8.3700482e-01   8.5330135e-01   5.7684501e-01   7.7129928e-03  -1.5119111e-03   2.4602396e-01   2.7521895e-01  -5.8921414e-02   2.1719141e-01  -6.6040950e-01  -8.2228601e-01
   4.1643314e+01   6.3256007e+01   1.1461632e+00   4.5118767e-01   1.4200813e+00   6.2644544e-01   7.1000371e-02   1.0414022e+00   5.8214120e-01   6.3139389e-01   6.6325286e-01  -4.6283377e-02  -8.2766245e-02   1.9583857e-01   2.4194882e-02   4.7678523e-02   2.6224488e-02   7.1909422e-01  -1.9814832e-01
   4.0699054e+01   6.7643241e+01   1.1630134e+00   3.9695673e-01   1.5378184e+00   6.2409208e-01   7.5778695e-02   1.1613291e+00   5.6189963e-01   5.5105523e-01   5.0789426e-01  -7.4815826e-02   1.3842076e-02  -1.0530947e-01   2.3652533e-01  -7.6021289e-02   3.2670533e-01  -2.2675108e-01   2.1368679e-01
   3.8183498e+01   6.3770984e+01   1.0329234e+00   4.2880926e-01   1.5980947e+00   6.5216136e-01   7.6614748e-02   1.1281944e+00   7.0516243e-01   6.0513379e-01   6.4523220e-01   2.3005031e-03  -4.5494856e-02   8.9370453e-02   1.7096147e-01   2.8974718e-02  -1.1219544e-01   3.5523884e-01  -2.5950189e-01
   4.2744543e+01   6.1624912e+01   1.0981048e+00   4.4352777e-01   1.4229016e+00   6.3657326e-01   7.1067276e-02   1.1969000e+00   5.8636661e-01   6.2933166e-01   4.5012763e-01   5.1188852e-02  -6.2653558e-02   4.1761839e-02   1.5874198e-01   6.7630285e-02   2.0312343e-01  -3.6908130e-01   1.9869025e-01
   4.4270645e+01   6.1055507e+01   1.0540260e+00   4.3683048e-01   1.5576060e+00   6.0628596e-01   7.0316813e-02   1.2524193e+00   5.3601865e-01   7.5759877e-01   7.2316661e-01   8.4780921e-02  -5.0755556e-02  -3.2183019e-01   1.1147325e-01   3.1488511e-02  -3.3113091e-01  -6.9285029e-01   8.1744157e-01
   4.1114942e+01   6.0896466e+01   1.1191888e+00   3.8507195e-01   1.4602381e+00   6.3707739e-01   7.5247589e-02   1.3374640e+00   5.9674071e-01   7.1461228e-01   7.2283087e-01   7.9627782e-02  -5.7838835e-02   2.7391353e-01  -1.4941030e-01  -5.7585655e-02   2.7461147e-01   4.9191543e-01  -5.0444843e-01
   4.1176406e+01   6.0748782e+01   1.0528888e+00   4.4994954e-01   1.5801970e+00   6.4892293e-01   7.3418965e-02   1.3335185e+00   7.0223781e-01   6.8742643e-01   6.5317346e-01   6.2645446e-02   4.2192549e-02  -6.1491337e-02  -1.3081525e-01   5.6036305e-02   1.7169808e-01   6.0849537e-01  -7.8238291e-01
   4.4323783e+01   7.0855009e+01   1.0325353e+00   4.0783010e-01   1.5557065e+00   6.3440751e-01   7.3351886e-02   1.0280673e+00   7.9417066e-01   8.7030913e-01   5.9722780e-01  -3.8589292e-02  -1.9254825e-02   8.3790771e-02   1.1047344e-01  -3.8011393e-02  -5.7655761e-03  -1.4322035e-02   5.8809979e-01
   4.0679989e+01   6.7695029e+01   1.0122948e+00   3.9862058e-01   1.4911392e+00   6.4448621e-01   7.9993525e-02   1.0578814e+00   8.4412108e-01   6.3246522e-01   4.4128310e-01  -7.6255734e-02  -1.1450583e-02   1.8866415e-01   1.5015685e-02  -6.9646558e-02  -1.8284028e-01   4.3158733e-01   7.5445181e-01
   3.9032051e+01   6.4480164e+01   1.0999627e+00   3.9729106e-01   1.6800467e+00   5.7003494e-01   7.7276067e-02   1.1233891e+00   5.3012348e-01   6.1481936e-01   6.3921987e-01   6.1458769e-02   7.4564304e-02   2.7585610e-01   1.0489471e-02   8.3443196e-02   2.1905945e-01   1.8536904e-01  -5.0226626e-01
   3.7980373e+01   6.6075952e+01   1.1006126e+00   4.1468010e-01   1.4711745e+00   5.7078407e-01   7.6904237e-02   1.0500674e+00   5.4756922e-01   8.0155665e-01   7.2282896e-01  -7.6344408e-02   3.4554588e-02  -1.6470584e-02  -1.9467877e-01   2.7541708e-03   1.9860497e-01   4.8926128e-01   6.8567072e-01
   4.4340346e+01   6.9268069e+01   1.0692106e+00   4.0620049e-01   1.6280970e+00   6.2017227e-01   6.9710239e-02   1.2204144e+00   8.6903247e-01   6.4886910e-01   6.3691295e-01  -7.5357053e-03  -5.0457746e-02   8.2286687e-03  -1.3994245e-01  -4.5337342e-02   3.1010833e-01  -1.5542377e-01   7.8776450e-01
   4.1997839e+01   6.3835123e+01   1.1265380e+00   4.4486310e-01   1.6002324e+00   6.3100184e-01   7.3799256e-02   1.1361615e+00   7.3237822e-01   7.7595392e-01   4.8929232e-01  -7.5067491e-02   7.6796325e-02   7.9410659e-02   1.4839083e-01  -6.5272606e-02   7.5341946e-02  -6.5381933e-01   5.5198884e-01
   4.0106195e+01   6.4762262e+01   1.0220908e+00   4.2762594e-01   1.4183934e+00   6.1262894e-01   7.8889938e-02   1.0567781e+00   8.6847115e-01   6.6050819e-01   6.5806215e-01   3.6396613e-02   3.5544187e-02  -1.1337569e-01  -1.5885490e-01  -5.3112031e-02   6.9457609e-02  -6.1882198e-01   7.6412320e-01
   4.0322082e+01   6.2080339e+01   1.1111826e+00   4.2043779e-01   1.4992920e+00   5.6378739e-01   7.8062168e-02   1.0302406e+00   8.0737346e-01   6.9582307e-01   5.3010019e-01   7.7003796e-02  -6.4882489e-03   9.7379387e-02   5.1591551e-02   3.1462230e-02   3.7315943e-02   8.4013493e-01   1.3195560e-01
   3.8824146e+01   6.6436159e+01   1.0526738e+00   3.9261862e-01   1.5515679e+00   5.7744275e-01   7.6680908e-02   1.1285854e+00   5.3835159e-01   7.4599589e-01   6.7652253e-01  -8.2403140e-02  -7.0540193e-02  -9.3610737e-02  -8.6136606e-02   4.7440244e-02  -2.7022027e-01   3.4415749e-01  -1.7790310e-01
   3.7521808e+01   6.3022342e+01   1.1499563e+00   3.9259516e-01   1.6016079e+00   5.6079660e-01   7.2015916e-02   1.2561106e+00   7.2738029e-01   5.3304127e-01   7.4090988e-01  -6.8689275e-02   5.9970264e-02  -8.2037105e-02  -3.9531426e-02  -2.5351826e-02  -1.1962448e-01  -6.6954025e-01  -6.8892152e-01
   3.7502029e+01   7.0628113e+01   1.1506251e+00   3.9200043e-01   1.6020723e+00   5.8831303e-01   7.6938612e-02   1.2127392e+00   7.2655332e-01   5.5773837e-01   4.9972261e-01   3.9105005e-02   2.9530667e-02   1.9030703e-01  -2.1301278e-01   2.1440189e-02   2.8594315e-01   6.4184976e-01  -5.9205627e-01
   4.3673885e+01   6.4761708e+01   1.0891184e+00   4.3391112e-01   1.4609644e+00   6.1883947e-01   7.3251752e-02   1.2302813e+00   7.6303645e-01   7.3490640e-01   6.0338105e-01  -3.1479524e-02  -4.5983088e-02   2.8180442e-01  -1.0619516e-01   7.2303698e-02  -4.1546236e-02  -8.5872805e-01   6.4781694e-01
   3.9991388e+01   6.4536298e+01   1.0234777e+00   3.9494170e-01   1.4746969e+00   6.4723872e-01   7.9595437e-02   1.0692868e+00   5.4157365e-01   6.5448139e-01   7.5412690e-01   1.6110202e-02  -7.1916021e-03   3.8459155e-02  -1.5537328e-01  -3.1107655e-02  -2.5901609e-01   4.3561845e-01  -5.9816444e-02
   3.9972443e+01   6.8593540e+01   1.1059352e+00   4.5232832e-01   1.5061034e+00   6.2658026e-01   6.9216322e-02   1.3222268e+00   7.3610538e-01   7.2970365e-01   6.0611485e-01  -5.4636738e-02  -4.5982254e-02  -2.7102989e-01  -1.0247848e-01  -4.1331568e-02   2.5837800e-01  -4.9375249e-01   8.1789179e-01
   4.0228515e+01   6.2811873e+01   1.1150500e+00   4.3790329e-01   1.4829630e+00   6.1172815e-01   6.8758587e-02   1.2949386e+00   8.3110410e-01   8.6555832e-01   6.5046366e-01  -4.2363225e-02  -1.9988415e-02   1.8134911e-01   1.8231168e-01  -3.2103154e-02  -1.8111817e-01   1.4338586e-01   1.7399333e-01
   4.1911077e+01   6.4112481e+01   1.0890078e+00   4.5132291e-01   1.4767106e+00   6.3585838e-01   7.9153870e-02   1.3126308e+00   7.1475096e-01   6.6735768e-01   5.9588465e-01   2.3725668e-02   1.5745233e-02  -1.6630666e-01   2.3419625e-01  -7.3163217e-02  -9.5207880e-02   2.0277641e-01  -4.6168175e-01
   3.8284160e+01   6.1512714e+01   1.0353535e+00   3.9883772e-01   1.4412071e+00   6.5325374e-01   7.3236535e-02   1.3542227e+00   8.5683172e-01   7.1056373e-01   7.5200043e-01  -2.0985394e-04  -3.4626964e-02  -2.9847608e-01  -2.9584951e-01   1.7207948e-02   2.1961759e-01  -6.7194835e-01   3.0657768e-02
   4.2326569e+01   6.4866753e+01   1.0192351e+00   4.2523786e-01   1.5286868e+00   6.2769897e-01   6.9401934e-02   1.3198602e+00   5.8288608e-01   8.6467552e-01   5.3604738e-01   5.7038557e-02  -9.0733216e-04  -1.6500557e-01   2.4217164e-01   3.0397335e-02  -2.7046365e-01   3.4294993e-02  -7.9223166e-01
   3.8147371e+01   6.5626525e+01   1.0347390e+00   3.9770318e-01   1.4680023e+00   6.0412416e-01   7.7639619e-02   1.1167877e+00   7.1322393e-01   5.9847336e-01   7.0322082e-01  -2.2771201e-02   7.9223389e-02  -2.4960428e-01   2.0745035e-01   2.0569444e-02   1.9504494e-01   5.3341354e-01   1.3927736e-01
   3.9344972e+01   6.7755070e+01   1.0284539e+00   4.1442922e-01   1.4891214e+00   6.4981105e-01   6.7430140e-02   1.3542390e+00   7.6809153e-01   6.7137725e-01   7.3745153e-01  -7.2022985e-02  -7.7489621e-02   3.1949364e-01   2.9236053e-01  -6.9814933e-04  -3.0617881e-01  -2.8844996e-01   7.3646020e-01
   4.0383362e+01   6.4068051e+01   1.0771769e+00   4.1809715e-01   1.5586272e+00   6.3983505e-01   7.9224872e-02   1.3596336e+00   8.0006285e-01   8.1434260e-01   7.4967066e-01  -5.0745520e-02  -1.9844823e-02  -1.9569010e-01  -2.5795135e-01  -7.8051166e-02   4.0764878e-02   4.4995746e-01   6.9264969e-01
   4.3020647e+01   6.4046473e+01   1.1580331e+00   4.1262082e-01   1.6402964e+00   5.8231187e-01   7.6434526e-02   1.3424652e+00   6.4220006e-01   7.9767092e-01   6.0803039e-01  -2.4026003e-02  -7.0543249e-02   3.4701730e-02  -6.4789514e-02  -5.6854178e-02   2.2658091e-01   1.3393903e-01  -4.6449242e-02
   4.1610920e+01   6.3385777e+01   9.9032019e-01   4.4932500e-01   1.4258398e+00   6.0932882e-01   7.3681791e-02   1.3061848e+00   7.4990383e-01   5.9640793e-01   4.4789368e-01  -4.6517935e-03   3.3752104e-03   2.9777028e-01   3.4174236e-01   7.5239319e-02   1.8055884e-01  -4.7325739e-01   6.4347388e-01
   4.1541263e+01   6.6291343e+01   1.0722973e+00   3.8104537e-01   1.5440337e+00   5.8716448e-01   7.5081775e-02   1.0363101e+00   6.9755040e-01   7.4422259e-01   5.7739354e-01  -2.1923736e-02  -4.3762653e-02   2.3376690e-01  -1.4344472e-01   2.3898630e-02  -2.0521133e-01   2.2159125e-01  -7.7570289e-01
   4.4381347e+01   6.6755748e+01   1.1715537e+00   3.9514022e-01   1.5178386e+00   5.5218038e-01   6.8084092e-02   1.1317766e+00   7.0511767e-01   7.6283768e-01   6.6662265e-01   3.8750026e-02   8.1126976e-02   6.1592276e-02  -2.9231592e-01  -8.5655647e-02  -1.9531329e-01  -5.8556777e-01   8.3837164e-01
   4.3612633e+01   7.0693631e+01   1.0074071e+00   4.0248796e-01   1.4551877e+00   5.5284382e-01   7.8980375e-02   1.0991273e+00   7.0377670e-01   5.3248201e-01   5.1922891e-01   6.5035000e-02  -1.7048872e-02   2.4832238e-01   1.0667386e-01  -7.1444477e-02   1.2658852e-01   2.5431916e-01   7.0350097e-01
   4.3104856e+01   6.0375680e+01   1.0821623e+00   4.3386967e-01   1.4728539e+00   5.6336883e-01   6.9564505e-02   1.0306355e+00   5.8009732e-01   5.5428599e-01   5.0872196e-01  -5.5476931e-02   2.3265673e-02   7.3205773e-03  -3.2525853e-01   5.9008267e-03  -7.1358317e-02   6.4473340e-01   8.3178898e-01
   3.7671261e+01   6.5922098e+01   1.1395788e+00   4.0728247e-01   1.5394618e+00   6.0518173e-01   6.9111208e-02   1.2641511e+00   8.1066423e-01   5.8532986e-01   4.7486310e-01   5.0483234e-02  -5.3741472e-02   2.0284194e-01  -2.5162103e-01   7.3608226e-02  -3.2847717e-01   9.1976460e-02   4.0671980e-01
   3.8345691e+01   6.3120841e+01   1.0305713e+00   4.2014250e-01   1.5293871e+00   6.2019773e-01   6.9242869e-02   1.0751953e+00   7.2443435e-01   8.4524098e-01   6.0915384e-01  -6.6758952e-02   1.8085261e-02  -3.3789181e-01  -3.1960519e-01   4.5895699e-03  -1.5098356e-01  -8.2753656e-01  -1.2473907e-01
   3.9840120e+01   6.3659144e+01   1.0520442e+00   4.2330044e-01   1.4198640e+00   5.6274167e-01   7.7694824e-02   1.0726865e+00   5.7238378e-01   8.5737593e-01   5.8344576e-01   6.0361033e-02   4.3129906e-02   2.6246316e-01   9.4040996e-02   2.6372999e-03  -5.8898067e-03  -5.9451438e-01  -7.9237852e-01
   4.4354926e+01   6.9121052e+01   1.0929917e+00   3.8792704e-01   1.5077562e+00   6.1653043e-01   6.7423552e-02   1.2263719e+00   8.1735012e-01   7.7222640e-01   4.7637733e-01   8.2503584e-02   7.2610913e-02  -8.6813695e-04   2.2493514e-01  -8.8587270e-03   3.0720868e-02  -5.5640738e-01   5.2021345e-01
   4.0034033e+01   6.8518980e+01   1.1430113e+00   3.9271689e-01   1.4758314e+00   6.3519770e-01   7.6014589e-02   1.0981241e+00   7.8255499e-01   6.8886039e-01   5.5988785e-01   8.6246775e-02   6.9352962e-02  -3.4380879e-01   3.0028268e-01  -8.3054438e-02   3.1738055e-01   4.0562547e-01   8.6267256e-01
   4.3928030e+01   6.3572377e+01   1.0693257e+00   4.2625573e-01   1.4190963e+00   5.6911576e-01   7.8344545e-02   1.3226539e+00   6.5857544e-01   7.2699014e-01   5.3189688e-01  -2.8143426e-02  -1.5073052e-02   2.1304990e-01  -2.8747559e-01   8.3435791e-02   1.3521278e-01   4.4698137e-01  -1.2982303e-02
   3.9288728e+01   6.4584598e+01   1.0925663e+00   4.4043500e-01   1.4295851e+00   5.5463530e-01   7.8194998e-02   1.2984937e+00   7.4250103e-01   5.5426061e-01   5.8779784e-01   2.4257123e-02  -2.3641365e-03   1.6911752e-01   2.5294866e-01   3.3970063e-02  -2.5475221e-01   2.5239806e-01  -6.5156559e-01
   3.9794939e+01   6.8899412e+01   1.1164975e+00   4.2483644e-01   1.5731627e+00   6.5232929e-01   7.5943716e-02   1.2795066e+00   5.8718271e-01   5.7021919e-01   7.0663930e-01   2.9359881e-02  -4.7003839e-02  -1.1146209e-01   1.1817885e-01   1.2037634e-02   1.0350244e-02  -5.6865759e-01  -3.5049706e-01
   3.9964515e+01   6.0552291e+01   1.0803668e+00   4.2466098e-01   1.6523697e+00   5.7784873e-01   7.1780048e-02   1.1005838e+00   7.8055970e-01   5.5180099e-01   4.6684622e-01   6.2319473e-02  -5.6022542e-02  -1.1928078e-01  -2.6414752e-01  -1.5040979e-02   2.4476527e-01   4.5072956e-01   4.9709672e-01
   3.9352311e+01   6.1234169e+01   1.0216911e+00   4.2000970e-01   1.4660007e+00   5.7326179e-01   7.4326037e-02   1.2482831e+00   7.1159085e-01   8.5091479e-01   5.1918005e-01  -4.3937717e-03  -3.7968164e-02   1.1666517e-01   3.0924963e-01  -2.0619939e-02  -3.2597647e-01   4.7181991e-01  -2.4509303e-01
   3.8465626e+01   6.2422549e+01   1.0724426e+00   3.9102554e-01   1.5059489e+00   6.4599923e-01   7.3484302e-02   1.2673161e+00   7.8129318e-01   6.3434517e-01   6.1539847e-01   3.9487176e-02  -7.8682684e-02  -7.5077834e-02  -7.8875882e-02   7.1686111e-03   1.6602743e-01   1.2990294e-01   7.3648968e-01
   3.9876350e+01   7.0790797e+01   1.0563851e+00   4.0936160e-01   1.5088247e+00   6.4655067e-01   7.4068568e-02   1.2649720e+00   7.5492236e-01   7.2301444e-01   6.6801026e-01   1.2193937e-02  -3.8744110e-02  -1.4035516e-01   1.2264135e-01   3.8890819e-02   2.9304334e-01  -7.7735050e-01   4.9114162e-01
   3.8287385e+01   7.1467328e+01   1.1228661e+00   4.3121108e-01   1.5534892e+00   5.9943168e-01   7.1055400e-02   1.1966666e+00   7.1855391e-01   5.5414887e-01   5.9189166e-01  -5.5106163e-02   5.1419400e-02   2.2583364e-01   2.2614569e-01   1.2791273e-02   1.1347647e-01   6.0520851e-01  -1.4270315e-01
   4.2787571e+01   6.8705957e+01   1.1318972e+00   4.0256114e-01   1.6657618e+00   5.5727080e-01   7.3620781e-02   1.0294792e+00   8.5077721e-01   6.0104040e-01   5.7291385e-01   5.1168239e-02   7.3124919e-02   4.3954664e-02   1.3729948e-02  -2.9901363e-02  -1.7943970e-01  -2.6630474e-02  -3.5046833e-01
   3.8634465e+01   7.0710112e+01   1.0092786e+00   3.8678948e-01   1.5677978e+00   5.5410772e-01   6.9736748e-02   1.3507795e+00   8.1599855e-01   6.5412790e-01   5.0804307e-01   7.2546981e-02   6.8385580e-02   2.6255920e-01  -8.9681422e-03  -8.4644021e-02   3.4139493e-02  -3.4595728e-01  -8.2379762e-01
   4.0657423e+01   6.1733317e+01   1.0072648e+00   3.8248331e-01   1.6268270e+00   6.3009579e-01   7.5830754e-02   1.3514599e+00   7.4698011e-01   5.2817139e-01   7.1335964e-01  -6.1453879e-02   1.0929282e-02   2.5132586e-01  -4.1759022e-02   3.4226400e-02   2.3696527e-01  -2.7658955e-01   2.4835044e-01
   4.0486445e+01   6.5756131e+01   1.1057669e+00   4.1840096e-01   1.5408580e+00   5.5361566e-01   7.6435045e-02   1.3116799e+00   8.3739751e-01   8.4338111e-01   5.0834813e-01   5.8230096e-02  -3.3136280e-02  -4.4841628e-02  -1.3807061e-01  -7.7457440e-02   1.4424176e-01  -8.1440130e-01  -5.0318890e-01
   3.7716338e+01   6.6229140e+01   1.0823510e+00   3.8342237e-01   1.4307968e+00   5.6718711e-01   7.1690198e-02   1.1173946e+00   5.3057865e-01   7.4780959e-01   4.4383158e-01  -3.2632877e-02   3.3906908e-02  -2.8703345e-01   4.1259722e-02   1.6797363e-02   2.2864296e-02  -5.4173107e-01   9.1552039e-02
   4.0325509e+01   6.0491867e+01   1.0601899e+00   4.3234293e-01   1.6567352e+00   5.6931737e-01   7.4429469e-02   1.0975170e+00   6.7752261e-01   6.9942760e-01   7.5273978e-01  -1.9391386e-02   5.3062286e-02   3.1077313e-01   2.2104380e-01   3.5326080e-03  -3.3283728e-01  -2.1315496e-02  -3.4547813e-01
   4.1924728e+01   6.5107514e+01   1.0192789e+00   4.2576589e-01   1.4210784e+00   5.5819517e-01   7.7321422e-02   1.1273056e+00   7.2795868e-01   5.5403606e-01   6.2631288e-01  -3.9176717e-02   7.3294862e-02   3.3534095e-01  -2.0678384e-01   5.0467493e-02  -1.9452803e-01   4.1945982e-01  -1.5710939e-01
   4.3725994e+01   6.7933005e+01   1.1482197e+00   4.1087078e-01   1.5348486e+00   6.3411450e-01   7.4968175e-02   1.0506028e+00   7.3971032e-01   8.3430428e-01   6.0272417e-01  -1.2369748e-02   4.1683124e-02   1.5032392e-01  -2.9568927e-01   6.2281660e-02  -1.1063037e-01   1.8862877e-01   5.6590375e-01
   4.3053820e+01   6.5777684e+01   1.0392178e+00   4.3876216e-01   1.4589732e+00   6.0668657e-01   7.4886739e-02   1.1440895e+00   7.8957880e-01   6.5989606e-01   5.1371235e-01   6.3092440e-02  -4.3125905e-02   5.3674047e-02  -1.6486398e-01   7.5339359e-02   2.1886679e-01  -2.3530609e-01   6.9367473e-01
   4.2448691e+01   6.8154432e+01   1.1523522e+00   4.3175146e-01   1.5763702e+00   5.5358943e-01   8.0042337e-02   1.3376086e+00   6.9521724e-01   7.7197841e-01   7.0521704e-01   4.7300665e-02  -2.6018373e-02  -3.0858575e-01  -5.1124073e-02  -4.8566887e-02   5.7473029e-02   1.3375686e-01  -3.8879624e-01
   4.1221370e+01   7.0219856e+01   1.1142146e+00   4.4184220e-01   1.5050102e+00   6.5053554e-01   7.9832601e-02   1.1967135e+00   7.3244028e-01   7.3487947e-01   7.2851908e-01  -3.2337071e-02  -1.1035148e-02  -1.4326064e-01  -2.2882095e-01   2.1591219e-02  -3.0993900e-01  -6.9954735e-01   1.2600867e-01
   4.1262000e+01   6.9992282e+01   1.1283269e+00   3.9107780e-01   1.4841180e+00   6.1278057e-01   7.9770388e-02   1.1094430e+00   7.7272826e-01   6.1428373e-01   6.4908091e-01   4.2438710e-02  -2.6431387e-02   2.4450917e-01   2.5496070e-01   5.5884696e-02   2.2793426e-01  -1.9057716e-01   1.9072473e-01
   4.1652165e+01   7.0332830e+01   1.0587760e+00   4.2263167e-01   1.5565640e+00   5.6665231e-01   7.7040438e-02   1.0684696e+00   7.0720170e-01   8.4993027e-01   5.2630041e-01  -7.5868466e-02  -2.9223172e-03   2.2379822e-01   2.9394346e-01   3.5144266e-02   2.7282522e-01   5.2621371e-02  -5.3669467e-01
   4.0670091e+01   7.1257764e+01   1.1488182e+00   4.2808252e-01   1.5520102e+00   6.3991370e-01   7.3749569e-02   1.3698429e+00   5.5227577e-01   6.8196827e-01   6.7095340e-01   7.7820250e-02   1.0382600e-02   1.9182873e-01   3.3304031e-02   5.3114474e-03  -2.0897828e-01   2.7690817e-01  -6.8854163e-01
   4.4249484e+01   7.0958827e+01   1.1507222e+00   4.4639919e-01   1.6783986e+00   5.7203073e-01   7.8511768e-02   1.2004373e+00   7.4474823e-01   6.1381690e-01   5.6623268e-01   4.7244293e-02   3.1123484e-02  -1.5340497e-01   6.7144838e-02   1.2831246e-03   3.1098611e-01   5.4516632e-01   1.2407399e-01
   4.1870919e+01   7.0866500e+01   1.0998894e+00   4.2754795e-01   1.4715983e+00   5.8413619e-01   7.7688069e-02   1.0592457e+00   7.5669683e-01   7.7363090e-01   4.5254904e-01  -3.4526534e-02   7.9534779e-02   3.1618488e-01  -3.3261829e-01  -5.2766153e-02  -7.4201080e-02   1.4976424e-01   7.2312153e-01
   3.9686248e+01   6.2154523e+01   1.1465906e+00   4.4208936e-01   1.5976481e+00   6.1224098e-01   7.7174968e-02   1.1538345e+00   6.0884929e-01   6.7133844e-01   5.4108749e-01  -7.5139879e-02   3.3913503e-03  -1.6615563e-01   2.6387545e-01  -1.4187856e-02  -1.6199087e-01  -7.3252915e-01  -3.5649524e-01
   4.2604875e+01   7.0651800e+01   1.0118134e+00   4.2670069e-01   1.5784053e+00   6.3857038e-01   6.8087023e-02   1.3316276e+00   6.7344238e-01   7.7872485e-01   6.5078395e-01  -4.0057478e-02   1.6855218e-03  -6.7496211e-02   8.0374326e-02  -2.9512619e-02  -1.2515506e-01  -1.7249572e-01  -7.1302096e-01
   4.1737560e+01   6.3748890e+01   1.1487612e+00   4.0243523e-01   1.5926068e+00   6.3285484e-01   7.8916481e-02   1.2477970e+00   6.2236097e-01   7.2664124e-01   5.0588690e-01  -6.9182349e-02   3.7160569e-02   1.4708192e-01   1.8391442e-01   1.2289860e-02   2.7719066e-01  -4.2163229e-01  -6.3808883e-01
   4.0450554e+01   6.4507071e+01   1.0300437e+00   4.1517682e-01   1.5669523e+00   5.7309237e-01   6.8418204e-02   1.2794429e+00   7.4804557e-01   6.3768270e-01   5.0179762e-01   6.2386374e-02  -3.7987018e-02  -2.0202120e-01   2.0478701e-02  -6.2616266e-02   4.9881144e-02  -3.2805053e-01   5.9225910e-01
   3.8271022e+01   6.3670302e+01   1.1597442e+00   4.1094150e-01   1.5691260e+00   5.9460549e-01   7.4465127e-02   1.2876970e+00   5.8227060e-01   6.9985977e-01   5.3121847e-01   8.0676188e-02  -4.9753004e-02  -3.2596715e-01   2.1178524e-01  -1.9584405e-02  -1.0469353e-01  -7.1861613e-01   6.7036791e-01
   4.1798902e+01   7.1529841e+01   1.0859892e+00   4.4290138e-01   1.4307570e+00   5.5683898e-01   7.1261553e-02   1.3264813e+00   6.4174258e-01   5.2831329e-01   6.3531306e-01  -9.0261614e-03  -7.5463130e-02   3.3133399e-02   2.3359839e-01  -7.9487662e-03   2.2799105e-02  -7.9926217e-01  -5.0252529e-01
   4.2754022e+01   6.4249428e+01   1.1338296e+00   4.4140733e-01   1.5413616e+00   5.6993938e-01   7.7441506e-02   1.2217654e+00   6.1491982e-01   5.4220391e-01   7.6578064e-01  -4.6149702e-02   2.0639377e-03   6.0337877e-03  -1.2952061e-01   6.7798737e-02  -3.2046911e-01  -3.3496467e-01  -7.2454450e-01
   4.4232096e+01   6.5171976e+01   1.0377282e+00   4.1067827e-01   1.5055274e+00   6.4246218e-01   6.8210388e-02   1.3325437e+00   5.3563647e-01   6.8287011e-01   7.4518592e-01   5.5520825e-02  -9.7589259e-04  -2.2007421e-01   3.1478432e-01   1.7178560e-02  -8.1261363e-02  -2.1937732e-02   3.0789479e-01
   4.3972387e+01   6.7323052e+01   9.9150532e-01   4.0475323e-01   1.5262702e+00   5.9212919e-01   6.9542905e-02   1.0600832e+00   5.2721276e-01   7.3046341e-01   7.2335575e-01  -5.8514223e-02  -2.4022884e-02   2.3016197e-01   2.0214247e-01   6.5911998e-02  -2.5960161e-01  -3.6307791e-01  -7.4160728e-01
   4.3311742e+01   6.1593629e+01   1.1311569e+00   4.5053080e-01   1.6302061e+00   6.3844865e-01   7.8632347e-02   1.1929296e+00   5.8218909e-01   8.2086573e-01   5.4793196e-01  -3.1189027e-02   2.3839393e-02  -2.8471214e-01  -3.2811838e-01  -8.2346674e-02  -3.3673848e-01  -1.3025878e-02  -4.4873934e-01
   4.1021062e+01   7.1389318e+01   1.0103869e+00   3.9015789e-01   1.4728373e+00   5.5234507e-01   6.7469095e-02   1.2111377e+00   6.6978735e-01   7.8213056e-01   7.6198002e-01   5.6672243e-02  -4.5299333e-02  -6.9339732e-02  -2.8494835e-02  -7.9310483e-02   3.2588087e-01   2.5898807e-01   3.1549707e-01
   4.4211230e+01   6.5812612e+01   1.0219791e+00   4.3567846e-01   1.5711474e+00   5.5674988e-01   7.6418268e-02   1.1905269e+00   7.2685189e-01   7.1546898e-01   5.6411018e-01  -2.6176072e-02   5.9824922e-02   2.2953399e-01  -1.2793622e-01   6.4779370e-02  -1.2459938e-01   2.2949451e-01  -2.8770420e-01
   4.0050257e+01   6.1100884e+01   1.1248560e+00   4.0862902e-01   1.5115868e+00   5.9103898e-01   7.1737204e-02   1.3688891e+00   6.6880280e-01   8.3794289e-01   4.7304838e-01  -6.8750654e-03   8.3495385e-02   3.3409527e-01  -2.4528055e-01  -2.4754079e-03  -2.6326438e-01   4.6100613e-01   5.0722932e-01
   4.0403760e+01   6.3467615e+01   1.1414666e+00   4.2524333e-01   1.4267008e+00   5.4990484e-01   7.1312566e-02   1.3301300e+00   6.4243280e-01   7.9588837e-01   7.2997991e-01  -3.7331934e-03   5.9990172e-02   3.2471519e-02   1.9785797e-01  -1.7502970e-02  -2.1908424e-01   1.0583158e-01   1.8812306e-01
   3.7756685e+01   6.6898360e+01   1.0692240e+00   3.8884488e-01   1.4252507e+00   6.2649834e-01   7.9767456e-02   1.1092287e+00   7.0943010e-01   7.4867295e-01   4.7903604e-01   2.8519201e-02  -1.6610604e-02  -7.9060362e-02  -1.9248926e-01   6.1791876e-03   2.5263725e-01  -4.6102932e-01  -5.6657694e-01
   4.2661188e+01   6.3382860e+01   1.1299540e+00   4.4600932e-01   1.5821665e+00   5.8367305e-01   7.6892331e-02   1.1004189e+00   6.6465277e-01   7.7351263e-01   5.9439464e-01  -8.3238873e-02  -3.8654133e-02   2.3138431e-01   1.7510658e-01  -3.4114475e-02   1.6032398e-01   8.8239594e-02  -5.6041724e-01
   3.8171523e+01   6.8702640e+01   1.0313037e+00   4.5038831e-01   1.5804900e+00   5.9097436e-01   7.6429086e-02   1.1071341e+00   7.1625539e-01   7.4003219e-01   7.2539376e-01  -1.1398463e-02  -7.3732691e-02   1.2582678e-01  -1.5117143e-01   6.3163901e-02   2.9418509e-01   1.8046784e-01   5.3982134e-01
   4.0376903e+01   6.3367133e+01   1.0023597e+00   4.0632441e-01   1.5760275e+00   6.0155836e-01   7.8243516e-02   1.3470758e+00   8.0873580e-01   6.8213521e-01   7.4832088e-01  -2.0737417e-02  -6.9088135e-03  -2.7783118e-01  -1.5434422e-01  -7.9831653e-03  -3.0855086e-01  -7.3664293e-01  -7.1799097e-01
   4.0401940e+01   6.9985102e+01   1.1085345e+00   4.3252426e-01   1.5537944e+00   6.4129731e-01   6.7935994e-02   1.3609549e+00   5.4067709e-01   8.0135737e-01   7.0089359e-01  -2.7860591e-02   8.1560309e-02  -3.2283244e-01  -1.6078851e-01  -6.6085691e-02   3.2014381e-01  -5.3574155e-01  -5.2788982e-02
   4.4483410e+01   6.7301932e+01   1.1637687e+00   4.2888308e-01   1.6231760e+00   6.1361874e-01   7.1781209e-02   1.2557106e+00   5.2993034e-01   7.3432326e-01   4.6317743e-01  -5.5666737e-03  -1.0526694e-02   1.4141986e-01   3.1332048e-01  -1.2434357e-03   3.7435756e-03   6.1891318e-02   4.0560037e-01
   3.7524442e+01   6.4227273e+01   1.1488693e+00   4.2984406e-01   1.6066157e+00   6.2612454e-01   7.3994338e-02   1.3717205e+00   6.3569410e-01   5.8917914e-01   4.5266737e-01   2.8482016e-02   3.1748490e-02  -3.1102859e-01  -1.8314087e-01  -8.3991308e-02  -8.6450374e-02   2.7629478e-01  -4.0769075e-01
   4.1857451e+01   6.3092106e+01   1.1406353e+00   4.2587593e-01   1.6080991e+00   5.7237918e-01   7.5942508e-02   1.3612570e+00   5.7049582e-01   8.2600356e-01   5.8258950e-01  -8.5979127e-02  -5.2066086e-02   3.3659651e-01   1.7050897e-01   6.7895742e-02   5.0582927e-02  -7.8238266e-01  -4.0280387e-01
   4.3021426e+01   6.7504692e+01   1.0654094e+00   4.2007808e-01   1.4783597e+00   6.2501587e-01   7.5141271e-02   1.1285419e+00   5.4123483e-01   8.4025174e-01   6.3269763e-01   4.4902914e-02   6.8828420e-02  -5.5046844e-02   2.8669841e-01  -7.1963798e-02   1.1232281e-01  -2.0343658e-01  -7.0654695e-01
   4.0641906e+01   6.7099981e+01   1.0559216e+00   4.0474505e-01   1.5194780e+00   6.2037200e-01   7.8359284e-02   1.1258170e+00   5.9110398e-01   6.7207168e-01   4.2922065e-01  -2.3673437e-02   4.1274974e-03  -1.2866887e-01  -1.9372538e-01  -8.5735268e-02  -1.4997193e-01  -1.9610967e-01  -6.6270729e-01
   4.3350592e+01   7.0350594e+01   1.1221084e+00   4.1170750e-01   1.6117078e+00   6.0716248e-01   7.1606105e-02   1.2967505e+00   8.2746260e-01   5.6803270e-01   6.5619949e-01   4.1099314e-02  -6.9678757e-02  -9.4209309e-02  -3.2393802e-01  -2.3816302e-02  -3.2911213e-01  -3.7167272e-01   6.1788786e-02
   4.2240393e+01   6.6040952e+01   1.1053595e+00   3.8468731e-01   1.5147529e+00   6.1931653e-01   7.3221563e-02   1.2068738e+00   8.5949146e-01   6.2173611e-01   4.9176938e-01  -1.2304063e-02  -4.7138909e-02   1.9965189e-01   1.7156529e-01  -2.2728728e-02  -8.2252057e-03  -3.1393534e-01   5.9253965e-01
   3.9484353e+01   6.4281479e+01   1.0912506e+00   3.9876113e-01   1.5156455e+00   5.5868602e-01   7.8753725e-02   1.1468428e+00   5.8398867e-01   7.0125899e-01   4.7955764e-01  -6.7624826e-03  -4.3249549e-02  -2.5334852e-01  -3.2404037e-01  -1.7746873e-02  -3.1478836e-01   8.0149984e-01   9.4172743e-02
   4.0713618e+01   6.1462970e+01   1.1434309e+00   3.8153040e-01   1.5902658e+00   5.6617276e-01   7.3060639e-02   1.1079435e+00   7.6808518e-01   5.8743565e-01   4.9424789e-01  -5.9624446e-02   1.9023627e-02  -1.5394082e-01   2.8445086e-01   4.0562364e-02  -1.9924952e-01  -7.5258566e-01  -2.9079690e-01
   4.1823240e+01   6.1164097e+01   1.0001547e+00   3.9952374e-01   1.6176964e+00   6.5274581e-01   8.0011346e-02   1.1963749e+00   8.1395675e-01   5.2973545e-01   6.8513069e-01   1.7131291e-02  -4.9379104e-02  -3.3360566e-01  -3.2104112e-01  -7.4508326e-02  -1.1347779e-01   7.2488753e-01  -6.4299526e-01
   3.9872179e+01   6.3248739e+01   1.0979788e+00   4.3967478e-01   1.6030247e+00   6.0435845e-01   7.0526097e-02   1.1052369e+00   5.4719771e-01   6.4801024e-01   5.3356838e-01   7.9264633e-02   3.3172249e-02   3.0007610e-01   6.0279711e-02   3.0707659e-02  -1.9725855e-01  -7.1565151e-01  -2.8461415e-01
   4.3813522e+01   6.2691406e+01   1.0571055e+00   4.1001675e-01   1.6499702e+00   6.3365320e-01   6.8381496e-02   1.1223993e+00   7.3370473e-01   7.1813152e-01   4.9982929e-01  -2.4062293e-02   3.7323943e-02   4.8911402e-02  -2.0972352e-01  -7.8914986e-02  -2.2821766e-01   9.0682900e-03   6.6020924e-02
   4.0865469e+01   6.4285210e+01   1.0142648e+00   3.9083376e-01   1.4467726e+00   6.2895279e-01   7.2326287e-02   1.1390222e+00   8.5464122e-01   6.2552245e-01   6.0507078e-01  -1.3025280e-02   4.7329229e-02   4.5069012e-02   1.2045229e-01   5.9059353e-02   2.2275428e-01   7.3126889e-01  -5.8471760e-01
   3.9668069e+01   7.1208849e+01   1.1725317e+00   4.4809995e-01   1.5431745e+00   5.7134978e-01   7.4607593e-02   1.1947852e+00   5.8929542e-01   6.5075722e-01   4.3281645e-01  -4.4540118e-02   6.5590572e-02   1.8716503e-01   1.7080944e-01  -1.1321773e-02  -2.9890740e-01   8.3947815e-01  -4.8941520e-01
   4.3082850e+01   6.9250371e+01   1.0298408e+00   3.8470432e-01   1.6221107e+00   6.2744769e-01   7.6828460e-02   1.1091548e+00   5.9702892e-01   6.6121416e-01   5.3064413e-01   2.1659782e-02   3.7143303e-02  -1.0200319e-01  -3.3741123e-01  -7.5621973e-02  -1.3764854e-01  -4.2769382e-01   3.0311758e-01
   4.0652961e+01   7.0760820e+01   1.0544641e+00   4.4696746e-01   1.5776631e+00   6.2817283e-01   7.3782310e-02   1.2567913e+00   8.0990023e-01   7.5290095e-01   6.0406217e-01   5.8504393e-02   8.4110082e-02   3.0939709e-01   1.4210956e-01   2.7696871e-02   8.1769648e-02   7.1173387e-01  -1.5995667e-01
   4.4060902e+01   6.2382978e+01   1.1040999e+00   4.0243322e-01   1.4733930e+00   6.4232982e-01   7.7654108e-02   1.1319465e+00   7.4732350e-01   6.2357298e-01   5.3664758e-01   3.5748718e-02   6.5344038e-02  -1.6756009e-01   2.2674869e-01   6.0321442e-02   3.0509186e-01  -3.0013728e-02   1.9787659e-01
   4.1482951e+01   6.7092024e+01   1.1720358e+00   3.8317346e-01   1.5145686e+00   5.8326706e-01   7.8512385e-02   1.3341738e+00   8.7045570e-01   8.5656864e-01   6.6430769e-01   2.2314543e-02   2.1010146e-02  -3.2929600e-01   9.8747720e-02   2.9068417e-02   3.0684770e-01   5.0467753e-01   5.3591572e-01
   4.1324199e+01   6.8043268e+01   1.1725005e+00   4.4200524e-01   1.6533658e+00   6.4865124e-01   7.9514621e-02   1.2557376e+00   8.3144436e-01   7.8881449e-01   5.1690645e-01   3.6448564e-02   7.2892996e-02   2.4950320e-01   1.4064368e-01  -1.6778989e-02   7.1953385e-02   1.0184387e-01   3.4146731e-01
   3.9975962e+01   6.8924356e+01   1.0190186e+00   3.8602919e-01   1.4238278e+00   5.8049776e-01   6.8885922e-02   1.1187076e+00   7.5500627e-01   7.5468960e-01   5.6333293e-01  -2.4333525e-02   1.5475606e-02  -6.4995478e-02  -1.2700612e-01  -2.1323542e-02   1.2016368e-01  -3.4004510e-01   2.0509129e-01
   4.1860008e+01   6.1155071e+01   1.0762439e+00   4.3991926e-01   1.6721358e+00   5.9858190e-01   7.5496891e-02   1.1437778e+00   7.1526550e-01   6.5210402e-01   5.5384534e-01  -4.0596238e-02   6.3809965e-02   2.0286315e-01  -8.6441200e-02   1.2740873e-02  -3.1574606e-01   6.2016155e-01   2.6926687e-01
   3.9044735e+01   6.7425596e+01   1.1623336e+00   4.1271247e-01   1.5512836e+00   5.9318910e-01   7.4267617e-02   1.0613816e+00   5.9468165e-01   8.3275040e-01   6.5877238e-01   4.1565883e-03   1.3791494e-02  -6.3465963e-02  -2.8698893e-01  -2.9211484e-02   1.6841777e-01  -7.9278654e-01   1.7968097e-01
   4.3545805e+01   7.0770473e+01   1.1252013e+00   4.1116302e-01   1.6390840e+00   5.6256168e-01   7.8637146e-02   1.1296328e+00   7.6927409e-01   5.5513008e-01   6.2295398e-01   2.8394720e-02  -5.7783806e-02  -1.3655492e-01  -2.1547113e-01   4.4314918e-02   1.1682831e-01   6.2885690e-01  -7.6607257e-01
   4.1489135e+01   7.0637349e+01   1.0577504e+00   4.2739969e-01   1.6665384e+00   6.0925612e-01   7.3387303e-02   1.3160994e+00   6.6333220e-01   7.0785460e-01   7.3030789e-01  -6.7568902e-02  -2.1892595e-02   3.4268096e-01  -2.1960148e-01  -4.3206060e-02   1.0492836e-01   6.0585933e-01  -2.1667647e-01
   3.8042601e+01   6.6350256e+01   1.0056743e+00   3.9555356e-01   1.6047743e+00   6.5270631e-01   7.6323556e-02   1.2425556e+00   8.7005800e-01   6.3363933e-01   4.9432688e-01   8.8557037e-03  -2.6616818e-02   1.3027082e-01   2.3328260e-01  -1.8167033e-03  -1.5185231e-01  -5.7151477e-02  -8.6212021e-01
   3.8622891e+01   6.4411745e+01   1.0993724e+00   4.4374851e-01   1.5280355e+00   6.4505679e-01   7.0497639e-02   1.3329627e+00   7.5531430e-01   5.5759322e-01   4.6284381e-01  -3.8669636e-02  -5.9590326e-03  -8.6189307e-03   2.6676424e-01  -2.7507387e-02   2.8379236e-01  -6.7045818e-01   5.2855770e-01
   4.1403967e+01   6.2421116e+01   1.0890576e+00   4.2070070e-01   1.6706576e+00   6.3191274e-01   7.6216018e-02   1.1604685e+00   6.6543899e-01   6.5299625e-01   7.5080744e-01   8.4142265e-02  -7.5356634e-02  -1.5503306e-01  -3.4016622e-01   9.2834074e-04  -2.8372866e-01   8.8588942e-02   5.8672747e-01
   3.7876532e+01   6.5991211e+01   1.0878639e+00   4.2634895e-01   1.5620804e+00   6.1004858e-01   7.2009294e-02   1.1736645e+00   7.4619672e-01   7.7698942e-01   5.9330224e-01   2.7687491e-02  -3.5381981e-02   1.6984189e-01  -6.1337809e-03   3.6773821e-02   1.5461721e-01  -1.3510898e-01   7.8890841e-01
   4.3811229e+01   6.5856022e+01   1.0035261e+00   3.8533804e-01   1.6575387e+00   5.9715408e-01   6.8267516e-02   1.3232357e+00   8.5148490e-01   7.8704512e-01   5.5651390e-01  -6.6059851e-02   4.6689097e-03  -9.8145766e-02  -2.8964617e-01   2.0621953e-02  -8.6415234e-02  -7.1987340e-01  -6.2407027e-01
   3.8845061e+01   6.1829344e+01   1.1628757e+00   3.8294765e-01   1.5283615e+00   6.0837062e-01   7.6181864e-02   1.0288618e+00   6.0724953e-01   6.1274986e-01   6.4220269e-01  -7.0978747e-02  -6.3326028e-02  -3.0993480e-01   2.7714494e-02   3.2685283e-02  -1.9007291e-01  -6.9474696e-01   5.9333951e-01
   3.8322606e+01   6.6593490e+01   1.0965614e+00   4.1365747e-01   1.5854584e+00   6.1024797e-01   7.3569753e-02   1.1373769e+00   6.6288944e-01   8.2822797e-01   5.4324763e-01   1.8597534e-02  -2.1087480e-02   2.2724939e-02  -1.4237410e-01   1.6196955e-02  -1.7755865e-01  -7.8221343e-01  -1.0781941e-01
   4.0434768e+01   6.1705492e+01   1.1480918e+00   4.3588301e-01   1.4476979e+00   6.4683953e-01   7.6347138e-02   1.2585540e+00   7.1232910e-01   6.3298422e-01   7.3760893e-01  -7.9789562e-02  -8.3763479e-02  -1.7399401e-01  -2.1680745e-01   7.6894275e-02   1.6596993e-01   7.1470720e-01   3.6006659e-01
   4.1847710e+01   6.5108850e+01   1.0257230e+00   4.3665813e-01   1.6051986e+00   6.3296216e-01   7.3420638e-02   1.2587742e+00   6.7682800e-01   6.9979947e-01   5.9728117e-01  -8.5987358e-02   4.4452980e-02  -4.3096139e-02  -2.4162292e-01  -6.9536104e-02  -7.2734254e-03  -4.8153869e-01  -3.4136801e-03
   4.1700316e+01   6.4651269e+01   1.0518286e+00   3.9990302e-01   1.5909001e+00   6.4099012e-01   6.9546199e-02   1.1727291e+00   6.5374337e-01   7.3326226e-01   6.4377342e-01   7.0429524e-02   2.4636363e-03   2.7101452e-01   2.5550597e-02   1.7135862e-02   1.7827594e-01  -8.4021846e-01  -6.9182151e-01
   4.0522523e+01   6.2487111e+01   1.0764626e+00   4.3728226e-01   1.6379996e+00   6.3107754e-01   7.8163135e-02   1.2456169e+00   5.6294161e-01   8.4312853e-01   6.5224341e-01  -3.8437502e-02  -2.8820361e-02  -3.3371406e-01  -7.4475221e-02  -4.1542432e-02   1.1513587e-01   4.7051153e-01   2.9264319e-01
   3.7997661e+01   6.7156515e+01   1.0897609e+00   4.0967876e-01   1.6615739e+00   5.9560045e-01   7.2642011e-02   1.1037331e+00   6.4708518e-01   6.9183055e-01   7.6155703e-01   4.0320472e-02   5.4985329e-02  -2.5049466e-01  -2.0481665e-01   3.8282322e-02   1.8910577e-02   5.3565238e-01  -4.1881257e-01
   4.0973750e+01   7.0741951e+01   1.0776469e+00   3.8792895e-01   1.5214337e+00   6.0796309e-01   7.2334648e-02   1.3551702e+00   7.5077062e-01   6.9991413e-01   6.8701647e-01   6.7315752e-02   5.7008749e-02  -1.9430662e-01  -2.2004235e-01  -7.4428845e-02   1.5315220e-01   6.7223679e-02   6.8877039e-01
   4.2375709e+01   6.8975949e+01   1.1665233e+00   4.4271246e-01   1.5815722e+00   6.1382704e-01   7.3859140e-02   1.3236746e+00   5.5672888e-01   7.8104361e-01   5.2345852e-01  -4.1730268e-03  -3.2213394e-02  -1.3756556e-02  -3.0104540e-01  -2.6502268e-02  -1.0607441e-01   8.0164387e-01  -3.6680697e-01
   4.0378080e+01   6.3429728e+01   1.0279860e+00   4.2797476e-01   1.4424496e+00   6.2639829e-01   6.8179821e-02   1.0736031e+00   5.9053374e-01   7.4295487e-01   7.3906378e-01   1.3803543e-03   5.9027618e-02   1.5873932e-01   2.8289283e-01   3.2128103e-03   1.7302503e-01   7.8439061e-01   5.4027849e-01
   4.3176870e+01   7.0869053e+01   1.0593907e+00   4.0897190e-01   1.5722570e+00   6.2266400e-01   7.2435963e-02   1.2751129e+00   7.0312686e-01   8.1721851e-01   7.0552904e-01   8.3994379e-02  -1.7339553e-02   2.0355509e-01   2.4743360e-01  -6.6030036e-02  -1.3940116e-01  -3.4195251e-01  -5.9922342e-01
   4.3407998e+01   7.0128038e+01   1.1757988e+00   4.3328695e-01   1.6170153e+00   6.2861309e-01   6.8148144e-02   1.2805200e+00   7.0205041e-01   7.5356815e-01   7.0276212e-01   1.5515031e-02  -2.6598401e-02  -2.1200598e-02  -4.3164228e-02  -1.3834263e-02  -1.1725940e-01  -5.8218718e-01  -6.0035065e-01
   4.2684730e+01   6.4505794e+01   1.1190858e+00   3.8104284e-01   1.6189247e+00   6.1853201e-01   7.3845693e-02   1.1321042e+00   7.7326944e-01   7.7583085e-01   6.5571204e-01  -5.2503258e-02   5.9360413e-02  -1.7993869e-01  -1.0239510e-01  -7.1292323e-04  -1.1736706e-01  -9.8876401e-02  -4.9622107e-01
   4.2473725e+01   7.0410977e+01   1.1676456e+00   4.0547589e-01   1.5914128e+00   5.7183960e-01   6.8293785e-02   1.0798926e+00   5.9231077e-01   7.9437321e-01   7.2563266e-01  -2.1379615e-02  -1.1423758e-02  -1.0643562e-01   2.2945654e-01   7.5760512e-02   9.3767225e-02   4.7597710e-01  -5.9668392e-01
   4.0131058e+01   6.6731100e+01   1.1130479e+00   4.4471797e-01   1.6396184e+00   6.2852226e-01   7.5314392e-02   1.1165336e+00   8.5399903e-01   5.8062215e-01   5.3302578e-01   2.0980316e-02  -6.4499867e-02  -3.1533401e-01  -2.5708410e-01   3.9012165e-02  -2.9292581e-01   5.4560613e-01   1.6453803e-01
   4.1981606e+01   6.0631021e+01   1.0951031e+00   4.2723821e-01   1.5945331e+00   6.0104216e-01   6.8941622e-02   1.1526023e+00   8.4461707e-01   7.2733818e-01   6.7167227e-01   1.7349544e-03  -4.1087172e-02  -1.4726215e-01  -2.6377763e-01  -4.1505223e-02   2.5458792e-01  -6.0784533e-01   6.0367326e-01
   4.2456454e+01   6.8293631e+01   9.9557873e-01   4.3221613e-01   1.5083081e+00   5.8333801e-01   7.0766303e-02   1.1991362e+00   7.5563096e-01   7.0275961e-01   5.9805005e-01   7.5151147e-02   5.6285648e-02   2.6044469e-01  -1.2531233e-01   1.7514013e-03   4.0425082e-02  -7.5338305e-01   5.7742431e-01
   4.3030217e+01   6.9231032e+01   1.0119472e+00   4.0915448e-01   1.5563441e+00   6.0135778e-01   7.0019269e-02   1.3525817e+00   5.2933177e-01   7.5774755e-01   7.6080877e-01   4.7049972e-02  -2.6569408e-02  -2.0156003e-01  -2.1584962e-01   1.4122247e-02  -1.5543152e-01   6.5579785e-01  -1.2910112e-01
   3.8998287e+01   7.0413082e+01   1.1335405e+00   4.4678126e-01   1.6754061e+00   5.7368161e-01   7.0366902e-02   1.1370062e+00   7.8277336e-01   6.1296921e-01   7.7080373e-01  -3.4157691e-02  -3.7755683e-02  -2.1149507e-01  -2.7735293e-01   3.5346464e-02   7.4653123e-02  -7.9271838e-01  -4.3488296e-01
   4.0208917e+01   6.9844443e+01   1.0050846e+00   4.2560911e-01   1.6167523e+00   6.1385114e-01   7.0924435e-02   1.1104797e+00   6.4797340e-01   6.4988466e-01   6.0935904e-01  -1.0284462e-02   3.7440410e-02  -2.8591706e-01  -3.1707959e-01  -6.1894081e-02   2.4238325e-01   4.5377210e-01  -4.5024929e-01
   4.1879530e+01   6.2457251e+01   1.0317553e+00   4.2247786e-01   1.4280678e+00   6.5351495e-01   7.7877243e-02   1.3149734e+00   5.7711609e-01   7.6029598e-01   7.3629435e-01  -6.8395092e-02   5.8884394e-02  -6.0888172e-02  -1.5620918e-01   4.7562046e-02  -1.5977292e-01  -1.6919549e-01   6.3712385e-01
   4.0727206e+01   6.6185754e+01   1.1228099e+00   4.3448626e-01   1.6748527e+00   6.0149296e-01   7.3920727e-02   1.1545496e+00   6.2815681e-01   8.0445012e-01   4.6556278e-01   1.6049260e-02  -5.0074041e-02   9.9759874e-02  -8.3212192e-02  -3.5821870e-02   2.1597941e-02   1.7924431e-01  -7.4320222e-01
   4.1074676e+01   6.2628730e+01   1.0538973e+00   4.0666254e-01   1.5871426e+00   6.1276405e-01   7.1628941e-02   1.2386797e+00   5.8478924e-01   8.5266255e-01   7.6706341e-01   1.5246736e-02  -9.3189999e-03   2.4342439e-02  -1.7411672e-01   2.4077649e-02  -2.4666731e-01  -8.6316992e-01   5.5069671e-01
   3.7993776e+01   6.3914801e+01   1.1035527e+00   4.3877792e-01   1.5429494e+00   6.4109067e-01   7.5072522e-02   1.1388652e+00   8.6126995e-01   5.3763096e-01   7.0701760e-01  -4.4460986e-02  -7.6215855e-02  -1.6714607e-02  -2.2195925e-01  -1.5630919e-03  -2.5663122e-01  -5.3845731e-01   3.1448980e-01
   4.4131135e+01   6.7017661e+01   1.1026173e+00   3.8288922e-01   1.5734979e+00   5.9763266e-01   7.6332712e-02   1.2727922e+00   8.4243189e-01   6.5073596e-01   5.2669411e-01  -1.6173282e-02   7.1456628e-02  -2.7183330e-01  -2.5950769e-01   7.3226016e-02  -1.7867554e-01  -2.2590228e-01  -1.6627627e-01
   4.0167778e+01   6.5911568e+01   1.0664531e+00   3.9096174e-01   1.4182069e+00   6.2186502e-01   7.9569394e-02   1.1675444e+00   5.3310061e-01   5.6341325e-01   4.6392245e-01  -4.7466801e-02   1.7820260e-02   4.0251382e-02  -2.3588204e-01  -2.9499112e-02  -1.0995792e-02   5.7368597e-01   6.7020662e-01
   3.9712854e+01   6.4875499e+01   1.1680635e+00   3.8441157e-01   1.6790460e+00   6.1368699e-01   6.8700320e-02   1.3217631e+00   6.0149223e-01   6.2271355e-01   7.0002110e-01   2.9377563e-02   6.4552089e-02  -2.7308412e-01  -4.0532391e-02  -1.0396495e-02   1.4809030e-01  -5.3042004e-01   3.1835131e-01
   3.9858087e+01   6.9407945e+01   1.1488075e+00   4.1881958e-01   1.4774431e+00   5.7072762e-01   7.4682445e-02   1.3664271e+00   7.0564349e-01   6.6342548e-01   7.6551756e-01  -3.3969072e-02   4.0736122e-02  -2.9984231e-01  -8.3159387e-02   1.6224081e-03  -2.2892993e-01   8.2117031e-01   4.8865168e-01
   4.0543595e+01   6.6506727e+01   1.0632970e+00   4.2181912e-01   1.4895679e+00   6.3589416e-01   7.5334767e-02   1.3666622e+00   5.3958217e-01   7.4635330e-01   7.0272812e-01   8.3197861e-02   4.6659782e-02  -2.3132394e-01   1.0541035e-01   6.9395558e-02   8.6003264e-02   6.9087703e-01   5.1355592e-01
   4.0796419e+01   6.6572979e+01   1.0571030e+00   4.2518109e-01   1.6582657e+00   5.6829934e-01   7.9925256e-02   1.3029139e+00   8.4247212e-01   6.6658223e-01   6.8228646e-01  -5.1585929e-02   6.7990751e-02  -1.2479670e-01  -1.5265091e-01  -2.3603055e-02   2.8908372e-01  -3.9137533e-02  -1.1074912e-01
   4.0740090e+01   6.9584412e+01   1.1054496e+00   4.2987556e-01   1.4379385e+00   5.5643160e-01   7.0189066e-02   1.1846962e+00   5.5919494e-01   7.0689321e-01   7.3835687e-01   5.5149136e-02   3.5063878e-02  -1.7966493e-01  -2.2661432e-01  -4.9470474e-02  -2.1490750e-01  -8.4262113e-01  -7.9676377e-01
   4.3914970e+01   6.7045491e+01   1.0822170e+00   4.1432119e-01   1.6339908e+00   6.0499850e-01   7.6902325e-02   1.3492990e+00   6.4810083e-01   7.1288902e-01   4.9271090e-01   2.6527615e-02  -5.8174258e-02   3.1699856e-01   7.2704572e-02   3.6538050e-02   2.3743012e-01  -2.9743774e-01   8.2797724e-01
   4.3122531e+01   6.9086948e+01   1.1631067e+00   4.0923089e-01   1.6064820e+00   6.3113484e-01   7.9300162e-02   1.1046451e+00   5.6717243e-01   7.5741612e-01   5.5476827e-01   6.6707662e-02  -2.8452757e-03  -1.2927963e-01  -1.1427942e-01   4.0516499e-02  -1.2807514e-01   2.2493872e-01  -6.1815002e-01
   3.7744901e+01   6.0928236e+01   1.1252989e+00   4.0520560e-01   1.4605541e+00   5.5616887e-01   6.9284316e-02   1.0445548e+00   6.8191457e-01   7.3846016e-01   5.5086200e-01  -4.5885042e-02  -2.5574264e-02  -2.2540674e-01  -1.8186872e-01   7.4929213e-02   2.1199623e-02  -5.9461488e-01   2.5692863e-01
   4.2777535e+01   6.6066423e+01   1.1000903e+00   4.1382544e-01   1.4769953e+00   5.9053108e-01   6.7755183e-02   1.2002888e+00   6.1438455e-01   6.4668946e-01   6.9108205e-01   2.1870051e-02  -4.2330373e-02  -2.6932787e-01   2.9143170e-01  -7.4967000e-02  -5.2973857e-02   6.3114440e-01   4.6234882e-01
   4.0081031e+01   6.8952123e+01   1.1673692e+00   4.3322520e-01   1.4658899e+00   6.4445573e-01   7.6215215e-02   1.2179093e+00   8.0131659e-01   6.1492045e-01   5.0304348e-01   6.8937572e-03  -1.3014296e-02  -1.7549366e-01  -1.9618801e-01  -1.0783019e-02  -1.5570316e-01   6.1274815e-02   5.2168270e-01
   4.4397955e+01   6.6963519e+01   1.1677155e+00   3.8870954e-01   1.4253689e+00   5.7472988e-01   7.5184585e-02   1.3170700e+00   7.0453341e-01   6.1763213e-01   7.6549811e-01   6.4091998e-02   7.1544984e-02   9.7950113e-02   1.4676473e-01   3.4917297e-02  -3.3189496e-01  -1.0587074e-01   3.3182574e-02
   4.4437276e+01   6.2056419e+01   1.0091567e+00   3.8679887e-01   1.6563920e+00   5.5612582e-01   7.7368415e-02   1.2585839e+00   6.5847663e-01   8.0958144e-01   7.6051388e-01  -1.1939653e-02   4.0458966e-02  -3.0539596e-01  -1.7232777e-01   5.2293587e-02   2.1429350e-02   6.8003407e-01   6.8087264e-01
   4.4366805e+01   6.7026217e+01   1.1243454e+00   3.9023263e-01   1.6337992e+00   6.3596026e-01   7.5811226e-02   1.0756898e+00   7.9908247e-01   6.9426043e-01   6.3362345e-01   4.5189585e-02   4.3392061e-02   1.4088293e-01   2.1457477e-01  -3.3528211e-03   3.4562458e-01   7.4292324e-01   8.0765852e-01
   4.1055963e+01   6.8795890e+01   1.0388073e+00   3.9410628e-01   1.5880644e+00   5.9666343e-01   6.8934434e-02   1.2409000e+00   5.5863390e-01   6.5741012e-01   6.2338781e-01   5.1719734e-02  -6.5859635e-02  -2.3966819e-01   3.2136663e-01   3.1064258e-02  -3.7491425e-04   7.2467372e-01   4.6712323e-01
   4.1729604e+01   6.0697798e+01   1.1354709e+00   3.9586020e-01   1.5085223e+00   6.2827424e-01   7.7206723e-02   1.1695827e+00   5.4461679e-01   8.4400081e-01   6.5425152e-01  -7.3053306e-02  -1.5591782e-02   3.5015814e-02   2.7888922e-01  -3.3369384e-02  -1.1489209e-01  -5.2770591e-01  -8.1306701e-01
   4.0275859e+01   6.9080015e+01   1.0728812e+00   4.0335026e-01   1.5236000e+00   6.5179524e-01   7.7140865e-02   1.2686225e+00   5.9705020e-01   7.2181727e-01   6.4896054e-01  -6.2779972e-02  -6.7815508e-02  -3.4188813e-01  -1.7323059e-01  -6.0223412e-02  -2.0352070e-01  -5.6537993e-01  -2.5792460e-01
   4.0658863e+01   6.4442720e+01   1.1052684e+00   4.0975200e-01   1.4237841e+00   5.9370363e-01   7.2028845e-02   1.1862531e+00   7.2720382e-01   5.7625695e-01   5.6115934e-01   5.4897436e-02   1.8264071e-02   1.6384623e-01  -8.0305616e-02   7.9687627e-02   2.4920547e-01  -5.9075353e-01  -6.7851151e-01
   4.0481267e+01   6.2670648e+01   1.0041828e+00   4.4375614e-01   1.5168602e+00   5.8156989e-01   7.9811534e-02   1.2231546e+00   6.2278804e-01   7.6756131e-01   6.1810632e-01  -2.1963364e-02  -8.3338053e-02   2.1232179e-01   7.4685992e-02  -8.6146165e-02  -6.8686647e-03   6.5743895e-01  -4.5011698e-01
   3.9260324e+01   6.5906355e+01   1.1747699e+00   3.8218292e-01   1.5033650e+00   6.5108601e-01   7.3045971e-02   1.2552451e+00   6.4027534e-01   6.8974868e-01   6.3126074e-01  -3.1581552e-02  -5.7215027e-02   6.6082132e-02   3.2389251e-01  -4.7005884e-02   1.9645818e-01   3.8830285e-01   7.4929185e-01
   3.7674844e+01   6.9862483e+01   1.1386034e+00   4.2088016e-01   1.6371771e+00   6.0855051e-01   6.9884438e-02   1.0812041e+00   6.9172628e-01   7.4918358e-01   6.1248895e-01   8.0892878e-02   5.2746360e-03  -9.2600631e-02  -2.7236234e-01  -3.6432878e-02  -1.8565672e-01   6.2291217e-01   6.7980951e-01
   3.9668817e+01   6.9223970e+01   1.1492518e+00   4.2619184e-01   1.6460882e+00   6.2853906e-01   6.7669581e-02   1.2053102e+00   7.6633084e-01   6.7471428e-01   6.2671665e-01   7.9884335e-02   7.4687258e-02   6.0970690e-02   1.6113961e-01  -6.7730414e-02  -3.2066664e-01  -7.0939358e-01  -4.8263804e-01
   3.9993799e+01   6.0917637e+01   1.1071942e+00   4.1367882e-01   1.5215774e+00   6.2952057e-01   7.4813908e-02   1.1208797e+00   5.7572736e-01   7.5304158e-01   5.1986323e-01  -6.8322142e-02  -3.2420813e-02  -1.2652890e-02  -2.1487075e-01  -5.1457290e-02   2.5187189e-01  -3.4278518e-01  -3.4465708e-01
   3.8948062e+01   6.4986057e+01   9.9888426e-01   4.2014673e-01   1.4173877e+00   5.7417466e-01   7.4341880e-02   1.2064226e+00   6.0951561e-01   7.4109231e-01   4.6876103e-01  -5.7344774e-02  -6.1056326e-02   8.9850897e-03   2.1394217e-01   8.0923084e-02   2.8629649e-01   4.0629409e-01  -4.9684074e-01
   3.8694127e+01   6.9031704e+01   9.9167433e-01   4.2030738e-01   1.4909153e+00   6.4475888e-01   7.4348792e-02   1.2859729e+00   8.6857898e-01   7.4623031e-01   6.0477526e-01   4.4099427e-02   4.1838964e-02  -2.1417922e-01  -1.0650482e-01  -5.2967062e-02  -3.3603493e-01   1.6645683e-02  -3.3734789e-01
   3.9708516e+01   6.3859552e+01   9.9174066e-01   4.2501058e-01   1.6692618e+00   6.5401519e-01   7.1394189e-02   1.3581151e+00   7.1146265e-01   6.1721754e-01   5.0995322e-01   6.0856792e-02   4.5076155e-02   1.9831226e-01   3.8630354e-02   4.2809218e-02  -1.2258776e-01  -3.2327315e-01  -4.7736379e-01
   4.3529904e+01   6.6814706e+01   1.1408044e+00   3.9260125e-01   1.6116513e+00   5.5241042e-01   7.5189874e-02   1.3563473e+00   7.6708005e-01   5.6883561e-01   6.7002301e-01  -6.8479647e-02   2.1233613e-02  -3.3532445e-02  -1.4925303e-01   5.2289294e-02   3.3188555e-01  -5.2634112e-01   5.3077159e-04
   4.0384970e+01   6.0505590e+01   1.1447841e+00   4.3207917e-01   1.6030911e+00   5.6494675e-01   6.8249445e-02   1.1308406e+00   6.5160671e-01   6.1194650e-01   5.9950886e-01  -4.7399643e-03   1.8480905e-02   2.3744274e-01   2.4544162e-01   9.9613688e-03   8.9891848e-03  -5.1852652e-01  -7.4696320e-01
   4.4514168e+01   6.6565305e+01   1.1693396e+00   4.3992039e-01   1.5229856e+00   5.7289880e-01   7.1018625e-02   1.0912369e+00   7.9438338e-01   6.2516829e-01   6.8174536e-01  -5.0885723e-02   5.5537818e-02   1.7936152e-01   3.0571845e-01  -1.8255617e-02  -3.0898239e-01  -2.5686865e-01  -6.3839081e-01
   4.2237842e+01   6.6396935e+01   1.0717695e+00   4.2196352e-01   1.5741636e+00   6.3862507e-01   8.0052341e-02   1.3153471e+00   7.2771830e-01   7.9882482e-01   7.3969512e-01  -8.3336782e-03   8.8550347e-03  -2.7843527e-01   1.9426969e-02   6.4840714e-02   1.7616047e-01   8.5610035e-01  -5.5409147e-01
   4.0213733e+01   6.9455455e+01   9.9232873e-01   4.4264511e-01   1.5855807e+00   6.3296223e-01   7.7302233e-02   1.0505657e+00   8.3231573e-01   7.3966732e-01   6.9224672e-01   2.6187485e-03   3.3385168e-02  -2.7039470e-01   2.6926415e-01   3.9938237e-02   1.1707438e-01   3.5503314e-01  -4.5481362e-01
   4.3718494e+01   6.5659786e+01   1.0293192e+00   3.8285872e-01   1.5305559e+00   5.5128253e-01   7.2765923e-02   1.1072000e+00   5.9014633e-01   6.1142590e-01   5.5714224e-01  -2.5520097e-02   1.3066002e-02   2.7077729e-01  -2.3496751e-01  -1.6585945e-02  -3.1352523e-01   6.9799680e-02  -2.2425259e-01
   3.7757736e+01   6.7125163e+01   1.0287199e+00   4.1908338e-01   1.4767306e+00   5.9902947e-01   7.0105844e-02   1.1854438e+00   7.5868221e-01   7.2963728e-01   5.1074834e-01  -3.1149850e-02  -6.7696194e-02   2.8161280e-01   3.1177485e-01  -1.7749557e-02  -8.1224376e-02   3.7544467e-01  -5.8121367e-01
   4.4379352e+01   6.8311321e+01   1.0073783e+00   4.4764993e-01   1.4486623e+00   6.0086297e-01   7.9655358e-02   1.2008136e+00   8.4642531e-01   6.0646102e-01   4.7755068e-01   3.8543053e-02   9.6772488e-03  -1.6215150e-01  -1.4587817e-01  -5.9734764e-02   3.3908812e-01  -2.4100626e-01   2.5260983e-01
   4.3530468e+01   6.9367118e+01   1.1652069e+00   3.9512826e-01   1.4859137e+00   5.5422267e-01   6.9217447e-02   1.1809119e+00   6.8281922e-01   5.9899803e-01   4.4138865e-01  -2.8541758e-02   7.2280770e-02  -7.4265927e-02  -6.6127017e-03   3.3632333e-02   1.4036511e-01  -1.4099071e-01  -5.3331825e-01
   3.8689747e+01   7.0892791e+01   1.0291844e+00   4.1794459e-01   1.5404076e+00   5.7901361e-01   7.1394603e-02   1.1999537e+00   6.9792601e-01   8.5170448e-01   7.6715708e-01   5.9419282e-02   7.4737865e-02   5.0302509e-03  -2.1396199e-01  -5.9791084e-02   2.1468683e-01   1.5716737e-01  -4.6233651e-01
   3.8945192e+01   6.4943596e+01   1.1698248e+00   4.3417173e-01   1.5551146e+00   6.2121622e-01   7.1192611e-02   1.1440610e+00   8.4939290e-01   6.6966536e-01   4.9490086e-01   4.7699067e-02  -3.6990174e-02   1.4411553e-01   8.9343886e-02  -6.5836325e-02  -1.7819031e-01   3.3180581e-01   1.3493920e-01
   4.1652372e+01   6.1537087e+01   1.1164390e+00   4.4574582e-01   1.5165393e+00   5.9816715e-01   7.7180923e-02   1.0724751e+00   7.5181503e-01   7.9260414e-01   5.4512838e-01  -7.4373355e-02  -3.1955059e-02  -1.2703102e-01   3.1754058e-01  -2.7577855e-02  -1.7665892e-01   5.1288214e-02   3.9976208e-01
   4.3885651e+01   7.1365072e+01   1.0812160e+00   4.4063029e-01   1.6565811e+00   5.6922082e-01   7.7193843e-02   1.3108601e+00   6.3938824e-01   6.5943309e-01   5.5762123e-01  -1.6999613e-02   4.9938750e-02   3.1637927e-01   1.1372793e-01  -8.2246502e-02  -1.1088067e-01  -2.0496929e-01  -5.2343771e-02
   3.7472948e+01   6.8292344e+01   1.1331891e+00   3.8796920e-01   1.4726679e+00   6.0714594e-01   6.8390146e-02   1.1819746e+00   8.2071719e-01   7.5363652e-01   4.3687598e-01  -2.6845758e-02  -1.0815259e-02   2.7940999e-01   3.2955665e-01   7.7402821e-02  -1.4940533e-01   7.6875091e-01  -2.8373613e-01
   3.9355798e+01   6.6224204e+01   1.0045669e+00   4.3043367e-01   1.6503503e+00   6.2900350e-01   6.7554561e-02   1.2444693e+00   7.8359395e-01   7.9290704e-01   6.1092465e-01  -4.0764672e-02   5.3417095e-02  -1.2155860e-01   1.3756234e-01   6.6275265e-03  -9.6026273e-02  -4.8865662e-01  -5.0607572e-01
   3.8126839e+01   7.1523861e+01   1.0650438e+00   3.8941584e-01   1.5014320e+00   5.6239832e-01   7.1297786e-02   1.2381132e+00   5.4514868e-01   7.3553815e-01   4.3144714e-01   1.4196228e-02  -3.2081434e-02  -1.5348012e-01   2.8072145e-01  -5.6917371e-02   3.2105284e-01   5.5289663e-01  -6.1762967e-02
   4.4053026e+01   6.5934779e+01   1.0782538e+00   4.2512408e-01   1.5691728e+00   5.5219944e-01   7.7468099e-02   1.1939211e+00   7.4532139e-01   6.3498055e-01   6.3005371e-01  -2.3423801e-02  -6.7299515e-02   3.3752930e-01  -8.8107605e-02   8.2081834e-03   2.9725216e-01   3.7394599e-01   1.0494806e-01
   4.2152307e+01   6.1753169e+01   1.1698710e+00   3.8682773e-01   1.6452361e+00   6.4496972e-01   7.6427011e-02   1.1867139e+00   8.1299302e-01   8.2802835e-01   5.0900673e-01   5.8788189e-02   4.3208180e-02  -5.6810757e-02   1.3352997e-02  -5.0796221e-02   1.7439055e-01   7.8441524e-01   8.4531901e-01
   4.1641411e+01   6.8852317e+01   1.0625960e+00   4.5222046e-01   1.6738672e+00   5.8476217e-01   7.8877705e-02   1.1955820e+00   5.3315736e-01   6.7162796e-01   7.3404221e-01   7.8151845e-02   3.4888634e-02   3.2184178e-02   1.0146971e-01   7.7382640e-02   2.7930230e-01   5.7283591e-01   6.0163138e-01
   3.8278836e+01   6.3639904e+01   1.1730581e+00   3.9905997e-01   1.4307304e+00   5.9904566e-01   7.5462536e-02   1.1809660e+00   6.3762783e-01   7.6359119e-01   4.7870225e-01   5.5348052e-02  -4.5931516e-02   2.8166454e-01  -1.0286595e-01   2.6653114e-02  -1.2496661e-01   6.3020251e-01  -2.7169908e-01
   3.8782435e+01   6.5583253e+01   1.0703556e+00   4.3627593e-01   1.4913085e+00   6.5165766e-01   6.8273028e-02   1.2632366e+00   7.3482719e-01   8.2663157e-01   4.3087365e-01  -7.9812521e-02   1.5385009e-02   9.7046511e-02   3.1985802e-01   6.0268643e-02  -3.2162903e-01   5.4433305e-02  -1.0613282e-01
   4.1758864e+01   6.4063892e+01   1.0466314e+00   4.0779734e-01   1.4934680e+00   5.7205624e-01   7.4536488e-02   1.3110266e+00   6.5351683e-01   7.9067258e-01   7.5502011e-01  -2.1281793e-02   2.0815133e-02   1.6005327e-01   2.8240647e-02  -6.7600693e-02   2.3359364e-01  -2.7216006e-01   7.7130617e-01
   4.4477108e+01   6.0954827e+01   1.1416839e+00   4.4268396e-01   1.5081517e+00   6.4519942e-01   6.7590347e-02   1.2995594e+00   7.6430038e-01   6.3710683e-01   6.0079523e-01   2.7932837e-02  -4.4596414e-03  -3.0265077e-01  -4.7759517e-02  -8.3223015e-02  -9.0596931e-02   2.3387432e-01   6.2331491e-01
   4.2121307e+01   6.4880130e+01   1.0937154e+00   4.2658765e-01   1.4835364e+00   5.8664521e-01   7.4006049e-02   1.3398940e+00   7.8078524e-01   7.4409018e-01   4.5852884e-01   3.1203643e-02   4.5613966e-02   1.2863602e-01   2.2164992e-02  -7.7031260e-02  -1.1871813e-01   1.7308186e-01   1.6744260e-01
   4.0225356e+01   6.8422240e+01   9.9232793e-01   4.2545487e-01   1.4393769e+00   5.8911581e-01   7.7131766e-02   1.1681279e+00   7.6120692e-01   7.5518086e-01   7.3295576e-01   4.0480592e-02   7.7538788e-02   3.2555940e-01   3.2980838e-01   4.5105435e-02  -3.3694588e-01  -2.0437251e-01   3.0009324e-01
   3.9041550e+01   6.6983152e+01   1.0431482e+00   3.9910575e-01   1.6701052e+00   5.6807615e-01   7.5105260e-02   1.0315123e+00   8.1627453e-01   6.0214888e-01   6.8679178e-01   2.8725329e-03   3.8241515e-02   3.3118688e-01  -1.4722638e-01   7.7378225e-03  -2.8928330e-01  -5.5585473e-01  -4.6320462e-01
   4.0870859e+01   6.3945594e+01   1.1290631e+00   4.3941311e-01   1.4814408e+00   6.0649467e-01   7.4456815e-02   1.1549949e+00   5.4447198e-01   5.2932384e-01   5.8553412e-01  -1.1687915e-02   2.6834394e-02  -3.1424946e-01   7.2890593e-02  -6.5598409e-02  -1.8247963e-01   1.4173998e-01  -1.5192141e-01
   3.9892980e+01   6.4949521e+01   1.1586751e+00   4.2923985e-01   1.5430515e+00   5.8528526e-01   7.3129991e-02   1.0506851e+00   6.0703438e-01   5.8250025e-01   6.7785385e-01   4.3504316e-02  -8.6036172e-02   2.6462377e-01   1.6714396e-01  -3.9272743e-02   8.2795055e-02  -7.6634713e-01  -5.6844139e-01
   3.7533383e+01   6.0748714e+01   1.0810669e+00   3.9859689e-01   1.5914336e+00   6.0568900e-01   7.1552978e-02   1.1735132e+00   8.5480443e-01   7.5054342e-01   6.9349609e-01   3.6143574e-02  -4.1023250e-02  -4.7258797e-02  -1.2860779e-01   1.8003654e-02   2.9410871e-01   6.8433052e-01  -5.6065473e-01
   4.3084744e+01   6.3342327e+01   1.0552985e+00   4.1988231e-01   1.4172573e+00   5.7507188e-01   7.0599721e-02   1.1286250e+00   8.0833211e-01   7.8868235e-01   7.0251402e-01   3.4746747e-02   6.5324075e-02  -3.0004562e-01   4.7494796e-03   1.4930949e-02  -2.6194703e-01  -9.5630959e-02   4.8311012e-01
   4.0088423e+01   6.6673074e+01   1.0631875e+00   4.1243015e-01   1.5323633e+00   6.1725856e-01   7.8236879e-02   1.0552407e+00   7.2384771e-01   6.3145136e-01   6.0676141e-01  -5.2745711e-02   5.8050513e-02  -2.4222730e-01  -6.0864786e-02   2.8070518e-02   9.8855412e-02  -6.2700608e-01  -1.0529245e-01
   4.0982494e+01   6.6466058e+01   1.0882441e+00   4.4869274e-01   1.6056459e+00   5.6090832e-01   7.5899114e-02   1.0556736e+00   8.2151529e-01   6.3793707e-01   5.0815725e-01   3.7669469e-02  -8.1565498e-02   1.0427380e-02  -2.9053833e-01   4.6167636e-02  -1.0440392e-02  -3.0300836e-01   2.5899434e-01
   4.3206168e+01   6.2467940e+01   1.1703530e+00   4.2990359e-01   1.5043907e+00   6.0551917e-01   6.7807227e-02   1.3510178e+00   6.8159225e-01   7.5809016e-01   7.5072318e-01  -7.7428775e-02   7.8979165e-02   3.9081451e-02   4.5322721e-02   6.1785386e-02   2.9550182e-01  -6.3979014e-01  -3.2214271e-01
   3.9870973e+01   6.3023842e+01   1.0373287e+00   3.8972668e-01   1.4765912e+00   5.7422157e-01   6.8169590e-02   1.1597303e+00   5.7038870e-01   7.9566558e-01   4.2886928e-01   7.4498180e-03  -8.3900939e-02  -1.5251678e-01   3.0282324e-01  -3.4174231e-02   6.0734024e-02   7.6043714e-02  -2.2630836e-01
   4.0517956e+01   6.7469701e+01   1.0952425e+00   4.5054434e-01   1.4688405e+00   6.0635851e-01   7.9438641e-02   1.1571725e+00   8.5195044e-01   6.5588614e-01   7.3013388e-01   6.6426796e-02   8.5849256e-02  -2.2289012e-01   2.1668607e-02  -6.9065363e-02  -8.5765226e-02  -3.1916414e-01  -3.6371831e-01
   3.7793318e+01   6.0481420e+01   1.0729757e+00   4.3827025e-01   1.5695745e+00   5.6590676e-01   7.8048260e-02   1.3318630e+00   7.2322801e-01   6.5524709e-01   5.4207213e-01   6.7493381e-02   2.3742078e-02   1.6543245e-01  -1.9859984e-01   2.6309220e-02  -2.4478410e-01   5.2314332e-01  -6.4947858e-01
   4.1985742e+01   6.7488256e+01   9.9396105e-01   4.1595739e-01   1.4310742e+00   6.2058880e-01   7.3453374e-02   1.0889233e+00   7.4174609e-01   8.2596107e-01   7.3029515e-01   3.1210884e-02  -7.1534032e-02  -3.1472647e-01   2.1460832e-01   4.2454902e-02   3.0868789e-01   3.7542330e-01   1.7663772e-01
   3.8548237e+01   6.9427154e+01   1.0101926e+00   4.0171323e-01   1.5165185e+00   6.2170392e-01   7.2127083e-02   1.2104337e+00   6.0142326e-01   8.0219345e-01   7.6240511e-01   8.4658061e-02  -5.2623977e-03  -1.9337374e-01   6.8347744e-02   6.0866377e-02  -2.5945886e-01  -1.4729053e-01   1.2628068e-01
   4.3682095e+01   6.7040309e+01   1.0699613e+00   4.1273422e-01   1.4492613e+00   5.7594476e-01   7.1359767e-02   1.3254981e+00   8.0166577e-01   6.1750931e-01   7.7116761e-01   8.5426866e-02  -5.9137696e-02  -1.0690846e-01  -1.7656182e-01  -3.3125369e-02  -2.5969351e-01  -3.3343165e-01  -4.7976718e-01
   4.3418590e+01   6.3979692e+01   1.0247197e+00   4.0394770e-01   1.4571492e+00   6.3695838e-01   7.5426521e-02   1.1136787e+00   8.6902776e-01   5.5385291e-01   4.4486520e-01   8.3260689e-03   1.3315298e-02  -2.0061059e-01   3.2745875e-02   6.1484069e-02  -9.2506209e-02   7.7340730e-01   4.8526669e-03
   4.2439069e+01   6.6759845e+01   1.1544648e+00   4.3481967e-01   1.4438064e+00   5.7333792e-01   7.0752427e-02   1.1799105e+00   8.2864189e-01   6.3398982e-01   6.9719578e-01   4.6634587e-02  -4.7764695e-02  -8.5623918e-02   4.7830385e-02   4.4795257e-02  -2.6630590e-01   1.5706257e-01   8.2156929e-01
   3.9317888e+01   6.7692683e+01   1.1237810e+00   3.9690121e-01   1.4185104e+00   6.0213399e-01   6.9221362e-02   1.3274019e+00   8.6515217e-01   7.8901425e-01   7.5537916e-01  -5.5190393e-02  -4.7173919e-02   1.0379546e-01  -3.3724262e-01  -5.8187348e-02   1.5766007e-01  -1.3971350e-01  -7.6864067e-01
   3.8422099e+01   6.2054885e+01   1.0354096e+00   4.4670557e-01   1.5266309e+00   5.8917442e-01   7.5014625e-02   1.2794535e+00   6.1479480e-01   7.7623981e-01   5.2340950e-01  -7.0905307e-02   2.1486080e-02   2.3441242e-01   2.2768235e-01  -1.9022150e-02  -7.1972138e-03  -5.5008336e-01  -5.5977963e-01
   4.0615490e+01   6.5266705e+01   1.0123872e+00   4.3855926e-01   1.5987697e+00   5.7889774e-01   6.8628141e-02   1.0444074e+00   7.7419502e-01   6.4655832e-01   6.7452547e-01  -2.3775031e-03   6.2525545e-02  -8.2738224e-03   3.4291838e-01  -2.3982209e-02  -3.1285019e-01   6.8621827e-01  -7.4027398e-01
   4.1313512e+01   6.4194268e+01   9.9298780e-01   4.4250817e-01   1.4534942e+00   5.8602737e-01   7.3151490e-02   1.1534330e+00   6.3985605e-01   6.1187999e-01   4.6444079e-01   6.4715726e-02  -6.5182291e-03   1.7819077e-01   2.4150030e-01  -2.8765317e-02  -2.4484731e-02  -6.1450140e-01  -5.6754375e-01
   4.0122815e+01   7.0960272e+01   1.0259824e+00   3.8408344e-01   1.6140567e+00   6.1439435e-01   7.6499773e-02   1.1474823e+00   5.4824362e-01   7.7734317e-01   7.2614319e-01   1.8994410e-02  -1.0553645e-02  -1.0805679e-02   2.2930042e-01   7.1410949e-02   2.0548666e-01  -7.3228648e-01   3.7630516e-01
   3.8462676e+01   6.7193068e+01   1.0129527e+00   4.4061131e-01   1.4746331e+00   5.5642203e-01   7.2361269e-02   1.3251475e+00   5.5957361e-01   6.7356783e-01   7.1772430e-01   5.4828279e-02   5.1089330e-02  -2.9099898e-01  -2.3058050e-01   3.0791084e-02  -2.6198194e-01   8.4837466e-01  -7.5171219e-01
   4.1684604e+01   6.8475102e+01   1.1403630e+00   4.2698260e-01   1.5273329e+00   5.5202097e-01   6.9414365e-02   1.2995479e+00   7.7289620e-01   6.1879233e-01   7.3487089e-01  -7.9878852e-02  -5.1410429e-02   2.4394197e-01   3.4277001e-01   7.4093957e-03  -2.0586805e-01   4.3847936e-01   8.1732973e-02
   3.8703025e+01   6.7361997e+01   1.1467481e+00   4.0680175e-01   1.6680912e+00   6.0343069e-01   6.9258737e-02   1.0366211e+00   8.3067720e-01   5.9900569e-01   6.8893820e-01  -8.6158005e-02  -2.4158572e-02   2.6567739e-01   2.6784905e-01   7.5224738e-02   2.5500863e-01  -3.7431053e-01  -4.6838009e-01
   3.7767460e+01   6.9629408e+01   1.1662476e+00   3.8915565e-01   1.6477503e+00   5.7919888e-01   7.3736520e-02   1.3387235e+00   8.3110785e-01   7.3626587e-01   4.4727263e-01  -8.0414547e-02   7.3148543e-02   1.8889249e-01  -1.9363054e-01  -6.4461004e-02   1.2793983e-01   2.1406319e-01  -6.9218193e-01
   4.4388221e+01   6.1105701e+01   1.1110072e+00   3.9294102e-01   1.4455604e+00   6.0685527e-01   7.9418251e-02   1.0269593e+00   8.4510493e-01   8.0912747e-01   6.7975949e-01   5.0343425e-02   4.0249501e-03   1.7118072e-01  -1.7558517e-01   1.6027860e-02   8.5158466e-03   1.8695619e-01   7.1691703e-01
   3.9825883e+01   6.1903860e+01   1.0081215e+00   3.8372246e-01   1.5050249e+00   5.8769708e-01   6.8523113e-02   1.3515674e+00   5.5374520e-01   5.7562267e-01   6.6233712e-01   9.4698336e-03  -2.0760847e-02   3.1869475e-01   1.9835897e-01   6.2006031e-02  -3.4011480e-02   7.3204696e-01   3.9969239e-01
   4.3967473e+01   6.8177883e+01   1.0243430e+00   4.3452101e-01   1.5045108e+00   5.6015101e-01   7.1534429e-02   1.0329706e+00   7.4486654e-01   6.1365858e-01   4.3034150e-01  -7.9394219e-02   7.0231934e-02   1.7711218e-01  -2.9953509e-01   4.3635468e-02   2.2196754e-01   6.4649966e-01  -4.0629417e-01
   4.4021429e+01   6.7553420e+01   1.0312078e+00   4.0721070e-01   1.5394235e+00   5.5118602e-01   6.8127009e-02   1.0573560e+00   8.4580315e-01   7.9914112e-01   7.6022448e-01  -1.6308227e-02  -6.3669463e-02  -1.3366561e-01   5.5262248e-03   8.4477778e-02   5.5933825e-02   1.5445894e-01   5.8922961e-01
   4.1354467e+01   6.9799723e+01   1.0394879e+00   4.0564725e-01   1.4883094e+00   6.3307183e-01   7.1740897e-02   1.3414774e+00   7.5812331e-01   6.2239889e-01   6.2626591e-01   7.6937595e-02   1.6006576e-02   3.2698443e-01   2.2825762e-01   2.6006421e-02   1.8259640e-01  -2.7720180e-02  -3.8945351e-01
   4.2944574e+01   6.6899749e+01   1.0851404e+00   3.8717384e-01   1.5878353e+00   5.9075288e-01   7.7277899e-02   1.2421453e+00   7.4498467e-01   6.5783009e-01   4.3631678e-01  -3.7822971e-02  -8.5146552e-02   3.1502488e-01   2.7114502e-02   3.7265371e-02   2.6001020e-01  -3.0685223e-01  -2.7167757e-01
   4.3275493e+01   6.7717348e+01   1.0271924e+00   4.0286754e-01   1.4533684e+00   6.0494295e-01   7.8744979e-02   1.1803941e+00   7.5248240e-01   6.4250842e-01   7.4535740e-01  -5.4250198e-02  -5.5797831e-02  -9.8528120e-02   2.2301287e-01  -1.1128195e-02   1.3778218e-01   3.6498984e-01  -5.7261934e-01
   4.0334927e+01   6.7334054e+01   1.0407865e+00   4.2002417e-01   1.5527230e+00   5.9672483e-01   7.8460719e-02   1.0286558e+00   7.0221626e-01   5.6893185e-01   4.9801802e-01   2.4310708e-02   7.5861825e-02   5.1954229e-02  -4.2900305e-02  -1.2845465e-02   6.5081552e-03  -7.0300205e-01   7.6083407e-01
   4.1248191e+01   6.9732677e+01   1.1515538e+00   4.0916167e-01   1.5448165e+00   6.3016539e-01   7.7432768e-02   1.0942651e+00   6.8288202e-01   7.0322300e-01   6.4765269e-01  -7.8047143e-02  -7.3908618e-02  -3.1240243e-01  -1.3953174e-01   2.3915499e-02  -7.9156132e-02  -6.0126558e-01   4.2176205e-01
   4.0575316e+01   6.1367314e+01   1.0694072e+00   4.4381332e-01   1.6297005e+00   6.0429468e-01   7.6621776e-02   1.1707351e+00   6.2292132e-01   7.4458292e-01   6.2502904e-01   1.0766669e-02   4.0050069e-02   1.4493789e-02   3.0826277e-03  -4.0353763e-02  -2.1866898e-01   7.0631101e-01   4.7058761e-01
   3.7481495e+01   6.6366635e+01   1.1199213e+00   4.4581707e-01   1.6782814e+00   5.7705154e-01   6.7389239e-02   1.2871698e+00   6.1486312e-01   8.6050076e-01   6.5010824e-01  -6.7174960e-02   5.0195745e-02   8.9631651e-02   2.4252617e-02  -2.0097980e-02   1.9656424e-01  -4.7406819e-01  -3.5940162e-01
   4.1873420e+01   6.3065265e+01   9.8989728e-01   4.5230855e-01   1.4220849e+00   5.7351056e-01   7.4087733e-02   1.2686983e+00   6.5694863e-01   8.0047066e-01   5.1336098e-01   7.0605716e-02   1.2828748e-02  -3.4202078e-01   9.7204789e-02   8.2441541e-02   1.1898475e-01   5.7479649e-01   2.6866498e-01
   4.1985331e+01   6.5304437e+01   1.0231525e+00   4.0812616e-01   1.6798102e+00   6.3540390e-01   7.4121131e-02   1.1402760e+00   5.7779406e-01   6.8179381e-01   5.3147659e-01  -1.0513901e-02   6.5473308e-02   9.4819491e-02  -1.4423485e-01  -1.4085117e-02   2.2512501e-02  -9.7867435e-02  -2.4455575e-01
   4.0224786e+01   6.9888331e+01   1.0070376e+00   3.8574421e-01   1.6714137e+00   5.8635124e-01   7.6467232e-02   1.3242664e+00   7.0423542e-01   7.1655390e-01   6.9370603e-01   5.8639403e-02   3.7105039e-02  -1.8219555e-01  -2.6041644e-01   5.3194854e-02   1.0228850e-01  -8.2774271e-01   1.4659923e-01
   4.3629047e+01   6.5709250e+01   1.0464399e+00   3.9862698e-01   1.6680462e+00   6.4721404e-01   7.7709129e-02   1.0957130e+00   5.3159571e-01   7.1400598e-01   4.4731848e-01  -7.6304283e-02  -1.4875741e-02  -2.2596374e-02  -1.5534014e-01  -3.6371809e-02  -1.5951521e-01  -1.8421882e-02   2.0835599e-01
   4.3110425e+01   6.5542805e+01   1.0518293e+00   4.1983652e-01   1.5895367e+00   5.7488353e-01   7.2927582e-02   1.0841159e+00   5.9560858e-01   7.8500550e-01   6.1423214e-01   5.0757261e-02   6.3259075e-02   3.3815295e-01   1.9808893e-01   1.4819189e-03   1.9309495e-01   1.3644290e-01  -1.6588275e-01
   4.3816535e+01   6.8084196e+01   1.1054467e+00   4.1514407e-01   1.4975421e+00   5.7204318e-01   7.0014582e-02   1.3481247e+00   7.6545843e-01   5.5183914e-01   7.4637399e-01  -3.3100089e-03   3.7543145e-02  -1.7368930e-01   7.8767464e-02   7.6471659e-02   6.2808760e-02   7.3460596e-01  -9.7789777e-02
   4.0736082e+01   6.5232958e+01   1.0756597e+00   3.9266455e-01   1.4401518e+00   6.2817160e-01   7.9812539e-02   1.3086134e+00   7.4514555e-01   5.7605793e-01   5.6250010e-01  -5.8767259e-02  -8.4172685e-02   6.2466613e-03   2.8457279e-01  -2.3343598e-02   1.6771818e-01   7.6349018e-01  -2.3541787e-01
   4.1633847e+01   6.6796250e+01   1.1609295e+00   3.9162421e-01   1.4796946e+00   6.5252178e-01   7.4359607e-02   1.1902735e+00   7.8344155e-01   6.2748148e-01   6.0295420e-01   3.7530764e-02   6.0752437e-02   7.7295710e-02  -2.5757272e-01  -8.0848975e-02  -1.5974905e-01   6.3082293e-01  -1.9485580e-01
   4.3423603e+01   6.6703752e+01   1.1538004e+00   4.2730447e-01   1.4749446e+00   5.8756306e-01   7.7357469e-02   1.1664361e+00   6.8040283e-01   5.6730417e-01   5.7703651e-01   5.3706617e-03   5.0606791e-02   3.4465227e-01  -1.7743851e-01   1.4618731e-02   1.0969640e-01  -3.7435490e-01  -4.4093756e-01
   4.2269467e+01   6.6646675e+01   1.1581299e+00   3.8749598e-01   1.5506291e+00   5.6064875e-01   6.8944445e-02   1.2538410e+00   7.7223805e-01   7.5818570e-01   6.9968792e-01   7.4043235e-03  -5.8726606e-02   2.7292796e-01   3.1029157e-01   1.9274789e-02  -2.3697432e-01  -5.9570231e-01   3.4087665e-01
   3.8869140e+01   6.7933158e+01   1.1667584e+00   4.1055282e-01   1.5626430e+00   5.9242081e-01   7.8425710e-02   1.0311792e+00   8.5706323e-01   5.3252174e-01   4.5246531e-01  -8.1068697e-02  -7.2048921e-03  -1.0793061e-01   1.9725247e-01   1.8996040e-02   1.9939580e-01   4.7754413e-01   6.3284877e-01
   4.0582161e+01   6.2473418e+01   1.1332724e+00   4.3348150e-01   1.4672466e+00   6.2173124e-01   6.8961488e-02   1.3154946e+00   5.9356659e-01   7.2186240e-01   7.1142481e-01   4.4130384e-02  -3.2238138e-02   2.1114925e-01  -1.1749034e-01   2.8017724e-03   1.6325227e-01  -2.9915597e-01   8.2062599e-01
   4.1055561e+01   6.7519219e+01   9.9030334e-01   4.2320918e-01   1.5366604e+00   6.4033823e-01   7.8393772e-02   1.2189949e+00   7.0768238e-01   8.4688947e-01   7.4320864e-01   9.9164557e-03   7.6200763e-02  -4.8231557e-02  -1.2966428e-01  -7.3697836e-02  -9.0214801e-03   3.4469662e-01   7.4405479e-01
   3.7999537e+01   6.9739483e+01   1.1648999e+00   4.3224241e-01   1.5800885e+00   5.6166830e-01   7.6489066e-02   1.2695541e+00   6.3102150e-01   8.1810485e-01   5.4931212e-01  -2.2547083e-02   7.5310074e-03  -1.1475855e-02  -6.3399786e-02   6.2443131e-02   1.4305378e-01  -7.9773586e-01  -3.6701707e-01
   3.9482382e+01   6.1949615e+01   1.0429275e+00   4.1826460e-01   1.4205459e+00   5.8135063e-01   7.2873641e-02   1.1837203e+00   7.2784576e-01   8.0592636e-01   7.2777383e-01   5.9135210e-02  -5.2397280e-02   3.3214831e-01   4.5269070e-02  -7.2255306e-02  -2.3348440e-01   7.6354672e-01  -1.3858149e-01
   4.4297153e+01   6.2355462e+01   9.9340265e-01   4.4035576e-01   1.6196567e+00   5.9961482e-01   7.4363256e-02   1.2236822e+00   7.9088981e-01   6.2196736e-01   6.7040771e-01  -1.7019484e-02   3.4359923e-02  -1.9834973e-01   2.2586569e-01  -4.9514393e-02  -1.2124245e-01  -6.3041920e-01  -8.1899161e-01
   4.0291386e+01   6.6400680e+01   1.1245640e+00   3.9986291e-01   1.5087019e+00   6.4083917e-01   7.7055559e-02   1.0586094e+00   7.4572632e-01   7.5327900e-01   4.5930499e-01  -1.5432655e-02   4.5753458e-02   1.8489367e-01  -1.0311141e-01   1.6471976e-02   3.6214132e-02  -3.3600549e-01   6.1625370e-01
   3.7712047e+01   6.0854181e+01   9.9457539e-01   4.1845136e-01   1.5112313e+00   5.8417981e-01   7.4518271e-02   1.1925979e+00   5.9644606e-01   7.8806564e-01   4.5729488e-01  -5.8808890e-02  -3.6652967e-02   2.1312475e-01   1.8518018e-01   1.1755668e-02   3.4075108e-01   6.7552627e-01   3.9980358e-01
   4.3009372e+01   6.1280413e+01   1.0864453e+00   4.0772098e-01   1.4720062e+00   6.5082584e-01   7.7044804e-02   1.3031518e+00   6.8857834e-01   8.0447702e-01   6.4013235e-01  -1.2002765e-02  -3.5675791e-02   1.5726093e-01   3.0992781e-01   6.5122321e-02  -1.0192159e-01   3.9927542e-02  -5.3563054e-01
   3.9050820e+01   6.6762741e+01   1.1319161e+00   4.2556701e-01   1.4955175e+00   5.8348599e-01   6.9401135e-02   1.2136327e+00   7.3857908e-01   7.2051621e-01   6.8479092e-01  -4.2304981e-02   4.1422411e-02   1.5900259e-01  -3.0288790e-01  -6.9684807e-02  -1.7548445e-01  -8.5913325e-01   2.0766821e-01
   3.9467897e+01   7.1093804e+01   1.0660399e+00   4.5084722e-01   1.5233955e+00   5.5913414e-01   7.4656229e-02   1.1339830e+00   8.5198594e-01   6.3365584e-01   5.1085853e-01  -5.3187332e-02   7.5785725e-02  -4.1979389e-02  -1.0270350e-01  -7.8826833e-02   1.2224461e-01   2.1662843e-02  -7.3959516e-01
   3.8635544e+01   6.5533245e+01   1.0133517e+00   4.1577542e-01   1.5428640e+00   5.9734329e-01   6.8606832e-02   1.3527685e+00   7.4773177e-01   6.3309865e-01   7.4775238e-01   2.5543294e-02  -1.8374383e-02  -1.4345655e-01  -2.6826454e-01   1.5539898e-02   2.8407362e-01  -7.5209926e-02   3.7416646e-01
   4.0729303e+01   6.4490908e+01   1.0379562e+00   4.2699048e-01   1.4300537e+00   6.2339409e-01   7.3246720e-02   1.0578032e+00   7.4343765e-01   6.4294453e-01   5.1745447e-01  -1.0070890e-02  -3.8893514e-02  -3.3047032e-01   2.9324064e-01  -2.0584550e-02  -1.3771611e-01   8.3077834e-01  -1.5565346e-01
   4.1796525e+01   6.6861961e+01   1.1696027e+00   4.2659785e-01   1.6473687e+00   5.8080628e-01   7.4749588e-02   1.0419588e+00   7.4601654e-01   7.0678037e-01   7.4825786e-01  -3.0063909e-02   6.9637163e-02   2.7316323e-01   1.1652871e-01  -8.0126689e-03   1.1751177e-01   1.9653378e-01  -1.7428498e-01
   4.3367045e+01   6.3472576e+01   1.1417008e+00   4.1730304e-01   1.5529616e+00   6.1838943e-01   7.8478796e-02   1.3649637e+00   8.1614487e-01   6.9149720e-01   5.4644901e-01   7.9324689e-02  -9.3710082e-03   5.2655960e-02  -1.1319046e-01   1.9179630e-02  -1.2144023e-01  -2.2554281e-01  -7.8215562e-01
   3.7783004e+01   6.2738825e+01   1.0630132e+00   4.0773922e-01   1.6696001e+00   6.4695278e-01   7.2780889e-02   1.3722153e+00   8.3081054e-01   8.3058977e-01   6.4384892e-01  -2.7235154e-02   8.2563666e-02  -2.8693039e-01   2.7036529e-01  -7.0152895e-02  -2.2315481e-01   7.3050783e-01  -9.5312129e-03
   4.0279761e+01   6.8369343e+01   1.1173522e+00   4.4577425e-01   1.6109019e+00   5.5034348e-01   7.9739292e-02   1.2483755e+00   6.1243811e-01   6.2163258e-01   7.2101199e-01  -3.5597322e-04   2.0202896e-02  -2.5352545e-02  -1.5414817e-01   7.0096539e-02  -3.0577812e-01  -3.4825479e-01   5.4651176e-01
   3.8026654e+01   6.8569864e+01   1.1645324e+00   4.1907841e-01   1.5734544e+00   5.5482544e-01   7.5872943e-02   1.1328902e+00   5.6518263e-01   8.6787530e-01   6.2560527e-01  -7.2651063e-02  -1.7204647e-02   1.0938857e-01  -1.8541644e-01   4.6268671e-02  -3.1088070e-01   3.8683083e-01  -5.6351835e-01
   4.3829787e+01   6.8600009e+01   1.0860521e+00   4.3106822e-01   1.4533051e+00   6.2852858e-01   7.0723889e-02   1.1356834e+00   8.1926886e-01   8.3488412e-01   4.9031494e-01   7.0906899e-02  -2.8781594e-02  -1.1682128e-01   1.0165082e-01   3.8176865e-02  -3.7946064e-02  -6.8350504e-02  -4.4845392e-01
   4.0521348e+01   6.8531466e+01   1.1557804e+00   4.3842608e-01   1.4771149e+00   5.6513725e-01   7.9244265e-02   1.2455821e+00   6.7504576e-01   6.1654949e-01   7.3672362e-01   1.3067149e-02  -8.2491969e-02   1.7169788e-01   2.2916000e-01   1.0164222e-02  -2.8935321e-01  -3.5479308e-01  -2.9441575e-02
   3.8139399e+01   6.1299505e+01   1.0599711e+00   4.5268059e-01   1.5528807e+00   5.5602821e-01   7.4206840e-02   1.3396184e+00   6.3924659e-01   6.3273209e-01   5.5963264e-01   5.0292320e-02  -5.7835338e-02   3.3048463e-01  -9.8296223e-02  -2.5630550e-02   2.0990636e-01   7.7428420e-01   2.5369099e-01
   3.8072872e+01   6.4417056e+01   1.1581875e+00   3.9771538e-01   1.5831396e+00   5.9480263e-01   6.8190716e-02   1.1636658e+00   8.2947108e-01   5.3529415e-01   6.1089141e-01   5.9692496e-02  -5.4045583e-02  -1.9741274e-01   7.4840149e-02  -3.6039777e-02  -2.4446735e-01   6.3993989e-01   7.6122621e-01
   4.2511468e+01   6.3338221e+01   1.1232657e+00   3.8089207e-01   1.4973009e+00   6.1608885e-01   7.6001927e-02   1.0585358e+00   7.4170685e-01   7.6094423e-01   5.3506834e-01   8.0706819e-02   4.1539734e-03   3.1558837e-01  -9.1786705e-02  -6.1734905e-03  -1.5955355e-01  -5.3087653e-01   3.2168853e-02
   3.8722207e+01   6.9820049e+01   1.0577735e+00   4.0531786e-01   1.4429807e+00   6.4950660e-01   7.7177855e-02   1.3499767e+00   5.7103810e-01   7.2026209e-01   7.6240429e-01   7.9664249e-02   2.8811282e-02   5.8516638e-03  -2.5518571e-01  -6.2122550e-02   3.2868638e-01   2.4407356e-01  -2.2534943e-01
   3.8556991e+01   6.6168151e+01   1.1545556e+00   4.2464980e-01   1.5825707e+00   6.0861742e-01   6.9214234e-02   1.2083573e+00   7.6097798e-01   8.3039829e-01   6.9587379e-01  -7.5472881e-02  -8.1349292e-02  -3.3202872e-01   2.2070253e-01   1.6802072e-02   2.6203126e-01  -7.9341809e-01   4.6158238e-01
   4.0813467e+01   6.6043980e+01   1.0882756e+00   4.4643218e-01   1.4827948e+00   6.0817859e-01   6.8640358e-02   1.1910163e+00   7.8429270e-01   5.8036007e-01   5.7126262e-01  -2.7915706e-02  -4.5730893e-02   4.5642311e-02   6.8547419e-02  -5.1351305e-02  -1.1848548e-01  -6.2302834e-01   1.0264415e-01
   4.0876056e+01   7.1159262e+01   1.1643774e+00   4.4721137e-01   1.5010440e+00   6.5221807e-01   7.7811328e-02   1.2378675e+00   7.5833179e-01   5.7863524e-01   7.6231649e-01  -1.4096452e-03   4.9308369e-02   2.7847826e-01  -3.2985996e-01  -2.5593646e-02  -6.1378294e-02  -3.6406766e-01  -6.6357049e-01
   3.9060505e+01   6.6815380e+01   1.0221082e+00   4.5272233e-01   1.6633639e+00   6.2518731e-01   7.6818303e-02   1.3327957e+00   6.9548840e-01   7.1610160e-01   5.9693988e-01   1.5530782e-03   8.2259576e-02  -1.8729093e-01   7.3887409e-02   8.4754818e-02  -1.0786543e-01   3.0419297e-01  -1.4174454e-01
   3.8058812e+01   6.2595484e+01   1.1114082e+00   4.3923356e-01   1.6617443e+00   5.6779608e-01   6.8814426e-02   1.1869216e+00   7.4164839e-01   5.5331051e-01   7.6572445e-01   5.4596532e-02   2.7727525e-02   3.3095202e-01   3.0772549e-01   3.6346691e-02   8.0916896e-02   7.3668965e-02  -3.6494442e-01
   3.9655096e+01   7.1525439e+01   1.0723408e+00   4.4497200e-01   1.4507398e+00   5.5562563e-01   7.0429834e-02   1.3646923e+00   7.5012829e-01   5.3245632e-01   4.7477863e-01  -5.9540092e-02  -2.5224103e-02   1.9013675e-01  -5.8213933e-03  -8.2853055e-02   9.6289540e-02  -2.6741020e-01  -1.5435334e-01
   4.3944295e+01   6.5184632e+01   1.1128419e+00   4.3508909e-01   1.6370442e+00   6.2756596e-01   6.7725517e-02   1.2935006e+00   7.7379117e-01   8.3589159e-01   4.6099757e-01   1.1789613e-02   3.9519514e-02   1.2934386e-01   1.1108579e-02   2.4414782e-02  -3.0645530e-01  -5.0214651e-01   6.9638343e-01
   4.1418056e+01   6.7521048e+01   1.0219522e+00   4.3668094e-01   1.5143740e+00   6.5205738e-01   7.0464503e-02   1.2305279e+00   5.7696018e-01   6.4874910e-01   5.4649985e-01   5.5854551e-02  -2.9433797e-02  -9.0266801e-02   8.0853139e-02  -3.4392437e-02  -2.6229762e-01  -2.1259632e-01  -7.7995187e-02
   4.2624905e+01   6.3936999e+01   1.1747315e+00   4.3066699e-01   1.6733304e+00   6.5377678e-01   7.7609868e-02   1.3382295e+00   6.6741408e-01   8.6616968e-01   7.1840364e-01   4.4914317e-02  -3.2349473e-02   4.5103964e-02   1.7774184e-01  -7.0765124e-02   3.2437434e-01  -8.2382469e-02  -3.4269902e-01
   4.3058254e+01   6.3689061e+01   1.0673913e+00   3.9883048e-01   1.4538265e+00   6.0300452e-01   7.5067909e-02   1.2662932e+00   7.4397216e-01   6.7671026e-01   5.5822802e-01  -5.5977921e-02   5.5630448e-03  -2.6892548e-01  -4.7788712e-02   4.8265722e-02   1.0896389e-01   8.4617940e-01  -8.0970607e-01
   3.7840178e+01   6.1760302e+01   1.1230475e+00   3.9277376e-01   1.6227310e+00   5.6314983e-01   7.6601868e-02   1.0319453e+00   6.4772604e-01   6.9385734e-01   7.2000728e-01   7.0735895e-02  -1.3100715e-02   2.3857128e-01  -8.3693909e-02   2.5102825e-02  -1.5823929e-01  -4.2699758e-01  -6.7774991e-01
   4.2909378e+01   6.4648907e+01   1.0810812e+00   4.0024945e-01   1.5185780e+00   6.3765905e-01   7.9794199e-02   1.0857818e+00   8.2044676e-01   5.9227755e-01   5.4154356e-01  -2.9444733e-02  -2.9669616e-02   2.7696947e-01   1.2153034e-02   2.4184303e-02   3.4523914e-01   5.5463493e-02   4.5583915e-01
   4.2360925e+01   6.2622913e+01   1.1431042e+00   4.2486048e-01   1.6145458e+00   5.8912318e-01   7.6703143e-02   1.0541821e+00   6.4765941e-01   8.2616497e-01   4.7269889e-01  -2.3073952e-02  -2.3101821e-02   3.5284888e-02   2.0816158e-01   1.5091696e-02   2.8216321e-01  -5.6933308e-01   7.6756587e-01
   4.1749954e+01   6.7947151e+01   1.1205731e+00   4.0100428e-01   1.5852299e+00   6.2334782e-01   7.6029583e-02   1.1968625e+00   6.9544178e-01   6.0478363e-01   7.6155024e-01   6.8569300e-03   5.3508490e-02   2.1374370e-01   1.9083626e-01   1.8321946e-02   1.7599244e-01   6.1159152e-02   7.1384193e-01
   4.2920344e+01   6.7607962e+01   1.0082243e+00   4.1722287e-01   1.5188571e+00   5.6830198e-01   7.9488992e-02   1.2606141e+00   5.9745882e-01   8.3282224e-01   5.6643645e-01   5.4384908e-02   3.9064230e-02   2.4330034e-01  -1.2736209e-01  -8.0925152e-02  -3.3422314e-01   5.4003415e-01  -5.7802442e-01
   4.3590406e+01   6.7566385e+01   1.0380889e+00   4.2083597e-01   1.4344215e+00   6.1750097e-01   7.9055250e-02   1.2148985e+00   7.3377236e-01   6.1762876e-01   6.7520714e-01  -2.5472688e-02   7.2197934e-02   3.2292377e-01  -2.5804682e-01  -8.2041650e-02   2.0887630e-01   5.0189661e-01  -2.0518006e-01
   4.1638278e+01   6.9648183e+01   9.9101918e-01   4.0857907e-01   1.4528924e+00   5.5368959e-01   7.5883039e-02   1.2279783e+00   7.0324455e-01   8.3958064e-01   6.9213599e-01  -8.5906841e-02  -7.8113799e-03   2.4697627e-01  -7.9726768e-02   1.3012854e-02   1.1169802e-01  -6.9836990e-02  -3.5856254e-01
   3.9755368e+01   6.7912456e+01   1.0681053e+00   3.8448075e-01   1.5026560e+00   5.6910854e-01   7.3001267e-02   1.2764055e+00   7.4310739e-01   7.3348041e-01   5.2265499e-01   6.4876966e-02   3.2937158e-02   4.0257019e-02  -6.0868454e-02  -7.6558753e-02   2.8516802e-01   6.0248380e-01   5.7995871e-01
   3.8175208e+01   6.8042349e+01   1.1414910e+00   4.2554959e-01   1.6544196e+00   6.0015373e-01   6.8093221e-02   1.0544131e+00   6.0086893e-01   5.2795621e-01   4.8074216e-01   6.5795009e-02  -8.3144180e-02   2.7897651e-01  -2.9063895e-02   3.0691079e-02   1.7417007e-01  -4.1846160e-01  -1.8529240e-01
   4.0340223e+01   6.3410452e+01   1.0309752e+00   4.5293008e-01   1.5301130e+00   6.1927282e-01   7.0979064e-02   1.3072282e+00   7.5002387e-01   5.6575723e-01   4.7838356e-01   4.4149454e-03   1.2515387e-02   1.7399422e-01  -1.1719462e-01  -1.1835815e-02  -6.9545918e-04   4.3590146e-01  -3.2234419e-01
   3.9045846e+01   6.8255416e+01   1.1656036e+00   3.9320336e-01   1.6368354e+00   5.5442750e-01   7.3771379e-02   1.1430035e+00   8.6895739e-01   8.3092299e-01   5.9026161e-01   1.6604442e-02   1.0227720e-02   4.0698902e-02  -8.5382469e-02   8.1238062e-02  -2.3741330e-01  -6.9712244e-01   1.5395962e-01
   3.7872103e+01   6.7582229e+01   1.1719270e+00   4.4487137e-01   1.6702592e+00   6.4048641e-01   7.1146786e-02   1.1697079e+00   6.0793446e-01   8.4925394e-01   5.6790656e-01  -1.4049285e-02  -2.3257336e-02  -1.1228258e-01   3.3697807e-01  -1.6094671e-02   1.4893755e-01  -7.2363293e-01  -7.2724527e-01
   4.4382189e+01   6.5692935e+01   1.1041180e+00   4.0058683e-01   1.6009921e+00   5.7344393e-01   7.2724286e-02   1.1572001e+00   5.3959714e-01   8.6723258e-01   7.5743166e-01   3.8840334e-02  -8.3689275e-02  -1.2994056e-01   3.3802669e-01   1.1333088e-02   2.6807911e-01  -6.2601102e-01  -4.6979748e-01
   3.9108608e+01   6.4055618e+01   1.1236268e+00   3.8327152e-01   1.5291240e+00   6.0017488e-01   7.1812573e-02   1.3347645e+00   5.6429164e-01   6.3749389e-01   5.1288123e-01   2.6232800e-02  -4.0643268e-02  -2.7821696e-02   9.9332338e-03  -7.3984736e-02   2.8073897e-01  -4.0326301e-01  -4.2346126e-01
   4.4299337e+01   6.7147184e+01   1.1313619e+00   4.1085443e-01   1.5007602e+00   6.0895749e-01   6.7671617e-02   1.2394821e+00   6.2445060e-01   7.3038397e-01   5.2319739e-01   6.3004331e-03   4.9525995e-02   1.1527409e-01  -8.2567941e-02  -2.5410047e-02  -3.3034380e-01  -1.7841314e-01  -2.7927816e-01
   3.8305385e+01   6.6314098e+01   1.0656054e+00   4.2645044e-01   1.5581572e+00   6.1698549e-01   7.6789374e-02   1.0917061e+00   5.9781757e-01   6.4305345e-01   6.0330290e-01  -1.5906444e-02  -6.1629742e-03  -3.2343757e-01   2.3082181e-01   5.6737569e-02  -1.4208906e-01   2.6105196e-01  -1.9892626e-01
   4.2705329e+01   6.2079394e+01   1.1445862e+00   4.0196744e-01   1.5940925e+00   5.8232833e-01   7.7624559e-02   1.1814261e+00   6.1211209e-01   8.6483662e-01   6.0565442e-01   4.8508284e-02   7.5520385e-02  -7.0726328e-02   7.4124808e-02   1.8872249e-02   1.0383937e-01  -2.7761372e-01  -2.5763116e-01
   4.0199458e+01   6.4139501e+01   1.1036231e+00   4.0939162e-01   1.5359782e+00   5.9026961e-01   7.1317016e-02   1.0358547e+00   5.7591435e-01   6.3177122e-01   7.4005687e-01   5.7796193e-02   1.9775421e-02   2.7239162e-02   2.3538619e-01  -7.3547565e-02   2.3370773e-01  -7.0756267e-01   1.6615280e-01
   3.8854879e+01   7.0634230e+01   1.1244090e+00   4.3978471e-01   1.4358142e+00   6.3908938e-01   7.6686765e-02   1.3532694e+00   8.1837521e-01   8.2116662e-01   4.8695629e-01   4.2553395e-02  -3.8139357e-02  -2.2762359e-01  -2.1105019e-01  -2.9532813e-02  -1.7568333e-01  -2.5637923e-01  -4.9592408e-01
   4.2957498e+01   6.9654615e+01   1.1250749e+00   4.2732815e-01   1.4411434e+00   6.3883374e-01   7.1415047e-02   1.2058411e+00   6.5564594e-01   6.2515420e-01   6.3920295e-01   4.8216185e-02  -5.1027640e-03  -1.3762049e-01   1.0699857e-01   5.8659449e-02  -1.5569270e-01  -6.2344557e-01  -1.4285308e-01
   4.3536692e+01   6.2178524e+01   1.1321515e+00   4.3260247e-01   1.4424988e+00   5.5212594e-01   7.8673156e-02   1.1183988e+00   6.9400806e-01   5.5567075e-01   4.2964223e-01  -4.4355399e-02  -3.0797366e-02   7.2543590e-02   3.1109996e-01   3.5932695e-02  -3.3567842e-01   8.4166280e-01  -3.7597773e-02
   3.7486605e+01   6.7033149e+01   1.1675221e+00   4.3682836e-01   1.6650856e+00   5.6105178e-01   7.5840201e-02   1.2230320e+00   7.3706614e-01   5.9893344e-01   7.0085203e-01   1.4958387e-02   6.1770634e-03   2.7366528e-01   1.3061857e-01   7.1572757e-02   2.2638886e-01   4.0643500e-01  -5.6156547e-01
   3.7650577e+01   7.0348300e+01   1.0086960e+00   3.8872479e-01   1.4983229e+00   6.4228580e-01   6.9247495e-02   1.1481968e+00   8.1759035e-01   7.3214178e-01   7.1387950e-01  -3.6346132e-02   1.0131007e-02  -1.8943021e-01   2.2939807e-01   1.6191712e-02  -2.4546397e-01   4.5013039e-01  -2.8799986e-02
   4.1175940e+01   6.8154836e+01   1.1164362e+00   4.4186613e-01   1.4288941e+00   6.2804893e-01   7.9581876e-02   1.1078390e+00   6.9471029e-01   7.1443650e-01   7.2426779e-01  -5.3835144e-02   6.9802253e-02  -1.9172099e-01   1.8558867e-02  -1.5106303e-02   2.4413993e-01   4.8755201e-01  -4.4434843e-01
   4.1523671e+01   6.6008124e+01   1.0018065e+00   4.4782159e-01   1.5509476e+00   6.0161321e-01   6.8759158e-02   1.0753180e+00   7.3360397e-01   7.0562947e-01   5.1118942e-01   1.4537957e-02  -8.2353844e-02   2.0802364e-02   2.5920104e-01   4.0976635e-02   3.3403528e-01   7.2559663e-01   2.8189360e-01
   4.1768318e+01   6.4790735e+01   1.1421880e+00   3.8135928e-01   1.4677582e+00   6.0311744e-01   7.4257897e-02   1.0941368e+00   7.2086106e-01   8.6972641e-01   5.8365307e-01  -5.1391257e-02   1.7439042e-02  -3.3278939e-01   3.2794562e-01   5.6589974e-02   1.7527145e-01   3.2826703e-01  -5.6041892e-01
   4.3196523e+01   6.6507358e+01   1.1430760e+00   4.5061167e-01   1.5304724e+00   5.5398682e-01   7.8309663e-02   1.2017236e+00   7.6793887e-01   6.0727551e-01   7.1114967e-01   3.2084308e-02   3.9422603e-02  -4.5832305e-02  -1.7758744e-02  -4.3969062e-02  -1.7926544e-01   4.2927067e-01  -8.5124025e-01
   3.8527531e+01   6.7226583e+01   1.0416987e+00   3.9804567e-01   1.5273834e+00   6.3437141e-01   7.8569449e-02   1.3537370e+00   8.4591294e-01   8.0133095e-01   6.8467702e-01  -7.1396008e-02  -2.9040057e-02   1.6221834e-01  -2.8966304e-01   5.0991406e-02   2.9475331e-01   4.1016303e-01   3.2908364e-01
   3.9876176e+01   6.5743728e+01   1.0205429e+00   4.1162227e-01   1.6464130e+00   6.2461584e-01   6.9873881e-02   1.3213685e+00   5.7510189e-01   7.5725575e-01   6.2077053e-01  -6.9515302e-02  -1.5534946e-02   2.6127231e-01  -1.8961589e-01   7.4128165e-02   1.9953101e-01   6.0930509e-01   6.2553591e-01
   4.0405441e+01   6.6549173e+01   1.1169714e+00   4.2754462e-01   1.5147589e+00   6.4475742e-01   7.1392127e-02   1.1953026e+00   6.2520128e-01   6.5967818e-01   6.6850965e-01   5.0665119e-02   6.4668855e-02   1.5283910e-01   3.3112903e-01  -3.6066931e-02  -1.5513890e-01   2.8603490e-01   5.4247517e-01
   4.3810478e+01   6.3361379e+01   1.0003152e+00   4.0440875e-01   1.6297485e+00   6.5341410e-01   7.8000873e-02   1.3080672e+00   6.5652316e-01   6.0561744e-01   4.8467694e-01  -5.5044289e-02   7.0027768e-02  -2.7185985e-01   2.0521680e-01   2.0883926e-02  -6.9496138e-02  -7.5778637e-01   8.0819522e-01
   3.7927678e+01   6.6992340e+01   9.9678828e-01   4.2817407e-01   1.5932463e+00   6.3902259e-01   6.9306244e-02   1.3492600e+00   6.5105991e-01   8.0862230e-01   5.8570789e-01   8.3363331e-02  -8.7854172e-04   3.0488612e-01   6.8398124e-02   5.2733836e-03   3.0587715e-01  -8.3992311e-01  -3.9608544e-01
   4.3184814e+01   6.9842823e+01   1.0045822e+00   4.3847812e-01   1.5859648e+00   6.2316420e-01   7.6831986e-02   1.1745910e+00   8.5985996e-01   6.4108566e-01   5.9512684e-01  -7.8033976e-02  -1.8629846e-02   1.3301571e-01  -2.9488753e-01   6.5359649e-02  -2.4161783e-01   4.3523708e-01  -3.2802848e-01
   4.3448509e+01   6.2424078e+01   1.0543805e+00   4.0743837e-01   1.6195568e+00   6.3805938e-01   6.9540086e-02   1.1914176e+00   5.8998161e-01   7.5991916e-01   6.4470697e-01  -5.6232251e-03  -7.0571061e-02   1.3153744e-01   3.1763405e-01   4.0814762e-02  -2.4156022e-03  -8.3196305e-01   5.4139978e-01
   4.1859906e+01   7.0699073e+01   1.1587618e+00   3.8224024e-01   1.6073078e+00   5.9980635e-01   7.7067770e-02   1.0658690e+00   7.6188821e-01   6.3490045e-01   5.3281661e-01   2.5578657e-02   5.6293824e-02  -1.0706565e-01   3.1151806e-01  -1.3370116e-02   2.9609850e-02   1.6858255e-01  -5.3274216e-01
   4.1266421e+01   6.3986424e+01   1.1113968e+00   3.8756677e-01   1.4796520e+00   5.5655819e-01   6.8689871e-02   1.1739850e+00   7.3988382e-01   7.0650523e-01   6.0652905e-01   7.1820734e-03   7.6903002e-03  -6.9585076e-02   3.1645846e-01   2.7644855e-02   3.3686160e-01  -6.5656726e-01  -8.3263693e-01
   4.4269861e+01   6.0366519e+01   9.9488558e-01   4.1673488e-01   1.4684851e+00   5.9174190e-01   7.7527113e-02   1.0633547e+00   5.5071809e-01   6.5989320e-01   7.1264896e-01  -1.6675031e-02   4.6141012e-02  -2.6553932e-01   1.9705044e-01   5.2252742e-02   1.3490906e-01  -3.7594393e-01   6.2606021e-01
   4.4311953e+01   6.8502503e+01   1.0716671e+00   3.9835181e-01   1.5540667e+00   5.9711490e-01   6.9674501e-02   1.1707245e+00   8.3498273e-01   6.1474650e-01   7.4257800e-01   3.6837038e-02  -4.4514241e-02   1.7287408e-01   3.6625645e-02   8.4851683e-02   2.8900566e-01   7.0971073e-01   6.5703693e-01
   3.8335486e+01   7.0253993e+01   1.0232687e+00   4.1476403e-01   1.5356222e+00   5.7701776e-01   7.4770692e-02   1.1427651e+00   7.3470824e-01   8.2625841e-01   5.8005167e-01   5.6256036e-02   7.9426832e-03  -2.5903368e-01  -2.6650137e-01  -1.7293033e-02  -7.0668513e-02   1.3334327e-01   5.8595085e-01
   4.1741244e+01   6.7239528e+01   1.0277020e+00   4.3721586e-01   1.4232348e+00   6.0408859e-01   7.7139960e-02   1.0456329e+00   6.2139048e-01   6.2666555e-01   6.4588878e-01  -8.6428010e-02  -2.2825313e-02  -2.3522080e-01   2.0240793e-01   5.7820899e-02  -9.3367991e-02   8.0309929e-01   2.3174292e-01
   3.8966033e+01   7.1355677e+01   9.9405807e-01   4.4669456e-01   1.6088136e+00   5.7309234e-01   7.7013604e-02   1.1376265e+00   5.5506100e-01   6.3219494e-01   5.7679768e-01  -2.1999256e-02  -5.5415927e-02  -2.0347681e-01  -2.6935073e-01   8.1411340e-02  -1.5737009e-01   4.6567183e-01  -4.0254021e-01
   4.1066267e+01   6.9458531e+01   1.0509753e+00   4.1316419e-01   1.4949609e+00   5.8485979e-01   7.7955453e-02   1.0650088e+00   6.7063329e-01   7.3538099e-01   7.3490065e-01  -6.2031843e-02   5.8413085e-02  -2.7182855e-01   6.7019560e-02  -3.2745514e-02  -1.4029945e-01  -7.9334556e-01   3.6178365e-01
   3.9435162e+01   6.6779061e+01   1.1250449e+00   4.3321681e-01   1.6321466e+00   6.1294340e-01   7.4289012e-02   1.1585271e+00   5.7458135e-01   8.2374326e-01   7.7072703e-01   4.1785698e-02   1.6219005e-03  -2.4492016e-01   2.5802290e-01  -5.7471248e-02   2.9103722e-01   5.7364737e-01   8.0554939e-01
   3.8962278e+01   6.7589334e+01   1.1563089e+00   4.5090347e-01   1.6309972e+00   5.7047699e-01   7.3218283e-02   1.1009610e+00   5.6964506e-01   6.9059907e-01   6.8303896e-01   7.7947094e-03  -5.2005967e-02  -3.3955412e-01  -2.5077071e-01  -7.1964192e-02   1.6400085e-01  -6.9593914e-01   7.4098738e-01
   4.3630501e+01   6.1713834e+01   1.0963917e+00   4.3105873e-01   1.5452245e+00   5.6297492e-01   7.2816061e-02   1.0427542e+00   6.1728915e-01   6.9241748e-01   7.3395303e-01   4.6774655e-02  -2.2030553e-02  -1.4308453e-01   1.6606565e-01   3.7720284e-02   7.0160784e-03   4.5371969e-01  -8.3940097e-01
   3.8564595e+01   6.8816712e+01   1.0987097e+00   4.2927742e-01   1.5740687e+00   5.8803957e-01   7.0249208e-02   1.1035034e+00   8.1176056e-01   7.0020790e-01   4.7974092e-01  -5.1167912e-02  -9.6918699e-04   1.8305713e-01   5.6034982e-02   3.0549013e-02   4.0425146e-02  -9.9791679e-02  -7.3141292e-01
   4.2751152e+01   6.8232894e+01   1.1151690e+00   3.8735564e-01   1.6747298e+00   6.2285111e-01   7.1787842e-02   1.2089411e+00   7.4838195e-01   8.6627695e-01   6.4540175e-01   7.4190108e-02  -5.6942032e-02   1.6521571e-01  -1.1690223e-01  -3.4533429e-02   4.0587790e-02   3.0150683e-01  -4.5035852e-01
   4.3198115e+01   6.2010882e+01   1.1054294e+00   3.8684553e-01   1.4990560e+00   6.1161410e-01   7.0666710e-02   1.3164958e+00   5.4562683e-01   6.5122884e-01   7.5723362e-01  -8.6964205e-03  -6.5854395e-02   7.6889061e-02  -6.6908431e-04  -3.2078668e-02   1.1265393e-01   4.4688663e-01  -2.5910471e-01
   4.1662445e+01   6.4275663e+01   1.1585547e+00   4.4890445e-01   1.6138612e+00   5.7980269e-01   7.8312057e-02   1.1472388e+00   5.5164703e-01   8.0415032e-01   6.8202713e-01  -5.5408899e-02  -7.0419362e-02   3.1112625e-01  -8.4027892e-02   4.1889202e-02   9.7799198e-02  -5.2254437e-01  -7.0806050e-01
   4.1905281e+01   6.2260097e+01   1.1199656e+00   4.4051155e-01   1.5080635e+00   5.5012904e-01   7.1157154e-02   1.0552768e+00   5.8168321e-01   7.0471439e-01   6.6907077e-01   7.4413836e-02   7.6620414e-02  -8.7592079e-02   3.8753402e-02   7.8585003e-02  -2.7704238e-01   4.8004463e-01   5.5705143e-01
   4.2653318e+01   6.6311903e+01   9.9385785e-01   4.5150734e-01   1.5611977e+00   6.0436189e-01   7.0449348e-02   1.3174472e+00   8.3518389e-01   6.4924602e-01   4.2840580e-01   7.3288157e-02  -5.7223812e-02   2.0773787e-01   9.4782831e-02   3.0704339e-02  -1.5958555e-02   8.3705478e-01  -5.6077594e-01
   3.9488300e+01   6.5017700e+01   1.1152409e+00   3.8929018e-01   1.4575840e+00   5.7930156e-01   7.0798947e-02   1.1443932e+00   8.0569253e-01   5.2939452e-01   7.3392654e-01   5.3245979e-02   8.2651527e-02  -2.2311725e-01  -1.1656348e-02  -4.9262617e-02  -3.2471354e-01   4.0986943e-01  -1.6347777e-01
   3.9225588e+01   6.1463628e+01   1.0318783e+00   4.3998166e-01   1.5813997e+00   6.4451400e-01   7.0255859e-02   1.1350796e+00   7.3182427e-01   6.2628576e-01   7.4084400e-01  -5.8799907e-02   1.5891486e-03   2.2196457e-01   2.6917215e-01   3.7311999e-02  -7.1751448e-02   3.7585386e-01   8.6327532e-01
   4.0167824e+01   6.4566829e+01   1.0346478e+00   3.8116565e-01   1.6734321e+00   6.1112306e-01   7.8263592e-02   1.1834429e+00   5.4378927e-01   8.3336844e-01   6.6773069e-01   6.6342776e-02   7.9550053e-02   1.7810290e-01  -3.3523285e-01   1.6371621e-02  -1.9744192e-02   7.0733596e-02  -2.2216018e-01
   3.8195236e+01   6.2363647e+01   1.1174807e+00   4.1056242e-01   1.5991388e+00   6.1167618e-01   6.8802098e-02   1.2412000e+00   8.5625297e-01   8.6970442e-01   5.9725177e-01  -6.5703365e-02  -3.4072421e-02   2.5809557e-01   2.6916028e-01  -6.5305632e-03  -3.2132509e-01   3.9958430e-02   1.3795375e-01
   4.2865901e+01   6.2445199e+01   1.0976358e+00   4.0159879e-01   1.4701932e+00   6.3380468e-01   6.9715181e-02   1.1459785e+00   7.8156284e-01   5.3288122e-01   6.5286641e-01  -2.6536113e-02   3.4707733e-02  -3.2586916e-01  -3.3722383e-01  -1.6289833e-02  -1.2272105e-01   3.6663020e-01   7.0581204e-01
   4.3172575e+01   6.9260866e+01   1.1077695e+00   4.0937542e-01   1.6366176e+00   5.6751594e-01   7.9233995e-02   1.0971896e+00   8.5678017e-01   7.1765596e-01   6.3182289e-01  -5.5450428e-02   8.0168280e-02  -4.8791097e-02   9.0147549e-02  -5.0719093e-02  -1.6007914e-01  -7.7604354e-01   1.6912292e-01
   4.3114473e+01   6.8786889e+01   1.1097928e+00   3.8729866e-01   1.5229112e+00   5.5027274e-01   7.6288895e-02   1.2333203e+00   6.1199668e-01   7.2814370e-01   4.9535128e-01   5.3905481e-02  -3.5780806e-02   7.4477440e-02   2.5582873e-01   1.4862030e-02  -3.0170348e-01  -8.3612457e-02   5.8383554e-01
   4.1945823e+01   7.0653525e+01   1.0079637e+00   4.3870337e-01   1.6803996e+00   6.0471312e-01   7.6959972e-02   1.3016902e+00   6.6883760e-01   6.1998109e-01   4.8931313e-01   5.3375166e-03  -6.3374765e-02  -1.1143799e-01   3.0316073e-01  -1.7713414e-02   2.3070372e-02   6.5907946e-01   1.0032305e-01
   3.8577228e+01   6.1778712e+01   1.1671500e+00   4.1590559e-01   1.4439377e+00   5.6004496e-01   7.0959779e-02   1.2104833e+00   8.3521232e-01   7.0376986e-01   6.6741747e-01  -5.3008202e-02   5.3808895e-02   1.5508882e-01   1.0611606e-01  -2.0309652e-02  -1.7271425e-02  -4.8088055e-01   7.0799489e-01
   4.4082904e+01   7.1403459e+01   1.1206500e+00   4.2120118e-01   1.4966007e+00   6.0544261e-01   7.6342075e-02   1.1806129e+00   7.5745206e-01   7.4914985e-01   6.6818488e-01   1.5891191e-02  -1.8180376e-02  -2.9072541e-01   7.6852946e-02  -2.1331052e-02  -2.5025056e-01   1.4000808e-01  -6.3783162e-01
   3.9969919e+01   6.4300564e+01   1.0623600e+00   4.4407924e-01   1.5364985e+00   5.9119763e-01   7.5291492e-02   1.2588030e+00   8.4458897e-01   6.6065260e-01   4.6352940e-01  -7.2461680e-02   3.7385312e-02  -2.0116824e-01  -2.1647254e-01  -4.9165350e-02   9.9326214e-03  -1.6612403e-01   8.3317902e-02
   4.4548979e+01   6.7900402e+01   1.0611299e+00   4.3118483e-01   1.6397742e+00   5.6234800e-01   7.7565791e-02   1.1094837e+00   6.8054745e-01   6.7467811e-01   6.1254880e-01  -3.6800101e-02   3.7575049e-02   1.5727318e-01  -2.6736850e-02  -5.6796803e-02  -3.0875875e-02  -2.4056670e-01   2.4579966e-01
   4.0419365e+01   6.7544305e+01   1.1416011e+00   4.1344230e-01   1.5319418e+00   6.0377840e-01   6.8916463e-02   1.0510135e+00   8.0927181e-01   6.7477098e-01   4.9141704e-01   8.0952955e-02   8.3262303e-02   1.4361030e-01   3.2568325e-02   7.4113456e-02   3.2983096e-02  -6.6156818e-01  -1.7883080e-01
   4.1887986e+01   6.3367926e+01   1.0608716e+00   3.8327631e-01   1.5871876e+00   6.1708029e-01   7.7483359e-02   1.3388639e+00   7.6297512e-01   8.0024985e-01   7.5789236e-01  -3.0118931e-02  -4.4266570e-02  -4.6174969e-02   1.3027578e-01  -1.2191719e-02  -2.3427333e-01  -1.8953201e-01  -7.4317995e-01
   4.0646307e+01   6.0307404e+01   1.0096672e+00   4.2712980e-01   1.5149631e+00   5.9279006e-01   7.3266735e-02   1.2447340e+00   7.1614148e-01   8.1188049e-01   4.8830483e-01   4.9064394e-02  -2.5169516e-02   7.3978186e-02  -8.4488861e-02   6.0791222e-02   1.1810213e-01  -6.5804752e-01  -1.8465011e-01
   3.9339509e+01   6.7454732e+01   1.1369113e+00   4.0298185e-01   1.6044345e+00   6.0697583e-01   7.6136177e-02   1.2599128e+00   8.6219039e-01   6.8954427e-01   7.1966096e-01   3.6270554e-02   4.5867150e-02   2.5633653e-01  -8.8010736e-02  -8.1832381e-03   2.8671431e-01  -8.6326251e-01   2.4728594e-01
   4.4111053e+01   6.9726938e+01   1.1076102e+00   4.1434305e-01   1.6601181e+00   6.0964195e-01   6.7546276e-02   1.2915457e+00   7.2080612e-01   6.2161191e-01   6.1648381e-01  -5.1446243e-03   6.1793781e-02   1.5158057e-01  -6.0249444e-02   5.3035184e-02  -2.0509285e-01   6.9367915e-01   6.0963068e-01
   3.9171960e+01   6.2957593e+01   1.0377400e+00   4.5249413e-01   1.5258919e+00   6.0876585e-01   7.6375434e-02   1.0325529e+00   7.5275452e-01   8.0184855e-01   6.0491951e-01  -6.2545450e-02  -3.6209336e-03   2.7833824e-01  -2.2778555e-01  -2.1419996e-02  -1.4482190e-01   8.5152080e-02   2.7056090e-01
   4.3947805e+01   6.4900975e+01   1.0098261e+00   4.3857496e-01   1.4828572e+00   5.6976974e-01   7.8227737e-02   1.0882476e+00   8.0247521e-01   8.0801106e-01   7.3394973e-01  -4.4465361e-04  -2.6596429e-02  -1.7769454e-01   3.3369543e-01   4.2620136e-02  -2.2013191e-01   5.4484801e-01  -8.2583939e-01
   3.9414928e+01   6.8507637e+01   9.9645901e-01   3.8585056e-01   1.4446369e+00   5.8815893e-01   7.3079240e-02   1.3183448e+00   7.3908898e-01   5.4626265e-01   5.5717982e-01  -8.4266141e-02  -3.8270675e-02  -1.8273424e-01  -3.3388901e-01  -1.2859971e-02  -2.4876296e-01  -1.8936942e-01  -1.6929323e-01
   4.2711644e+01   6.4663847e+01   1.0234340e+00   3.8184455e-01   1.6061090e+00   5.5343273e-01   7.9937558e-02   1.3339433e+00   6.6131802e-01   5.3753535e-01   7.5490836e-01  -3.3461294e-02   2.0937156e-02   3.0923628e-01   2.1994169e-01   7.5369557e-03  -1.0721070e-01  -6.8887530e-01  -2.6184337e-01
   3.7675503e+01   6.5932928e+01   1.1469730e+00   3.8427202e-01   1.4262918e+00   5.9997771e-01   7.2297661e-02   1.1232378e+00   7.2019838e-01   7.3717384e-01   6.0909963e-01   6.4191811e-03   1.5910294e-02   3.1535059e-01  -1.2180132e-01   1.6562653e-03   2.0853320e-01  -6.4827685e-01  -7.2664358e-01
   4.3491892e+01   6.8479538e+01   1.1748773e+00   4.5130276e-01   1.4238059e+00   6.0861060e-01   7.9960714e-02   1.2266132e+00   7.9177182e-01   7.1510701e-01   5.4062789e-01  -6.8103068e-02  -7.3853013e-02  -1.3256903e-01   1.3993432e-01   8.3836360e-02   7.4872634e-02  -8.3037245e-01  -5.0475936e-02
   3.8764674e+01   6.0860280e+01   1.0922491e+00   4.0426738e-01   1.5671653e+00   6.1353004e-01   7.6164377e-02   1.2287972e+00   6.3838665e-01   7.2535198e-01   4.8779442e-01  -2.7084418e-02  -8.6265930e-02   2.0813914e-01   1.8700910e-01   5.1191873e-02  -1.3847571e-01  -3.4067320e-01  -8.5929524e-01
   4.3416794e+01   6.3280777e+01   1.0798571e+00   4.2005809e-01   1.5265893e+00   5.6741753e-01   7.1923499e-02   1.2996794e+00   6.8666559e-01   5.8229073e-01   5.0118555e-01  -7.5509485e-03   7.3400745e-02   2.4746434e-02   1.7559183e-01  -4.7263106e-02   2.4361590e-01   4.4981160e-01  -3.5775590e-01
   4.2857729e+01   6.2798236e+01   1.0637875e+00   3.8768003e-01   1.5951839e+00   6.0782199e-01   7.4446127e-02   1.0504471e+00   5.4430212e-01   6.7138736e-01   5.7588489e-01  -1.3201218e-02   1.1237466e-02   1.9746866e-01  -7.0939602e-02   6.9683298e-02   1.3685959e-01  -1.2576952e-01   1.9292033e-01
   4.1707988e+01   6.0884035e+01   1.1428807e+00   3.8223770e-01   1.6727291e+00   6.3908799e-01   8.0052794e-02   1.1650606e+00   7.1052521e-01   6.8537907e-01   7.5582282e-01  -9.7903881e-03  -7.3380520e-03  -2.4101416e-01   1.4261280e-01   7.4301620e-02   2.3442574e-01   2.9157012e-01   8.5386712e-01
   4.0284126e+01   6.8670527e+01   9.9969228e-01   4.3334001e-01   1.5511559e+00   5.8768445e-01   7.9754295e-02   1.1926324e+00   5.9783070e-01   8.3990089e-01   6.4207357e-01   5.1184676e-02  -3.4380603e-02   3.0100875e-02  -1.1357113e-02   5.3438817e-02  -1.1437570e-01   6.3990779e-01  -3.4595131e-01
   3.8391650e+01   6.5303028e+01   1.0390614e+00   4.2755800e-01   1.6406125e+00   5.5053378e-01   7.4654787e-02   1.1992557e+00   6.3239695e-01   6.4180303e-01   5.0076995e-01  -3.9709499e-02  -8.0303146e-02   9.7812183e-02  -1.7066413e-01   6.9919466e-02   4.9373902e-02   4.5979543e-01  -8.2724338e-02
   4.3699645e+01   6.2423631e+01   1.1117853e+00   4.4873599e-01   1.5402598e+00   6.4449292e-01   7.4313747e-02   1.0949542e+00   8.4590722e-01   8.1204745e-01   4.7673169e-01   3.6426830e-02  -2.9202276e-02   1.3011723e-01   3.1988791e-01   2.3456847e-02  -3.1952757e-01  -8.0268194e-01   1.7678730e-01
   4.0386039e+01   6.5254374e+01   1.0542281e+00   3.8537936e-01   1.6688480e+00   5.5521351e-01   6.7390137e-02   1.1223124e+00   7.3365951e-01   8.5428959e-01   6.2483949e-01  -2.4666040e-02  -3.7104373e-02   2.7374739e-01  -1.6904142e-01  -1.2135815e-02   2.0151239e-01  -8.5298822e-01   7.1397296e-01
   3.9906619e+01   6.3997316e+01   1.1340790e+00   4.0048044e-01   1.6578292e+00   5.5596097e-01   7.8140238e-02   1.1323474e+00   6.1709669e-01   5.8739788e-01   5.7188470e-01   5.6636073e-02  -7.5308681e-02  -2.6210381e-01  -2.4963820e-01   3.9997847e-02  -4.6194245e-02  -2.9355261e-01  -7.0366153e-01
   4.0987244e+01   6.4333445e+01   1.0678983e+00   4.3363757e-01   1.5499767e+00   5.5407981e-01   6.9418373e-02   1.3441680e+00   5.6812003e-01   7.8773051e-01   5.3687001e-01  -5.1213636e-02   6.3647372e-02  -2.2146439e-01   5.4647425e-02  -8.5618404e-02  -3.1833227e-03  -3.0203672e-02  -2.6036123e-01
   4.2580622e+01   6.7923645e+01   1.1477225e+00   4.0790385e-01   1.5401731e+00   6.1189173e-01   7.4726284e-02   1.2435478e+00   8.0738700e-01   8.4468439e-01   5.9762974e-01   5.0070410e-03   6.6330710e-02   4.9257844e-02   1.5359868e-01   4.5309750e-03   3.3048997e-01   4.2834275e-01   3.0614880e-01
   4.0952621e+01   6.1126365e+01   1.0918741e+00   3.9628174e-01   1.4942653e+00   5.5268304e-01   7.3733315e-02   1.2398623e+00   6.7618655e-01   8.4067547e-01   5.0425614e-01  -1.0568591e-02  -6.8372137e-02  -2.4747197e-01  -2.0869030e-01   2.9185173e-02   1.9515088e-01   5.3296813e-01  -8.5115559e-01
   4.3668270e+01   7.0028164e+01   1.1144039e+00   4.1123963e-01   1.6181811e+00   6.4710828e-01   7.2376060e-02   1.1009469e+00   6.8753666e-01   7.1402306e-01   6.1682887e-01   1.0897756e-02   4.1364451e-02  -9.3109709e-02   1.3369106e-01  -8.2945607e-02   4.2161435e-02  -8.2100568e-01  -2.3172605e-02
   4.0436745e+01   6.0780275e+01   1.0690783e+00   4.3634412e-01   1.4461706e+00   6.3198649e-01   7.2531054e-02   1.1636010e+00   6.5911178e-01   7.2009179e-01   6.2704349e-01   4.1121319e-02  -7.9269385e-02  -1.8191919e-03  -2.8073592e-01   2.2457623e-02  -2.7630989e-01   4.2950928e-01  -7.3899978e-01
   4.1875693e+01   6.3382219e+01   1.1471889e+00   4.0666874e-01   1.5128878e+00   5.8035205e-01   6.9263521e-02   1.2766285e+00   8.7062458e-01   7.7902469e-01   4.3127145e-01  -7.3654491e-02  -7.6934071e-02   1.7977007e-01  -2.2455778e-01  -4.3127098e-02   3.1881717e-01  -1.3215571e-02  -2.6560993e-01
   4.0027472e+01   6.9966043e+01   1.0256728e+00   4.4337643e-01   1.4708605e+00   6.4338505e-01   7.4678974e-02   1.0855810e+00   5.6853976e-01   7.6648680e-01   6.9608190e-01  -5.0236491e-02   4.1770982e-02  -3.0563503e-02  -1.2615094e-01   5.4780942e-02   1.1270451e-01   1.6015497e-01   5.3437452e-01
   4.4065427e+01   6.3819030e+01   1.1489679e+00   4.4845709e-01   1.5022141e+00   6.0836602e-01   7.2873649e-02   1.2201043e+00   6.2325537e-01   8.3417781e-01   7.4393539e-01   5.2718107e-02  -3.6076715e-02   2.1089216e-01   3.2544186e-01  -5.7950222e-02  -1.7046513e-01   5.7648181e-02   5.7633576e-01
   4.3261637e+01   6.0492551e+01   1.1377363e+00   4.4318610e-01   1.6406257e+00   6.5107892e-01   7.4003117e-02   1.1168407e+00   6.3104115e-01   7.0193501e-01   6.0594728e-01  -1.1548880e-02   3.6886194e-02  -2.5155373e-01   1.3984599e-01  -3.2567024e-02   5.0769691e-02   6.6245541e-01   3.3496985e-01
   4.1343523e+01   6.3559274e+01   1.0765145e+00   4.1436311e-01   1.6658750e+00   5.6246685e-01   7.4022499e-02   1.2405134e+00   6.6384268e-01   8.5359146e-01   7.2820317e-01   7.4075941e-02   6.0842198e-02   3.1369361e-01   2.3548387e-01  -7.6869064e-02  -3.4210053e-01  -3.6966113e-01   6.1816800e-02
   4.2251092e+01   6.6197923e+01   1.0929889e+00   3.8625213e-01   1.5236276e+00   5.9603665e-01   7.2630303e-02   1.0914560e+00   6.7650374e-01   6.3123001e-01   7.4583194e-01   6.6158366e-02  -5.7307167e-02  -2.7919138e-01   2.0842077e-01  -8.1208120e-02  -2.1670642e-01  -1.7903869e-01   3.0702968e-01
   4.3755394e+01   6.0488072e+01   1.1232959e+00   4.4289777e-01   1.4151727e+00   5.5114127e-01   7.3691314e-02   1.0636650e+00   7.1310382e-01   7.9456006e-01   5.8028322e-01  -2.8829161e-02   3.0040612e-02  -2.4835805e-01   3.0156481e-01   2.9130415e-02  -1.9348779e-02  -6.0883146e-01   6.7262238e-01
   4.1752799e+01   6.3976389e+01   1.1634089e+00   4.3037401e-01   1.4555031e+00   5.5819855e-01   6.8293020e-02   1.2517139e+00   7.2277270e-01   5.7961530e-01   5.1003982e-01  -2.8814459e-02  -4.1021444e-02   2.3444801e-01   8.9211310e-02  -5.0097106e-02   2.6137722e-01  -7.6007338e-01  -7.3918182e-01
   4.1260049e+01   6.5312997e+01   9.9355263e-01   4.4220703e-01   1.4902337e+00   5.6759449e-01   7.2347959e-02   1.3124987e+00   7.1469029e-01   8.5765433e-01   6.8435824e-01  -7.6692074e-02   7.3461286e-02  -3.1468054e-02  -6.1651482e-02   4.9940160e-02   2.5499097e-01   7.2020337e-01  -5.8427877e-01
   4.4415167e+01   6.9098544e+01   1.0630743e+00   3.9599123e-01   1.4672310e+00   5.8556579e-01   7.4376635e-02   1.3632007e+00   8.5581176e-01   7.4028703e-01   6.8109840e-01  -4.0515956e-02  -2.3958585e-03  -3.9679621e-02   4.9475005e-02   4.1888288e-02   3.2632370e-01   8.4567021e-01   7.1432777e-01
   4.3470858e+01   6.4023679e+01   1.0538286e+00   4.0509781e-01   1.4284360e+00   6.0507607e-01   6.9671755e-02   1.2782348e+00   6.1024061e-01   7.6336113e-01   6.0768923e-01  -8.0122614e-02  -8.0202532e-02  -2.7259860e-02   2.1429282e-01   1.3616267e-02  -7.3478924e-02  -6.9502225e-01  -1.1835880e-01
   3.9937005e+01   7.1702754e+01   9.9944198e-01   3.8237209e-01   1.4189556e+00   6.2173832e-01   7.3644418e-02   1.1864206e+00   8.5242355e-01   6.3880382e-01   7.4542221e-01  -3.7958861e-02  -7.7434025e-02   2.6588830e-01  -3.4079151e-01  -3.8636775e-02   5.2030583e-02  -4.8846514e-01  -2.1424153e-01
   4.1879382e+01   6.3573856e+01   1.1011044e+00   3.9785260e-01   1.4369567e+00   5.5996232e-01   7.6573968e-02   1.2153701e+00   7.5887829e-01   7.0088766e-01   5.8524252e-01  -7.3543158e-02  -6.4780562e-02   7.6883478e-03  -2.9846814e-01  -9.2007820e-03   4.4717473e-02  -3.3762901e-01   8.5416287e-01
   4.3892333e+01   6.8923654e+01   1.1228121e+00   3.9540372e-01   1.5686735e+00   6.0203059e-01   7.7695340e-02   1.1724370e+00   7.2504782e-01   7.1322265e-01   6.1305224e-01  -4.4053342e-02  -4.2107553e-02  -1.1072399e-01   1.7736211e-01   1.4310243e-02   3.4361613e-01   2.3718245e-01  -3.2829338e-01
   4.0546644e+01   6.5060664e+01   1.1078237e+00   4.3760183e-01   1.5112552e+00   6.4660490e-01   7.9341997e-02   1.2357732e+00   6.1250207e-01   5.3324162e-01   6.0405008e-01  -1.0633066e-02   5.4906653e-02   1.0284212e-01  -1.8635099e-01   7.6829617e-02  -2.4768039e-01  -5.7194045e-01  -5.4379123e-01
   4.1129122e+01   6.6609277e+01   1.1720379e+00   4.4628379e-01   1.5653960e+00   5.9215215e-01   7.3479615e-02   1.0560124e+00   6.4479601e-01   6.4480841e-01   7.7002454e-01   4.8643681e-02  -6.3605091e-02   1.1111080e-01  -2.1875400e-02   3.2631219e-02  -1.7904266e-01   9.6897725e-02   7.3967420e-01
   3.7741070e+01   7.0721984e+01   1.0687256e+00   3.8648281e-01   1.4815113e+00   5.6839845e-01   6.7480547e-02   1.2204961e+00   6.7376421e-01   6.9558170e-01   5.9881488e-01  -5.1216070e-02   7.0807718e-02  -1.1049765e-01  -1.7245574e-01  -3.1983305e-02  -2.3174495e-01   8.6079678e-01  -3.3159792e-01
   4.0312957e+01   6.3214847e+01   1.1733842e+00   3.9624058e-01   1.5950670e+00   6.0469584e-01   7.5977942e-02   1.2917710e+00   8.1893050e-01   6.4342390e-01   7.7035910e-01  -7.9913830e-02   6.6963027e-02  -3.3449347e-01  -9.9244614e-02   7.6542220e-02  -2.5931085e-02  -8.0526948e-01  -6.4684678e-01
   3.9800727e+01   6.7641071e+01   1.0769663e+00   3.9338264e-01   1.5166150e+00   5.5333726e-01   7.1467311e-02   1.2381097e+00   7.4065542e-01   6.2247465e-01   5.4222370e-01   4.0329036e-03   2.6364316e-02   3.0718301e-02  -3.2830510e-01   5.5111243e-02   1.8037484e-02   5.4837694e-01  -4.6019218e-01
   4.2189502e+01   7.1710466e+01   1.1308218e+00   4.2733218e-01   1.4638547e+00   5.7987782e-01   6.9950577e-02   1.3205678e+00   6.5314881e-01   7.0915562e-01   7.0583088e-01   7.5101050e-02  -8.2053384e-02  -1.0028878e-01  -4.0572091e-02   4.4748213e-02  -1.5638486e-01   6.6713128e-01   5.0148255e-01
   4.2859164e+01   6.7980936e+01   1.1206512e+00   4.0375393e-01   1.6434786e+00   5.8403429e-01   6.9397074e-02   1.0542269e+00   7.0906413e-01   8.1366022e-01   4.3357049e-01   9.0932767e-03   7.3108881e-02  -2.4233018e-01  -1.1800953e-01  -6.9046578e-02  -3.3715907e-01   4.3042018e-03  -5.1757896e-01
   4.0706976e+01   6.9522845e+01   1.1685120e+00   4.0797893e-01   1.4843549e+00   5.8058617e-01   7.8984312e-02   1.2646813e+00   6.0574549e-01   6.2035468e-01   5.7994783e-01  -3.6472132e-02   8.5541058e-02  -1.1838449e-02   3.9076510e-02   1.8256440e-02   7.9277788e-02   2.5542269e-01   8.3690545e-02
   3.8943817e+01   6.4098120e+01   1.0172909e+00   4.4123543e-01   1.5555623e+00   5.7406733e-01   7.2785845e-02   1.1240414e+00   8.6058201e-01   6.3154780e-01   5.1046763e-01  -1.4123115e-03  -5.7434396e-02   3.2002972e-01  -3.0038394e-02   5.5468145e-03   6.8967213e-03  -2.1654463e-01   8.5540932e-01
   4.0482006e+01   6.5915415e+01   1.0082888e+00   3.9525953e-01   1.4250978e+00   6.2377744e-01   6.7860613e-02   1.3693409e+00   5.5378647e-01   7.9633154e-01   5.5367465e-01   4.9546454e-02   6.4656422e-02  -3.3134010e-01   6.8269727e-02  -3.8562465e-03   2.3028733e-01   5.9991792e-02   1.4080731e-01
   4.4390390e+01   7.0662591e+01   1.1066648e+00   4.1006466e-01   1.6396294e+00   5.5180597e-01   7.9834637e-02   1.0879865e+00   7.9471500e-01   8.1235111e-01   5.7178191e-01  -4.2097878e-02  -5.3654195e-03  -1.5777861e-01   2.1871418e-01   3.3949391e-02  -5.6602263e-02   8.7924708e-02  -8.5501098e-01
   4.1918954e+01   6.8979601e+01   1.0514612e+00   4.2818118e-01   1.5385697e+00   5.6334732e-01   7.5371634e-02   1.1853763e+00   5.8719399e-01   7.4163982e-01   6.6185044e-01   5.1007529e-02   2.2401742e-02  -2.9828538e-01   1.6137937e-01   9.1725820e-03   1.8625130e-01   1.1611317e-01  -6.1169103e-01
   4.1924830e+01   6.5148642e+01   1.1122020e+00   3.9348430e-01   1.6416633e+00   5.5899879e-01   7.4103240e-02   1.2636997e+00   8.3942828e-01   5.7824987e-01   4.3095851e-01   2.0274729e-02  -7.2814825e-02  -1.7323667e-01   1.0380933e-01   5.0326082e-02  -2.6332772e-01  -4.9235793e-01  -5.5610827e-01
   4.0877010e+01   6.3076902e+01   1.1593871e+00   3.9523432e-01   1.5794798e+00   5.9983388e-01   6.8784130e-02   1.1282568e+00   7.2697496e-01   8.5714309e-01   6.4117036e-01  -3.0596729e-02   3.5510431e-03  -9.7692757e-02   3.2680973e-01  -7.1594673e-03   3.1506214e-01   1.8944642e-01  -3.5419966e-01
   3.8471767e+01   6.9549379e+01   1.0159397e+00   4.4592556e-01   1.4770713e+00   6.2423804e-01   7.3847428e-02   1.1909529e+00   7.1676437e-01   8.4197750e-01   5.4444712e-01  -6.3189554e-02   2.8547170e-02  -3.4357893e-01   2.7880930e-01  -6.9428516e-03   2.7273869e-01  -1.4999562e-01  -7.2112209e-01
   4.3111300e+01   6.5615613e+01   1.1237169e+00   4.3523701e-01   1.5141175e+00   6.2345637e-01   6.9742869e-02   1.0997381e+00   7.7071171e-01   7.4017875e-01   6.4307570e-01  -7.8595825e-02   6.2224009e-02   1.7500863e-01  -3.3619793e-01   3.8240996e-02  -1.3788966e-01   2.9438526e-01  -4.9583824e-01
   4.0670541e+01   6.1335505e+01   1.0779714e+00   3.9858855e-01   1.5616387e+00   5.5322587e-01   7.9931308e-02   1.3018874e+00   7.2522286e-01   5.3510767e-01   5.2462171e-01  -6.7224514e-02  -2.4741463e-02  -1.0636119e-01  -4.5317559e-02  -7.8599684e-02  -2.8228497e-01   5.1789468e-01  -6.0863404e-01
   4.2060113e+01   6.2814471e+01   1.1714403e+00   4.0158147e-01   1.6525411e+00   5.8409693e-01   8.0022364e-02   1.3607127e+00   6.2518985e-01   7.2552585e-01   4.6283313e-01   6.1038064e-02  -2.5765577e-02  -1.8167948e-01  -2.3417794e-01  -2.5739114e-02   2.8956830e-01   5.9412170e-01  -2.5434262e-01
   4.3759621e+01   6.9153835e+01   1.1181265e+00   3.9744603e-01   1.4769942e+00   6.3679066e-01   6.7497689e-02   1.3038370e+00   7.5965366e-01   7.6760391e-01   7.0861439e-01  -8.4748735e-03   1.7806331e-02   3.1286765e-01   2.7945241e-02   1.7926393e-02  -1.0503574e-01  -7.9969737e-01   6.5819371e-01
   3.8224683e+01   6.5799365e+01   1.0000315e+00   4.4053409e-01   1.6613042e+00   5.5885298e-01   7.2943237e-02   1.1759149e+00   7.2272779e-01   5.9400999e-01   7.2144699e-01   1.8799832e-02   3.8423282e-02  -2.8634910e-01   8.3418098e-02   5.3561327e-02   2.3571224e-01  -9.1166481e-02  -7.2603623e-01
   3.9637805e+01   6.5636114e+01   1.1486910e+00   4.0542336e-01   1.5655614e+00   5.7035624e-01   7.7002383e-02   1.1031021e+00   6.7690654e-01   8.2104155e-01   4.3777699e-01  -4.4518055e-02  -1.8763765e-02  -3.1659081e-01   2.4205300e-01   9.2088227e-03  -7.2530741e-02  -8.5160618e-01   3.2984616e-01
   4.0942225e+01   6.2594359e+01   1.1249565e+00   4.0758222e-01   1.5767514e+00   5.9999177e-01   8.0038456e-02   1.1225556e+00   7.3959438e-01   8.7229597e-01   7.1143569e-01  -4.3263174e-02   3.3876600e-02  -5.9352604e-02  -1.2714011e-01   4.5258162e-02  -2.2021513e-01  -1.2625598e-01   7.2083128e-01
   4.2659562e+01   6.8645348e+01   1.1739647e+00   4.3440333e-01   1.4403901e+00   6.4668401e-01   7.0162608e-02   1.1244637e+00   5.2768268e-01   8.0609435e-01   5.4537140e-01  -7.4796770e-02  -4.1130130e-02   3.4176151e-01  -1.9508559e-01  -6.7678221e-02   1.5818649e-01   5.4363990e-01   8.5696508e-01
   4.2898871e+01   6.7320418e+01   1.0815692e+00   4.1491325e-01   1.4582366e+00   5.5604215e-01   7.5982696e-02   1.2566457e+00   7.9036681e-01   8.3959412e-01   4.7294312e-01   2.2637624e-02   7.3588468e-02  -7.4585738e-02  -2.5350195e-01   8.3928341e-02   1.0109413e-01  -7.3741401e-01   6.9462184e-01
   4.0216755e+01   7.1427706e+01   1.1711113e+00   4.5182031e-01   1.5702526e+00   5.9718986e-01   7.0800751e-02   1.2983394e+00   7.9927703e-01   5.7359403e-01   7.5859206e-01  -7.9010970e-02  -4.8726445e-02   2.5653124e-02  -2.3105938e-01   4.6419088e-02  -1.4431932e-01  -6.0389214e-01   3.0900852e-01
   4.0121477e+01   6.6112953e+01   1.0740151e+00   4.4508393e-01   1.4166840e+00   6.0164370e-01   6.8027351e-02   1.0593879e+00   6.8948080e-01   7.9404342e-01   4.5960742e-01   2.6626740e-02  -1.6108730e-02  -1.7077157e-01   7.1343478e-02  -7.0603045e-02  -5.6405046e-02  -4.8727799e-02  -3.0943474e-01
   4.0571598e+01   6.4261983e+01   1.1466868e+00   3.8538462e-01   1.5443400e+00   5.6003110e-01   6.7595502e-02   1.0593896e+00   5.5668614e-01   6.4335423e-01   6.9056846e-01   3.4121430e-02  -2.3177519e-02  -2.9473551e-01   2.4657449e-01   4.4271617e-02  -2.1771891e-01   3.8153533e-01   7.0588074e-01
   4.3294327e+01   6.1727935e+01   1.0000784e+00   3.9846502e-01   1.5102350e+00   6.3764772e-01   7.6870185e-02   1.2910174e+00   8.2156457e-01   6.7995073e-01   6.9781678e-01   2.1138350e-02   2.3620903e-03  -1.1528002e-01   2.1981471e-01  -5.1899686e-02  -7.9726709e-02   7.8221718e-01  -3.3862783e-01
   4.4108220e+01   6.3354192e+01   1.1293476e+00   4.0309325e-01   1.6317664e+00   6.4799620e-01   6.8435280e-02   1.1633428e+00   8.4909074e-01   8.2197576e-01   4.5445567e-01   7.4863629e-05  -3.6959498e-03  -2.2899369e-01  -3.3403398e-01  -6.4929838e-02  -1.5672510e-01   1.0255710e-01   5.8284074e-01
   4.2383197e+01   6.2695614e+01   1.0679475e+00   3.9905411e-01   1.4176394e+00   6.5265719e-01   7.4353400e-02   1.1690375e+00   7.9225583e-01   8.6481525e-01   7.6586333e-01  -3.0496047e-02   3.1192122e-02  -6.7957946e-02  -6.4980319e-02  -5.2850465e-02  -3.3448385e-01  -3.1082150e-01   2.1174793e-01
   3.8705430e+01   6.4838188e+01   1.1494670e+00   4.2575032e-01   1.6757283e+00   6.0500037e-01   7.4381071e-02   1.2474419e+00   8.0965439e-01   6.6407466e-01   6.0289949e-01   5.3185235e-02  -5.2715702e-02   1.0490917e-01  -1.0080140e-01   8.5331473e-02   2.0662373e-01  -2.6004684e-01   2.2630683e-02
   4.3758517e+01   6.9905342e+01   1.1378571e+00   4.2958373e-01   1.4201559e+00   5.5093495e-01   6.8446980e-02   1.0955071e+00   6.7219455e-01   6.7142349e-01   5.0464491e-01  -8.1293950e-02   7.3008140e-02  -2.8453267e-01  -3.3918562e-01  -7.3697184e-03   1.5208534e-01   7.7275924e-01  -3.3023859e-01
   4.4505699e+01   6.5394884e+01   1.0750459e+00   3.9679183e-01   1.4313349e+00   5.9920204e-01   7.7264880e-02   1.0289852e+00   5.6446376e-01   7.8798742e-01   7.3553308e-01  -4.4781126e-02  -6.5512784e-02   1.8601205e-01  -9.0002675e-02   4.8993922e-02  -4.7235078e-02   4.2548398e-01   5.4804520e-01
[truncated: 2,650,146 more chars]
