# Supplementary material for: Uncertainty propagation in pore water chemical composition calculation using surrogate models
Source: Sci Rep. 2022 Sep 5;12:15077. doi: 10.1038/s41598-022-18411-5 (PMC9445106; doi:10.1038/s41598-022-18411-5)
Supplement: Supplementary file 2 — Supplementary Information 2. [file 41598_2022_18411_MOESM2_ESM.zip › Raw_data/Small_range_case/Outputs_Training_set.txt]

   7.1419696e+00   4.2120058e+00   4.0461061e-02   1.0517437e-03   8.7593364e-03   5.2118680e-03   2.5589188e-04   2.2955567e-05   1.9416664e-04   7.9115993e-08   1.3175899e-02   5.4294477e-10  -2.0633618e+00
   7.0494332e+00   4.2261359e+00   4.0338771e-02   6.4224320e-04   9.0829025e-03   5.1745225e-03   2.3713953e-04   4.7721545e-05   1.9649272e-04   9.2224582e-08   1.2372248e-02   5.6100186e-10  -1.8114981e+00
   7.5185616e+00   4.0778046e+00   4.3967303e-02   6.6937148e-04   6.3517569e-03   4.2715233e-03   1.7385953e-04   4.1252458e-06   1.8127815e-04   7.9733667e-08   1.2976096e-02   2.0981981e-09  -2.5918602e+00
   7.3975418e+00   4.1705451e+00   4.3845126e-02   1.2965028e-03   1.1998509e-02   6.5795922e-03   1.9210477e-04   1.5499522e-05   2.1068929e-04   2.6489685e-08   1.9072993e-02   7.1816397e-10  -2.6801119e+00
   7.0867716e+00   4.1921944e+00   4.0290504e-02   8.9010858e-04   5.7629804e-03   3.8863369e-03   2.1965187e-04   2.4116414e-05   1.6322444e-04   1.2356099e-07   9.0338100e-03   6.9591136e-10  -1.8654315e+00
   7.2048725e+00   4.1872919e+00   4.0557493e-02   9.7658706e-04   1.0933828e-02   4.2154571e-03   2.4154757e-04   1.8983634e-05   1.7681447e-04   5.7857161e-08   1.4772841e-02   7.6536314e-10  -2.2133063e+00
   6.9811123e+00   4.2901048e+00   3.9829121e-02   8.4578835e-04   1.1056212e-02   4.2756520e-03   1.7998888e-04   1.0345045e-04   2.2083044e-04   1.1996443e-07   1.3654260e-02   2.7192397e-10  -1.8731556e+00
   7.1876420e+00   4.1751233e+00   4.0238996e-02   1.2103743e-03   8.0441754e-03   5.9478715e-03   1.9308916e-04   2.2295303e-05   1.7378127e-04   5.5170793e-08   1.4599422e-02   1.0375910e-09  -2.1374416e+00
   7.0568277e+00   4.2122720e+00   4.0953709e-02   8.0204132e-04   5.7516984e-03   5.9642102e-03   2.4870739e-04   2.6347558e-05   1.9041969e-04   1.0135995e-07   1.0092005e-02   5.6532924e-10  -1.6742522e+00
   7.0413272e+00   4.2026756e+00   4.2481699e-02   9.4257946e-04   8.8437362e-03   6.8831662e-03   2.0999445e-04   2.8255583e-05   1.5160569e-04   9.5212402e-08   1.4018921e-02   9.2097322e-10  -1.8566080e+00
   7.1048722e+00   4.2319921e+00   4.2778574e-02   9.8546748e-04   6.7164444e-03   7.9552053e-03   1.7934833e-04   4.3504592e-05   1.7136198e-04   3.0136750e-08   1.3536201e-02   4.5460462e-10  -1.9073040e+00
   7.4592112e+00   4.1153052e+00   4.3606033e-02   6.4468393e-04   8.9431451e-03   3.2366269e-03   2.2706513e-04   5.1078379e-06   1.5034476e-04   1.7843438e-07   1.2402535e-02   1.1445295e-09  -2.6432042e+00
   6.6567603e+00   4.3884513e+00   4.4586412e-02   1.1858619e-03   1.0351900e-02   1.0383179e-02   2.3265189e-04   4.1818369e-04   1.7311085e-04   1.4723650e-07   1.8673124e-02   2.3536251e-10  -1.0350553e+00
   7.0749468e+00   4.2314694e+00   4.3243876e-02   7.1667063e-04   6.6528824e-03   6.6805869e-03   2.2730291e-04   4.7194322e-05   1.8648247e-04   5.0193424e-08   1.4080159e-02   5.4292657e-10  -1.8736399e+00
   7.2468259e+00   4.2043114e+00   4.3548738e-02   9.9587610e-04   5.9162011e-03   5.3591215e-03   1.9855730e-04   2.4370531e-05   2.2196920e-04   5.5935274e-08   1.2020849e-02   4.3769997e-10  -2.1815193e+00
   7.1816603e+00   4.2119186e+00   4.0920039e-02   7.5294538e-04   7.1727030e-03   5.8833934e-03   2.6722363e-04   2.9027918e-05   2.1833970e-04   2.8441192e-08   1.0917076e-02   4.1173366e-10  -1.9876478e+00
   6.9906880e+00   4.2328362e+00   3.9517570e-02   1.3842293e-03   7.7206906e-03   6.0524258e-03   1.9857774e-04   3.8406544e-05   1.6263724e-04   1.1483090e-07   1.3094075e-02   6.2471497e-10  -1.6958270e+00
   7.3254554e+00   4.1328776e+00   4.3616544e-02   1.1969439e-03   8.6516178e-03   4.1339998e-03   2.3263933e-04   1.3379862e-05   1.6824177e-04   1.1351013e-07   1.2620326e-02   1.2618329e-09  -2.4716892e+00
   7.3050731e+00   4.2104993e+00   4.8631601e-02   7.9994588e-04   1.3209408e-02   9.1067559e-03   1.9668035e-04   2.4095524e-05   2.1445388e-04   3.5160540e-08   2.4629704e-02   5.6434261e-10  -2.4408636e+00
   7.2278485e+00   4.1872706e+00   4.5663075e-02   1.0687261e-03   1.0090637e-02   3.3385979e-03   2.3305646e-04   1.0367836e-05   1.7255177e-04   1.7676760e-07   1.4006128e-02   6.6388730e-10  -2.2525953e+00
   6.9866424e+00   4.2678779e+00   4.1611824e-02   9.2738336e-04   1.4656390e-02   4.4941149e-03   2.1966426e-04   7.6079772e-05   2.1650838e-04   6.7862956e-08   1.8297886e-02   4.6679936e-10  -1.8833839e+00
   7.3007639e+00   4.1656066e+00   3.7001546e-02   7.8770570e-04   1.0623466e-02   4.7703172e-03   1.8812422e-04   9.7511355e-06   1.7304579e-04   5.5844925e-08   1.4489669e-02   8.2156355e-10  -2.4570645e+00
   7.1652698e+00   4.1785001e+00   3.8201573e-02   1.2950774e-03   7.3873207e-03   2.1727777e-03   2.7608381e-04   2.2735136e-05   1.7058687e-04   1.1694932e-07   8.8833195e-03   6.8977075e-10  -2.0250128e+00
   7.1599769e+00   4.2312910e+00   4.1347568e-02   7.2752370e-04   1.0366195e-02   4.3228972e-03   2.2355507e-04   5.7526788e-05   1.5336615e-04   3.9472200e-08   1.3802988e-02   4.1655708e-10  -2.1100905e+00
   6.9653477e+00   4.2860756e+00   4.5574725e-02   1.5576315e-03   8.1825020e-03   6.8339272e-03   2.0859350e-04   7.5722171e-05   1.6645358e-04   1.0720811e-07   1.4761491e-02   3.0354035e-10  -1.7094001e+00
   7.0651286e+00   4.2443698e+00   4.6014249e-02   1.5602282e-03   1.2440498e-02   4.7474045e-03   2.1330320e-04   6.2114092e-05   1.5923947e-04   6.8989354e-08   1.8668393e-02   5.6316936e-10  -1.9360940e+00
   7.3658519e+00   4.1545062e+00   4.4716776e-02   1.2269712e-03   1.1574245e-02   4.6075770e-03   1.9921411e-04   6.0148991e-06   1.7958607e-04   5.6819897e-08   1.9618093e-02   1.0842415e-09  -2.6303360e+00
   7.6013415e+00   4.1059535e+00   4.0887032e-02   9.4472581e-04   9.4164835e-03   2.4786429e-03   1.9458177e-04   6.5384321e-06   2.0849376e-04   4.0730678e-08   1.2154692e-02   9.2355365e-10  -2.9486315e+00
   7.2602438e+00   4.1570794e+00   4.5097208e-02   6.7522512e-04   7.4778479e-03   5.2529318e-03   2.4067406e-04   1.4763149e-05   2.0319370e-04   6.0939093e-08   1.4244155e-02   1.1115649e-09  -2.2128401e+00
   7.4365637e+00   4.1257221e+00   4.4952353e-02   8.3047797e-04   4.8305510e-03   6.0103873e-03   2.0561004e-04   6.3490482e-06   1.6447386e-04   4.8109264e-08   1.3645597e-02   1.1513209e-09  -2.3984702e+00
   7.3964852e+00   4.1434158e+00   4.2666079e-02   1.4688340e-03   1.0645470e-02   3.8447204e-03   2.0637857e-04   2.2924398e-05   1.6187116e-04   4.2808844e-08   1.4785125e-02   1.0069678e-09  -2.5884173e+00
   7.3494228e+00   4.1369879e+00   4.0840976e-02   1.3688532e-03   9.6253487e-03   6.4337083e-03   1.8252196e-04   1.0192751e-05   1.6291022e-04   6.1842818e-08   1.6884383e-02   1.3877748e-09  -2.4823802e+00
   7.5717528e+00   4.1073128e+00   4.0462778e-02   1.0037170e-03   1.0258906e-02   3.9995628e-03   1.8341165e-04   4.3589954e-06   2.1157256e-04   3.3997164e-08   1.5869961e-02   1.2205015e-09  -2.9231005e+00
   7.3863646e+00   4.1320237e+00   3.9609883e-02   1.1541806e-03   5.8835183e-03   5.4023620e-03   2.1342095e-04   1.2474358e-05   1.7473267e-04   5.7115027e-08   1.1279283e-02   1.0023729e-09  -2.3469950e+00
   6.9643715e+00   4.2653260e+00   4.0991783e-02   1.3113401e-03   5.5803853e-03   6.1694470e-03   2.1431752e-04   8.1572730e-05   2.1171537e-04   5.4298971e-08   1.1699157e-02   3.8682802e-10  -1.5897144e+00
   7.1411420e+00   4.2179711e+00   4.8512274e-02   1.3647651e-03   8.3715312e-03   7.1346482e-03   1.9750901e-04   4.2269002e-05   1.6248712e-04   4.8440922e-08   1.7920894e-02   6.7312329e-10  -1.9753846e+00
   7.0343011e+00   4.2195640e+00   3.9120961e-02   6.8142001e-04   9.8077826e-03   6.7031966e-03   2.4576141e-04   3.3764218e-05   1.7803754e-04   1.1354881e-07   1.3027249e-02   6.4726464e-10  -1.8347635e+00
   7.3314670e+00   4.1435090e+00   4.2014454e-02   1.1776235e-03   9.8688021e-03   2.8946384e-03   1.8201532e-04   7.9322983e-06   1.8753914e-04   1.7244109e-07   1.3997723e-02   1.1138662e-09  -2.4263036e+00
   6.9702177e+00   4.2623105e+00   4.1268964e-02   9.1867611e-04   7.0813635e-03   7.5252233e-03   2.5572053e-04   6.9700880e-05   1.8497699e-04   1.7117868e-07   1.4081741e-02   4.4317319e-10  -1.6035056e+00
   7.3263999e+00   4.1673400e+00   4.3091827e-02   1.1030734e-03   6.7536466e-03   6.8926578e-03   2.3189131e-04   1.0782380e-05   1.9651554e-04   7.0560693e-08   1.4026756e-02   7.2736058e-10  -2.2389914e+00
   7.1692886e+00   4.2161154e+00   4.3216626e-02   7.0135172e-04   7.3417216e-03   2.7304528e-03   2.3451429e-04   3.8814079e-05   1.5489086e-04   2.9138250e-07   9.4041842e-03   3.7203019e-10  -2.0636626e+00
   7.0633611e+00   4.2372834e+00   4.2142939e-02   1.0472536e-03   7.9701065e-03   8.4246015e-03   2.0272975e-04   7.4537365e-05   1.6224041e-04   9.2377538e-08   1.6092028e-02   5.9273964e-10  -1.8614108e+00
   6.8567556e+00   4.2959446e+00   4.5015474e-02   7.1541525e-04   1.2152948e-02   6.6032175e-03   1.8412585e-04   1.3330180e-04   2.1197626e-04   1.5608801e-07   1.8642116e-02   4.8099617e-10  -1.5004961e+00
   7.3299972e+00   4.1615373e+00   4.4772173e-02   1.6267216e-03   8.4622521e-03   3.6263847e-03   1.8873448e-04   2.2286215e-05   2.0219950e-04   2.7633986e-08   1.5442622e-02   9.4415234e-10  -2.3830252e+00
   7.1993615e+00   4.2183483e+00   4.5968186e-02   1.4485695e-03   7.6044924e-03   5.4923036e-03   1.7412773e-04   3.1513054e-05   1.9438219e-04   4.1626444e-08   1.5329534e-02   4.8780309e-10  -2.1214744e+00
   6.9842804e+00   4.2730160e+00   4.0532540e-02   1.2056207e-03   7.3195085e-03   5.6578137e-03   1.9518025e-04   7.7044777e-05   2.2023974e-04   5.8800226e-08   1.2121130e-02   3.1796784e-10  -1.7480216e+00
   7.1613507e+00   4.1945215e+00   4.3261990e-02   7.7408744e-04   1.0122715e-02   3.1687820e-03   2.3076522e-04   2.7136668e-05   2.0275064e-04   9.7742295e-08   1.5135580e-02   8.2762593e-10  -2.0988002e+00
   6.9946909e+00   4.2370222e+00   4.3590189e-02   1.2717395e-03   8.0652339e-03   5.7292797e-03   2.3369669e-04   1.0157140e-04   1.9001444e-04   6.9542222e-08   1.2441246e-02   6.3172978e-10  -1.7469489e+00
   7.0404133e+00   4.2656925e+00   4.6436731e-02   7.3342330e-04   5.7594085e-03   3.6120723e-03   2.0615088e-04   7.8241925e-05   2.1402081e-04   6.8447010e-08   1.1644420e-02   3.0831427e-10  -1.7420248e+00
   7.1890019e+00   4.1759910e+00   4.0286907e-02   7.1140669e-04   6.2015015e-03   5.6578587e-03   2.1946614e-04   2.5649515e-05   1.9951544e-04   1.1767829e-07   1.1136941e-02   8.1504372e-10  -2.0951539e+00
   7.2345732e+00   4.1813051e+00   4.6720857e-02   1.4385615e-03   7.9306587e-03   4.2720580e-03   1.8823328e-04   2.5481810e-05   1.7068940e-04   5.6274616e-08   1.6521992e-02   9.3297254e-10  -2.2373320e+00
   7.2183305e+00   4.2206446e+00   4.5357460e-02   7.2023867e-04   1.1798374e-02   5.1241833e-03   2.1847188e-04   1.9001129e-05   2.0240401e-04   5.1956285e-08   1.7968781e-02   4.6671894e-10  -2.3540556e+00
   7.0420656e+00   4.2634961e+00   4.0885551e-02   1.0553417e-03   7.5857934e-03   6.2974690e-03   1.8278861e-04   5.0521041e-05   1.8122770e-04   1.3473645e-07   1.3558157e-02   3.2269649e-10  -1.8219320e+00
   7.5823817e+00   4.0970422e+00   3.9368352e-02   1.0189791e-03   9.7763674e-03   4.3887684e-03   1.7514568e-04   2.6993634e-06   1.7585907e-04   7.4914485e-08   1.4078249e-02   1.2617425e-09  -2.9391597e+00
   7.2323926e+00   4.1451075e+00   4.2351199e-02   1.0943005e-03   7.1797040e-03   7.4771132e-03   2.0557466e-04   1.1781401e-05   2.1874650e-04   1.1172427e-07   1.3081811e-02   1.3269551e-09  -2.0865684e+00
   6.9120680e+00   4.2950593e+00   4.1124814e-02   7.7912489e-04   6.2155886e-03   8.8578843e-03   2.1064616e-04   9.4834828e-05   1.8050773e-04   1.1296626e-07   1.3800433e-02   3.0036109e-10  -1.4497320e+00
   6.9268223e+00   4.2513084e+00   4.3238547e-02   7.5230223e-04   6.3714815e-03   5.1248223e-03   2.2581984e-04   4.1132216e-05   2.1426796e-04   1.3519452e-07   1.0540176e-02   4.5439285e-10  -1.4493863e+00
   7.2982884e+00   4.2015317e+00   4.1092684e-02   1.0174919e-03   1.1708836e-02   4.2685029e-03   2.2263211e-04   1.7577896e-05   2.1672637e-04   2.9878836e-08   1.7034110e-02   5.0796855e-10  -2.4808804e+00
   7.0597294e+00   4.2585524e+00   4.1847144e-02   9.1533045e-04   5.1218988e-03   6.9069420e-03   2.2857961e-04   7.7158192e-05   2.0193336e-04   8.0685103e-08   1.1387433e-02   3.0892256e-10  -1.6842495e+00
   7.2106469e+00   4.2341783e+00   4.3218804e-02   1.0177288e-03   1.0360616e-02   6.8404735e-03   1.9034077e-04   2.6071487e-05   1.5331301e-04   9.3123254e-08   1.9737276e-02   4.2270826e-10  -2.2534864e+00
   6.7567377e+00   4.3389563e+00   4.7752147e-02   1.4314581e-03   1.0318989e-02   1.0556113e-02   1.9952050e-04   2.4859239e-04   1.5681685e-04   1.7162306e-07   2.3310953e-02   4.3254584e-10  -1.2747497e+00
   7.1609518e+00   4.1947158e+00   4.3329049e-02   1.3932634e-03   3.5457602e-03   7.0855113e-03   2.4111493e-04   2.6980090e-05   1.9825223e-04   7.0738659e-08   1.1876322e-02   6.7834469e-10  -1.7881463e+00
   6.8292820e+00   4.3418634e+00   4.1491573e-02   7.9650425e-04   1.1875406e-02   4.6650444e-03   2.1418817e-04   1.6540310e-04   1.9051023e-04   1.5201452e-07   1.7331901e-02   2.3668115e-10  -1.5801000e+00
   7.0657144e+00   4.2065814e+00   4.4134820e-02   1.3227395e-03   8.1822517e-03   4.8735197e-03   2.2243750e-04   2.5624056e-05   1.8323709e-04   1.5473911e-07   1.4224854e-02   8.3093115e-10  -1.7889558e+00
   7.3227492e+00   4.1874150e+00   4.5198656e-02   1.3208959e-03   9.6416505e-03   4.4415443e-03   1.5149040e-04   2.8494764e-05   1.7430816e-04   3.5994921e-08   1.6915851e-02   6.5011709e-10  -2.4837391e+00
   7.1892429e+00   4.1998845e+00   4.7073602e-02   1.4737225e-03   7.0848353e-03   2.8018590e-03   1.8543685e-04   3.3717300e-05   1.8118407e-04   7.9739374e-08   1.2875234e-02   6.2827120e-10  -2.0161648e+00
   7.2590243e+00   4.1959610e+00   4.1240498e-02   1.1081539e-03   1.1345710e-02   5.0886105e-03   1.7084842e-04   2.9547722e-05   1.7468071e-04   7.8706812e-08   1.6596056e-02   6.3790761e-10  -2.3857262e+00
   7.0885080e+00   4.2467388e+00   4.5708765e-02   9.3938038e-04   6.8441150e-03   7.4489662e-03   2.3222780e-04   7.7513962e-05   1.5995597e-04   1.1241221e-07   1.5048546e-02   4.4124502e-10  -1.7909862e+00
   7.2194862e+00   4.2006348e+00   3.9950439e-02   8.5513979e-04   1.1543158e-02   5.5307949e-03   1.8515629e-04   3.5094905e-05   1.7805817e-04   8.9256930e-08   1.4727086e-02   5.8784303e-10  -2.2933496e+00
   7.5045391e+00   4.1005376e+00   4.1824069e-02   9.8482842e-04   1.0366300e-02   5.8425598e-03   2.4513434e-04   3.8965324e-06   1.9570201e-04   5.6530101e-08   1.5227760e-02   1.5239575e-09  -2.8910558e+00
   7.0467029e+00   4.2530560e+00   4.1684506e-02   8.4707884e-04   7.5643544e-03   1.1339696e-02   1.8026363e-04   6.2638317e-05   2.0007217e-04   4.7323124e-08   1.6620130e-02   4.4954496e-10  -1.8375356e+00
   7.3140126e+00   4.1679323e+00   4.5740071e-02   1.1295843e-03   7.2885550e-03   6.2112033e-03   2.2066776e-04   1.2579686e-05   2.2028266e-04   2.8542483e-08   1.5075142e-02   8.0418855e-10  -2.3095252e+00
   7.1358363e+00   4.2168634e+00   4.1713142e-02   1.0884720e-03   8.2873129e-03   6.9910835e-03   2.0971325e-04   6.5569661e-05   2.1025554e-04   4.4796096e-08   1.5861717e-02   6.7665494e-10  -1.9198735e+00
   7.1195123e+00   4.2314428e+00   4.5995849e-02   1.0146470e-03   9.4161149e-03   5.9087351e-03   2.1175534e-04   2.3663530e-05   2.0550990e-04   1.5861280e-07   1.6038680e-02   4.7718593e-10  -1.9488300e+00
   7.5362172e+00   4.0686969e+00   4.6539286e-02   9.0098566e-04   9.4359745e-03   3.1697591e-03   2.0261060e-04   3.0914017e-06   1.9450892e-04   5.8021455e-08   1.4947857e-02   2.5801635e-09  -2.8358696e+00
   7.2988980e+00   4.1732346e+00   4.3491389e-02   9.3436197e-04   1.3029264e-02   6.8462456e-03   1.9164412e-04   1.3346922e-05   2.1708496e-04   5.6880202e-08   2.0496808e-02   9.4925978e-10  -2.4056151e+00
   7.5430620e+00   4.0809631e+00   4.6244269e-02   1.0972847e-03   5.3481175e-03   6.2797737e-03   1.6164774e-04   4.4643433e-06   1.9134513e-04   4.3401760e-08   1.5289995e-02   2.1407184e-09  -2.6075031e+00
   7.1177933e+00   4.2554244e+00   4.3097112e-02   7.5471432e-04   1.2919658e-02   4.0190471e-03   1.9310813e-04   5.1034965e-05   1.7870154e-04   5.6106514e-08   1.8511721e-02   3.8326078e-10  -2.0997701e+00
   6.7616069e+00   4.3447702e+00   4.5962729e-02   9.8427702e-04   9.4819598e-03   1.0433769e-02   1.6986947e-04   3.0208204e-04   1.5977257e-04   1.8248426e-07   1.8321441e-02   3.3221443e-10  -1.2819014e+00
   7.1243776e+00   4.2013148e+00   3.7451205e-02   7.2704588e-04   7.3526404e-03   4.9146086e-03   2.4503225e-04   2.4761835e-05   1.6804469e-04   1.5813343e-07   9.1953510e-03   5.0730411e-10  -1.8997270e+00
   6.7875883e+00   4.3168927e+00   4.5257275e-02   6.9903591e-04   8.2346036e-03   8.9610267e-03   2.1582617e-04   1.9160386e-04   1.8263726e-04   8.3051106e-08   1.7067157e-02   4.1930460e-10  -1.2279657e+00
   7.0783345e+00   4.2548489e+00   4.1154005e-02   1.2275825e-03   1.0166813e-02   8.2805830e-03   1.8168947e-04   4.4869503e-05   1.6336741e-04   7.3651583e-08   1.9457453e-02   4.4329270e-10  -1.9030534e+00
   6.9380767e+00   4.2588380e+00   4.0840937e-02   1.2450055e-03   6.3631428e-03   7.2143869e-03   2.1707554e-04   5.9587528e-05   1.6125365e-04   1.2725746e-07   1.2176711e-02   4.4994773e-10  -1.5413437e+00
   6.6841527e+00   4.3244115e+00   4.5045265e-02   8.2372847e-04   5.4144444e-03   9.4847372e-03   2.5872616e-04   3.8966991e-04   1.9525837e-04   9.8524613e-08   1.1083589e-02   4.4524450e-10  -9.9544147e-01
   7.1848257e+00   4.2274369e+00   4.1501244e-02   1.1162427e-03   9.0143495e-03   5.8987157e-03   1.7019720e-04   4.5811140e-05   1.8923267e-04   7.3751915e-08   1.6588649e-02   4.8368634e-10  -2.2007534e+00
   7.1967213e+00   4.1891012e+00   4.2560913e-02   1.2871700e-03   5.7576752e-03   5.2953113e-03   2.7693954e-04   2.8509143e-05   1.6899104e-04   8.4432846e-08   1.0570717e-02   5.9881191e-10  -1.9844921e+00
   6.9550397e+00   4.2697541e+00   3.9740781e-02   9.9207692e-04   9.0608533e-03   1.2147531e-02   1.6901307e-04   7.2149486e-05   1.7776031e-04   6.6749898e-08   1.7622707e-02   4.6425674e-10  -1.6933140e+00
   7.0541846e+00   4.2622969e+00   4.0964473e-02   9.1223669e-04   1.0079069e-02   5.1700066e-03   1.8312628e-04   7.2511183e-05   1.5670544e-04   1.9123565e-07   1.5997851e-02   3.9141135e-10  -1.9652517e+00
   7.1325478e+00   4.1902685e+00   3.9513185e-02   8.0129415e-04   8.2499000e-03   4.0636841e-03   1.9917553e-04   3.6597264e-05   1.7177945e-04   5.1936657e-08   1.1005680e-02   7.5473619e-10  -2.0234677e+00
   6.9209510e+00   4.2370130e+00   4.3597841e-02   6.5806611e-04   6.2342282e-03   7.3302955e-03   2.1219952e-04   8.2112058e-05   1.9751334e-04   7.1851759e-08   1.1007415e-02   6.7041531e-10  -1.4823899e+00
   7.1752383e+00   4.2055961e+00   4.6530786e-02   8.8178418e-04   9.2338800e-03   3.4541745e-03   2.3123294e-04   2.4647461e-05   2.0796098e-04   1.8664406e-07   1.5163175e-02   6.4330324e-10  -2.1368690e+00
   7.3037044e+00   4.1378034e+00   4.1981104e-02   1.0293721e-03   9.5089547e-03   4.1482260e-03   1.8707112e-04   1.2204192e-05   1.9435687e-04   1.3213156e-07   1.2666328e-02   1.2118970e-09  -2.4138740e+00
   7.0133657e+00   4.2795859e+00   4.3398697e-02   1.3561619e-03   1.2993636e-02   3.2647694e-03   1.7026401e-04   9.9566650e-05   1.5739763e-04   1.3787652e-07   1.5893673e-02   3.3187914e-10  -1.8819492e+00
   7.1947452e+00   4.1760568e+00   3.8554959e-02   1.1899639e-03   5.9867310e-03   4.2361665e-03   2.6499400e-04   2.6846256e-05   1.9033149e-04   8.8597819e-08   7.3181817e-03   5.4514466e-10  -2.1388944e+00
   7.5208387e+00   4.1160388e+00   4.1211962e-02   9.8960794e-04   8.8979934e-03   4.4261313e-03   1.6898668e-04   4.2934740e-06   2.2082787e-04   3.8447682e-08   1.3850728e-02   1.0523833e-09  -2.8041074e+00
   7.1161415e+00   4.2550337e+00   4.5461794e-02   6.6948868e-04   8.5508994e-03   8.1244647e-03   2.0197681e-04   5.5512313e-05   1.7246023e-04   1.0334615e-07   1.6882056e-02   3.5805048e-10  -2.0179232e+00
   6.8914464e+00   4.3012450e+00   4.7408779e-02   7.6212780e-04   9.7503024e-03   5.5772084e-03   1.7956681e-04   1.2967758e-04   1.6772104e-04   1.9133371e-07   1.7860774e-02   3.9315757e-10  -1.6029542e+00
   7.1272472e+00   4.2334213e+00   4.4091124e-02   8.2384187e-04   1.0741607e-02   3.4115173e-03   1.6967263e-04   3.2339765e-05   1.5564786e-04   1.3496843e-07   1.5419364e-02   4.5607113e-10  -2.0236159e+00
   7.1843149e+00   4.1990207e+00   4.1511528e-02   1.3745005e-03   1.1069994e-02   4.4646276e-03   2.4704590e-04   2.6032950e-05   1.8976096e-04   3.9246191e-08   1.4378430e-02   6.4830263e-10  -2.2868069e+00
   6.9234622e+00   4.2595627e+00   4.0739196e-02   7.2623945e-04   7.6983344e-03   9.5608426e-03   2.0310858e-04   9.9358677e-05   1.7612985e-04   1.0878100e-07   1.4962482e-02   5.9451026e-10  -1.6134361e+00
   7.0526007e+00   4.2161715e+00   3.9640541e-02   9.6183973e-04   1.1099082e-02   4.7770784e-03   2.1210210e-04   2.5365875e-05   2.0212624e-04   1.3009862e-07   1.5767628e-02   7.7811420e-10  -1.8835431e+00
   7.0951752e+00   4.2679094e+00   4.6426009e-02   1.0521302e-03   9.3929161e-03   8.7402214e-03   2.0031121e-04   5.2337581e-05   2.1308778e-04   9.0949389e-08   1.8688825e-02   3.2170776e-10  -1.9999349e+00
   7.1033003e+00   4.2342675e+00   3.9202372e-02   7.7350961e-04   8.4771681e-03   5.5444978e-03   2.3091763e-04   6.8350697e-05   1.5530228e-04   5.6256591e-08   1.3742010e-02   4.8963238e-10  -1.9214162e+00
   7.2082778e+00   4.2278469e+00   4.2134182e-02   1.0112186e-03   1.6867302e-02   4.5753577e-03   2.0321585e-04   2.2934521e-05   2.1183905e-04   1.4034148e-07   2.1848430e-02   4.8998754e-10  -2.3616485e+00
   7.1043923e+00   4.2209906e+00   4.0639207e-02   1.0227447e-03   4.4826230e-03   8.6361976e-03   2.8665543e-04   2.6163741e-05   1.9824779e-04   4.0764200e-08   1.1119392e-02   4.4676906e-10  -1.7703180e+00
   7.1584025e+00   4.2479859e+00   4.4573746e-02   1.0393803e-03   8.7214456e-03   3.8914337e-03   2.1552407e-04   5.6145655e-05   1.6397479e-04   1.2127979e-07   1.3579208e-02   3.0928080e-10  -2.0544464e+00
   7.2207804e+00   4.1593939e+00   3.7701228e-02   8.7639668e-04   6.9804103e-03   3.2570565e-03   2.1872284e-04   2.1638200e-05   1.4918714e-04   1.4242970e-07   9.8324780e-03   9.1054793e-10  -2.1735414e+00
   7.1710932e+00   4.1832965e+00   4.2280573e-02   1.0010895e-03   9.5271205e-03   4.7854227e-03   1.7355452e-04   1.6289900e-05   2.1570878e-04   5.4722904e-08   1.6129089e-02   1.0027266e-09  -2.0907611e+00
   7.1222404e+00   4.2096982e+00   4.0051783e-02   6.9194737e-04   5.9613910e-03   9.2712819e-03   2.1686129e-04   3.3795174e-05   1.7502884e-04   5.7341565e-08   1.1947758e-02   5.5499631e-10  -1.9223940e+00
   7.4356658e+00   4.1263446e+00   4.1309287e-02   8.4767000e-04   8.7823620e-03   3.3841077e-03   2.1567114e-04   6.6502627e-06   1.6204725e-04   1.0492385e-07   1.3492843e-02   1.1060873e-09  -2.5900703e+00
   7.3646211e+00   4.1406338e+00   4.4050255e-02   9.1220561e-04   7.4880911e-03   4.6009768e-03   1.9789622e-04   1.7400263e-05   1.9213387e-04   4.7321181e-08   1.2305897e-02   9.8329310e-10  -2.4663834e+00
   6.9545791e+00   4.2797990e+00   4.4993358e-02   9.9720920e-04   8.1082573e-03   1.0196207e-02   2.1166868e-04   1.3441025e-04   1.6143707e-04   6.3601512e-08   1.9676615e-02   5.1147675e-10  -1.6683055e+00
   7.6151600e+00   4.0488731e+00   4.5020251e-02   9.3746424e-04   6.5455488e-03   3.6682189e-03   2.0556628e-04   2.4035179e-06   1.8616742e-04   5.7367198e-08   1.2144477e-02   2.5587126e-09  -2.9153999e+00
   6.9848959e+00   4.2440540e+00   4.4690216e-02   9.7183694e-04   5.4409157e-03   8.8017384e-03   2.0592714e-04   2.9987478e-05   2.0734049e-04   1.6341546e-07   1.2776544e-02   4.7991434e-10  -1.5452103e+00
   7.3610330e+00   4.1501303e+00   4.2353238e-02   1.1802484e-03   5.9197827e-03   3.1572838e-03   2.6025380e-04   1.3879204e-05   1.5880111e-04   6.8497336e-08   1.0329232e-02   7.3575612e-10  -2.4045191e+00
   7.5860709e+00   4.0830469e+00   3.9796793e-02   9.9130332e-04   1.2107133e-02   3.1017072e-03   2.0723151e-04   2.5252024e-06   2.1555250e-04   5.9996441e-08   1.6647709e-02   1.8787455e-09  -3.0137908e+00
   7.1615144e+00   4.2361926e+00   4.4617510e-02   1.0829818e-03   4.9958697e-03   7.2273874e-03   2.1674683e-04   5.3616971e-05   1.6137301e-04   3.5790689e-08   1.2190622e-02   3.4004013e-10  -1.8988056e+00
   7.0868796e+00   4.2388421e+00   4.2946245e-02   1.2578759e-03   7.5306976e-03   8.7675252e-03   2.1866311e-04   3.9889236e-05   1.5638888e-04   1.2137738e-07   1.5930356e-02   4.8040744e-10  -1.9191739e+00
   6.9750288e+00   4.2597359e+00   4.2000571e-02   7.2833644e-04   8.2654587e-03   5.4859589e-03   1.7793571e-04   6.9608790e-05   1.8373655e-04   7.2844860e-08   1.3594275e-02   4.4886911e-10  -1.6671228e+00
   7.4777488e+00   4.1037056e+00   3.8559732e-02   1.2206456e-03   6.5119124e-03   5.1930038e-03   2.3286437e-04   4.5178323e-06   1.6606091e-04   6.6022732e-08   1.1537535e-02   1.2867626e-09  -2.6367066e+00
   7.2775140e+00   4.1259570e+00   4.3484786e-02   9.4676331e-04   5.7378347e-03   6.7646594e-03   2.2525799e-04   9.5801967e-06   1.7326139e-04   5.0582585e-08   1.1968694e-02   1.5533566e-09  -2.1228900e+00
   7.3371582e+00   4.1984710e+00   4.7207139e-02   1.5795101e-03   8.3479284e-03   3.1176267e-03   2.1611692e-04   1.8199477e-05   1.6853193e-04   7.2305130e-08   1.6223198e-02   4.8552527e-10  -2.3380514e+00
   6.7934724e+00   4.3416464e+00   4.6344939e-02   1.3574687e-03   7.6486615e-03   1.1680383e-02   1.6494060e-04   2.2797063e-04   1.8764296e-04   6.1152332e-08   2.0018941e-02   3.1438963e-10  -1.3009217e+00
   7.1443561e+00   4.2202929e+00   4.1815619e-02   9.7233585e-04   8.9881471e-03   3.1034470e-03   2.1725843e-04   5.2926476e-05   1.5838414e-04   1.5882049e-07   1.0420971e-02   4.1510090e-10  -2.0522216e+00
   7.0818729e+00   4.2078226e+00   4.4407730e-02   9.6036601e-04   1.4592743e-02   4.3179114e-03   2.0403919e-04   2.7259994e-05   1.7583711e-04   2.3101687e-07   1.8727508e-02   9.2833944e-10  -2.0397037e+00
   6.9750334e+00   4.2503555e+00   4.1897467e-02   1.1502354e-03   7.1820592e-03   5.6467912e-03   2.2005729e-04   8.2655058e-05   1.8115894e-04   1.3245427e-07   1.3036726e-02   5.3989580e-10  -1.6997839e+00
   7.1331188e+00   4.2378484e+00   5.1435970e-02   1.3514739e-03   7.5953130e-03   8.0134858e-03   1.6921515e-04   2.3544923e-05   1.5534758e-04   1.1410458e-07   1.8230203e-02   4.5440289e-10  -1.8989791e+00
   6.7892525e+00   4.3244129e+00   4.7456198e-02   1.4740068e-03   6.6048444e-03   6.9571778e-03   2.1165200e-04   2.3482809e-04   1.9433895e-04   9.0014818e-08   1.5176291e-02   3.6692529e-10  -1.2585190e+00
   7.4234497e+00   4.1116640e+00   3.7710846e-02   8.6402937e-04   1.0923454e-02   7.1641286e-03   2.3081993e-04   4.6708162e-06   1.8990994e-04   4.9713299e-08   1.5292237e-02   1.5379695e-09  -2.7776796e+00
   7.2189333e+00   4.1885359e+00   4.2519011e-02   7.8667290e-04   5.8355361e-03   8.0470596e-03   1.8565065e-04   2.0683909e-05   1.9156346e-04   7.8498218e-08   1.4430037e-02   7.2249094e-10  -2.0618694e+00
   7.2218007e+00   4.1980548e+00   3.9726871e-02   1.2068463e-03   9.8001244e-03   6.9788715e-03   1.9604214e-04   1.9839285e-05   1.5997289e-04   3.7613687e-08   1.6373616e-02   6.5115255e-10  -2.2004995e+00
   7.2748405e+00   4.2010338e+00   4.2145524e-02   1.0075745e-03   6.5212639e-03   5.4613885e-03   1.8921136e-04   3.1919708e-05   1.9184131e-04   4.6048423e-08   1.2325300e-02   4.4793547e-10  -2.2635100e+00
   7.2190205e+00   4.1712118e+00   4.0356857e-02   7.7232394e-04   6.1425911e-03   8.8199310e-03   1.9963279e-04   1.2269855e-05   2.0061372e-04   6.3096368e-08   1.4092995e-02   9.3041329e-10  -2.1253411e+00
   7.0354028e+00   4.2802344e+00   4.3234918e-02   1.3630753e-03   1.0186393e-02   8.2284467e-03   2.2189808e-04   7.7307843e-05   2.0649690e-04   2.8646257e-08   1.8270238e-02   3.2412420e-10  -1.9352583e+00
   7.2134447e+00   4.1567805e+00   4.1986544e-02   1.4853122e-03   7.3016877e-03   5.1249020e-03   2.3201038e-04   1.2740019e-05   1.6827722e-04   5.4140855e-08   1.2805584e-02   1.1598824e-09  -2.1424922e+00
   7.1002709e+00   4.2315422e+00   4.4646836e-02   7.8663819e-04   8.4438314e-03   6.1290547e-03   2.0827956e-04   2.3489012e-05   1.6546917e-04   1.2208510e-07   1.4607856e-02   4.6867932e-10  -1.9462947e+00
   7.1184589e+00   4.2037446e+00   3.9104412e-02   1.4425218e-03   8.4344975e-03   3.5604728e-03   2.5041822e-04   2.5679700e-05   1.9858797e-04   1.3848350e-07   1.1960931e-02   6.4891590e-10  -2.0494986e+00
   6.9904610e+00   4.2739963e+00   4.8747717e-02   7.7206027e-04   1.0292455e-02   4.6184450e-03   2.1462472e-04   6.2477028e-05   2.0183815e-04   1.2611087e-07   1.7596882e-02   4.0254661e-10  -1.8564550e+00
   6.9822577e+00   4.2661614e+00   4.3988302e-02   7.8274988e-04   4.1242551e-03   7.7456779e-03   2.3552301e-04   9.2122730e-05   1.6540121e-04   5.5906187e-08   1.2372127e-02   3.7956190e-10  -1.4556128e+00
   7.0275475e+00   4.2440598e+00   4.5006201e-02   7.8428249e-04   8.9045556e-03   2.9605075e-03   2.5957821e-04   8.3988337e-05   1.5215761e-04   1.5450706e-07   1.1511176e-02   4.5541391e-10  -1.7608626e+00
   7.0176650e+00   4.2519914e+00   4.4177766e-02   1.3119663e-03   5.7383071e-03   5.3717237e-03   2.3669511e-04   5.8415366e-05   1.8026998e-04   5.6335155e-08   9.9484666e-03   3.3408759e-10  -1.7012499e+00
   6.7873295e+00   4.3015271e+00   4.5972151e-02   1.0480567e-03   5.7483062e-03   7.1869526e-03   2.6508032e-04   2.8158942e-04   1.4905043e-04   9.3917290e-08   1.3389243e-02   5.3585834e-10  -1.1819970e+00
   7.0277684e+00   4.2286970e+00   4.3465351e-02   9.3271551e-04   7.5890884e-03   5.2700905e-03   2.2343513e-04   2.8723917e-05   2.0656368e-04   8.8022869e-08   1.3417974e-02   5.9910782e-10  -1.7715828e+00
   6.9129651e+00   4.3035700e+00   4.1739561e-02   8.7560594e-04   8.2501739e-03   9.3251434e-03   1.6724908e-04   1.2498534e-04   1.7295524e-04   1.3700840e-07   1.5907254e-02   3.0292828e-10  -1.5463838e+00
   7.1147379e+00   4.2347918e+00   4.4927775e-02   9.7283865e-04   9.3752534e-03   8.4155974e-03   1.7115124e-04   6.4699298e-05   2.0730823e-04   4.5032418e-08   1.9365969e-02   6.0745758e-10  -2.0546549e+00
   7.0866797e+00   4.2496052e+00   4.2807778e-02   6.9874467e-04   9.0197961e-03   6.7206468e-03   1.8419103e-04   5.3099955e-05   2.0014671e-04   8.7447499e-08   1.7168539e-02   4.4722720e-10  -1.9265394e+00
   6.9675009e+00   4.2205976e+00   4.1985762e-02   7.1878253e-04   7.8777898e-03   4.7044202e-03   2.4828381e-04   5.2375470e-05   2.0052383e-04   1.7754182e-07   1.2155850e-02   8.2323033e-10  -1.6385426e+00
   6.7417220e+00   4.3404877e+00   4.6201861e-02   1.1634300e-03   7.3808673e-03   1.0657360e-02   1.6932435e-04   2.4161178e-04   1.6766022e-04   1.3679257e-07   1.8173058e-02   3.5516508e-10  -1.1519320e+00
   7.0429529e+00   4.2253356e+00   4.9257669e-02   1.1098250e-03   7.8868915e-03   6.4838328e-03   2.2330165e-04   4.5531113e-05   1.8884990e-04   7.7001453e-08   1.7011156e-02   7.7195929e-10  -1.7390833e+00
   7.1784199e+00   4.1994852e+00   3.7524184e-02   7.2896525e-04   6.0245115e-03   4.5824476e-03   2.2603307e-04   5.7355603e-05   1.8278130e-04   7.1610205e-08   8.8464257e-03   4.9396812e-10  -1.9333557e+00
   7.0113382e+00   4.2390060e+00   4.3985952e-02   6.7001890e-04   7.7283529e-03   1.0178901e-02   1.8447980e-04   6.2135718e-05   1.7289675e-04   7.1610669e-08   1.7378131e-02   6.8506604e-10  -1.7650494e+00
   7.1094342e+00   4.2397334e+00   4.3611798e-02   1.0638746e-03   6.6337913e-03   6.8798163e-03   2.1425220e-04   3.7242943e-05   2.1972653e-04   1.0646623e-07   1.3338378e-02   3.8243937e-10  -1.9307771e+00
   7.3042560e+00   4.1901673e+00   3.8605876e-02   1.0893625e-03   1.0493655e-02   5.2606797e-03   1.6915728e-04   1.1825303e-05   2.2108452e-04   2.6533857e-08   1.5977323e-02   5.7155688e-10  -2.5154060e+00
   7.3419895e+00   4.1511949e+00   4.5086561e-02   7.5177881e-04   5.2554446e-03   7.5533352e-03   2.4734802e-04   9.5085528e-06   1.8802494e-04   5.3217752e-08   1.2495609e-02   8.3721204e-10  -2.2714377e+00
   7.0432554e+00   4.2373370e+00   3.7966737e-02   1.4161588e-03   7.2082652e-03   7.7192074e-03   2.1558336e-04   7.5812422e-05   1.7256480e-04   1.2660402e-07   1.3181352e-02   5.3602249e-10  -1.7847526e+00
   7.1202270e+00   4.2402945e+00   4.4571054e-02   1.2356356e-03   9.4909942e-03   5.0669129e-03   1.9016749e-04   5.9561199e-05   2.1621391e-04   7.5267155e-08   1.6322099e-02   4.7225619e-10  -2.0997080e+00
   7.2554182e+00   4.1980341e+00   4.7388567e-02   1.0061467e-03   5.8637579e-03   5.3093358e-03   2.4510291e-04   2.9427554e-05   1.6830614e-04   5.1746283e-08   1.3994405e-02   5.5712830e-10  -2.0170632e+00
   7.0927291e+00   4.2265851e+00   4.5975372e-02   1.0855113e-03   1.1314741e-02   6.5225692e-03   2.2317990e-04   2.2401742e-05   2.2002266e-04   1.3472471e-07   1.8593317e-02   6.3111650e-10  -1.9974585e+00
   7.0355842e+00   4.2497420e+00   4.2057043e-02   1.0968666e-03   1.0792531e-02   9.5925910e-03   2.1280770e-04   7.2700106e-05   2.0979865e-04   6.9606064e-08   2.0284540e-02   6.0517078e-10  -1.8500502e+00
   7.6660058e+00   4.0295591e+00   4.5870133e-02   1.3771840e-03   7.7837591e-03   3.3673828e-03   1.9135890e-04   1.8270917e-06   1.9730878e-04   4.8506023e-08   1.2944552e-02   3.3141723e-09  -3.1071952e+00
   7.1304307e+00   4.2069208e+00   4.6860127e-02   1.2932706e-03   7.2327240e-03   4.8937265e-03   2.4297758e-04   5.0893721e-05   1.7213017e-04   1.3670133e-07   1.4166878e-02   7.3365035e-10  -1.9159392e+00
   6.8559222e+00   4.2869459e+00   4.3017466e-02   1.2843641e-03   1.0207769e-02   5.5786919e-03   2.2552554e-04   1.6954023e-04   1.5259682e-04   1.5182588e-07   1.5984818e-02   5.5294529e-10  -1.4872004e+00
   7.1783138e+00   4.1848997e+00   3.8912267e-02   7.7125063e-04   9.5692052e-03   4.8608909e-03   1.9215970e-04   1.4486526e-05   1.6004475e-04   2.4688355e-07   1.4553383e-02   8.6002933e-10  -2.1916959e+00
   7.2318204e+00   4.2240009e+00   4.8895393e-02   1.1196623e-03   1.0466701e-02   3.4737570e-03   2.3090325e-04   3.2312043e-05   2.1254872e-04   5.1379152e-08   1.6260484e-02   4.1323218e-10  -2.2649490e+00
   7.2500765e+00   4.1889412e+00   4.2663959e-02   1.1702042e-03   7.2939485e-03   3.3555836e-03   2.6578454e-04   1.9511117e-05   1.6537919e-04   4.7517574e-08   1.0567835e-02   5.0121612e-10  -2.2663324e+00
   7.1169192e+00   4.2010894e+00   4.3986441e-02   7.5321594e-04   1.0880949e-02   9.2461342e-03   1.6826722e-04   1.8409783e-05   1.6395154e-04   5.9758984e-08   2.0066272e-02   9.7507363e-10  -1.9904320e+00
   7.2036468e+00   4.1563312e+00   3.9895938e-02   6.5263253e-04   9.4896752e-03   3.9079632e-03   1.8912112e-04   1.5315870e-05   1.5650841e-04   3.1898681e-07   1.2772184e-02   1.1977590e-09  -2.1437517e+00
   6.9282676e+00   4.3023595e+00   4.7380977e-02   1.1297993e-03   5.5843861e-03   6.9117559e-03   1.7656630e-04   1.4957794e-04   2.0850071e-04   5.7381127e-08   1.4508703e-02   2.9673749e-10  -1.3883530e+00
   7.1639768e+00   4.1995858e+00   4.2975046e-02   1.3235077e-03   1.0912458e-02   3.9128309e-03   2.1029845e-04   2.0626256e-05   1.7591670e-04   9.8285597e-08   1.5301407e-02   7.1747955e-10  -2.0959958e+00
   7.1858797e+00   4.2135198e+00   4.3628020e-02   1.1909754e-03   7.2286358e-03   7.1985380e-03   2.2239253e-04   5.4354993e-05   1.9718399e-04   2.6223021e-08   1.5287472e-02   5.8485061e-10  -2.0356810e+00
   7.4011603e+00   4.1654625e+00   4.0867084e-02   1.1185041e-03   1.1603213e-02   4.1730444e-03   2.1093137e-04   2.0091259e-05   2.0467044e-04   4.8576877e-08   1.7617018e-02   7.7449471e-10  -2.6945062e+00
   7.2803976e+00   4.2024562e+00   4.5915117e-02   1.6061167e-03   1.0278053e-02   5.4088263e-03   1.9395615e-04   1.4475042e-05   2.0869107e-04   5.3929174e-08   1.8709116e-02   5.6762809e-10  -2.4216324e+00
   6.9495419e+00   4.2617054e+00   4.2577511e-02   1.2767602e-03   6.2237216e-03   6.5278443e-03   1.9447302e-04   5.1575623e-05   1.6487352e-04   1.0161154e-07   1.2497006e-02   4.1854958e-10  -1.5894280e+00
   7.2220290e+00   4.1863013e+00   4.2604115e-02   1.1061841e-03   1.0359437e-02   6.5051590e-03   2.2450184e-04   1.6896271e-05   1.6433797e-04   1.0714698e-07   1.6230611e-02   7.8383054e-10  -2.3248119e+00
   7.1002278e+00   4.2277830e+00   4.4507592e-02   1.3390704e-03   8.8073184e-03   5.7191768e-03   2.5528182e-04   3.5101873e-05   1.5894726e-04   1.4206265e-07   1.4401987e-02   5.1114648e-10  -1.8779549e+00
   7.1769427e+00   4.1991112e+00   4.2999655e-02   1.2835710e-03   4.5624899e-03   6.0329384e-03   2.4106035e-04   3.4024389e-05   2.0131103e-04   5.4500849e-08   1.1865951e-02   6.1089892e-10  -1.8904040e+00
   7.4000924e+00   4.0957242e+00   4.3511585e-02   1.3125467e-03   5.7054173e-03   2.3072741e-03   2.6797543e-04   1.0192908e-05   1.5358138e-04   8.9631215e-08   8.2217033e-03   1.4211352e-09  -2.3676361e+00
   6.7531229e+00   4.3244676e+00   4.1380179e-02   1.6602673e-03   8.4346152e-03   9.9642335e-03   1.7011343e-04   2.6941671e-04   1.9762053e-04   1.0724554e-07   1.6360855e-02   4.4338883e-10  -1.2978819e+00
   6.8006447e+00   4.3282011e+00   4.8185057e-02   7.8756429e-04   8.2728728e-03   7.5946375e-03   1.9656232e-04   1.5649821e-04   1.9821642e-04   1.2340615e-07   1.6356342e-02   3.0149800e-10  -1.3339037e+00
   7.1026810e+00   4.2251840e+00   4.5817421e-02   8.2941268e-04   9.7564597e-03   4.3073428e-03   1.6774185e-04   3.7373957e-05   2.0227443e-04   1.1679948e-07   1.5871309e-02   5.9645033e-10  -1.9277776e+00
   7.5533904e+00   4.0784553e+00   3.9471473e-02   9.3637028e-04   1.0828641e-02   4.4472213e-03   1.8009186e-04   3.9715904e-06   1.7373984e-04   5.5174109e-08   1.4158988e-02   1.9016699e-09  -2.9912509e+00
   7.2289553e+00   4.1276634e+00   3.9738640e-02   1.1532892e-03   5.2201776e-03   5.3657735e-03   2.7368654e-04   1.0931320e-05   1.9009383e-04   4.2040437e-08   9.2934713e-03   1.4216963e-09  -2.1086358e+00
   6.9191701e+00   4.3047199e+00   4.4268431e-02   1.5770298e-03   9.5914421e-03   4.1965482e-03   2.2880043e-04   1.0805134e-04   1.5076941e-04   1.5118003e-07   1.4914828e-02   2.8006933e-10  -1.7016152e+00
   7.0818881e+00   4.2298623e+00   4.2731686e-02   1.3714170e-03   7.6868773e-03   7.0260787e-03   1.7643450e-04   1.9710161e-05   1.7046950e-04   1.3937031e-07   1.5321118e-02   5.3394111e-10  -1.8980980e+00
   7.3024086e+00   4.1650543e+00   3.9195694e-02   1.2767119e-03   6.5489703e-03   5.5727525e-03   1.8532282e-04   1.1547863e-05   2.1217976e-04   8.2149759e-08   1.2403988e-02   7.5172336e-10  -2.2668218e+00
   7.2424164e+00   4.1461415e+00   4.0663708e-02   1.1324999e-03   8.3545653e-03   5.3781862e-03   1.8260480e-04   1.3585944e-05   1.5448357e-04   5.7997907e-08   1.2761307e-02   1.2682662e-09  -2.2515724e+00
   6.8814296e+00   4.2818501e+00   4.4980904e-02   8.5506083e-04   6.1171937e-03   8.0361657e-03   2.0281764e-04   1.3977322e-04   2.0169247e-04   8.2701943e-08   1.2197404e-02   4.0955723e-10  -1.3881606e+00
   7.2397638e+00   4.1925456e+00   4.5192184e-02   1.0925249e-03   4.9036439e-03   7.3449135e-03   2.0939749e-04   4.7476394e-05   1.9820672e-04   2.9576568e-08   1.4842933e-02   7.2249787e-10  -2.0563781e+00
   6.8482591e+00   4.3003038e+00   4.4978402e-02   1.0783581e-03   7.9200714e-03   1.0624711e-02   1.6565979e-04   2.1100229e-04   2.1777699e-04   9.5015557e-08   1.8614620e-02   5.2648271e-10  -1.4421646e+00
   7.1424851e+00   4.1811704e+00   4.3937509e-02   1.0589835e-03   1.0192908e-02   5.3453698e-03   1.9946925e-04   1.7412759e-05   2.1997727e-04   1.2084331e-07   1.5871092e-02   1.0921131e-09  -2.1236650e+00
   7.1553020e+00   4.1843317e+00   4.1877501e-02   1.0045782e-03   9.6102443e-03   3.2502929e-03   2.3587326e-04   3.4570648e-05   1.6159932e-04   1.4388002e-07   1.2745704e-02   8.8521386e-10  -2.0780736e+00
   7.0545682e+00   4.2362371e+00   4.1438867e-02   1.2982204e-03   7.7900781e-03   5.9254600e-03   1.8803687e-04   3.2894810e-05   1.5051196e-04   1.9447192e-07   1.2665407e-02   4.5367254e-10  -1.8760330e+00
   7.0960099e+00   4.2496009e+00   4.0666122e-02   1.4618349e-03   7.1114071e-03   4.2317095e-03   2.5555833e-04   4.8561232e-05   1.6823525e-04   1.1783080e-07   1.2083600e-02   3.2655093e-10  -1.8690906e+00
   7.2824398e+00   4.1473138e+00   3.7604851e-02   6.6175482e-04   9.2699515e-03   6.1942620e-03   2.7544648e-04   1.0916271e-05   1.7739592e-04   9.1407535e-08   1.2092782e-02   1.0070012e-09  -2.3355530e+00
   7.3974991e+00   4.1125192e+00   3.8680240e-02   1.3482530e-03   1.1124874e-02   4.7195687e-03   2.0509927e-04   6.2750478e-06   1.9312903e-04   5.3224590e-08   1.3530520e-02   1.4910520e-09  -2.7238812e+00
   7.3887412e+00   4.1211877e+00   3.6805922e-02   8.8626570e-04   1.1933710e-02   3.1784478e-03   1.8456673e-04   7.4647808e-06   1.7715154e-04   7.3608234e-08   1.3968711e-02   1.3801319e-09  -2.6181575e+00
   6.7631746e+00   4.2925408e+00   4.1606420e-02   1.5050306e-03   5.5504853e-03   7.4622374e-03   2.5300478e-04   2.5274330e-04   1.6738995e-04   1.2226537e-07   1.1256290e-02   5.5531177e-10  -1.0985445e+00
   6.9878575e+00   4.2655901e+00   4.3880483e-02   1.0177447e-03   9.9914556e-03   5.1938811e-03   1.9350667e-04   4.4261770e-05   1.7109678e-04   1.6844400e-07   1.6236364e-02   4.2009277e-10  -1.8263752e+00
   7.3273754e+00   4.1330046e+00   4.3670116e-02   8.7075451e-04   8.6248385e-03   3.8089700e-03   1.8872889e-04   1.0326487e-05   1.9302234e-04   6.2018143e-08   1.4512651e-02   1.4384873e-09  -2.3233246e+00
   7.0319868e+00   4.2849926e+00   4.3440535e-02   1.0166513e-03   1.4758176e-02   3.3129740e-03   2.0916759e-04   8.3145464e-05   2.0741578e-04   1.3350743e-07   1.7052018e-02   2.8334955e-10  -1.9553897e+00
   7.3793115e+00   4.1269211e+00   3.7347548e-02   8.6544130e-04   5.6287105e-03   3.2080864e-03   2.3989859e-04   1.5347098e-05   1.5112955e-04   6.9149413e-08   7.7109507e-03   8.2383636e-10  -2.4594585e+00
   7.1379007e+00   4.1974372e+00   4.5014699e-02   7.7423249e-04   7.0716854e-03   6.1753167e-03   1.8592730e-04   2.7222717e-05   1.9536887e-04   4.1568162e-08   1.5592352e-02   8.6851409e-10  -1.9678967e+00
   7.3604171e+00   4.1635563e+00   3.5490180e-02   1.0922241e-03   8.0525805e-03   5.5163841e-03   2.1855794e-04   1.2420913e-05   2.0843267e-04   3.5364417e-08   1.2600599e-02   6.5610382e-10  -2.5199532e+00
   6.9821624e+00   4.2723822e+00   4.2332688e-02   6.6627824e-04   9.1760373e-03   2.7763211e-03   1.9683505e-04   1.0231419e-04   1.9229156e-04   1.3958092e-07   1.1666170e-02   3.3554209e-10  -1.7372625e+00
   7.0884061e+00   4.2400678e+00   4.4060075e-02   1.0393635e-03   8.9972232e-03   3.9525839e-03   1.8681901e-04   2.8987396e-05   1.6012447e-04   1.0429957e-07   1.4525886e-02   4.3333237e-10  -1.9138320e+00
   7.5180075e+00   4.1155380e+00   4.5551463e-02   1.3022953e-03   1.0833318e-02   8.0165966e-03   2.1054475e-04   3.2786463e-06   1.6647921e-04   4.4447730e-08   1.9986509e-02   1.4029942e-09  -2.7903469e+00
   7.0806506e+00   4.2329977e+00   3.9859641e-02   1.0610534e-03   8.9042614e-03   5.8900891e-03   2.2121980e-04   2.2073593e-05   2.1703601e-04   9.9912629e-08   1.4518954e-02   4.8465902e-10  -1.8601249e+00
   6.9593972e+00   4.2578250e+00   3.9884106e-02   1.1169192e-03   1.0165818e-02   4.3464652e-03   2.2596858e-04   6.1442862e-05   1.6421186e-04   1.3527250e-07   1.4383822e-02   5.0249577e-10  -1.7086160e+00
   6.9925160e+00   4.2259172e+00   3.8862956e-02   1.0841365e-03   9.0555369e-03   3.6027853e-03   2.1934861e-04   4.6102037e-05   2.0781199e-04   1.4815932e-07   1.1693988e-02   6.5739434e-10  -1.7393868e+00
   7.0521885e+00   4.2599954e+00   4.1293501e-02   7.4780592e-04   7.3352713e-03   7.5609676e-03   2.1684669e-04   8.7716475e-05   2.0287977e-04   8.9455575e-08   1.4675641e-02   3.8883186e-10  -1.7365575e+00
   7.3396715e+00   4.1187960e+00   4.1416832e-02   1.3231854e-03   8.7160562e-03   4.2266806e-03   1.6866530e-04   6.9146337e-06   1.5990984e-04   1.7997006e-07   1.4129715e-02   1.7275203e-09  -2.4580785e+00
   7.2751524e+00   4.1533240e+00   4.0550384e-02   7.2070169e-04   8.1453242e-03   3.8378558e-03   2.3963997e-04   1.3932253e-05   1.5771202e-04   5.0470943e-08   1.2865009e-02   1.0554184e-09  -2.3369202e+00
   7.2442652e+00   4.2134609e+00   4.2174108e-02   1.0675753e-03   9.1485507e-03   2.5808644e-03   2.0379749e-04   3.4508387e-05   1.9381429e-04   5.7646066e-08   1.3321782e-02   4.2491579e-10  -2.2214557e+00
   6.9792261e+00   4.2656669e+00   4.4682920e-02   9.3153293e-04   8.3139513e-03   5.3604391e-03   2.2361959e-04   1.0019586e-04   1.4980183e-04   8.7351994e-08   1.3836864e-02   4.3532422e-10  -1.7725342e+00
   7.0255079e+00   4.2620503e+00   4.4499433e-02   1.4844991e-03   1.1695882e-02   8.7841222e-03   1.9719485e-04   9.0881108e-05   1.9538105e-04   4.1903704e-08   2.0491508e-02   5.2437186e-10  -1.9607188e+00
   7.2626451e+00   4.1988044e+00   4.4892027e-02   1.2820656e-03   7.4741943e-03   6.7740053e-03   1.7888793e-04   1.4366144e-05   1.9170048e-04   6.6353471e-08   1.5971211e-02   5.5964854e-10  -2.1882099e+00
   6.9366771e+00   4.2777466e+00   4.6400674e-02   1.0418164e-03   7.9963759e-03   9.9878472e-03   2.0919322e-04   5.1645060e-05   1.5127434e-04   1.5920490e-07   1.8112348e-02   4.2531278e-10  -1.5255108e+00
   7.2742718e+00   4.1816932e+00   3.9635735e-02   1.1765716e-03   7.2349691e-03   5.7698418e-03   2.5329562e-04   2.0310376e-05   2.0050741e-04   7.1792964e-08   1.3170355e-02   6.4697013e-10  -2.2297097e+00
   7.2136432e+00   4.2195111e+00   4.1362755e-02   1.0886984e-03   7.9951706e-03   5.2506198e-03   2.1139883e-04   3.0753692e-05   1.5536488e-04   4.5118681e-08   1.2902051e-02   3.8871854e-10  -2.2158720e+00
   7.1166274e+00   4.2226877e+00   4.0157331e-02   7.3420993e-04   7.5521161e-03   7.1804026e-03   1.9841469e-04   1.6984614e-05   2.0591220e-04   1.9425753e-07   1.4988843e-02   5.3532063e-10  -1.9452599e+00
   7.3396281e+00   4.1611927e+00   4.7839005e-02   7.9072071e-04   9.7122665e-03   3.3627714e-03   1.7893043e-04   7.5636446e-06   1.5823107e-04   1.5489132e-07   1.5238194e-02   8.3597699e-10  -2.4799274e+00
   7.2939723e+00   4.1999745e+00   4.6615181e-02   1.2720777e-03   8.3272178e-03   4.7180564e-03   1.5408311e-04   2.5113191e-05   1.5494403e-04   8.7731471e-08   1.6911462e-02   5.6141933e-10  -2.3903881e+00
   7.4009436e+00   4.1209437e+00   3.8677974e-02   9.6805998e-04   8.1136529e-03   9.5232690e-03   1.8444663e-04   8.6521732e-06   2.1143705e-04   2.6914896e-08   1.5685693e-02   1.4592932e-09  -2.5629529e+00
   7.2099200e+00   4.1844823e+00   4.4619297e-02   1.3466045e-03   1.3276990e-02   3.0202660e-03   1.8713563e-04   2.1330216e-05   1.5301757e-04   8.4178061e-08   1.7360965e-02   9.1255001e-10  -2.2756117e+00
   7.0158429e+00   4.2672465e+00   4.4604570e-02   7.8618077e-04   6.9355699e-03   5.3894473e-03   2.1406945e-04   8.6414373e-05   1.5438421e-04   6.2330318e-08   1.3108831e-02   3.5095304e-10  -1.6814811e+00
   6.9198052e+00   4.2715841e+00   4.6540726e-02   1.1586666e-03   7.7361495e-03   3.5001420e-03   2.5712936e-04   1.3926687e-04   2.0645372e-04   1.1710326e-07   1.3396952e-02   5.0779655e-10  -1.5246286e+00
   7.4624913e+00   4.1293548e+00   4.3603920e-02   8.0818136e-04   8.9849849e-03   6.5006024e-03   2.1286234e-04   6.7513551e-06   2.1495844e-04   3.3596295e-08   1.6706660e-02   1.1355571e-09  -2.6941921e+00
   7.2483804e+00   4.1845660e+00   4.4471710e-02   8.6408460e-04   4.3882923e-03   6.1090251e-03   2.4879286e-04   1.6767794e-05   1.7202957e-04   1.1846898e-07   1.1703997e-02   6.0015898e-10  -2.0616903e+00
   7.0679002e+00   4.2380888e+00   4.3068067e-02   8.4328957e-04   1.0472084e-02   5.4564430e-03   2.2307045e-04   2.0388801e-05   1.7788200e-04   1.1535153e-07   1.7413949e-02   5.3503330e-10  -1.9552039e+00
   7.2572729e+00   4.2114911e+00   4.1210419e-02   7.0963905e-04   7.1433657e-03   6.2967271e-03   2.0028623e-04   3.7142431e-05   1.5687729e-04   6.0120226e-08   1.4648025e-02   4.6133859e-10  -2.2418014e+00
   7.1434783e+00   4.2454049e+00   4.5509506e-02   1.5797901e-03   7.0002959e-03   8.3005337e-03   1.9296819e-04   5.5804500e-05   1.9403073e-04   6.5407777e-08   1.5600871e-02   3.6833073e-10  -1.9091099e+00
   7.3513075e+00   4.1737723e+00   4.1384753e-02   6.9943780e-04   1.3712499e-02   4.0868668e-03   1.6512235e-04   1.7688852e-05   1.6882079e-04   7.0626357e-08   1.8957668e-02   7.8790896e-10  -2.6000398e+00
   7.3346285e+00   4.1631607e+00   4.1763363e-02   1.4376780e-03   7.8199727e-03   4.3023787e-03   2.0487225e-04   9.1254089e-06   2.1624892e-04   7.0814960e-08   1.4260407e-02   8.0111280e-10  -2.4324734e+00
   7.3945972e+00   4.1246258e+00   3.9538963e-02   7.7905619e-04   6.6873917e-03   3.4527621e-03   2.1417679e-04   8.1977644e-06   2.1912835e-04   3.2099278e-08   1.0530285e-02   1.0530480e-09  -2.4642123e+00
   7.2705332e+00   4.1556969e+00   4.7496428e-02   1.0262609e-03   9.0602872e-03   5.5851446e-03   2.0849594e-04   1.7058551e-05   1.6608132e-04   5.5345144e-08   1.6159278e-02   1.2144629e-09  -2.2682760e+00
   6.9238369e+00   4.2626184e+00   4.0544883e-02   8.2641243e-04   6.7294238e-03   4.7131526e-03   2.1687388e-04   4.2552095e-05   2.0976292e-04   1.4440896e-07   1.0684500e-02   3.8551087e-10  -1.5465396e+00
   7.2066623e+00   4.2066949e+00   3.8991022e-02   9.5417279e-04   1.0148247e-02   4.2336320e-03   1.9681694e-04   1.9125562e-05   1.7834925e-04   2.0680678e-07   1.4829828e-02   5.4776739e-10  -2.2669479e+00
   7.4277174e+00   4.1636830e+00   4.3127639e-02   1.3874960e-03   9.1606210e-03   3.7446961e-03   2.0936910e-04   1.1047631e-05   1.6254097e-04   1.0007927e-07   1.5491273e-02   6.5383675e-10  -2.5842916e+00
   7.3743283e+00   4.1845702e+00   4.1222421e-02   9.7654160e-04   9.7383194e-03   6.0751439e-03   2.1299087e-04   2.1863267e-05   1.8808745e-04   2.8117364e-08   1.4351340e-02   4.7751470e-10  -2.5330127e+00
   6.9358541e+00   4.2442173e+00   4.9310257e-02   9.2721907e-04   6.3908576e-03   8.0906825e-03   2.5115636e-04   5.8115845e-05   2.1993072e-04   7.5743628e-08   1.5005113e-02   6.9437306e-10  -1.4760031e+00
   7.0595843e+00   4.2162011e+00   4.3130594e-02   6.7461374e-04   8.8621639e-03   8.2425854e-03   2.1958633e-04   4.0595853e-05   1.6809308e-04   5.2666462e-08   1.7211513e-02   8.4768510e-10  -1.8513709e+00
   7.2058999e+00   4.1830328e+00   4.0891958e-02   1.3692755e-03   7.6538307e-03   4.0603027e-03   2.4286380e-04   1.4282029e-05   1.6001664e-04   1.2344593e-07   1.2066462e-02   7.0411281e-10  -2.1306575e+00
   7.0085905e+00   4.2618266e+00   4.6447046e-02   1.5116534e-03   9.4758868e-03   1.0214874e-02   1.8582665e-04   6.3304088e-05   1.6854531e-04   1.3146617e-07   1.9967286e-02   5.0157069e-10  -1.6970728e+00
   7.3673519e+00   4.1411654e+00   4.4406236e-02   1.0989650e-03   6.8745133e-03   5.9388561e-03   1.8148127e-04   1.8494271e-05   1.5830715e-04   4.2317400e-08   1.2762408e-02   9.9302455e-10  -2.4377158e+00
   7.2993116e+00   4.1653267e+00   4.8512603e-02   8.8882066e-04   1.0007138e-02   5.6573141e-03   1.8856130e-04   1.1313152e-05   1.8872696e-04   4.1117838e-08   1.8278365e-02   1.0188140e-09  -2.3305778e+00
   7.1742678e+00   4.2252961e+00   4.5615896e-02   1.0497458e-03   9.0164284e-03   8.4396718e-03   1.9695991e-04   3.1820536e-05   1.7102232e-04   7.4877066e-08   1.7387856e-02   4.8803666e-10  -2.0146267e+00
   7.2490009e+00   4.1696273e+00   3.9675083e-02   1.1309646e-03   7.9574641e-03   4.3015197e-03   2.6162799e-04   4.0854698e-05   1.7909047e-04   2.8947268e-08   1.0547225e-02   7.5598436e-10  -2.1985823e+00
   7.3584364e+00   4.1218645e+00   4.2483828e-02   9.0472346e-04   1.0352169e-02   2.8050039e-03   1.8164212e-04   6.6593009e-06   2.1314001e-04   2.2785327e-07   1.3983339e-02   1.5118127e-09  -2.5230627e+00
   7.4214533e+00   4.1166439e+00   4.1488415e-02   1.2603028e-03   6.1668440e-03   3.7360163e-03   2.5958800e-04   7.0465258e-06   1.6987582e-04   5.1060623e-08   9.1811386e-03   9.7348444e-10  -2.5747053e+00
   7.0144525e+00   4.2260244e+00   4.6118393e-02   1.5287822e-03   5.8407502e-03   6.1586363e-03   1.8481292e-04   3.4117641e-05   2.1993301e-04   9.7571088e-08   1.4061769e-02   7.0157627e-10  -1.5804959e+00
   7.2370556e+00   4.2308591e+00   3.9114259e-02   8.6960692e-04   1.0493865e-02   3.8854436e-03   2.4040512e-04   3.8919174e-05   1.6068502e-04   1.2097881e-07   1.4591849e-02   3.3753157e-10  -2.2526062e+00
   6.8702475e+00   4.3137441e+00   4.5933124e-02   7.4468705e-04   9.9144492e-03   5.7200761e-03   1.7980367e-04   1.6534015e-04   2.0820814e-04   1.4818316e-07   1.5247812e-02   3.0430548e-10  -1.5261587e+00
   7.3179376e+00   4.1381034e+00   3.7709675e-02   1.2639887e-03   6.7909604e-03   3.5305314e-03   2.2914551e-04   1.8307017e-05   1.5425049e-04   5.0659306e-08   9.0924128e-03   9.2163292e-10  -2.4102608e+00
   6.9289824e+00   4.3024027e+00   4.8473207e-02   9.1697105e-04   1.1180275e-02   9.0595513e-03   2.0948817e-04   1.2927641e-04   1.5286441e-04   9.2299087e-08   2.1595024e-02   3.7714390e-10  -1.5831516e+00
   7.2482227e+00   4.1689514e+00   4.3841178e-02   7.3875276e-04   8.6920286e-03   8.2014629e-03   1.8679529e-04   1.1700044e-05   2.2154385e-04   6.5835719e-08   1.6587768e-02   1.0013247e-09  -2.3007280e+00
   7.6475840e+00   4.0754366e+00   3.7095298e-02   1.3166208e-03   1.0849102e-02   4.1398456e-03   2.0592276e-04   2.4561654e-06   1.9080227e-04   4.7953803e-08   1.1882949e-02   1.3044246e-09  -3.1617970e+00
   7.1538803e+00   4.2239062e+00   4.1495191e-02   1.5840296e-03   7.1060224e-03   6.1843796e-03   1.8728241e-04   3.1366337e-05   1.6117898e-04   5.5639870e-08   1.4199790e-02   4.7268826e-10  -2.0270599e+00
   7.0373533e+00   4.2514652e+00   3.7791935e-02   7.8137080e-04   9.2383461e-03   6.2017901e-03   2.7048729e-04   5.1255332e-05   1.6445031e-04   1.4357318e-07   1.2902457e-02   3.8291835e-10  -1.9301258e+00
   7.3033298e+00   4.1723079e+00   4.9770072e-02   1.4059134e-03   7.9055752e-03   5.9115663e-03   2.1747053e-04   8.0782158e-06   1.7839076e-04   5.0853874e-08   1.7731256e-02   8.7178236e-10  -2.3225609e+00
   7.4681690e+00   4.1173836e+00   4.3160572e-02   1.2393194e-03   9.4492352e-03   5.5629362e-03   1.8035764e-04   1.2003067e-05   1.9358761e-04   3.7235438e-08   1.5658734e-02   1.3440112e-09  -2.7784988e+00
   7.4016315e+00   4.1397587e+00   4.2257000e-02   7.4566324e-04   1.1031372e-02   4.7919666e-03   1.7891669e-04   1.3130536e-05   1.9621772e-04   6.8454665e-08   1.6674561e-02   1.1344299e-09  -2.6341664e+00
   7.3338501e+00   4.2130629e+00   4.2934516e-02   6.2608635e-04   1.0179456e-02   7.2706646e-03   1.7336503e-04   2.8942763e-05   1.9758295e-04   3.5824126e-08   1.9812363e-02   4.4057296e-10  -2.4106377e+00
   7.4386975e+00   4.0928791e+00   4.2161819e-02   1.2803544e-03   9.1285990e-03   5.4419022e-03   2.4070073e-04   5.4897332e-06   1.9818309e-04   4.2338019e-08   1.3813367e-02   1.9702710e-09  -2.6411273e+00
   7.4967157e+00   4.1495176e+00   4.2798690e-02   1.1994486e-03   1.4647624e-02   5.3026387e-03   1.7817492e-04   1.0548128e-05   1.7199472e-04   4.1315956e-08   2.2684505e-02   9.2591770e-10  -2.8400659e+00
   7.1425863e+00   4.1936273e+00   4.2600583e-02   1.3793803e-03   7.5396868e-03   5.2972340e-03   1.9159219e-04   4.3935928e-05   1.5443144e-04   4.6480667e-08   1.2734751e-02   7.9462452e-10  -1.9165544e+00
   7.3884116e+00   4.1301852e+00   4.1062024e-02   1.3248209e-03   8.9123475e-03   3.6624029e-03   1.9418725e-04   1.1548578e-05   1.8945401e-04   7.5547292e-08   1.1566560e-02   1.0162697e-09  -2.5380408e+00
   7.0705944e+00   4.2549470e+00   3.8094253e-02   7.5789816e-04   7.6792048e-03   1.0072056e-02   1.7074833e-04   6.6966832e-05   1.7714442e-04   8.6258947e-08   1.6011793e-02   4.0356408e-10  -1.8104394e+00
   7.0662827e+00   4.2591480e+00   4.4696183e-02   1.4507620e-03   1.1012473e-02   7.9417448e-03   1.9027934e-04   7.1780091e-05   1.9628190e-04   3.8633895e-08   2.2124170e-02   5.1418778e-10  -1.9945518e+00
   7.3378253e+00   4.1581764e+00   3.9902962e-02   6.9873802e-04   1.0396660e-02   4.9584262e-03   1.7192483e-04   1.4564448e-05   2.0848547e-04   5.7249975e-08   1.5082772e-02   8.9328684e-10  -2.5358628e+00
   7.3664860e+00   4.1581748e+00   3.9254415e-02   1.2096042e-03   4.5713833e-03   5.3314913e-03   1.9329039e-04   1.9568927e-05   1.8618665e-04   2.9670268e-08   1.0352361e-02   6.3956572e-10  -2.3304413e+00
   7.3401830e+00   4.1395332e+00   4.0493652e-02   7.3118448e-04   1.2329744e-02   5.0341309e-03   1.8703698e-04   8.3380187e-06   1.6316764e-04   5.5035343e-08   1.7327545e-02   1.3532519e-09  -2.5034721e+00
   7.2864569e+00   4.1682847e+00   4.5610170e-02   1.2400649e-03   6.9245851e-03   8.1776840e-03   1.5248065e-04   1.5679099e-05   1.4985531e-04   4.6546329e-08   1.7678716e-02   1.0084359e-09  -2.2915180e+00
   7.1828895e+00   4.2136691e+00   3.6350277e-02   6.1980361e-04   5.9321228e-03   7.3651177e-03   2.6844190e-04   3.2550690e-05   1.7756681e-04   6.4273839e-08   1.1947338e-02   4.5033848e-10  -2.0685915e+00
   7.0251634e+00   4.2570927e+00   3.8041014e-02   1.1009697e-03   9.5682441e-03   5.0056527e-03   2.3056508e-04   6.8454012e-05   1.8448240e-04   5.7503175e-08   1.0621069e-02   3.1234603e-10  -1.8532013e+00
   7.1467277e+00   4.1889588e+00   4.5008673e-02   6.9113849e-04   3.9592226e-03   7.3391511e-03   2.2195590e-04   3.4091389e-05   1.6719640e-04   4.3181627e-08   1.0589537e-02   7.0418957e-10  -1.7984256e+00
   7.5384473e+00   4.1386520e+00   4.1530293e-02   8.0669956e-04   1.0150894e-02   4.0823541e-03   2.1169264e-04   7.2711190e-06   1.9972530e-04   4.0323734e-08   1.5273652e-02   7.2756493e-10  -2.8425263e+00
   6.9615162e+00   4.2460586e+00   4.6939238e-02   1.2214173e-03   5.6344580e-03   7.5191486e-03   1.9516300e-04   3.2692716e-05   1.9471121e-04   1.7237816e-07   1.2529466e-02   4.9815419e-10  -1.5117367e+00
   7.1589347e+00   4.1887132e+00   4.4109663e-02   9.6606137e-04   9.4788318e-03   9.7443930e-03   2.0948070e-04   1.7277222e-05   1.9683823e-04   9.7384786e-08   2.0566615e-02   1.1170542e-09  -2.0685813e+00
   7.5114741e+00   4.1019440e+00   3.9784537e-02   1.2349342e-03   6.3037209e-03   4.0312190e-03   2.1261397e-04   4.9575359e-06   2.1404790e-04   6.1808705e-08   9.4992224e-03   1.0177598e-09  -2.7455959e+00
   6.8624876e+00   4.2950578e+00   4.6518678e-02   1.1418321e-03   6.7856746e-03   6.8299790e-03   2.6146605e-04   1.1404006e-04   1.6918152e-04   1.5939379e-07   1.2996998e-02   3.4725087e-10  -1.3979509e+00
   7.1569519e+00   4.2026498e+00   4.1918135e-02   8.6381563e-04   7.5899662e-03   7.1017600e-03   1.9133758e-04   1.7484188e-05   1.5984252e-04   4.5977783e-08   1.4119223e-02   6.4015031e-10  -2.0590491e+00
   7.0991143e+00   4.2251488e+00   4.2266693e-02   8.8309144e-04   8.4348915e-03   5.2663008e-03   2.0513040e-04   2.4478354e-05   1.8615800e-04   1.3034317e-07   1.2085103e-02   4.4718785e-10  -1.9579384e+00
   7.2127431e+00   4.1810872e+00   4.3219132e-02   1.0949800e-03   6.2939432e-03   4.2409705e-03   1.9148026e-04   2.1911199e-05   2.0204112e-04   1.7453893e-07   1.2269003e-02   7.5975559e-10  -1.9893457e+00
   6.8531899e+00   4.3301376e+00   4.7001687e-02   8.5389578e-04   5.9566564e-03   8.6219063e-03   2.1667761e-04   2.0430115e-04   2.0394475e-04   5.4819838e-08   1.6125975e-02   2.6952515e-10  -1.3581264e+00
   7.0319555e+00   4.2182317e+00   4.5579124e-02   9.4679429e-04   8.3702132e-03   5.1562323e-03   1.7981428e-04   4.6927536e-05   1.9013776e-04   1.0114745e-07   1.4850969e-02   8.2313800e-10  -1.8224426e+00
   6.9570524e+00   4.2821864e+00   4.5786055e-02   1.2046310e-03   1.0699264e-02   9.7217099e-03   1.9974695e-04   5.3549329e-05   1.7783242e-04   1.6560392e-07   2.2525211e-02   4.4802777e-10  -1.7693757e+00
   7.2104647e+00   4.1512815e+00   3.8705880e-02   9.4061655e-04   6.7901861e-03   2.4254421e-03   2.1285266e-04   1.9429417e-05   2.0225468e-04   9.4343623e-08   9.0463783e-03   1.0117246e-09  -2.1471870e+00
   7.3970169e+00   4.1634531e+00   4.0609496e-02   1.0163107e-03   1.2295045e-02   4.0285968e-03   2.1436903e-04   9.7794244e-06   2.0947137e-04   4.1962120e-08   1.7625445e-02   7.7104925e-10  -2.6442255e+00
   7.4407585e+00   4.0902173e+00   4.1053062e-02   9.0908874e-04   7.9507848e-03   3.6531392e-03   2.2970823e-04   4.5251252e-06   2.1981478e-04   1.2334399e-07   1.2408427e-02   1.9522552e-09  -2.6009227e+00
   7.3165708e+00   4.1564213e+00   4.3688615e-02   1.0204959e-03   7.6343497e-03   7.2825170e-03   2.1532797e-04   2.1773296e-05   1.9328655e-04   4.9602618e-08   1.4617540e-02   9.7015140e-10  -2.2659006e+00
   7.2679353e+00   4.1563725e+00   4.1848266e-02   1.0906714e-03   9.0704261e-03   4.1430051e-03   2.2559660e-04   1.3265320e-05   1.5414140e-04   1.1446522e-07   1.3558345e-02   1.0404359e-09  -2.3876641e+00
   6.8616305e+00   4.3079578e+00   4.4646380e-02   8.9922268e-04   1.4280669e-02   5.2626565e-03   1.8782041e-04   7.8194338e-05   1.7049467e-04   2.2072082e-07   1.9616808e-02   3.5321247e-10  -1.6156636e+00
   7.1428679e+00   4.2147563e+00   4.1461943e-02   1.1860648e-03   9.1178767e-03   1.1021206e-02   1.9991954e-04   4.9781939e-05   1.9805616e-04   3.7561281e-08   1.9492849e-02   7.5666891e-10  -2.0634390e+00
   6.7058242e+00   4.3391350e+00   4.6042564e-02   1.0566838e-03   1.0983280e-02   7.6990435e-03   2.0192313e-04   3.1745846e-04   2.1678402e-04   1.0450469e-07   1.8197975e-02   4.5476645e-10  -1.2339607e+00
   7.1121916e+00   4.2001130e+00   4.2874850e-02   1.5136997e-03   9.6869476e-03   4.0753979e-03   2.1272690e-04   2.0653839e-05   1.8440558e-04   1.5362724e-07   1.4808465e-02   8.2355217e-10  -2.0324880e+00
   7.3989590e+00   4.1294056e+00   3.9454449e-02   1.2370473e-03   6.3453879e-03   6.2941889e-03   1.9739866e-04   5.5734386e-06   1.6141755e-04   1.0164448e-07   1.1971680e-02   1.0219302e-09  -2.4847220e+00
   7.4662955e+00   4.1406185e+00   4.2480353e-02   7.6271190e-04   1.0765291e-02   5.1419809e-03   1.7116247e-04   6.2724090e-06   1.8053286e-04   5.8653067e-08   1.6968200e-02   9.2079024e-10  -2.7951972e+00
   7.3088021e+00   4.1583966e+00   4.3185942e-02   1.0260740e-03   8.6553922e-03   6.0940428e-03   1.7398333e-04   8.7711477e-06   1.6489990e-04   7.1365925e-08   1.7044080e-02   1.0742255e-09  -2.2932128e+00
   7.4086322e+00   4.0869826e+00   3.9117075e-02   9.7551114e-04   7.9357614e-03   4.2629306e-03   2.0778008e-04   5.6443910e-06   1.6445453e-04   6.5461919e-08   1.1020677e-02   2.0071499e-09  -2.6048790e+00
   6.7908381e+00   4.3230767e+00   4.8800742e-02   1.5462053e-03   5.2242865e-03   7.1541404e-03   1.9144264e-04   2.9686430e-04   1.6342294e-04   1.3576657e-07   1.4716732e-02   3.9582280e-10  -1.1528546e+00
   7.6344360e+00   4.0480594e+00   4.2115904e-02   8.5639445e-04   1.0761953e-02   3.6673635e-03   2.0057189e-04   2.0354112e-06   2.1642586e-04   5.1941532e-08   1.6035113e-02   3.0453536e-09  -3.1189186e+00
   7.1948379e+00   4.1957330e+00   3.9794990e-02   6.8882492e-04   6.0785064e-03   6.2914923e-03   2.9918371e-04   4.4816621e-05   1.8604909e-04   4.2705036e-08   9.3623274e-03   4.9015278e-10  -2.0010050e+00
   7.2693727e+00   4.1847757e+00   4.2491570e-02   1.4026479e-03   6.5589107e-03   4.8194561e-03   2.0352929e-04   1.3925962e-05   1.8977778e-04   1.2531529e-07   1.2951929e-02   6.0806372e-10  -2.1758606e+00
   7.1335029e+00   4.2153869e+00   4.0828876e-02   7.2889569e-04   8.3747557e-03   6.4406900e-03   1.7400405e-04   1.5458612e-05   1.9854995e-04   1.3548842e-07   1.4651871e-02   5.6209486e-10  -2.0409242e+00
   7.0626276e+00   4.2241101e+00   3.9143967e-02   6.1986157e-04   9.9997914e-03   3.0302663e-03   2.0716363e-04   4.6207386e-05   1.8173547e-04   1.4140894e-07   1.2539762e-02   5.8292659e-10  -1.9456095e+00
   7.3413278e+00   4.1724430e+00   4.1870332e-02   1.1768902e-03   8.8836420e-03   1.1405918e-02   1.5218929e-04   1.0522182e-05   2.1505358e-04   3.7328595e-08   2.0009483e-02   8.2671382e-10  -2.3976498e+00
   6.9348982e+00   4.2752783e+00   4.4201348e-02   1.4034192e-03   5.8861834e-03   8.9270137e-03   2.0605816e-04   6.1093395e-05   2.2033320e-04   6.2239730e-08   1.4557063e-02   3.8876334e-10  -1.4660314e+00
   7.1985635e+00   4.2086032e+00   4.4006201e-02   8.5085942e-04   1.0127210e-02   7.4337102e-03   2.2387597e-04   2.0968186e-05   1.6372188e-04   1.2708503e-07   1.7599850e-02   6.0587891e-10  -2.1836681e+00
   7.0465547e+00   4.2382572e+00   4.7810021e-02   1.3307232e-03   6.0649203e-03   8.3941288e-03   2.2815319e-04   8.4131179e-05   1.6239332e-04   5.7183741e-08   1.6043427e-02   6.2688155e-10  -1.6772432e+00
   7.1427902e+00   4.2240384e+00   3.9472824e-02   7.6633995e-04   6.8816323e-03   6.5461280e-03   2.1745596e-04   2.8452266e-05   2.1889738e-04   6.0093846e-08   1.3140115e-02   4.4965016e-10  -2.0182055e+00
   7.1160580e+00   4.2164757e+00   4.2935126e-02   8.6578862e-04   9.2040907e-03   5.6458973e-03   1.6435890e-04   3.1068943e-05   2.2056939e-04   5.3326212e-08   1.5189183e-02   6.2860945e-10  -1.9673955e+00
   7.1209162e+00   4.2100041e+00   4.2440305e-02   6.2648211e-04   1.1872702e-02   4.8308792e-03   1.5835225e-04   3.7301259e-05   1.9891563e-04   1.2039102e-07   1.6738185e-02   7.6171187e-10  -2.0466881e+00
   7.3759067e+00   4.1436941e+00   4.3098050e-02   6.9705778e-04   1.2632765e-02   8.7888741e-03   1.6062550e-04   8.1532013e-06   1.5856030e-04   7.9619023e-08   2.1283178e-02   1.3123018e-09  -2.6234207e+00
   7.0555864e+00   4.2653836e+00   4.4896274e-02   1.3008517e-03   9.1840815e-03   7.5616581e-03   1.5991879e-04   4.3715518e-05   2.0345520e-04   4.4640629e-08   1.8837096e-02   3.8433950e-10  -1.8860214e+00
   7.4341018e+00   4.0986903e+00   4.3030451e-02   1.3792068e-03   8.5507347e-03   2.6896385e-03   2.0241323e-04   6.7827250e-06   1.6441152e-04   7.4387054e-08   1.3212426e-02   1.8288266e-09  -2.5718525e+00
   7.2649575e+00   4.1662514e+00   4.3630216e-02   1.4945974e-03   1.0826152e-02   3.2374486e-03   2.0060807e-04   2.4721308e-05   1.5721104e-04   1.5612653e-07   1.5023997e-02   9.8974518e-10  -2.3487403e+00
   6.8244704e+00   4.2887211e+00   4.8430153e-02   1.1216516e-03   6.3398792e-03   6.6505436e-03   2.3492876e-04   1.4413778e-04   1.8313707e-04   1.0200585e-07   1.2429756e-02   4.4519060e-10  -1.2529783e+00
   7.0944943e+00   4.2014005e+00   4.3538129e-02   9.9046055e-04   5.9200855e-03   3.3495514e-03   2.1672812e-04   4.2186499e-05   1.7727133e-04   1.5142000e-07   1.0239275e-02   6.8038441e-10  -1.7395815e+00
   7.0458068e+00   4.2554199e+00   4.4206651e-02   1.5025215e-03   1.1404299e-02   6.3531563e-03   1.7602272e-04   3.9371841e-05   1.8474543e-04   1.2846974e-07   1.9852606e-02   4.8761709e-10  -1.8995771e+00
   7.0330710e+00   4.2268576e+00   3.7535852e-02   7.1921900e-04   8.1471717e-03   6.3649410e-03   2.2709817e-04   5.7689817e-05   1.9852835e-04   4.9332510e-08   1.1742921e-02   5.7275663e-10  -1.7733652e+00
   7.3527927e+00   4.1611340e+00   4.2046898e-02   7.3174646e-04   4.6629299e-03   7.0036035e-03   2.3478134e-04   1.3513287e-05   1.6940429e-04   5.0981892e-08   1.0427913e-02   5.8996626e-10  -2.2766355e+00
   6.8590794e+00   4.2952567e+00   4.7307391e-02   1.3198007e-03   7.8753739e-03   8.6175278e-03   2.2801161e-04   1.8881505e-04   1.9131878e-04   8.4860339e-08   1.7418417e-02   5.1461262e-10  -1.4510127e+00
   7.2254344e+00   4.1971265e+00   4.5647247e-02   1.0057453e-03   8.8364039e-03   3.7503496e-03   1.9533911e-04   1.6869859e-05   2.0864156e-04   4.6604845e-08   1.3431964e-02   5.5870733e-10  -2.2732550e+00
   7.0495183e+00   4.2189218e+00   3.8476106e-02   1.0157713e-03   9.9140313e-03   5.5007678e-03   1.9948630e-04   6.8291275e-05   1.5634211e-04   1.8531453e-07   1.1935773e-02   6.4813228e-10  -1.9062771e+00
   7.1736254e+00   4.2118851e+00   4.4422446e-02   7.9279125e-04   8.8418876e-03   4.7283257e-03   2.0608578e-04   2.9332772e-05   1.8800467e-04   6.5022026e-08   1.4689710e-02   5.6220628e-10  -2.1111159e+00
   7.2877883e+00   4.1643017e+00   4.6087095e-02   8.3236732e-04   6.5397015e-03   6.4387863e-03   2.3178277e-04   1.1693443e-05   2.0363953e-04   3.0882731e-08   1.4952726e-02   9.2529598e-10  -2.1497834e+00
   7.4898126e+00   4.1241856e+00   4.4294286e-02   8.2977489e-04   7.5595989e-03   6.6104328e-03   1.5254450e-04   5.3648972e-06   1.7701368e-04   5.7155311e-08   1.6774701e-02   1.1838632e-09  -2.6080166e+00
   7.0377555e+00   4.2765616e+00   4.4778609e-02   1.4061676e-03   6.1118176e-03   5.5896653e-03   1.8600347e-04   7.9723146e-05   1.5666686e-04   5.5798056e-08   1.4028830e-02   2.9552921e-10  -1.7608173e+00
   7.2275542e+00   4.2277445e+00   4.1086143e-02   8.9044043e-04   1.1867350e-02   3.6634606e-03   2.1389230e-04   3.7288397e-05   2.1270327e-04   8.2390273e-08   1.4578960e-02   3.5447383e-10  -2.2709305e+00
   6.9172754e+00   4.3028906e+00   3.7759211e-02   9.8775042e-04   1.0779774e-02   4.4269933e-03   2.3388527e-04   1.1681293e-04   1.5774058e-04   1.6015148e-07   1.4054751e-02   2.8045107e-10  -1.7293073e+00
   7.3084152e+00   4.1385866e+00   4.0469560e-02   1.0153887e-03   7.0624551e-03   3.6701929e-03   2.0459215e-04   7.8957745e-06   1.7896262e-04   1.2604103e-07   1.1108591e-02   1.0821144e-09  -2.3584589e+00
   7.3228615e+00   4.1207875e+00   4.2194364e-02   8.6453945e-04   9.0701231e-03   5.0890181e-03   1.9035766e-04   8.3472364e-06   1.7281192e-04   8.3326284e-08   1.3993033e-02   1.6974091e-09  -2.4048226e+00
   7.1419152e+00   4.1820797e+00   4.2126779e-02   6.6113842e-04   4.9814434e-03   5.8145995e-03   2.3432517e-04   1.5976184e-05   2.1457259e-04   1.6933168e-07   9.5381853e-03   7.0156464e-10  -1.8022658e+00
   7.1072174e+00   4.2411289e+00   4.5314591e-02   1.4712866e-03   1.0294429e-02   5.3341309e-03   2.2175336e-04   7.3491567e-05   1.9241275e-04   3.2684818e-08   1.6595485e-02   4.9620558e-10  -1.9715382e+00
   7.3882607e+00   4.1229335e+00   4.2499918e-02   9.9566451e-04   1.1050583e-02   3.8341998e-03   1.5270597e-04   6.9569365e-06   1.5068568e-04   7.4691284e-08   1.7332500e-02   1.6541175e-09  -2.5936752e+00
   6.9352489e+00   4.2411179e+00   4.0609287e-02   8.6287975e-04   8.5186839e-03   3.8929350e-03   2.4445381e-04   4.8800288e-05   1.6057213e-04   2.2609256e-07   1.0514871e-02   5.3881521e-10  -1.6051902e+00
   7.0034684e+00   4.2174964e+00   4.4587504e-02   9.1539055e-04   8.9844464e-03   4.3333177e-03   2.6159505e-04   4.5201713e-05   2.1588413e-04   9.4877510e-08   1.2361860e-02   7.5460431e-10  -1.7382837e+00
   7.2966884e+00   4.1486422e+00   4.1599500e-02   1.0056599e-03   5.8600246e-03   4.4802567e-03   1.8276771e-04   1.5806286e-05   1.5422017e-04   9.8966213e-08   1.1775084e-02   1.0262145e-09  -2.2324192e+00
   7.2970016e+00   4.1691325e+00   4.5561486e-02   1.4346415e-03   5.7531343e-03   8.6754656e-03   2.1197514e-04   2.4960839e-05   1.8426051e-04   3.7843850e-08   1.6843731e-02   9.5500761e-10  -2.1917367e+00
   7.2421348e+00   4.1699907e+00   4.4721146e-02   7.0980450e-04   9.4022114e-03   6.2168304e-03   1.9902504e-04   1.8309165e-05   1.5965425e-04   1.2419326e-07   1.8267338e-02   1.1519660e-09  -2.2375764e+00
   7.2568733e+00   4.1891646e+00   4.4762883e-02   1.1757230e-03   8.6446700e-03   4.3813054e-03   1.9933038e-04   2.6010577e-05   2.1567948e-04   8.3959788e-08   1.5671673e-02   7.1203720e-10  -2.3182653e+00
   7.0966160e+00   4.2136402e+00   4.1641276e-02   7.2297817e-04   7.0836385e-03   8.4399849e-03   1.9210870e-04   1.7876084e-05   1.5816152e-04   6.0783987e-08   1.3831235e-02   6.0981975e-10  -1.9261320e+00
   7.2524487e+00   4.1758572e+00   4.0460084e-02   9.6249894e-04   8.9738699e-03   4.2504017e-03   2.4678208e-04   1.0019582e-05   1.8915132e-04   2.0977480e-07   1.3168665e-02   7.3148143e-10  -2.2929632e+00
   7.0125420e+00   4.2608365e+00   4.1928590e-02   1.0253180e-03   7.9104390e-03   6.7052987e-03   1.8680002e-04   8.9555870e-05   1.7029112e-04   8.6128657e-08   1.3320296e-02   3.9535209e-10  -1.7011876e+00
   7.3902974e+00   4.1739770e+00   3.7202080e-02   6.7260463e-04   1.0090821e-02   3.1615955e-03   1.9860670e-04   2.0465944e-05   1.5491772e-04   6.8746509e-08   1.2876347e-02   5.2400931e-10  -2.5378741e+00
   6.8733293e+00   4.3203019e+00   4.2075664e-02   9.0688139e-04   8.3067246e-03   7.9986656e-03   1.9017550e-04   1.4347506e-04   1.9163327e-04   1.2122983e-07   1.5657728e-02   2.6145651e-10  -1.4330190e+00
   7.1046897e+00   4.2004625e+00   4.6007773e-02   1.2404655e-03   6.3856856e-03   7.7659326e-03   1.8022501e-04   3.4685981e-05   2.0987633e-04   2.9678214e-08   1.5287949e-02   8.9034394e-10  -1.8049138e+00
   6.8743232e+00   4.3173099e+00   4.0938015e-02   1.2134877e-03   9.3915178e-03   9.3394857e-03   2.0661127e-04   1.4696428e-04   1.5395964e-04   1.8218411e-07   1.8459971e-02   3.1727785e-10  -1.5120637e+00
   7.2336933e+00   4.1654779e+00   3.9233834e-02   1.2479134e-03   5.7103859e-03   5.4719868e-03   2.4243414e-04   1.9352538e-05   1.8842555e-04   1.1661853e-07   1.0599177e-02   8.1508751e-10  -2.0832191e+00
   7.1849904e+00   4.2071879e+00   4.3240249e-02   9.2801254e-04   5.9988655e-03   6.1951903e-03   1.9181338e-04   4.5312721e-05   1.8878265e-04   5.0496442e-08   1.1651617e-02   5.0896167e-10  -2.0232059e+00
   6.7535129e+00   4.3372078e+00   4.7467632e-02   1.2343426e-03   8.9031751e-03   6.9613923e-03   2.3599103e-04   2.2657754e-04   1.5107122e-04   1.4933048e-07   1.5563793e-02   3.1895672e-10  -1.3035903e+00
   7.1496129e+00   4.2259069e+00   4.5503263e-02   1.2988797e-03   8.4577436e-03   8.8724466e-03   2.1407525e-04   5.8146537e-05   1.7043606e-04   3.2603336e-08   1.7655390e-02   5.7784826e-10  -2.1044246e+00
   7.4307226e+00   4.1402699e+00   3.9322080e-02   8.4855876e-04   8.1074207e-03   2.9591153e-03   2.5741870e-04   1.1206058e-05   1.5122759e-04   6.5490380e-08   9.3643463e-03   6.2595214e-10  -2.6505248e+00
   7.2280516e+00   4.2191192e+00   4.3884104e-02   1.1378293e-03   7.7645158e-03   7.3180132e-03   2.3327717e-04   3.7246728e-05   1.6021955e-04   3.9347211e-08   1.5843309e-02   4.5359956e-10  -2.2000016e+00
   7.2490356e+00   4.1760107e+00   3.6691730e-02   6.5383473e-04   8.2277302e-03   6.3036313e-03   2.2194788e-04   1.6183315e-05   1.8831584e-04   3.6655562e-08   1.1491281e-02   6.4935400e-10  -2.2125218e+00
   7.0141435e+00   4.2241651e+00   4.1309743e-02   9.8443096e-04   6.5698663e-03   8.7804584e-03   2.2752302e-04   4.8348214e-05   1.5510427e-04   8.8198596e-08   1.3346639e-02   6.8973422e-10  -1.7152265e+00
   7.4018375e+00   4.1566367e+00   4.4137846e-02   1.2237683e-03   9.5881046e-03   6.2407414e-03   1.6917223e-04   1.4230847e-05   1.9215493e-04   3.0141211e-08   1.7229070e-02   8.5824956e-10  -2.5278605e+00
   6.7624441e+00   4.3059438e+00   4.6046507e-02   8.6175822e-04   7.0397991e-03   7.7680659e-03   2.2072120e-04   9.8255232e-05   1.5473153e-04   2.4513377e-07   1.3999439e-02   4.0394411e-10  -1.1802365e+00
   7.4830749e+00   4.0961043e+00   3.8455603e-02   1.2836232e-03   7.6575535e-03   3.4308667e-03   1.8773502e-04   5.7381584e-06   2.1758470e-04   5.3994299e-08   1.1586313e-02   1.4882225e-09  -2.6190345e+00
   7.0942083e+00   4.2214357e+00   4.0536619e-02   1.2038932e-03   5.9290229e-03   8.0787667e-03   1.7245998e-04   2.6560217e-05   2.0538080e-04   4.9954062e-08   1.4239560e-02   5.8253695e-10  -1.8633964e+00
   7.2479371e+00   4.2094827e+00   4.1222793e-02   1.1183486e-03   7.2090029e-03   4.6444726e-03   2.2581933e-04   2.8024369e-05   1.6921185e-04   5.5304764e-08   1.2771321e-02   4.2453168e-10  -2.1691052e+00
   7.0803684e+00   4.2004576e+00   4.5552919e-02   1.3788047e-03   7.7112589e-03   9.4418877e-03   2.0907060e-04   2.7372348e-05   1.5749520e-04   1.7277495e-07   1.6785223e-02   9.8354847e-10  -1.8153228e+00
   7.0974892e+00   4.2233938e+00   4.2745674e-02   9.6494147e-04   9.6197743e-03   5.9126371e-03   1.7383302e-04   5.3408333e-05   2.1821224e-04   2.7804224e-08   1.5725376e-02   6.4470537e-10  -2.0113733e+00
   7.3431090e+00   4.1453180e+00   4.5183577e-02   1.0094092e-03   6.4396022e-03   5.5377415e-03   2.1636737e-04   1.2785753e-05   1.8754833e-04   6.3210458e-08   1.2573718e-02   9.6147925e-10  -2.3841721e+00
   7.3747662e+00   4.1796761e+00   4.6458930e-02   8.5126170e-04   8.9956115e-03   4.8041530e-03   1.5365992e-04   1.3217360e-05   1.8994447e-04   6.4619299e-08   1.6718543e-02   6.0174176e-10  -2.4248763e+00
   7.3469147e+00   4.1110968e+00   3.9140862e-02   9.1153108e-04   7.4993783e-03   4.5752795e-03   2.4944025e-04   9.3719311e-06   1.7652273e-04   6.7403457e-08   1.0148400e-02   1.4368568e-09  -2.4624888e+00
   6.9526735e+00   4.2587957e+00   3.8347512e-02   1.1258819e-03   8.5682468e-03   8.4973979e-03   1.7948885e-04   4.0500836e-05   1.5273719e-04   1.7304448e-07   1.4437301e-02   4.6064775e-10  -1.6459954e+00
   7.3705890e+00   4.1253949e+00   4.0852832e-02   8.6686458e-04   4.6301923e-03   6.2388920e-03   2.4214953e-04   7.0412255e-06   1.8210065e-04   6.3399657e-08   1.1117025e-02   1.1498367e-09  -2.2656958e+00
   7.2255713e+00   4.2127914e+00   4.8337099e-02   8.0701545e-04   9.4593782e-03   3.3947145e-03   1.8213781e-04   2.3448505e-05   2.0651018e-04   6.0147612e-08   1.5334584e-02   4.8378087e-10  -2.2278409e+00
   7.1525799e+00   4.2396733e+00   4.3651597e-02   6.8456179e-04   1.0921632e-02   3.3477316e-03   2.4243070e-04   4.6815543e-05   1.6432380e-04   1.1046185e-07   1.4792446e-02   3.7865562e-10  -2.1467658e+00
   7.1882770e+00   4.2334614e+00   4.5907780e-02   7.6210501e-04   6.9899420e-03   3.9414440e-03   2.1631365e-04   4.0892005e-05   2.0623532e-04   8.8171676e-08   1.3409352e-02   3.5702952e-10  -2.0051100e+00
   7.0899694e+00   4.2616130e+00   4.2629942e-02   1.2458995e-03   6.5813121e-03   7.4566569e-03   1.9870623e-04   7.4639347e-05   2.0761580e-04   4.4826521e-08   1.3790054e-02   3.0923217e-10  -1.8197031e+00
   7.1579687e+00   4.2099711e+00   4.3966843e-02   7.1971597e-04   6.0507601e-03   4.1884560e-03   2.0722248e-04   2.1615507e-05   1.5939709e-04   2.4796112e-07   1.2281127e-02   5.3102551e-10  -1.9893070e+00
   7.3508465e+00   4.1438490e+00   3.9707799e-02   9.3359751e-04   7.3645849e-03   2.9849243e-03   1.8979191e-04   6.8827365e-06   1.8653037e-04   1.0995207e-07   1.1171270e-02   8.7923918e-10  -2.4342618e+00
   7.3127328e+00   4.1881499e+00   3.8807370e-02   1.0496788e-03   4.6839679e-03   7.8723398e-03   2.2227987e-04   2.6498785e-05   1.5636728e-04   4.7325904e-08   1.2347605e-02   4.9969909e-10  -2.2014320e+00
   7.2254406e+00   4.1967071e+00   4.2637217e-02   1.3301885e-03   8.9907854e-03   7.0680232e-03   1.9279812e-04   1.9858929e-05   1.9178687e-04   5.6000823e-08   1.5872465e-02   6.4289046e-10  -2.2911978e+00
   7.0358048e+00   4.1979562e+00   4.5204139e-02   9.1070255e-04   7.9541024e-03   5.3570992e-03   2.2901970e-04   2.5911987e-05   2.1964169e-04   1.5220030e-07   1.3358832e-02   1.0007897e-09  -1.8501876e+00
   7.1620784e+00   4.2160162e+00   4.9083658e-02   1.0408534e-03   6.1319476e-03   7.2100381e-03   2.5167771e-04   2.4139472e-05   1.9597677e-04   3.7966945e-08   1.4607001e-02   5.1941256e-10  -1.9011024e+00
   7.1164869e+00   4.2536248e+00   4.3048731e-02   1.1402839e-03   7.2001640e-03   6.4503378e-03   2.2044882e-04   6.2752920e-05   1.5484217e-04   6.5911045e-08   1.2889443e-02   3.0286427e-10  -1.9903487e+00
   6.8969819e+00   4.2990487e+00   4.0425415e-02   7.8460865e-04   9.6240516e-03   5.0163051e-03   2.2807865e-04   1.3510191e-04   1.8408561e-04   9.0160163e-08   1.4603683e-02   3.4740176e-10  -1.6627365e+00
   6.9478205e+00   4.2773206e+00   4.6368398e-02   1.5921628e-03   8.4801748e-03   7.5356670e-03   2.1636292e-04   4.5090324e-05   1.5554440e-04   1.8293455e-07   1.7845581e-02   4.1431430e-10  -1.6451092e+00
   7.1221407e+00   4.2054823e+00   4.8877700e-02   1.4643781e-03   7.9144482e-03   5.1949826e-03   1.6822460e-04   3.2833549e-05   1.5595632e-04   1.3591043e-07   1.6845763e-02   8.4951125e-10  -1.8580627e+00
   7.1402204e+00   4.2244529e+00   4.1915229e-02   1.4069112e-03   7.7134317e-03   5.2562896e-03   2.4359524e-04   4.7603986e-05   1.8267333e-04   8.4497506e-08   1.3974679e-02   5.0539295e-10  -1.9603177e+00
   7.0539743e+00   4.2424613e+00   4.0374940e-02   1.3500476e-03   8.3703834e-03   2.6766323e-03   2.6235458e-04   6.7956170e-05   1.5189840e-04   1.4232612e-07   1.1868034e-02   4.4415438e-10  -1.8504993e+00
   6.6207832e+00   4.3869486e+00   4.9910838e-02   1.2950456e-03   8.5025229e-03   9.6473453e-03   1.9257477e-04   4.7459804e-04   1.8692416e-04   1.3746029e-07   1.8427806e-02   2.9042134e-10  -9.8204415e-01
   7.2733213e+00   4.1497000e+00   4.3202684e-02   8.1166644e-04   9.1856552e-03   6.2618986e-03   2.1855054e-04   1.1183342e-05   1.9470583e-04   1.1549708e-07   1.7372600e-02   1.4230654e-09  -2.3390046e+00
   7.3337360e+00   4.1171799e+00   3.7962772e-02   1.3482775e-03   5.3227607e-03   6.9786358e-03   2.2705882e-04   9.0531771e-06   1.9370619e-04   7.3073654e-08   1.0474538e-02   1.3800134e-09  -2.2188028e+00
   7.3529959e+00   4.1756890e+00   4.1217437e-02   7.3990238e-04   1.1686386e-02   3.4667530e-03   1.9519279e-04   1.8043385e-05   1.6402633e-04   9.2672600e-08   1.4845026e-02   6.1461385e-10  -2.5222440e+00
   7.2075211e+00   4.2063690e+00   4.5297185e-02   1.1458015e-03   9.4518356e-03   3.9842822e-03   1.9420394e-04   2.5363541e-05   1.9400312e-04   8.1023288e-08   1.5253250e-02   5.7486958e-10  -2.1860743e+00
   7.3421085e+00   4.1749615e+00   4.1724727e-02   1.1730792e-03   5.9008845e-03   3.9640990e-03   2.6823745e-04   1.8448915e-05   1.9706704e-04   5.5977179e-08   1.0259319e-02   4.8953860e-10  -2.3235463e+00
   6.8310661e+00   4.2899022e+00   3.9017806e-02   9.2125658e-04   6.4898709e-03   8.5026991e-03   2.0210625e-04   1.8546742e-04   1.9316584e-04   9.9722495e-08   1.2933159e-02   4.8746926e-10  -1.3872342e+00
   7.6663337e+00   4.0837088e+00   4.1981880e-02   1.3879453e-03   8.8788820e-03   2.5068259e-03   2.4907248e-04   2.7554980e-06   2.0907188e-04   6.4826100e-08   1.3237540e-02   1.2626516e-09  -3.0422839e+00
   6.9492693e+00   4.2450101e+00   4.6318815e-02   1.0104203e-03   8.6103574e-03   7.9815576e-03   1.8087815e-04   5.5917409e-05   1.9562445e-04   1.0844517e-07   1.6298211e-02   6.9338246e-10  -1.6016200e+00
   7.1571539e+00   4.2115736e+00   3.6376673e-02   7.7769174e-04   5.9877401e-03   5.0370823e-03   2.2476901e-04   5.5343185e-05   1.7398938e-04   3.6216084e-08   9.1259172e-03   4.3091583e-10  -1.9145751e+00
   7.0407045e+00   4.2265340e+00   3.8832239e-02   8.9866560e-04   8.4846716e-03   4.7473978e-03   1.8211399e-04   4.6649370e-05   1.6497644e-04   1.3357246e-07   1.3119821e-02   6.2686526e-10  -1.9159280e+00
   7.1757002e+00   4.1643309e+00   4.1534537e-02   9.4740788e-04   6.7762787e-03   4.0726239e-03   2.2337115e-04   1.5329873e-05   1.6118593e-04   9.9916635e-08   1.0131210e-02   9.2956733e-10  -2.0058351e+00
   6.9664577e+00   4.2113189e+00   4.2003366e-02   6.8014309e-04   6.7478867e-03   8.1248012e-03   2.6474057e-04   4.0515161e-05   2.2024030e-04   1.4853968e-07   1.2238162e-02   9.1669638e-10  -1.6361522e+00
   7.3395609e+00   4.1482744e+00   4.0046223e-02   1.0931119e-03   6.2375600e-03   9.2386642e-03   2.5081214e-04   9.0106744e-06   2.1453185e-04   2.5449134e-08   1.4342678e-02   9.9151592e-10  -2.3609003e+00
   6.9280757e+00   4.2811074e+00   3.9297718e-02   1.3249414e-03   8.7925589e-03   9.0985220e-03   1.7615091e-04   5.6469663e-05   1.8403603e-04   9.6041578e-08   1.4958666e-02   3.5119540e-10  -1.5990920e+00
   7.3488669e+00   4.1633930e+00   4.0104906e-02   7.5599758e-04   1.0903796e-02   2.7849435e-03   2.0409082e-04   2.5246833e-05   1.9463309e-04   3.6479947e-08   1.4422463e-02   8.0435215e-10  -2.4938508e+00
   6.9509593e+00   4.2779469e+00   4.1250853e-02   7.8724672e-04   8.0549079e-03   7.4781500e-03   2.5332281e-04   9.9702002e-05   1.9172140e-04   8.5878294e-08   1.2378457e-02   3.2602055e-10  -1.5582814e+00
   7.2602830e+00   4.2033310e+00   3.9640086e-02   9.5300025e-04   9.6626158e-03   7.2834097e-03   2.0521847e-04   1.6104781e-05   1.5382428e-04   1.0403833e-07   1.6888358e-02   5.3582373e-10  -2.2210130e+00
   7.0432151e+00   4.2662121e+00   4.3598030e-02   1.0517507e-03   7.4879220e-03   6.0929416e-03   1.7665515e-04   4.9885675e-05   1.6698914e-04   1.9775373e-07   1.5074106e-02   3.3825220e-10  -1.7957242e+00
   7.0517072e+00   4.2537768e+00   4.1357169e-02   8.0384186e-04   9.9822294e-03   5.0244646e-03   1.6827473e-04   3.1506295e-05   1.7423387e-04   1.1229598e-07   1.5277574e-02   3.9125451e-10  -1.9787707e+00
   7.1898062e+00   4.2013156e+00   4.0529842e-02   9.9703528e-04   8.1553340e-03   4.6897218e-03   1.7335540e-04   1.3872831e-05   1.8158000e-04   2.0340397e-07   1.3762758e-02   5.9318950e-10  -2.1634666e+00
   7.0596236e+00   4.2475845e+00   4.6552367e-02   1.2389484e-03   5.8765450e-03   7.5200798e-03   2.0099503e-04   4.4064516e-05   2.0582608e-04   1.1813960e-07   1.5725415e-02   4.6066261e-10  -1.7444630e+00
   6.9403428e+00   4.2864422e+00   4.3098155e-02   1.4073502e-03   8.0569560e-03   7.2508752e-03   1.7145416e-04   1.4676667e-04   2.0511767e-04   9.9906301e-08   1.5321840e-02   3.9690456e-10  -1.5898321e+00
   7.2032712e+00   4.1828341e+00   4.1410187e-02   8.7760732e-04   7.5526828e-03   5.5259792e-03   2.3243490e-04   2.8600660e-05   1.6084508e-04   5.1822162e-08   1.4069152e-02   8.5517795e-10  -2.0913889e+00
   6.7770709e+00   4.3620696e+00   4.7310741e-02   9.1873549e-04   1.1728608e-02   8.4706935e-03   1.7558798e-04   2.6534097e-04   1.5338029e-04   2.0239723e-07   2.0660409e-02   2.4485198e-10  -1.3520170e+00
   7.2057396e+00   4.1874258e+00   4.3713423e-02   8.4075644e-04   7.9558292e-03   7.1198829e-03   1.6741687e-04   2.8558044e-05   2.1088991e-04   3.5809187e-08   1.5554278e-02   8.2951724e-10  -2.1615604e+00
   7.6175418e+00   4.0529027e+00   4.2149118e-02   1.2830274e-03   6.4169853e-03   3.4584851e-03   1.8089634e-04   4.1220613e-06   1.8556814e-04   3.7221386e-08   1.1942874e-02   2.3818314e-09  -2.9332154e+00
   7.0291296e+00   4.2549949e+00   4.2248701e-02   9.6899713e-04   5.0145388e-03   6.0901560e-03   2.2639324e-04   9.0194246e-05   1.8679253e-04   4.9276423e-08   9.7387658e-03   3.2403737e-10  -1.5959996e+00
   7.0417621e+00   4.2359642e+00   4.5091637e-02   7.8605611e-04   7.0134623e-03   6.4965070e-03   2.3270197e-04   3.6549844e-05   2.2008868e-04   5.3546466e-08   1.3012097e-02   4.8697105e-10  -1.7051309e+00
   6.9312361e+00   4.2879348e+00   3.7252964e-02   1.2225029e-03   8.2843771e-03   4.8443912e-03   1.9395164e-04   1.1118731e-04   1.8668892e-04   7.8872890e-08   1.1414549e-02   2.9262054e-10  -1.5935277e+00
   7.2418891e+00   4.1858975e+00   4.5808441e-02   1.0962257e-03   8.1705033e-03   5.9733298e-03   1.9948322e-04   3.9246270e-05   2.0583091e-04   4.8228967e-08   1.4915583e-02   7.6567484e-10  -2.1876941e+00
   7.0686644e+00   4.2196501e+00   4.2385412e-02   1.4453362e-03   1.0159870e-02   8.0896028e-03   1.7139804e-04   2.5834100e-05   1.8819155e-04   6.2025693e-08   1.9801553e-02   8.4221109e-10  -1.9917359e+00
   7.1946304e+00   4.1841117e+00   4.3005769e-02   1.2592294e-03   7.4139362e-03   4.6994372e-03   2.2291415e-04   1.8473801e-05   1.7389661e-04   9.3137573e-08   1.3373845e-02   7.9420174e-10  -2.0723500e+00
   7.0719284e+00   4.2394421e+00   4.7352927e-02   1.3074031e-03   7.3770986e-03   6.2257149e-03   2.2241328e-04   4.1567847e-05   2.1477195e-04   6.0714761e-08   1.4985652e-02   4.8414207e-10  -1.8741776e+00
   7.2686724e+00   4.1487786e+00   4.0999705e-02   1.1738716e-03   8.1269062e-03   3.1926262e-03   2.4655085e-04   1.1184325e-05   1.6920426e-04   6.8764130e-08   1.1244246e-02   1.0153631e-09  -2.2908170e+00
   7.0398676e+00   4.2444411e+00   3.8406022e-02   1.1042918e-03   8.9491522e-03   6.8042942e-03   2.1686743e-04   3.7682905e-05   2.0438183e-04   1.4745356e-07   1.4663122e-02   4.6973088e-10  -1.9217339e+00
   7.0854070e+00   4.2101331e+00   4.0990393e-02   8.7232206e-04   7.5323894e-03   3.9114161e-03   2.5535087e-04   3.6580337e-05   1.8678763e-04   1.7578974e-07   8.7547881e-03   4.8334126e-10  -1.8821603e+00
   7.1368129e+00   4.2458629e+00   4.5830712e-02   1.2906583e-03   7.4055229e-03   8.7537069e-03   2.1775024e-04   6.9570388e-05   2.2037279e-04   4.2195891e-08   1.8281705e-02   4.4814395e-10  -1.8975347e+00
   7.2178297e+00   4.1857147e+00   3.7798078e-02   7.3184365e-04   9.7051305e-03   2.9405675e-03   1.9881123e-04   1.5758799e-05   1.6105281e-04   2.6412888e-07   1.2135765e-02   6.4927015e-10  -2.2358618e+00
   7.4643791e+00   4.1112461e+00   4.3467721e-02   9.5587724e-04   8.5406170e-03   4.3363119e-03   2.1669852e-04   4.1538506e-06   1.9752409e-04   5.6283566e-08   1.2557479e-02   1.2117020e-09  -2.7175282e+00
   6.8932940e+00   4.2801471e+00   4.5531503e-02   6.9777349e-04   7.8717430e-03   6.0048634e-03   1.8770875e-04   7.3611070e-05   1.8698850e-04   1.0914400e-07   1.3915350e-02   4.0812614e-10  -1.5278584e+00
   6.9104884e+00   4.2737142e+00   4.1577822e-02   1.5386638e-03   5.6779684e-03   4.9818750e-03   2.8762847e-04   1.2891277e-04   1.6950407e-04   8.0174190e-08   7.1907100e-03   2.6903300e-10  -1.3877020e+00
   7.3763403e+00   4.1885575e+00   4.5041353e-02   7.9336733e-04   1.3504344e-02   3.9345056e-03   1.9706048e-04   1.5781928e-05   1.8184761e-04   9.0401977e-08   1.9122766e-02   5.5601848e-10  -2.6478746e+00
   7.2531115e+00   4.1512343e+00   4.3105366e-02   7.8920520e-04   7.0576267e-03   4.2313893e-03   2.0802515e-04   1.1562825e-05   1.8596158e-04   1.1487968e-07   1.0534423e-02   9.4928300e-10  -2.2538792e+00
   7.5347201e+00   4.0685739e+00   3.8201255e-02   7.4580319e-04   6.6342435e-03   5.3051547e-03   2.8259214e-04   3.5646370e-06   1.9629026e-04   5.2143558e-08   9.9185545e-03   1.7832799e-09  -2.8113110e+00
   7.2105905e+00   4.1960014e+00   4.1226525e-02   1.1378045e-03   7.3491965e-03   7.3946671e-03   1.9340180e-04   2.6038168e-05   1.8587480e-04   9.1683579e-08   1.5478912e-02   6.9769249e-10  -2.1194199e+00
   7.0561243e+00   4.2422490e+00   4.8645102e-02   8.6402091e-04   8.1788838e-03   4.6987008e-03   2.0807242e-04   2.9908371e-05   1.8184257e-04   1.0830428e-07   1.6472760e-02   5.1745018e-10  -1.7936336e+00
   7.1235389e+00   4.2292083e+00   3.8685278e-02   9.7775944e-04   1.2372172e-02   4.4424674e-03   2.0244481e-04   4.6433518e-05   1.9540567e-04   1.3802224e-07   1.6761371e-02   5.5261829e-10  -2.0993266e+00
   6.8507173e+00   4.3077775e+00   4.4675455e-02   8.9662919e-04   8.5440610e-03   9.1309135e-03   2.3503098e-04   1.8864132e-04   1.9268659e-04   1.1345538e-07   1.6611118e-02   3.9907220e-10  -1.4981088e+00
   6.9974445e+00   4.2662429e+00   4.2773211e-02   8.8254982e-04   6.0888283e-03   6.2006373e-03   2.0680331e-04   6.8049442e-05   1.8829614e-04   9.8195395e-08   1.2081371e-02   3.3648211e-10  -1.6643452e+00
   7.6026907e+00   4.0679919e+00   3.9449658e-02   6.4964798e-04   8.4873475e-03   3.4813180e-03   2.0302080e-04   3.3207867e-06   1.6891561e-04   5.9985221e-08   1.2278078e-02   1.8561902e-09  -3.0059901e+00
   7.1859521e+00   4.1810335e+00   4.1440760e-02   6.6271236e-04   8.3349639e-03   3.7776840e-03   2.0318215e-04   1.5300415e-05   1.5785262e-04   2.2996702e-07   1.3062543e-02   8.3772387e-10  -2.0502769e+00
   7.2152891e+00   4.1915959e+00   4.4032250e-02   7.2354579e-04   1.1612300e-02   4.9201704e-03   2.0333488e-04   2.9590822e-05   1.7511742e-04   1.4735653e-07   1.6964043e-02   7.9514672e-10  -2.2985742e+00
   7.0985466e+00   4.2323968e+00   4.5522354e-02   8.8461801e-04   5.3115706e-03   9.7009704e-03   1.5850333e-04   4.3184472e-05   1.8094970e-04   8.9674425e-08   1.7065443e-02   5.7317914e-10  -1.8006685e+00
   7.2840331e+00   4.1911464e+00   4.3372607e-02   9.3259793e-04   7.9245239e-03   2.7398241e-03   2.1188582e-04   3.0270914e-05   1.9678182e-04   1.1678535e-07   1.0268332e-02   4.3844670e-10  -2.2529571e+00
   7.1120263e+00   4.2185499e+00   4.2384052e-02   8.5212406e-04   5.8992496e-03   5.5128200e-03   2.8772072e-04   3.3348098e-05   1.9121069e-04   1.3390949e-07   9.2412402e-03   3.9632939e-10  -1.8256521e+00
   7.1142860e+00   4.2120220e+00   4.2431428e-02   1.3811582e-03   8.0258362e-03   5.4358394e-03   2.1317377e-04   1.8269624e-05   1.4977281e-04   1.3360027e-07   1.2312651e-02   5.4460609e-10  -2.0480112e+00
   6.9689578e+00   4.2475402e+00   4.3100059e-02   1.2238552e-03   9.9022162e-03   9.8576170e-03   1.9421766e-04   4.5522186e-05   2.2062057e-04   6.8034510e-08   1.8376131e-02   6.5965105e-10  -1.7847870e+00
   7.1867712e+00   4.1798123e+00   3.9459109e-02   8.4959896e-04   1.0293453e-02   5.2635702e-03   1.6518828e-04   1.3661420e-05   1.6099238e-04   8.1197125e-08   1.5749280e-02   9.7341817e-10  -2.2135413e+00
   7.0374672e+00   4.2344819e+00   4.2371701e-02   1.1947405e-03   7.2745642e-03   6.4353834e-03   2.3899310e-04   5.9833894e-05   2.0621482e-04   5.9611807e-08   1.2999716e-02   5.4318102e-10  -1.7010672e+00
   7.0590176e+00   4.2342894e+00   4.5028629e-02   1.0123739e-03   6.0044724e-03   8.1345428e-03   2.0389706e-04   4.2145467e-05   1.5196299e-04   2.2373618e-07   1.6640020e-02   6.1803839e-10  -1.7704324e+00
   7.5967034e+00   4.0731503e+00   4.0834475e-02   1.0790011e-03   9.8709123e-03   3.0207555e-03   2.8031219e-04   2.2588641e-06   2.1953229e-04   5.6931694e-08   1.1485677e-02   1.5440725e-09  -3.0066926e+00
   6.7248136e+00   4.3127082e+00   4.6666563e-02   1.2553841e-03   5.9626065e-03   7.0791319e-03   2.7256782e-04   2.9792908e-04   1.8530251e-04   1.2088894e-07   1.2625487e-02   5.1045638e-10  -1.0942048e+00
   6.9646840e+00   4.2699717e+00   4.0219155e-02   8.4822582e-04   7.7287433e-03   1.0361933e-02   2.2039746e-04   1.0188976e-04   2.0739806e-04   8.9197050e-08   1.5560754e-02   4.4532885e-10  -1.6808879e+00
   7.0398093e+00   4.2419995e+00   4.6277252e-02   8.2912753e-04   1.3488788e-02   6.1170836e-03   1.8310948e-04   5.6919550e-05   1.6214171e-04   1.1287694e-07   2.1228077e-02   6.9452910e-10  -2.0538137e+00
   6.8334688e+00   4.3153565e+00   5.0229481e-02   1.6370549e-03   7.4046187e-03   1.1545166e-02   2.1937133e-04   8.3144096e-05   1.5779952e-04   1.1693628e-07   2.0165882e-02   3.4681812e-10  -1.3200090e+00
   7.2107816e+00   4.1837418e+00   4.9766423e-02   8.4907507e-04   1.0511914e-02   6.9975735e-03   1.8649475e-04   1.6591928e-05   1.5687559e-04   7.9874713e-08   2.0354983e-02   1.0405320e-09  -2.2181463e+00
   7.0952730e+00   4.2289506e+00   4.5119092e-02   8.5172425e-04   5.8209002e-03   7.4028453e-03   2.0229338e-04   5.8992485e-05   1.6865947e-04   5.2698145e-08   1.3367700e-02   5.2047887e-10  -1.8433466e+00
   7.4469838e+00   4.1423344e+00   4.3730587e-02   9.8891409e-04   1.0356764e-02   5.3036730e-03   2.4063971e-04   1.2092498e-05   2.0782259e-04   2.9810938e-08   1.5615573e-02   8.8447803e-10  -2.7905908e+00
   6.9050165e+00   4.2858930e+00   4.3762542e-02   7.9420896e-04   1.0078978e-02   6.1588306e-03   1.6051198e-04   1.7302333e-04   1.7444883e-04   1.4000952e-07   1.6709215e-02   5.0680543e-10  -1.5914885e+00
   6.8816232e+00   4.2861520e+00   4.5947944e-02   1.4090741e-03   5.9307246e-03   8.2322107e-03   2.2637312e-04   1.1355381e-04   1.5255894e-04   8.5050146e-08   1.3352315e-02   3.8847394e-10  -1.3412991e+00
   7.1230547e+00   4.2014928e+00   3.8684359e-02   5.5544544e-04   8.7332361e-03   3.1601808e-03   2.1268856e-04   3.7596500e-05   1.9761685e-04   7.9729234e-08   1.1106380e-02   6.4902833e-10  -2.0686241e+00
   7.3291915e+00   4.1283615e+00   4.0670390e-02   1.1244438e-03   7.0915073e-03   6.2887537e-03   2.7068434e-04   1.3069638e-05   2.0464370e-04   2.7401417e-08   1.1603092e-02   1.2421742e-09  -2.3249474e+00
   7.0910468e+00   4.2670785e+00   4.0626571e-02   1.0593234e-03   1.0882061e-02   4.7285098e-03   1.8164906e-04   7.0550560e-05   1.9385729e-04   7.1514361e-08   1.3984512e-02   2.7535859e-10  -2.0167395e+00
   7.1694968e+00   4.2057538e+00   4.0626222e-02   1.2520974e-03   4.6871602e-03   6.7820540e-03   2.4710695e-04   3.6653374e-05   1.7972761e-04   6.8608480e-08   1.1157942e-02   5.2089577e-10  -1.9360326e+00
   7.1971105e+00   4.1678179e+00   4.4146359e-02   7.1518508e-04   1.0123091e-02   4.8347072e-03   1.8522909e-04   1.1828442e-05   1.7046916e-04   8.8668335e-08   1.4856098e-02   1.0937101e-09  -2.2878632e+00
   7.3481494e+00   4.1278509e+00   3.8185095e-02   9.0319456e-04   7.6502423e-03   3.6686972e-03   2.4076654e-04   6.3322284e-06   2.0017080e-04   6.5376757e-08   1.1305600e-02   1.1817684e-09  -2.3690803e+00
   6.9880522e+00   4.2558898e+00   4.3753197e-02   1.2348372e-03   7.7082155e-03   9.4481561e-03   2.2627763e-04   3.6058622e-05   1.6275853e-04   1.2502507e-07   1.6095604e-02   4.6886439e-10  -1.6460719e+00
   7.0260506e+00   4.2531934e+00   4.1943187e-02   1.2529933e-03   1.1432746e-02   5.1870763e-03   2.2280263e-04   6.7327177e-05   1.6584587e-04   9.7995336e-08   1.7792266e-02   5.3631650e-10  -1.8927045e+00
   7.2794712e+00   4.2154346e+00   4.3217880e-02   1.3877901e-03   6.7238698e-03   7.6708804e-03   2.4670669e-04   3.7023919e-05   2.1151512e-04   3.6629899e-08   1.3731931e-02   3.6369781e-10  -2.1656539e+00
   6.9770613e+00   4.2630566e+00   4.4572393e-02   1.0969373e-03   6.1908167e-03   5.2835155e-03   2.4657137e-04   8.9232880e-05   2.2032925e-04   4.8721033e-08   9.7606078e-03   3.2315297e-10  -1.5537986e+00
   7.1544611e+00   4.2306384e+00   4.5273521e-02   1.3775378e-03   9.4609332e-03   5.2382285e-03   2.3089122e-04   4.1459900e-05   2.0843204e-04   1.2874881e-07   1.5143766e-02   4.4058980e-10  -2.0717812e+00
   7.2462604e+00   4.1866681e+00   3.9844037e-02   1.1053528e-03   8.1583221e-03   4.7123761e-03   2.1080124e-04   2.2667630e-05   1.5209809e-04   1.3886462e-07   1.3302350e-02   6.5536933e-10  -2.2607115e+00
   7.3348947e+00   4.1417106e+00   3.5339780e-02   7.5147327e-04   8.8136067e-03   7.9690719e-03   2.0026839e-04   9.4634418e-06   1.9026357e-04   6.1353446e-08   1.4301958e-02   1.1216672e-09  -2.4981627e+00
   7.0414236e+00   4.2807326e+00   5.0224612e-02   1.2665167e-03   1.0459040e-02   6.1010640e-03   1.9467941e-04   9.5626110e-05   1.7815349e-04   1.5249328e-07   1.8698442e-02   3.3627414e-10  -1.7997349e+00
   7.2306684e+00   4.2151204e+00   4.4372769e-02   7.3695597e-04   9.8937230e-03   3.3675985e-03   2.0138582e-04   2.0699104e-05   1.7647846e-04   1.2434853e-07   1.6069124e-02   4.7725129e-10  -2.2181040e+00
   7.2050482e+00   4.1801795e+00   4.5670115e-02   9.4806983e-04   7.5875864e-03   7.5293286e-03   2.2843908e-04   2.8604126e-05   1.7345887e-04   4.3146654e-08   1.5729065e-02   9.4848323e-10  -2.0329954e+00
   7.4255175e+00   4.1359629e+00   4.1127055e-02   9.5154937e-04   6.2264751e-03   6.1371803e-03   2.0550145e-04   8.8597193e-06   1.7045409e-04   4.2257758e-08   1.1887851e-02   8.4680093e-10  -2.5557488e+00
   7.5746787e+00   4.0630398e+00   4.3445056e-02   8.2698081e-04   7.3011817e-03   4.6467952e-03   2.1785032e-04   2.7168029e-06   1.7570240e-04   6.0265756e-08   1.5050885e-02   2.6705867e-09  -2.9056839e+00
   7.0567511e+00   4.2385881e+00   4.1661931e-02   1.5861296e-03   1.0103261e-02   6.6651440e-03   1.8896874e-04   2.7396091e-05   1.9664572e-04   9.5655936e-08   1.6528207e-02   5.2634471e-10  -1.9502448e+00
   7.1521675e+00   4.2194277e+00   4.2091863e-02   9.0117557e-04   1.0275720e-02   4.5873356e-03   2.5373416e-04   5.2789299e-05   1.5947141e-04   9.3616443e-08   1.3825252e-02   5.1941488e-10  -2.0833744e+00
   7.2669403e+00   4.1645696e+00   4.7162882e-02   1.3364236e-03   6.5589811e-03   6.3997634e-03   2.4500897e-04   1.8625756e-05   1.5060822e-04   1.1559155e-07   1.3889279e-02   9.2397042e-10  -2.1014816e+00
   7.0972848e+00   4.2089145e+00   3.9492605e-02   1.1631038e-03   8.1076973e-03   5.4576803e-03   2.7152006e-04   3.5878991e-05   1.7376487e-04   1.0678442e-07   1.2517043e-02   6.6133648e-10  -1.9762119e+00
   6.8899828e+00   4.2786899e+00   4.3749147e-02   8.6855508e-04   9.8077796e-03   6.7096130e-03   2.4454437e-04   8.4327521e-05   1.9456817e-04   1.4217804e-07   1.5407092e-02   4.6168708e-10  -1.5721393e+00
   7.4382742e+00   4.1296094e+00   3.9089865e-02   7.3071027e-04   9.0883786e-03   4.3923496e-03   1.8018184e-04   7.7056067e-06   1.8435299e-04   5.3654912e-08   1.3193405e-02   9.9834411e-10  -2.6279958e+00
   7.3532226e+00   4.1565537e+00   4.0876853e-02   1.0260942e-03   8.6095174e-03   9.1862958e-03   1.9413707e-04   1.8780320e-05   1.7945853e-04   3.1832064e-08   1.6186416e-02   9.2258264e-10  -2.4421785e+00
   6.8938929e+00   4.2990294e+00   4.2792979e-02   1.2255893e-03   1.1937247e-02   7.4494790e-03   1.7297654e-04   1.1709711e-04   1.8863012e-04   8.9275172e-08   1.8467487e-02   3.8908586e-10  -1.6700264e+00
   7.1381921e+00   4.2141293e+00   4.1252420e-02   9.2001616e-04   1.0219228e-02   5.4541439e-03   1.6280523e-04   4.0720821e-05   1.9136428e-04   1.3798230e-07   1.6316425e-02   6.7472424e-10  -2.0333104e+00
   7.5159476e+00   4.1047286e+00   4.3113416e-02   8.4907774e-04   8.0590201e-03   2.3198950e-03   2.1923691e-04   3.9843218e-06   2.2068343e-04   3.7583437e-08   1.1648661e-02   1.1528994e-09  -2.7392722e+00
   7.1156120e+00   4.2161485e+00   4.2586523e-02   1.3768981e-03   6.5081849e-03   6.3717703e-03   2.1392012e-04   2.5622412e-05   2.0901758e-04   1.1937520e-07   1.3429907e-02   5.6861034e-10  -1.8407348e+00
   7.1386121e+00   4.2148231e+00   4.2345999e-02   1.5848633e-03   9.9880765e-03   3.3638695e-03   1.7012641e-04   6.7436688e-05   1.9860157e-04   5.1793743e-08   1.4821391e-02   6.7735865e-10  -2.0212904e+00
   7.0096903e+00   4.2389926e+00   4.0564555e-02   7.3464181e-04   6.8776969e-03   6.4490549e-03   2.5939340e-04   3.2666011e-05   1.6991464e-04   1.1934532e-07   1.0298081e-02   4.0668496e-10  -1.7671772e+00
   6.9899846e+00   4.2426597e+00   4.0236274e-02   8.0580776e-04   9.5666586e-03   5.5470242e-03   1.6564942e-04   6.9936483e-05   2.1988510e-04   8.0252456e-08   1.5497285e-02   6.6292786e-10  -1.8334681e+00
   7.5576850e+00   4.0987236e+00   3.8925898e-02   1.0549894e-03   7.4661972e-03   1.5965837e-03   2.4773396e-04   4.7137381e-06   1.6133472e-04   5.3479110e-08   9.9423416e-03   1.0241278e-09  -2.7708748e+00
   7.0850165e+00   4.2461839e+00   4.6211750e-02   9.8428252e-04   9.3124413e-03   3.1105639e-03   1.9662208e-04   5.0190041e-05   1.9314881e-04   1.1615831e-07   1.5833473e-02   4.5557647e-10  -1.8767635e+00
   7.1481671e+00   4.2183930e+00   4.2474180e-02   7.3626456e-04   8.2016588e-03   5.9651315e-03   2.6646056e-04   3.0473822e-05   1.9585255e-04   3.1656092e-08   1.2766109e-02   4.6640178e-10  -2.0737809e+00
   7.1659947e+00   4.2306473e+00   4.4671640e-02   7.6709568e-04   7.8218575e-03   1.2221346e-02   1.7190348e-04   2.3511948e-05   1.5007363e-04   6.4357083e-08   2.0685584e-02   5.1310394e-10  -2.0513959e+00
   6.9631789e+00   4.2641789e+00   5.0506453e-02   1.5877813e-03   7.3875281e-03   7.0687871e-03   1.9862551e-04   7.8803803e-05   1.9362756e-04   1.2377295e-07   1.5818488e-02   4.8406902e-10  -1.5223656e+00
   6.8142612e+00   4.3199760e+00   4.0783057e-02   9.2554958e-04   8.4987106e-03   8.1711383e-03   2.2371502e-04   1.8651305e-04   1.5796226e-04   8.2373304e-08   1.4581550e-02   3.2112164e-10  -1.3952574e+00
   7.2872044e+00   4.1257810e+00   3.9701585e-02   9.2599591e-04   5.8257655e-03   5.5001154e-03   2.1857671e-04   1.0854040e-05   1.5078394e-04   4.8511260e-08   1.0367742e-02   1.3635906e-09  -2.1819147e+00
   7.3902415e+00   4.1480293e+00   4.5793076e-02   1.1271850e-03   8.0175778e-03   6.7965460e-03   1.8793098e-04   9.1426670e-06   1.7387675e-04   4.1170198e-08   1.8007116e-02   1.0826132e-09  -2.5252988e+00
   7.0687220e+00   4.2708586e+00   4.5798827e-02   1.3580574e-03   1.2606089e-02   4.0737610e-03   2.2270279e-04   7.7826083e-05   1.5856640e-04   1.1359461e-07   1.7879845e-02   3.4533173e-10  -1.9747157e+00
   7.1922296e+00   4.1671309e+00   4.0567038e-02   8.2435683e-04   8.0808581e-03   5.5332310e-03   2.4706078e-04   1.6372281e-05   1.7202489e-04   1.2518231e-07   1.1742083e-02   9.3096177e-10  -2.1471547e+00
   7.0034854e+00   4.2634399e+00   4.1110037e-02   8.7025885e-04   7.2786691e-03   7.2891478e-03   2.2587082e-04   4.1843655e-05   2.1287088e-04   5.4517377e-08   1.4470747e-02   3.7458459e-10  -1.6997390e+00
   7.3021620e+00   4.1550921e+00   3.9398333e-02   7.0574868e-04   1.0512331e-02   3.4887519e-03   1.7423427e-04   9.2471450e-06   1.7749300e-04   1.0743012e-07   1.4081837e-02   9.7892587e-10  -2.4503466e+00
   7.1695714e+00   4.2014901e+00   4.2891646e-02   1.0678632e-03   5.3425105e-03   4.2250468e-03   2.3501574e-04   5.4015629e-05   1.6860813e-04   6.7243637e-08   9.1868268e-03   5.0489675e-10  -1.9644185e+00
   7.1598715e+00   4.2438083e+00   4.7439705e-02   1.0117948e-03   1.3966724e-02   4.1086555e-03   1.8134174e-04   5.7915241e-05   1.8209414e-04   3.9206164e-08   2.0467539e-02   4.5724609e-10  -2.1722133e+00
   6.8317898e+00   4.3261099e+00   4.7126992e-02   8.0917873e-04   8.8547975e-03   1.2256525e-02   1.8703905e-04   1.8474137e-04   1.9375366e-04   9.0057382e-08   2.0220992e-02   3.4053236e-10  -1.3959261e+00
   7.1000338e+00   4.2279594e+00   4.5537084e-02   1.3992353e-03   7.4550753e-03   6.2316686e-03   2.3717201e-04   2.0723935e-05   2.1060495e-04   1.3708295e-07   1.5528295e-02   5.3509878e-10  -1.9050888e+00
   7.2160138e+00   4.2017148e+00   4.2856052e-02   1.5431742e-03   8.3116512e-03   3.2037117e-03   2.0244435e-04   2.2247487e-05   1.5484581e-04   1.1988430e-07   1.0835944e-02   4.4488025e-10  -2.2084641e+00
   7.1559470e+00   4.2128231e+00   4.4304369e-02   1.2381652e-03   5.9166659e-03   6.7466044e-03   2.2187436e-04   1.7867153e-05   2.0482384e-04   1.3008051e-07   1.4890533e-02   5.7977208e-10  -1.9657517e+00
   7.0774938e+00   4.2228570e+00   4.3670819e-02   9.9100032e-04   7.0948543e-03   4.8531148e-03   1.9141774e-04   2.3491117e-05   1.7230071e-04   2.0591143e-07   1.3160751e-02   5.5859808e-10  -1.7802287e+00
   7.0614494e+00   4.2655267e+00   4.4315206e-02   1.0144872e-03   6.5944282e-03   9.5813539e-03   2.2247432e-04   7.4221666e-05   1.8773170e-04   4.1045724e-08   1.5344142e-02   3.3386676e-10  -1.7536936e+00
   7.3898430e+00   4.1264529e+00   4.4245862e-02   9.6251859e-04   1.1757717e-02   3.4625127e-03   1.8403849e-04   8.2222949e-06   1.8933980e-04   9.4247553e-08   1.7525304e-02   1.5484950e-09  -2.6255045e+00
   6.9501600e+00   4.2329564e+00   4.5037580e-02   7.8863483e-04   6.8909271e-03   4.9648838e-03   2.2935429e-04   3.3263418e-05   1.8996491e-04   1.6561060e-07   1.3279486e-02   7.2292115e-10  -1.5612401e+00
   6.8098620e+00   4.3080223e+00   4.1424905e-02   1.2665546e-03   9.2066810e-03   5.4250380e-03   2.1361825e-04   1.4356029e-04   2.0160025e-04   1.2712418e-07   1.3669320e-02   3.6649758e-10  -1.4749548e+00
   7.0728824e+00   4.2491043e+00   4.2901672e-02   7.9105686e-04   7.1160133e-03   5.2867159e-03   2.4228338e-04   6.6019088e-05   1.6300138e-04   1.7398287e-07   1.1456992e-02   3.4322909e-10  -1.8377535e+00
   7.1548605e+00   4.2328394e+00   4.1807485e-02   1.3544602e-03   1.2489102e-02   4.0083990e-03   2.0936722e-04   4.5085757e-05   1.7488401e-04   5.5101988e-08   1.7768029e-02   4.9503321e-10  -2.2128931e+00
   6.9574817e+00   4.2637766e+00   3.9809925e-02   6.8316284e-04   7.0360806e-03   8.1804863e-03   2.2445610e-04   3.5251264e-05   2.1628921e-04   9.7500310e-08   1.3983122e-02   4.0650992e-10  -1.5912346e+00
   6.9596463e+00   4.2210585e+00   3.4031109e-02   1.0990050e-03   9.9585594e-03   3.4499718e-03   2.6069075e-04   2.8539695e-05   1.5031698e-04   2.7820065e-07   9.9315351e-03   6.4281091e-10  -1.7549166e+00
   7.0161888e+00   4.2440315e+00   4.3157384e-02   1.1961978e-03   7.0702261e-03   9.7960267e-03   1.6552494e-04   6.8934063e-05   1.5160350e-04   5.5229218e-08   1.6086605e-02   5.9009149e-10  -1.7681787e+00
   7.1550751e+00   4.1997532e+00   3.9620833e-02   7.4300108e-04   1.2678670e-02   3.4241822e-03   2.0947498e-04   1.8442985e-05   1.5062036e-04   1.3909877e-07   1.3226771e-02   6.1885380e-10  -2.1656094e+00
   7.2931422e+00   4.1619688e+00   4.6863547e-02   6.9237823e-04   1.1346389e-02   4.9364625e-03   2.0740290e-04   1.7144011e-05   1.6042408e-04   1.1551724e-07   1.9279343e-02   1.1864609e-09  -2.4167991e+00
   7.3828685e+00   4.1439934e+00   4.1241744e-02   1.0825126e-03   8.3049538e-03   4.1597583e-03   2.2559713e-04   7.5442139e-06   2.1979716e-04   3.5361105e-08   1.2401288e-02   8.4781991e-10  -2.4492533e+00
   7.3787602e+00   4.1530242e+00   4.2778451e-02   1.0990880e-03   8.5537699e-03   3.7433997e-03   2.2788854e-04   1.1855053e-05   1.8313602e-04   5.1392705e-08   1.2702199e-02   7.5709339e-10  -2.5388728e+00
   6.9089948e+00   4.2801034e+00   4.4783526e-02   1.1822073e-03   5.2836755e-03   6.0699143e-03   2.7160032e-04   1.2710756e-04   1.9525349e-04   9.8519960e-08   9.2365644e-03   2.9869002e-10  -1.3588151e+00
   7.2474479e+00   4.1849633e+00   4.7675099e-02   1.0301491e-03   1.0257405e-02   5.2636541e-03   1.9314006e-04   2.6712940e-05   1.8299465e-04   6.8495640e-08   1.8078965e-02   8.6879719e-10  -2.3131694e+00
   7.1412283e+00   4.2370600e+00   4.2602862e-02   7.7828051e-04   1.1183969e-02   2.9362600e-03   2.2842137e-04   4.1495537e-05   2.0114490e-04   1.6593536e-07   1.3078438e-02   3.5794727e-10  -2.1268872e+00
   7.2999550e+00   4.1673497e+00   4.5806595e-02   1.1687913e-03   6.7439043e-03   6.3302231e-03   1.7609789e-04   2.1979663e-05   1.9432146e-04   2.8709533e-08   1.6347715e-02   9.6120669e-10  -2.2298198e+00
   6.8699550e+00   4.2503381e+00   4.3064457e-02   9.2925751e-04   7.2635245e-03   5.8015037e-03   2.2669536e-04   8.0655141e-05   1.5302709e-04   2.3536743e-07   1.2126388e-02   6.8815398e-10  -1.4313293e+00
   7.1728038e+00   4.1846727e+00   4.0053551e-02   9.7859153e-04   9.0900058e-03   3.8901270e-03   2.1092650e-04   2.4907363e-05   1.8967682e-04   1.0032442e-07   1.3198942e-02   8.4215301e-10  -2.1106137e+00
   7.2991639e+00   4.1617466e+00   4.1305016e-02   6.9372608e-04   1.1300961e-02   2.6644068e-03   2.5682294e-04   1.6667267e-05   2.0416747e-04   5.3628155e-08   1.3483537e-02   8.5175595e-10  -2.4128664e+00
   7.2747646e+00   4.1940626e+00   4.5718853e-02   8.6617355e-04   9.0318237e-03   5.3646295e-03   1.6801744e-04   1.9234639e-05   2.1346925e-04   6.5343505e-08   1.6270719e-02   6.0757188e-10  -2.2524674e+00
   7.5914079e+00   4.0778188e+00   4.0980589e-02   1.4842477e-03   1.0938343e-02   5.8993791e-03   1.6054490e-04   3.3497092e-06   2.1183132e-04   2.9610613e-08   1.7612266e-02   2.1103059e-09  -2.9338471e+00
   7.1597798e+00   4.1776923e+00   4.1067492e-02   9.5792323e-04   8.2301885e-03   6.2307439e-03   2.0417070e-04   2.4316860e-05   1.8422033e-04   9.8291864e-08   1.3649432e-02   9.9769961e-10  -2.0258757e+00
   7.0409285e+00   4.2129191e+00   4.4022416e-02   1.3975723e-03   4.0933680e-03   5.0592920e-03   2.2223143e-04   6.6432492e-05   1.5117206e-04   1.3176785e-07   1.0064912e-02   6.8323747e-10  -1.6043223e+00
   6.9833787e+00   4.2837358e+00   4.5051602e-02   1.4998910e-03   9.5171186e-03   6.1969759e-03   1.6625957e-04   8.2733308e-05   1.6544768e-04   1.2565486e-07   1.7584704e-02   3.5729623e-10  -1.6494084e+00
   7.3126591e+00   4.1687584e+00   4.1410853e-02   1.4595038e-03   5.0429609e-03   7.3941979e-03   2.1792203e-04   1.4309145e-05   1.9747976e-04   3.6863831e-08   1.0770818e-02   5.8748627e-10  -2.2149513e+00
   7.4189848e+00   4.1360382e+00   4.6341600e-02   6.8643520e-04   8.5649781e-03   3.7979314e-03   1.9227630e-04   1.2396950e-05   1.5467846e-04   7.8451246e-08   1.6306440e-02   1.1852033e-09  -2.5647468e+00
   7.0593411e+00   4.2054517e+00   4.1924212e-02   1.1496568e-03   6.3009597e-03   5.8466113e-03   2.3099552e-04   4.6182991e-05   1.6913136e-04   6.1992454e-08   1.0816372e-02   7.1422904e-10  -1.7118786e+00
   7.3661875e+00   4.1309578e+00   4.2731531e-02   8.3798313e-04   7.4352838e-03   3.5960387e-03   1.7901077e-04   9.5656319e-06   2.1209760e-04   3.4488574e-08   1.2344128e-02   1.1664487e-09  -2.4665712e+00
   7.1079550e+00   4.2393557e+00   4.0757280e-02   9.9734428e-04   1.1138665e-02   6.4958438e-03   1.9319720e-04   2.7344030e-05   1.6761919e-04   8.7045635e-08   1.5965615e-02   4.2234791e-10  -2.1322645e+00
   7.3644571e+00   4.1528683e+00   4.3649668e-02   7.5088131e-04   6.3576960e-03   6.5425913e-03   1.8720759e-04   1.1179375e-05   1.5592256e-04   7.4813557e-08   1.4352328e-02   8.8591981e-10  -2.3007228e+00
   7.0668032e+00   4.2128584e+00   4.3443559e-02   8.0209671e-04   8.9030784e-03   6.3992271e-03   2.3254555e-04   4.0741745e-05   1.6935827e-04   7.3764857e-08   1.4828659e-02   7.7685426e-10  -1.8341461e+00
   7.2477249e+00   4.1614806e+00   4.1621984e-02   1.3210097e-03   4.3101120e-03   5.1000025e-03   2.5765097e-04   1.5167505e-05   1.5819572e-04   1.6020563e-07   1.0414255e-02   8.3907354e-10  -2.0705851e+00
   7.3958844e+00   4.1189266e+00   4.4012100e-02   8.8681941e-04   1.2930538e-02   5.9852344e-03   1.7177690e-04   6.5247685e-06   1.7318834e-04   5.8705452e-08   1.9095619e-02   1.7901008e-09  -2.7151575e+00
   6.8841129e+00   4.2766252e+00   4.4475375e-02   1.1851156e-03   7.5421079e-03   1.1119961e-02   1.7643914e-04   7.0114335e-05   1.6848766e-04   9.8425476e-08   1.8337280e-02   5.4513023e-10  -1.4916457e+00
   7.3763828e+00   4.1308506e+00   3.6420076e-02   7.9004149e-04   9.3541298e-03   4.8596710e-03   1.7772524e-04   6.7916921e-06   1.6449482e-04   6.6170944e-08   1.3569194e-02   1.1867405e-09  -2.5996799e+00
   6.8901874e+00   4.3131221e+00   4.0104831e-02   8.1929738e-04   1.1316282e-02   6.8732486e-03   2.2311178e-04   1.5047160e-04   1.7221650e-04   1.3208449e-07   1.7074131e-02   3.0981206e-10  -1.6532869e+00
   7.3430952e+00   4.1518951e+00   4.2971366e-02   1.2229509e-03   8.2419638e-03   4.6173706e-03   2.0730487e-04   8.6716659e-06   1.6030186e-04   1.3088422e-07   1.4277342e-02   9.4386247e-10  -2.4917620e+00
   6.9420120e+00   4.2397382e+00   4.0057370e-02   1.3331842e-03   7.4918819e-03   5.0677681e-03   2.5374189e-04   4.8035738e-05   1.7817215e-04   1.5322964e-07   1.0425554e-02   5.3622841e-10  -1.6630972e+00
   6.9086984e+00   4.2691092e+00   4.1630363e-02   1.3538033e-03   8.9128340e-03   5.0896906e-03   2.1771912e-04   8.5292428e-05   1.8468093e-04   1.2586313e-07   1.2999387e-02   4.6236562e-10  -1.6277639e+00
   7.1991144e+00   4.1905923e+00   4.7215975e-02   1.2411488e-03   1.0462588e-02   4.7111506e-03   1.5984996e-04   3.0784512e-05   1.5335695e-04   2.0240039e-07   1.7271854e-02   8.7934108e-10  -2.2023514e+00
   7.2605358e+00   4.1974655e+00   4.2356767e-02   1.2122544e-03   1.2004362e-02   5.8848199e-03   2.3309534e-04   2.2802057e-05   1.7763692e-04   4.3547133e-08   1.7340295e-02   6.1174942e-10  -2.3991005e+00
   7.4493165e+00   4.0843786e+00   4.0758787e-02   5.6287525e-04   4.8362315e-03   4.3358767e-03   2.3494784e-04   4.5376924e-06   1.8804626e-04   8.3139004e-08   1.0098700e-02   1.8240424e-09  -2.4689025e+00
   7.1100080e+00   4.2615249e+00   3.9806591e-02   7.6588713e-04   9.5806612e-03   4.8852137e-03   1.7962021e-04   6.1908424e-05   2.1651336e-04   6.4662218e-08   1.3899733e-02   2.8802836e-10  -2.1015938e+00
   7.2677764e+00   4.1820153e+00   3.9346421e-02   1.1011483e-03   6.7734575e-03   4.0878881e-03   2.5071047e-04   2.7845690e-05   1.8776666e-04   6.3355416e-08   9.1668098e-03   4.8844579e-10  -2.3009508e+00
   7.0857713e+00   4.2356698e+00   4.4074951e-02   1.1532894e-03   1.4806272e-02   5.5937975e-03   1.9587337e-04   4.7955993e-05   1.6790451e-04   1.5363843e-07   2.0833571e-02   6.4180814e-10  -2.1366753e+00
   7.4493582e+00   4.1305558e+00   4.4261056e-02   1.0823606e-03   7.3769109e-03   7.5991206e-03   2.2200265e-04   6.1785816e-06   1.5785920e-04   6.2145746e-08   1.4987819e-02   1.0337854e-09  -2.5370200e+00
   7.2630753e+00   4.2034360e+00   4.1362047e-02   1.0431885e-03   1.1156254e-02   5.1094962e-03   1.9769838e-04   2.1640155e-05   2.0994497e-04   7.7788461e-08   1.4784493e-02   4.7397768e-10  -2.4113517e+00
   6.9301465e+00   4.2937465e+00   5.2195441e-02   1.2663309e-03   5.4144307e-03   9.4831372e-03   1.9333906e-04   9.4680069e-05   1.5858672e-04   8.7479119e-08   1.6409239e-02   3.3126850e-10  -1.4270305e+00
   7.1430946e+00   4.2053945e+00   4.4206730e-02   8.7428086e-04   7.8336000e-03   6.1773130e-03   2.6233736e-04   5.6179924e-05   1.7543663e-04   5.3877595e-08   1.3761059e-02   6.9783671e-10  -1.9275222e+00
   7.1237677e+00   4.2060937e+00   4.0499135e-02   7.3846306e-04   5.2162788e-03   7.6246455e-03   2.5133196e-04   3.1606389e-05   1.5681396e-04   1.1326762e-07   1.0256761e-02   5.2324107e-10  -1.8806096e+00
   6.9407914e+00   4.2861069e+00   4.2925161e-02   7.5515724e-04   1.1843317e-02   4.7200976e-03   1.6488749e-04   8.9053239e-05   1.7441763e-04   2.1634019e-07   1.7647710e-02   3.9814611e-10  -1.6774791e+00
   7.4160407e+00   4.1388369e+00   4.8370362e-02   9.1623760e-04   9.3655856e-03   3.1857058e-03   2.2689638e-04   1.7305979e-05   1.6272486e-04   7.8556226e-08   1.6037720e-02   1.1223444e-09  -2.5764821e+00
   7.0717185e+00   4.2571285e+00   4.7679417e-02   8.9125896e-04   9.8625186e-03   5.9456278e-03   1.8802771e-04   4.4081196e-05   1.7745377e-04   5.6467849e-08   1.8899794e-02   4.2986946e-10  -1.9280018e+00
   7.1451368e+00   4.2119931e+00   4.1885644e-02   1.4347968e-03   7.7249526e-03   8.6286470e-03   2.4494680e-04   2.7393694e-05   1.7801879e-04   3.7868157e-08   1.5272782e-02   6.0784763e-10  -2.0711354e+00
   7.3404039e+00   4.1412197e+00   4.0121527e-02   8.7693684e-04   1.0134995e-02   2.9897875e-03   1.8914276e-04   9.8887812e-06   2.0266563e-04   1.8818657e-07   1.3663676e-02   1.1137715e-09  -2.4597510e+00
   7.3043202e+00   4.1599946e+00   4.0589805e-02   8.4802664e-04   7.4220705e-03   2.5607319e-03   2.1520862e-04   1.1764978e-05   2.0997886e-04   1.8635415e-07   1.0968518e-02   7.5136796e-10  -2.3322678e+00
   7.3947832e+00   4.1164018e+00   3.8596931e-02   6.5377793e-04   8.0589291e-03   5.5066904e-03   2.0551189e-04   6.4683804e-06   1.6477551e-04   1.0684656e-07   1.1040089e-02   1.1909099e-09  -2.4947256e+00
   7.4235250e+00   4.1279962e+00   4.3496946e-02   1.0558902e-03   1.0266236e-02   4.4252133e-03   1.9660232e-04   8.5919457e-06   1.8191654e-04   8.9738486e-08   1.6970382e-02   1.3443182e-09  -2.6524089e+00
   7.0815581e+00   4.2417430e+00   4.2783703e-02   1.2959688e-03   1.3721141e-02   5.0967101e-03   2.2138575e-04   7.5881851e-05   1.7616319e-04   1.2100148e-07   1.8167940e-02   5.6126908e-10  -2.0498212e+00
   7.1382425e+00   4.2181066e+00   3.8464528e-02   9.1449447e-04   5.9652863e-03   5.6013845e-03   1.9694529e-04   4.9628118e-05   1.6991517e-04   1.0899877e-07   1.0960203e-02   4.7163344e-10  -1.9534592e+00
   7.1826452e+00   4.1975408e+00   4.0273504e-02   1.0445656e-03   7.8458615e-03   4.5852675e-03   2.1356205e-04   5.4286143e-05   1.6596989e-04   4.2515235e-08   1.2163302e-02   6.6405472e-10  -2.1211252e+00
   7.1858777e+00   4.2008936e+00   4.1680309e-02   9.7027791e-04   1.0004002e-02   3.6161565e-03   2.4949464e-04   2.3396569e-05   1.7879913e-04   8.9845613e-08   1.3483557e-02   5.9829354e-10  -2.1804686e+00
   6.9484804e+00   4.2938922e+00   4.1400249e-02   1.0662127e-03   7.3024792e-03   8.1866910e-03   2.2789544e-04   8.2695542e-05   1.7234798e-04   5.8146565e-08   1.4982304e-02   2.8650266e-10  -1.5524292e+00
   7.3813206e+00   4.1450525e+00   4.4135056e-02   1.1319478e-03   1.3629710e-02   4.7218541e-03   2.0789889e-04   9.9920730e-06   1.6921128e-04   3.9316784e-08   1.9873069e-02   1.2266282e-09  -2.6215103e+00
   7.3311420e+00   4.1817790e+00   4.3173748e-02   1.1248147e-03   6.3062893e-03   3.9873279e-03   1.9726864e-04   2.4526677e-05   2.0924340e-04   3.7656893e-08   1.1142768e-02   4.8803725e-10  -2.2410202e+00
   7.3069049e+00   4.1527654e+00   3.6967595e-02   7.5559463e-04   1.1066480e-02   3.7231874e-03   2.4244060e-04   1.7580285e-05   1.9098247e-04   6.6473835e-08   1.3486051e-02   9.8918223e-10  -2.4997585e+00
   7.2794349e+00   4.1763611e+00   4.5640969e-02   1.1218214e-03   3.7869958e-03   6.3714323e-03   2.3168217e-04   1.3868674e-05   1.4996978e-04   7.2877396e-08   1.2015875e-02   6.4824150e-10  -2.0342365e+00
   7.0436760e+00   4.2410538e+00   4.3958465e-02   1.1325575e-03   1.3260838e-02   4.5049295e-03   1.5358646e-04   6.5331856e-05   2.0771870e-04   6.1568221e-08   1.9668700e-02   6.8074164e-10  -1.9175627e+00
   7.1657450e+00   4.1554847e+00   3.3624650e-02   8.9543773e-04   5.7757684e-03   6.2226030e-03   2.1680472e-04   1.6671348e-05   2.1748312e-04   3.9258688e-08   9.2592291e-03   1.0455350e-09  -2.0312081e+00
   6.7553163e+00   4.3007377e+00   4.7047310e-02   1.1094883e-03   8.7034418e-03   1.0289477e-02   1.9600425e-04   1.1835754e-04   1.8857837e-04   1.2917504e-07   1.8748465e-02   5.9373735e-10  -1.2676208e+00
   7.0673270e+00   4.2424886e+00   3.9068517e-02   1.0987510e-03   1.2838017e-02   5.8757909e-03   1.9119368e-04   5.2595417e-05   1.7038791e-04   8.8820616e-08   1.8223993e-02   5.5302461e-10  -2.0590910e+00
   7.1868581e+00   4.1990029e+00   4.4177909e-02   1.0581353e-03   6.5260525e-03   6.3127564e-03   2.2750578e-04   1.6688479e-05   2.0144869e-04   1.5752256e-07   1.2867805e-02   5.8027808e-10  -2.0001477e+00
   7.1597518e+00   4.2004486e+00   3.9232134e-02   1.0917521e-03   9.4394509e-03   5.8927153e-03   1.8479123e-04   4.5830883e-05   2.2036779e-04   8.4306771e-08   1.4522594e-02   7.4281453e-10  -2.0514261e+00
   6.9887203e+00   4.2394091e+00   4.7248685e-02   1.2433894e-03   5.1175197e-03   5.0645560e-03   2.4607079e-04   1.3838008e-04   2.0721677e-04   3.8020716e-08   1.0757599e-02   5.9645184e-10  -1.4939021e+00
   7.3885411e+00   4.1269003e+00   4.3932505e-02   9.8014390e-04   5.9725277e-03   6.7274656e-03   2.5146866e-04   5.7139040e-06   1.5025019e-04   9.4572360e-08   1.3600177e-02   1.2376937e-09  -2.3915842e+00
   6.9558112e+00   4.2260495e+00   4.8336794e-02   1.3193019e-03   4.5371247e-03   8.2479626e-03   2.3420881e-04   4.7703500e-05   1.5863699e-04   2.2289692e-07   1.3634291e-02   8.3189066e-10  -1.4562442e+00
   7.3251685e+00   4.1939003e+00   4.2223177e-02   1.0282294e-03   8.9356574e-03   3.5595023e-03   1.8365686e-04   2.2842332e-05   1.9010583e-04   5.3916156e-08   1.2716190e-02   4.3360886e-10  -2.3662948e+00
   7.0491334e+00   4.1982090e+00   3.8694717e-02   1.2001494e-03   7.1355153e-03   5.6492945e-03   2.6208720e-04   2.8152768e-05   2.0479022e-04   9.8913522e-08   1.2624457e-02   9.4019839e-10  -1.8679395e+00
   6.8684175e+00   4.2867926e+00   4.6872634e-02   1.2354293e-03   6.5761980e-03   1.0734775e-02   2.2750563e-04   1.2068344e-04   1.7958090e-04   7.0780640e-08   1.7971184e-02   5.2031180e-10  -1.3619349e+00
   7.3507052e+00   4.1542153e+00   4.1721665e-02   7.5348595e-04   1.1066818e-02   5.4520767e-03   1.9019407e-04   8.5903149e-06   1.7255761e-04   6.9262865e-08   1.6383020e-02   9.5744876e-10  -2.5450271e+00
   7.0655009e+00   4.2186509e+00   4.2912824e-02   7.7763045e-04   7.2558720e-03   4.6982548e-03   2.1139725e-04   8.1478109e-05   1.5112474e-04   8.5730629e-08   1.0607542e-02   6.0129902e-10  -1.8520450e+00
   7.1307931e+00   4.1803438e+00   4.0375700e-02   7.5912550e-04   6.9590335e-03   5.3745114e-03   2.2394017e-04   2.2820413e-05   1.6476023e-04   2.3945158e-07   1.2534114e-02   9.9116152e-10  -1.9668491e+00
   7.2639019e+00   4.1306916e+00   3.8151605e-02   6.8127801e-04   6.7285244e-03   5.8968495e-03   2.6921177e-04   9.1919226e-06   1.5470779e-04   1.5680340e-07   9.7266750e-03   1.2128501e-09  -2.2012418e+00
   7.3525779e+00   4.1252013e+00   3.9505695e-02   7.2328552e-04   5.4430280e-03   6.2314070e-03   2.2100343e-04   9.8899098e-06   1.6236503e-04   5.6424167e-08   9.3593134e-03   1.0160055e-09  -2.2503109e+00
   7.3288614e+00   4.1928634e+00   3.6954316e-02   1.3819020e-03   5.9965155e-03   5.8501368e-03   2.0211866e-04   2.6340888e-05   2.2034230e-04   3.5867797e-08   1.1009212e-02   3.9696483e-10  -2.3176329e+00
   7.3191059e+00   4.1563492e+00   4.0410469e-02   8.1323630e-04   9.7388005e-03   4.6705333e-03   1.7963401e-04   1.1801130e-05   2.2071683e-04   4.4866097e-08   1.5274696e-02   9.9265490e-10  -2.4880931e+00
   7.0049728e+00   4.2177138e+00   4.7053788e-02   1.3208955e-03   7.4724171e-03   7.5689883e-03   2.3031155e-04   2.9835160e-05   1.6386911e-04   9.0458870e-08   1.5779117e-02   8.8695992e-10  -1.7446187e+00
   7.3433030e+00   4.1221307e+00   4.2687894e-02   8.4809524e-04   6.2398127e-03   6.9655683e-03   1.9831534e-04   8.5283464e-06   1.8792545e-04   4.4431812e-08   1.2268833e-02   1.3912702e-09  -2.2691939e+00
   7.3114556e+00   4.1060582e+00   3.7176714e-02   5.6387429e-04   9.4570015e-03   3.7305487e-03   2.3762245e-04   9.4870362e-06   2.1101100e-04   3.7042358e-08   9.4586093e-03   1.5936501e-09  -2.4371116e+00
   7.2894074e+00   4.1848160e+00   4.0562995e-02   1.3366462e-03   9.0880690e-03   6.3658305e-03   2.2099013e-04   1.8219986e-05   1.8890434e-04   7.9626396e-08   1.4995636e-02   6.3133254e-10  -2.3898067e+00
   7.3321133e+00   4.1114432e+00   4.3346679e-02   8.3480937e-04   5.8788192e-03   5.9154265e-03   2.1214952e-04   8.9289970e-06   1.6518294e-04   4.9579044e-08   1.1167975e-02   1.6318449e-09  -2.2915296e+00
   6.9398830e+00   4.2611208e+00   4.3366910e-02   9.8537071e-04   7.1728742e-03   4.0144904e-03   2.1598320e-04   1.3394696e-04   2.1543701e-04   6.4984255e-08   1.1069279e-02   4.7728662e-10  -1.4995767e+00
   7.1358723e+00   4.2065833e+00   4.4049489e-02   6.9540223e-04   6.2950116e-03   4.1866778e-03   2.2000231e-04   1.9905533e-05   2.1547641e-04   1.3005529e-07   1.1879648e-02   5.7798629e-10  -1.9784946e+00
   7.1413898e+00   4.2536463e+00   4.5788113e-02   1.3105972e-03   9.8901270e-03   5.2885555e-03   1.7271962e-04   4.8776249e-05   1.9498310e-04   3.7880431e-08   1.5640327e-02   3.1392008e-10  -2.0327155e+00
   6.9835885e+00   4.2710520e+00   4.0779500e-02   6.8864402e-04   9.0790050e-03   6.4710508e-03   1.7334580e-04   6.6929428e-05   1.6544117e-04   6.2168645e-08   1.5189228e-02   3.8505084e-10  -1.7703627e+00
   7.2870663e+00   4.1366642e+00   3.9267657e-02   7.8722905e-04   8.5600604e-03   3.5625819e-03   2.1888378e-04   1.2783763e-05   1.5482694e-04   1.4244814e-07   1.2438564e-02   1.3324014e-09  -2.3297267e+00
   6.8725895e+00   4.3208940e+00   4.6505000e-02   1.2303105e-03   8.6388313e-03   8.3338932e-03   2.4483217e-04   1.4870973e-04   1.4973749e-04   2.0339290e-07   1.6412765e-02   2.6754857e-10  -1.4741758e+00
   7.2092432e+00   4.2300656e+00   3.9813751e-02   1.1166171e-03   8.0898976e-03   8.2818737e-03   2.3315661e-04   3.3554082e-05   1.7024360e-04   3.5445216e-08   1.6179760e-02   3.9105076e-10  -2.0983948e+00
   7.3188568e+00   4.1779411e+00   4.4492386e-02   1.4186899e-03   4.7586634e-03   6.8533389e-03   2.3721080e-04   2.2600055e-05   2.0046172e-04   3.5281305e-08   1.1558865e-02   5.4157727e-10  -2.1516998e+00
   7.1521599e+00   4.2011212e+00   4.5935218e-02   1.5767652e-03   6.8286199e-03   4.2255083e-03   1.7668888e-04   3.8877501e-05   2.1197363e-04   3.9442434e-08   1.2926307e-02   6.9024451e-10  -1.9991811e+00
   6.9754964e+00   4.2452759e+00   3.9323327e-02   1.3686093e-03   6.4572855e-03   8.2162210e-03   2.0781171e-04   3.4567716e-05   1.8050854e-04   9.9903972e-08   1.1524969e-02   4.4657198e-10  -1.6782344e+00
   6.7829384e+00   4.3199154e+00   4.0470708e-02   8.1015154e-04   7.7810329e-03   7.4313496e-03   2.2721480e-04   2.2946757e-04   1.7463202e-04   8.9910565e-08   1.2976574e-02   3.4173248e-10  -1.2039491e+00
   7.6067405e+00   4.0478994e+00   4.1563694e-02   1.0907634e-03   1.0074677e-02   2.8855500e-03   2.1516707e-04   2.2869843e-06   1.7742076e-04   1.0727771e-07   1.3517047e-02   2.8303712e-09  -2.9987787e+00
   7.1550602e+00   4.2311354e+00   4.3953105e-02   7.8971023e-04   7.6999556e-03   8.2571957e-03   2.3139127e-04   5.7798048e-05   1.7237396e-04   6.9676768e-08   1.5985207e-02   4.7814177e-10  -2.0301424e+00
   7.3865168e+00   4.1553732e+00   4.3013844e-02   8.6430280e-04   1.2742019e-02   4.0222716e-03   1.9937692e-04   5.8948758e-06   1.8589906e-04   1.9266254e-07   1.8981135e-02   9.6574973e-10  -2.6313204e+00
   7.5607859e+00   4.0793534e+00   4.1875992e-02   9.1992101e-04   7.8055502e-03   2.5850047e-03   2.2739749e-04   6.6711129e-06   2.1173544e-04   4.4533212e-08   1.0978926e-02   1.5586923e-09  -2.7926031e+00
   7.0851519e+00   4.2518573e+00   4.3032115e-02   1.0881767e-03   5.6998642e-03   6.5984878e-03   2.5740228e-04   6.0484419e-05   1.6723290e-04   4.4688367e-08   1.1803641e-02   3.1584893e-10  -1.7065214e+00
   7.5635384e+00   4.1100527e+00   4.5186678e-02   1.1040524e-03   7.8492685e-03   6.0948229e-03   1.8323890e-04   2.9211172e-06   1.6248439e-04   5.5185021e-08   1.6445528e-02   1.2165348e-09  -2.8284813e+00
   7.2233732e+00   4.1920943e+00   4.2509354e-02   1.2232326e-03   6.2059932e-03   4.9866855e-03   2.4040894e-04   1.9677923e-05   1.6304212e-04   7.8163680e-08   1.2027330e-02   5.7884063e-10  -2.0873115e+00
   7.1894098e+00   4.2219099e+00   4.5801289e-02   1.2765123e-03   9.4114307e-03   3.0318760e-03   2.0689175e-04   2.2246482e-05   1.6099221e-04   2.1110192e-07   1.5633142e-02   4.6877459e-10  -2.0757404e+00
   7.4422015e+00   4.1224778e+00   4.0064959e-02   8.0303820e-04   1.1631358e-02   3.9318383e-03   2.1473383e-04   4.0919959e-06   1.7714340e-04   7.5008010e-08   1.3647845e-02   1.0935930e-09  -2.7482935e+00
   6.8039551e+00   4.3035171e+00   4.3618028e-02   1.0771051e-03   8.6328543e-03   8.5165125e-03   1.7176605e-04   9.1273624e-05   1.7081169e-04   1.7848424e-07   1.7308289e-02   4.3589405e-10  -1.2821007e+00
   7.1727813e+00   4.2235489e+00   4.5238102e-02   1.3303136e-03   1.1182948e-02   4.4201752e-03   2.1839132e-04   3.0085912e-05   1.6893206e-04   1.1770817e-07   1.6740664e-02   4.9971943e-10  -2.1951824e+00
   6.6670997e+00   4.3352942e+00   4.4432895e-02   1.1315159e-03   7.6497907e-03   9.2396649e-03   2.1676660e-04   2.4134548e-04   1.6309974e-04   1.9540024e-07   1.6479165e-02   4.6492255e-10  -1.0598536e+00
   6.8903486e+00   4.2728912e+00   3.9050359e-02   7.1748650e-04   9.0191321e-03   6.8726592e-03   1.9567078e-04   8.8117302e-05   2.0211292e-04   8.3298234e-08   1.3969927e-02   4.8307646e-10  -1.5576058e+00
   7.0704007e+00   4.1985455e+00   4.1096613e-02   8.7320663e-04   6.0757814e-03   3.4915079e-03   2.9515960e-04   4.0195664e-05   1.5511323e-04   1.0536035e-07   9.3689659e-03   7.0572386e-10  -1.7443686e+00
   7.5005712e+00   4.1157695e+00   4.0282526e-02   9.6290796e-04   7.0249883e-03   7.0380074e-03   2.0907297e-04   6.7146713e-06   2.1232742e-04   3.0135140e-08   1.4994676e-02   1.2185424e-09  -2.5784909e+00
   7.5113910e+00   4.1049294e+00   3.9763834e-02   9.5208354e-04   8.5261119e-03   5.4316981e-03   2.4324479e-04   3.9600007e-06   1.8238411e-04   5.3025655e-08   1.1783462e-02   1.1089375e-09  -2.7341567e+00
   6.8461933e+00   4.2741103e+00   4.4245648e-02   1.3191024e-03   6.5957169e-03   7.3496908e-03   1.8159733e-04   9.6884223e-05   1.5496861e-04   1.2434435e-07   1.4208411e-02   5.6947564e-10  -1.3345518e+00
   6.9903455e+00   4.2554551e+00   4.2173603e-02   1.4862975e-03   7.2565591e-03   7.2769615e-03   1.9039753e-04   1.2702211e-04   1.8276662e-04   1.3435183e-07   1.3857449e-02   5.2674805e-10  -1.5980625e+00
   7.3506156e+00   4.1552972e+00   3.8489231e-02   7.0684091e-04   9.2104607e-03   4.4411301e-03   2.3665684e-04   1.1687605e-05   1.9479939e-04   4.5426118e-08   1.3425039e-02   8.2517715e-10  -2.5785804e+00
   7.3148190e+00   4.1307613e+00   4.1670627e-02   1.3252213e-03   1.1004787e-02   2.4818474e-03   2.3509361e-04   1.0030667e-05   1.5903807e-04   2.2045707e-07   1.3573242e-02   1.4201861e-09  -2.4165508e+00
   7.0817832e+00   4.2380599e+00   4.4346442e-02   1.4621006e-03   8.0972163e-03   3.3464614e-03   2.2696833e-04   3.8082241e-05   1.4997904e-04   2.2020695e-07   1.3412554e-02   4.4831408e-10  -1.9490724e+00
   6.9080672e+00   4.2733235e+00   4.3894452e-02   1.7117775e-03   8.4062098e-03   1.1574952e-02   1.9673875e-04   7.0871303e-05   2.0593741e-04   9.8268565e-08   1.8873873e-02   5.4045766e-10  -1.5281898e+00
   7.1555265e+00   4.1763034e+00   4.2408627e-02   1.5239585e-03   7.6487880e-03   6.7963487e-03   2.0766147e-04   1.8738102e-05   1.6997894e-04   9.9307856e-08   1.3342470e-02   9.8841716e-10  -2.0169305e+00
   6.8686876e+00   4.2957696e+00   4.5953226e-02   9.3661455e-04   1.1249159e-02   6.1737349e-03   1.6394558e-04   8.2992998e-05   2.1183181e-04   1.1110968e-07   1.7732941e-02   4.0676603e-10  -1.5785845e+00
   7.1579975e+00   4.1883275e+00   4.3596269e-02   1.5239016e-03   8.4471368e-03   4.3536532e-03   1.9125398e-04   3.1430869e-05   2.0185060e-04   1.4365432e-07   1.4031161e-02   8.8726494e-10  -2.0606594e+00
   7.1778058e+00   4.1871000e+00   4.5530043e-02   1.2123818e-03   6.6618254e-03   5.2421362e-03   2.2027423e-04   2.5490924e-05   1.6981937e-04   5.4750347e-08   1.4502916e-02   8.7747066e-10  -2.0335404e+00
   7.4146227e+00   4.1610874e+00   4.0933616e-02   1.4519866e-03   1.1195156e-02   4.7106229e-03   2.1160553e-04   1.1595554e-05   1.6040104e-04   4.0273336e-08   1.7784414e-02   7.8450540e-10  -2.5994433e+00
   6.8600129e+00   4.2975591e+00   3.9792836e-02   1.2082016e-03   7.1809749e-03   8.3880006e-03   2.1623091e-04   9.9131578e-05   1.9601379e-04   1.0585298e-07   1.4160066e-02   3.5097937e-10  -1.4231967e+00
   7.2440183e+00   4.1803028e+00   4.2581684e-02   8.5084234e-04   1.0627066e-02   5.4623102e-03   1.6109156e-04   1.1780527e-05   1.9792591e-04   1.8654549e-07   1.6038347e-02   8.0492041e-10  -2.3000384e+00
   7.0795823e+00   4.2309594e+00   3.9137010e-02   1.0235600e-03   6.1377803e-03   7.3735151e-03   2.8600858e-04   6.3989993e-05   1.4913196e-04   7.5534902e-08   9.8596700e-03   3.9537255e-10  -1.7652270e+00
   7.1813986e+00   4.1691719e+00   4.5051030e-02   6.9665611e-04   7.3608829e-03   6.9139265e-03   1.8463097e-04   2.0147638e-05   2.0198438e-04   5.5856286e-08   1.3880953e-02   1.0880548e-09  -2.0592687e+00
   7.0426280e+00   4.2437612e+00   4.2204940e-02   7.5412980e-04   1.1971800e-02   5.6996442e-03   1.8333134e-04   2.9710986e-05   1.5677690e-04   1.6190773e-07   1.8369931e-02   5.5235553e-10  -1.9016695e+00
   7.2464382e+00   4.1896402e+00   4.3249068e-02   1.0342138e-03   9.0997806e-03   4.6429003e-03   1.6785511e-04   3.2379827e-05   2.0266127e-04   3.1363224e-08   1.5921573e-02   7.5050098e-10  -2.2654377e+00
   7.0912052e+00   4.2375992e+00   4.0503763e-02   7.1246010e-04   1.2323661e-02   4.5286497e-03   1.7928771e-04   3.4983787e-05   2.0519290e-04   5.8485280e-08   1.6819886e-02   5.0365859e-10  -2.0866920e+00
   7.1544117e+00   4.2427933e+00   4.5258653e-02   1.3570957e-03   8.9821865e-03   4.3943525e-03   1.9141116e-04   5.8899929e-05   1.9773636e-04   6.8328408e-08   1.4335147e-02   3.5968296e-10  -2.0206115e+00
   7.3131494e+00   4.1695014e+00   4.2422596e-02   7.9706068e-04   1.4005429e-02   4.7675875e-03   1.5456975e-04   2.2996147e-05   1.7607562e-04   4.0231226e-08   1.8923708e-02   9.5062970e-10  -2.5627301e+00
   7.3463556e+00   4.1283383e+00   4.6084699e-02   8.4572689e-04   5.6196439e-03   9.6662343e-03   1.9991770e-04   8.1040394e-06   2.0695346e-04   4.6152791e-08   1.7709395e-02   1.7184084e-09  -2.3159782e+00
   7.0109183e+00   4.2267425e+00   4.6051339e-02   1.0436647e-03   8.5695153e-03   4.4769979e-03   1.8206523e-04   5.4214104e-05   1.8904694e-04   1.0991177e-07   1.3486935e-02   6.9597805e-10  -1.6968008e+00
   7.2628183e+00   4.1809794e+00   3.9817640e-02   9.2442942e-04   7.6080569e-03   3.8453121e-03   2.3545238e-04   2.5153731e-05   1.6433525e-04   7.7522386e-08   1.0702655e-02   5.7706476e-10  -2.3193266e+00
   7.1841106e+00   4.1985509e+00   4.2455549e-02   7.9525031e-04   8.9183148e-03   6.0086127e-03   1.9319656e-04   1.7553160e-05   2.1335100e-04   5.6343850e-08   1.3790837e-02   6.1484324e-10  -2.1295695e+00
   7.1176781e+00   4.2200512e+00   4.5380298e-02   8.6384106e-04   9.6797415e-03   3.8604932e-03   2.2507928e-04   3.1595030e-05   1.6569224e-04   2.4221951e-07   1.5543347e-02   6.1020221e-10  -2.0695182e+00
   7.4142516e+00   4.1219122e+00   4.5581076e-02   9.4213145e-04   8.3456875e-03   3.5818926e-03   1.7411782e-04   6.2911283e-06   2.1548311e-04   1.1393394e-07   1.5396741e-02   1.4458423e-09  -2.5271059e+00
   7.3291163e+00   4.1727525e+00   4.7257993e-02   1.3829981e-03   9.0212464e-03   4.0117081e-03   2.0126920e-04   1.5733141e-05   1.7172615e-04   1.0118428e-07   1.5504820e-02   7.3280945e-10  -2.3395512e+00
   7.1180291e+00   4.2058842e+00   4.3774261e-02   1.0188310e-03   8.2029450e-03   4.4909757e-03   2.3679626e-04   2.1400254e-05   1.7962124e-04   1.8636526e-07   1.3419353e-02   6.7252132e-10  -2.0358419e+00
   7.0652926e+00   4.2385975e+00   3.9955808e-02   1.2895590e-03   8.5017669e-03   1.0996731e-02   1.6451313e-04   1.9789603e-05   1.4923691e-04   2.6103936e-07   1.7322064e-02   5.0629069e-10  -1.8258289e+00
   7.3794570e+00   4.1401419e+00   4.0128491e-02   1.0033992e-03   8.0330229e-03   3.3514620e-03   2.2607663e-04   2.3055767e-05   1.9274214e-04   3.8915518e-08   1.0284266e-02   8.3322624e-10  -2.5474608e+00
   7.2984683e+00   4.1553221e+00   4.3372874e-02   1.1947944e-03   8.6500502e-03   7.4990397e-03   2.1246228e-04   9.3739034e-06   2.1639018e-04   3.0423457e-08   1.5443702e-02   1.0316759e-09  -2.2653736e+00
   7.2078839e+00   4.1908838e+00   4.0188826e-02   1.1164975e-03   6.7086002e-03   3.0054143e-03   2.1071368e-04   1.5184952e-05   1.5036514e-04   1.5119174e-07   1.0349259e-02   5.4421402e-10  -2.0669777e+00
   7.2483295e+00   4.1343932e+00   3.8734479e-02   1.1657534e-03   6.4986751e-03   3.2504671e-03   2.8599973e-04   1.4167817e-05   1.7042152e-04   7.2139142e-08   7.8307515e-03   1.0263608e-09  -2.1913818e+00
   6.9775983e+00   4.2154168e+00   4.6139561e-02   7.6506700e-04   6.0524748e-03   8.0063262e-03   2.1892257e-04   3.2944062e-05   1.4957728e-04   1.4056955e-07   1.4696918e-02   9.6863693e-10  -1.5784261e+00
   6.9629229e+00   4.2588560e+00   4.6261849e-02   8.2328536e-04   4.8385782e-03   8.1958640e-03   2.5446234e-04   8.3280915e-05   1.8215234e-04   1.0518895e-07   1.2868590e-02   4.5695976e-10  -1.4576586e+00
   6.9548014e+00   4.2894587e+00   4.5810572e-02   1.4433602e-03   9.7679756e-03   6.4742247e-03   2.3282669e-04   1.0215490e-04   1.5539070e-04   1.7457229e-07   1.6430077e-02   3.4284062e-10  -1.7396402e+00
   7.2358459e+00   4.1973701e+00   4.3571554e-02   1.1661080e-03   1.2375119e-02   4.9222599e-03   2.3283180e-04   1.1473798e-05   1.5579938e-04   7.6425401e-08   1.7083447e-02   6.2457788e-10  -2.3573921e+00
   6.8319603e+00   4.2795252e+00   4.2711328e-02   1.2109801e-03   6.1653867e-03   6.1059633e-03   2.3737793e-04   2.0162568e-04   1.9377225e-04   1.1671528e-07   1.1540683e-02   5.4255698e-10  -1.2050453e+00
   7.3846581e+00   4.1485704e+00   4.1840752e-02   1.0298033e-03   4.6748548e-03   8.5685525e-03   2.0410767e-04   8.4803102e-06   1.5764506e-04   5.9936074e-08   1.2240305e-02   7.6210359e-10  -2.3546852e+00
   7.2171376e+00   4.1608528e+00   4.0164985e-02   8.7083063e-04   8.1083917e-03   5.5729647e-03   2.0574785e-04   1.2546363e-05   1.9573855e-04   1.4891802e-07   1.4516106e-02   1.1927777e-09  -2.1988651e+00
   7.1864062e+00   4.2284588e+00   4.4779677e-02   7.7598059e-04   9.3208046e-03   4.4093000e-03   2.1863292e-04   2.8303863e-05   2.1803787e-04   6.4231187e-08   1.4665456e-02   3.9471399e-10  -2.1608390e+00
   7.3635386e+00   4.1833273e+00   4.3682178e-02   9.2389487e-04   5.4736567e-03   6.3195947e-03   2.0943902e-04   2.5764425e-05   1.8267647e-04   3.8777098e-08   1.2392063e-02   4.7023420e-10  -2.2918762e+00
   7.3116262e+00   4.1386990e+00   3.9692917e-02   9.0243957e-04   9.6601961e-03   5.3446601e-03   1.7776654e-04   7.7634234e-06   1.9134234e-04   6.4981008e-08   1.4193012e-02   1.2671499e-09  -2.4265783e+00
   7.1075670e+00   4.2537996e+00   4.2828880e-02   7.2184073e-04   8.1805850e-03   6.4527243e-03   1.9057595e-04   6.8380971e-05   1.7529792e-04   3.1016266e-08   1.5928636e-02   3.8492284e-10  -1.9976892e+00
   7.0352844e+00   4.2516047e+00   4.7268760e-02   1.2762447e-03   7.4811070e-03   8.9709935e-03   2.1289931e-04   7.6434253e-05   2.1869629e-04   1.0528816e-07   1.8796593e-02   5.6873068e-10  -1.7156750e+00
   7.4079850e+00   4.1014001e+00   3.9711591e-02   1.0158381e-03   6.1245314e-03   5.4785831e-03   2.5342613e-04   9.4317893e-06   1.5347515e-04   5.1630877e-08   1.1322195e-02   1.6301571e-09  -2.3756586e+00
   6.9224763e+00   4.2748896e+00   4.7395022e-02   1.4236704e-03   5.0316777e-03   1.0303605e-02   2.4617602e-04   9.3605337e-05   1.5608376e-04   6.5638428e-08   1.5795515e-02   4.6642107e-10  -1.4295914e+00
   7.2514410e+00   4.1762714e+00   4.0943043e-02   9.8563930e-04   6.5498827e-03   4.8322970e-03   2.5174349e-04   1.3787082e-05   1.6411346e-04   4.0365461e-08   1.0692856e-02   6.1887512e-10  -2.1411419e+00
   6.8539965e+00   4.3210488e+00   4.1961768e-02   8.2384745e-04   1.1858587e-02   1.0557868e-02   1.6206513e-04   1.4123066e-04   1.8729476e-04   1.4294060e-07   2.1513611e-02   3.4314525e-10  -1.4915098e+00
   6.9333279e+00   4.3208787e+00   4.2519737e-02   1.0487367e-03   1.4234537e-02   8.5668484e-03   2.0594957e-04   1.4220948e-04   2.0689870e-04   1.2317671e-07   2.1510141e-02   2.6810512e-10  -1.7404645e+00
   7.2046773e+00   4.1957284e+00   3.7343586e-02   1.1420846e-03   1.0806903e-02   4.8988215e-03   2.0727154e-04   3.5773713e-05   1.6259388e-04   1.3340050e-07   1.4559066e-02   6.8978791e-10  -2.3058548e+00
   6.9339300e+00   4.2814614e+00   4.6554778e-02   1.4859427e-03   9.0635625e-03   7.1991352e-03   1.7940447e-04   8.6184112e-05   1.5857679e-04   9.8693444e-08   1.9685157e-02   4.9024563e-10  -1.6879556e+00
   7.0849062e+00   4.2376262e+00   4.2021930e-02   1.0107352e-03   4.9194197e-03   5.9882697e-03   2.3749244e-04   4.5104775e-05   2.0115901e-04   1.1685558e-07   1.1351932e-02   3.9288491e-10  -1.7399574e+00
   7.3768570e+00   4.1690975e+00   4.6529933e-02   1.1265582e-03   6.5365567e-03   7.1690480e-03   2.0765830e-04   9.2867371e-06   1.5976307e-04   5.7820636e-08   1.7130424e-02   7.3756477e-10  -2.3906976e+00
   7.2530866e+00   4.1348664e+00   4.0703735e-02   6.6882166e-04   7.3679796e-03   4.9550606e-03   2.6590471e-04   1.1100486e-05   2.1917280e-04   1.5006279e-07   1.2278857e-02   1.4824606e-09  -2.2983960e+00
   7.1149016e+00   4.2270854e+00   4.4357616e-02   1.3729523e-03   3.7618200e-03   5.2106159e-03   1.9513849e-04   4.7896253e-05   2.1614247e-04   3.8178485e-08   1.0490138e-02   4.1658604e-10  -1.7239171e+00
   6.9109863e+00   4.2951110e+00   4.4155940e-02   1.2809511e-03   9.3081943e-03   1.0545326e-02   1.8666620e-04   1.4797169e-04   1.9911984e-04   3.4653298e-08   2.0949703e-02   4.6888893e-10  -1.5353984e+00
   7.4523355e+00   4.1362975e+00   3.8961815e-02   1.2656594e-03   6.5712661e-03   2.5232797e-03   2.2228468e-04   1.3801592e-05   1.6435522e-04   5.8421465e-08   9.3096511e-03   6.6871993e-10  -2.6076443e+00
   6.9123160e+00   4.2817779e+00   4.7123455e-02   8.3776264e-04   8.2569815e-03   6.7753588e-03   1.8705224e-04   1.5794198e-04   2.0885251e-04   5.2956155e-08   1.6951153e-02   5.2387824e-10  -1.4774376e+00
   6.8889927e+00   4.2926888e+00   4.1943953e-02   8.7440941e-04   1.3959214e-02   5.4672616e-03   1.7113639e-04   1.6383553e-04   1.7717813e-04   1.3041605e-07   1.8205684e-02   4.7974581e-10  -1.6289914e+00
   6.9403490e+00   4.2925207e+00   4.1156079e-02   1.2169180e-03   1.1916007e-02   4.2037033e-03   1.9049181e-04   7.3311853e-05   1.7143826e-04   1.4122837e-07   1.6284898e-02   3.1984769e-10  -1.7841913e+00
   7.1160564e+00   4.2064688e+00   4.2842609e-02   8.1583996e-04   9.1767592e-03   4.9143627e-03   1.8786019e-04   2.1205364e-05   1.8997574e-04   1.1753472e-07   1.3056286e-02   6.3514534e-10  -2.0401149e+00
   7.3010698e+00   4.1862698e+00   4.4036145e-02   9.7230145e-04   8.5303381e-03   8.1845749e-03   1.8078141e-04   1.7457595e-05   1.7128663e-04   7.3337908e-08   1.8454417e-02   7.1260750e-10  -2.3053582e+00
   6.8052723e+00   4.3107262e+00   4.9136203e-02   1.5687204e-03   7.5573841e-03   1.0241982e-02   1.9606955e-04   1.9039815e-04   1.9973850e-04   6.2526766e-08   2.0343236e-02   5.1583966e-10  -1.2680921e+00
   7.1863135e+00   4.1942471e+00   4.2032912e-02   1.1947298e-03   6.6976511e-03   5.9998467e-03   1.8837539e-04   3.0429171e-05   1.9042799e-04   9.5554405e-08   1.2680656e-02   6.6310093e-10  -2.0376958e+00
   7.3359240e+00   4.1638901e+00   4.0903345e-02   7.2573848e-04   9.3970528e-03   6.2131908e-03   2.2244285e-04   1.0828635e-05   1.6188388e-04   8.9382763e-08   1.4179469e-02   7.3966546e-10  -2.3876939e+00
   6.9310358e+00   4.2544743e+00   3.8141847e-02   1.3929827e-03   6.3270032e-03   7.5941540e-03   2.9820278e-04   6.8567987e-05   1.7422223e-04   1.7551319e-07   1.1287927e-02   4.7098504e-10  -1.4767371e+00
   7.5499305e+00   4.0842562e+00   4.1881343e-02   1.0272407e-03   8.0927991e-03   4.5364087e-03   1.6820888e-04   3.5472226e-06   1.8922654e-04   4.6952591e-08   1.4715535e-02   1.8765532e-09  -2.7520525e+00
   7.2446716e+00   4.2158699e+00   4.2781828e-02   1.4517120e-03   7.2709589e-03   6.1745003e-03   1.8512499e-04   3.8411811e-05   2.1583466e-04   3.1160634e-08   1.3529139e-02   4.0499112e-10  -2.2124509e+00
   6.9279798e+00   4.2954961e+00   4.4673413e-02   1.5528928e-03   5.9400864e-03   6.8432082e-03   1.8111005e-04   1.5929510e-04   1.9284868e-04   9.4313722e-08   1.4043735e-02   3.3850483e-10  -1.4788916e+00
   7.1802045e+00   4.1834576e+00   4.2212568e-02   7.3103119e-04   6.6046183e-03   6.5801604e-03   2.0438135e-04   1.4052778e-05   1.6877488e-04   6.1821147e-08   1.2748900e-02   7.7582738e-10  -2.0122360e+00
   6.9972557e+00   4.2601987e+00   4.7443632e-02   9.8923992e-04   6.6162637e-03   7.4990566e-03   1.7450851e-04   9.0433776e-05   1.6672900e-04   1.1286840e-07   1.4409016e-02   4.5086889e-10  -1.6662826e+00
   6.9928376e+00   4.2757856e+00   4.1872868e-02   6.8108412e-04   7.2529814e-03   9.7110058e-03   1.9408105e-04   6.6586309e-05   1.8083383e-04   9.8318082e-08   1.5349715e-02   3.3517946e-10  -1.6797830e+00
   7.0209886e+00   4.1989976e+00   4.1289700e-02   7.9696443e-04   3.9964964e-03   6.2021200e-03   2.7623633e-04   5.8403363e-05   2.1815812e-04   1.2557883e-07   7.8878084e-03   7.1354392e-10  -1.5876668e+00
   6.9960971e+00   4.2480684e+00   3.7921705e-02   8.2796232e-04   6.0127452e-03   8.2506834e-03   2.0401489e-04   3.8107867e-05   1.7026639e-04   7.8710241e-08   1.2424841e-02   4.3848849e-10  -1.6147673e+00
   7.6595739e+00   4.0845902e+00   3.7647693e-02   1.1637968e-03   9.9479752e-03   3.7232600e-03   2.3162408e-04   2.9193072e-06   1.6504130e-04   5.2125081e-08   1.3765411e-02   1.2806862e-09  -3.1366794e+00
   7.2394324e+00   4.1598813e+00   4.4118262e-02   1.2077005e-03   4.7532406e-03   4.8650308e-03   2.6298807e-04   1.6406937e-05   1.6935234e-04   5.1576576e-08   9.0387075e-03   7.5735860e-10  -2.0508190e+00
   7.1727649e+00   4.2055106e+00   4.1863671e-02   1.2834273e-03   6.2159221e-03   4.5093628e-03   2.4622579e-04   2.3132022e-05   1.9042682e-04   1.4814491e-07   1.0728765e-02   4.8051486e-10  -2.0507252e+00
   7.3889806e+00   4.1137276e+00   4.2865611e-02   9.6059955e-04   6.6640493e-03   2.0998425e-03   2.0416662e-04   1.3974304e-05   1.5466636e-04   8.8612109e-08   1.0046241e-02   1.2966668e-09  -2.4184335e+00
   7.1063003e+00   4.1912700e+00   4.3891735e-02   8.3751915e-04   6.9703250e-03   4.8466461e-03   2.4388715e-04   3.2972168e-05   1.6689005e-04   8.9820127e-08   1.2218775e-02   8.7717350e-10  -1.9369886e+00
   7.1447072e+00   4.1932575e+00   4.3030237e-02   7.7803069e-04   6.7871410e-03   5.1733516e-03   1.8752170e-04   1.4303028e-05   1.9938772e-04   1.0448871e-07   1.2639837e-02   7.3179171e-10  -2.0029108e+00
   7.5287533e+00   4.0937309e+00   4.3223608e-02   1.2336907e-03   7.5065362e-03   3.6832358e-03   2.1454462e-04   7.5625095e-06   1.8384572e-04   3.8580487e-08   1.2000151e-02   1.4075233e-09  -2.8135893e+00
   7.1475709e+00   4.2112058e+00   4.3174604e-02   1.4274680e-03   1.0556196e-02   4.2336350e-03   2.2994501e-04   2.0948143e-05   1.8760701e-04   1.0623233e-07   1.6275142e-02   6.5017682e-10  -2.0609309e+00
   7.0421420e+00   4.2583427e+00   4.1853307e-02   1.6264194e-03   8.9144968e-03   8.3509791e-03   2.0192706e-04   9.2340054e-05   2.2084050e-04   6.2148096e-08   1.7172957e-02   4.7476221e-10  -1.9050258e+00
   7.0582382e+00   4.2177050e+00   4.2108289e-02   8.8995647e-04   9.4869412e-03   5.0224786e-03   1.8137291e-04   2.8465279e-05   2.1955980e-04   9.1130281e-08   1.4165282e-02   6.8361250e-10  -1.8359025e+00
   7.2962124e+00   4.1330103e+00   3.8524779e-02   6.9099951e-04   5.0125329e-03   6.4205542e-03   2.2820462e-04   1.4817719e-05   1.9678559e-04   5.9346273e-08   1.0784111e-02   1.2363731e-09  -2.1981577e+00
   7.4075609e+00   4.1262610e+00   4.3644882e-02   1.4465861e-03   1.0010279e-02   4.0721790e-03   1.8814796e-04   1.2596378e-05   1.5975793e-04   4.1729672e-08   1.4463681e-02   1.2602145e-09  -2.5814179e+00
   6.9235940e+00   4.2953110e+00   4.4961929e-02   7.3580621e-04   1.0930543e-02   6.0324795e-03   2.3709705e-04   1.2508412e-04   1.5423687e-04   1.1008397e-07   1.6611596e-02   3.5892425e-10  -1.7178266e+00
   7.0775333e+00   4.2544436e+00   4.3353641e-02   1.6075928e-03   1.0706884e-02   4.9604138e-03   2.1178971e-04   4.1765128e-05   1.5652320e-04   9.9049368e-08   1.8084868e-02   4.2811058e-10  -2.0268535e+00
   6.7666464e+00   4.3065536e+00   4.7045230e-02   1.1855054e-03   7.6132195e-03   8.0614934e-03   2.0533591e-04   1.1966116e-04   1.6193411e-04   1.6814040e-07   1.4652186e-02   4.2317846e-10  -1.2668094e+00
   6.8920440e+00   4.2759125e+00   4.2013946e-02   7.4177471e-04   1.0791455e-02   4.8079039e-03   2.3964218e-04   9.6527736e-05   1.7741060e-04   1.8198605e-07   1.3559062e-02   4.4921396e-10  -1.7089759e+00
   7.3278635e+00   4.1780573e+00   4.6461096e-02   9.4620437e-04   5.8873928e-03   7.9221760e-03   1.7521306e-04   2.7049658e-05   1.6932089e-04   3.4484203e-08   1.6965051e-02   7.5817793e-10  -2.2102901e+00
   7.2933653e+00   4.1415417e+00   3.8068593e-02   1.3253394e-03   3.2326979e-03   6.8801348e-03   3.0312219e-04   9.6574297e-06   1.5898057e-04   4.3982067e-08   7.8792971e-03   7.7870621e-10  -2.0519108e+00
   6.8296437e+00   4.3168947e+00   4.7262856e-02   8.8445534e-04   6.4329880e-03   9.5782391e-03   2.2983385e-04   1.8808610e-04   1.8188140e-04   1.1864645e-07   1.6845621e-02   3.6285549e-10  -1.2563674e+00
   7.1030649e+00   4.2332177e+00   4.0247978e-02   1.0209505e-03   1.1903783e-02   3.2323977e-03   1.8304016e-04   3.5538683e-05   1.5575359e-04   1.9694454e-07   1.3572083e-02   4.3464975e-10  -2.0723879e+00
   7.3064437e+00   4.1921744e+00   4.9163601e-02   8.3269616e-04   6.6539472e-03   8.1287221e-03   1.9682703e-04   3.1113168e-05   2.0745013e-04   4.0433306e-08   1.9371306e-02   7.0307851e-10  -2.1810457e+00
   7.3306010e+00   4.1335670e+00   4.0107845e-02   7.1647520e-04   1.2272703e-02   3.3164126e-03   2.1744582e-04   1.0745193e-05   2.1985128e-04   7.0121580e-08   1.5658569e-02   1.4538375e-09  -2.5156199e+00
   6.9696202e+00   4.2537010e+00   4.4098470e-02   1.5094856e-03   1.0122991e-02   4.2994507e-03   2.6280356e-04   6.9501656e-05   1.9024218e-04   1.2636694e-07   1.3633077e-02   4.9869463e-10  -1.7187537e+00
   7.2630402e+00   4.1708406e+00   4.1661044e-02   1.4552628e-03   1.1528583e-02   3.5936770e-03   2.5141086e-04   9.9467493e-06   1.6215596e-04   1.3589354e-07   1.4271854e-02   8.0688519e-10  -2.3714836e+00
   7.1299219e+00   4.2244080e+00   4.9795931e-02   1.0066774e-03   7.0758043e-03   1.0025459e-02   1.7258655e-04   2.0129644e-05   1.5808254e-04   9.9021067e-08   1.9540042e-02   6.1631853e-10  -1.9603827e+00
   7.5325570e+00   4.1111168e+00   4.7267677e-02   1.0243661e-03   1.1331928e-02   3.4717427e-03   1.7521172e-04   5.1029187e-06   1.6320919e-04   8.5376483e-08   1.9520959e-02   1.5247004e-09  -2.8372971e+00
   7.1470282e+00   4.1707073e+00   4.2099897e-02   9.1732352e-04   8.4863409e-03   3.7110163e-03   1.9831830e-04   1.7073319e-05   1.7119855e-04   1.2639070e-07   1.1920075e-02   1.0392636e-09  -2.0022684e+00
   7.2326683e+00   4.1829066e+00   4.0257735e-02   1.4805099e-03   1.0668920e-02   5.3329424e-03   2.0722689e-04   3.7016732e-05   2.1734769e-04   1.8842804e-08   1.4992080e-02   8.1756957e-10  -2.3027044e+00
   7.2102946e+00   4.2168368e+00   4.0786797e-02   1.0657997e-03   8.4610041e-03   6.5101969e-03   1.7938560e-04   3.9854124e-05   2.0814511e-04   3.4464118e-08   1.3440316e-02   4.3004058e-10  -2.1729434e+00
   7.0304907e+00   4.2481829e+00   4.2490591e-02   7.1738547e-04   6.8244884e-03   8.0980797e-03   2.0718410e-04   7.6084148e-05   1.9312511e-04   5.3491278e-08   1.5752519e-02   5.3970738e-10  -1.7481126e+00
   7.2478040e+00   4.1390657e+00   4.1951437e-02   7.4135762e-04   9.5310899e-03   2.2591605e-03   2.6249808e-04   1.7736202e-05   1.5357834e-04   1.8234343e-07   1.0301206e-02   1.1915732e-09  -2.2489561e+00
   7.6491553e+00   4.0502791e+00   4.3871337e-02   8.4865409e-04   1.2870207e-02   3.3636980e-03   1.9779029e-04   1.9230878e-06   1.5230247e-04   8.4710056e-08   1.7194772e-02   2.9039554e-09  -3.1353108e+00
   7.1137541e+00   4.2018327e+00   4.0371756e-02   8.4279112e-04   5.8535375e-03   5.9012844e-03   2.0954598e-04   4.7403685e-05   1.8634306e-04   3.7834711e-08   1.0801703e-02   6.5668069e-10  -1.7802668e+00
   6.9429344e+00   4.3028856e+00   4.1735735e-02   1.3318917e-03   6.3447717e-03   9.4788765e-03   2.0367370e-04   1.2260063e-04   1.7666658e-04   1.2189028e-07   1.5755406e-02   2.8086091e-10  -1.4962687e+00
   7.0823182e+00   4.2232523e+00   4.5964275e-02   1.2335652e-03   1.0650069e-02   7.7800771e-03   2.0222238e-04   3.5771506e-05   2.0052516e-04   1.1644883e-07   2.1110567e-02   8.1825735e-10  -1.9649812e+00
   7.2411189e+00   4.1569167e+00   3.8867358e-02   9.2410103e-04   5.7131287e-03   5.1842418e-03   2.0571103e-04   2.0849995e-05   1.8963421e-04   9.4932449e-08   1.0190184e-02   9.0735075e-10  -2.0168116e+00
   7.3540751e+00   4.1719355e+00   4.6035255e-02   1.1239438e-03   1.1377775e-02   6.0961367e-03   1.8114977e-04   1.1197229e-05   1.6606056e-04   7.5053533e-08   1.9302484e-02   7.9646928e-10  -2.4922988e+00
   7.0479900e+00   4.2284951e+00   4.5572936e-02   7.6931705e-04   8.8834637e-03   4.3175775e-03   2.1460897e-04   2.0777820e-05   1.5890817e-04   2.6748191e-07   1.4279279e-02   5.7739743e-10  -1.8518873e+00
   7.2005431e+00   4.2085383e+00   4.5277336e-02   6.9035797e-04   8.3759945e-03   5.4980202e-03   1.7230489e-04   5.1089191e-05   1.5984202e-04   5.8782592e-08   1.4790432e-02   5.9204820e-10  -2.1182265e+00
   6.8699933e+00   4.2963505e+00   4.0432327e-02   1.1001271e-03   1.3650848e-02   5.5133559e-03   1.7862814e-04   1.7824758e-04   1.5774040e-04   1.8753374e-07   1.9197677e-02   5.2257423e-10  -1.6331489e+00
   7.4519936e+00   4.1301907e+00   4.1390407e-02   1.1421973e-03   8.9250684e-03   7.4125196e-03   1.8672560e-04   5.2761128e-06   1.8147674e-04   4.1246720e-08   1.4854019e-02   1.0026713e-09  -2.5931843e+00
   7.0910923e+00   4.2344738e+00   3.9732675e-02   1.1256114e-03   8.1961842e-03   6.9986039e-03   2.0560024e-04   4.4332985e-05   1.7722842e-04   1.2422337e-07   1.5043606e-02   5.0574647e-10  -1.9120805e+00
   7.0134118e+00   4.2144338e+00   3.9389663e-02   1.2650454e-03   6.9089026e-03   5.0193813e-03   2.3659064e-04   5.9080019e-05   1.5709403e-04   1.5230363e-07   1.0839510e-02   7.4393911e-10  -1.7843938e+00
   7.1717643e+00   4.1907383e+00   4.0240733e-02   7.5889359e-04   1.0417921e-02   4.4528149e-03   1.8875093e-04   3.1480500e-05   1.5860292e-04   1.4568742e-07   1.3883433e-02   7.8693875e-10  -2.2218576e+00
   7.1140103e+00   4.2257754e+00   3.9812236e-02   8.1005820e-04   5.7098754e-03   7.1378990e-03   1.8706836e-04   4.0387260e-05   2.0133307e-04   2.7601392e-08   1.1891750e-02   4.5103512e-10  -1.9018377e+00
   7.1466406e+00   4.2321654e+00   4.7528648e-02   1.3548359e-03   5.2625434e-03   6.5492671e-03   2.2626943e-04   5.0724682e-05   1.9807269e-04   2.6142279e-08   1.5606399e-02   4.8358877e-10  -1.8232095e+00
   7.0903901e+00   4.2513214e+00   3.9648248e-02   8.2779316e-04   1.0836042e-02   6.1046361e-03   2.0799448e-04   4.5622770e-05   1.5700575e-04   1.0296966e-07   1.6127998e-02   3.8867618e-10  -2.0109894e+00
   7.4816656e+00   4.0639541e+00   3.6564915e-02   6.2396118e-04   6.6143231e-03   3.3559920e-03   2.6419291e-04   4.2187867e-06   1.9089669e-04   1.1628270e-07   9.4265497e-03   2.2447941e-09  -2.6696387e+00
   7.1739375e+00   4.2193916e+00   4.0172759e-02   6.4487488e-04   6.6158400e-03   9.6891649e-03   2.1806471e-04   2.0059666e-05   1.5020713e-04   6.4259437e-08   1.6235800e-02   5.1006471e-10  -2.0154850e+00
   7.0706746e+00   4.2067888e+00   4.3033406e-02   9.2387887e-04   8.7592879e-03   8.7717796e-03   2.0266606e-04   2.7937890e-05   2.1431681e-04   1.0067898e-07   1.8519865e-02   1.0034018e-09  -1.8013536e+00
   7.2793093e+00   4.1655999e+00   4.0082355e-02   7.6448738e-04   8.7525828e-03   3.5777268e-03   2.8349050e-04   2.5939435e-05   1.6198341e-04   1.1719466e-07   1.0587595e-02   7.0747354e-10  -2.3359452e+00
   7.1248298e+00   4.2111250e+00   4.0544761e-02   1.0378935e-03   5.6145045e-03   8.5899516e-03   1.7319315e-04   2.0827439e-05   1.5761979e-04   1.9329756e-07   1.4179181e-02   6.2412037e-10  -1.8933716e+00
   7.1901771e+00   4.1844348e+00   4.0561454e-02   8.8034436e-04   1.0031630e-02   3.8671736e-03   2.5199047e-04   1.1397743e-05   2.0209313e-04   1.3961084e-07   1.3153633e-02   7.4427096e-10  -2.1694019e+00
   7.5093271e+00   4.0804265e+00   4.2093424e-02   1.2623829e-03   6.8843685e-03   2.0913666e-03   2.2792353e-04   5.6714066e-06   1.5521932e-04   1.6422076e-07   9.1068982e-03   1.4869728e-09  -2.6532631e+00
   7.2489919e+00   4.2032008e+00   4.3785015e-02   1.3820728e-03   7.5672581e-03   5.0787909e-03   1.9246910e-04   1.8201832e-05   1.6006594e-04   1.2831821e-07   1.5294701e-02   5.3803075e-10  -2.1682670e+00
   7.3182063e+00   4.1327994e+00   4.1010682e-02   1.4790716e-03   1.0893557e-02   4.5197338e-03   2.0786345e-04   1.0608525e-05   1.8690013e-04   5.5878877e-08   1.4240111e-02   1.3847284e-09  -2.5487909e+00
   7.5282959e+00   4.1072562e+00   4.1079690e-02   1.2421141e-03   6.5050827e-03   3.7629100e-03   2.1190260e-04   5.8857826e-06   1.7551664e-04   3.8172856e-08   1.1231477e-02   1.0484139e-09  -2.7983504e+00
   6.8585774e+00   4.2921079e+00   4.2535683e-02   7.5454678e-04   9.7239105e-03   5.5870123e-03   1.9818374e-04   1.9559887e-04   2.1548206e-04   1.3357554e-07   1.5311998e-02   5.0862237e-10  -1.5022407e+00
   7.3395373e+00   4.1687701e+00   4.1474390e-02   1.4242650e-03   6.5908732e-03   3.7105363e-03   2.5819226e-04   1.5502062e-05   2.1763552e-04   3.7749794e-08   1.1407383e-02   6.0407734e-10  -2.4200956e+00
   6.8750023e+00   4.2732134e+00   4.2556429e-02   6.3331421e-04   1.1664301e-02   5.0050750e-03   2.4464435e-04   1.1538903e-04   1.5057920e-04   1.8879782e-07   1.4664532e-02   5.4825733e-10  -1.6184271e+00
   7.0781408e+00   4.2356512e+00   4.4414621e-02   1.3418935e-03   7.8485113e-03   3.7564022e-03   1.9785238e-04   7.3084747e-05   1.6311613e-04   1.1278943e-07   1.3420425e-02   5.2112194e-10  -1.8366838e+00
   7.5817883e+00   4.0973411e+00   4.4397299e-02   8.4120331e-04   1.0503214e-02   2.2136204e-03   2.0725153e-04   4.7437667e-06   2.1252778e-04   5.5361011e-08   1.4750180e-02   1.3418206e-09  -2.9230989e+00
   7.6142086e+00   4.0714353e+00   4.1563414e-02   1.3643282e-03   1.0321516e-02   3.2932869e-03   1.9997154e-04   2.8985261e-06   1.8659172e-04   4.4446346e-08   1.6064175e-02   2.1353241e-09  -3.0483256e+00
   7.4256302e+00   4.1352028e+00   4.2753390e-02   1.1730817e-03   1.3424452e-02   4.0102417e-03   1.9813899e-04   4.7532651e-06   1.5532305e-04   1.0339884e-07   1.7879140e-02   1.1566526e-09  -2.7477479e+00
   7.3821219e+00   4.1856684e+00   4.2417207e-02   9.0181300e-04   9.0953994e-03   6.7678059e-03   1.8500314e-04   1.8733283e-05   2.2040343e-04   2.3786515e-08   1.5314727e-02   4.8179651e-10  -2.4945556e+00
   7.0003428e+00   4.2739801e+00   3.9675514e-02   1.0528980e-03   1.2510498e-02   4.7712927e-03   2.0372574e-04   5.8056611e-05   2.1336784e-04   1.0078504e-07   1.4459195e-02   3.1031705e-10  -1.8459156e+00
   6.9579321e+00   4.3208187e+00   4.1350875e-02   1.4242963e-03   1.1373590e-02   1.1179371e-02   1.6853025e-04   1.1455734e-04   2.1453305e-04   4.5869371e-08   2.2667371e-02   2.4790317e-10  -1.6551342e+00
   7.1248035e+00   4.2489177e+00   4.3244696e-02   1.1677953e-03   9.1296367e-03   4.7641216e-03   1.8318493e-04   3.9979117e-05   1.5748727e-04   6.5866403e-08   1.5173360e-02   3.5085521e-10  -1.9650842e+00
   6.8450434e+00   4.2819656e+00   4.3482077e-02   8.5333661e-04   7.3928994e-03   7.3458095e-03   2.1044489e-04   1.2919820e-04   1.5811082e-04   1.7906914e-07   1.4711205e-02   5.3848075e-10  -1.3173283e+00
   7.0998631e+00   4.2757284e+00   4.3224964e-02   1.5110487e-03   1.6954009e-02   5.7581454e-03   1.5573371e-04   4.4909617e-05   1.7201434e-04   7.0652679e-08   2.4153096e-02   3.2834775e-10  -2.1504236e+00
   6.8807332e+00   4.2869505e+00   4.4751142e-02   1.2753482e-03   7.1689282e-03   4.2888738e-03   2.7762316e-04   1.6899121e-04   1.5174178e-04   1.1911060e-07   1.1835591e-02   4.0367732e-10  -1.4100185e+00
   6.9676694e+00   4.2314322e+00   3.8027103e-02   1.2735539e-03   9.1946595e-03   7.3906795e-03   2.2554909e-04   7.3206525e-05   1.6285234e-04   5.7740922e-08   1.2571388e-02   6.9219095e-10  -1.6832924e+00
   7.3691986e+00   4.1471010e+00   4.1628950e-02   7.8690571e-04   8.5288985e-03   3.9995589e-03   2.3029247e-04   1.8500392e-05   1.5880033e-04   4.8790526e-08   1.3559520e-02   9.5480811e-10  -2.4825533e+00
   7.1887414e+00   4.2050197e+00   4.3173481e-02   1.1291884e-03   7.5110499e-03   1.1087152e-02   1.4716274e-04   1.3392405e-05   2.0153163e-04   5.5402030e-08   1.9472601e-02   7.1606244e-10  -2.1131568e+00
   7.5048167e+00   4.0918173e+00   4.4155522e-02   7.1123634e-04   9.0811079e-03   2.9828136e-03   1.6004376e-04   3.6593551e-06   2.0852728e-04   1.1757661e-07   1.4921176e-02   1.8761830e-09  -2.7120534e+00
   7.2184331e+00   4.1875426e+00   4.1029802e-02   1.0000611e-03   6.4122488e-03   4.2685874e-03   2.3895632e-04   1.5391352e-05   1.5406706e-04   2.8517791e-07   1.0985814e-02   5.8195817e-10  -2.0336006e+00
   6.9055039e+00   4.3016303e+00   4.6284508e-02   1.4372677e-03   1.3304212e-02   4.1511798e-03   1.9687992e-04   9.5042562e-05   1.6427753e-04   1.7391752e-07   2.0245642e-02   3.7893095e-10  -1.6588198e+00
   7.0256061e+00   4.2617938e+00   4.5741042e-02   1.3610288e-03   7.7461075e-03   2.9792885e-03   1.9028711e-04   6.7020628e-05   1.9376296e-04   1.0802234e-07   1.2928398e-02   3.6271428e-10  -1.7395275e+00
   7.1765315e+00   4.1961161e+00   4.3542307e-02   7.4292911e-04   1.2071418e-02   3.3108925e-03   1.9857459e-04   2.3458541e-05   1.7819765e-04   1.3046709e-07   1.5631125e-02   7.5267824e-10  -2.2122332e+00
   6.8207044e+00   4.3026581e+00   4.2266797e-02   7.0770140e-04   1.0099902e-02   4.7009085e-03   2.2804145e-04   1.4339222e-04   2.1252080e-04   1.4146480e-07   1.2619173e-02   3.5482229e-10  -1.4125899e+00
   7.1354707e+00   4.2211024e+00   5.0951435e-02   1.4299409e-03   5.4738743e-03   9.7916012e-03   2.0209242e-04   2.7548924e-05   1.7003632e-04   9.2743545e-08   2.0149606e-02   6.9615611e-10  -1.8644209e+00
   7.1457686e+00   4.2097204e+00   5.0375732e-02   8.4074015e-04   6.4276098e-03   7.3927626e-03   2.0574777e-04   2.5024231e-05   1.9279587e-04   1.4910107e-07   1.7264095e-02   7.2314751e-10  -1.9286346e+00
   7.5561169e+00   4.0761672e+00   3.6933801e-02   8.3886033e-04   9.5932292e-03   2.3303642e-03   2.7910402e-04   3.5962673e-06   1.9578187e-04   7.1552982e-08   9.9068520e-03   1.4547776e-09  -2.8800757e+00
   6.9813837e+00   4.2643518e+00   4.6179817e-02   8.5945489e-04   7.2118697e-03   8.8178539e-03   2.0092135e-04   5.8229744e-05   1.5073018e-04   5.8918533e-08   1.5316472e-02   4.1832728e-10  -1.6358217e+00
   7.0301131e+00   4.2384520e+00   4.1646178e-02   1.2436524e-03   7.5204914e-03   6.7966672e-03   2.0420711e-04   4.7138360e-05   2.1002844e-04   1.1669134e-07   1.3944265e-02   5.3360273e-10  -1.7489695e+00
   6.8456428e+00   4.2781055e+00   4.0854991e-02   8.7027461e-04   7.7786230e-03   6.8905008e-03   2.3129589e-04   7.0224402e-05   1.9767796e-04   1.7540494e-07   1.1943119e-02   4.2197209e-10  -1.4629048e+00
   6.8842378e+00   4.2969274e+00   4.6880493e-02   6.9221862e-04   5.8896727e-03   7.4848290e-03   2.2507453e-04   1.2019123e-04   1.7509831e-04   9.8486228e-08   1.4045379e-02   3.4054655e-10  -1.3250529e+00
   6.8476458e+00   4.3017559e+00   4.2760037e-02   1.6546612e-03   7.7216991e-03   8.1565147e-03   2.2541535e-04   2.1423034e-04   1.9914357e-04   8.3382173e-08   1.5204972e-02   4.3683013e-10  -1.3374901e+00
   7.5342733e+00   4.0532940e+00   3.8490157e-02   8.8221660e-04   7.6871025e-03   2.6863795e-03   2.5618106e-04   6.5066010e-06   1.9655606e-04   4.9234968e-08   7.8608501e-03   1.9415530e-09  -2.7799786e+00
   7.0299994e+00   4.2286102e+00   3.9243532e-02   7.7191875e-04   7.4580733e-03   4.5700656e-03   2.6420201e-04   7.4758673e-05   1.7099510e-04   5.9890650e-08   1.1409685e-02   5.9422757e-10  -1.7403322e+00
   7.4039553e+00   4.1199645e+00   3.9134747e-02   6.6373505e-04   1.7546222e-02   5.3343146e-03   1.8818614e-04   5.7979030e-06   1.5904609e-04   1.3101264e-07   2.3387675e-02   2.0197321e-09  -2.7890986e+00
   6.7072296e+00   4.3347229e+00   4.6934826e-02   7.9986671e-04   6.0953088e-03   1.0233839e-02   2.0960376e-04   2.1651791e-04   1.5706178e-04   1.9165327e-07   1.4443671e-02   3.4609443e-10  -1.0471693e+00
   7.2661644e+00   4.1531198e+00   4.2099078e-02   1.3474029e-03   4.9264266e-03   5.4207357e-03   2.3079579e-04   1.9792957e-05   2.0740934e-04   4.4182220e-08   8.8362526e-03   7.7685549e-10  -2.0589087e+00
   7.0340075e+00   4.2651864e+00   4.0395069e-02   9.3123127e-04   1.4108307e-02   4.7556684e-03   1.8981924e-04   4.5113408e-05   2.1034739e-04   1.0909548e-07   1.7452636e-02   3.7428470e-10  -2.0297630e+00
   7.0890245e+00   4.2141533e+00   3.7669967e-02   7.7862072e-04   9.1309569e-03   3.6201043e-03   2.0996167e-04   6.6566365e-05   1.8973680e-04   7.3763555e-08   1.0845747e-02   6.0167264e-10  -2.0088035e+00
   7.4684291e+00   4.0990082e+00   4.7267802e-02   1.0810101e-03   5.7533723e-03   7.1861629e-03   2.2100652e-04   4.2525694e-06   2.1286694e-04   4.9443180e-08   1.5017194e-02   1.7945585e-09  -2.5839605e+00
   7.2049929e+00   4.2113853e+00   3.7458019e-02   1.1451362e-03   1.0980502e-02   4.9556711e-03   2.3227856e-04   2.3784534e-05   1.6721167e-04   5.3656958e-08   1.4337819e-02   4.8231638e-10  -2.1983220e+00
   6.7523791e+00   4.3260080e+00   3.8973787e-02   1.0123060e-03   9.1845494e-03   5.0817266e-03   2.5318420e-04   2.2869353e-04   1.8422559e-04   1.5026080e-07   1.1350499e-02   3.0798265e-10  -1.3148735e+00
   7.2268358e+00   4.2037500e+00   4.5675484e-02   1.0272882e-03   7.3192244e-03   4.8856421e-03   1.9294912e-04   2.6606565e-05   2.0288605e-04   4.5814949e-08   1.4828720e-02   5.6853763e-10  -2.1067646e+00
   7.3535740e+00   4.1681189e+00   3.6819440e-02   7.0570334e-04   8.3619885e-03   5.9654305e-03   2.0460872e-04   1.3779491e-05   1.8597029e-04   4.0870156e-08   1.3425499e-02   6.4801248e-10  -2.4489757e+00
   7.0972345e+00   4.1946608e+00   4.0978471e-02   9.2368888e-04   6.8527149e-03   3.9881651e-03   2.3286533e-04   2.3704130e-05   1.5479080e-04   2.7242751e-07   1.0194600e-02   7.0511870e-10  -1.9411569e+00
   7.3647976e+00   4.1661151e+00   3.8409148e-02   1.1846737e-03   1.0276782e-02   4.4439274e-03   2.0461702e-04   1.3577115e-05   1.5887019e-04   7.1792433e-08   1.4884831e-02   7.1268839e-10  -2.6274460e+00
   6.8629056e+00   4.3205516e+00   4.6091124e-02   1.1558088e-03   8.6501395e-03   6.1471401e-03   1.8551159e-04   1.1395357e-04   1.8221620e-04   1.1271828e-07   1.6714835e-02   2.7627284e-10  -1.5106545e+00
   6.9874056e+00   4.2343657e+00   3.9190786e-02   6.5776194e-04   6.1935039e-03   7.2983188e-03   2.2683777e-04   8.1003364e-05   2.1223312e-04   6.6345034e-08   1.0492059e-02   5.5708821e-10  -1.6945815e+00
   7.0754794e+00   4.2270451e+00   4.3405239e-02   8.1494478e-04   5.7219233e-03   8.1953481e-03   2.1319326e-04   5.3445840e-05   1.9697430e-04   7.8723769e-08   1.5175578e-02   6.3665491e-10  -1.7803597e+00
   7.3078775e+00   4.1583410e+00   4.2929606e-02   1.0233426e-03   7.5526128e-03   5.7424553e-03   2.5277184e-04   9.8291886e-06   1.8295983e-04   6.8382079e-08   1.2887216e-02   8.3144358e-10  -2.2879472e+00
   7.4549869e+00   4.1499889e+00   4.4323966e-02   1.3257866e-03   9.8274453e-03   6.5772092e-03   1.9808701e-04   8.3655473e-06   1.9274495e-04   4.8436140e-08   1.7560802e-02   8.2342951e-10  -2.6179533e+00
   7.0087280e+00   4.2326236e+00   3.8453402e-02   1.4304602e-03   8.2787980e-03   6.9723976e-03   2.4678070e-04   7.3104319e-05   1.8380836e-04   8.0008450e-08   1.2930075e-02   6.2992106e-10  -1.8015628e+00
   7.0170377e+00   4.2375602e+00   4.4306977e-02   8.8144961e-04   9.2471285e-03   3.8172706e-03   1.8680593e-04   2.8093082e-05   1.8751983e-04   1.6772042e-07   1.4965958e-02   5.8268451e-10  -1.7693928e+00
   7.3171500e+00   4.1576825e+00   4.0025678e-02   1.4022567e-03   7.9963144e-03   5.2843945e-03   2.0582765e-04   9.7788242e-06   2.1032631e-04   3.0511466e-08   1.4280817e-02   9.2003954e-10  -2.2901089e+00
   7.3694357e+00   4.1561092e+00   4.3332211e-02   1.3813904e-03   9.1812406e-03   7.1491063e-03   1.5671952e-04   8.6216451e-06   1.6133385e-04   7.0058911e-08   1.6758842e-02   8.9826740e-10  -2.5430396e+00
   7.1231716e+00   4.2103360e+00   3.9802374e-02   6.5962932e-04   7.0603098e-03   2.5144995e-03   2.4642197e-04   2.8563430e-05   1.5841626e-04   2.0232823e-07   9.1113179e-03   4.5611020e-10  -1.9518577e+00
   7.1584862e+00   4.2007541e+00   4.5812911e-02   9.2887603e-04   1.1415712e-02   3.1470653e-03   1.8050827e-04   3.2849840e-05   1.5295643e-04   1.7823212e-07   1.6869178e-02   8.1976725e-10  -2.0918316e+00
   6.7859392e+00   4.3441621e+00   3.9945336e-02   7.8327102e-04   9.9664526e-03   8.8282696e-03   1.8546164e-04   2.1586971e-04   1.9231792e-04   1.1396317e-07   1.7642234e-02   2.7851723e-10  -1.4191760e+00
   7.1018715e+00   4.2436880e+00   4.8557636e-02   1.6117843e-03   1.0040021e-02   4.9864596e-03   1.7618046e-04   4.1718510e-05   2.0000053e-04   1.0842821e-07   1.7167071e-02   4.5399633e-10  -1.9581475e+00
   7.3651101e+00   4.1453286e+00   4.0062335e-02   1.0738654e-03   1.3591297e-02   3.3180197e-03   1.7646326e-04   9.5237505e-06   2.2022233e-04   5.3176626e-08   1.5118277e-02   9.9057241e-10  -2.6094184e+00
   7.1060538e+00   4.2070847e+00   4.0547322e-02   1.3018483e-03   8.7020198e-03   9.9453322e-03   1.7215379e-04   1.7624672e-05   1.9089739e-04   4.2910506e-08   1.6405767e-02   7.5678651e-10  -2.0380901e+00
   7.2782188e+00   4.1854528e+00   4.0951395e-02   9.2825314e-04   9.8355166e-03   4.9877740e-03   2.0922256e-04   1.4980606e-05   2.0040030e-04   4.3302183e-08   1.5280777e-02   6.5534479e-10  -2.3617683e+00
   7.1249829e+00   4.2055835e+00   4.7124615e-02   7.5814510e-04   8.2602721e-03   5.7484570e-03   2.2781410e-04   1.6157449e-05   1.6738531e-04   1.6941684e-07   1.6027399e-02   7.5264534e-10  -1.9320141e+00
   7.4552500e+00   4.1005309e+00   3.9808422e-02   1.0882180e-03   7.3050266e-03   2.9230749e-03   2.2120758e-04   8.1303988e-06   2.0584844e-04   4.7737902e-08   9.9316128e-03   1.2948873e-09  -2.5930267e+00
   7.3762369e+00   4.1599334e+00   4.3076926e-02   1.1532202e-03   9.7981103e-03   6.3012773e-03   1.8361304e-04   9.0086735e-06   1.7191711e-04   7.4981712e-08   1.5710947e-02   7.7144552e-10  -2.6010604e+00
   7.3248886e+00   4.1567701e+00   4.0697031e-02   9.1517357e-04   1.3140290e-02   7.5319027e-03   1.4962774e-04   1.1124294e-05   1.7634790e-04   8.5476828e-08   1.9315444e-02   1.1070667e-09  -2.4954785e+00
   7.1881725e+00   4.1946537e+00   4.1609684e-02   1.4106749e-03   8.2688915e-03   6.9918016e-03   1.6775280e-04   2.3322745e-05   1.8271451e-04   2.9665523e-08   1.6264894e-02   7.8832031e-10  -2.1164196e+00
   6.6345755e+00   4.3669537e+00   4.2281430e-02   9.0208276e-04   6.5824258e-03   9.3852026e-03   2.2887899e-04   3.8972088e-04   1.8754937e-04   1.3403255e-07   1.4378845e-02   3.0709843e-10  -9.5657836e-01
   7.2764739e+00   4.1462629e+00   3.9243408e-02   1.3268308e-03   5.5725063e-03   9.3535361e-03   2.2289305e-04   9.4079364e-06   1.6972619e-04   9.3140277e-08   1.2255324e-02   1.0659005e-09  -2.2213389e+00
   7.4222230e+00   4.1291110e+00   3.6865171e-02   1.1032626e-03   1.0072758e-02   3.6150569e-03   1.8902891e-04   5.4056570e-06   2.1704826e-04   5.9002069e-08   1.3132808e-02   1.0388405e-09  -2.7148928e+00
   7.0236648e+00   4.2380910e+00   4.2243176e-02   1.1681645e-03   1.0253307e-02   6.6155689e-03   1.5560227e-04   3.7148096e-05   1.9216483e-04   1.2634788e-07   1.7671257e-02   6.4903286e-10  -1.8433177e+00
   7.2323259e+00   4.1932147e+00   4.2478259e-02   7.2369737e-04   8.2591430e-03   4.1278530e-03   2.7859019e-04   2.0984702e-05   1.5068900e-04   1.2294121e-07   1.0959343e-02   4.9165036e-10  -2.2236422e+00
   7.4623698e+00   4.1452364e+00   4.4009570e-02   1.2313703e-03   7.1360857e-03   7.4849857e-03   2.0300821e-04   6.3083923e-06   2.1098917e-04   3.6243306e-08   1.5885350e-02   8.1504872e-10  -2.5520324e+00
   7.5378253e+00   4.0875140e+00   3.8125984e-02   8.4836293e-04   6.2700840e-03   4.0644398e-03   2.7012088e-04   5.0566782e-06   1.8509192e-04   3.9780669e-08   8.9825591e-03   1.1748469e-09  -2.8200528e+00
   6.9553749e+00   4.2900795e+00   4.3093412e-02   1.2032553e-03   7.7282000e-03   7.0517905e-03   2.0485211e-04   1.3834266e-04   2.1284384e-04   3.4872558e-08   1.4480109e-02   3.2970496e-10  -1.5528335e+00
   6.9450060e+00   4.2226019e+00   3.9408010e-02   7.4247366e-04   7.0295619e-03   5.3840989e-03   3.3618808e-04   3.7205146e-05   1.5037776e-04   1.6153248e-07   9.1949015e-03   6.2162378e-10  -1.5357171e+00
   7.1531925e+00   4.1905201e+00   4.5959326e-02   1.0829415e-03   8.5028139e-03   6.5977184e-03   2.1128074e-04   2.3021873e-05   2.1257982e-04   1.3984346e-07   1.7853976e-02   1.0244306e-09  -1.9420737e+00
   7.2139652e+00   4.2019583e+00   4.8660211e-02   9.7945355e-04   5.4700664e-03   7.8687535e-03   1.9772443e-04   2.9729362e-05   1.5482967e-04   9.4009565e-08   1.4491190e-02   5.8322624e-10  -1.9719084e+00
   7.1255090e+00   4.2093760e+00   4.2872069e-02   7.3024496e-04   6.6598686e-03   6.7407113e-03   2.0146062e-04   3.6493141e-05   1.8369912e-04   9.7776169e-08   1.3450731e-02   6.4404514e-10  -1.9314494e+00
   7.0469691e+00   4.2574363e+00   4.0761418e-02   9.3831234e-04   1.0048257e-02   5.5294621e-03   1.8118845e-04   6.9423960e-05   1.8904702e-04   5.2754382e-08   1.4729527e-02   3.9338255e-10  -1.8312946e+00
   7.2655978e+00   4.1865982e+00   4.3694550e-02   1.4881042e-03   1.1831627e-02   4.6206351e-03   2.0469683e-04   3.0370567e-05   1.5171441e-04   6.7681314e-08   1.8257992e-02   8.1421845e-10  -2.3955556e+00
   7.1193057e+00   4.2194100e+00   4.0211161e-02   6.2787430e-04   9.4037579e-03   4.4547566e-03   2.6765592e-04   3.8099906e-05   1.9281763e-04   1.8890040e-07   1.2616604e-02   5.1409940e-10  -2.0985520e+00
   7.5884938e+00   4.0831180e+00   3.9847425e-02   1.2032840e-03   7.1058785e-03   5.0999512e-03   1.8555760e-04   3.3622448e-06   1.8832162e-04   3.9932466e-08   1.1860775e-02   1.4017374e-09  -2.8366461e+00
   6.8163183e+00   4.2872424e+00   4.5726109e-02   7.2110152e-04   5.2457598e-03   7.6376414e-03   2.3415435e-04   2.0135895e-04   2.1528099e-04   1.3962286e-07   1.3199257e-02   5.5689191e-10  -1.2098923e+00
   7.5388706e+00   4.1185355e+00   4.5461295e-02   1.4697960e-03   1.1208541e-02   2.8002664e-03   1.8538289e-04   3.4405617e-06   1.9312036e-04   8.3069377e-08   1.7029334e-02   1.1440383e-09  -2.8502613e+00
   6.8734456e+00   4.3088116e+00   4.2542062e-02   8.8861959e-04   7.3138522e-03   7.7450029e-03   2.2801821e-04   1.1618009e-04   1.6327527e-04   1.7622882e-07   1.4430401e-02   2.8836942e-10  -1.4465814e+00
   7.4294923e+00   4.1463685e+00   4.5529157e-02   1.0601715e-03   7.2714895e-03   3.1931227e-03   2.1538362e-04   1.2610519e-05   2.1879857e-04   2.6815207e-08   1.2958868e-02   7.7992991e-10  -2.4776662e+00
   7.2726254e+00   4.1334849e+00   4.2763595e-02   9.3839053e-04   7.4616345e-03   3.4776518e-03   2.2922858e-04   9.1868979e-06   1.5108567e-04   1.9516512e-07   1.1225694e-02   1.3213426e-09  -2.2370722e+00
   7.5043165e+00   4.1166569e+00   4.4037029e-02   9.5795455e-04   8.6978459e-03   4.3498525e-03   2.0056302e-04   4.3312703e-06   2.2104360e-04   3.1170722e-08   1.3623139e-02   1.0650777e-09  -2.8322477e+00
   6.9021403e+00   4.2784059e+00   4.1961993e-02   1.3372880e-03   9.2439951e-03   5.1283172e-03   1.9998814e-04   9.6874290e-05   1.4941840e-04   2.2942858e-07   1.4649372e-02   4.5722878e-10  -1.6043139e+00
   7.3742129e+00   4.1444308e+00   4.0811760e-02   6.4536105e-04   1.0346344e-02   3.0419152e-03   1.7051576e-04   7.1012932e-06   1.7772888e-04   8.6169060e-08   1.3805967e-02   9.4558820e-10  -2.5642061e+00
   7.1940945e+00   4.2104311e+00   3.9722393e-02   1.2266561e-03   6.8470528e-03   9.6364531e-03   2.2958832e-04   2.9133530e-05   2.1674529e-04   2.0648661e-08   1.6644414e-02   5.9542872e-10  -2.0164788e+00
   7.2629698e+00   4.1587753e+00   3.9175036e-02   7.5506096e-04   8.2629097e-03   3.3320073e-03   1.8109674e-04   1.3600135e-05   1.8698484e-04   8.8430995e-08   1.1985259e-02   9.3173971e-10  -2.3450348e+00
   7.4955779e+00   4.1166554e+00   3.9437261e-02   1.1922522e-03   9.6365773e-03   4.4689950e-03   1.8912618e-04   4.5756944e-06   1.9642000e-04   3.7240557e-08   1.2480269e-02   9.9000263e-10  -2.8034806e+00
   7.0621466e+00   4.2156178e+00   3.8951702e-02   8.9408915e-04   6.5661666e-03   6.8373110e-03   2.3171520e-04   4.7130594e-05   1.9084346e-04   1.4915076e-07   1.1698480e-02   6.3431378e-10  -1.8316352e+00
   7.6185206e+00   4.0412921e+00   4.1121022e-02   1.2133651e-03   1.0278088e-02   3.2479326e-03   2.3233356e-04   2.2042115e-06   2.0811675e-04   5.8402826e-08   1.3413895e-02   3.0411108e-09  -3.0792326e+00
   6.9253850e+00   4.2605250e+00   3.9953661e-02   7.0533797e-04   7.4531947e-03   6.2436326e-03   2.0881631e-04   8.8618264e-05   1.8569888e-04   1.6040199e-07   1.2505273e-02   5.0119741e-10  -1.5191487e+00
   7.3602407e+00   4.1912778e+00   4.5886001e-02   1.4756554e-03   1.2253531e-02   5.5080112e-03   2.0491415e-04   2.2637312e-05   1.7199082e-04   6.5197705e-08   2.0670269e-02   6.1106864e-10  -2.5063659e+00
   7.3167203e+00   4.2065915e+00   4.1331679e-02   1.0654241e-03   1.1979923e-02   2.5650881e-03   2.2082697e-04   2.6305643e-05   1.4961760e-04   5.1899095e-08   1.6252193e-02   4.4159939e-10  -2.4413569e+00
   7.3861763e+00   4.1422935e+00   4.4923523e-02   1.1395534e-03   6.7149555e-03   8.6322734e-03   2.3702352e-04   8.5763404e-06   1.8969749e-04   3.2909222e-08   1.5833996e-02   1.0554160e-09  -2.3824007e+00
   7.2573519e+00   4.1999784e+00   4.3926452e-02   7.4463108e-04   7.4442505e-03   6.7455893e-03   2.3600321e-04   3.0349328e-05   2.2022816e-04   2.4920391e-08   1.4606182e-02   5.3975778e-10  -2.1900781e+00
   7.3994505e+00   4.1309842e+00   4.6758386e-02   9.0006101e-04   1.2878745e-02   3.3260833e-03   2.1718255e-04   7.9404395e-06   1.7677055e-04   1.0770688e-07   1.7788993e-02   1.3685035e-09  -2.6636430e+00
   7.5465367e+00   4.0675030e+00   4.1267078e-02   1.0621274e-03   1.0504638e-02   4.7714746e-03   2.0571299e-04   3.2506328e-06   1.9741373e-04   6.4926873e-08   1.5374502e-02   2.5605443e-09  -2.9272533e+00
   7.2248669e+00   4.1641343e+00   3.8405326e-02   1.3611913e-03   9.4798855e-03   4.8618256e-03   2.0895314e-04   1.3483952e-05   1.5431502e-04   1.1321908e-07   1.1384757e-02   8.4489771e-10  -2.2150889e+00
   7.1870428e+00   4.1736403e+00   3.9334534e-02   8.8396811e-04   8.0399030e-03   4.0391066e-03   2.4029527e-04   1.3003907e-05   2.1367184e-04   1.6438112e-07   1.1349374e-02   8.2713750e-10  -2.0837996e+00
   7.1107152e+00   4.2135890e+00   4.3985582e-02   1.3004348e-03   5.1442853e-03   7.7882810e-03   1.9612412e-04   4.7186883e-05   2.1868160e-04   2.8467888e-08   1.2008790e-02   5.7489917e-10  -1.8297733e+00
   6.9628278e+00   4.2839843e+00   4.1669178e-02   7.1253082e-04   1.0848419e-02   5.6355209e-03   2.0342269e-04   9.7391346e-05   1.8889132e-04   1.8016923e-07   1.4978292e-02   3.3833103e-10  -1.8120412e+00
   7.2674691e+00   4.1592674e+00   4.1397156e-02   8.9386490e-04   1.0666403e-02   3.8419618e-03   1.8974368e-04   1.9450067e-05   1.5012731e-04   6.1591825e-08   1.4231994e-02   1.0368376e-09  -2.3132125e+00
   7.5220142e+00   4.1246804e+00   4.8701286e-02   8.2647433e-04   9.6215972e-03   5.5079326e-03   1.8205322e-04   3.2123714e-06   1.6407082e-04   6.4875628e-08   1.9015784e-02   1.1715989e-09  -2.7431964e+00
   7.0427385e+00   4.2349438e+00   4.6828678e-02   7.1785971e-04   6.8125496e-03   8.9402818e-03   2.0174847e-04   3.9481471e-05   1.6366328e-04   1.1620381e-07   1.5424250e-02   5.6794466e-10  -1.6941857e+00
   7.1366869e+00   4.1984005e+00   3.9964324e-02   8.2413659e-04   5.3530764e-03   5.7558787e-03   1.9749122e-04   5.5591932e-05   1.9904996e-04   3.0498309e-08   1.1012104e-02   6.9698819e-10  -1.8789132e+00
   6.9834512e+00   4.2964971e+00   4.1268775e-02   1.1273093e-03   8.8231532e-03   8.1649455e-03   2.1849106e-04   9.3976588e-05   2.0260244e-04   1.1517409e-07   1.7183154e-02   2.8399212e-10  -1.7487412e+00
   6.9383269e+00   4.2928966e+00   5.0915998e-02   1.2892497e-03   9.6031729e-03   9.9539851e-03   1.7260442e-04   1.4301610e-04   1.9214932e-04   4.2457125e-08   2.2668342e-02   4.6968069e-10  -1.5374677e+00
   7.0128448e+00   4.2688500e+00   4.2027756e-02   1.3720389e-03   1.2813980e-02   6.6105215e-03   2.2127744e-04   6.7788697e-05   1.8268730e-04   9.3860746e-08   1.9176506e-02   4.3119174e-10  -1.8703207e+00
   7.3105947e+00   4.1782670e+00   3.8750444e-02   7.1266120e-04   5.9258680e-03   7.9526251e-03   2.0653628e-04   2.5116945e-05   2.0154922e-04   2.8195769e-08   1.3882686e-02   6.6109970e-10  -2.2656021e+00
   7.1438529e+00   4.1935887e+00   4.9238377e-02   1.0474515e-03   6.6766736e-03   8.6029192e-03   2.0079614e-04   2.4710301e-05   2.0468510e-04   1.2097056e-07   1.8365260e-02   1.0217194e-09  -1.9610173e+00
   7.2789205e+00   4.1680503e+00   4.0538396e-02   1.2451816e-03   5.7817996e-03   9.7712248e-03   2.2788126e-04   1.8857122e-05   1.7160948e-04   2.9863986e-08   1.3374187e-02   7.9112243e-10  -2.2145616e+00
   7.4210374e+00   4.1486081e+00   4.5991442e-02   9.1453946e-04   9.0114168e-03   5.3386593e-03   2.0966595e-04   1.0487381e-05   2.2120024e-04   3.3764594e-08   1.7257427e-02   9.4954643e-10  -2.5854747e+00
   6.7805833e+00   4.3326174e+00   4.2844704e-02   9.1976507e-04   7.6352847e-03   1.0033488e-02   1.6457291e-04   1.9291836e-04   1.5449675e-04   1.0362131e-07   1.7376480e-02   3.3259661e-10  -1.3102902e+00
   7.3790070e+00   4.1148777e+00   3.7781462e-02   1.0420241e-03   6.2389023e-03   5.8257127e-03   2.2824619e-04   6.6018833e-06   1.9594968e-04   5.3554961e-08   1.0250982e-02   1.2309547e-09  -2.4782868e+00
   6.8434559e+00   4.3256614e+00   4.9207120e-02   9.5313196e-04   7.0660673e-03   1.0028177e-02   2.0927661e-04   1.9886688e-04   1.4977204e-04   6.5768341e-08   1.7764346e-02   3.1454808e-10  -1.3963568e+00
   7.0383649e+00   4.2807139e+00   4.1077372e-02   8.8507371e-04   1.1248867e-02   9.8533332e-03   1.8831566e-04   7.6826217e-05   2.0659434e-04   7.7798030e-08   2.0758848e-02   3.4760597e-10  -1.8199052e+00
   7.0006127e+00   4.2706903e+00   3.7646832e-02   9.1517645e-04   7.0408810e-03   7.7148150e-03   2.3422379e-04   8.9776524e-05   1.9237392e-04   8.0713702e-08   1.1573127e-02   3.0018939e-10  -1.6421069e+00
   7.3709338e+00   4.1580645e+00   4.0805549e-02   9.2431372e-04   1.2931351e-02   3.9364736e-03   2.3853880e-04   2.0975740e-05   1.5339562e-04   4.5014492e-08   1.5480070e-02   8.2891336e-10  -2.6416500e+00
   6.9760500e+00   4.2339199e+00   4.2706683e-02   8.4826476e-04   4.6656191e-03   9.4382743e-03   2.8183239e-04   7.1011103e-05   1.9123068e-04   4.6773986e-08   1.1020233e-02   5.7448098e-10  -1.5231809e+00
   7.4924326e+00   4.1325759e+00   4.5379929e-02   8.2285970e-04   1.0377774e-02   4.2748560e-03   1.8089624e-04   6.7705299e-06   1.9501664e-04   5.1160664e-08   1.5407496e-02   9.1050848e-10  -2.8280299e+00
   7.2093176e+00   4.1947928e+00   3.8955674e-02   7.0057565e-04   1.0759676e-02   7.2306211e-03   1.5594511e-04   1.8724793e-05   1.7790802e-04   5.9718182e-08   1.7334891e-02   7.4577467e-10  -2.1714790e+00
   7.5567432e+00   4.0687804e+00   3.8571230e-02   1.2065085e-03   1.2014277e-02   4.2502352e-03   1.6932069e-04   3.5409258e-06   2.0723841e-04   5.3936717e-08   1.6337343e-02   2.5686180e-09  -2.9427411e+00
   7.0908408e+00   4.2400321e+00   4.7146589e-02   8.7671640e-04   1.0403444e-02   4.7237442e-03   2.3424559e-04   5.0849366e-05   1.5910909e-04   1.9512836e-07   1.6657143e-02   5.0497842e-10  -2.0455226e+00
   7.6927156e+00   4.0488506e+00   4.6860591e-02   9.9882659e-04   1.0060070e-02   3.1387717e-03   2.0702655e-04   2.1793465e-06   1.7439305e-04   6.4043562e-08   1.5911875e-02   2.5717403e-09  -3.1216810e+00
   7.2150349e+00   4.2128252e+00   3.9195451e-02   8.7647449e-04   8.1484152e-03   3.1094533e-03   2.7961257e-04   4.2344890e-05   2.0514124e-04   6.4066781e-08   9.7160292e-03   3.5626821e-10  -2.1352108e+00
   7.4879874e+00   4.1244776e+00   4.0948966e-02   1.4083565e-03   1.0291332e-02   6.5936682e-03   1.9172495e-04   6.7414799e-06   2.2139350e-04   2.8840083e-08   1.6661920e-02   1.1324755e-09  -2.7134279e+00
   7.3260490e+00   4.1435320e+00   4.3091539e-02   1.4759225e-03   8.2821335e-03   7.0183581e-03   2.1614728e-04   9.6739324e-06   2.1444461e-04   8.1190629e-08   1.6814473e-02   1.3158717e-09  -2.3668214e+00
   7.4285210e+00   4.1449386e+00   4.5840573e-02   9.1882968e-04   1.0770768e-02   3.5171041e-03   2.3618812e-04   6.2368614e-06   1.5276204e-04   8.7815582e-08   1.5137749e-02   8.4920723e-10  -2.6330902e+00
   7.3058394e+00   4.1933326e+00   3.8151645e-02   1.1152653e-03   1.1027850e-02   4.5052058e-03   1.6396075e-04   1.4348959e-05   1.5172546e-04   1.2063509e-07   1.5840820e-02   5.3930259e-10  -2.4626705e+00
   7.2060068e+00   4.2335455e+00   4.5454256e-02   1.2011922e-03   1.2603704e-02   3.0497478e-03   1.6006155e-04   4.1967845e-05   1.6401767e-04   2.2441849e-07   1.7245666e-02   4.0285728e-10  -2.2491492e+00
   7.2787185e+00   4.1764686e+00   4.0656503e-02   1.1708404e-03   6.2381883e-03   4.5547322e-03   2.5868957e-04   1.4196052e-05   1.8599677e-04   5.1149515e-08   1.0715059e-02   5.7770432e-10  -2.1185473e+00
   7.0263388e+00   4.2809450e+00   4.5397132e-02   7.4857784e-04   6.5575816e-03   7.0659470e-03   2.2039919e-04   1.0349772e-04   2.0481591e-04   7.2315065e-08   1.4975166e-02   3.0394620e-10  -1.6339325e+00
   7.4038438e+00   4.1307629e+00   4.5590652e-02   1.6399569e-03   8.5976043e-03   6.3279248e-03   2.3281537e-04   5.4283681e-06   1.9137190e-04   8.5229704e-08   1.6405879e-02   1.2727210e-09  -2.5904811e+00
   7.1586385e+00   4.1533633e+00   4.1768579e-02   1.0771870e-03   8.6548200e-03   5.0527003e-03   2.7425740e-04   1.4343664e-05   1.5977745e-04   9.4803431e-08   1.2280457e-02   1.3701715e-09  -2.1384686e+00
   7.3526944e+00   4.1523362e+00   3.9020309e-02   1.4892747e-03   5.8178480e-03   6.6502104e-03   1.9534364e-04   7.4339496e-06   1.6721962e-04   3.9593454e-08   1.1679208e-02   7.5482986e-10  -2.3430271e+00
   7.1985623e+00   4.2012515e+00   4.1354091e-02   1.2460586e-03   8.5212546e-03   3.5412518e-03   2.0263444e-04   1.4635872e-05   1.8356888e-04   1.6492688e-07   1.3432780e-02   5.7017002e-10  -2.1003518e+00
   7.0144241e+00   4.2854110e+00   4.2275669e-02   9.1024239e-04   9.1551932e-03   8.0622797e-03   2.0432420e-04   7.0622221e-05   1.6896369e-04   6.9498405e-08   1.6710248e-02   2.8899599e-10  -1.8667501e+00
   7.6078376e+00   4.0759550e+00   4.0266594e-02   9.2141572e-04   9.0095588e-03   3.8310070e-03   2.3028605e-04   4.2309909e-06   1.8744552e-04   3.9974318e-08   1.1756019e-02   1.4840266e-09  -3.0769484e+00
   6.9796926e+00   4.2746575e+00   4.6416143e-02   9.7569333e-04   7.3173688e-03   6.2946138e-03   1.8509607e-04   1.1597006e-04   1.5651437e-04   1.0966741e-07   1.4750437e-02   3.9969946e-10  -1.6128986e+00
   7.2475152e+00   4.1883874e+00   4.5603602e-02   8.1292064e-04   9.4374979e-03   4.5582039e-03   2.1177937e-04   9.7221950e-06   2.1528985e-04   9.3681847e-08   1.5703888e-02   6.8455685e-10  -2.2729941e+00
   7.2645651e+00   4.1652362e+00   4.0684659e-02   9.3379689e-04   9.5158028e-03   3.7942162e-03   1.8775857e-04   3.0046586e-05   1.9733498e-04   3.0306545e-08   1.2705495e-02   8.9026279e-10  -2.2753814e+00
   6.9342011e+00   4.2640202e+00   4.6054465e-02   1.0312040e-03   6.3827071e-03   6.4579263e-03   2.0977995e-04   1.5221924e-04   1.5362196e-04   8.2772172e-08   1.2036722e-02   4.9661054e-10  -1.4712066e+00
   6.9056651e+00   4.2794517e+00   3.8002098e-02   1.3707962e-03   7.4639898e-03   6.0373742e-03   2.2397323e-04   1.2727931e-04   1.6680582e-04   7.7103295e-08   1.0495511e-02   3.5122328e-10  -1.5876682e+00
   7.3544749e+00   4.1375338e+00   4.1499899e-02   1.0866300e-03   9.4718387e-03   6.0502177e-03   1.8931347e-04   9.1258098e-06   1.6411872e-04   7.1716293e-08   1.4323716e-02   1.1443549e-09  -2.5720958e+00
   7.3331172e+00   4.1202381e+00   4.2590616e-02   1.1211675e-03   8.6545864e-03   2.9244266e-03   2.0333723e-04   8.9207495e-06   1.5383097e-04   9.7175088e-08   1.1874999e-02   1.4747205e-09  -2.4379580e+00
   7.2845198e+00   4.1516534e+00   4.3410170e-02   1.0888641e-03   8.5931063e-03   3.6141850e-03   1.8830156e-04   1.6236861e-05   1.6191143e-04   1.1281526e-07   1.2874205e-02   1.0519574e-09  -2.3678868e+00
   7.4213548e+00   4.1604977e+00   4.3809043e-02   1.6039665e-03   1.4173832e-02   6.2526753e-03   1.8586532e-04   5.4721830e-06   1.8014875e-04   9.4971483e-08   2.3378349e-02   9.3244494e-10  -2.6799085e+00
   7.3147270e+00   4.1594742e+00   3.5273324e-02   8.9510211e-04   1.0731581e-02   3.4151212e-03   2.1655569e-04   8.1984918e-06   1.7133695e-04   1.0515484e-07   1.2333700e-02   7.6150463e-10  -2.4361913e+00
   7.2991767e+00   4.1755174e+00   4.3021309e-02   7.6504211e-04   7.8692889e-03   5.8889841e-03   2.5301532e-04   3.1135880e-05   2.2073372e-04   3.7646510e-08   1.3015850e-02   6.7352958e-10  -2.2389645e+00
   7.2600407e+00   4.1748332e+00   4.5431169e-02   1.1278190e-03   1.0032697e-02   3.7223271e-03   1.8306122e-04   1.0208862e-05   1.6343643e-04   8.8584632e-08   1.4649330e-02   7.9090518e-10  -2.2763503e+00
   7.0804372e+00   4.1971287e+00   4.8360611e-02   8.5958755e-04   6.0434833e-03   8.6058597e-03   2.0838205e-04   2.5763579e-05   1.7656481e-04   1.1440934e-07   1.6303896e-02   1.0475426e-09  -1.7972542e+00
   7.0921828e+00   4.2383242e+00   3.9087956e-02   1.2429400e-03   9.8996108e-03   1.2042745e-02   1.7311367e-04   3.0360526e-05   2.2129358e-04   8.6172640e-08   1.9900370e-02   5.4003824e-10  -1.9915414e+00
   7.1069018e+00   4.2071650e+00   4.1405855e-02   6.2984933e-04   6.5330303e-03   6.5387092e-03   2.5101106e-04   2.8531125e-05   1.8645020e-04   9.3240999e-08   1.2914781e-02   6.7168062e-10  -1.8920831e+00
   7.3109210e+00   4.1748086e+00   4.3947158e-02   8.5026787e-04   1.2655902e-02   4.5631098e-03   2.0685204e-04   1.9290246e-05   1.7512015e-04   9.5101877e-08   1.7759717e-02   8.1708918e-10  -2.5433152e+00
   7.1363313e+00   4.2134400e+00   4.2028690e-02   1.1629343e-03   7.2378019e-03   5.8305377e-03   1.9526205e-04   3.6745023e-05   1.8890294e-04   1.1667478e-07   1.2969698e-02   5.5957984e-10  -1.8986203e+00
   7.3037906e+00   4.1546562e+00   4.1619560e-02   9.9266144e-04   8.2569928e-03   5.0095543e-03   1.7464584e-04   7.6753192e-06   2.0180046e-04   5.1547629e-08   1.4635497e-02   1.0262554e-09  -2.4254038e+00
   6.9160266e+00   4.2897576e+00   4.3079747e-02   1.3392281e-03   1.3175761e-02   7.2651766e-03   1.8756957e-04   1.2969664e-04   1.7156199e-04   7.0458642e-08   2.0149489e-02   4.7721370e-10  -1.8144502e+00
   7.0061761e+00   4.2770214e+00   4.0313165e-02   8.0469175e-04   9.0754849e-03   6.5504336e-03   2.3320877e-04   8.0669825e-05   1.5483598e-04   1.7535497e-07   1.4931462e-02   3.2529878e-10  -1.7406728e+00
   7.2709227e+00   4.1980582e+00   4.3885677e-02   1.4505051e-03   6.4111187e-03   5.8748372e-03   2.1551349e-04   2.6095240e-05   1.8724048e-04   7.1047896e-08   1.2314390e-02   4.5846258e-10  -2.1185982e+00
   6.8258759e+00   4.3125031e+00   4.7376196e-02   1.4965759e-03   1.1231505e-02   6.3469104e-03   2.1294030e-04   1.9174855e-04   1.9040509e-04   1.1382216e-07   1.9832417e-02   4.6531975e-10  -1.4190000e+00
   7.2177644e+00   4.1921694e+00   4.3941813e-02   9.0530056e-04   1.1149818e-02   3.1878891e-03   2.5232178e-04   1.2771362e-05   1.5022036e-04   1.2755827e-07   1.4276978e-02   6.3550534e-10  -2.2192905e+00
   6.8485531e+00   4.2560837e+00   4.6817243e-02   1.1892603e-03   6.9182365e-03   6.3860060e-03   2.3762887e-04   5.9059447e-05   1.6690205e-04   2.2562903e-07   1.2955117e-02   6.5904622e-10  -1.2869046e+00
   7.1552261e+00   4.2251375e+00   4.4284425e-02   1.1670194e-03   5.1898617e-03   5.0237979e-03   2.0144356e-04   4.1774866e-05   1.5975044e-04   5.3876177e-08   1.1372139e-02   3.9978856e-10  -1.9545362e+00
   7.1295996e+00   4.2002700e+00   5.0632227e-02   9.7144585e-04   9.0220074e-03   6.0666226e-03   2.1941625e-04   1.8492030e-05   2.0130416e-04   1.5239127e-07   1.7765737e-02   8.8803717e-10  -1.9403930e+00
   7.2787727e+00   4.1750365e+00   4.1998041e-02   6.8494571e-04   9.7112818e-03   2.9386119e-03   1.9783159e-04   2.6274711e-05   2.2073144e-04   4.8165505e-08   1.4342083e-02   8.0431010e-10  -2.3375856e+00
   6.9129884e+00   4.2458089e+00   4.2032814e-02   1.5173860e-03   6.9146464e-03   8.4429670e-03   2.1675418e-04   4.0308571e-05   1.7117952e-04   1.7970804e-07   1.2509000e-02   5.8396029e-10  -1.5103307e+00
   6.8275186e+00   4.2974155e+00   4.9418053e-02   9.6282831e-04   8.5445398e-03   7.2364130e-03   2.2092939e-04   1.6184130e-04   1.5043824e-04   2.0517627e-07   1.7527265e-02   5.2172096e-10  -1.3271233e+00
   6.7487706e+00   4.3172521e+00   4.1978080e-02   1.2512647e-03   1.1434043e-02   1.1751123e-02   2.0926061e-04   2.2210790e-04   1.8147339e-04   9.7750374e-08   1.9956478e-02   5.3636102e-10  -1.2632022e+00
   7.0239093e+00   4.2616521e+00   4.0638053e-02   1.3383854e-03   7.9877658e-03   2.9969288e-03   1.9579964e-04   6.4638708e-05   2.1986202e-04   9.5413224e-08   1.1566565e-02   3.3043100e-10  -1.7644619e+00
   7.0153581e+00   4.2818077e+00   4.7670942e-02   1.2867575e-03   9.0823941e-03   8.3401149e-03   1.9761814e-04   6.6258122e-05   1.9033995e-04   8.7459260e-08   2.1433458e-02   3.8135667e-10  -1.7521364e+00
   7.2049707e+00   4.2107164e+00   4.2296983e-02   1.2123869e-03   1.1981036e-02   4.1462729e-03   2.2653964e-04   4.0518837e-05   2.1614477e-04   1.0110457e-07   1.6266298e-02   5.7810425e-10  -2.2419234e+00
   6.9179286e+00   4.2415274e+00   4.1940153e-02   1.1053906e-03   7.9833690e-03   9.3356563e-03   2.1618143e-04   4.9182325e-05   1.8203056e-04   1.3323177e-07   1.7140011e-02   8.5057695e-10  -1.5256749e+00
   7.2530481e+00   4.1882884e+00   4.2631622e-02   7.3776682e-04   8.6797756e-03   9.5156650e-03   2.1981585e-04   1.3639319e-05   1.7086228e-04   9.8766919e-08   1.6838217e-02   6.9376589e-10  -2.1956569e+00
   7.0459850e+00   4.2696331e+00   4.2503370e-02   9.2177615e-04   6.6753439e-03   5.9558863e-03   1.8493057e-04   9.0779016e-05   2.0136732e-04   9.0989982e-08   1.3422783e-02   3.1600787e-10  -1.6763749e+00
   7.2149255e+00   4.1797475e+00   4.1872284e-02   9.2697947e-04   8.5031097e-03   5.8308221e-03   2.7470611e-04   1.1761384e-05   1.5248129e-04   9.0458402e-08   1.2599565e-02   7.1359224e-10  -2.1491836e+00
   7.1412009e+00   4.1472680e+00   3.8113654e-02   1.0958780e-03   8.7673138e-03   3.5026096e-03   2.4805667e-04   1.9443309e-05   1.6117100e-04   1.6040290e-07   8.5792392e-03   1.1845770e-09  -2.0343447e+00
   7.0494634e+00   4.2069024e+00   4.0689093e-02   8.4470639e-04   8.1447994e-03   5.0684682e-03   2.0242818e-04   4.1951435e-05   2.1332004e-04   5.1022754e-08   1.2225385e-02   7.9741982e-10  -1.9288066e+00
   7.0981517e+00   4.2625918e+00   4.3506673e-02   6.8534518e-04   1.2887578e-02   3.0643428e-03   2.1545409e-04   7.0561938e-05   2.1547247e-04   1.3190164e-07   1.5887716e-02   3.2735010e-10  -2.0572922e+00
   7.5518822e+00   4.0902359e+00   4.7448434e-02   1.2276951e-03   8.2957430e-03   5.2961747e-03   2.3271093e-04   2.9660463e-06   2.0423681e-04   4.0710837e-08   1.5831263e-02   1.7307860e-09  -2.7770385e+00
   7.1882883e+00   4.2047162e+00   4.3975973e-02   9.6151928e-04   1.1564085e-02   5.7639053e-03   2.1000501e-04   2.3211368e-05   1.8809559e-04   5.0319949e-08   1.7539190e-02   6.7561130e-10  -2.2369958e+00
   7.1008257e+00   4.2124806e+00   3.8755549e-02   1.0944297e-03   7.9213408e-03   4.8710724e-03   2.1877634e-04   3.6622877e-05   1.7779424e-04   7.8334954e-08   1.0586076e-02   5.2773367e-10  -1.9974695e+00
   7.4652205e+00   4.1185877e+00   5.0383754e-02   9.5209954e-04   9.5048130e-03   3.1694877e-03   1.7080694e-04   6.4406716e-06   1.5242462e-04   1.5761975e-07   1.5819242e-02   1.3276981e-09  -2.7120789e+00
   7.4519441e+00   4.1093995e+00   4.4978356e-02   9.1982710e-04   5.0638290e-03   5.8743730e-03   2.3230678e-04   5.3144768e-06   2.0113486e-04   5.9096464e-08   1.2555917e-02   1.3567270e-09  -2.4562194e+00
   7.1174636e+00   4.2270518e+00   4.2547945e-02   1.1333747e-03   8.5201617e-03   7.4552135e-03   1.7235795e-04   2.7760015e-05   1.5827922e-04   5.8259403e-08   1.7461152e-02   5.7811461e-10  -1.9305664e+00
   7.0956031e+00   4.2484736e+00   4.2770778e-02   1.0867813e-03   1.4485279e-02   6.3167255e-03   2.0896128e-04   6.4974424e-05   2.0894985e-04   3.7525848e-08   1.9742062e-02   4.8778871e-10  -2.1193889e+00
   6.8038089e+00   4.3168465e+00   5.0731227e-02   8.1446999e-04   1.0935070e-02   6.4682934e-03   1.7617672e-04   2.5244930e-04   2.1910163e-04   8.4166874e-08   2.0083923e-02   5.1193696e-10  -1.4115963e+00
   7.1142805e+00   4.1970989e+00   4.4069534e-02   1.0166266e-03   7.6432216e-03   6.8178806e-03   1.9145891e-04   3.6560838e-05   1.5606183e-04   1.3691463e-07   1.3935085e-02   8.4567960e-10  -1.9685773e+00
   7.1642711e+00   4.2251180e+00   4.1248905e-02   6.9869789e-04   1.1583432e-02   6.5359489e-03   1.9701074e-04   4.9447039e-05   1.5281274e-04   9.4989447e-08   1.7298418e-02   5.3361780e-10  -2.1316559e+00
   7.0170835e+00   4.2221736e+00   4.3492643e-02   1.0193665e-03   1.0180465e-02   7.2741621e-03   2.4590602e-04   2.8741718e-05   2.1653983e-04   8.0889411e-08   1.6223277e-02   7.8133444e-10  -1.8526896e+00
   6.8619325e+00   4.2898913e+00   4.7931683e-02   9.2100801e-04   9.6198674e-03   3.7693021e-03   1.8931225e-04   1.1931052e-04   2.0711519e-04   1.4666867e-07   1.5108995e-02   4.5324084e-10  -1.5226206e+00
   7.2473655e+00   4.1860244e+00   4.1951847e-02   1.0071903e-03   6.5240258e-03   4.4990809e-03   2.3663282e-04   4.0654350e-05   2.0802992e-04   3.6808071e-08   1.1463160e-02   6.2336744e-10  -2.1743502e+00
   7.2099168e+00   4.1755644e+00   4.4493601e-02   8.7720992e-04   6.9459582e-03   5.4884651e-03   2.6434458e-04   3.2307842e-05   1.8626237e-04   8.2404417e-08   1.1978154e-02   8.2367427e-10  -2.0984172e+00
   7.3657348e+00   4.1193128e+00   4.1196639e-02   1.1357064e-03   7.8878582e-03   4.8162470e-03   1.8583421e-04   6.2065428e-06   2.1364083e-04   3.2574297e-08   1.2103712e-02   1.3572302e-09  -2.4878715e+00
   6.9485891e+00   4.2986339e+00   4.2483590e-02   7.0494230e-04   8.1773037e-03   2.7659861e-03   2.6515517e-04   1.2413190e-04   1.6592099e-04   1.5729774e-07   1.1885656e-02   2.4983811e-10  -1.6194062e+00
   7.4311997e+00   4.1274669e+00   4.2873715e-02   8.1394352e-04   6.1648873e-03   4.8464716e-03   2.1065351e-04   1.0438346e-05   1.5056467e-04   5.6976649e-08   1.2263616e-02   1.0344353e-09  -2.5529562e+00
   6.9072002e+00   4.2711272e+00   4.3900111e-02   1.1162596e-03   8.5251859e-03   9.1649829e-03   1.7617494e-04   5.1204887e-05   1.9195664e-04   1.2820482e-07   1.6601058e-02   4.8922642e-10  -1.4803345e+00
   7.1043846e+00   4.2315598e+00   4.6519611e-02   8.6076082e-04   7.3658598e-03   7.9656345e-03   2.2186972e-04   2.3983608e-05   1.5231105e-04   1.0990137e-07   1.5330239e-02   4.7664707e-10  -1.8181056e+00
   7.0466719e+00   4.2100403e+00   3.7031006e-02   5.5222908e-04   7.1658739e-03   4.1049597e-03   2.2875902e-04   3.5245429e-05   1.9300816e-04   8.9580799e-08   9.8893258e-03   6.3262786e-10  -1.8721054e+00
   7.4883652e+00   4.0635639e+00   3.7749651e-02   1.3060770e-03   5.9605975e-03   4.0650797e-03   3.4116374e-04   4.5707156e-06   1.6233987e-04   9.0410332e-08   8.2601625e-03   1.9234885e-09  -2.6477483e+00
   7.3038975e+00   4.1694557e+00   4.5204193e-02   1.6162864e-03   1.0053488e-02   5.4585489e-03   1.9359695e-04   2.4253815e-05   1.6007094e-04   4.8356545e-08   1.7273960e-02   9.3357565e-10  -2.3976076e+00
   7.1666053e+00   4.1611337e+00   3.9841951e-02   8.8386193e-04   9.1962568e-03   2.8433449e-03   2.2662768e-04   1.4941836e-05   1.5924770e-04   1.6703224e-07   1.2021387e-02   1.1819168e-09  -2.1308944e+00
   7.3542771e+00   4.1189703e+00   3.9212862e-02   8.2368308e-04   8.0299496e-03   4.2230260e-03   2.2421072e-04   7.3813907e-06   1.8753393e-04   7.4222112e-08   1.2312329e-02   1.4677096e-09  -2.4739259e+00
   6.9814000e+00   4.2769311e+00   4.6189674e-02   9.5179010e-04   8.6018825e-03   6.7435232e-03   2.4689718e-04   1.1409303e-04   1.5184578e-04   1.1236882e-07   1.5420260e-02   3.9033447e-10  -1.7773490e+00
   7.3644373e+00   4.1554302e+00   4.3520134e-02   1.4129063e-03   8.4373238e-03   4.5240775e-03   2.0368205e-04   6.0149170e-06   1.5871313e-04   7.2281172e-08   1.5104040e-02   8.6791762e-10  -2.5346990e+00
   7.3000747e+00   4.1712094e+00   5.0006614e-02   1.5393876e-03   6.2222264e-03   1.1679964e-02   1.7104744e-04   1.2456676e-05   2.1567553e-04   4.9355067e-08   2.0925851e-02   1.0195365e-09  -2.2403351e+00
   7.1608485e+00   4.1859130e+00   4.3480844e-02   7.5983390e-04   6.0431368e-03   6.2942768e-03   2.1579935e-04   2.1575878e-05   2.1002779e-04   9.0889687e-08   1.2479354e-02   7.9787924e-10  -1.9013201e+00
   7.2002684e+00   4.1606146e+00   4.1340354e-02   1.1320238e-03   8.4888312e-03   3.5727052e-03   2.7105602e-04   1.4752342e-05   1.6082535e-04   1.0788643e-07   1.1337863e-02   1.0072562e-09  -2.2103009e+00
   6.9392017e+00   4.2346275e+00   3.8351398e-02   6.7440130e-04   1.0352863e-02   5.6505708e-03   2.1724688e-04   3.7764912e-05   1.5436559e-04   3.2071454e-07   1.4646940e-02   7.6910136e-10  -1.6327982e+00
   7.2158295e+00   4.1324628e+00   3.6787598e-02   9.0368504e-04   7.4687603e-03   3.4014430e-03   2.5378787e-04   1.3279899e-05   1.8036366e-04   1.3203726e-07   9.5292036e-03   1.4023867e-09  -2.1019072e+00
   7.2170103e+00   4.1940748e+00   4.2995094e-02   8.5329620e-04   7.7440012e-03   8.4975141e-03   2.1030908e-04   1.6065244e-05   1.7892128e-04   4.2137978e-08   1.5990108e-02   6.8521033e-10  -2.1034310e+00
   6.9360751e+00   4.2903961e+00   4.8648320e-02   1.0280540e-03   1.1164592e-02   5.3650775e-03   2.0776535e-04   1.1005409e-04   1.6408974e-04   1.5980303e-07   1.9897319e-02   4.3199847e-10  -1.6343226e+00
   6.9301100e+00   4.2576424e+00   4.5615865e-02   1.0700773e-03   7.1293926e-03   6.6560100e-03   2.2758111e-04   5.5188847e-05   1.6027855e-04   1.9614703e-07   1.5350915e-02   5.7509971e-10  -1.4520779e+00
   7.1215248e+00   4.2280109e+00   4.5537183e-02   7.8471107e-04   5.9098962e-03   5.5334450e-03   2.5398889e-04   2.6565328e-05   1.5025884e-04   6.4594668e-08   1.2848076e-02   4.3758770e-10  -1.8120213e+00
   7.3232014e+00   4.1746558e+00   3.9867078e-02   1.2189728e-03   9.0271378e-03   4.6545008e-03   2.2916848e-04   2.3300802e-05   1.6109605e-04   4.5356362e-08   1.3112031e-02   6.3275570e-10  -2.3610519e+00
   7.0938956e+00   4.2047788e+00   4.3552902e-02   1.0749299e-03   4.7282697e-03   7.1251256e-03   2.8532896e-04   5.5693588e-05   2.1058754e-04   4.3393742e-08   1.0618565e-02   6.5528431e-10  -1.7361871e+00
   7.4019904e+00   4.1131468e+00   4.2544622e-02   9.4119432e-04   1.1131628e-02   2.6307908e-03   1.8829697e-04   5.3656220e-06   1.6510456e-04   2.5353372e-07   1.4950766e-02   1.6500833e-09  -2.6010087e+00
   7.1530512e+00   4.2206445e+00   3.4983378e-02   7.5248572e-04   1.0454902e-02   3.8943818e-03   1.9939957e-04   3.9691873e-05   2.1692921e-04   7.4879751e-08   1.2362746e-02   4.5168019e-10  -2.2103785e+00
   7.3386382e+00   4.1574722e+00   4.4059762e-02   1.0895272e-03   8.3523207e-03   3.9800600e-03   2.1518520e-04   7.8158088e-06   1.5968767e-04   9.9090002e-08   1.5468087e-02   9.3969663e-10  -2.4523196e+00
   7.4978043e+00   4.0949754e+00   3.8341701e-02   9.5775764e-04   9.6165608e-03   3.5602753e-03   1.8512547e-04   5.5354405e-06   1.9987153e-04   6.8311819e-08   1.2361078e-02   1.4918365e-09  -2.8081383e+00
   7.0521286e+00   4.2237986e+00   4.5100794e-02   1.1394210e-03   1.1080767e-02   5.0079748e-03   2.3611153e-04   2.5409073e-05   1.5507521e-04   1.8116652e-07   1.5852217e-02   6.6578202e-10  -1.9463265e+00
   7.1714511e+00   4.1940259e+00   3.9239817e-02   1.1638327e-03   7.5169487e-03   4.5330933e-03   2.0167027e-04   5.8238756e-05   1.5208094e-04   7.8409129e-08   1.0655013e-02   6.5255038e-10  -2.0240389e+00
   7.4888160e+00   4.1010346e+00   4.4543050e-02   7.5593514e-04   7.5493937e-03   6.4944713e-03   1.7930519e-04   4.6037333e-06   1.6404146e-04   6.0395990e-08   1.5657661e-02   1.6885095e-09  -2.6492738e+00
   7.0894132e+00   4.2502774e+00   4.1019715e-02   1.0910272e-03   1.0138422e-02   6.7515613e-03   2.2294911e-04   5.1533565e-05   2.2020715e-04   3.9758394e-08   1.4602235e-02   3.6200326e-10  -1.9166883e+00
   7.2773452e+00   4.2012327e+00   3.9073717e-02   7.2952945e-04   5.6785162e-03   1.0534309e-02   2.2879891e-04   3.5878630e-05   1.8673193e-04   2.8514056e-08   1.5317339e-02   5.2476138e-10  -2.2036333e+00
   7.3034270e+00   4.1698354e+00   4.3227805e-02   9.5329494e-04   9.5332170e-03   4.6585261e-03   1.8473023e-04   2.4935439e-05   1.8747566e-04   8.3079151e-08   1.4632307e-02   8.0861274e-10  -2.3461010e+00
   6.7792570e+00   4.3195392e+00   3.8642581e-02   7.6746611e-04   1.2548302e-02   7.4381982e-03   1.9896740e-04   2.7245482e-04   1.8473694e-04   1.0258222e-07   1.6991136e-02   4.5884294e-10  -1.3739239e+00
   7.0285785e+00   4.2564243e+00   4.4498526e-02   1.1571695e-03   7.4777029e-03   1.0560830e-02   2.2618226e-04   3.9886233e-05   2.0025826e-04   9.9321671e-08   1.7713314e-02   4.4882325e-10  -1.7604572e+00
   7.1168398e+00   4.2107475e+00   3.8343663e-02   1.0268910e-03   1.2420544e-02   6.1814386e-03   2.1299294e-04   1.7030980e-05   1.6979664e-04   9.2942747e-08   1.6707518e-02   6.9564783e-10  -2.0611696e+00
   7.1936571e+00   4.1777655e+00   4.1393999e-02   1.1401710e-03   6.6961181e-03   9.8881250e-03   1.7588652e-04   1.8376499e-05   1.9063423e-04   3.6628771e-08   1.6775167e-02   1.0544047e-09  -2.0785131e+00
   7.1886201e+00   4.1935180e+00   3.9830737e-02   1.0298372e-03   8.7864372e-03   5.2125557e-03   2.2987182e-04   4.9587722e-05   1.7461959e-04   7.9098203e-08   1.3303547e-02   7.3731596e-10  -2.1928221e+00
   6.9379076e+00   4.2379179e+00   4.6602276e-02   1.4623328e-03   6.3335555e-03   6.4754023e-03   2.2583623e-04   7.4431603e-05   1.8875229e-04   1.0012063e-07   1.2835076e-02   7.1107579e-10  -1.4336447e+00
   7.1256982e+00   4.2416671e+00   4.4450857e-02   1.3508002e-03   9.2402301e-03   4.5606021e-03   1.8394344e-04   5.3798323e-05   1.8312101e-04   3.6724623e-08   1.5177576e-02   4.1854980e-10  -2.0838674e+00
   7.4099741e+00   4.1087791e+00   3.6359782e-02   6.5731756e-04   1.0500275e-02   2.8834851e-03   1.9280527e-04   8.6125432e-06   1.9112507e-04   1.2284645e-07   1.1550537e-02   1.3982172e-09  -2.6615233e+00
   7.4360397e+00   4.1137506e+00   3.9370817e-02   7.5757286e-04   5.5354396e-03   3.1153064e-03   2.3292227e-04   1.6273988e-05   2.2127067e-04   4.7445530e-08   9.1407001e-03   1.0607552e-09  -2.4247309e+00
   7.1042060e+00   4.2383131e+00   4.0727920e-02   6.8529470e-04   6.8566810e-03   7.1200430e-03   1.9559084e-04   2.7346870e-05   1.7518743e-04   1.5688254e-07   1.4570824e-02   4.2496745e-10  -1.9225173e+00
   7.4581061e+00   4.1215084e+00   4.5806286e-02   1.3295706e-03   5.6835283e-03   5.2137807e-03   2.1579279e-04   5.4948967e-06   2.0656226e-04   4.9952069e-08   1.2754915e-02   1.0804914e-09  -2.5434311e+00
   7.1286030e+00   4.1845515e+00   4.0906931e-02   1.4847452e-03   9.2916232e-03   6.6862720e-03   1.7922463e-04   1.5747957e-05   1.5782940e-04   1.0470272e-07   1.5350270e-02   1.0327185e-09  -2.1122335e+00
   7.0031753e+00   4.2453557e+00   4.3704976e-02   7.8208553e-04   1.2697641e-02   3.7089114e-03   1.8088588e-04   3.5544416e-05   1.5969118e-04   2.1642564e-07   1.6162434e-02   5.4947591e-10  -1.8673525e+00
   7.0420511e+00   4.2473497e+00   3.8150584e-02   6.8320915e-04   7.2530154e-03   7.9231130e-03   2.4235392e-04   6.3014792e-05   1.6956239e-04   5.1971954e-08   1.3349394e-02   4.3856500e-10  -1.8579524e+00
   7.1305590e+00   4.2411183e+00   3.7160115e-02   1.1503460e-03   5.7322568e-03   8.2533916e-03   2.2197476e-04   4.8296385e-05   1.7924246e-04   6.3196000e-08   1.1989721e-02   3.2947012e-10  -1.9302972e+00
   7.0545829e+00   4.2164945e+00   4.5490867e-02   9.8888468e-04   6.4772501e-03   9.0582653e-03   2.3792289e-04   3.2155713e-05   1.6043281e-04   1.2264933e-07   1.4957414e-02   7.3597757e-10  -1.7486718e+00
   7.2123986e+00   4.1940781e+00   4.2878010e-02   9.4223394e-04   1.2765495e-02   4.8717597e-03   1.6503732e-04   1.2078234e-05   1.6959705e-04   1.5325036e-07   1.7020658e-02   7.0885574e-10  -2.2778828e+00
   6.9652056e+00   4.2195481e+00   4.3859406e-02   7.7965674e-04   9.8689653e-03   4.7679944e-03   2.4712714e-04   4.2847860e-05   1.7364276e-04   1.4198173e-07   1.3243181e-02   8.5684204e-10  -1.6980808e+00
   7.1257567e+00   4.2130011e+00   3.8664116e-02   1.0764350e-03   6.5246563e-03   9.7438387e-03   2.2609878e-04   2.9265674e-05   1.5022075e-04   1.3633075e-07   1.2487971e-02   5.2402502e-10  -1.9312259e+00
   7.0209868e+00   4.2541246e+00   4.4511314e-02   1.4426933e-03   7.8865879e-03   6.5094337e-03   2.1093211e-04   6.2536661e-05   1.7213253e-04   7.5380385e-08   1.4671780e-02   4.4668221e-10  -1.7614756e+00
   6.8381856e+00   4.3158518e+00   4.2160721e-02   1.4191840e-03   8.0479769e-03   8.4501768e-03   1.7975061e-04   2.1039786e-04   1.7657736e-04   1.3976586e-07   1.6175318e-02   3.6575088e-10  -1.3489753e+00
   7.3630422e+00   4.1459968e+00   4.1990068e-02   9.8495601e-04   5.7565523e-03   9.6773805e-03   2.0758928e-04   8.0248759e-06   1.9936037e-04   5.7744633e-08   1.5095133e-02   1.0112657e-09  -2.3325305e+00
   7.0089996e+00   4.2715081e+00   4.0232021e-02   7.6334653e-04   8.4780807e-03   6.0130292e-03   1.9872587e-04   6.5169397e-05   2.2000731e-04   1.3516145e-07   1.4175658e-02   3.3415846e-10  -1.8080820e+00
   6.7066921e+00   4.3659967e+00   4.8470871e-02   8.0363441e-04   8.6768108e-03   1.4181889e-02   1.8183570e-04   2.6157030e-04   1.7449668e-04   1.6913360e-07   2.3410626e-02   3.0702725e-10  -1.1864827e+00
   7.3298786e+00   4.1645668e+00   4.8076659e-02   9.7313690e-04   9.6362670e-03   2.4282887e-03   2.3026371e-04   7.8412669e-06   2.1883988e-04   1.8032595e-07   1.5013393e-02   8.0868878e-10  -2.3810751e+00
   7.6166028e+00   4.0787289e+00   4.1451311e-02   1.1292158e-03   6.8906350e-03   2.2596693e-03   2.2556689e-04   3.6162509e-06   2.1068629e-04   6.0340308e-08   1.0821483e-02   1.3578848e-09  -2.8592506e+00
   7.1535378e+00   4.2444463e+00   4.6248196e-02   1.2393742e-03   8.3170591e-03   6.2559531e-03   1.9208096e-04   3.6209163e-05   1.5833211e-04   4.9042285e-08   1.8397608e-02   4.1282897e-10  -2.0706491e+00
   7.5088893e+00   4.1222306e+00   4.0695126e-02   1.1467500e-03   9.9052183e-03   2.4622276e-03   2.1796793e-04   1.3130357e-05   1.9658065e-04   3.4976186e-08   1.3050693e-02   9.6484108e-10  -2.7959680e+00
   7.1315402e+00   4.2268516e+00   4.9133347e-02   8.7642893e-04   6.5725344e-03   7.0010124e-03   1.6509321e-04   3.1501718e-05   1.5762828e-04   1.1295736e-07   1.6595063e-02   5.4435217e-10  -1.8946791e+00
   7.0112567e+00   4.2315987e+00   4.8240459e-02   1.0011845e-03   1.0538446e-02   7.7030836e-03   1.9684431e-04   3.5664710e-05   1.5668209e-04   1.5224930e-07   2.2028198e-02   9.1385493e-10  -1.8520075e+00
   7.4231029e+00   4.1412264e+00   4.4432474e-02   1.0191218e-03   7.9269197e-03   9.5306077e-03   1.5587122e-04   4.8104576e-06   2.1724145e-04   5.1632151e-08   1.8773277e-02   1.1057735e-09  -2.5636575e+00
   7.1308844e+00   4.2332160e+00   4.1114651e-02   1.4580829e-03   7.7841098e-03   6.0204163e-03   1.9101183e-04   4.2910848e-05   1.8901307e-04   1.1368364e-07   1.4866617e-02   4.5944179e-10  -1.9553047e+00
   7.3322749e+00   4.1146249e+00   3.6097377e-02   7.2725629e-04   5.7990865e-03   8.8589586e-03   2.2124482e-04   7.9072545e-06   1.9299205e-04   6.7823632e-08   1.3057404e-02   1.7523595e-09  -2.3053158e+00
   7.1582803e+00   4.2363321e+00   4.0169030e-02   1.4127935e-03   1.0414089e-02   4.0731419e-03   1.6391027e-04   3.4001659e-05   1.6730260e-04   5.5353841e-08   1.5394552e-02   3.9781434e-10  -2.0772346e+00
   7.3979641e+00   4.1122411e+00   4.7068272e-02   8.6049747e-04   8.7472035e-03   4.3742598e-03   1.7893932e-04   5.6893641e-06   1.9354320e-04   1.1942329e-07   1.4544115e-02   1.6546583e-09  -2.6228884e+00
   7.2270324e+00   4.1628371e+00   4.3193172e-02   1.0720446e-03   7.0705707e-03   3.3175683e-03   3.0648660e-04   2.3751662e-05   1.6576351e-04   1.7332371e-07   9.5839568e-03   7.9874614e-10  -2.1457387e+00
   6.9974090e+00   4.2426220e+00   4.3713781e-02   8.5049230e-04   5.6795706e-03   7.4927357e-03   2.5442639e-04   3.8832311e-05   2.0394755e-04   1.5951942e-07   1.1560583e-02   4.4928819e-10  -1.6554070e+00
   7.1626262e+00   4.2367383e+00   4.6484768e-02   1.5732337e-03   6.4649118e-03   6.6551773e-03   2.4095479e-04   3.5766344e-05   1.4905481e-04   1.1624478e-07   1.4356271e-02   3.6560086e-10  -1.9518723e+00
   7.1956878e+00   4.1849527e+00   4.6495778e-02   1.2467438e-03   6.5198026e-03   3.7900315e-03   1.9328237e-04   2.2317480e-05   2.0084513e-04   4.8901665e-08   1.2949669e-02   7.8184812e-10  -2.0121701e+00
   7.2142065e+00   4.1694022e+00   3.8494383e-02   8.0617007e-04   7.8607247e-03   8.2057286e-03   2.3038024e-04   1.3285165e-05   1.5620998e-04   9.5717149e-08   1.5158127e-02   1.0374257e-09  -2.0776256e+00
   7.0746708e+00   4.2191762e+00   4.1143093e-02   1.0470483e-03   9.5840290e-03   5.2599444e-03   1.9432927e-04   2.9316709e-05   1.8429177e-04   1.0357379e-07   1.4083458e-02   6.3032970e-10  -2.0113351e+00
   7.1092549e+00   4.2160398e+00   3.8290281e-02   7.7719341e-04   1.0615468e-02   4.9624918e-03   1.8833640e-04   1.7032229e-05   1.5731664e-04   1.2858629e-07   1.4838951e-02   6.0410041e-10  -2.0382437e+00
   6.8029942e+00   4.3502621e+00   4.8586427e-02   7.8057251e-04   1.1087617e-02   7.1749161e-03   1.8780420e-04   2.0826077e-04   1.5788749e-04   1.5831601e-07   1.8564312e-02   2.3784169e-10  -1.4087394e+00
   7.1773574e+00   4.2181268e+00   4.3855565e-02   8.4341596e-04   4.9759296e-03   6.2706895e-03   2.0272302e-04   4.4263035e-05   1.5980369e-04   4.3629552e-08   1.0650199e-02   3.9391583e-10  -1.9781192e+00
   6.6847796e+00   4.3542970e+00   4.8787947e-02   1.0619219e-03   9.3116623e-03   1.1238935e-02   2.1681202e-04   2.8349887e-04   1.7838040e-04   1.3915655e-07   2.0922907e-02   3.8724434e-10  -1.1490548e+00
   7.3931605e+00   4.1479433e+00   3.9073539e-02   1.4298783e-03   7.5280706e-03   8.2009098e-03   1.8686795e-04   6.5946391e-06   1.6974261e-04   4.7724354e-08   1.5585259e-02   9.2113019e-10  -2.4937788e+00
   7.6504526e+00   4.0448123e+00   4.4586092e-02   1.1715852e-03   8.0053979e-03   3.0011614e-03   1.9462655e-04   2.2871471e-06   1.7507600e-04   7.8430423e-08   1.3002385e-02   2.6449311e-09  -3.0637795e+00
   6.9870812e+00   4.2599640e+00   4.0798923e-02   7.7532670e-04   1.3289876e-02   6.1175023e-03   1.5755445e-04   3.7943899e-05   1.7148939e-04   2.1514374e-07   2.0067375e-02   5.3713902e-10  -1.8805550e+00
   6.9334728e+00   4.2952322e+00   4.3920330e-02   1.1481424e-03   9.3783092e-03   5.6224268e-03   1.7601304e-04   9.0775500e-05   1.6485999e-04   1.8392527e-07   1.4651339e-02   2.9396068e-10  -1.6633638e+00
   7.3036672e+00   4.1451193e+00   4.2664255e-02   1.0546297e-03   5.0786755e-03   4.0657109e-03   2.1902701e-04   7.7394946e-06   1.5536656e-04   1.9506974e-07   1.1266054e-02   1.0153947e-09  -2.2360586e+00
   7.1561424e+00   4.1722569e+00   3.9802360e-02   9.6211125e-04   7.0683180e-03   5.7920097e-03   2.1289498e-04   2.2829278e-05   1.8292908e-04   1.6562312e-07   1.1155260e-02   9.3268633e-10  -1.9326844e+00
   7.2114183e+00   4.2198479e+00   3.9806781e-02   6.7184779e-04   1.1058523e-02   4.5107894e-03   1.7411184e-04   3.0364213e-05   1.8252024e-04   3.3788414e-08   1.5569395e-02   4.5403076e-10  -2.3439837e+00
   7.1508678e+00   4.2004965e+00   4.4429467e-02   1.3685452e-03   7.5232639e-03   5.6350178e-03   1.9003778e-04   1.8968225e-05   2.0576785e-04   1.3689608e-07   1.4355119e-02   7.0521620e-10  -1.9964154e+00
   7.2444670e+00   4.1739452e+00   4.2964989e-02   6.5935409e-04   6.8125911e-03   3.6128754e-03   2.2031927e-04   2.7678486e-05   1.5675737e-04   6.1367159e-08   9.4036432e-03   6.1655464e-10  -2.1232362e+00
   6.9300182e+00   4.2802505e+00   3.7783669e-02   6.4602750e-04   6.7354286e-03   7.5903319e-03   2.0575670e-04   6.7749790e-05   2.0745899e-04   9.3465920e-08   1.2008551e-02   3.1264656e-10  -1.5159999e+00
   7.2530954e+00   4.1929858e+00   4.3534647e-02   7.6584286e-04   8.3212851e-03   2.8193198e-03   2.7134061e-04   2.1116488e-05   2.0663025e-04   5.7120299e-08   1.1890855e-02   5.1558710e-10  -2.2467774e+00
   7.2510152e+00   4.1921584e+00   4.1427713e-02   6.1941585e-04   8.1691316e-03   4.7698597e-03   2.4530247e-04   1.2670586e-05   1.9141584e-04   1.2676904e-07   1.4118159e-02   5.9332671e-10  -2.1923818e+00
   7.3048389e+00   4.2036446e+00   4.7378109e-02   1.2076581e-03   7.5671638e-03   5.7508242e-03   2.0485196e-04   2.0045734e-05   2.0182859e-04   5.7428159e-08   1.5947339e-02   4.6439017e-10  -2.2596563e+00
   6.7878467e+00   4.3199849e+00   4.6850485e-02   1.2977469e-03   9.8165818e-03   9.6896153e-03   1.9455273e-04   2.4520645e-04   2.1414955e-04   8.8249796e-08   1.9720373e-02   4.8023389e-10  -1.3254251e+00
   7.2197806e+00   4.1601806e+00   3.6968347e-02   7.2304527e-04   7.1943121e-03   7.2491926e-03   2.2925637e-04   1.7414052e-05   2.1484309e-04   4.3749184e-08   1.1260769e-02   9.3598297e-10  -2.1593615e+00
   6.8904151e+00   4.2978903e+00   4.5542187e-02   1.0012180e-03   8.7091361e-03   5.5807441e-03   2.2453461e-04   9.5655895e-05   1.5104953e-04   1.4767636e-07   1.5885451e-02   3.5210155e-10  -1.4796076e+00
   7.0107552e+00   4.2286827e+00   4.2100156e-02   8.5187414e-04   9.7227101e-03   2.3474567e-03   2.0545523e-04   4.7156372e-05   2.0349712e-04   1.6419974e-07   1.2350780e-02   6.2448579e-10  -1.7800934e+00
   7.0249815e+00   4.2763311e+00   5.0955451e-02   9.7385869e-04   9.8395993e-03   5.8808716e-03   2.0151621e-04   6.5530063e-05   2.0182503e-04   5.3258166e-08   1.9711395e-02   3.8043618e-10  -1.7642771e+00
   7.4074764e+00   4.0995181e+00   4.3054916e-02   6.0378206e-04   6.1807196e-03   3.1281272e-03   2.3608006e-04   7.7573028e-06   1.5334667e-04   1.4226378e-07   8.8205028e-03   1.3478625e-09  -2.4691971e+00
   7.3403228e+00   4.1506296e+00   3.7541499e-02   6.2118316e-04   5.9526096e-03   6.2360248e-03   2.1220491e-04   1.9930916e-05   1.7785016e-04   4.3272402e-08   1.1473488e-02   8.4682728e-10  -2.3902034e+00
   6.8269707e+00   4.3143381e+00   4.3352453e-02   1.2484558e-03   1.0941217e-02   1.0134463e-02   2.2136262e-04   1.1027648e-04   1.5816159e-04   1.0670601e-07   1.9826378e-02   3.7113371e-10  -1.3946239e+00
   7.1659496e+00   4.2107316e+00   4.0339819e-02   1.4207937e-03   9.9490946e-03   3.8596620e-03   1.8339371e-04   4.5159064e-05   2.0793569e-04   4.3530765e-08   1.3428193e-02   5.6873991e-10  -2.1010947e+00
   6.9722624e+00   4.2788961e+00   3.9472154e-02   1.0048675e-03   9.8432632e-03   6.0661615e-03   1.9233050e-04   1.0542209e-04   2.1012189e-04   3.8473167e-08   1.3621264e-02   3.3656965e-10  -1.6821194e+00
   6.8635711e+00   4.3239307e+00   4.6714473e-02   8.4076337e-04   9.8280459e-03   8.9599757e-03   1.8364572e-04   1.5414303e-04   1.8583844e-04   7.6556471e-08   1.9034890e-02   2.9995624e-10  -1.5766256e+00
   6.7250746e+00   4.3435870e+00   4.6047078e-02   8.1990337e-04   6.0077419e-03   8.7074260e-03   2.4385950e-04   1.9704521e-04   2.0469851e-04   1.2082794e-07   1.3059385e-02   2.5185645e-10  -1.0893051e+00
   7.0380933e+00   4.2603871e+00   4.8347299e-02   1.0988215e-03   1.0097972e-02   2.6948651e-03   2.1254484e-04   6.6721064e-05   1.8429828e-04   1.5491473e-07   1.5142331e-02   3.9954575e-10  -1.8375642e+00
   7.1731397e+00   4.1969139e+00   4.1850528e-02   8.1558736e-04   9.8028845e-03   2.6537787e-03   2.7112028e-04   3.3535977e-05   1.8061557e-04   8.4354377e-08   1.1585974e-02   6.0651623e-10  -2.1542503e+00
   7.2151921e+00   4.2163491e+00   4.0994840e-02   1.1669879e-03   8.2869233e-03   6.6100607e-03   2.1006197e-04   3.2831859e-05   1.6411865e-04   5.5904857e-08   1.5394093e-02   4.7937427e-10  -2.1343448e+00
   6.9391017e+00   4.2684387e+00   4.3037712e-02   1.2149941e-03   1.1110727e-02   4.5449578e-03   2.1236794e-04   1.1649248e-04   1.7656876e-04   8.3064736e-08   1.6072091e-02   5.4930249e-10  -1.7809172e+00
   6.8553195e+00   4.2980002e+00   4.7450366e-02   9.5209456e-04   1.1452838e-02   4.4339773e-03   1.9951111e-04   1.6059204e-04   2.1336838e-04   1.3143391e-07   1.8285298e-02   4.9860425e-10  -1.4841267e+00
   7.2351617e+00   4.1869609e+00   3.7857657e-02   1.0107718e-03   8.9011837e-03   7.4935336e-03   2.0157271e-04   1.5377677e-05   2.0899499e-04   7.6040406e-08   1.3381157e-02   6.2017062e-10  -2.1682600e+00
   7.5068526e+00   4.1211527e+00   4.4933825e-02   6.3270465e-04   7.6534060e-03   3.1243524e-03   2.4181093e-04   4.5474596e-06   1.5273127e-04   9.2452550e-08   1.3764510e-02   1.0270465e-09  -2.6634867e+00
   7.3235215e+00   4.1584929e+00   3.9131371e-02   1.1554162e-03   7.4454738e-03   5.0306816e-03   1.9154847e-04   6.8806921e-06   1.5926920e-04   1.5178174e-07   1.2685785e-02   7.9436183e-10  -2.3249826e+00
   7.1190098e+00   4.2256817e+00   4.6635528e-02   1.3643201e-03   5.9347531e-03   7.0099389e-03   2.2770304e-04   6.1861825e-05   1.7293831e-04   5.0918277e-08   1.3502738e-02   5.2216078e-10  -1.8838164e+00
   7.4208217e+00   4.1115372e+00   4.6535382e-02   1.4963401e-03   1.1078625e-02   2.8875885e-03   2.2895582e-04   7.7801041e-06   2.0886106e-04   3.6206240e-08   1.6069263e-02   1.7220739e-09  -2.6197482e+00
   7.4957477e+00   4.0767008e+00   3.8062539e-02   1.2083895e-03   1.1888840e-02   3.1248782e-03   2.4105110e-04   4.6412452e-06   1.5223502e-04   1.4708771e-07   1.3680410e-02   2.2328946e-09  -2.8145451e+00
   7.1863052e+00   4.2213121e+00   3.8422201e-02   9.8595125e-04   6.4569998e-03   1.0217960e-02   2.2307107e-04   2.9136185e-05   2.0399928e-04   4.7188556e-08   1.4224333e-02   4.2536008e-10  -2.0289862e+00
   7.1744335e+00   4.1726586e+00   4.3347867e-02   1.1680317e-03   1.0778825e-02   6.1220116e-03   1.9440825e-04   1.3995139e-05   1.9734567e-04   6.9208870e-08   1.8087012e-02   1.2831132e-09  -2.1378948e+00
   7.3795687e+00   4.1365170e+00   4.1321890e-02   1.1775330e-03   5.2379936e-03   5.2892183e-03   2.2787209e-04   9.6331116e-06   1.9217899e-04   6.1553436e-08   1.1545590e-02   9.6340392e-10  -2.3791123e+00
   7.2542421e+00   4.2084678e+00   4.2626457e-02   7.5874974e-04   1.0106706e-02   2.3494787e-03   2.1197488e-04   3.0604300e-05   2.1580855e-04   6.1921482e-08   1.3607198e-02   4.4883437e-10  -2.2813623e+00
   7.4719135e+00   4.1035386e+00   3.8627162e-02   6.9901036e-04   8.9346045e-03   4.5065074e-03   2.1746649e-04   7.9473055e-06   1.8347014e-04   4.2254681e-08   1.1993036e-02   1.3363993e-09  -2.8041386e+00
   7.1196415e+00   4.2462336e+00   4.8537172e-02   1.2572398e-03   9.6527450e-03   4.8089295e-03   2.2564459e-04   5.4060306e-05   1.6093242e-04   8.1098592e-08   1.7293801e-02   4.3456783e-10  -2.0287113e+00
   7.3829141e+00   4.1650788e+00   4.2115646e-02   7.5734874e-04   1.0554722e-02   5.2034770e-03   2.0236691e-04   1.9686477e-05   2.1929120e-04   2.8640996e-08   1.6739655e-02   7.7508970e-10  -2.5761658e+00
   6.8937397e+00   4.3190094e+00   4.7012657e-02   7.9204057e-04   7.4292098e-03   8.5996476e-03   2.2342734e-04   1.3110578e-04   1.8025764e-04   1.0254363e-07   1.6650816e-02   2.5714523e-10  -1.4560880e+00
   7.0143716e+00   4.2561474e+00   3.8342617e-02   1.4002664e-03   1.2815078e-02   6.4566979e-03   2.2373096e-04   5.7763969e-05   1.9450788e-04   6.3171526e-08   1.7967771e-02   5.0304103e-10  -1.9785633e+00
   7.1215763e+00   4.1965367e+00   4.5057548e-02   1.4274699e-03   6.2855467e-03   4.8428367e-03   2.9726022e-04   2.0632266e-05   1.7695574e-04   7.6926119e-08   1.0913670e-02   6.5179312e-10  -1.8593787e+00
   7.3807414e+00   4.1473082e+00   4.0147644e-02   9.2968736e-04   9.8070150e-03   2.5700724e-03   2.2866271e-04   6.4984105e-06   1.6766946e-04   1.9871168e-07   1.3622742e-02   8.8389867e-10  -2.5496811e+00
   7.1905136e+00   4.1833625e+00   4.3652153e-02   1.2886901e-03   6.9785188e-03   7.9941084e-03   2.0170071e-04   2.5371884e-05   1.9537611e-04   4.7115325e-08   1.4163818e-02   8.4105504e-10  -2.1110652e+00
   7.3510296e+00   4.1807543e+00   4.2446427e-02   1.0398594e-03   6.0294511e-03   3.8334318e-03   2.0611024e-04   2.4556014e-05   1.9196095e-04   2.9198581e-08   1.1176215e-02   4.7975174e-10  -2.3762607e+00
   7.3690130e+00   4.1701322e+00   3.8056209e-02   6.9626867e-04   1.3764788e-02   3.8983376e-03   1.8396635e-04   2.4469509e-05   2.2114445e-04   2.6779529e-08   1.5684841e-02   6.8349085e-10  -2.6499204e+00
   7.1563083e+00   4.1889470e+00   3.3564563e-02   1.2023824e-03   9.1243423e-03   3.3079724e-03   2.3050812e-04   1.9840408e-05   1.6453108e-04   1.6349124e-07   9.7174284e-03   6.0592430e-10  -2.0712590e+00
   7.3478639e+00   4.1299698e+00   3.5145653e-02   1.1936166e-03   8.5917709e-03   6.0415042e-03   1.9162368e-04   9.9769711e-06   1.8902029e-04   5.6336473e-08   1.2980449e-02   1.2627859e-09  -2.5092442e+00
   7.1341986e+00   4.2343106e+00   3.9625676e-02   7.6157920e-04   1.1283384e-02   5.3644627e-03   2.4724304e-04   4.8482694e-05   1.5897604e-04   5.2313659e-08   1.4555770e-02   4.2560514e-10  -2.1811266e+00
   7.1664968e+00   4.1600430e+00   4.5614146e-02   6.6520071e-04   9.2513949e-03   3.6384870e-03   2.4792071e-04   1.5176453e-05   2.1732114e-04   1.3054334e-07   1.3376183e-02   1.2965901e-09  -2.0653166e+00
   7.0065350e+00   4.2538615e+00   4.4502328e-02   8.3457422e-04   8.1782128e-03   4.6471171e-03   2.2635309e-04   8.4566966e-05   1.7416291e-04   6.7998901e-08   1.4334007e-02   5.0139930e-10  -1.7540563e+00
   7.1024811e+00   4.2471453e+00   4.0515167e-02   7.1972842e-04   1.3123703e-02   3.3318757e-03   2.2836625e-04   4.6806204e-05   2.0117854e-04   7.5445261e-08   1.6332054e-02   4.1225018e-10  -2.0834998e+00
   7.0489959e+00   4.2469874e+00   4.5751076e-02   1.1296633e-03   1.3835346e-02   1.0903588e-02   1.9135208e-04   4.8143950e-05   1.7038944e-04   1.6662465e-07   2.5444343e-02   6.7286349e-10  -1.9562969e+00
   7.1524964e+00   4.1815992e+00   4.4825376e-02   1.0109870e-03   5.9443526e-03   4.5297268e-03   2.5995595e-04   1.5277870e-05   2.1379208e-04   1.5661026e-07   1.0229394e-02   7.2880867e-10  -1.8756443e+00
   6.7813383e+00   4.2953704e+00   4.3238955e-02   7.7559489e-04   8.2334449e-03   7.8786831e-03   2.2718948e-04   2.0488226e-04   1.8275153e-04   1.4276537e-07   1.4572604e-02   5.7572119e-10  -1.2984189e+00
   7.7195716e+00   4.0436813e+00   3.8321230e-02   8.6782624e-04   6.6757165e-03   2.0679240e-03   2.4509246e-04   1.8788067e-06   1.5703858e-04   6.7013408e-08   8.3578247e-03   1.5349861e-09  -3.1152225e+00
   7.2643383e+00   4.1602872e+00   3.6879087e-02   1.1493138e-03   8.5645183e-03   7.8268903e-03   1.5857926e-04   1.1217500e-05   1.6661230e-04   9.4863490e-08   1.5715991e-02   1.0892162e-09  -2.2607184e+00
   7.1483331e+00   4.1990292e+00   4.5440638e-02   7.1283575e-04   9.9624036e-03   5.2296119e-03   2.1166222e-04   2.5854164e-05   1.5831882e-04   2.1090083e-07   1.8393507e-02   9.2861987e-10  -2.1177481e+00
   6.9902811e+00   4.2479968e+00   4.3897386e-02   1.0973354e-03   1.1468302e-02   4.8786918e-03   2.1876032e-04   9.0349709e-05   1.9834834e-04   1.1115934e-07   1.6003056e-02   6.2847494e-10  -1.8689178e+00
   6.9208022e+00   4.2847425e+00   4.3887958e-02   1.5115927e-03   1.0164950e-02   6.4721548e-03   2.4727466e-04   1.5251252e-04   1.9773414e-04   6.2344936e-08   1.5733233e-02   4.4366067e-10  -1.6801420e+00
   7.5968447e+00   4.0763578e+00   3.8753942e-02   1.2807627e-03   7.5684995e-03   2.7228427e-03   2.2324107e-04   6.1453134e-06   2.1902870e-04   3.0970506e-08   1.0667037e-02   1.4686326e-09  -2.9077200e+00
   7.1151320e+00   4.2365149e+00   4.4318995e-02   1.0191930e-03   8.2064065e-03   4.7956489e-03   1.8669711e-04   7.0596322e-05   1.6665497e-04   4.6852883e-08   1.3644220e-02   4.5453663e-10  -1.9869724e+00
   7.3938849e+00   4.0970928e+00   3.9675726e-02   8.4228434e-04   6.1839863e-03   5.2745472e-03   2.3637332e-04   7.6447610e-06   2.2146558e-04   5.4545682e-08   9.3570396e-03   1.5042445e-09  -2.4202874e+00
   7.3624236e+00   4.1418070e+00   4.2406979e-02   9.3780049e-04   1.1367823e-02   2.7207877e-03   1.8114234e-04   1.5922832e-05   1.5582271e-04   7.5180666e-08   1.5375808e-02   1.1655800e-09  -2.5116010e+00
   7.1401315e+00   4.1940483e+00   4.1269764e-02   1.0138239e-03   6.3435171e-03   9.5622585e-03   2.3368506e-04   1.7570823e-05   2.0226939e-04   9.4411685e-08   1.5413646e-02   8.4943787e-10  -1.9611874e+00
   7.1577807e+00   4.2201354e+00   4.2512349e-02   1.1746374e-03   9.4052574e-03   5.3194320e-03   1.9574636e-04   4.6816859e-05   2.0440455e-04   2.9430044e-08   1.4514925e-02   5.2245432e-10  -2.1180311e+00
   6.9107295e+00   4.3018203e+00   4.4821973e-02   7.9411960e-04   1.1742099e-02   9.2747779e-03   2.0204832e-04   1.5930442e-04   1.7386531e-04   6.3892056e-08   2.1884950e-02   4.4016735e-10  -1.6970699e+00
   7.1687607e+00   4.1820106e+00   4.2910592e-02   1.2574969e-03   9.9709750e-03   5.6820530e-03   1.8607807e-04   1.8624328e-05   1.9507684e-04   9.0735365e-08   1.5722587e-02   9.8815270e-10  -2.1453700e+00
   7.2309441e+00   4.1596374e+00   4.4173074e-02   6.0335204e-04   8.9489125e-03   3.4482482e-03   2.0829218e-04   1.3243929e-05   1.6619568e-04   2.8007313e-07   1.2683435e-02   1.0282470e-09  -2.2525903e+00
   6.9265147e+00   4.2532381e+00   4.2615238e-02   7.7099349e-04   5.5744520e-03   1.0077448e-02   2.3222081e-04   6.6164359e-05   1.7843614e-04   1.8113748e-07   1.5476312e-02   6.4217150e-10  -1.4595942e+00
   7.1468211e+00   4.2134054e+00   3.9101305e-02   1.4423608e-03   8.2907002e-03   6.3108205e-03   1.8913481e-04   5.5465104e-05   1.5409425e-04   5.8252215e-08   1.3907614e-02   6.1083771e-10  -2.0757009e+00
   7.3383212e+00   4.1388192e+00   4.2044215e-02   1.1441650e-03   7.9923372e-03   3.1120440e-03   2.2416583e-04   2.1571557e-05   2.0164607e-04   3.4580672e-08   1.0025383e-02   9.2353743e-10  -2.3719438e+00
   7.1889739e+00   4.1951504e+00   3.8235704e-02   1.1093367e-03   1.0160339e-02   7.4446731e-03   2.0228278e-04   2.2635244e-05   1.7873919e-04   1.0739151e-07   1.7154217e-02   7.9789567e-10  -2.2297491e+00
   7.2017888e+00   4.1930645e+00   4.1188436e-02   9.1806285e-04   9.6362774e-03   3.7153761e-03   2.7377271e-04   3.9345276e-05   2.0426931e-04   5.7034205e-08   1.2424659e-02   6.4599259e-10  -2.2030918e+00
   7.0251007e+00   4.2548377e+00   4.1742411e-02   1.0838623e-03   5.7665387e-03   8.9312450e-03   2.4660524e-04   4.0317604e-05   2.0545946e-04   5.9472108e-08   1.4563943e-02   4.0892723e-10  -1.6956104e+00
   7.0776458e+00   4.2265492e+00   4.3041340e-02   1.2265373e-03   1.0919953e-02   4.2552485e-03   2.3868134e-04   4.1436383e-05   1.5187362e-04   9.5134263e-08   1.5806535e-02   6.2523143e-10  -1.9219896e+00
   6.8903309e+00   4.2742899e+00   4.1671441e-02   1.0198690e-03   5.4282724e-03   1.0695793e-02   2.3827775e-04   5.9853542e-05   1.9141995e-04   1.2763349e-07   1.4447393e-02   4.4816833e-10  -1.4028808e+00
   7.2810627e+00   4.1705541e+00   4.0871921e-02   1.0723919e-03   7.2329707e-03   5.2016802e-03   2.2078001e-04   3.1468890e-05   1.9679534e-04   6.4050560e-08   1.2789069e-02   7.9220121e-10  -2.2197600e+00
   7.2653546e+00   4.1530212e+00   4.0191455e-02   9.8336978e-04   6.3140481e-03   5.7130846e-03   2.4330833e-04   1.6278844e-05   1.6937227e-04   1.2310599e-07   1.2069752e-02   1.0350612e-09  -2.2387293e+00
   7.5617348e+00   4.0742906e+00   3.9983622e-02   1.2714503e-03   1.0061450e-02   4.6371401e-03   2.2209523e-04   3.2508531e-06   1.5892180e-04   6.9537079e-08   1.5566006e-02   2.2290246e-09  -2.8954307e+00
   7.1938787e+00   4.2077367e+00   4.1080994e-02   1.1637352e-03   9.0980974e-03   3.3514994e-03   1.8932561e-04   2.1664971e-05   2.1636996e-04   1.1909031e-07   1.2900341e-02   5.0235171e-10  -2.1872911e+00
   6.9353794e+00   4.2256302e+00   4.2464481e-02   1.3412322e-03   5.3614868e-03   9.0920681e-03   1.9911421e-04   4.3809301e-05   2.1721768e-04   1.2154902e-07   1.2385341e-02   7.9798299e-10  -1.4568597e+00
   7.3310210e+00   4.1902638e+00   3.9815069e-02   8.6716451e-04   8.6999218e-03   3.6299922e-03   1.9955953e-04   2.5225634e-05   2.1822016e-04   6.0343631e-08   1.2886185e-02   4.7425686e-10  -2.4543695e+00
   7.1358319e+00   4.1815336e+00   4.5343282e-02   1.2412011e-03   8.3067569e-03   4.6061031e-03   2.0621969e-04   2.0671848e-05   1.7575684e-04   1.4391171e-07   1.5468576e-02   1.1382912e-09  -2.0034863e+00
   7.0591998e+00   4.2330325e+00   3.5261484e-02   1.0403495e-03   6.4457408e-03   7.7249086e-03   2.0223426e-04   5.9889359e-05   1.5808711e-04   5.3810483e-08   1.1055104e-02   4.5618357e-10  -1.8578514e+00
   7.0518017e+00   4.2022520e+00   4.4552632e-02   1.2573719e-03   5.3136808e-03   6.0997576e-03   1.9782476e-04   5.0469301e-05   2.0669967e-04   4.8937437e-08   1.1551336e-02   8.4042554e-10  -1.6174021e+00
   7.1958788e+00   4.1777836e+00   4.2287339e-02   7.3918632e-04   9.6087161e-03   2.4857707e-03   2.3596646e-04   1.3633183e-05   1.9628043e-04   1.3423296e-07   1.3245656e-02   8.6475006e-10  -2.1209527e+00
   7.4604238e+00   4.1423068e+00   4.0465779e-02   1.2622679e-03   6.4294135e-03   5.8418541e-03   2.1182289e-04   1.1974781e-05   1.7585105e-04   3.2527455e-08   1.2121469e-02   7.0676648e-10  -2.4862288e+00
   7.2266826e+00   4.2115234e+00   4.8241718e-02   7.4425797e-04   1.0784405e-02   4.1001509e-03   1.8526840e-04   1.4766171e-05   1.5656085e-04   1.8142489e-07   1.8278446e-02   5.5273837e-10  -2.1965429e+00
   7.2869500e+00   4.1855114e+00   4.1097867e-02   7.8425822e-04   9.4925680e-03   5.2208438e-03   1.8628084e-04   1.0498724e-05   1.6507901e-04   1.8888542e-07   1.5973120e-02   6.5914879e-10  -2.4240509e+00
   7.0180197e+00   4.2158824e+00   4.2809465e-02   1.1687653e-03   1.1121092e-02   3.6290493e-03   1.8537592e-04   3.9559490e-05   1.7456313e-04   1.3754216e-07   1.3500580e-02   7.8378069e-10  -1.8787224e+00
   7.2265163e+00   4.1783953e+00   4.0773241e-02   7.2597695e-04   1.4605144e-02   4.3037984e-03   2.2170312e-04   1.8882298e-05   1.7219081e-04   1.2544723e-07   1.7578462e-02   9.4636365e-10  -2.3553059e+00
   7.4987309e+00   4.1047031e+00   4.1629322e-02   6.9127246e-04   7.2434922e-03   2.8292218e-03   2.0973982e-04   3.4989883e-06   2.0382228e-04   1.3487730e-07   1.0814045e-02   1.1345879e-09  -2.7585201e+00
   6.9507541e+00   4.2477903e+00   4.7536135e-02   1.1982241e-03   7.3691692e-03   5.7844526e-03   2.4004745e-04   4.7219621e-05   1.6642948e-04   2.0820196e-07   1.4813888e-02   6.1641483e-10  -1.6476797e+00
   7.0613502e+00   4.2521548e+00   4.1478985e-02   6.7225593e-04   1.3522669e-02   6.6558011e-03   1.8965733e-04   4.5028372e-05   1.8858841e-04   1.3269889e-07   1.9765368e-02   4.8703924e-10  -2.1079352e+00
   7.4601062e+00   4.1388364e+00   4.3613743e-02   8.8444133e-04   6.1928668e-03   5.4883582e-03   1.7492235e-04   1.4257655e-05   1.6241215e-04   4.1090592e-08   1.4188431e-02   9.0043691e-10  -2.5926633e+00
   6.9601665e+00   4.2379177e+00   4.2048184e-02   7.7129642e-04   7.6229163e-03   3.7925073e-03   2.0019211e-04   9.9201679e-05   1.8414192e-04   1.1159229e-07   1.0915670e-02   6.3787161e-10  -1.6761919e+00
   7.4094973e+00   4.0915348e+00   4.3024169e-02   1.0848773e-03   4.1227899e-03   6.4418769e-03   2.3379758e-04   6.3729691e-06   1.7772085e-04   5.3636090e-08   1.0249557e-02   1.7594841e-09  -2.3408014e+00
   6.9217924e+00   4.2886371e+00   4.2762931e-02   9.4166503e-04   7.1969494e-03   1.0051375e-02   2.0380657e-04   1.6078759e-04   1.5524255e-04   7.5868355e-08   1.7703903e-02   4.6296963e-10  -1.5141503e+00
   7.2647967e+00   4.2164865e+00   4.3510445e-02   1.1998454e-03   1.2405400e-02   9.5594033e-03   1.8607324e-04   1.6725935e-05   1.8386913e-04   4.6713956e-08   2.5020980e-02   5.7539281e-10  -2.4443693e+00
   7.2771878e+00   4.1869879e+00   4.0076511e-02   1.2026258e-03   8.9358484e-03   4.7584290e-03   2.5987529e-04   3.0447422e-05   1.9681019e-04   6.2619513e-08   1.2596002e-02   5.6617599e-10  -2.2570877e+00
   7.2790104e+00   4.1558608e+00   4.1311578e-02   6.4415188e-04   1.1221633e-02   3.0837365e-03   1.8014295e-04   2.0868797e-05   1.5115064e-04   5.8889263e-08   1.3190184e-02   9.9660210e-10  -2.3942022e+00
   7.4176813e+00   4.0742001e+00   4.0673028e-02   1.2968082e-03   9.0095362e-03   2.2238191e-03   2.1876525e-04   5.1563981e-06   1.7644417e-04   2.7060092e-07   9.6067025e-03   2.1611437e-09  -2.6042486e+00
   6.9336503e+00   4.2635535e+00   4.1744487e-02   1.5107519e-03   9.6421283e-03   3.4712887e-03   2.2634574e-04   1.3089095e-04   1.8318773e-04   1.1462023e-07   1.2815210e-02   5.2607342e-10  -1.6709172e+00
   7.2658743e+00   4.2075961e+00   4.0605091e-02   8.4638984e-04   7.0771299e-03   4.5329343e-03   2.3216065e-04   3.5182751e-05   1.7629492e-04   6.9713192e-08   1.0972513e-02   3.6982368e-10  -2.2209942e+00
   7.2513384e+00   4.1589591e+00   4.2290887e-02   1.3508555e-03   6.1409400e-03   6.7897357e-03   2.1990338e-04   1.0432188e-05   2.1981238e-04   1.2899567e-07   1.3325406e-02   1.0201496e-09  -2.1760390e+00
   7.1758865e+00   4.1921768e+00   4.5429743e-02   1.0818902e-03   6.9086173e-03   7.5107570e-03   2.3216308e-04   1.3560312e-05   1.9751053e-04   1.4882860e-07   1.5323585e-02   7.7983922e-10  -2.0012314e+00
   7.5155856e+00   4.0933569e+00   4.0572411e-02   1.4626925e-03   6.2624875e-03   4.9073514e-03   1.8506658e-04   3.6733504e-06   1.6107694e-04   7.2352206e-08   1.2686162e-02   1.5489173e-09  -2.7324867e+00
   7.1937333e+00   4.1538271e+00   4.4123666e-02   1.1929536e-03   7.9771494e-03   6.0955746e-03   1.7541869e-04   1.2356367e-05   1.6253521e-04   5.6145620e-08   1.4380248e-02   1.4098985e-09  -2.1317695e+00
   7.1501051e+00   4.2288804e+00   4.0795631e-02   6.5391752e-04   1.0514878e-02   6.8928627e-03   2.0761183e-04   2.0533375e-05   1.7051715e-04   7.2805012e-08   1.6830258e-02   4.6671870e-10  -2.1417525e+00
   7.0915034e+00   4.2225344e+00   4.4390035e-02   1.3429033e-03   5.4135083e-03   7.1892954e-03   2.6170965e-04   3.9057621e-05   1.8238502e-04   3.4681512e-08   1.1596479e-02   4.8843400e-10  -1.7994483e+00
   7.3512407e+00   4.1470917e+00   4.6519942e-02   8.6834770e-04   1.1898393e-02   2.7123582e-03   1.9154140e-04   7.6527345e-06   1.7192746e-04   1.1628187e-07   1.7333474e-02   1.1677723e-09  -2.5110838e+00
   7.2782794e+00   4.1717589e+00   4.0472026e-02   9.9348267e-04   9.7380675e-03   6.3611412e-03   2.2534897e-04   1.6320139e-05   2.0577975e-04   4.6276894e-08   1.5737101e-02   8.5672401e-10  -2.4089959e+00
   6.7943780e+00   4.2653143e+00   4.2755170e-02   9.7676890e-04   8.1843204e-03   8.5044368e-03   2.4557380e-04   7.3629885e-05   1.6525875e-04   1.8815071e-07   1.3957314e-02   7.1396294e-10  -1.3177483e+00
   6.9645052e+00   4.2568669e+00   4.2169171e-02   1.5258638e-03   1.5936889e-02   5.0431580e-03   1.9996774e-04   7.2959218e-05   1.7833272e-04   1.0073290e-07   1.9989509e-02   6.4466852e-10  -1.8711040e+00
   6.7396666e+00   4.3326491e+00   4.0061606e-02   7.6128253e-04   9.1701002e-03   7.8219206e-03   2.0608299e-04   1.8405167e-04   1.5913426e-04   1.6182849e-07   1.3421201e-02   2.9496005e-10  -1.2739291e+00
   6.8952792e+00   4.2964266e+00   3.5703011e-02   5.9380820e-04   1.1696584e-02   4.7263903e-03   1.8931228e-04   8.3264142e-05   1.5000796e-04   2.9836887e-07   1.2986458e-02   2.8448468e-10  -1.7051060e+00
   7.3960070e+00   4.1109259e+00   3.7668513e-02   1.2541523e-03   5.3116559e-03   4.5684100e-03   2.4454606e-04   5.9151368e-06   2.0407228e-04   5.2074076e-08   8.9937351e-03   1.1517720e-09  -2.3522397e+00
   7.4273930e+00   4.1229613e+00   4.5368206e-02   1.3444426e-03   4.8680741e-03   8.0717558e-03   1.8879905e-04   8.8975929e-06   2.1600355e-04   2.3383248e-08   1.3453038e-02   1.1854537e-09  -2.3890766e+00
   7.4129740e+00   4.1122406e+00   4.1959243e-02   1.0519571e-03   7.6768815e-03   8.5587783e-03   2.1937172e-04   6.2788190e-06   2.2115226e-04   2.9214016e-08   1.5219456e-02   1.6080968e-09  -2.5281146e+00
   7.3612556e+00   4.1473620e+00   4.2002402e-02   1.1827306e-03   7.7046009e-03   5.7621438e-03   2.3039347e-04   1.1183055e-05   1.7042173e-04   7.3797200e-08   1.4092011e-02   9.6259828e-10  -2.3894796e+00
   7.0334834e+00   4.2886566e+00   4.9555065e-02   9.7295632e-04   1.1816239e-02   6.0704096e-03   1.9029022e-04   6.7793167e-05   1.5971408e-04   7.4726716e-08   2.0100673e-02   2.9633610e-10  -1.9673295e+00
   7.0900013e+00   4.2694518e+00   4.2881675e-02   9.3779657e-04   1.3969483e-02   4.4837364e-03   1.8581123e-04   5.3740147e-05   1.4926011e-04   1.2100639e-07   1.9695594e-02   3.3805540e-10  -2.1105214e+00
   6.7853594e+00   4.3140312e+00   4.8741157e-02   1.2096271e-03   7.7925796e-03   8.0770789e-03   2.0363324e-04   1.1213248e-04   1.5448000e-04   1.7985100e-07   1.4829498e-02   3.3903091e-10  -1.1961161e+00
   7.2295941e+00   4.1737188e+00   4.1471870e-02   6.5053922e-04   1.1426782e-02   4.6527481e-03   1.9016352e-04   1.8451784e-05   1.6792626e-04   9.2673051e-08   1.5406412e-02   9.3422555e-10  -2.2525226e+00
   7.1991853e+00   4.1711645e+00   3.7713986e-02   1.1329213e-03   8.3151288e-03   4.7303992e-03   2.2086453e-04   2.6604584e-05   1.9915858e-04   5.5247143e-08   1.1379361e-02   8.6647298e-10  -2.0827840e+00
   7.1109987e+00   4.2273008e+00   4.2534787e-02   9.8161152e-04   9.9181554e-03   3.7659026e-03   2.6521116e-04   2.6516037e-05   1.5407908e-04   1.4152113e-07   1.2581459e-02   4.3234586e-10  -1.9958132e+00
   7.2700281e+00   4.1878136e+00   4.8617349e-02   7.5130148e-04   9.2315282e-03   5.1882255e-03   2.2214278e-04   1.9677201e-05   1.8637914e-04   8.9320323e-08   1.6819445e-02   7.0904859e-10  -2.2890833e+00
   7.2088946e+00   4.1810783e+00   4.4680999e-02   8.4673985e-04   4.3308299e-03   7.1899913e-03   1.9422028e-04   2.6205675e-05   1.7693791e-04   7.0642589e-08   1.1475190e-02   7.1316005e-10  -1.9518039e+00
   7.4970217e+00   4.1238666e+00   4.3424264e-02   1.0163371e-03   8.4760862e-03   3.0718261e-03   1.9501762e-04   1.1622493e-05   1.4954665e-04   6.6985419e-08   1.3563401e-02   1.0098082e-09  -2.7604065e+00
   6.9017010e+00   4.2584052e+00   4.4929211e-02   8.1650001e-04   8.8075637e-03   5.6066637e-03   1.7728318e-04   6.1714055e-05   1.5458724e-04   2.3662614e-07   1.5085863e-02   6.1913640e-10  -1.5335716e+00
   7.3944556e+00   4.1298653e+00   4.0584361e-02   1.0768617e-03   9.2781806e-03   4.3882486e-03   1.8365993e-04   6.2035484e-06   1.6219117e-04   1.0433932e-07   1.3106860e-02   1.0981798e-09  -2.6728169e+00
   7.4272989e+00   4.1229924e+00   4.3453440e-02   7.0120749e-04   5.9200153e-03   3.9677931e-03   2.1933707e-04   8.8519148e-06   1.9667171e-04   4.0636749e-08   1.0219444e-02   9.5302199e-10  -2.4201217e+00
   7.1539728e+00   4.2149647e+00   4.1892307e-02   9.1946530e-04   8.3750889e-03   1.9635476e-03   2.1227710e-04   3.6312594e-05   2.1777396e-04   7.8150933e-08   1.0403395e-02   4.3536509e-10  -2.0210283e+00
   6.7828215e+00   4.3024403e+00   4.6932652e-02   8.0027651e-04   7.6249854e-03   8.8698021e-03   1.9379311e-04   1.4886000e-04   2.1681475e-04   1.2068746e-07   1.8033088e-02   5.5573094e-10  -1.2914560e+00
   7.4116951e+00   4.1261429e+00   4.4215894e-02   7.7190301e-04   1.0362904e-02   8.1138485e-03   1.6646609e-04   5.6717618e-06   1.5777916e-04   5.9443869e-08   1.9001145e-02   1.5033192e-09  -2.7055401e+00
   7.3875807e+00   4.1533058e+00   4.0895959e-02   1.2392864e-03   1.1488911e-02   4.0822303e-03   1.6345480e-04   1.9383024e-05   1.8839775e-04   4.2304199e-08   1.7049870e-02   9.7270175e-10  -2.6194490e+00
   7.3693756e+00   4.1448779e+00   4.2449989e-02   1.2183282e-03   1.0740445e-02   4.2391174e-03   1.6256329e-04   1.0638256e-05   1.5221047e-04   9.2844403e-08   1.7584521e-02   1.1993278e-09  -2.5661147e+00
   6.9831478e+00   4.2514801e+00   4.3973560e-02   1.3674298e-03   5.6017123e-03   6.1310966e-03   2.0127573e-04   6.6619175e-05   2.1028445e-04   1.0154146e-07   1.1344073e-02   4.3304892e-10  -1.6043856e+00
   6.9773451e+00   4.2670381e+00   4.2341684e-02   1.6090510e-03   9.3542593e-03   9.3272174e-03   1.9193063e-04   8.2587247e-05   1.9126883e-04   6.8904681e-08   1.7413142e-02   4.7602552e-10  -1.7856352e+00
   7.3512950e+00   4.1593751e+00   4.1353578e-02   1.3020593e-03   5.3365393e-03   3.5457137e-03   2.5626818e-04   1.7471763e-05   1.9663020e-04   4.2454156e-08   9.5866212e-03   6.0329765e-10  -2.2495597e+00
   7.1237352e+00   4.2452372e+00   4.6020949e-02   1.4696136e-03   6.6114256e-03   8.0666132e-03   2.2577450e-04   4.7136615e-05   1.8943514e-04   2.2338820e-08   1.4989003e-02   3.6984844e-10  -1.8427715e+00
   7.2858497e+00   4.1386578e+00   3.8916395e-02   9.5958026e-04   7.8155430e-03   7.1914777e-03   2.5225977e-04   1.7362245e-05   2.0195699e-04   4.2719248e-08   1.1850683e-02   1.1808002e-09  -2.2336443e+00
   7.3016359e+00   4.1713221e+00   4.1913385e-02   7.4774433e-04   1.1171873e-02   4.7281445e-03   2.0014841e-04   1.2848140e-05   1.5826319e-04   1.7130211e-07   1.5341021e-02   7.7094449e-10  -2.3808473e+00
   7.4649285e+00   4.1063495e+00   3.9081766e-02   7.8137247e-04   8.9134189e-03   2.3470131e-03   2.3716889e-04   5.4554481e-06   2.1477763e-04   1.5707231e-07   1.1317355e-02   1.2523619e-09  -2.6721770e+00
   7.3909217e+00   4.1239830e+00   4.2700840e-02   1.2632951e-03   1.0019752e-02   3.8169828e-03   2.1458326e-04   9.1286554e-06   1.6999137e-04   1.2576450e-07   1.4507307e-02   1.3723514e-09  -2.5659296e+00
   7.1599340e+00   4.2192448e+00   4.4528997e-02   1.1806089e-03   8.9612314e-03   7.7744535e-03   1.8918277e-04   4.4568930e-05   2.0411939e-04   2.2828090e-08   1.9168444e-02   6.6980838e-10  -2.1158617e+00
   7.0908586e+00   4.2155696e+00   4.4462006e-02   8.7000576e-04   3.9371281e-03   7.4162053e-03   2.5962392e-04   3.2174131e-05   1.7346653e-04   6.0095259e-08   1.1990638e-02   5.7788818e-10  -1.6884041e+00
   7.3551059e+00   4.1520847e+00   4.3541993e-02   1.1900030e-03   8.3181310e-03   4.7677403e-03   2.2694646e-04   9.7412349e-06   2.2034320e-04   6.8142850e-08   1.2537320e-02   7.9052170e-10  -2.3860422e+00
   7.3971120e+00   4.0905432e+00   3.9879916e-02   8.5929781e-04   8.8469490e-03   2.4690860e-03   1.9771392e-04   6.4843214e-06   1.6449413e-04   2.2996021e-07   1.0680511e-02   1.9112372e-09  -2.5701318e+00
   7.3643072e+00   4.1483787e+00   3.9272261e-02   5.5248240e-04   8.9540296e-03   3.2313651e-03   2.2959501e-04   9.9555176e-06   1.9923073e-04   1.4179286e-07   1.2615339e-02   8.5991493e-10  -2.4913276e+00
   7.2922372e+00   4.1704923e+00   3.8365763e-02   1.0801997e-03   6.0763776e-03   4.8480656e-03   2.0521078e-04   1.6469562e-05   1.5243710e-04   8.7978481e-08   1.0758063e-02   6.3490411e-10  -2.2329252e+00
   7.0425462e+00   4.2391111e+00   4.5464228e-02   1.5118550e-03   1.1921408e-02   6.1815934e-03   1.9077400e-04   5.7066639e-05   1.5609388e-04   1.7922674e-07   2.1185135e-02   7.3784576e-10  -1.8488062e+00
   7.0959000e+00   4.2273766e+00   3.5788647e-02   6.9185766e-04   9.3073673e-03   4.8428203e-03   1.9519413e-04   4.6851499e-05   2.1680071e-04   8.0095924e-08   1.2585872e-02   4.9503911e-10  -2.0115401e+00
   7.3092648e+00   4.1316978e+00   4.1074742e-02   1.2898615e-03   8.0906345e-03   3.7320773e-03   1.8885630e-04   7.3032218e-06   1.7404935e-04   2.1003735e-07   1.2501123e-02   1.3442918e-09  -2.4406525e+00
   7.1031048e+00   4.2106676e+00   4.5191307e-02   1.0080503e-03   6.3193391e-03   6.0293310e-03   1.7495954e-04   4.4171589e-05   1.6124712e-04   1.0729428e-07   1.4153817e-02   7.3049703e-10  -1.7915778e+00
   7.2826515e+00   4.1854814e+00   4.2690782e-02   8.2098431e-04   5.4933001e-03   5.2641416e-03   2.0970966e-04   3.2774554e-05   1.5476198e-04   4.5103388e-08   1.1604496e-02   5.5812065e-10  -2.0843184e+00
   7.2459737e+00   4.1771027e+00   4.2084717e-02   1.2240654e-03   6.6509883e-03   4.6301425e-03   2.2235041e-04   1.6884133e-05   2.1649764e-04   7.7697538e-08   1.1984879e-02   7.0303012e-10  -2.1381326e+00
   7.3429176e+00   4.1352798e+00   3.9106090e-02   8.3357053e-04   9.6348174e-03   3.5672530e-03   2.3900215e-04   5.9428279e-06   1.6218766e-04   1.0272484e-07   1.0630300e-02   9.3593522e-10  -2.5399357e+00
   6.9170282e+00   4.2773756e+00   4.2798749e-02   6.8226964e-04   1.3486516e-02   6.9473997e-03   2.0609596e-04   4.0233309e-05   1.5437024e-04   2.2025141e-07   1.9439442e-02   4.6450455e-10  -1.7039365e+00
   7.0847038e+00   4.2248494e+00   4.0363052e-02   8.7217844e-04   4.1001774e-03   6.4579818e-03   2.0771215e-04   5.2630337e-05   1.9237453e-04   7.3809651e-08   9.9540106e-03   4.5103557e-10  -1.6891814e+00
   7.0140417e+00   4.2504093e+00   4.6226953e-02   9.0092289e-04   6.3214508e-03   6.4798220e-03   2.3218770e-04   5.8365292e-05   1.8423154e-04   5.2665026e-08   1.3564257e-02   4.5457441e-10  -1.6168791e+00
   7.2749809e+00   4.1995092e+00   3.9301483e-02   8.7119952e-04   5.8312806e-03   8.6133845e-03   1.9629003e-04   2.0396502e-05   1.7252699e-04   3.9922235e-08   1.4109747e-02   4.8861289e-10  -2.1640893e+00
   7.0587428e+00   4.2551608e+00   4.5754537e-02   7.3071237e-04   1.0720485e-02   7.1314476e-03   1.5677543e-04   2.9447350e-05   1.5377529e-04   1.8398183e-07   1.9183220e-02   4.4007227e-10  -1.9650282e+00
   7.1812798e+00   4.2315371e+00   4.1917791e-02   8.2218136e-04   7.5543277e-03   7.1909289e-03   1.6043129e-04   4.1881960e-05   1.9100057e-04   5.5060860e-08   1.5436672e-02   4.1323185e-10  -1.9794002e+00
   6.7547530e+00   4.2919578e+00   4.5136243e-02   8.4600981e-04   6.9618152e-03   9.1439742e-03   2.4816165e-04   1.9716888e-04   1.6525047e-04   1.0675094e-07   1.3487413e-02   5.9783104e-10  -1.1493380e+00
   7.4566502e+00   4.1234630e+00   4.2515704e-02   9.3719039e-04   8.3432599e-03   2.3337345e-03   2.6725994e-04   1.3024766e-05   1.9170311e-04   4.5528628e-08   1.0327615e-02   8.7941434e-10  -2.6340338e+00
   7.2875789e+00   4.1883005e+00   3.8419668e-02   1.2561832e-03   8.2153294e-03   3.9172694e-03   2.4486005e-04   2.1273357e-05   1.8471137e-04   2.7794955e-08   1.1359256e-02   4.8604894e-10  -2.4064906e+00
   7.2825698e+00   4.1743347e+00   4.2515993e-02   1.0581888e-03   5.2632177e-03   5.5268752e-03   2.6003074e-04   1.0619228e-05   2.1384241e-04   3.0571153e-08   1.2003127e-02   6.5640090e-10  -2.1332345e+00
   7.0530576e+00   4.2331872e+00   4.7591910e-02   1.0971292e-03   6.1952759e-03   1.1545307e-02   1.8548358e-04   5.8407567e-05   1.6595161e-04   9.0575017e-08   1.9329021e-02   7.2956445e-10  -1.7425771e+00
   7.2713650e+00   4.1979943e+00   4.7022805e-02   1.3909727e-03   7.5945215e-03   9.1583425e-03   1.9830285e-04   3.6611134e-05   1.8548576e-04   2.7147682e-08   1.9294927e-02   6.9387906e-10  -2.2651021e+00
   7.1873492e+00   4.2178445e+00   4.6108138e-02   7.9423482e-04   1.1702992e-02   6.2331130e-03   1.9272721e-04   2.8008465e-05   1.6756623e-04   1.0187662e-07   1.8986543e-02   5.7843499e-10  -2.2453757e+00
   7.1035020e+00   4.2198612e+00   5.3412628e-02   7.8756189e-04   8.9667625e-03   3.7957557e-03   1.8297054e-04   3.8893604e-05   1.9317200e-04   1.3635453e-07   1.6335329e-02   6.7566212e-10  -1.9004093e+00
   7.3430059e+00   4.1453959e+00   4.1520797e-02   1.1411845e-03   8.0227366e-03   3.3370477e-03   2.0542672e-04   1.1060224e-05   1.9393103e-04   3.4977281e-08   1.3252219e-02   1.0302016e-09  -2.4568597e+00
   7.0792544e+00   4.2650728e+00   4.0423997e-02   1.0924512e-03   6.3637287e-03   6.8545407e-03   2.2433181e-04   7.1359317e-05   2.0027472e-04   9.2253723e-08   1.2887548e-02   2.8528927e-10  -1.8367126e+00
   7.1116775e+00   4.2285552e+00   4.6644290e-02   1.4736312e-03   7.3703768e-03   5.0629081e-03   1.9093619e-04   3.4933568e-05   1.5602830e-04   1.1927010e-07   1.5559894e-02   5.4429122e-10  -1.8737320e+00
   6.9654876e+00   4.2318797e+00   4.5165295e-02   1.2863118e-03   7.5049221e-03   7.8095530e-03   2.6401072e-04   3.5463567e-05   1.6306170e-04   1.5594881e-07   1.3851845e-02   6.8705468e-10  -1.5517724e+00
   7.0764466e+00   4.2099470e+00   4.4216673e-02   1.7537035e-03   6.9903236e-03   5.6499667e-03   2.4399346e-04   4.6017510e-05   1.5800659e-04   1.8103710e-07   1.4562775e-02   8.2818721e-10  -1.7924473e+00
   7.3267229e+00   4.1295646e+00   3.8140399e-02   8.3521584e-04   9.4620999e-03   4.5087330e-03   1.9489785e-04   7.3263471e-06   1.6417471e-04   1.1838992e-07   1.3612128e-02   1.4054581e-09  -2.4454760e+00
   7.2949314e+00   4.1405440e+00   4.2686585e-02   8.7839137e-04   7.8870410e-03   4.2440073e-03   2.3964374e-04   1.2813905e-05   2.1391078e-04   4.7162774e-08   1.3684570e-02   1.3230039e-09  -2.3719776e+00
   6.9599666e+00   4.2151224e+00   3.9914591e-02   1.0372488e-03   5.6639267e-03   5.0652304e-03   2.5487985e-04   4.5284075e-05   1.7235861e-04   1.2923811e-07   9.0077763e-03   7.0358637e-10  -1.4770933e+00
   7.6958904e+00   4.0271104e+00   3.9780288e-02   7.6958155e-04   9.3161302e-03   2.1127511e-03   2.3738621e-04   1.9919820e-06   1.6048606e-04   9.0430978e-08   1.1143671e-02   2.7820352e-09  -3.1380631e+00
   6.8696182e+00   4.2502890e+00   4.5021183e-02   7.1174596e-04   8.3100032e-03   6.0896455e-03   2.3098659e-04   7.7261731e-05   1.5853888e-04   1.7527203e-07   1.3322153e-02   7.3248810e-10  -1.5338009e+00
   7.2465772e+00   4.1707572e+00   3.9140682e-02   1.2087919e-03   1.1219812e-02   4.4262126e-03   2.5637781e-04   1.0729588e-05   1.7210687e-04   5.7786450e-08   1.3226788e-02   7.8635700e-10  -2.3156707e+00
   7.3130681e+00   4.1607492e+00   4.6995506e-02   8.8570185e-04   9.2212429e-03   4.5213118e-03   1.8307244e-04   1.6079774e-05   2.1011975e-04   1.1507963e-07   1.7274989e-02   1.0625775e-09  -2.3217204e+00
   7.0576153e+00   4.2179811e+00   4.6439869e-02   1.1073532e-03   7.0390846e-03   5.4231587e-03   2.1480291e-04   7.0666754e-05   1.5744999e-04   8.7228480e-08   1.2470128e-02   6.9168926e-10  -1.7826439e+00
   6.9515074e+00   4.2353237e+00   4.1951136e-02   1.0155900e-03   8.4090546e-03   6.9329529e-03   2.0466806e-04   6.2700885e-05   2.0219396e-04   8.6748404e-08   1.3256728e-02   7.0509920e-10  -1.6563066e+00
   7.1851696e+00   4.2110135e+00   4.2042243e-02   1.2167540e-03   1.1170476e-02   4.5100912e-03   1.7779610e-04   2.2934406e-05   1.9958058e-04   1.2498480e-07   1.7258927e-02   6.1832830e-10  -2.2720651e+00
   7.1395377e+00   4.2367832e+00   4.1738558e-02   1.3815970e-03   1.1235462e-02   6.3946586e-03   1.7994295e-04   3.0272850e-05   1.8191478e-04   1.6472199e-07   1.7174596e-02   4.3524272e-10  -2.1031709e+00
   6.7223024e+00   4.3589358e+00   3.9772604e-02   9.6454069e-04   8.4175100e-03   8.3543917e-03   2.2549962e-04   3.0636600e-04   1.8362212e-04   1.3631125e-07   1.5162586e-02   2.6226044e-10  -1.2528278e+00
   7.4729347e+00   4.0827600e+00   4.0411704e-02   8.9736572e-04   7.7855936e-03   5.8498147e-03   1.9546363e-04   5.1306995e-06   1.5006552e-04   7.0456172e-08   1.2250126e-02   1.9564569e-09  -2.7326747e+00
   7.4138137e+00   4.1107673e+00   4.6696887e-02   1.2502567e-03   8.3868649e-03   5.2318582e-03   1.7445230e-04   5.3078801e-06   1.9003214e-04   9.3615219e-08   1.4694834e-02   1.6261695e-09  -2.4799596e+00
   7.0014442e+00   4.2693835e+00   4.0107626e-02   1.4708671e-03   7.7586908e-03   9.4345342e-03   2.3106895e-04   5.6701775e-05   1.9869728e-04   5.2687856e-08   1.5064549e-02   3.5128500e-10  -1.7507962e+00
   7.1124560e+00   4.2369259e+00   4.4208706e-02   1.4817341e-03   1.1191565e-02   4.0934576e-03   2.1287599e-04   5.1114425e-05   1.7402853e-04   8.5360614e-08   1.6557601e-02   4.9967833e-10  -2.0569287e+00
   7.2183120e+00   4.1657669e+00   4.3891169e-02   7.6123596e-04   5.2469206e-03   5.9857708e-03   1.8719745e-04   2.2903819e-05   1.8293846e-04   6.3507835e-08   1.3079174e-02   1.0509337e-09  -2.0640437e+00
   7.3654579e+00   4.1746014e+00   4.7403539e-02   1.4336530e-03   9.7885907e-03   3.4260826e-03   1.8097834e-04   1.2005473e-05   1.8243368e-04   5.8863200e-08   1.5644575e-02   6.3273547e-10  -2.5149885e+00
   6.9516594e+00   4.2507762e+00   4.1302897e-02   8.1216561e-04   6.4475803e-03   1.0319350e-02   1.7410005e-04   7.4265912e-05   2.0627597e-04   1.3893386e-07   1.6293211e-02   6.5898324e-10  -1.5724178e+00
   6.9115026e+00   4.3053013e+00   4.1144568e-02   8.1063980e-04   1.1499529e-02   9.4452801e-03   1.9114458e-04   1.4417448e-04   1.8439086e-04   5.2541698e-08   2.1361501e-02   3.9420322e-10  -1.6548623e+00
   7.1415562e+00   4.2077522e+00   4.1550193e-02   9.8121550e-04   7.3582487e-03   4.3811804e-03   1.9258475e-04   2.5380348e-05   1.5175238e-04   1.0376799e-07   1.2704729e-02   5.9522282e-10  -1.9683678e+00
   7.3494011e+00   4.1441849e+00   4.3123273e-02   1.0982719e-03   1.0230883e-02   4.5863091e-03   1.9366819e-04   6.4449002e-06   1.8987864e-04   4.4708991e-08   1.6283516e-02   1.1671730e-09  -2.5242226e+00
   7.2878460e+00   4.1747613e+00   4.2088071e-02   1.4154370e-03   6.8232281e-03   6.0072639e-03   2.1868058e-04   8.7709570e-06   1.6486071e-04   1.0945248e-07   1.3528716e-02   6.9194570e-10  -2.3117338e+00
   7.2792750e+00   4.1774143e+00   4.0015158e-02   6.7807774e-04   7.6124782e-03   6.6669900e-03   2.4141739e-04   9.5284078e-06   1.6632167e-04   1.1227893e-07   1.4673121e-02   7.2348630e-10  -2.2878200e+00
   7.3673145e+00   4.1257970e+00   3.9274587e-02   8.2336401e-04   6.9190183e-03   3.7165965e-03   2.3395117e-04   6.0466680e-06   1.6565966e-04   5.1417248e-08   8.5913889e-03   8.8498338e-10  -2.4794819e+00
   7.2970769e+00   4.1424867e+00   4.0566683e-02   8.0507958e-04   8.6468210e-03   3.7352445e-03   1.9645752e-04   1.0232552e-05   1.9263533e-04   1.5636037e-07   1.3094610e-02   1.2012714e-09  -2.3381546e+00
   7.0036195e+00   4.2607927e+00   4.3554769e-02   7.5392069e-04   8.2200977e-03   7.5186983e-03   2.2802541e-04   6.0714607e-05   1.9987758e-04   1.1596770e-07   1.5501026e-02   4.3108129e-10  -1.7372601e+00
   7.3397652e+00   4.1674518e+00   4.6090263e-02   9.4598470e-04   8.8093709e-03   4.7353639e-03   2.1105919e-04   2.4626122e-05   1.5846312e-04   7.6479142e-08   1.7721082e-02   9.3099814e-10  -2.4584901e+00
   7.2981726e+00   4.1567596e+00   4.1001668e-02   1.4839131e-03   1.0325901e-02   3.1588363e-03   2.3500072e-04   2.1307744e-05   2.0632326e-04   6.9554676e-08   1.4154565e-02   1.0133550e-09  -2.3914431e+00
   7.0424511e+00   4.2558603e+00   3.8973891e-02   6.6421148e-04   1.2068192e-02   6.4531673e-03   1.9788727e-04   4.7578480e-05   1.8413891e-04   7.5944938e-08   1.8423124e-02   4.6678628e-10  -1.9328102e+00
   7.1485043e+00   4.1714458e+00   3.9431763e-02   1.4676123e-03   1.1649067e-02   6.3407580e-03   2.4381881e-04   1.5669945e-05   1.8746119e-04   8.7611172e-08   1.5513544e-02   1.2050620e-09  -2.1090543e+00
   7.2382447e+00   4.2136926e+00   3.9321883e-02   1.2095155e-03   1.1844108e-02   2.7732828e-03   2.5308434e-04   3.9404042e-05   1.5576571e-04   9.4719897e-08   1.2537240e-02   3.9243487e-10  -2.3245151e+00
   6.9264016e+00   4.2215516e+00   4.0352518e-02   8.9476630e-04   7.6914782e-03   4.4667326e-03   3.1470455e-04   4.3059852e-05   1.8326461e-04   1.7693996e-07   9.0956177e-03   6.7969846e-10  -1.5950827e+00
   7.0003120e+00   4.2796502e+00   4.6734663e-02   1.3391939e-03   1.4567586e-02   6.6292213e-03   1.8068034e-04   1.0351124e-04   1.6634859e-04   6.7135937e-08   2.2005759e-02   4.4270928e-10  -1.8665737e+00
   6.7486490e+00   4.3615346e+00   4.6780009e-02   1.0506195e-03   7.2325025e-03   1.2506810e-02   1.6991873e-04   3.1115648e-04   1.7540613e-04   1.3944427e-07   2.0738656e-02   2.8894973e-10  -1.2052474e+00
   7.1737564e+00   4.2055492e+00   4.2793187e-02   6.6433525e-04   6.6476397e-03   3.7910520e-03   2.3439084e-04   3.1379537e-05   1.6318715e-04   8.2911657e-08   8.9888934e-03   4.1408307e-10  -2.1132408e+00
   7.3868354e+00   4.1321365e+00   4.1248048e-02   7.1391692e-04   8.3931739e-03   5.1190524e-03   1.7543247e-04   1.0182073e-05   1.9761564e-04   6.4167938e-08   1.4957022e-02   1.2602063e-09  -2.4834678e+00
   7.1135073e+00   4.2126368e+00   3.9201208e-02   9.0597420e-04   6.6990058e-03   4.6965277e-03   2.4685843e-04   1.9854411e-05   2.0214807e-04   8.7507271e-08   1.0744702e-02   4.9911007e-10  -1.9657711e+00
   7.4211734e+00   4.1341696e+00   4.2263633e-02   1.0765950e-03   8.7534744e-03   2.9930281e-03   2.3686941e-04   9.1606863e-06   2.1243818e-04   5.4261959e-08   1.3058396e-02   9.7738745e-10  -2.5350063e+00
   7.5067737e+00   4.1229748e+00   4.1300077e-02   1.3035630e-03   6.9945559e-03   3.0327110e-03   2.6605468e-04   6.3513899e-06   1.7281095e-04   3.9091539e-08   1.1530526e-02   8.5758733e-10  -2.6903125e+00
   7.0685815e+00   4.1894891e+00   3.8824566e-02   9.5940907e-04   7.3855272e-03   2.4031066e-03   2.2826698e-04   3.4345256e-05   1.9699130e-04   1.4596193e-07   8.8480881e-03   7.8325426e-10  -1.8557313e+00
   7.2558229e+00   4.2159823e+00   4.9254273e-02   9.4580676e-04   5.9766164e-03   1.0064088e-02   1.9505853e-04   2.3670128e-05   1.8188475e-04   4.9196038e-08   1.8681991e-02   4.8490231e-10  -2.1285406e+00
   7.1185194e+00   4.2420899e+00   4.4770303e-02   8.5088977e-04   7.3913744e-03   6.1348248e-03   2.1533637e-04   5.3758188e-05   1.8444432e-04   5.4701725e-08   1.4951196e-02   4.1989060e-10  -1.9917804e+00
   7.4226846e+00   4.1266325e+00   4.0371160e-02   1.1317069e-03   6.9514739e-03   3.5658607e-03   2.1826043e-04   5.8973387e-06   2.0513583e-04   6.4968132e-08   1.0284383e-02   8.9303936e-10  -2.4915156e+00
   7.3543176e+00   4.1761182e+00   4.1603159e-02   7.7824798e-04   8.2452189e-03   5.5449590e-03   1.8196300e-04   2.1591880e-05   1.5912489e-04   6.1243772e-08   1.4486704e-02   6.1927988e-10  -2.4624182e+00
   7.1731626e+00   4.2296024e+00   4.5664749e-02   1.0601673e-03   8.8620016e-03   1.0639649e-02   2.1456915e-04   4.5612278e-05   1.4956014e-04   7.0299658e-08   1.9907397e-02   5.2939315e-10  -2.1379311e+00
   7.3710337e+00   4.1930610e+00   4.4227664e-02   1.1503844e-03   9.8355477e-03   8.6532272e-03   1.9951103e-04   2.0702326e-05   1.6144763e-04   3.9249704e-08   1.9058894e-02   5.2220783e-10  -2.4780983e+00
   7.3999426e+00   4.1526917e+00   4.2646853e-02   8.8682566e-04   1.4250515e-02   3.8395581e-03   1.9713003e-04   1.3015621e-05   2.2142986e-04   6.5209688e-08   1.8340006e-02   9.4872234e-10  -2.7145935e+00
   6.9887533e+00   4.2699265e+00   4.6801423e-02   1.4473562e-03   1.0111578e-02   6.9408987e-03   2.2197464e-04   7.5152056e-05   2.1929992e-04   8.3496502e-08   1.8029527e-02   4.4744842e-10  -1.8188348e+00
   7.5595749e+00   4.0879453e+00   4.2075056e-02   8.5227527e-04   1.3871132e-02   3.7902431e-03   1.6940603e-04   6.1620284e-06   2.0744578e-04   4.0962774e-08   1.7914455e-02   1.9264139e-09  -2.9901473e+00
   7.1142392e+00   4.1934974e+00   3.9560666e-02   1.1720554e-03   5.2783261e-03   4.8281044e-03   2.4305350e-04   1.8580901e-05   1.9078035e-04   8.3169204e-08   8.2189418e-03   5.4958689e-10  -1.8116127e+00
   7.2992523e+00   4.1337421e+00   4.0029271e-02   1.1824525e-03   7.6643980e-03   5.0259566e-03   2.2366094e-04   9.4438047e-06   1.8188157e-04   1.0173519e-07   1.2039807e-02   1.2766063e-09  -2.3353217e+00
   7.0106519e+00   4.2350143e+00   3.8989496e-02   9.6627281e-04   7.2682092e-03   3.6885639e-03   2.3776125e-04   9.2889784e-05   1.7276572e-04   1.4384608e-07   9.0879190e-03   4.8344711e-10  -1.7947831e+00
   7.0517571e+00   4.2681673e+00   4.7610272e-02   1.4380782e-03   8.3490611e-03   3.4015113e-03   2.2056584e-04   5.8857778e-05   1.6538667e-04   9.7827923e-08   1.3975685e-02   3.0575999e-10  -1.8049028e+00
   6.9206196e+00   4.3091938e+00   5.0588760e-02   9.4302695e-04   6.2934047e-03   7.7996197e-03   2.0073908e-04   1.2283686e-04   1.9566832e-04   1.2065710e-07   1.5843750e-02   2.6971293e-10  -1.4712218e+00
   7.5612531e+00   4.1190636e+00   4.4448505e-02   1.4025685e-03   7.0915026e-03   4.2074804e-03   2.1942863e-04   7.7549173e-06   2.1578509e-04   2.6414860e-08   1.1685866e-02   7.8239684e-10  -2.8821189e+00
   6.9349394e+00   4.2208063e+00   4.1026264e-02   7.3703311e-04   6.0948911e-03   3.0082657e-03   2.4121500e-04   6.2270917e-05   1.6198726e-04   1.9871653e-07   8.4034446e-03   6.9666305e-10  -1.5323040e+00
   7.2225532e+00   4.1909228e+00   3.9451194e-02   8.6018284e-04   8.4958460e-03   6.2143938e-03   2.1035266e-04   1.3183207e-05   2.1928926e-04   9.0967213e-08   1.2834268e-02   5.8432637e-10  -2.2281165e+00
   7.0919458e+00   4.2116408e+00   3.8145635e-02   7.6184388e-04   5.0675836e-03   9.0149169e-03   2.1938553e-04   4.7935652e-05   1.6656187e-04   5.4968788e-08   1.2541063e-02   6.6100181e-10  -1.7603623e+00
   7.1627717e+00   4.2143321e+00   4.3452376e-02   9.1725661e-04   6.3367327e-03   2.3656267e-03   2.7098691e-04   4.2177664e-05   1.8563331e-04   8.5488475e-08   8.9863243e-03   3.8745336e-10  -1.9324112e+00
   7.4013540e+00   4.1333002e+00   3.9631145e-02   1.1419258e-03   9.0470029e-03   6.4615983e-03   1.7037823e-04   1.3281617e-05   2.1957984e-04   3.3162152e-08   1.6487078e-02   1.2851012e-09  -2.5247481e+00
   7.1584118e+00   4.2047549e+00   4.1380875e-02   6.7168319e-04   1.0337793e-02   3.9457606e-03   2.0520734e-04   5.0372746e-05   1.4954532e-04   1.0290951e-07   1.5033269e-02   7.3466996e-10  -2.1233236e+00
   7.1703190e+00   4.2396429e+00   4.4360377e-02   7.7174586e-04   1.0727567e-02   9.3157372e-03   1.8564101e-04   3.4194861e-05   1.9850465e-04   4.9741703e-08   2.1667906e-02   4.6452849e-10  -2.1089707e+00
   7.5811435e+00   4.0838037e+00   4.8531382e-02   1.2825236e-03   9.7947094e-03   3.0836478e-03   2.3443752e-04   2.9241855e-06   1.9399892e-04   5.1455048e-08   1.5468680e-02   1.7662074e-09  -2.9297680e+00
   7.0834680e+00   4.2008401e+00   4.2718846e-02   1.4555797e-03   7.1344318e-03   2.9929354e-03   2.2026676e-04   2.0924021e-05   1.7686188e-04   1.5299304e-07   9.8310195e-03   6.3031422e-10  -1.9212142e+00
   7.2993295e+00   4.1560571e+00   4.2516202e-02   7.0891118e-04   6.1965371e-03   4.8380324e-03   2.8040935e-04   8.0584464e-06   2.2060795e-04   6.9841499e-08   1.0302908e-02   7.3587231e-10  -2.2633427e+00
   7.2351557e+00   4.2257414e+00   4.3885900e-02   7.7467474e-04   1.0603037e-02   5.9640801e-03   1.8730433e-04   2.8816804e-05   1.5535499e-04   1.2437779e-07   1.8932818e-02   4.4702858e-10  -2.2546172e+00
   7.0825962e+00   4.2265874e+00   4.4366558e-02   1.3471020e-03   9.9158026e-03   6.8998619e-03   2.1353693e-04   2.9758513e-05   1.9963430e-04   9.0135199e-08   1.9030654e-02   7.0033188e-10  -2.0087650e+00
   6.8892159e+00   4.2753184e+00   4.2035892e-02   8.3358002e-04   7.0706862e-03   1.1382869e-02   1.8030335e-04   7.8728801e-05   1.8247703e-04   1.8909733e-07   1.7369399e-02   5.3528926e-10  -1.4576470e+00
   7.1270954e+00   4.2107421e+00   3.9916134e-02   8.3793606e-04   6.7012897e-03   3.2325222e-03   2.6234778e-04   2.7140797e-05   1.7637008e-04   2.4409690e-07   9.7263900e-03   4.7181888e-10  -1.9613539e+00
   7.2632456e+00   4.1659924e+00   4.0600200e-02   1.3317335e-03   9.3612555e-03   1.0175511e-02   1.7642222e-04   1.6512024e-05   1.9112677e-04   3.5665631e-08   1.9495336e-02   1.1767382e-09  -2.2132096e+00
   7.3299795e+00   4.1518708e+00   4.3693585e-02   1.1730533e-03   9.1409477e-03   6.2535202e-03   2.2615931e-04   8.3886180e-06   1.9983898e-04   9.2366722e-08   1.6250655e-02   1.0658878e-09  -2.3823790e+00
   7.3196686e+00   4.1423722e+00   4.8315005e-02   1.5265047e-03   1.0129612e-02   3.7529003e-03   2.1828653e-04   9.3040285e-06   1.6209399e-04   2.5596244e-07   1.6593866e-02   1.3518682e-09  -2.4378895e+00
   6.6837706e+00   4.3460405e+00   4.3946907e-02   1.1763913e-03   9.1241859e-03   1.3202922e-02   1.9897013e-04   2.4033742e-04   1.9462237e-04   1.1676826e-07   1.9827394e-02   4.0164455e-10  -1.1606629e+00
   7.1405172e+00   4.1894713e+00   4.3632187e-02   9.2501334e-04   6.5830020e-03   5.0245610e-03   2.2253464e-04   3.1222050e-05   1.9536686e-04   1.6208030e-07   1.3705813e-02   9.1847967e-10  -1.9830063e+00
   7.0150101e+00   4.2411668e+00   4.4845820e-02   1.0739542e-03   7.3087623e-03   9.1796542e-03   1.9853466e-04   5.9875276e-05   1.8620255e-04   3.9435700e-08   1.8898876e-02   7.1809474e-10  -1.7433624e+00
   6.8801560e+00   4.2801701e+00   4.8576125e-02   1.7442551e-03   9.0480630e-03   7.2244796e-03   1.7590077e-04   1.4328577e-04   1.6969470e-04   8.2733852e-08   1.7359572e-02   5.8509817e-10  -1.5569771e+00
   7.2224296e+00   4.1855532e+00   4.6986716e-02   8.8463535e-04   8.3412389e-03   5.2275847e-03   2.0991032e-04   1.9155154e-05   1.6109276e-04   4.2344556e-08   1.6161800e-02   8.3280188e-10  -2.1817829e+00
   7.3694431e+00   4.1171749e+00   4.2758435e-02   8.9771540e-04   7.0827150e-03   1.9881244e-03   2.1359582e-04   6.5729092e-06   1.8919480e-04   1.4559818e-07   1.0004204e-02   1.2315681e-09  -2.3665960e+00
   7.0430292e+00   4.2407113e+00   4.4993805e-02   9.7121812e-04   6.9453583e-03   6.5685907e-03   2.4610291e-04   4.4082924e-05   1.6257662e-04   1.6465366e-07   1.3964933e-02   4.8783514e-10  -1.7015409e+00
   6.8830946e+00   4.3087163e+00   4.4820170e-02   1.0847416e-03   1.0701987e-02   6.9954948e-03   1.8761962e-04   1.0274524e-04   1.8410380e-04   1.4492111e-07   1.8262413e-02   3.2767560e-10  -1.5411283e+00
   7.2996414e+00   4.1849754e+00   4.3153412e-02   8.6651502e-04   6.4543394e-03   9.9656312e-03   2.1707958e-04   2.1177829e-05   1.8308894e-04   3.0514317e-08   1.6540815e-02   6.7047906e-10  -2.2931536e+00
   7.1334875e+00   4.1879432e+00   4.1612202e-02   1.0907222e-03   7.8599246e-03   3.3883750e-03   2.4013083e-04   4.4247053e-05   1.6653008e-04   9.4498958e-08   1.0998558e-02   8.1368032e-10  -1.9878951e+00
   7.4122536e+00   4.1230573e+00   4.2936052e-02   9.4423524e-04   8.0481544e-03   5.8895151e-03   1.6607327e-04   5.5404372e-06   1.6470502e-04   1.1526460e-07   1.6434492e-02   1.4802076e-09  -2.4974395e+00
   7.1240068e+00   4.2526833e+00   4.3838834e-02   1.0097428e-03   9.6629706e-03   5.2501395e-03   1.7934319e-04   3.8544276e-05   1.7926868e-04   4.2004397e-08   1.6799325e-02   3.5662660e-10  -2.0478006e+00
   6.8660131e+00   4.3176356e+00   4.8211202e-02   9.9198230e-04   1.1456866e-02   7.3251291e-03   2.1318370e-04   1.7613421e-04   1.6121129e-04   1.0013258e-07   1.9614265e-02   3.5626220e-10  -1.5997970e+00
   7.1932552e+00   4.2098352e+00   4.0378593e-02   1.1111977e-03   1.2468730e-02   5.0235676e-03   1.5671365e-04   1.9215303e-05   1.5607527e-04   6.9656745e-08   1.7708486e-02   6.0794435e-10  -2.2402042e+00
   6.9864909e+00   4.2677176e+00   4.5301014e-02   1.5138512e-03   8.0115312e-03   4.5886980e-03   2.0370806e-04   1.2098021e-04   2.1879863e-04   6.9217112e-08   1.4504754e-02   4.5074835e-10  -1.6215971e+00
   7.6043261e+00   4.0813219e+00   3.9166795e-02   7.4110326e-04   7.9422258e-03   5.0490860e-03   2.1890622e-04   2.6280910e-06   2.0534615e-04   4.5929035e-08   1.1228003e-02   1.2883913e-09  -2.9033769e+00
   7.0550166e+00   4.2661097e+00   4.5433698e-02   8.1221673e-04   6.6301599e-03   8.6056267e-03   1.8524790e-04   6.5955251e-05   1.8622313e-04   4.3259922e-08   1.5078341e-02   3.2963929e-10  -1.7941276e+00
   7.3467244e+00   4.1171616e+00   4.0835861e-02   1.1830603e-03   7.0721068e-03   4.9291584e-03   2.3899146e-04   8.0761247e-06   1.8211710e-04   5.2264284e-08   1.3002712e-02   1.6430622e-09  -2.3048736e+00
   7.3512090e+00   4.1640017e+00   4.5384584e-02   1.2572239e-03   1.2813453e-02   5.0211197e-03   2.0896831e-04   7.9334587e-06   1.6185176e-04   1.0692075e-07   1.9861605e-02   9.3911275e-10  -2.5422635e+00
   7.0822575e+00   4.2398923e+00   4.2037651e-02   8.3068201e-04   1.0200391e-02   6.4754734e-03   1.9299324e-04   2.7387941e-05   1.7199600e-04   2.3949817e-07   1.5088425e-02   4.3135070e-10  -1.9152976e+00
   7.2131639e+00   4.2136944e+00   3.8482559e-02   8.0232120e-04   9.9929439e-03   5.6284669e-03   1.9245374e-04   1.9153318e-05   1.9421537e-04   1.2745128e-07   1.5074772e-02   4.7034484e-10  -2.2118218e+00
   7.4345401e+00   4.1067983e+00   4.4798886e-02   1.4986611e-03   3.4041107e-03   6.0718123e-03   2.2351172e-04   5.4216484e-06   1.6417796e-04   8.5899619e-08   9.6785505e-03   1.1809772e-09  -2.2960360e+00
   7.1292533e+00   4.2135313e+00   3.9357326e-02   1.4215415e-03   9.2251667e-03   5.4542852e-03   2.5312731e-04   2.4109903e-05   1.5654513e-04   9.0396798e-08   1.3522399e-02   5.5897018e-10  -1.9954394e+00
   7.4865359e+00   4.1292767e+00   3.9385707e-02   1.0056938e-03   8.5689853e-03   5.2992643e-03   2.5083385e-04   7.5181452e-06   1.6840165e-04   5.1956257e-08   1.3024142e-02   8.5784585e-10  -2.6856780e+00
   7.1467067e+00   4.2019597e+00   3.9587948e-02   1.5206708e-03   5.6131605e-03   6.4371182e-03   2.2863359e-04   3.3435295e-05   1.7252001e-04   9.7757285e-08   9.4142918e-03   4.9362779e-10  -1.9464794e+00
   6.8888781e+00   4.2534549e+00   4.5020454e-02   8.2777096e-04   6.3423667e-03   1.0340892e-02   2.3857006e-04   5.4220156e-05   1.8670174e-04   2.0267030e-07   1.6156935e-02   7.1709980e-10  -1.4449335e+00
   7.0815557e+00   4.2376151e+00   4.8441574e-02   1.0096166e-03   9.9769435e-03   9.6722487e-03   1.7149882e-04   3.9185323e-05   2.0724198e-04   1.1137383e-07   2.2166848e-02   6.5348794e-10  -1.9778056e+00
   7.5966037e+00   4.0599046e+00   4.2452331e-02   1.1989184e-03   8.5757577e-03   4.2774838e-03   1.9007886e-04   3.1123394e-06   1.9410171e-04   4.0533951e-08   1.2328922e-02   2.1324782e-09  -2.9710024e+00
   6.9052967e+00   4.2447834e+00   4.6419419e-02   7.4403673e-04   1.2355458e-02   6.1200357e-03   2.1440722e-04   4.1966694e-05   1.4913501e-04   2.4081532e-07   1.9881681e-02   9.2396851e-10  -1.6938530e+00
   7.4489714e+00   4.1007405e+00   4.3669046e-02   9.7154054e-04   1.0075220e-02   2.9697244e-03   1.9222596e-04   4.5794419e-06   2.2204469e-04   3.6436038e-08   1.5101686e-02   1.8515397e-09  -2.6934123e+00
   7.2978571e+00   4.1281534e+00   4.0804249e-02   6.8919621e-04   8.9963933e-03   2.6076819e-03   2.6897636e-04   8.2911058e-06   1.8196780e-04   1.3747860e-07   1.1302215e-02   1.3445209e-09  -2.3195234e+00
   6.9543851e+00   4.2478727e+00   4.1297382e-02   7.6648189e-04   7.4330102e-03   1.2049241e-02   2.3904199e-04   5.6110982e-05   2.0458282e-04   1.0892093e-07   1.6184275e-02   6.2496608e-10  -1.6095498e+00
   7.4112921e+00   4.1239984e+00   4.0685441e-02   7.8600006e-04   7.6386758e-03   2.5311210e-03   2.2673692e-04   1.5129731e-05   1.7054524e-04   6.6751193e-08   8.9931619e-03   8.8391898e-10  -2.5456392e+00
   7.1283076e+00   4.2362544e+00   4.7157840e-02   9.2619278e-04   7.4416163e-03   6.5083528e-03   2.0127314e-04   4.6109064e-05   1.7469384e-04   7.2651030e-08   1.6295464e-02   4.7300903e-10  -1.8913806e+00
   7.6200727e+00   4.0983196e+00   4.4776580e-02   1.5035394e-03   1.2369075e-02   3.7596632e-03   1.8184918e-04   4.7296378e-06   2.1817770e-04   3.5403662e-08   1.8565445e-02   1.4207415e-09  -3.0688068e+00
   7.4541067e+00   4.1345147e+00   4.5978697e-02   1.4372418e-03   8.9233754e-03   3.9858060e-03   1.6545934e-04   1.1871784e-05   1.8291728e-04   3.2288045e-08   1.5607883e-02   1.0424520e-09  -2.6643807e+00
   6.7307991e+00   4.3457766e+00   4.1927948e-02   1.3404274e-03   1.0062834e-02   9.3311916e-03   2.3830369e-04   2.7176406e-04   1.8125790e-04   1.0029150e-07   1.7361813e-02   3.3423788e-10  -1.2551775e+00
   6.8552621e+00   4.2984125e+00   4.2347136e-02   9.8517763e-04   1.2422752e-02   6.2087940e-03   1.9283035e-04   8.7194597e-05   1.9473084e-04   1.6399892e-07   1.6289255e-02   3.7071011e-10  -1.5613223e+00
   6.7186412e+00   4.3046699e+00   4.1065821e-02   1.1054889e-03   9.4234118e-03   1.0051038e-02   1.7724579e-04   1.4969180e-04   1.4900656e-04   2.0284933e-07   1.6916258e-02   5.9991277e-10  -1.1919546e+00
   7.1828274e+00   4.2219972e+00   4.4638536e-02   8.9214653e-04   6.7560323e-03   6.5211732e-03   1.7326944e-04   3.2688479e-05   1.8403995e-04   5.9788225e-08   1.5058734e-02   4.7421359e-10  -2.0490028e+00
   6.8400384e+00   4.3218685e+00   4.7471272e-02   1.3943599e-03   9.7290635e-03   5.9638106e-03   1.7025391e-04   1.0838090e-04   1.5140367e-04   2.0611327e-07   1.6961650e-02   2.8275798e-10  -1.3979805e+00
   7.3153840e+00   4.1501904e+00   4.4496461e-02   8.0516551e-04   7.4070939e-03   3.8814078e-03   1.8054623e-04   8.6777330e-06   1.6120733e-04   1.2822092e-07   1.2463167e-02   9.4118556e-10  -2.2859781e+00
   7.1340909e+00   4.1698250e+00   4.3676819e-02   7.9397343e-04   8.9266033e-03   3.3538232e-03   2.7238053e-04   1.9078125e-05   1.9805327e-04   1.7339493e-07   1.1462262e-02   1.0536483e-09  -2.0305704e+00
   6.8485281e+00   4.2805338e+00   4.5979335e-02   1.3167293e-03   6.6214084e-03   8.2231038e-03   1.6889736e-04   5.8337437e-05   2.1140836e-04   1.3403163e-07   1.6784283e-02   5.3727842e-10  -1.3727653e+00
   7.0747396e+00   4.2068438e+00   4.1112153e-02   7.9075561e-04   9.5894828e-03   3.4897983e-03   2.0012734e-04   5.0186329e-05   1.5567085e-04   1.4025654e-07   1.2170313e-02   7.5009524e-10  -1.9319041e+00
   7.3688669e+00   4.1410222e+00   4.0284119e-02   7.2020726e-04   1.1364316e-02   3.6004284e-03   1.6935729e-04   1.0714982e-05   1.7514843e-04   6.8948489e-08   1.5694810e-02   1.1539776e-09  -2.5982213e+00
   7.4498429e+00   4.0856555e+00   4.1025770e-02   1.1054121e-03   7.7030409e-03   4.6810770e-03   1.9055083e-04   4.7017678e-06   1.6521182e-04   8.0754337e-08   1.2403283e-02   2.0415141e-09  -2.6174289e+00
   7.3694842e+00   4.1678275e+00   4.1430050e-02   1.2839006e-03   9.1571706e-03   8.0537670e-03   1.7882599e-04   8.3680882e-06   1.6746400e-04   5.0322090e-08   1.9264491e-02   8.3088448e-10  -2.5619387e+00
   7.1496365e+00   4.2194767e+00   4.6258943e-02   6.8676972e-04   6.0685449e-03   6.7131419e-03   2.3669626e-04   2.5587904e-05   2.1987023e-04   4.9891446e-08   1.2974201e-02   4.6092858e-10  -1.9209388e+00
   7.0725883e+00   4.2381860e+00   4.4952885e-02   8.2370256e-04   7.6015808e-03   5.7074528e-03   1.9699075e-04   4.1661096e-05   1.6333345e-04   1.6302410e-07   1.5143919e-02   5.0709245e-10  -1.8334171e+00
   7.1368349e+00   4.1885488e+00   4.8513916e-02   7.3897065e-04   8.4104615e-03   7.9258503e-03   2.1597057e-04   1.8159567e-05   1.5541840e-04   8.4674898e-08   1.8114506e-02   1.0885111e-09  -2.0410664e+00
   7.3041282e+00   4.1716029e+00   4.1923434e-02   9.9324106e-04   8.4350887e-03   2.3955679e-03   2.1140710e-04   1.9705194e-05   2.0358925e-04   1.2334139e-07   1.1221323e-02   6.2501383e-10  -2.3375949e+00
   7.2170718e+00   4.1888252e+00   4.4350142e-02   1.4671865e-03   1.1808318e-02   5.5329932e-03   1.7971484e-04   1.4714441e-05   1.8878830e-04   1.1787432e-07   2.0192691e-02   9.3101927e-10  -2.2360241e+00
   7.0278340e+00   4.2508395e+00   5.0797222e-02   1.0174621e-03   5.1545183e-03   7.6895410e-03   2.1930057e-04   3.1855995e-05   1.7005050e-04   1.0549453e-07   1.4658018e-02   4.2791449e-10  -1.6004422e+00
   7.1170093e+00   4.2150844e+00   4.2991445e-02   1.1917680e-03   5.5854755e-03   3.9071899e-03   1.9014710e-04   2.7985722e-05   1.5398868e-04   2.4254783e-07   1.0824519e-02   5.0162221e-10  -1.8919118e+00
   7.1248199e+00   4.2205941e+00   4.5622280e-02   8.3071138e-04   1.0863323e-02   6.2273826e-03   2.0837118e-04   3.6249010e-05   1.9571110e-04   1.5645380e-07   1.8766344e-02   6.8225030e-10  -1.9961975e+00
   7.6570504e+00   4.0495093e+00   4.3929534e-02   7.7782005e-04   5.2320753e-03   5.0658075e-03   2.6625816e-04   2.0514741e-06   2.2120538e-04   3.6564984e-08   1.1505138e-02   2.1476652e-09  -2.8977861e+00
   7.2768369e+00   4.1580835e+00   4.4865982e-02   1.3177672e-03   7.5749776e-03   1.3390238e-02   2.0733948e-04   1.0191113e-05   2.0414752e-04   2.9856710e-08   2.1089461e-02   1.3472434e-09  -2.2450484e+00
   7.1527797e+00   4.1651510e+00   4.2569251e-02   8.6063003e-04   7.0503288e-03   5.3634324e-03   2.9341278e-04   1.5523374e-05   1.6096502e-04   1.0199714e-07   1.1127069e-02   1.0415157e-09  -1.9230703e+00
   7.5947562e+00   4.0787422e+00   3.8540578e-02   6.6119219e-04   8.6921755e-03   2.6139224e-03   2.2297540e-04   7.2727932e-06   1.9887198e-04   4.2731665e-08   1.1149838e-02   1.4568330e-09  -2.9366528e+00
   7.4389764e+00   4.1261187e+00   3.9467201e-02   7.6725853e-04   7.2122194e-03   3.1070714e-03   2.3704379e-04   1.1488000e-05   1.9535784e-04   3.6917584e-08   1.0941848e-02   9.5018823e-10  -2.6014714e+00
   7.0942038e+00   4.1793679e+00   4.0909005e-02   1.2259048e-03   6.2656193e-03   6.9783513e-03   2.2717581e-04   2.9497282e-05   1.5810690e-04   4.7356641e-08   1.0668169e-02   9.5915199e-10  -1.8895535e+00
   7.3876935e+00   4.1237924e+00   4.3474741e-02   1.0689845e-03   9.9964752e-03   2.7081434e-03   1.8479710e-04   7.0469086e-06   1.5061824e-04   1.2671087e-07   1.3889779e-02   1.3418279e-09  -2.5686080e+00
   7.3952979e+00   4.1434306e+00   4.6681592e-02   1.0742142e-03   8.1169058e-03   3.7248473e-03   1.8172055e-04   1.6975381e-05   1.8220710e-04   7.8206793e-08   1.3196441e-02   9.1024596e-10  -2.4433750e+00
   6.9993787e+00   4.2622356e+00   4.3753476e-02   1.2563251e-03   9.9638963e-03   4.2274748e-03   1.8396820e-04   8.5085194e-05   2.0322868e-04   6.5232927e-08   1.3831097e-02   4.1548218e-10  -1.8257410e+00
   7.1970212e+00   4.1684470e+00   4.2747675e-02   1.5239532e-03   7.7857868e-03   6.9685869e-03   1.9324373e-04   1.4618656e-05   2.0304634e-04   4.3248766e-08   1.5654793e-02   1.1636182e-09  -2.0617814e+00
   7.2295372e+00   4.1652955e+00   4.3941532e-02   8.9135233e-04   7.7807176e-03   3.9539547e-03   1.7981375e-04   1.2653157e-05   2.0379960e-04   6.3107951e-08   1.4445247e-02   1.0794631e-09  -2.2214248e+00
   6.8458985e+00   4.2928849e+00   4.3085580e-02   1.1628741e-03   6.5459897e-03   6.6860833e-03   1.8845495e-04   2.2562295e-04   1.8767119e-04   8.2430458e-08   1.2611609e-02   4.6014365e-10  -1.3190075e+00
   6.8563998e+00   4.2621811e+00   4.0641354e-02   1.2786991e-03   6.7873428e-03   4.6472516e-03   2.8678829e-04   9.6333330e-05   1.6797964e-04   1.9244047e-07   1.0052777e-02   5.1945665e-10  -1.4644294e+00
   7.0409963e+00   4.2614188e+00   3.9516878e-02   1.0370451e-03   6.4359960e-03   7.8243084e-03   2.3973635e-04   6.6636586e-05   1.5550182e-04   3.4060630e-08   1.2501962e-02   3.2342904e-10  -1.7908936e+00
   7.3125193e+00   4.1336637e+00   4.4012787e-02   1.0322626e-03   8.3517558e-03   5.3212555e-03   1.5887033e-04   7.9954052e-06   1.9719290e-04   4.8242981e-08   1.6080588e-02   1.5985584e-09  -2.2724475e+00
   7.2840663e+00   4.1813174e+00   4.3942885e-02   1.2788226e-03   1.1763204e-02   3.0051654e-03   1.6045610e-04   2.5941187e-05   1.6742186e-04   1.0057068e-07   1.6764883e-02   7.8754376e-10  -2.3923530e+00
   7.1694615e+00   4.2338499e+00   4.4218434e-02   7.2064734e-04   7.4871362e-03   4.8685257e-03   2.3706854e-04   3.8011363e-05   1.7855916e-04   5.0097723e-08   1.4597334e-02   3.9621668e-10  -1.9645797e+00
   6.9474146e+00   4.2680573e+00   3.8847061e-02   7.1062510e-04   1.1265160e-02   7.7424445e-03   2.1219329e-04   1.1870045e-04   2.1776478e-04   1.3234322e-07   1.7796095e-02   5.7500981e-10  -1.7507540e+00
   6.9293723e+00   4.2443313e+00   3.9047293e-02   8.8508602e-04   7.2998542e-03   5.9534344e-03   2.3978730e-04   6.0689977e-05   1.8522313e-04   1.4091931e-07   1.1871820e-02   5.9981053e-10  -1.5742496e+00
   7.3241450e+00   4.1250986e+00   4.2211215e-02   7.5154324e-04   6.1964105e-03   3.3632243e-03   2.2425097e-04   1.0877156e-05   2.1580754e-04   1.5859407e-07   9.8018127e-03   1.2025207e-09  -2.2742651e+00
   7.0118877e+00   4.2436832e+00   4.2282525e-02   6.9138087e-04   1.0975825e-02   4.9809327e-03   1.8696325e-04   2.7532019e-05   1.5699903e-04   2.2055959e-07   1.5979597e-02   5.3958245e-10  -1.7964099e+00
   7.1736293e+00   4.2211204e+00   4.4392417e-02   1.4987317e-03   9.2221250e-03   6.1215309e-03   1.8748705e-04   3.2030309e-05   1.5777083e-04   3.8687612e-08   1.7415999e-02   5.5249859e-10  -2.1550161e+00
   6.7221013e+00   4.3209156e+00   4.0058947e-02   9.5036623e-04   8.1205178e-03   8.9958487e-03   2.0725038e-04   3.0495708e-04   1.6766233e-04   9.6166217e-08   1.3522562e-02   4.6008692e-10  -1.1537753e+00
   6.7787971e+00   4.3335128e+00   4.5351863e-02   9.8229380e-04   7.1070124e-03   1.2171009e-02   1.9736217e-04   2.4766073e-04   2.0712218e-04   7.3123518e-08   2.0242938e-02   3.9952781e-10  -1.2582361e+00
   6.8981125e+00   4.2402750e+00   4.2086629e-02   7.4752410e-04   9.4231714e-03   5.6764571e-03   2.4489279e-04   6.1028465e-05   1.7477535e-04   1.6985136e-07   1.3122735e-02   7.5542984e-10  -1.5710758e+00
   6.9997905e+00   4.2565350e+00   4.5217929e-02   1.0251359e-03   9.4888220e-03   5.8735860e-03   1.8293954e-04   7.7185638e-05   2.0777090e-04   6.1052042e-08   1.7051101e-02   5.4619386e-10  -1.8573644e+00
   7.2251373e+00   4.1805496e+00   4.4454012e-02   1.0086373e-03   8.8290598e-03   3.1694456e-03   2.0797708e-04   2.4024006e-05   1.5324959e-04   6.8396152e-08   1.1895439e-02   6.9688164e-10  -2.1879333e+00
   7.1183825e+00   4.2352003e+00   3.8758467e-02   1.0192641e-03   1.0587067e-02   3.8720668e-03   1.9753653e-04   5.8582021e-05   2.1798350e-04   6.8392282e-08   1.3555976e-02   4.4014176e-10  -2.1153430e+00
   7.2892403e+00   4.1325905e+00   4.0753705e-02   1.1055692e-03   5.3953184e-03   5.5863793e-03   2.3690005e-04   1.3615993e-05   2.2094941e-04   3.3987104e-08   1.1666054e-02   1.3666691e-09  -2.1075800e+00
   7.2815147e+00   4.1982399e+00   4.4553532e-02   1.1573325e-03   7.0243652e-03   8.5300291e-03   2.1507432e-04   1.6189339e-05   1.9767558e-04   5.8196478e-08   1.6496218e-02   5.4545656e-10  -2.2043593e+00
   6.8167210e+00   4.3133131e+00   4.7283892e-02   8.2451546e-04   1.0588899e-02   6.1426585e-03   2.1004364e-04   2.2262004e-04   1.5530846e-04   1.2273722e-07   1.9753034e-02   5.0972307e-10  -1.5120014e+00
   7.1344326e+00   4.2301354e+00   4.1812979e-02   9.5159426e-04   9.8180009e-03   5.4950560e-03   2.0294585e-04   2.9856760e-05   2.0866194e-04   7.4338184e-08   1.4840690e-02   4.4768850e-10  -2.0989493e+00
   6.9250128e+00   4.3015670e+00   4.8141603e-02   1.1301354e-03   9.8534841e-03   5.6617705e-03   1.7748977e-04   8.8860073e-05   1.7427537e-04   1.6747590e-07   1.7315051e-02   3.1028144e-10  -1.7140918e+00
   6.9380938e+00   4.2638344e+00   4.0690868e-02   7.3839098e-04   6.1675104e-03   7.3889781e-03   2.1250439e-04   9.7746042e-05   2.1251688e-04   1.2704965e-07   1.2523450e-02   4.6036508e-10  -1.4606280e+00
   7.4515532e+00   4.0990486e+00   4.6431057e-02   1.4589496e-03   1.0781947e-02   4.7139568e-03   2.0642050e-04   4.3931155e-06   1.5468854e-04   7.2778437e-08   1.7362570e-02   2.0768819e-09  -2.7741754e+00
   7.2421709e+00   4.2099884e+00   4.1310259e-02   8.5884439e-04   8.3085308e-03   4.4956088e-03   1.8240641e-04   2.7426257e-05   2.0344244e-04   3.5327417e-08   1.3589569e-02   4.4631845e-10  -2.1715963e+00
   6.8612089e+00   4.2851679e+00   4.6952664e-02   1.0312415e-03   5.9596127e-03   9.8406698e-03   1.8281539e-04   1.3474491e-04   2.0998620e-04   1.0928728e-07   1.5099760e-02   4.8487366e-10  -1.3333580e+00
   7.0125335e+00   4.2890620e+00   4.2639260e-02   1.1833824e-03   1.0556101e-02   5.3084278e-03   1.8223783e-04   8.9548705e-05   2.1840774e-04   9.9306702e-08   1.4989417e-02   2.6033972e-10  -1.8628143e+00
   6.9399589e+00   4.2315828e+00   4.0105632e-02   9.0456142e-04   9.5769102e-03   4.3354979e-03   2.7607334e-04   4.6053813e-05   1.5923895e-04   2.2521412e-07   1.2100404e-02   7.0570670e-10  -1.7076677e+00
   7.2880458e+00   4.1827897e+00   4.5193900e-02   7.8624787e-04   7.7152653e-03   3.8039153e-03   2.6998009e-04   2.0058615e-05   1.5460554e-04   1.5281776e-07   1.1997805e-02   5.5743710e-10  -2.3032278e+00
   7.2945777e+00   4.1755344e+00   4.1486886e-02   9.1806829e-04   8.4354199e-03   4.4795492e-03   2.3611683e-04   9.4186046e-06   1.5894861e-04   7.1211447e-08   1.4468370e-02   7.1710375e-10  -2.2672349e+00
   7.3463720e+00   4.1906928e+00   4.8892480e-02   1.4959521e-03   8.5559877e-03   5.6923963e-03   1.8976656e-04   2.1025033e-05   1.5179822e-04   6.0902895e-08   1.9646706e-02   6.3858535e-10  -2.4553697e+00
   7.0840259e+00   4.1952179e+00   4.4611891e-02   7.2172506e-04   6.2728107e-03   8.0552448e-03   2.2964567e-04   2.0814022e-05   1.9730678e-04   1.0831066e-07   1.5375053e-02   1.0128466e-09  -1.7804977e+00
   6.9200240e+00   4.2654686e+00   4.4781032e-02   1.3020688e-03   5.5413937e-03   7.4471079e-03   2.9041872e-04   1.1979458e-04   1.7682299e-04   8.1056557e-08   1.1471810e-02   4.4906465e-10  -1.4078455e+00
   7.1738422e+00   4.1828536e+00   3.7721733e-02   1.0085057e-03   5.9160116e-03   9.2142253e-03   2.4951876e-04   3.2947241e-05   2.1808918e-04   5.6713389e-08   1.1765994e-02   7.6867989e-10  -1.9706933e+00
   6.9187768e+00   4.2639850e+00   4.3422367e-02   8.7423279e-04   6.5091629e-03   7.2487293e-03   2.6053117e-04   1.3989524e-04   2.0474507e-04   1.4250792e-07   1.3494434e-02   5.6372861e-10  -1.4155391e+00
   7.1569545e+00   4.2025315e+00   4.6622149e-02   9.4378750e-04   6.2964847e-03   6.4986836e-03   2.2391128e-04   4.0792980e-05   1.8364358e-04   3.0812087e-08   1.5550739e-02   7.7245022e-10  -1.8572692e+00
   7.1492614e+00   4.2108619e+00   4.1860636e-02   1.3347271e-03   8.8843847e-03   5.3461843e-03   1.7431101e-04   2.0596829e-05   1.7050473e-04   2.0206304e-07   1.3914151e-02   5.6395561e-10  -2.0981631e+00
   7.1567732e+00   4.2085867e+00   3.8723513e-02   1.3255666e-03   7.0153781e-03   6.3501540e-03   2.2468469e-04   1.7943794e-05   1.9822524e-04   1.7066818e-07   1.2816265e-02   5.3831389e-10  -1.9956316e+00
   7.6384636e+00   4.0643678e+00   3.8682635e-02   9.5282700e-04   1.1413771e-02   3.8417760e-03   1.5986811e-04   2.2950982e-06   1.9243709e-04   5.4444327e-08   1.5784002e-02   2.1884151e-09  -3.1052725e+00
   7.2062706e+00   4.2043772e+00   4.0948674e-02   8.3955066e-04   8.6940934e-03   6.4012389e-03   2.3475414e-04   2.0322750e-05   2.1468442e-04   2.7858356e-08   1.5588337e-02   5.9419126e-10  -2.1761880e+00
   7.0739924e+00   4.1807418e+00   3.8661417e-02   7.5379720e-04   6.9694059e-03   5.4087494e-03   2.4740123e-04   2.4763917e-05   1.6151066e-04   1.1138750e-07   1.0990475e-02   1.0364928e-09  -1.8318167e+00
   7.3720032e+00   4.1267903e+00   4.4439929e-02   1.0255110e-03   8.7001196e-03   6.3268417e-03   2.0920961e-04   6.3305302e-06   1.9003739e-04   6.4889633e-08   1.5488058e-02   1.4225599e-09  -2.5415838e+00
   7.1615300e+00   4.2401499e+00   4.0990712e-02   1.3407097e-03   7.0141477e-03   6.2076019e-03   2.5624577e-04   5.3297632e-05   1.5534653e-04   9.2122797e-08   1.2333858e-02   3.1663458e-10  -1.9350149e+00
   7.2590645e+00   4.1696914e+00   3.6564170e-02   7.1313842e-04   9.7973149e-03   4.6859692e-03   2.2208499e-04   1.2389663e-05   1.9734851e-04   1.1657683e-07   1.2427652e-02   7.5531976e-10  -2.2795925e+00
   7.0427802e+00   4.2513903e+00   4.5790297e-02   1.3189911e-03   6.9890464e-03   6.3730340e-03   1.9698618e-04   7.9219011e-05   1.9166550e-04   6.1322830e-08   1.5708721e-02   4.9564939e-10  -1.6996779e+00
   7.2510462e+00   4.2297502e+00   5.1194412e-02   1.2302898e-03   8.0488133e-03   8.2073446e-03   2.0998994e-04   3.2473407e-05   1.9961661e-04   3.6975771e-08   1.9142194e-02   3.9686521e-10  -2.1364022e+00
   7.1492403e+00   4.2366580e+00   4.3280784e-02   9.2867291e-04   7.0206775e-03   6.4979298e-03   2.0570461e-04   6.1982264e-05   2.0411338e-04   6.6940156e-08   1.2045687e-02   3.4793191e-10  -1.9526637e+00
   7.3249904e+00   4.1722907e+00   3.7887519e-02   1.3128858e-03   9.8582567e-03   3.8691557e-03   1.8896947e-04   2.4066823e-05   1.5791146e-04   9.2336857e-08   1.3802549e-02   7.0167106e-10  -2.4766746e+00
   6.8718255e+00   4.3056334e+00   4.3883157e-02   1.3619298e-03   1.2403233e-02   6.4565452e-03   1.5972539e-04   1.6610669e-04   2.0583897e-04   1.1213589e-07   2.0140381e-02   4.4239734e-10  -1.5419021e+00
   7.0806038e+00   4.2388580e+00   4.5081351e-02   8.8298872e-04   8.6279659e-03   4.5929584e-03   2.0874053e-04   3.2030405e-05   1.9234368e-04   6.7455732e-08   1.3145577e-02   4.1169346e-10  -2.0012520e+00
   7.2069910e+00   4.1564175e+00   3.6989116e-02   7.7535678e-04   4.5024003e-03   8.4391605e-03   2.0044861e-04   1.4051688e-05   1.6641283e-04   6.4092821e-08   1.1036124e-02   1.0436798e-09  -1.9972767e+00
   7.3471967e+00   4.1246204e+00   4.2411083e-02   1.3524711e-03   1.1309836e-02   4.4817863e-03   1.6316448e-04   8.3585554e-06   2.0676455e-04   6.2436267e-08   1.5669928e-02   1.6036580e-09  -2.5840750e+00
   7.2029494e+00   4.1616917e+00   4.0004928e-02   1.4087951e-03   5.8330109e-03   6.9283984e-03   2.1338607e-04   1.2581459e-05   1.9571401e-04   1.5878819e-07   1.3142526e-02   1.1265636e-09  -1.9836773e+00
   7.1829413e+00   4.1749449e+00   4.0162153e-02   6.7155657e-04   6.3705212e-03   6.0814829e-03   2.0696416e-04   1.5472151e-05   2.1474994e-04   1.5210031e-07   1.1717359e-02   8.4939182e-10  -2.0888130e+00
   7.0351397e+00   4.2522778e+00   4.2812494e-02   1.5155230e-03   1.1840149e-02   5.5876641e-03   1.5973399e-04   9.4074590e-05   1.6335642e-04   1.7400491e-07   1.9273221e-02   6.0680255e-10  -1.9130455e+00
   7.2588962e+00   4.1885343e+00   4.5139732e-02   8.1070829e-04   7.2327698e-03   3.7460895e-03   2.4805065e-04   3.1615610e-05   1.5213688e-04   5.7007281e-08   1.0672173e-02   5.0998760e-10  -2.1570382e+00
   7.0842379e+00   4.2378333e+00   3.9677567e-02   6.2679003e-04   5.8015168e-03   7.0825355e-03   2.3099558e-04   3.4256149e-05   2.1952065e-04   4.2862289e-08   1.2699814e-02   4.1497138e-10  -1.8348799e+00
   7.1869218e+00   4.2222484e+00   4.3157060e-02   1.0415442e-03   7.4859575e-03   7.6054195e-03   2.0501225e-04   5.1729693e-05   1.9563134e-04   4.1511318e-08   1.5541403e-02   4.9426231e-10  -1.9896595e+00
   6.9440819e+00   4.2615386e+00   3.9947371e-02   6.9556627e-04   9.9888022e-03   4.5694477e-03   1.9860818e-04   1.1831129e-04   1.5128372e-04   8.2041084e-08   1.2796325e-02   5.0559751e-10  -1.7218513e+00
   7.2312877e+00   4.1426313e+00   4.3721002e-02   1.3239747e-03   5.8230068e-03   5.3371216e-03   2.2075588e-04   1.2114314e-05   1.5338676e-04   1.5318530e-07   1.3355693e-02   1.5167947e-09  -2.0140908e+00
   7.2023390e+00   4.1828002e+00   4.6157733e-02   1.0221814e-03   8.6045786e-03   6.3906502e-03   1.7759404e-04   2.5389257e-05   1.8002170e-04   7.9735527e-08   1.7012416e-02   9.8116039e-10  -2.1603497e+00
   7.4321970e+00   4.1555386e+00   4.4835281e-02   1.0137671e-03   7.7631051e-03   3.6646642e-03   1.9101933e-04   1.8758769e-05   1.9085828e-04   4.1895829e-08   1.3132003e-02   6.7039470e-10  -2.5840199e+00
   7.0884118e+00   4.2146102e+00   4.2464713e-02   9.0150425e-04   5.8652193e-03   5.3542067e-03   2.4196535e-04   4.9578894e-05   1.9249155e-04   4.8018964e-08   1.0389094e-02   5.4530848e-10  -1.7818937e+00
   7.1118511e+00   4.2405243e+00   4.5823701e-02   1.1251593e-03   7.1651893e-03   6.9487317e-03   2.1171388e-04   7.2537966e-05   2.0283188e-04   7.5344190e-08   1.6415726e-02   4.9826949e-10  -1.8360706e+00
   7.2372004e+00   4.1907133e+00   4.4674785e-02   1.3504671e-03   8.1739083e-03   3.2235412e-03   1.8649256e-04   1.7915121e-05   2.0249676e-04   5.7411430e-08   1.3176347e-02   6.1371984e-10  -2.2654229e+00
   7.2016873e+00   4.1737095e+00   4.7157482e-02   9.3884641e-04   6.5227164e-03   8.5728341e-03   2.2130017e-04   1.9247844e-05   2.0571717e-04   5.2374993e-08   1.7450153e-02   1.1622930e-09  -1.9962957e+00
   7.0091766e+00   4.2280749e+00   4.2234024e-02   9.6627858e-04   6.0738599e-03   5.5462198e-03   2.4247691e-04   9.8148135e-05   1.6142282e-04   7.6475882e-08   9.8074749e-03   5.8586812e-10  -1.7418849e+00
   7.2877977e+00   4.1478102e+00   3.9995580e-02   1.3464279e-03   6.5872480e-03   4.5780633e-03   2.9600744e-04   2.0965557e-05   2.0990176e-04   3.7314906e-08   1.0116415e-02   9.1772037e-10  -2.2198542e+00
   7.4788756e+00   4.1287565e+00   3.8886935e-02   9.3556512e-04   8.9687620e-03   5.2542496e-03   2.0711087e-04   4.1915404e-06   1.5868546e-04   6.7326446e-08   1.4692316e-02   9.8432115e-10  -2.6778161e+00
   7.6748773e+00   4.0532176e+00   4.3832501e-02   1.0440467e-03   7.9958344e-03   2.6193310e-03   1.7647477e-04   2.1158341e-06   2.0596387e-04   4.2220608e-08   1.3994086e-02   2.3178000e-09  -3.0897777e+00
   7.5026557e+00   4.1024058e+00   4.0065908e-02   9.4903287e-04   7.7342466e-03   4.6661742e-03   2.1862298e-04   3.5842971e-06   2.1425468e-04   4.7523476e-08   1.2285959e-02   1.2801259e-09  -2.7103404e+00
   7.2202113e+00   4.1787061e+00   4.2520887e-02   1.2542533e-03   5.0860728e-03   6.2782696e-03   2.6585721e-04   1.6315502e-05   1.6385604e-04   6.6728044e-08   1.1451580e-02   6.9906000e-10  -1.9495307e+00
   7.3198965e+00   4.1311340e+00   4.3506599e-02   1.3601208e-03   5.8044773e-03   5.3957805e-03   2.2093877e-04   1.2404354e-05   2.0891241e-04   8.9911361e-08   1.2744066e-02   1.3780250e-09  -2.2139388e+00
   7.4530039e+00   4.1045859e+00   3.9253678e-02   1.4088255e-03   7.4934146e-03   2.3378254e-03   2.3408195e-04   7.2583571e-06   2.1982030e-04   8.0668337e-08   1.0881170e-02   1.3349368e-09  -2.5715778e+00
   7.2626449e+00   4.1588334e+00   4.2737153e-02   1.4269456e-03   8.9028929e-03   5.7528603e-03   1.7264498e-04   1.2905370e-05   1.6309689e-04   1.5746018e-07   1.7218215e-02   1.2563210e-09  -2.3237261e+00
   7.3585100e+00   4.1298907e+00   3.7104862e-02   7.5209483e-04   6.7221532e-03   5.4984854e-03   2.0574299e-04   6.8510931e-06   1.9876680e-04   1.0362489e-07   1.1437588e-02   1.1099062e-09  -2.4513511e+00
   7.3277573e+00   4.1650715e+00   3.9520806e-02   1.1291078e-03   8.4009067e-03   5.5167673e-03   1.7497193e-04   9.7467178e-06   1.7198292e-04   1.1903089e-07   1.4818186e-02   8.0276441e-10  -2.4244515e+00
   6.9569725e+00   4.2910498e+00   4.2987307e-02   1.2127034e-03   8.4119560e-03   1.0672426e-02   1.8811595e-04   9.8933336e-05   1.6461099e-04   3.9375031e-08   1.8565744e-02   3.5780631e-10  -1.6702061e+00
   6.8676618e+00   4.3389049e+00   4.4503966e-02   8.7513926e-04   1.0865597e-02   8.5951277e-03   1.8588701e-04   1.8056275e-04   2.1734026e-04   8.8402127e-08   1.8894575e-02   2.3443971e-10  -1.6348100e+00
   6.9328236e+00   4.2889346e+00   4.7050006e-02   9.9723194e-04   1.0689417e-02   9.9219768e-03   1.6885806e-04   4.4992158e-05   2.2078733e-04   1.1974872e-07   2.0869081e-02   3.8427549e-10  -1.7188845e+00
   7.3103795e+00   4.1377778e+00   4.0572073e-02   1.2323833e-03   6.9901117e-03   7.9076019e-03   2.1129319e-04   8.3013504e-06   2.1770331e-04   2.7549477e-08   1.4205475e-02   1.3008148e-09  -2.2709912e+00
   7.0405999e+00   4.2053539e+00   4.1935947e-02   8.7087832e-04   1.1150122e-02   5.1132019e-03   1.7342264e-04   2.2243693e-05   1.9275006e-04   1.5943592e-07   1.6318909e-02   1.0007713e-09  -1.9748324e+00
   7.0665369e+00   4.2234054e+00   4.7786614e-02   1.0177405e-03   8.9715560e-03   2.8351294e-03   1.9992247e-04   3.3920924e-05   1.6777460e-04   1.5450234e-07   1.3765466e-02   6.1071007e-10  -1.9001834e+00
   7.5726424e+00   4.0818513e+00   3.9895563e-02   1.0612462e-03   1.3510340e-02   3.3072653e-03   2.1779802e-04   2.9869889e-06   1.7810807e-04   9.3277704e-08   1.7727055e-02   2.0680608e-09  -3.0211549e+00
   6.9088405e+00   4.2797570e+00   3.9813550e-02   1.0356759e-03   8.3321003e-03   6.8435806e-03   1.9924746e-04   1.4648770e-04   1.7075850e-04   1.4737754e-07   1.3416719e-02   4.4474446e-10  -1.6302391e+00
   6.9610159e+00   4.2526499e+00   4.5449276e-02   9.3716352e-04   5.5130402e-03   7.0157792e-03   2.4180899e-04   4.9116333e-05   1.8959309e-04   1.8865983e-07   1.2303988e-02   4.6047023e-10  -1.4966645e+00
   6.9960978e+00   4.2773288e+00   4.2681079e-02   8.2882219e-04   6.5211035e-03   8.7691596e-03   1.9102882e-04   9.1636184e-05   1.9468513e-04   6.6359336e-08   1.3839523e-02   3.1649048e-10  -1.6506437e+00
   7.2751985e+00   4.1835360e+00   4.3104436e-02   7.9812792e-04   6.3374030e-03   2.9132943e-03   2.4344592e-04   3.2300548e-05   1.5600529e-04   8.5519715e-08   9.1535235e-03   4.8223741e-10  -2.2856380e+00
   7.0658119e+00   4.2590629e+00   4.5367754e-02   1.4278913e-03   1.2731431e-02   6.9171991e-03   2.0965659e-04   2.6696473e-05   2.0455188e-04   1.3077653e-07   2.1038590e-02   4.2365413e-10  -2.0259629e+00
   7.4995393e+00   4.1040593e+00   4.1616154e-02   1.0632157e-03   5.3593510e-03   3.4379148e-03   2.5264258e-04   7.6793683e-06   2.2215114e-04   4.2166370e-08   8.2374925e-03   9.0912863e-10  -2.5625690e+00
   7.2131956e+00   4.1831524e+00   3.6500024e-02   1.1807457e-03   1.2109267e-02   3.2756262e-03   2.0573688e-04   4.0364903e-05   1.8406008e-04   6.9939973e-08   1.2438697e-02   7.3604461e-10  -2.3069754e+00
   7.1164393e+00   4.1989052e+00   3.8282234e-02   1.3816861e-03   8.4302690e-03   2.6779942e-03   2.2188690e-04   2.7130069e-05   1.5904060e-04   1.6992101e-07   9.6518849e-03   5.8764415e-10  -1.9950944e+00
   7.0795298e+00   4.2062466e+00   4.3963253e-02   1.1033745e-03   5.7477834e-03   5.8373955e-03   2.1220830e-04   4.0474985e-05   1.6469215e-04   1.2553152e-07   1.3493050e-02   8.2075393e-10  -1.7791080e+00
   6.8931637e+00   4.2890195e+00   4.7103444e-02   1.0841719e-03   1.2211149e-02   7.6633707e-03   2.1193030e-04   1.0860803e-04   1.8409145e-04   1.2506924e-07   2.0353766e-02   4.9782904e-10  -1.6973758e+00
   7.3336222e+00   4.1545203e+00   4.5011077e-02   8.5347360e-04   9.6277603e-03   5.5833223e-03   1.7736752e-04   7.7455074e-06   1.6433221e-04   1.2158452e-07   1.6797213e-02   1.0370343e-09  -2.4204424e+00
   7.1867766e+00   4.2335903e+00   4.6634935e-02   1.1615558e-03   8.0276518e-03   7.9704399e-03   2.2594104e-04   3.7433292e-05   1.9916658e-04   4.6904480e-08   1.7103340e-02   4.1441930e-10  -2.1352086e+00
   7.4145405e+00   4.1490045e+00   3.8950774e-02   1.2061650e-03   6.8371882e-03   8.6211364e-03   2.3000650e-04   7.9893055e-06   1.7936579e-04   4.1576989e-08   1.3547535e-02   7.4313122e-10  -2.4885437e+00
   7.2605440e+00   4.1502482e+00   4.0100966e-02   9.7591221e-04   6.5978712e-03   3.9973096e-03   2.4905748e-04   1.4499785e-05   1.8755108e-04   1.1635527e-07   1.0743456e-02   1.0004400e-09  -2.1794839e+00
   7.5768029e+00   4.0589468e+00   3.8267855e-02   9.8485029e-04   4.7061727e-03   4.2389251e-03   2.2508444e-04   4.1491888e-06   2.1715795e-04   4.0550501e-08   8.2986592e-03   1.6999661e-09  -2.6789725e+00
   7.0799864e+00   4.2360179e+00   4.2160932e-02   8.0065741e-04   1.3263280e-02   3.1231151e-03   2.1577501e-04   2.1423120e-05   1.5265896e-04   2.1659007e-07   1.6007371e-02   4.8644668e-10  -2.0054557e+00
   7.1813405e+00   4.1924704e+00   4.0498592e-02   1.0927111e-03   6.8853583e-03   5.8297700e-03   2.4642167e-04   2.9398839e-05   1.9842520e-04   6.1201743e-08   1.1536377e-02   6.3347726e-10  -2.1051256e+00
   6.8336575e+00   4.2928497e+00   4.8733174e-02   1.1271151e-03   5.5775897e-03   8.1353931e-03   2.6098250e-04   1.1116500e-04   1.7776571e-04   1.6114727e-07   1.4330240e-02   4.2917891e-10  -1.2761765e+00
   7.0519243e+00   4.2121899e+00   4.2973220e-02   1.2250518e-03   5.2849962e-03   6.9698698e-03   2.9532054e-04   4.6808384e-05   2.1972418e-04   7.4653803e-08   1.0347164e-02   6.1372979e-10  -1.6692018e+00
   7.3208031e+00   4.1502938e+00   4.3522671e-02   1.2562245e-03   6.6588112e-03   5.6335333e-03   1.9512270e-04   7.9479842e-06   1.5632310e-04   4.2760479e-08   1.2437596e-02   9.0625020e-10  -2.3399667e+00
   7.5603408e+00   4.0649920e+00   4.4060340e-02   1.3264029e-03   6.7938014e-03   5.1783162e-03   2.5932665e-04   2.7470671e-06   1.5305898e-04   6.4157893e-08   1.2529052e-02   2.2030218e-09  -2.8412168e+00
   6.8857563e+00   4.2600489e+00   4.7141396e-02   1.3561136e-03   7.7831982e-03   7.7136740e-03   1.7210489e-04   8.9584676e-05   2.0966349e-04   9.2686184e-08   1.5618489e-02   6.8128389e-10  -1.5218587e+00
   7.1851534e+00   4.2081822e+00   4.2519251e-02   1.3171473e-03   7.8381816e-03   9.2424212e-03   2.0678464e-04   1.5325069e-05   1.8230916e-04   5.8825893e-08   1.6634908e-02   5.9639724e-10  -2.0586825e+00
   7.1738209e+00   4.2554129e+00   4.3050601e-02   1.3333617e-03   1.3923698e-02   5.0020248e-03   1.4985372e-04   4.7678817e-05   1.5393818e-04   8.5514617e-08   1.9968055e-02   3.3496689e-10  -2.1925120e+00
   6.7043356e+00   4.3169477e+00   4.7982264e-02   1.3474571e-03   5.9032414e-03   7.3352105e-03   2.2544010e-04   4.0244782e-04   1.9081118e-04   1.0503793e-07   1.1079305e-02   4.8614945e-10  -9.6291967e-01
   7.4688444e+00   4.1099901e+00   4.3557588e-02   1.2580861e-03   4.9986794e-03   4.3203032e-03   2.2357197e-04   1.4025756e-05   1.9886533e-04   3.3898894e-08   1.0720489e-02   1.1741805e-09  -2.5534154e+00
   7.3522314e+00   4.1445990e+00   4.0232202e-02   1.3553465e-03   1.2081169e-02   5.0688425e-03   2.1255244e-04   7.8828855e-06   1.6916108e-04   4.5228195e-08   1.6019278e-02   1.0968362e-09  -2.5682210e+00
   7.1154695e+00   4.2039755e+00   4.0285209e-02   1.1371523e-03   1.0016487e-02   3.0129958e-03   2.6260254e-04   3.5648445e-05   2.0725810e-04   9.7643358e-08   1.1630326e-02   6.3693234e-10  -2.0427164e+00
   7.0704159e+00   4.2303443e+00   4.5576201e-02   1.2694127e-03   6.4245472e-03   6.9401203e-03   1.7001900e-04   5.4409556e-05   1.5010671e-04   1.2744753e-07   1.4739657e-02   5.9442707e-10  -1.8350354e+00
   7.1711632e+00   4.2312855e+00   4.6003189e-02   6.5581734e-04   6.8906960e-03   7.8402968e-03   1.9186663e-04   3.9588727e-05   1.6059665e-04   4.3748112e-08   1.4999499e-02   4.0632612e-10  -1.9300847e+00
   7.4248435e+00   4.1265710e+00   4.4838976e-02   8.4291688e-04   1.1734134e-02   4.6870597e-03   2.1377713e-04   4.7941122e-06   1.7020286e-04   1.4927788e-07   1.8161053e-02   1.4016393e-09  -2.7481076e+00
   6.6625352e+00   4.3448796e+00   4.0201504e-02   1.0649149e-03   7.3887724e-03   1.0583504e-02   2.1635046e-04   3.1008802e-04   1.8786051e-04   1.3709373e-07   1.3855518e-02   3.6154338e-10  -1.0282926e+00
   7.0368710e+00   4.2483459e+00   4.5959777e-02   6.9056787e-04   8.6071183e-03   7.1416849e-03   1.8313101e-04   4.5897858e-05   1.5541785e-04   1.1394865e-07   1.5474871e-02   4.6420274e-10  -1.8029358e+00
   7.1680348e+00   4.1966031e+00   3.8804431e-02   1.1174006e-03   1.1528847e-02   3.8797138e-03   2.3245998e-04   4.6450112e-05   1.9406651e-04   9.2940953e-08   1.3797864e-02   7.3832023e-10  -2.1542215e+00
   7.2139970e+00   4.1818617e+00   4.2800642e-02   6.8714138e-04   7.3711585e-03   1.0109431e-02   2.1551919e-04   1.1809166e-05   1.9455683e-04   5.7557156e-08   1.8723874e-02   9.8806719e-10  -2.0789774e+00
   7.2498865e+00   4.2413953e+00   4.8159182e-02   1.3780351e-03   5.4856855e-03   9.9418057e-03   1.7296475e-04   4.3395164e-05   1.9914060e-04   2.6626146e-08   1.9346891e-02   3.4552096e-10  -2.0993639e+00
   7.0104190e+00   4.2615111e+00   4.7866717e-02   8.4168658e-04   8.7942636e-03   6.7923920e-03   2.1003214e-04   3.8301383e-05   1.6924176e-04   1.7134189e-07   1.6821462e-02   4.1973843e-10  -1.7276229e+00
   6.8282617e+00   4.3274577e+00   4.4638758e-02   1.4193116e-03   9.7074043e-03   9.1189087e-03   1.7798199e-04   2.3339846e-04   1.7616609e-04   1.2569449e-07   1.9697908e-02   3.6604250e-10  -1.3436767e+00
   7.3964710e+00   4.1135148e+00   4.0111068e-02   8.4569818e-04   5.6828088e-03   4.6578033e-03   2.4399433e-04   5.2675441e-06   2.0112923e-04   8.8544021e-08   1.0919039e-02   1.3116099e-09  -2.4807955e+00
   7.4349481e+00   4.1028041e+00   4.7196384e-02   1.3217233e-03   7.4991706e-03   5.3894565e-03   1.8642457e-04   6.5669203e-06   2.1697917e-04   6.1080701e-08   1.4726465e-02   1.8130028e-09  -2.6195452e+00
   7.0682067e+00   4.2106564e+00   3.6996831e-02   8.0598089e-04   5.5323684e-03   5.5403961e-03   2.3133660e-04   3.4744936e-05   1.9418343e-04   1.2483697e-07   9.2111810e-03   5.4388516e-10  -1.7767218e+00
   7.2158077e+00   4.2004900e+00   4.6287682e-02   1.0409588e-03   7.9236966e-03   4.5903099e-03   2.3130263e-04   3.4679867e-05   1.9259675e-04   1.1667233e-07   1.5617868e-02   6.7112487e-10  -2.1525274e+00
   7.2800548e+00   4.1691232e+00   3.9980979e-02   6.9220301e-04   1.0992627e-02   2.7921727e-03   1.9301472e-04   2.3778196e-05   1.7991727e-04   1.3184151e-07   1.1862838e-02   7.1505433e-10  -2.3693255e+00
   7.2864626e+00   4.1813648e+00   3.9652506e-02   9.2039355e-04   9.0129608e-03   4.9301985e-03   1.7891244e-04   3.2401687e-05   2.1330376e-04   2.8034683e-08   1.4247221e-02   7.0362646e-10  -2.4315573e+00
   6.9355822e+00   4.3244848e+00   4.6795027e-02   1.0678510e-03   1.1502137e-02   8.0733859e-03   2.0193730e-04   1.1772581e-04   1.6225433e-04   6.1063835e-08   2.1737059e-02   2.4911987e-10  -1.7776014e+00
   7.3391651e+00   4.1253101e+00   4.2199140e-02   1.0621161e-03   6.5823139e-03   2.9810007e-03   2.4837926e-04   7.0049911e-06   1.7045538e-04   1.4916716e-07   1.0482712e-02   1.2055568e-09  -2.2774962e+00
   6.8561196e+00   4.3120897e+00   4.8414231e-02   8.9877613e-04   8.3072829e-03   7.6081424e-03   1.8048718e-04   1.9162310e-04   1.7504926e-04   1.1048934e-07   1.7066294e-02   3.8051985e-10  -1.5025830e+00
   7.5287402e+00   4.1376708e+00   4.3631540e-02   9.0880733e-04   1.3599854e-02   6.0820107e-03   1.7777304e-04   5.5672745e-06   1.9894503e-04   4.1043291e-08   2.2172684e-02   1.0130332e-09  -2.9838396e+00
   7.0622224e+00   4.2063655e+00   4.1204641e-02   1.0684569e-03   6.1076007e-03   7.4946805e-03   1.7629876e-04   2.7907236e-05   2.0023908e-04   1.6028015e-07   1.3441947e-02   8.0676764e-10  -1.7537634e+00
   6.9865869e+00   4.2885450e+00   5.1309683e-02   8.7148695e-04   8.7242121e-03   1.0510411e-02   1.7842993e-04   6.3859162e-05   1.6124050e-04   6.8386756e-08   2.3278108e-02   3.8465856e-10  -1.7135036e+00
   7.2111026e+00   4.1816515e+00   3.8197446e-02   8.7325465e-04   8.7888774e-03   3.9826931e-03   2.0722041e-04   2.0013201e-05   1.5076605e-04   8.4041631e-08   1.2083539e-02   7.2042415e-10  -2.1913469e+00
   7.3737065e+00   4.2024806e+00   4.3374337e-02   9.2149818e-04   9.3903033e-03   7.7525085e-03   1.5896719e-04   2.4854735e-05   2.1497107e-04   2.6736912e-08   1.8065420e-02   4.2942569e-10  -2.4648821e+00
   7.5712162e+00   4.0723102e+00   3.7923176e-02   7.5125238e-04   7.6764039e-03   2.5570753e-03   2.5202677e-04   3.2426830e-06   2.1288744e-04   4.1426264e-08   9.0980855e-03   1.4243058e-09  -2.8543362e+00
   7.4388795e+00   4.1091422e+00   4.4556488e-02   1.3058071e-03   1.0651042e-02   4.4076969e-03   1.7902447e-04   5.0397844e-06   1.9647833e-04   7.2398649e-08   1.5755948e-02   1.6406521e-09  -2.6471556e+00
   7.3415507e+00   4.1497781e+00   3.8883227e-02   7.9277934e-04   9.7771268e-03   5.5432794e-03   1.8285181e-04   1.0035123e-05   2.0013495e-04   9.3380378e-08   1.3917598e-02   9.3540900e-10  -2.5762144e+00
   7.1906272e+00   4.2249898e+00   4.7171466e-02   1.1287176e-03   9.4711697e-03   4.9024011e-03   2.1062844e-04   4.1290519e-05   2.1474779e-04   1.0443501e-07   1.7109663e-02   4.9685532e-10  -2.1161509e+00
   6.8410183e+00   4.3193774e+00   4.5704131e-02   1.7834383e-03   6.6833916e-03   1.0768672e-02   1.8883143e-04   1.4857627e-04   1.9457493e-04   5.5364795e-08   1.7508590e-02   3.2059094e-10  -1.3325789e+00
   7.1630304e+00   4.2113914e+00   3.9575365e-02   7.5522444e-04   8.8208095e-03   7.1364949e-03   2.2680697e-04   3.2548319e-05   1.8983196e-04   4.0175041e-08   1.3985906e-02   5.4844377e-10  -2.0864667e+00
   7.4089601e+00   4.1367352e+00   4.5969629e-02   9.8563433e-04   6.0920403e-03   5.5786772e-03   2.2660844e-04   7.1463024e-06   1.9529963e-04   5.1354219e-08   1.4475134e-02   1.0587665e-09  -2.4571921e+00
   7.0220824e+00   4.2210534e+00   3.8712126e-02   6.6098934e-04   6.3417310e-03   8.3576517e-03   2.5686807e-04   7.1057906e-05   1.8271235e-04   5.4650820e-08   1.1130668e-02   6.4138656e-10  -1.6781243e+00
   7.2216706e+00   4.2013304e+00   4.0245360e-02   1.1201790e-03   6.9815611e-03   5.1430277e-03   2.2464439e-04   2.0860127e-05   1.9976119e-04   4.8986719e-08   1.2775981e-02   5.1931400e-10  -2.1184246e+00
   7.2512103e+00   4.1948471e+00   3.8011051e-02   8.1788868e-04   1.1979511e-02   3.1560930e-03   2.4249764e-04   1.5674574e-05   1.7855668e-04   7.3318553e-08   1.4122587e-02   5.5107209e-10  -2.3689183e+00
   7.1312570e+00   4.2054390e+00   4.1807453e-02   1.3566792e-03   1.0554349e-02   3.7647401e-03   2.0231946e-04   3.6335194e-05   1.5325662e-04   1.6397609e-07   1.3063754e-02   6.4809509e-10  -2.1112171e+00
   7.1844979e+00   4.1979858e+00   4.0265719e-02   1.3482720e-03   8.8964734e-03   4.6442879e-03   1.7845021e-04   2.7105777e-05   1.8370441e-04   7.5305289e-08   1.3968922e-02   6.7345119e-10  -2.1981938e+00
   7.3316526e+00   4.1354296e+00   4.3837930e-02   1.0949807e-03   6.8629891e-03   7.3571736e-03   1.7437287e-04   1.2445974e-05   1.6921939e-04   5.2014110e-08   1.5294966e-02   1.4042615e-09  -2.2940080e+00
   7.6759924e+00   4.0590076e+00   3.6491380e-02   6.9249464e-04   8.4541003e-03   2.3038487e-03   2.0557112e-04   2.9940650e-06   1.6921228e-04   6.6193763e-08   9.8074384e-03   1.4768220e-09  -3.0791176e+00
   7.0562068e+00   4.2830918e+00   4.4583315e-02   1.3783652e-03   8.5580993e-03   9.3415375e-03   1.7376464e-04   6.0912887e-05   1.5974199e-04   3.9008832e-08   1.9892633e-02   3.0159634e-10  -1.8581913e+00
   7.2148741e+00   4.1882964e+00   4.7761653e-02   8.3383807e-04   1.0688255e-02   4.7678523e-03   2.2204409e-04   2.3706906e-05   1.6241345e-04   1.6749079e-07   1.7135879e-02   8.4118654e-10  -2.2326323e+00
   6.9033517e+00   4.2499745e+00   4.5052452e-02   1.2775569e-03   5.9144940e-03   4.6910997e-03   2.3795089e-04   1.3355332e-04   1.6684876e-04   1.0182351e-07   9.4827669e-03   5.6927233e-10  -1.4757711e+00
   7.0408483e+00   4.2763241e+00   4.7502189e-02   1.6348594e-03   7.6808364e-03   5.6868175e-03   2.1369935e-04   8.7518191e-05   1.7434091e-04   7.5969009e-08   1.5744365e-02   3.2135850e-10  -1.7682630e+00
   7.1241789e+00   4.1870838e+00   4.0472458e-02   1.0111866e-03   8.1329456e-03   4.9049056e-03   2.5520878e-04   2.3289297e-05   1.8970200e-04   6.3996909e-08   1.2063367e-02   8.4643943e-10  -2.0607071e+00
   7.0655474e+00   4.2525500e+00   4.6431271e-02   1.0668881e-03   5.1433110e-03   7.5230048e-03   2.5067950e-04   4.5351483e-05   2.1055139e-04   6.1309349e-08   1.3783087e-02   3.6537037e-10  -1.6646413e+00
   7.2280159e+00   4.2030245e+00   4.0564951e-02   8.2884213e-04   1.0072971e-02   6.1182915e-03   2.0659479e-04   1.6575533e-05   1.9605337e-04   7.1652673e-08   1.6148548e-02   5.7223456e-10  -2.1972067e+00
   6.6883368e+00   4.3718100e+00   4.6550595e-02   9.8691196e-04   8.0559483e-03   7.7793833e-03   2.1598656e-04   3.9824262e-04   2.1663824e-04   9.9582743e-08   1.7172439e-02   2.8298721e-10  -1.0991470e+00
   7.0226555e+00   4.2154472e+00   3.7147952e-02   1.1738902e-03   8.8590264e-03   4.1228486e-03   1.9651301e-04   4.6013783e-05   1.5129661e-04   2.2382437e-07   1.1576359e-02   7.1776904e-10  -1.7949844e+00
   7.0217366e+00   4.2438620e+00   4.3026280e-02   9.1739250e-04   8.9852762e-03   5.5757855e-03   2.0795454e-04   4.6822440e-05   2.1202647e-04   8.1880144e-08   1.4130618e-02   4.9640254e-10  -1.7434574e+00
   7.0741073e+00   4.2229447e+00   3.9159730e-02   7.3672591e-04   8.6517413e-03   6.6733780e-03   2.0120928e-04   3.7690149e-05   1.9323006e-04   5.3565164e-08   1.3814016e-02   5.9272880e-10  -1.9333719e+00
   7.1600877e+00   4.1710621e+00   3.9287592e-02   8.2489636e-04   7.6440844e-03   5.7053546e-03   2.2797741e-04   1.5906607e-05   1.5638595e-04   1.0875392e-07   1.1918375e-02   9.7776851e-10  -2.0127685e+00
   7.3800324e+00   4.1124640e+00   4.4406131e-02   8.5436374e-04   7.3252541e-03   4.2423293e-03   2.0207373e-04   8.6212039e-06   2.1796233e-04   4.4256044e-08   1.2471441e-02   1.5589873e-09  -2.4637874e+00
   7.0035796e+00   4.2632560e+00   4.3428580e-02   8.4691888e-04   7.6476844e-03   1.0210871e-02   2.2255215e-04   4.7068920e-05   1.5120029e-04   1.8621793e-07   1.7422923e-02   4.3262880e-10  -1.7196976e+00
   7.4129136e+00   4.1231931e+00   4.5002746e-02   8.1611889e-04   1.2480500e-02   3.5332270e-03   2.0729053e-04   9.4095567e-06   1.7291907e-04   7.1936517e-08   1.6379489e-02   1.4167200e-09  -2.6519846e+00
   7.6268512e+00   4.0573864e+00   4.4496504e-02   9.5316603e-04   9.4138263e-03   3.3196606e-03   2.4291119e-04   3.4301661e-06   1.9488061e-04   4.5271501e-08   1.3237547e-02   2.2060691e-09  -2.9754442e+00
   7.3519366e+00   4.1501389e+00   4.4013123e-02   1.3015071e-03   1.2719048e-02   4.9197960e-03   1.7448734e-04   1.1727297e-05   1.7488239e-04   4.2790646e-08   1.7968176e-02   1.1141023e-09  -2.5730138e+00
   7.5310615e+00   4.1172955e+00   4.4754733e-02   1.0131501e-03   1.0087103e-02   5.4221844e-03   2.1933412e-04   6.9238774e-06   1.6659305e-04   4.4175331e-08   1.6273481e-02   1.1350947e-09  -2.8127949e+00
   7.2044592e+00   4.1969993e+00   4.8043181e-02   7.8087385e-04   6.9977977e-03   7.1836645e-03   1.8474070e-04   2.1759325e-05   1.5998685e-04   1.2496284e-07   1.6045173e-02   7.0437225e-10  -2.0976231e+00
   6.8715210e+00   4.2893580e+00   4.6777029e-02   1.1628094e-03   6.2409016e-03   6.7741886e-03   2.5457168e-04   1.2049037e-04   1.7146173e-04   1.4239793e-07   1.4236866e-02   4.2157781e-10  -1.4265260e+00
   6.8318818e+00   4.2907464e+00   4.4314167e-02   1.5580685e-03   8.1690745e-03   6.8071059e-03   2.4587206e-04   1.8554843e-04   1.8095921e-04   1.2681150e-07   1.3991617e-02   5.0232137e-10  -1.3744780e+00
   6.8453500e+00   4.3310909e+00   4.5922171e-02   1.5024194e-03   1.1605954e-02   4.6232630e-03   2.0935217e-04   1.9438393e-04   1.7918137e-04   1.3004585e-07   1.7084543e-02   2.7690722e-10  -1.4680818e+00
   6.9947905e+00   4.2438225e+00   4.3066870e-02   7.7863384e-04   9.3427403e-03   2.7818164e-03   2.0927553e-04   5.5123268e-05   2.0418597e-04   1.8357635e-07   1.1972435e-02   4.9126354e-10  -1.7734851e+00
   6.9696890e+00   4.2966630e+00   3.7380558e-02   9.8149781e-04   1.3110171e-02   5.4551162e-03   2.0754348e-04   9.6603111e-05   1.5645354e-04   2.1958840e-07   1.6994668e-02   2.8943425e-10  -1.7924737e+00
   7.2960239e+00   4.1304764e+00   3.9426113e-02   8.2033868e-04   6.8142249e-03   3.9471652e-03   2.3302914e-04   8.6694958e-06   2.1332119e-04   4.7569233e-08   1.0323804e-02   1.2159475e-09  -2.2606584e+00
   7.0997756e+00   4.2357480e+00   4.3246903e-02   1.3015912e-03   8.0813031e-03   8.2989210e-03   1.9559160e-04   3.2056183e-05   2.1671847e-04   3.4091002e-08   1.5889306e-02   4.7454961e-10  -1.9653504e+00
   7.0589024e+00   4.2051288e+00   4.2948564e-02   9.5220454e-04   6.6465810e-03   6.7567204e-03   1.8316567e-04   4.0872449e-05   2.1292440e-04   4.5123459e-08   1.3390410e-02   8.5869434e-10  -1.7285327e+00
   7.3490103e+00   4.1757597e+00   4.1940188e-02   1.2328988e-03   1.1245745e-02   4.4643735e-03   1.5742235e-04   1.5896073e-05   1.8070067e-04   8.7908334e-08   1.6418499e-02   6.7689784e-10  -2.6034271e+00
   7.2847713e+00   4.1669422e+00   3.8530036e-02   8.2013106e-04   6.2893862e-03   5.3866357e-03   2.1430014e-04   1.7913521e-05   1.8535338e-04   4.5212309e-08   1.0171106e-02   6.4623945e-10  -2.1903165e+00
   7.1714648e+00   4.2014737e+00   4.3298886e-02   9.6499750e-04   9.0940494e-03   4.3384285e-03   2.4153094e-04   1.7016867e-05   1.7462096e-04   8.2823882e-08   1.3909848e-02   6.2388930e-10  -2.1512518e+00
   6.9768420e+00   4.3081783e+00   5.2030551e-02   1.5445317e-03   8.3922970e-03   8.8367983e-03   1.8793292e-04   1.0119144e-04   1.9715158e-04   6.1365244e-08   2.0024462e-02   2.6317087e-10  -1.6123015e+00
   6.8889561e+00   4.2874331e+00   4.1172012e-02   9.2762421e-04   1.1464086e-02   6.0756519e-03   2.3226646e-04   9.0510484e-05   1.6328492e-04   1.0961203e-07   1.6203279e-02   4.1952429e-10  -1.6920771e+00
   6.9980081e+00   4.2371193e+00   4.5121662e-02   1.2987374e-03   7.6455774e-03   8.7418073e-03   1.9006937e-04   3.8230005e-05   1.8985398e-04   7.5031963e-08   1.7131365e-02   6.9643006e-10  -1.7298782e+00
   7.0595483e+00   4.2592115e+00   4.8318989e-02   7.7594172e-04   1.2955341e-02   4.1854688e-03   1.9871996e-04   4.1080469e-05   1.7605605e-04   1.0068181e-07   1.8531590e-02   4.0637842e-10  -2.0101951e+00
   7.3097249e+00   4.1729370e+00   3.9663624e-02   6.6207795e-04   1.6300271e-02   6.2398828e-03   2.0368525e-04   1.4397535e-05   1.7811825e-04   7.0031614e-08   2.1838335e-02   9.6227313e-10  -2.5185324e+00
   7.0823083e+00   4.2296616e+00   4.4095141e-02   1.4653521e-03   6.0337100e-03   5.5023812e-03   2.2347498e-04   3.6151772e-05   1.7837966e-04   7.2293606e-08   1.1870076e-02   4.5539740e-10  -1.7251533e+00
   7.1743700e+00   4.1853380e+00   4.0305963e-02   1.2832118e-03   8.1906408e-03   8.2304659e-03   1.8374626e-04   2.0945120e-05   1.5381824e-04   5.0836917e-08   1.4589557e-02   8.4913688e-10  -2.0167290e+00
   7.3424519e+00   4.2121247e+00   4.1873328e-02   7.3314914e-04   1.5833191e-02   4.6002723e-03   1.8085485e-04   2.0994043e-05   2.1422803e-04   6.6590100e-08   2.2203524e-02   4.5600268e-10  -2.6231596e+00
   7.0409171e+00   4.2638199e+00   5.1237944e-02   1.4501978e-03   9.1158236e-03   5.7431520e-03   1.7745733e-04   9.7062833e-05   1.9753471e-04   9.3561988e-08   1.7923320e-02   4.5335537e-10  -1.7836118e+00
   7.0735126e+00   4.2112332e+00   4.2885523e-02   7.5000381e-04   5.7013824e-03   6.5363694e-03   2.1935797e-04   5.8879974e-05   2.0959828e-04   4.8098418e-08   1.2498411e-02   7.3617516e-10  -1.7341606e+00
   6.9643581e+00   4.2507120e+00   3.9467203e-02   1.4107162e-03   9.1204304e-03   4.8437822e-03   1.8987168e-04   5.8365026e-05   1.7255341e-04   1.1425623e-07   1.3325180e-02   5.2649286e-10  -1.7894043e+00
   7.4117314e+00   4.1481078e+00   4.4538895e-02   1.0826579e-03   6.8947269e-03   1.6656382e-03   2.0280005e-04   1.8642841e-05   1.6626586e-04   1.3166698e-07   1.0097580e-02   6.5870415e-10  -2.4386728e+00
   7.1560022e+00   4.1852051e+00   4.0639818e-02   7.8395648e-04   1.2733178e-02   4.1752697e-03   1.7499160e-04   2.3556144e-05   1.9795974e-04   2.0187174e-07   1.6875944e-02   1.0443244e-09  -2.2165494e+00
   7.0718400e+00   4.2043802e+00   4.2746933e-02   1.0328126e-03   1.0056315e-02   8.1230352e-03   2.2109830e-04   2.2065431e-05   2.2025386e-04   1.4603896e-07   1.7247250e-02   9.4231677e-10  -1.8751963e+00
   7.4720756e+00   4.1106643e+00   3.8974392e-02   8.8268805e-04   1.0356944e-02   3.8272494e-03   2.0515343e-04   6.1632263e-06   1.9380064e-04   4.4506694e-08   1.1926911e-02   1.1318568e-09  -2.7522356e+00
   7.1356743e+00   4.1954920e+00   4.0062952e-02   1.1218703e-03   9.7451070e-03   3.3889303e-03   2.5325799e-04   2.0088613e-05   1.5111478e-04   2.3002787e-07   1.1444844e-02   6.5190534e-10  -2.0991300e+00
   7.0582829e+00   4.2661115e+00   4.1648645e-02   9.8958145e-04   8.2088985e-03   1.0187333e-02   1.8636719e-04   5.4603551e-05   1.4949417e-04   7.0345152e-08   1.9482982e-02   3.9567904e-10  -1.8565548e+00
   7.2347283e+00   4.1989336e+00   4.3773901e-02   1.4139480e-03   7.6174876e-03   6.5585147e-03   2.3233436e-04   2.3329284e-05   1.5813455e-04   8.4528880e-08   1.3606450e-02   5.3110069e-10  -2.0906516e+00
   7.0147503e+00   4.2901796e+00   4.1080777e-02   1.3067534e-03   1.4982204e-02   7.4718821e-03   2.0094402e-04   5.4319242e-05   1.8780885e-04   6.4006527e-08   2.2917948e-02   3.2173985e-10  -1.9186147e+00
   7.3307638e+00   4.1580026e+00   4.2699944e-02   1.1089421e-03   8.7465371e-03   4.1186651e-03   2.3325145e-04   2.6488610e-05   1.7647572e-04   7.8454413e-08   1.3894098e-02   9.1254918e-10  -2.4544846e+00
   7.3497395e+00   4.1495116e+00   4.2731744e-02   7.6507891e-04   4.4895640e-03   6.9578321e-03   2.3623293e-04   1.1274599e-05   1.8512723e-04   3.8245040e-08   1.2751022e-02   8.9991444e-10  -2.2082842e+00
   7.5202195e+00   4.0784889e+00   4.4714154e-02   1.2846624e-03   7.7532534e-03   4.9591801e-03   1.8350122e-04   4.0728332e-06   2.2045737e-04   4.0997366e-08   1.5823189e-02   2.4181120e-09  -2.7783975e+00
   7.2841973e+00   4.1523270e+00   3.8111109e-02   9.3133696e-04   1.2816892e-02   4.4267917e-03   1.9971359e-04   8.5556407e-06   1.6947514e-04   2.5073304e-07   1.7405744e-02   1.2757408e-09  -2.4267833e+00
   6.9883849e+00   4.2909698e+00   4.6879062e-02   1.3254216e-03   1.1036810e-02   5.3189930e-03   2.3174207e-04   9.9636082e-05   1.6479338e-04   5.9760200e-08   1.6851191e-02   3.0387528e-10  -1.7951662e+00
   7.0926737e+00   4.1930687e+00   4.1306469e-02   7.5063412e-04   7.3390006e-03   6.7549053e-03   2.1371861e-04   3.5395166e-05   1.6059196e-04   1.5704180e-07   1.2857732e-02   9.0882391e-10  -1.9198066e+00
   6.7757317e+00   4.2975316e+00   4.2678325e-02   1.0226287e-03   7.3742036e-03   5.8061506e-03   2.0963636e-04   2.1652735e-04   1.5707069e-04   1.9543641e-07   1.2391109e-02   5.1421319e-10  -1.2440769e+00
   7.1318095e+00   4.2311649e+00   4.5755511e-02   1.0201890e-03   8.7509921e-03   4.3549550e-03   2.0402557e-04   6.5730203e-05   1.5688916e-04   1.1931234e-07   1.6467464e-02   5.6565227e-10  -2.0524826e+00
   7.1725772e+00   4.2107243e+00   3.9736742e-02   1.2038155e-03   8.8670466e-03   2.9666012e-03   2.4709682e-04   5.2894531e-05   1.6234759e-04   1.8330674e-07   1.1560844e-02   5.1241372e-10  -2.1032473e+00
   7.3088279e+00   4.1408614e+00   4.1195667e-02   9.8999584e-04   8.2384396e-03   4.3221930e-03   1.9617953e-04   1.5154206e-05   1.7396568e-04   1.0393428e-07   1.1637622e-02   1.0754919e-09  -2.4307788e+00
   7.0751451e+00   4.2142803e+00   4.3071925e-02   1.6117969e-03   7.5614637e-03   4.9682080e-03   2.1483123e-04   3.7902793e-05   1.5062705e-04   1.5562352e-07   1.3941528e-02   7.2604324e-10  -1.9217562e+00
   7.0287165e+00   4.2460624e+00   4.1068522e-02   8.9213830e-04   1.0305779e-02   6.5388417e-03   2.1010136e-04   4.7871757e-05   1.6364223e-04   2.3075046e-07   1.6771775e-02   5.4154020e-10  -1.8701053e+00
   7.5525521e+00   4.0559707e+00   4.3301761e-02   1.5383958e-03   5.6548074e-03   7.8098745e-03   2.4194260e-04   3.2354808e-06   2.2235108e-04   3.2145479e-08   1.3711387e-02   2.8593930e-09  -2.6986049e+00
   7.3843869e+00   4.1318002e+00   4.3946064e-02   1.1192469e-03   8.1479042e-03   4.8672723e-03   2.0264270e-04   9.8091958e-06   1.7709984e-04   6.9383418e-08   1.5708552e-02   1.3402963e-09  -2.5509531e+00
   7.0876811e+00   4.1966040e+00   4.5086913e-02   7.8917682e-04   7.0366300e-03   6.4518792e-03   1.9488455e-04   2.5428465e-05   1.4929532e-04   9.1090162e-08   1.2758192e-02   8.2878600e-10  -1.8897861e+00
   7.1479342e+00   4.2078967e+00   4.4391667e-02   9.1428098e-04   7.1721153e-03   5.6465185e-03   1.9208015e-04   2.5552653e-05   1.6454208e-04   2.0084807e-07   1.3119809e-02   5.8326492e-10  -1.9700817e+00
   7.2800283e+00   4.1306492e+00   4.4572123e-02   1.5143909e-03   9.8405008e-03   3.0731109e-03   2.0396269e-04   9.3303795e-06   1.9254024e-04   1.6174575e-07   1.3396642e-02   1.5535992e-09  -2.3000604e+00
   7.1665707e+00   4.1989814e+00   4.2956908e-02   1.4676281e-03   7.9788184e-03   6.0981421e-03   1.8082685e-04   4.2051172e-05   1.8364872e-04   6.6224631e-08   1.4552277e-02   7.4533297e-10  -1.9832206e+00
   7.1281008e+00   4.1868070e+00   4.3953661e-02   1.3527477e-03   7.7175864e-03   6.3403108e-03   2.5628766e-04   1.8816553e-05   1.5949166e-04   1.5232125e-07   1.3999001e-02   9.3131018e-10  -1.9088316e+00
   7.2519355e+00   4.2123592e+00   4.3224168e-02   1.1414489e-03   8.5779926e-03   3.6523417e-03   2.5675585e-04   3.0067474e-05   1.6931318e-04   5.3572173e-08   1.2337843e-02   3.8096425e-10  -2.2782210e+00
   7.0400848e+00   4.2526763e+00   4.4155846e-02   9.3570732e-04   7.0503790e-03   8.6136241e-03   1.8909889e-04   7.1949921e-05   1.7786167e-04   4.6052368e-08   1.5371639e-02   4.5345005e-10  -1.6983374e+00
   7.5950084e+00   4.0742213e+00   4.5862330e-02   1.0712297e-03   9.2618461e-03   3.2736579e-03   1.9402279e-04   2.4581245e-06   1.5186278e-04   1.2026089e-07   1.4070217e-02   1.8681512e-09  -2.9329180e+00
   7.1176977e+00   4.2362676e+00   4.5455829e-02   8.2986078e-04   1.0814072e-02   3.7208399e-03   1.7582737e-04   6.0288835e-05   2.1440864e-04   6.4173032e-08   1.4385735e-02   4.4759632e-10  -2.0275175e+00
   7.2183572e+00   4.2005209e+00   4.3004539e-02   7.2971555e-04   8.0981778e-03   5.7404133e-03   2.5018999e-04   1.7621131e-05   1.5020955e-04   8.9230759e-08   1.4192352e-02   5.6230556e-10  -2.2353510e+00
   7.1364378e+00   4.2168417e+00   4.1701127e-02   8.2807045e-04   9.3302804e-03   3.2859730e-03   2.0171487e-04   3.6331070e-05   1.5056438e-04   1.1587464e-07   1.3949262e-02   5.7329200e-10  -2.0626450e+00
   7.3868761e+00   4.1081525e+00   3.8981612e-02   6.8939080e-04   5.9725228e-03   5.3784961e-03   2.3404653e-04   1.2146719e-05   2.0722927e-04   3.5087291e-08   9.9210994e-03   1.3646431e-09  -2.4324652e+00
   7.0871326e+00   4.1915793e+00   3.8699093e-02   5.8660272e-04   7.6227439e-03   4.0140634e-03   2.4360193e-04   5.1401220e-05   1.6277085e-04   5.3336478e-08   9.3149015e-03   7.6492763e-10  -1.9656262e+00
   6.9614002e+00   4.2759155e+00   4.2152729e-02   1.3714095e-03   1.1992389e-02   3.2278955e-03   1.8241293e-04   1.2595719e-04   2.1372066e-04   1.1432756e-07   1.6640531e-02   4.7301069e-10  -1.7212261e+00
   7.4083256e+00   4.1281061e+00   4.2253060e-02   1.0756186e-03   7.7984038e-03   4.2620590e-03   2.4091063e-04   7.7054776e-06   1.6611463e-04   5.9270840e-08   1.1501510e-02   9.8471664e-10  -2.6316853e+00
   7.3060131e+00   4.1906931e+00   4.3079546e-02   1.1952115e-03   9.5843723e-03   3.6910369e-03   2.1881120e-04   3.1391697e-05   1.7691171e-04   5.8059015e-08   1.3847575e-02   5.3937103e-10  -2.4453297e+00
   7.1129848e+00   4.2280659e+00   3.7525273e-02   7.7146739e-04   1.0359664e-02   4.0735406e-03   2.5829895e-04   4.1984550e-05   1.9458799e-04   5.8219668e-08   1.2853910e-02   4.6015112e-10  -2.1016759e+00
   7.3066292e+00   4.1938136e+00   4.0788867e-02   1.3521830e-03   6.8420930e-03   4.4383367e-03   2.5569612e-04   3.0855146e-05   1.5141373e-04   8.5120428e-08   1.1541557e-02   4.4175357e-10  -2.3252005e+00
   6.8928681e+00   4.3061071e+00   4.3501448e-02   6.9086312e-04   8.6781916e-03   1.0500692e-02   1.6336673e-04   1.3879126e-04   2.1022793e-04   6.6130182e-08   1.9921060e-02   3.8500308e-10  -1.5136144e+00
   7.3734459e+00   4.1693174e+00   3.8756927e-02   9.4051475e-04   9.0713151e-03   2.8773926e-03   1.7852012e-04   1.6832912e-05   2.0689672e-04   3.6037672e-08   1.2274382e-02   5.7370951e-10  -2.5045116e+00
   6.9148113e+00   4.2701589e+00   4.1928989e-02   6.9135256e-04   6.7124139e-03   7.1646839e-03   1.9077219e-04   5.1084061e-05   1.7218465e-04   1.4605806e-07   1.3810493e-02   4.3537244e-10  -1.5081340e+00
   7.2508408e+00   4.1986383e+00   4.5022908e-02   1.4429429e-03   7.1495875e-03   7.5156212e-03   1.9868233e-04   3.7806513e-05   1.9574870e-04   4.5337119e-08   1.5139594e-02   5.9239794e-10  -2.1813001e+00
   7.3861351e+00   4.1326700e+00   4.1787572e-02   1.6435850e-03   9.6481349e-03   4.8843917e-03   1.8840548e-04   5.6761446e-06   1.5744478e-04   5.4637031e-08   1.6522100e-02   1.3275199e-09  -2.6233561e+00
   7.2167020e+00   4.1591047e+00   3.8540169e-02   9.7909151e-04   9.6105453e-03   2.9804975e-03   2.4775198e-04   1.3193681e-05   1.5015231e-04   1.3960190e-07   1.1272082e-02   9.7207694e-10  -2.2635564e+00
   7.1446240e+00   4.1976508e+00   4.1964840e-02   1.0688415e-03   7.8427256e-03   7.7070022e-03   1.6970918e-04   3.9605838e-05   1.6740516e-04   1.1336993e-07   1.4859385e-02   8.1253252e-10  -1.9946318e+00
   7.2448185e+00   4.2093913e+00   4.3306540e-02   1.2544643e-03   9.9229861e-03   3.3923820e-03   1.9041204e-04   3.6978614e-05   1.7484234e-04   5.6891734e-08   1.5468751e-02   5.1855631e-10  -2.2330763e+00
   7.3167437e+00   4.1570739e+00   4.4974896e-02   1.5311634e-03   9.8516079e-03   7.6235110e-03   2.0688597e-04   8.4793209e-06   1.8808608e-04   9.4765918e-08   2.0305920e-02   1.2236973e-09  -2.4501013e+00
   7.2033991e+00   4.2097455e+00   4.0327471e-02   7.1640759e-04   8.2645679e-03   3.3431298e-03   2.0668160e-04   3.9959051e-05   1.9265129e-04   8.9710484e-08   1.1384702e-02   4.5320650e-10  -2.2207645e+00
   7.2452357e+00   4.1872836e+00   4.4853978e-02   1.2601946e-03   7.3438524e-03   3.6032576e-03   2.5273952e-04   2.1500726e-05   1.9167164e-04   1.5584131e-07   1.1143573e-02   5.4917793e-10  -2.2355573e+00
   7.3656584e+00   4.1542044e+00   4.8958615e-02   1.0149413e-03   6.7563236e-03   6.2298504e-03   2.1518878e-04   2.2499763e-05   1.7518582e-04   3.6274275e-08   1.5205133e-02   9.3382524e-10  -2.3617327e+00
   6.9122878e+00   4.3003948e+00   4.5704747e-02   1.4108782e-03   5.9258442e-03   1.1652570e-02   2.4431076e-04   1.6820947e-04   1.8236057e-04   4.9364367e-08   1.6531376e-02   3.5655988e-10  -1.4775594e+00
   7.4614821e+00   4.1322465e+00   4.0753907e-02   1.5384917e-03   7.8005644e-03   5.2074630e-03   1.8035015e-04   7.1355392e-06   1.6789633e-04   6.0244316e-08   1.2748060e-02   8.6075040e-10  -2.6278158e+00
   7.0980134e+00   4.2415505e+00   3.7387562e-02   1.2748892e-03   1.0364836e-02   3.3621442e-03   2.2572275e-04   4.8365213e-05   1.9781226e-04   6.2102237e-08   1.1817085e-02   3.5603911e-10  -2.0466368e+00
   6.7653346e+00   4.3403041e+00   4.4845601e-02   8.4394815e-04   7.2192780e-03   7.1738546e-03   1.8177963e-04   2.6123687e-04   1.7857381e-04   1.4751942e-07   1.4852869e-02   3.0033348e-10  -1.2299673e+00
   7.2960613e+00   4.2071270e+00   4.5408786e-02   1.4820417e-03   7.4669443e-03   4.5329318e-03   1.7516057e-04   2.6472564e-05   1.5071417e-04   7.3745166e-08   1.4954261e-02   4.4301079e-10  -2.3333151e+00
   7.0908303e+00   4.2502706e+00   4.0313945e-02   7.1004339e-04   8.2543377e-03   6.3116305e-03   2.3323301e-04   6.4366748e-05   2.1535326e-04   3.2108907e-08   1.5137746e-02   4.0909157e-10  -1.9510955e+00
   7.2200534e+00   4.1558450e+00   4.3995103e-02   8.0338514e-04   5.4073262e-03   6.5897804e-03   2.5553205e-04   1.3319478e-05   1.7067820e-04   6.6395896e-08   1.1574495e-02   1.0512224e-09  -2.0867185e+00
   6.8529205e+00   4.2776767e+00   3.9347485e-02   1.4551331e-03   5.2996288e-03   8.7529791e-03   2.7273826e-04   7.2139366e-05   1.6016044e-04   1.5991770e-07   1.1768429e-02   4.1586300e-10  -1.3459735e+00
   7.2483503e+00   4.1977079e+00   4.7119627e-02   8.6891199e-04   8.5562925e-03   4.9950249e-03   2.1491715e-04   4.3315302e-05   1.8818552e-04   4.2911093e-08   1.7346260e-02   7.2060960e-10  -2.2337378e+00
   7.1587341e+00   4.2135781e+00   4.2817437e-02   9.6989773e-04   1.2576284e-02   5.6652820e-03   1.8081446e-04   1.6185511e-05   2.0383362e-04   5.6657313e-08   1.8861494e-02   6.5323413e-10  -2.2409035e+00
   7.3680868e+00   4.1444713e+00   3.4375808e-02   6.6698477e-04   1.1126473e-02   4.2903960e-03   1.9843112e-04   8.5367195e-06   1.9327963e-04   1.0553197e-07   1.1554590e-02   7.8936252e-10  -2.6659042e+00
   6.7853661e+00   4.3025728e+00   4.5647676e-02   1.0382012e-03   9.7223750e-03   9.6554337e-03   1.9991695e-04   1.7469384e-04   1.9170604e-04   8.0847612e-08   1.8760111e-02   5.7449201e-10  -1.3606632e+00
   7.1088607e+00   4.2182387e+00   4.4426481e-02   1.1936037e-03   1.1619062e-02   5.2227460e-03   1.8869666e-04   4.0557599e-05   1.7205479e-04   1.8717150e-07   1.9223820e-02   7.8592837e-10  -2.1066863e+00
   7.2851038e+00   4.1443646e+00   3.7646311e-02   1.1323711e-03   8.0258007e-03   4.6455709e-03   2.4704885e-04   1.0679079e-05   1.6283995e-04   4.5828614e-08   1.1917052e-02   1.0967567e-09  -2.3042516e+00
   6.9614664e+00   4.2491953e+00   3.6615681e-02   1.3733823e-03   6.0294727e-03   1.1534496e-02   2.2844102e-04   6.4311996e-05   1.7129751e-04   9.9068221e-08   1.3063771e-02   5.1279077e-10  -1.6131224e+00
   7.3713170e+00   4.1253431e+00   4.4886111e-02   7.4869076e-04   7.0617699e-03   5.6949668e-03   1.8000828e-04   1.2593172e-05   1.6433917e-04   5.6489302e-08   1.4156284e-02   1.4254207e-09  -2.3393544e+00
   7.0806598e+00   4.2347851e+00   4.3016661e-02   1.0370579e-03   7.9405431e-03   3.7056554e-03   2.4448968e-04   5.7952180e-05   1.7103300e-04   2.0586828e-07   1.2275432e-02   4.6601074e-10  -1.9581053e+00
   7.4640048e+00   4.1051887e+00   4.0393709e-02   8.7922929e-04   9.2218405e-03   4.1589315e-03   2.3874123e-04   7.5809577e-06   1.8458353e-04   5.0075249e-08   1.2904270e-02   1.4163308e-09  -2.6850592e+00
   7.4235237e+00   4.1326851e+00   4.5881794e-02   1.0815548e-03   7.6614514e-03   3.0070227e-03   2.0174500e-04   1.8321692e-05   2.1084148e-04   2.7190024e-08   1.3972405e-02   1.1221314e-09  -2.4853996e+00
   7.1683068e+00   4.1922774e+00   4.7051612e-02   9.5479202e-04   8.8778176e-03   3.3165266e-03   1.8699636e-04   2.3858447e-05   1.7619488e-04   2.1607743e-07   1.6338632e-02   9.1178347e-10  -2.1034321e+00
   6.9528046e+00   4.2859559e+00   4.4215762e-02   1.4702043e-03   8.3603044e-03   7.7423002e-03   2.2049252e-04   1.1526130e-04   2.0604885e-04   4.3439456e-08   1.4791250e-02   3.3992134e-10  -1.5884486e+00
   7.1438939e+00   4.1953933e+00   4.1911227e-02   1.2328466e-03   6.4950287e-03   4.8574066e-03   2.4615762e-04   2.0353078e-05   2.0066397e-04   9.5935101e-08   9.4523728e-03   5.4110498e-10  -1.9397941e+00
   6.9310489e+00   4.2431581e+00   3.9665891e-02   1.0580024e-03   9.4922602e-03   6.5991141e-03   2.3321188e-04   9.7279302e-05   1.6684030e-04   1.1670656e-07   1.2507590e-02   6.6384479e-10  -1.6363176e+00
   7.0614662e+00   4.2030098e+00   4.0795483e-02   1.5543691e-03   6.9621684e-03   4.5328917e-03   2.3920310e-04   5.3685484e-05   2.0496976e-04   5.4373353e-08   9.9610106e-03   7.0826470e-10  -1.7341961e+00
   7.2829518e+00   4.1612996e+00   4.0257644e-02   1.2844249e-03   6.4159098e-03   5.0318397e-03   2.0950972e-04   2.3901313e-05   1.5767298e-04   4.3851926e-08   1.1017129e-02   7.9809387e-10  -2.2119958e+00
   7.5602379e+00   4.0964949e+00   4.2967181e-02   1.1405910e-03   6.4673364e-03   2.5085611e-03   2.2347413e-04   8.7253576e-06   2.1179787e-04   4.8880204e-08   1.1741529e-02   1.2684403e-09  -2.8262732e+00
   7.4254361e+00   4.1303549e+00   3.9874146e-02   7.9856004e-04   5.5408413e-03   5.9505246e-03   2.6553199e-04   9.6860600e-06   1.9319241e-04   4.5091481e-08   1.0129610e-02   8.1604253e-10  -2.4395863e+00
   7.2434614e+00   4.1907478e+00   3.6561731e-02   9.3942658e-04   1.0131999e-02   7.4983401e-03   1.9050037e-04   3.3669331e-05   1.7969776e-04   4.1620689e-08   1.6057982e-02   7.1844336e-10  -2.3009757e+00
   7.1707790e+00   4.2156808e+00   4.5870456e-02   9.7875254e-04   9.8296291e-03   6.5192883e-03   2.2684673e-04   2.3308207e-05   1.6230056e-04   4.9062803e-08   1.7593390e-02   5.8985819e-10  -2.0734985e+00
   7.0626266e+00   4.2788915e+00   5.1158672e-02   8.3855882e-04   1.0845332e-02   5.7208209e-03   1.9039520e-04   7.3894848e-05   1.5192722e-04   5.1142017e-08   2.1917147e-02   3.6610952e-10  -1.9951587e+00
   7.4266653e+00   4.1185603e+00   4.8433977e-02   1.0134582e-03   1.0717575e-02   3.1681027e-03   1.9314611e-04   7.6506763e-06   2.0531511e-04   6.0490552e-08   1.6859641e-02   1.5615031e-09  -2.6467870e+00
   7.2278619e+00   4.1635182e+00   4.2083663e-02   8.5021560e-04   7.4976266e-03   7.0853567e-03   2.6198401e-04   1.8771406e-05   2.1463360e-04   3.0920274e-08   1.3452414e-02   1.0144769e-09  -2.1474557e+00
   7.2718901e+00   4.1647612e+00   4.2293626e-02   1.5303462e-03   6.3322415e-03   8.5843546e-03   1.7156136e-04   1.3697306e-05   1.9306919e-04   3.4385433e-08   1.4402386e-02   9.1250375e-10  -2.1875113e+00
   7.0414414e+00   4.2085268e+00   4.3280758e-02   1.0508249e-03   5.7205344e-03   6.9636071e-03   2.1270036e-04   3.6902352e-05   1.7928931e-04   6.7285049e-08   1.2278826e-02   7.8202074e-10  -1.7097763e+00
   7.0569082e+00   4.2321701e+00   4.2872455e-02   8.1059239e-04   7.9679700e-03   5.9829072e-03   2.3823688e-04   5.4906330e-05   1.7489116e-04   1.3937548e-07   1.3751545e-02   5.5869756e-10  -1.8646509e+00
   6.8547224e+00   4.2859827e+00   4.2050693e-02   7.1517982e-04   9.3568118e-03   7.6285806e-03   1.7442151e-04   1.1422011e-04   2.0691539e-04   9.1325182e-08   1.5601244e-02   4.8474981e-10  -1.4016317e+00
   7.5919400e+00   4.0649506e+00   4.0149187e-02   9.6678829e-04   1.0631219e-02   4.7178054e-03   2.3611036e-04   2.6898982e-06   2.1808201e-04   4.7669372e-08   1.4580638e-02   2.2440987e-09  -3.0903382e+00
   7.1196320e+00   4.2277226e+00   4.4912541e-02   1.3850384e-03   7.9524397e-03   6.2044191e-03   1.8489804e-04   3.0088447e-05   1.6556691e-04   1.3414620e-07   1.4685483e-02   4.9026821e-10  -2.0220752e+00
   7.2712000e+00   4.1409762e+00   4.2017987e-02   1.2693362e-03   9.0455165e-03   2.8486587e-03   1.7380091e-04   1.0582379e-05   1.6799248e-04   1.4869628e-07   1.3892247e-02   1.4223639e-09  -2.3240454e+00
   6.8678737e+00   4.2717092e+00   4.2907714e-02   1.0739802e-03   6.9173064e-03   5.7170633e-03   2.0236606e-04   1.1019824e-04   1.7610729e-04   1.7459088e-07   1.2427511e-02   5.1883139e-10  -1.4748827e+00
   7.2899691e+00   4.1925151e+00   4.4930131e-02   1.1203184e-03   9.2431828e-03   5.4320689e-03   1.8045303e-04   2.6478018e-05   1.7340138e-04   4.3164420e-08   1.5209471e-02   5.7330227e-10  -2.4299712e+00
   7.3938415e+00   4.1659425e+00   4.7442722e-02   1.1893044e-03   9.8329730e-03   4.3155381e-03   2.1505447e-04   1.8510995e-05   1.8232788e-04   3.1890732e-08   1.5835865e-02   7.0181535e-10  -2.6347524e+00
   7.1837809e+00   4.2063967e+00   4.3021462e-02   1.3768507e-03   5.8340129e-03   4.1833905e-03   2.3087294e-04   4.3257777e-05   2.1458658e-04   4.1356570e-08   9.7309251e-03   4.4937100e-10  -2.0723650e+00
   7.3120289e+00   4.1786016e+00   3.7486465e-02   1.1073679e-03   6.3794639e-03   3.9340390e-03   2.2507577e-04   2.4512506e-05   1.6219176e-04   3.9642825e-08   1.0013506e-02   5.0486102e-10  -2.3735874e+00
   7.1829697e+00   4.2111379e+00   4.1515219e-02   6.1074086e-04   9.3442530e-03   4.2230037e-03   1.9507162e-04   5.0295306e-05   1.9152474e-04   7.9986580e-08   1.3138000e-02   5.3544375e-10  -2.1162507e+00
   7.1484625e+00   4.2230285e+00   4.5938925e-02   1.3659129e-03   1.0604350e-02   5.1444535e-03   1.9634784e-04   2.4071227e-05   1.9518308e-04   5.7021013e-08   1.7200382e-02   5.4554464e-10  -2.1609479e+00
   7.3425672e+00   4.1406362e+00   3.5276445e-02   1.0757269e-03   7.4356332e-03   4.5908757e-03   2.6471213e-04   9.1995504e-06   1.6073622e-04   1.1579806e-07   1.0454267e-02   8.8361906e-10  -2.4807652e+00
   7.1222677e+00   4.2312895e+00   4.8201346e-02   1.2121900e-03   1.1938818e-02   4.4915778e-03   1.9080601e-04   6.1045216e-05   1.7525349e-04   1.2067466e-07   2.0620625e-02   6.7041052e-10  -2.0421387e+00
   6.9030698e+00   4.2981775e+00   4.9734196e-02   1.1376586e-03   6.9770101e-03   7.6869596e-03   2.2500076e-04   1.4326491e-04   1.8024414e-04   1.3378959e-07   1.5499204e-02   3.5181523e-10  -1.4305337e+00
   7.2480199e+00   4.1553849e+00   4.1075888e-02   8.7808148e-04   8.5728453e-03   9.4870363e-03   1.8795921e-04   1.1129750e-05   1.9896449e-04   4.9096038e-08   1.7190072e-02   1.3176830e-09  -2.2033495e+00
   7.5935457e+00   4.0741478e+00   4.3040128e-02   1.1396105e-03   8.3977464e-03   3.9179062e-03   1.8358935e-04   3.6593101e-06   1.9752856e-04   3.7751474e-08   1.5132501e-02   2.0725118e-09  -2.9610047e+00
   7.2556144e+00   4.1655115e+00   4.1348926e-02   1.0848119e-03   8.6817081e-03   8.7428892e-03   2.3430850e-04   1.1123250e-05   1.6572152e-04   1.0106594e-07   1.6549933e-02   1.0350004e-09  -2.2048355e+00
   7.3699963e+00   4.1241049e+00   4.2253951e-02   1.5448562e-03   5.0583386e-03   7.1785014e-03   1.7645045e-04   8.4000318e-06   1.8993674e-04   5.7261091e-08   1.3558466e-02   1.4075406e-09  -2.3220910e+00
   7.4735218e+00   4.1609328e+00   4.4885674e-02   1.2979681e-03   8.8614317e-03   2.5638633e-03   1.8558598e-04   1.5815452e-05   2.1393054e-04   2.7675244e-08   1.4398898e-02   5.8640377e-10  -2.6944117e+00
   7.0935623e+00   4.2265231e+00   4.4423171e-02   1.4309754e-03   5.9110198e-03   4.3869848e-03   2.9751234e-04   4.8419510e-05   1.7045768e-04   8.7343107e-08   1.0130524e-02   4.2379283e-10  -1.8540904e+00
   7.3520876e+00   4.1370490e+00   3.8374058e-02   7.9900689e-04   8.1617576e-03   3.7827294e-03   2.4679842e-04   6.1916947e-06   1.5953015e-04   5.7786726e-08   1.1776525e-02   1.0138373e-09  -2.4357691e+00
   6.8284742e+00   4.3479747e+00   4.6758950e-02   1.0326008e-03   9.7121969e-03   9.2793304e-03   1.7026874e-04   2.2182012e-04   1.7338512e-04   1.1762841e-07   2.0605571e-02   2.5850372e-10  -1.4338050e+00
   7.1800356e+00   4.1976169e+00   3.6493525e-02   1.3831270e-03   8.6595318e-03   4.1467817e-03   2.0644666e-04   1.7959579e-05   1.6340426e-04   9.3756295e-08   1.2154960e-02   5.9171730e-10  -2.1685850e+00
   6.6407543e+00   4.3623018e+00   4.2837861e-02   1.0281951e-03   1.3031698e-02   1.0549926e-02   2.1609826e-04   4.9924876e-04   1.6555734e-04   1.7883998e-07   2.1155230e-02   4.9013669e-10  -1.2274844e+00
   7.2416313e+00   4.1596325e+00   4.3714193e-02   1.4748048e-03   9.3350479e-03   6.0404862e-03   2.0165304e-04   1.3528961e-05   2.0000619e-04   3.9578275e-08   1.6401530e-02   1.2316495e-09  -2.2120685e+00
   7.3110417e+00   4.1388015e+00   4.5268703e-02   1.4257279e-03   5.5861054e-03   6.9314815e-03   1.8371278e-04   8.8014988e-06   1.5034448e-04   9.6590205e-08   1.5981573e-02   1.4856322e-09  -2.2210447e+00
   7.0591981e+00   4.2254664e+00   3.9487073e-02   1.1319208e-03   1.0966444e-02   3.7360867e-03   1.9435525e-04   3.2073170e-05   1.7835581e-04   1.4138903e-07   1.3576088e-02   5.7454501e-10  -1.9475835e+00
   7.0530628e+00   4.2168033e+00   4.5962159e-02   1.0064254e-03   5.7869001e-03   9.5581581e-03   1.6884265e-04   4.3778244e-05   1.7568343e-04   1.4735282e-07   1.5413683e-02   7.8679816e-10  -1.7292235e+00
   7.3843322e+00   4.1099301e+00   3.9581165e-02   8.9295601e-04   8.7435526e-03   2.5538897e-03   2.0700060e-04   7.8766851e-06   1.7454365e-04   1.3701816e-07   1.0563837e-02   1.3818479e-09  -2.5478788e+00
   7.0186933e+00   4.2496430e+00   4.0723741e-02   7.3032522e-04   7.9780035e-03   5.3214858e-03   2.5593648e-04   4.7787816e-05   1.5653051e-04   1.8442707e-07   1.1984411e-02   3.9693644e-10  -1.8293341e+00
   7.4796759e+00   4.1175138e+00   3.9779585e-02   6.6909365e-04   1.1361235e-02   4.9031036e-03   1.7357844e-04   3.6583567e-06   1.7980059e-04   6.7614788e-08   1.5273479e-02   1.2027864e-09  -2.8880004e+00
   7.3642720e+00   4.1146295e+00   3.9149898e-02   8.2503203e-04   6.0444400e-03   3.9477595e-03   2.3227467e-04   8.9095544e-06   1.6544419e-04   7.2869054e-08   9.9002510e-03   1.3063098e-09  -2.3620663e+00
   6.8788969e+00   4.3108304e+00   4.1749341e-02   8.6979882e-04   6.9150966e-03   1.2824160e-02   1.5534486e-04   9.4261914e-05   2.1476963e-04   1.1603374e-07   1.9453516e-02   3.2812250e-10  -1.4463383e+00
   7.1251928e+00   4.2141288e+00   3.7469551e-02   7.0308596e-04   7.6963066e-03   9.5212286e-03   2.2188749e-04   2.3980415e-05   2.0231075e-04   9.9614616e-08   1.5895273e-02   6.4062523e-10  -1.9337605e+00
   6.8437099e+00   4.2863401e+00   4.2540653e-02   7.0985798e-04   6.7716900e-03   6.6040915e-03   2.0817395e-04   2.1607243e-04   2.0028866e-04   8.5272515e-08   1.3045095e-02   5.4244260e-10  -1.4230616e+00
   7.1714014e+00   4.2003754e+00   4.0384031e-02   9.4218419e-04   7.8198653e-03   3.1869203e-03   2.0870140e-04   3.9320495e-05   1.9485626e-04   6.4680656e-08   1.0659419e-02   5.5867818e-10  -2.1288091e+00
   7.3880069e+00   4.1359239e+00   4.1707798e-02   9.0617299e-04   6.6666150e-03   3.4676952e-03   2.7019173e-04   1.1273611e-05   1.7320606e-04   6.6248795e-08   9.0748627e-03   7.5031401e-10  -2.4864127e+00
   7.2597865e+00   4.1966648e+00   4.1031820e-02   1.3462601e-03   7.0048992e-03   6.4065600e-03   1.9665964e-04   2.9177163e-05   1.7760222e-04   2.7765810e-08   1.2911461e-02   5.1232059e-10  -2.2008393e+00
   7.1833451e+00   4.2247265e+00   4.5065150e-02   7.0197810e-04   7.5978926e-03   5.9452842e-03   1.7560541e-04   4.1250062e-05   1.8095923e-04   5.2524754e-08   1.5756015e-02   4.7931777e-10  -1.9838421e+00
   7.2758436e+00   4.1614785e+00   3.7716550e-02   1.3786256e-03   9.6457569e-03   3.2953873e-03   2.1112363e-04   2.0232404e-05   1.6976321e-04   1.1552371e-07   1.1102573e-02   7.8653710e-10  -2.3279039e+00
   7.3654065e+00   4.1211366e+00   3.6728144e-02   9.7269995e-04   8.6783965e-03   4.1546167e-03   2.5045134e-04   8.0210633e-06   1.7573294e-04   1.2656146e-07   1.1756656e-02   1.2980619e-09  -2.4439077e+00
   6.9881686e+00   4.2349335e+00   4.2832820e-02   7.6930565e-04   6.0887842e-03   9.3047446e-03   2.1426015e-04   5.2766577e-05   1.6890482e-04   1.6120463e-07   1.5015430e-02   6.9787361e-10  -1.6482174e+00
   6.8842493e+00   4.3272701e+00   4.4783374e-02   9.4460904e-04   9.0425787e-03   1.3030859e-02   1.9356977e-04   1.5498380e-04   1.6610634e-04   5.9164104e-08   2.2596505e-02   2.9968984e-10  -1.5383904e+00
   7.3542052e+00   4.1626453e+00   4.3677005e-02   7.3920169e-04   9.6902508e-03   9.4639886e-03   1.5143105e-04   1.2329704e-05   1.8575868e-04   3.5596896e-08   2.0737714e-02   1.0093970e-09  -2.4302161e+00
   7.0319907e+00   4.2736257e+00   4.2895449e-02   1.2850687e-03   1.4033286e-02   5.5120064e-03   1.8743726e-04   6.0353348e-05   1.5652140e-04   6.7836536e-08   1.8834414e-02   3.5798353e-10  -2.0541017e+00
   6.9585148e+00   4.3000819e+00   4.7119750e-02   1.3653950e-03   9.5286231e-03   8.4771177e-03   1.8673391e-04   1.0963384e-04   1.6987598e-04   1.4335009e-07   1.8126167e-02   2.9938960e-10  -1.6032295e+00
   7.0711847e+00   4.1916283e+00   3.9913681e-02   7.2159009e-04   9.5152018e-03   4.6872278e-03   2.3713011e-04   2.2776704e-05   2.2046620e-04   1.1677221e-07   1.3008612e-02   9.7020508e-10  -2.0237993e+00
   7.2473146e+00   4.1973702e+00   4.2464726e-02   7.4813407e-04   1.0021284e-02   4.9537554e-03   1.7102144e-04   1.3563360e-05   1.6055706e-04   5.6825713e-08   1.6870552e-02   6.3136948e-10  -2.3129152e+00
   7.1255818e+00   4.2422189e+00   4.3824909e-02   6.9204643e-04   6.4329141e-03   7.6583662e-03   1.9950584e-04   5.4101813e-05   1.5769940e-04   4.0457842e-08   1.6036338e-02   4.3587068e-10  -1.8843460e+00
   6.9302992e+00   4.3032925e+00   5.0469282e-02   1.3384238e-03   5.5404528e-03   6.6071854e-03   1.6529466e-04   1.3633144e-04   1.6163025e-04   1.6308001e-07   1.5369653e-02   3.0169861e-10  -1.4915267e+00
   7.1524294e+00   4.2106175e+00   4.3106175e-02   1.2868567e-03   1.2589794e-02   5.5886175e-03   1.8150878e-04   3.8209759e-05   1.9036739e-04   5.5385404e-08   1.9320941e-02   7.7569516e-10  -2.1873301e+00
   7.2523985e+00   4.2041163e+00   4.4164808e-02   1.2723088e-03   5.1347594e-03   6.5421064e-03   2.2553826e-04   3.6672530e-05   1.6807735e-04   3.3484015e-08   1.3793076e-02   5.1030798e-10  -2.0518825e+00
   7.1258072e+00   4.1969785e+00   4.3054208e-02   9.7878381e-04   9.6788849e-03   6.0166173e-03   1.8896920e-04   1.8751007e-05   1.8882628e-04   1.1475181e-07   1.5461293e-02   8.4179915e-10  -2.0979962e+00
   7.0272589e+00   4.2311446e+00   4.1518330e-02   1.0514509e-03   7.6683898e-03   2.3086915e-03   2.6120555e-04   6.4434205e-05   1.5799966e-04   1.7530401e-07   9.7539491e-03   4.9098021e-10  -1.7624856e+00
   7.1973899e+00   4.1791523e+00   4.1703684e-02   1.2635300e-03   1.3317794e-02   3.2514309e-03   2.1536049e-04   1.7253766e-05   2.0692666e-04   1.0936659e-07   1.7052224e-02   1.0159879e-09  -2.2678046e+00
   7.5137080e+00   4.1390292e+00   4.8057086e-02   1.4734333e-03   5.4103138e-03   6.2491278e-03   1.8488971e-04   8.2893663e-06   2.0551499e-04   2.9624999e-08   1.4202651e-02   7.4193094e-10  -2.5647109e+00
   7.0591564e+00   4.2512545e+00   4.2030874e-02   9.7613304e-04   1.5904745e-02   7.3336744e-03   1.5636694e-04   3.3303701e-05   2.0582744e-04   1.5230059e-07   2.4010057e-02   5.6058690e-10  -2.0538614e+00
   7.0274442e+00   4.2229122e+00   4.0630935e-02   1.3909877e-03   7.3677840e-03   5.9612106e-03   2.1761126e-04   5.2562413e-05   1.7760165e-04   1.1811042e-07   1.2947532e-02   6.8703281e-10  -1.6933857e+00
   7.1415666e+00   4.1987964e+00   4.3704316e-02   8.4517094e-04   6.1863673e-03   6.0920111e-03   2.5743924e-04   3.4769564e-05   1.9042602e-04   6.6116116e-08   1.3097351e-02   7.3189613e-10  -1.8985768e+00
   7.2034857e+00   4.2145640e+00   4.5800707e-02   1.3967275e-03   4.4688280e-03   6.9716776e-03   1.9872412e-04   3.1873530e-05   1.5488978e-04   1.0695093e-07   1.1494250e-02   3.9756462e-10  -1.9668917e+00
   7.0722654e+00   4.1962115e+00   4.5095288e-02   9.2647387e-04   6.5431342e-03   4.5394298e-03   2.8115736e-04   4.0545440e-05   1.7002909e-04   1.1044325e-07   1.0133217e-02   7.5613264e-10  -1.7730472e+00
   7.3307719e+00   4.1447070e+00   4.0118179e-02   9.2794853e-04   8.7193549e-03   2.9905561e-03   2.5480047e-04   7.4391207e-06   1.5891326e-04   3.2392788e-07   1.2620408e-02   1.0080430e-09  -2.4570869e+00
   7.0354074e+00   4.2562600e+00   4.4351604e-02   8.9124790e-04   1.0176558e-02   4.1683407e-03   1.8221455e-04   5.6577783e-05   1.7394176e-04   8.3385153e-08   1.4753238e-02   4.0649140e-10  -1.8205652e+00
   7.2794700e+00   4.2104415e+00   4.0313905e-02   1.3599584e-03   9.4382201e-03   7.4343951e-03   1.9649995e-04   3.2810685e-05   1.9620393e-04   2.2432995e-08   1.5110265e-02   4.2030003e-10  -2.3067770e+00
   7.2073301e+00   4.2348469e+00   4.4913269e-02   7.8996938e-04   8.8105694e-03   2.6528736e-03   1.7252618e-04   4.0707011e-05   1.6710724e-04   2.2363511e-07   1.4447708e-02   3.5235216e-10  -2.0965483e+00
   7.4384193e+00   4.1619629e+00   4.0202948e-02   1.1192141e-03   1.0095115e-02   5.6692251e-03   2.0036184e-04   1.7065187e-05   2.1664380e-04   2.6308489e-08   1.6371158e-02   6.8469172e-10  -2.7375177e+00
   7.2261966e+00   4.1733507e+00   4.7741050e-02   9.3742441e-04   5.4107720e-03   8.6589535e-03   2.1576703e-04   1.3187324e-05   1.9576452e-04   5.7178729e-08   1.4984491e-02   9.2629362e-10  -2.0622246e+00
   7.1612364e+00   4.1906951e+00   4.1778421e-02   1.1474249e-03   5.9689776e-03   7.2751958e-03   2.5363271e-04   2.6804675e-05   2.0434554e-04   5.6270007e-08   1.1978773e-02   7.0455506e-10  -1.9733586e+00
   7.1292708e+00   4.2325100e+00   4.5312316e-02   7.7739299e-04   6.7260837e-03   8.5179049e-03   2.1279831e-04   2.6936072e-05   1.5222378e-04   7.5597038e-08   1.7316581e-02   5.0058630e-10  -1.8685873e+00
   7.2775969e+00   4.1680661e+00   4.1426009e-02   6.7908722e-04   8.8567014e-03   6.8009344e-03   2.3357343e-04   8.7207706e-06   1.7836653e-04   9.9621178e-08   1.5591465e-02   8.8867736e-10  -2.3418546e+00
   7.1144774e+00   4.2110029e+00   4.1356490e-02   6.3487292e-04   6.0814093e-03   8.2330937e-03   1.8309672e-04   2.8122051e-05   2.0782764e-04   7.2047225e-08   1.3909400e-02   6.4470046e-10  -1.8689739e+00
   7.2300437e+00   4.2153816e+00   4.7691060e-02   8.2818191e-04   9.3693820e-03   4.1797509e-03   1.8876908e-04   1.7057583e-05   1.8993206e-04   8.9551598e-08   1.7513072e-02   5.0520137e-10  -2.2081765e+00
   7.2235724e+00   4.1330549e+00   4.2138211e-02   6.5911782e-04   5.8724716e-03   5.6072903e-03   2.3363809e-04   1.2178178e-05   1.6190359e-04   1.0631548e-07   1.0258994e-02   1.4132170e-09  -2.0045405e+00
   7.3734007e+00   4.1644070e+00   4.3652784e-02   1.0141302e-03   6.9473114e-03   1.0210870e-02   1.5430456e-04   8.4645939e-06   1.8968904e-04   5.2335499e-08   1.7545323e-02   7.9139661e-10  -2.3813506e+00
   7.4853423e+00   4.0872344e+00   3.9593246e-02   8.2827299e-04   6.9112794e-03   5.3273176e-03   2.1845201e-04   4.8139665e-06   2.1715304e-04   3.6715474e-08   1.1890872e-02   1.7388782e-09  -2.6509261e+00
   6.7861369e+00   4.3188457e+00   4.8160513e-02   8.1308302e-04   7.7963592e-03   7.6579471e-03   1.8654091e-04   2.1239008e-04   1.7776481e-04   1.4435957e-07   1.5027294e-02   3.7929911e-10  -1.2641465e+00
   7.0459045e+00   4.2227852e+00   4.1696219e-02   1.0604265e-03   5.3453063e-03   3.5634027e-03   2.3172499e-04   6.5894196e-05   1.6245354e-04   1.1792611e-07   8.7784728e-03   4.9641064e-10  -1.6464435e+00
   6.9764034e+00   4.2675955e+00   4.3375534e-02   6.6852248e-04   9.9041089e-03   5.8683346e-03   1.7231817e-04   4.6978649e-05   1.9298226e-04   1.0548544e-07   1.5757192e-02   4.0749613e-10  -1.8017106e+00
   7.4231220e+00   4.1159311e+00   3.5896356e-02   8.8171618e-04   6.5355831e-03   7.9312498e-03   2.0481905e-04   5.1915879e-06   1.8454427e-04   5.8239862e-08   1.2925853e-02   1.2942691e-09  -2.4701110e+00
   7.0293248e+00   4.2256424e+00   4.0978653e-02   7.3158772e-04   8.5715942e-03   6.5597486e-03   2.2632168e-04   3.9764435e-05   1.5590343e-04   8.0595792e-08   1.5069590e-02   7.1090050e-10  -1.8135089e+00
   7.3915720e+00   4.1509871e+00   4.1739055e-02   7.7348468e-04   8.1938820e-03   7.2860355e-03   2.1363340e-04   1.3684499e-05   1.5982286e-04   5.6292595e-08   1.6585297e-02   9.5528650e-10  -2.4249260e+00
   7.0525376e+00   4.2270303e+00   4.2932986e-02   9.2472166e-04   1.1743164e-02   4.7077300e-03   1.8725683e-04   4.3523204e-05   1.4931246e-04   2.6275389e-07   1.6145287e-02   6.7810529e-10  -2.0143724e+00
   6.9424269e+00   4.2861978e+00   4.1498953e-02   1.0621629e-03   6.4610097e-03   7.3812349e-03   2.5932774e-04   1.4089384e-04   2.0082084e-04   9.1169265e-08   1.3485722e-02   3.5178783e-10  -1.4841099e+00
   7.1899626e+00   4.1685157e+00   4.4970786e-02   8.0113625e-04   7.4685400e-03   2.6153463e-03   2.6623796e-04   1.8031338e-05   1.6724196e-04   1.0611114e-07   1.1408264e-02   9.4032457e-10  -2.0507237e+00
   7.0637030e+00   4.2566069e+00   4.3497713e-02   1.3789612e-03   9.4152836e-03   7.4400882e-03   1.6153282e-04   6.2756831e-05   2.1758629e-04   1.1419856e-07   1.7110243e-02   4.2142878e-10  -1.8803477e+00
   6.9403085e+00   4.3114760e+00   4.3852787e-02   1.0059882e-03   7.2621950e-03   1.3464926e-02   1.8722617e-04   1.0461542e-04   1.9763600e-04   3.1629672e-08   2.0828360e-02   2.8559898e-10  -1.5719612e+00
   7.1889149e+00   4.1518784e+00   3.7260575e-02   1.1491445e-03   7.3720843e-03   8.6217473e-03   2.5409035e-04   1.3390868e-05   1.5591547e-04   1.0653069e-07   1.2720431e-02   1.2947663e-09  -2.0473020e+00
   7.0563677e+00   4.2405810e+00   4.1663804e-02   1.1878178e-03   1.4276560e-02   4.5882533e-03   1.9004147e-04   2.2482226e-05   2.1553111e-04   1.5956132e-07   2.0015819e-02   5.8719690e-10  -1.9940151e+00
   7.2278045e+00   4.1675718e+00   4.3417384e-02   1.2285425e-03   8.6022561e-03   5.8014703e-03   2.4945132e-04   1.3138577e-05   1.5005176e-04   7.4038853e-08   1.3769112e-02   9.3996665e-10  -2.1489227e+00
   7.2294167e+00   4.1781565e+00   4.1434896e-02   7.6191139e-04   6.5267805e-03   7.1104848e-03   1.6715976e-04   1.9722020e-05   1.5096441e-04   1.3020148e-07   1.4426032e-02   8.5014589e-10  -2.0506260e+00
   7.3166595e+00   4.1750443e+00   4.2234356e-02   1.0603995e-03   9.5358453e-03   4.2562289e-03   2.3531280e-04   2.0163458e-05   1.5915951e-04   8.1708090e-08   1.3530948e-02   6.4733224e-10  -2.4311073e+00
   7.4742900e+00   4.1046920e+00   4.5463741e-02   7.1548211e-04   1.0514451e-02   4.5739234e-03   1.9381184e-04   4.3330992e-06   1.5347439e-04   1.0755256e-07   1.7863122e-02   1.8335099e-09  -2.6932304e+00
   7.1527148e+00   4.2061685e+00   4.3625559e-02   7.9043473e-04   1.3696360e-02   4.1296998e-03   1.9500664e-04   2.4147741e-05   1.8016891e-04   2.1874105e-07   1.9051494e-02   7.9390441e-10  -2.2207352e+00
   7.3965979e+00   4.1729752e+00   4.3798325e-02   1.5444929e-03   1.1333434e-02   3.7885974e-03   1.8670881e-04   2.2993606e-05   1.7078035e-04   3.4079946e-08   1.8422116e-02   7.2207943e-10  -2.5601859e+00
   7.3898317e+00   4.1714320e+00   4.5815745e-02   1.0856509e-03   8.3384620e-03   3.1514719e-03   2.0187775e-04   1.3790663e-05   1.6755574e-04   8.5491490e-08   1.3865296e-02   5.8014767e-10  -2.5574430e+00
   6.8601672e+00   4.2477561e+00   4.5192964e-02   9.4539108e-04   6.9442216e-03   6.6062395e-03   2.4376571e-04   6.3278555e-05   1.8366988e-04   1.4743858e-07   1.2852872e-02   7.4629994e-10  -1.4009694e+00
   7.5255968e+00   4.0780682e+00   3.8394946e-02   1.1043655e-03   6.4714748e-03   3.2616842e-03   2.1212838e-04   7.1704698e-06   2.1379536e-04   5.4731398e-08   1.0316144e-02   1.7047374e-09  -2.7762286e+00
   7.1089154e+00   4.2399405e+00   4.7649302e-02   8.5462174e-04   7.5453184e-03   8.8944261e-03   1.7438147e-04   2.1353897e-05   1.7990606e-04   8.1322219e-08   2.0078500e-02   5.1887813e-10  -1.9010564e+00
   7.5548340e+00   4.0655061e+00   4.1385534e-02   1.1761900e-03   7.8780622e-03   6.5558528e-03   2.1206629e-04   3.2568937e-06   1.5549698e-04   5.9019617e-08   1.5911659e-02   2.7481696e-09  -2.8866660e+00
   7.0909259e+00   4.2458078e+00   4.2483483e-02   1.3641172e-03   9.8403111e-03   4.1216850e-03   1.7618921e-04   3.5274049e-05   2.0737796e-04   6.5512287e-08   1.4229926e-02   3.8012946e-10  -1.9146774e+00
   6.8032498e+00   4.2947182e+00   4.4542637e-02   1.1204605e-03   5.1668403e-03   7.4526205e-03   2.3134335e-04   1.9571700e-04   1.9984890e-04   8.9855518e-08   1.1878529e-02   4.5274569e-10  -1.1574870e+00
   7.3488076e+00   4.1478222e+00   4.0513073e-02   9.3695379e-04   7.8184570e-03   2.5609294e-03   2.2356135e-04   8.6033692e-06   1.8401653e-04   6.3249279e-08   1.0494964e-02   7.7171988e-10  -2.4400036e+00
   6.8782430e+00   4.2989230e+00   4.1554137e-02   1.1338305e-03   7.3121468e-03   8.5802031e-03   2.0345272e-04   1.5397043e-04   1.7902731e-04   7.7504984e-08   1.3755063e-02   3.4641309e-10  -1.4631685e+00
   7.1631546e+00   4.1911105e+00   4.0741581e-02   1.0698497e-03   1.0645473e-02   3.4435133e-03   1.8668874e-04   4.1649303e-05   1.7657635e-04   6.4726916e-08   1.3436642e-02   8.0981306e-10  -2.1368268e+00
   7.2149284e+00   4.1711337e+00   4.1588528e-02   1.3604229e-03   1.1407401e-02   4.1266938e-03   2.0494160e-04   1.6447847e-05   2.1843042e-04   1.0065959e-07   1.6835685e-02   1.1237663e-09  -2.2893617e+00
   7.2695736e+00   4.1629533e+00   4.1993374e-02   7.7049184e-04   6.6787348e-03   7.3562402e-03   2.0812234e-04   1.0184093e-05   2.1215474e-04   8.0233402e-08   1.2707809e-02   8.3750575e-10  -2.1684647e+00
   6.9147275e+00   4.2673909e+00   4.0042835e-02   1.0816299e-03   5.7906615e-03   5.9478597e-03   3.0100848e-04   1.3879802e-04   1.6574334e-04   5.8581434e-08   1.0331804e-02   4.3974296e-10  -1.5207848e+00
   7.0864036e+00   4.2509810e+00   4.4593914e-02   1.0324194e-03   7.3963928e-03   5.7384542e-03   2.1183577e-04   4.7436331e-05   1.9855229e-04   3.8509568e-08   1.3234351e-02   3.4270787e-10  -1.9213613e+00
   7.1212162e+00   4.2085990e+00   4.4222909e-02   9.8341382e-04   1.1006287e-02   5.3767397e-03   1.5710865e-04   1.7759632e-05   1.8692064e-04   9.8863913e-08   1.7176980e-02   7.5317848e-10  -2.0962432e+00
   7.3087415e+00   4.1704137e+00   4.4622603e-02   9.3737972e-04   1.1130229e-02   3.5251689e-03   2.2963867e-04   1.2785440e-05   1.5237491e-04   1.9892485e-07   1.4884044e-02   7.5218210e-10  -2.3979384e+00
   7.4961102e+00   4.1033075e+00   4.5739667e-02   1.0173488e-03   8.2382032e-03   4.1920758e-03   1.6609204e-04   7.2780121e-06   1.9857413e-04   4.7753668e-08   1.5679716e-02   1.6451629e-09  -2.7173125e+00
   7.4592804e+00   4.1164643e+00   3.8620455e-02   1.1945400e-03   7.4630362e-03   5.4759221e-03   2.1412979e-04   5.3286499e-06   2.0120035e-04   6.6870016e-08   1.1971803e-02   1.0878819e-09  -2.6954999e+00
   6.7754238e+00   4.3045939e+00   4.2098935e-02   7.9262242e-04   1.2054962e-02   9.4092965e-03   2.0533345e-04   1.4259418e-04   1.5655598e-04   2.1159512e-07   2.1688801e-02   6.1845917e-10  -1.4651008e+00
   6.8958426e+00   4.3184060e+00   3.9488315e-02   8.3983913e-04   1.2712010e-02   5.2669133e-03   2.2623359e-04   1.5696799e-04   1.6852652e-04   1.8399682e-07   1.6315289e-02   2.6812484e-10  -1.6670146e+00
   7.1347284e+00   4.2106603e+00   4.1673293e-02   9.8126281e-04   6.2437054e-03   4.8226841e-03   2.3576642e-04   5.4817681e-05   1.6688894e-04   3.6634692e-08   1.0022181e-02   5.0357693e-10  -1.9154814e+00
   7.2313622e+00   4.1677093e+00   4.1556960e-02   1.5108031e-03   9.5727006e-03   4.1293203e-03   2.0954700e-04   2.4986013e-05   1.5177156e-04   1.8468798e-07   1.3983237e-02   1.0045856e-09  -2.2652832e+00
   7.1997333e+00   4.1794095e+00   4.1177090e-02   7.1885517e-04   7.3352823e-03   4.4687399e-03   2.1484650e-04   3.6720902e-05   1.6577697e-04   3.8950654e-08   1.2307155e-02   8.4705271e-10  -2.0706954e+00
   7.2380911e+00   4.1847258e+00   4.5988032e-02   8.6842638e-04   8.3561156e-03   8.1808435e-03   2.1587892e-04   1.7934911e-05   1.8803322e-04   7.8837026e-08   1.7581844e-02   8.3657273e-10  -2.1846787e+00
   6.8234555e+00   4.2801135e+00   4.4360897e-02   7.7620820e-04   5.1471150e-03   7.3625658e-03   1.8798943e-04   1.3208585e-04   1.5929243e-04   1.7993799e-07   1.2636020e-02   5.3722019e-10  -1.2528027e+00
   7.0758713e+00   4.2546476e+00   4.2402301e-02   1.3591650e-03   7.5556728e-03   6.0755741e-03   2.7521844e-04   6.7506751e-05   1.6405885e-04   1.4028866e-07   1.2663952e-02   3.3148846e-10  -1.7997853e+00
   7.3991490e+00   4.0834187e+00   4.0132509e-02   9.9462635e-04   5.6633268e-03   3.4403735e-03   3.1014388e-04   5.4678206e-06   2.0187661e-04   1.2034358e-07   7.0455595e-03   1.4803031e-09  -2.4018574e+00
   7.2081476e+00   4.1846087e+00   4.4077942e-02   9.3619943e-04   6.1455653e-03   4.4032755e-03   2.4324483e-04   2.7721886e-05   1.8714455e-04   1.2352139e-07   1.0799879e-02   6.4400248e-10  -1.9993300e+00
   7.2423749e+00   4.1797000e+00   4.0470730e-02   7.1721290e-04   1.2836612e-02   5.4258648e-03   2.2884130e-04   1.3780199e-05   1.7490801e-04   1.0852837e-07   1.7428429e-02   8.6939781e-10  -2.3490351e+00
   7.0525686e+00   4.2468581e+00   4.1054800e-02   1.0697611e-03   9.4338037e-03   5.0359634e-03   2.1122154e-04   4.5756429e-05   1.5724337e-04   1.3277865e-07   1.2331338e-02   3.7322095e-10  -1.8500263e+00
   7.0195663e+00   4.2676034e+00   4.2276378e-02   7.5022957e-04   6.7241383e-03   9.2183714e-03   2.2321904e-04   7.7744444e-05   2.0257175e-04   3.2401900e-08   1.6741313e-02   4.0825844e-10  -1.6823796e+00
   7.2307833e+00   4.1993610e+00   4.6981947e-02   9.9934489e-04   1.0790102e-02   3.6064279e-03   2.2858875e-04   2.9979625e-05   1.6402519e-04   4.2724569e-08   1.6434461e-02   6.5295392e-10  -2.2347862e+00
   6.6613594e+00   4.3430021e+00   4.6769811e-02   9.4260042e-04   8.2609046e-03   1.4492962e-02   2.0973499e-04   2.7796791e-04   1.7184202e-04   1.3274855e-07   2.2017716e-02   5.2122653e-10  -1.0535671e+00
   7.1110563e+00   4.2383010e+00   4.4080940e-02   8.4435441e-04   5.4523833e-03   5.3329068e-03   1.9105298e-04   4.7755291e-05   1.7150451e-04   4.4994299e-08   1.1637638e-02   3.6775055e-10  -1.7823755e+00
   6.8715602e+00   4.3112297e+00   4.2739816e-02   7.1854675e-04   1.3951741e-02   5.8942056e-03   2.3611398e-04   1.6688507e-04   1.9371104e-04   1.7186521e-07   1.8116349e-02   3.5834138e-10  -1.6510598e+00
   7.2094970e+00   4.1789826e+00   4.3001561e-02   1.1169638e-03   7.3636005e-03   6.4099633e-03   1.6611461e-04   1.6040914e-05   2.1461554e-04   1.1174340e-07   1.4528636e-02   8.7387090e-10  -2.0163755e+00
   7.0477526e+00   4.2429003e+00   4.5612101e-02   1.0740863e-03   5.7736544e-03   5.9820365e-03   2.1115646e-04   3.2189527e-05   2.0706769e-04   1.4913963e-07   1.3773781e-02   4.5362731e-10  -1.6277225e+00
   7.3779327e+00   4.1641082e+00   3.9655513e-02   6.1190303e-04   7.4241207e-03   4.8377911e-03   1.9978987e-04   1.5161825e-05   1.9056240e-04   4.3638594e-08   1.1544495e-02   5.7869526e-10  -2.5295320e+00
   7.5102045e+00   4.0679757e+00   4.2949716e-02   1.3514154e-03   7.5117539e-03   5.2441642e-03   2.0547379e-04   3.6941360e-06   2.0269146e-04   3.7927095e-08   1.3017834e-02   2.4685611e-09  -2.7066501e+00
   7.2244360e+00   4.1834166e+00   4.5960237e-02   1.4060044e-03   8.9403631e-03   8.0138934e-03   2.1756162e-04   2.5359348e-05   1.9251345e-04   3.1680717e-08   1.7928084e-02   9.2659630e-10  -2.1979988e+00
   7.1427878e+00   4.1795123e+00   3.9831877e-02   8.5778800e-04   5.2591882e-03   7.4930470e-03   2.3057473e-04   1.8415039e-05   2.2021075e-04   1.0276657e-07   1.0456492e-02   7.8905465e-10  -1.9063488e+00
   7.2385291e+00   4.1506500e+00   4.4843850e-02   9.3276146e-04   5.6261850e-03   6.8143788e-03   2.8033642e-04   1.3859031e-05   1.6491099e-04   5.1614149e-08   1.1890449e-02   1.1116572e-09  -2.0746078e+00
   6.9673187e+00   4.2525572e+00   4.2422398e-02   1.0004633e-03   6.9558447e-03   5.3952891e-03   1.9826882e-04   6.6177621e-05   1.6826436e-04   1.1750286e-07   1.2818311e-02   4.9947354e-10  -1.5435149e+00
   6.9881755e+00   4.2435741e+00   3.9377861e-02   1.3959862e-03   1.1935272e-02   8.4163208e-03   1.8031216e-04   6.3332648e-05   1.5519481e-04   1.1394829e-07   1.8365242e-02   6.9941432e-10  -1.8413719e+00
   7.2045782e+00   4.1745616e+00   3.8652846e-02   1.1852988e-03   9.1498666e-03   2.7709906e-03   1.9340369e-04   1.8864680e-05   1.9752027e-04   7.6647389e-08   1.1596129e-02   8.0883327e-10  -2.1432531e+00
   7.0832433e+00   4.1957515e+00   4.7660673e-02   1.3367563e-03   9.7525033e-03   4.7743109e-03   2.3537371e-04   2.6119222e-05   1.6000583e-04   1.4659729e-07   1.5821593e-02   1.0303229e-09  -1.9001711e+00
   6.8837652e+00   4.2599059e+00   4.4299125e-02   8.6611758e-04   6.2780306e-03   5.9796809e-03   2.3393664e-04   5.6478902e-05   1.5272358e-04   1.8670603e-07   1.1082965e-02   4.8126966e-10  -1.4412501e+00
   7.3151569e+00   4.1754108e+00   4.2437689e-02   7.2343630e-04   7.3788170e-03   7.1882554e-03   2.0553457e-04   1.2903354e-05   2.0654994e-04   4.1010339e-08   1.4146954e-02   6.5076059e-10  -2.3251669e+00
   7.2448574e+00   4.1509023e+00   3.8789658e-02   9.4375768e-04   8.4947290e-03   4.5753307e-03   1.9155801e-04   1.4555866e-05   2.0884313e-04   4.7402394e-08   1.1738065e-02   1.0841478e-09  -2.3316709e+00
   7.4269704e+00   4.1374222e+00   4.1645548e-02   1.1209603e-03   6.0944274e-03   2.9383665e-03   1.9123497e-04   1.1618656e-05   1.9591667e-04   8.8087888e-08   1.0447744e-02   7.7650718e-10  -2.4768441e+00
   7.4159363e+00   4.1236868e+00   3.6820677e-02   6.3810129e-04   1.1197874e-02   3.0170780e-03   2.4106842e-04   1.1270347e-05   1.6385283e-04   1.1177241e-07   1.3496537e-02   1.2188634e-09  -2.6305155e+00
   7.2891080e+00   4.1906907e+00   4.2020882e-02   1.0816821e-03   7.5817579e-03   9.8202293e-03   1.7208438e-04   1.4095996e-05   1.6593248e-04   6.3075742e-08   1.7685698e-02   6.4005408e-10  -2.2215598e+00
   7.1539992e+00   4.2168787e+00   4.2849635e-02   1.2593199e-03   6.3529025e-03   5.2330782e-03   2.4010862e-04   4.9928345e-05   1.5089136e-04   1.0859953e-07   1.3293910e-02   5.4895324e-10  -2.0000402e+00
   7.0429302e+00   4.2515951e+00   4.6806959e-02   1.1070780e-03   1.1389342e-02   5.9373573e-03   2.1339493e-04   6.1545354e-05   1.5415671e-04   1.5561237e-07   1.9000614e-02   5.3773129e-10  -1.9612563e+00
   6.9523751e+00   4.2521510e+00   4.7129343e-02   9.4072212e-04   8.5720241e-03   5.0890983e-03   2.4410041e-04   4.8315144e-05   1.6819730e-04   1.4827885e-07   1.5126124e-02   5.7408220e-10  -1.6466926e+00
   7.4080997e+00   4.1495852e+00   4.2026650e-02   9.2842015e-04   1.5507341e-02   5.8314345e-03   2.1427634e-04   7.1042371e-06   1.6504313e-04   9.3250557e-08   2.0456875e-02   1.0236265e-09  -2.8301614e+00
   7.2916936e+00   4.1833494e+00   3.7357748e-02   9.3573200e-04   8.2729271e-03   5.3424534e-03   1.9962838e-04   2.6840863e-05   1.5802156e-04   5.0763716e-08   1.3010630e-02   6.0094055e-10  -2.2520566e+00
   7.0810894e+00   4.2167744e+00   4.1655309e-02   8.1026368e-04   7.0050014e-03   7.5567883e-03   1.7624081e-04   2.1979140e-05   1.7793548e-04   1.0808656e-07   1.4761533e-02   6.6655502e-10  -1.8695247e+00
   7.4000836e+00   4.1240847e+00   4.0731446e-02   7.7851974e-04   6.8333150e-03   3.8632465e-03   2.0716726e-04   9.2878069e-06   1.7580017e-04   1.0411247e-07   1.0798320e-02   1.0618008e-09  -2.4772287e+00
   7.1682296e+00   4.2345157e+00   4.3764975e-02   1.1207256e-03   9.1928704e-03   6.4978118e-03   2.0150972e-04   2.3426418e-05   1.7435360e-04   7.9615571e-08   1.7630073e-02   4.3036615e-10  -2.1313260e+00
   7.0137947e+00   4.2115895e+00   4.3620448e-02   1.2270750e-03   6.6145397e-03   5.4569060e-03   1.8601067e-04   3.0926772e-05   1.9202872e-04   1.4247252e-07   1.2708001e-02   8.2620971e-10  -1.5924272e+00
   7.0032662e+00   4.2890250e+00   4.0363389e-02   9.8611715e-04   9.4126681e-03   5.1209281e-03   2.1043822e-04   9.6303845e-05   2.1740160e-04   5.7711976e-08   1.4588036e-02   2.7448170e-10  -1.8225069e+00
   6.9994881e+00   4.2463142e+00   3.9763476e-02   1.4318667e-03   7.3072689e-03   7.7438896e-03   1.9536477e-04   1.0598220e-04   1.7212741e-04   1.1332576e-07   1.4432452e-02   6.0600595e-10  -1.6622561e+00
   7.1518495e+00   4.2348756e+00   3.9504606e-02   1.2898444e-03   1.0012694e-02   6.3961514e-03   2.4701494e-04   5.6560734e-05   2.1351289e-04   6.1234566e-08   1.5170296e-02   4.2919456e-10  -2.1524404e+00
   7.0720196e+00   4.2060704e+00   3.6069497e-02   7.6598079e-04   6.7318777e-03   4.8481141e-03   2.2865270e-04   4.7907780e-05   1.9750217e-04   7.0232637e-08   9.3260424e-03   6.1028976e-10  -1.7838189e+00
   7.4933883e+00   4.1419852e+00   4.4171567e-02   8.3984604e-04   9.6696735e-03   3.0007887e-03   1.6940008e-04   9.7370105e-06   2.1457965e-04   3.0836923e-08   1.5714163e-02   8.2209151e-10  -2.6989168e+00
   7.1232750e+00   4.2085064e+00   4.3774178e-02   1.6100027e-03   1.1278707e-02   4.2637937e-03   1.6704074e-04   1.9966353e-05   1.9302329e-04   1.1719005e-07   1.5327264e-02   6.7908386e-10  -2.0915274e+00
   7.1260197e+00   4.2062395e+00   4.3379952e-02   7.9292505e-04   8.9166301e-03   4.8557388e-03   2.2422060e-04   2.0921468e-05   2.0720342e-04   7.0159618e-08   1.6106287e-02   7.7153531e-10  -2.0570038e+00
   7.0959226e+00   4.2480731e+00   4.3561643e-02   8.5352267e-04   8.1586992e-03   7.2313807e-03   1.9251942e-04   3.5803351e-05   1.6884577e-04   1.0305130e-07   1.5526337e-02   3.8497692e-10  -1.9788902e+00
   7.2139543e+00   4.1776418e+00   4.2338690e-02   1.2526385e-03   8.2925928e-03   4.5229619e-03   2.6543294e-04   2.4855174e-05   1.6520357e-04   1.5760008e-07   1.2195697e-02   7.7640926e-10  -2.1916581e+00
   7.2579813e+00   4.1830273e+00   4.5384321e-02   1.0901288e-03   1.3013097e-02   4.4023289e-03   1.7733875e-04   1.1115257e-05   1.5230516e-04   2.7127897e-07   2.0294480e-02   9.0517555e-10  -2.3478611e+00
   7.2526121e+00   4.1502306e+00   4.1878153e-02   1.1552097e-03   1.1547189e-02   3.0359592e-03   1.7255377e-04   1.4825523e-05   1.8220863e-04   7.6657487e-08   1.4439069e-02   1.2693956e-09  -2.3266903e+00
   7.2702238e+00   4.1977060e+00   4.4830555e-02   1.3527930e-03   6.6636209e-03   4.1660921e-03   2.5565601e-04   3.3097158e-05   2.1579656e-04   4.4586033e-08   1.2126716e-02   4.7822809e-10  -2.1430022e+00
   7.0864851e+00   4.2394407e+00   4.4368792e-02   7.1114262e-04   5.9103513e-03   1.1817630e-02   1.9826846e-04   2.6937581e-05   2.1401457e-04   8.6140597e-08   1.8129266e-02   5.0920731e-10  -1.7953481e+00
   7.2108523e+00   4.1945291e+00   4.2740634e-02   7.6239239e-04   7.3313434e-03   6.7105318e-03   2.5695411e-04   3.2368663e-05   1.9099622e-04   5.1745846e-08   1.2692352e-02   5.9960327e-10  -2.0825770e+00
   6.6929700e+00   4.3336242e+00   4.4657523e-02   8.6499144e-04   5.9961984e-03   7.2462829e-03   2.3172770e-04   2.3904224e-04   1.5414604e-04   2.3448007e-07   1.0616901e-02   2.9701331e-10  -9.7150213e-01
   7.0393137e+00   4.2215591e+00   4.1327581e-02   1.1395813e-03   6.6448058e-03   7.1977315e-03   2.6127355e-04   2.1712452e-05   2.0304286e-04   1.2918930e-07   1.3105031e-02   6.2296235e-10  -1.7912569e+00
   7.5378458e+00   4.0725676e+00   4.2709197e-02   1.4087030e-03   8.3733727e-03   6.6856687e-03   2.2897806e-04   3.3431940e-06   1.5610917e-04   6.7888077e-08   1.5264491e-02   2.3763467e-09  -2.7570270e+00
   7.2495332e+00   4.1677101e+00   4.4855062e-02   7.5241582e-04   7.6638325e-03   7.7416947e-03   2.2218253e-04   1.5829710e-05   1.7228522e-04   1.0285487e-07   1.5363236e-02   9.7700541e-10  -2.1813768e+00
   6.8430611e+00   4.2803487e+00   4.4020518e-02   9.3862024e-04   5.8165007e-03   6.3374343e-03   2.6468499e-04   6.7697223e-05   1.5909044e-04   2.3113733e-07   1.1485587e-02   4.0384386e-10  -1.3634518e+00
   7.0077713e+00   4.2279795e+00   3.5847949e-02   1.2187133e-03   6.9246385e-03   8.5122751e-03   2.2199611e-04   5.4669203e-05   1.8701834e-04   1.2262467e-07   1.2876687e-02   6.5538276e-10  -1.7214558e+00
   7.1618950e+00   4.2055750e+00   3.9174744e-02   1.1790529e-03   5.9620681e-03   4.1265074e-03   2.2497804e-04   3.0457756e-05   1.9141876e-04   4.6218973e-08   9.3590436e-03   4.5501075e-10  -2.0404382e+00
   7.0136437e+00   4.2584197e+00   4.4660737e-02   1.1066160e-03   8.2619375e-03   4.2845022e-03   1.8954824e-04   1.0522984e-04   1.6415331e-04   5.9841856e-08   1.3498079e-02   4.5175337e-10  -1.8297302e+00
   7.3770519e+00   4.1870337e+00   4.6517392e-02   1.4055113e-03   8.9592552e-03   2.9635609e-03   1.8744558e-04   1.7419704e-05   1.6979791e-04   3.4904369e-08   1.5397525e-02   5.0387184e-10  -2.5339137e+00
   7.1553897e+00   4.1890738e+00   4.4561686e-02   8.8122291e-04   7.8619558e-03   7.2742915e-03   1.8696834e-04   2.4070195e-05   1.6994149e-04   9.9093464e-08   1.5429230e-02   9.0727175e-10  -1.9551413e+00
   7.0556438e+00   4.2631453e+00   4.1014801e-02   7.7721272e-04   8.4111445e-03   4.6812847e-03   2.2450464e-04   8.3848811e-05   1.7770489e-04   4.7981463e-08   1.1955325e-02   3.0646504e-10  -1.9090229e+00
   7.1864721e+00   4.2163358e+00   4.2769780e-02   1.5180440e-03   6.8243253e-03   4.2789686e-03   2.0397539e-04   4.5369588e-05   1.7639927e-04   3.5139493e-08   1.2080205e-02   4.5492560e-10  -2.0953373e+00
   7.1768549e+00   4.2290453e+00   4.5357701e-02   7.8128171e-04   9.4962239e-03   6.0721264e-03   1.9273088e-04   4.9257565e-05   1.7976619e-04   3.0598354e-08   1.8441057e-02   5.2787797e-10  -2.1765103e+00
   7.1714766e+00   4.1981839e+00   3.8469185e-02   6.0987214e-04   7.5318666e-03   6.5195290e-03   2.2060067e-04   2.0017229e-05   1.6466104e-04   6.7685221e-08   1.1404719e-02   5.5192932e-10  -2.1401962e+00
   7.1954836e+00   4.1967868e+00   3.5943454e-02   9.7588400e-04   1.0403062e-02   3.0955846e-03   2.0405831e-04   2.9653979e-05   1.5794210e-04   1.8949893e-07   1.1749103e-02   5.7065262e-10  -2.2409147e+00
   7.2473674e+00   4.1926481e+00   4.7575869e-02   1.1754848e-03   1.1526983e-02   5.3591425e-03   2.0865743e-04   1.0335719e-05   1.6599535e-04   2.3912071e-07   1.9066157e-02   7.3233590e-10  -2.2775825e+00
   7.2165498e+00   4.1453531e+00   3.7145801e-02   8.0436928e-04   5.7404638e-03   6.7132421e-03   2.0610138e-04   1.2411664e-05   1.7045268e-04   6.5642577e-08   1.0264102e-02   1.1525825e-09  -2.0056460e+00
   7.2565836e+00   4.2229655e+00   4.4827359e-02   1.3345706e-03   1.1936963e-02   5.2014137e-03   2.0522042e-04   2.5220135e-05   1.8318630e-04   5.7053936e-08   1.8515930e-02   4.1975412e-10  -2.3751470e+00
   7.3732561e+00   4.1486315e+00   3.9440184e-02   7.1958089e-04   5.0816787e-03   4.7927197e-03   1.9792202e-04   1.8968934e-05   2.2088712e-04   3.2990340e-08   1.0077589e-02   7.2624419e-10  -2.3536641e+00
   6.9884680e+00   4.2607584e+00   4.3564922e-02   1.0513166e-03   1.3084644e-02   8.8609383e-03   1.7926412e-04   4.8430147e-05   1.9001184e-04   1.1563110e-07   2.3820574e-02   6.1810702e-10  -1.8443407e+00
   7.1966594e+00   4.1942432e+00   4.3106598e-02   1.1924086e-03   8.0215067e-03   3.5794914e-03   2.1540526e-04   1.5855358e-05   1.5082953e-04   1.2647155e-07   1.2569200e-02   6.1405081e-10  -2.1087633e+00
   6.9351409e+00   4.2762702e+00   4.4205662e-02   1.1460217e-03   8.2815220e-03   6.0342487e-03   2.1586638e-04   1.3666124e-04   1.7701738e-04   7.5480009e-08   1.3661380e-02   4.2969927e-10  -1.5719366e+00
   7.5239289e+00   4.0743732e+00   3.9308608e-02   7.4664740e-04   8.8914379e-03   4.2565862e-03   2.2519894e-04   3.5331180e-06   1.5000474e-04   7.5201783e-08   1.1917090e-02   1.9322101e-09  -2.7818178e+00
   7.4325680e+00   4.1318586e+00   3.8708306e-02   1.2302403e-03   7.4746766e-03   5.9933149e-03   2.2567554e-04   4.5145165e-06   2.0501933e-04   3.2956124e-08   1.3677364e-02   9.9916406e-10  -2.5285530e+00
   7.1594150e+00   4.1986870e+00   4.3328056e-02   8.9346508e-04   7.3865030e-03   7.7538458e-03   2.1466600e-04   2.8538056e-05   1.5289270e-04   1.3059777e-07   1.6892533e-02   8.4168477e-10  -1.9867737e+00
   7.1938983e+00   4.1654931e+00   3.7651773e-02   1.2431548e-03   6.5226594e-03   8.4468182e-03   2.5814500e-04   1.4079210e-05   2.1186449e-04   7.9020349e-08   1.1600510e-02   9.2188634e-10  -2.0766256e+00
   6.9081328e+00   4.2731949e+00   4.0706245e-02   7.8883718e-04   1.1942788e-02   5.4198110e-03   2.0175762e-04   8.0849981e-05   1.7926684e-04   1.7275369e-07   1.5538369e-02   4.7976793e-10  -1.6398262e+00
   7.2121240e+00   4.1474512e+00   3.9911177e-02   1.3305807e-03   5.3751163e-03   7.6667155e-03   2.1004227e-04   1.4556649e-05   2.0411473e-04   1.1274428e-07   1.1276100e-02   1.2203010e-09  -2.0227840e+00
   7.4375221e+00   4.1428951e+00   4.3115763e-02   1.3967727e-03   1.0104292e-02   3.3540085e-03   2.2892958e-04   1.3108813e-05   1.6226791e-04   5.1456912e-08   1.4481949e-02   8.6724609e-10  -2.6750461e+00
   6.9855387e+00   4.2291759e+00   3.7476867e-02   6.7277937e-04   7.3232696e-03   7.0906537e-03   2.7452122e-04   9.7065928e-05   1.5959316e-04   7.1974999e-08   1.0623223e-02   6.3426674e-10  -1.6088573e+00
   7.1867833e+00   4.2126898e+00   4.0502214e-02   8.3266088e-04   9.6153412e-03   5.5409562e-03   2.0207210e-04   4.8359199e-05   1.6681157e-04   9.0958441e-08   1.2551718e-02   4.7417794e-10  -2.1102279e+00
   6.8967762e+00   4.2842226e+00   4.4422784e-02   1.0821369e-03   7.2044697e-03   5.2686117e-03   2.2551561e-04   1.2990174e-04   1.6402043e-04   1.6307381e-07   1.2388709e-02   3.8661849e-10  -1.4754669e+00
   6.9410605e+00   4.2634292e+00   4.2125862e-02   1.0103258e-03   1.2808102e-02   3.8726699e-03   1.6265537e-04   7.9300595e-05   2.0024591e-04   1.2658730e-07   1.7859699e-02   5.9886181e-10  -1.7446368e+00
   7.5668626e+00   4.0607112e+00   4.2081206e-02   1.4744768e-03   8.7634164e-03   3.1760416e-03   1.9099046e-04   3.8838842e-06   1.8633948e-04   5.3505638e-08   1.1604093e-02   2.1819806e-09  -2.9362615e+00
   6.9095635e+00   4.2910073e+00   4.5502158e-02   6.6170862e-04   5.9428315e-03   6.5014037e-03   2.5143656e-04   9.4618243e-05   2.1329630e-04   6.3029193e-08   1.3477160e-02   3.3039265e-10  -1.4916131e+00
   7.1939787e+00   4.1526973e+00   3.8058366e-02   9.1911890e-04   6.7566699e-03   4.8275010e-03   2.0582579e-04   1.8881185e-05   1.8202710e-04   5.6822310e-08   1.0529659e-02   1.1489286e-09  -2.0788556e+00
   7.2790501e+00   4.1821856e+00   4.4812626e-02   9.1004375e-04   7.9672636e-03   6.8245720e-03   2.2446783e-04   1.4664763e-05   1.6580199e-04   1.1305149e-07   1.5496946e-02   6.9545176e-10  -2.2076655e+00
   7.3144588e+00   4.1386227e+00   4.1594835e-02   7.4177968e-04   3.8107959e-03   8.2197999e-03   2.3917009e-04   1.5060818e-05   1.7691564e-04   6.2671192e-08   1.0844584e-02   1.0395522e-09  -2.1435921e+00
   7.0374369e+00   4.2496861e+00   4.8130426e-02   1.4081436e-03   8.3384200e-03   6.3947802e-03   2.0628101e-04   5.3037056e-05   1.6623305e-04   6.0474989e-08   1.8843270e-02   5.6952200e-10  -1.8287349e+00
   7.1747672e+00   4.2198981e+00   4.7673503e-02   1.1986399e-03   6.0360800e-03   6.7102452e-03   2.0335239e-04   2.5553759e-05   1.5624125e-04   1.0398526e-07   1.6357135e-02   5.3450351e-10  -1.9485590e+00
   7.0839693e+00   4.2318816e+00   3.9813027e-02   7.8520672e-04   1.0000588e-02   6.3156911e-03   1.7768258e-04   2.7292883e-05   2.0745919e-04   1.5311152e-07   1.4166419e-02   4.7418148e-10  -2.0492242e+00
   7.2065902e+00   4.1726872e+00   4.2583293e-02   1.2905058e-03   6.3443506e-03   4.2708913e-03   2.4966623e-04   1.5324522e-05   2.1968629e-04   4.8014008e-08   9.2150362e-03   6.5772733e-10  -2.0195109e+00
   7.1725734e+00   4.2078730e+00   4.4122376e-02   1.5200535e-03   8.5802873e-03   2.7120256e-03   2.1091958e-04   5.1136569e-05   1.7075978e-04   1.0174787e-07   1.3093368e-02   6.0376189e-10  -2.0624367e+00
   6.9431549e+00   4.2662403e+00   4.6248628e-02   1.1335409e-03   5.3571196e-03   7.4319291e-03   2.3029707e-04   1.3917453e-04   1.8116820e-04   5.5045266e-08   1.3425939e-02   5.0104653e-10  -1.4384657e+00
   7.1766938e+00   4.1531862e+00   4.1513969e-02   1.3017082e-03   6.2066835e-03   5.3493599e-03   2.8908454e-04   1.9182092e-05   1.5971973e-04   1.1254250e-07   1.0126109e-02   1.1372050e-09  -2.0613789e+00
   7.2487150e+00   4.2033117e+00   4.2487885e-02   7.2782375e-04   7.9791896e-03   3.5028378e-03   2.1713575e-04   3.2758941e-05   1.8759387e-04   4.5572534e-08   1.0899355e-02   4.1296619e-10  -2.2681907e+00
   7.4808427e+00   4.0946645e+00   4.3662785e-02   9.6787832e-04   1.0273619e-02   5.7525750e-03   1.9562667e-04   4.0980555e-06   1.6442460e-04   9.3535206e-08   1.7043440e-02   2.0398060e-09  -2.8473120e+00
   6.8870967e+00   4.2862481e+00   3.9516361e-02   6.2813989e-04   9.5859998e-03   5.4816322e-03   2.2010606e-04   6.5687998e-05   1.6010614e-04   1.8254420e-07   1.4275553e-02   3.7575281e-10  -1.6109232e+00
   7.2138785e+00   4.1981931e+00   3.8765675e-02   9.8432843e-04   8.2125824e-03   5.0056202e-03   1.9545037e-04   1.5254175e-05   2.1909974e-04   1.4432293e-07   1.3388152e-02   5.7067307e-10  -2.2570387e+00
   7.1423751e+00   4.2222841e+00   4.0357498e-02   6.5052663e-04   1.0121834e-02   3.5345636e-03   2.1444881e-04   3.9555920e-05   1.6394992e-04   5.7965394e-08   1.3355876e-02   4.8418168e-10  -2.0703311e+00
   6.8172946e+00   4.2932015e+00   4.1411041e-02   1.0233586e-03   7.5509372e-03   6.8475063e-03   2.6599525e-04   2.3176850e-04   1.5003646e-04   1.8742826e-07   1.3412554e-02   5.3218880e-10  -1.3269467e+00
   6.8366046e+00   4.2906974e+00   4.1837505e-02   1.2894195e-03   1.1862616e-02   9.0539396e-03   1.5809150e-04   1.3977736e-04   1.8638857e-04   1.3661214e-07   1.9289266e-02   5.7964558e-10  -1.4867548e+00
   7.4836221e+00   4.1238573e+00   4.0501286e-02   8.3994606e-04   1.0025904e-02   4.7458951e-03   1.8009676e-04   4.5286321e-06   2.0699594e-04   3.6612854e-08   1.4353020e-02   1.0215599e-09  -2.7809785e+00
   7.1855591e+00   4.1815484e+00   3.9379866e-02   1.4171920e-03   1.3434094e-02   5.0630474e-03   1.9591980e-04   1.7427418e-05   1.8928674e-04   1.5385065e-07   1.7505560e-02   1.0112937e-09  -2.2397723e+00
   6.7689286e+00   4.3207348e+00   4.4991735e-02   1.2537857e-03   8.6407937e-03   1.2622002e-02   1.7367981e-04   2.2512931e-04   1.9513138e-04   8.6092494e-08   2.1525717e-02   5.2409687e-10  -1.3039784e+00
   6.8744987e+00   4.2974624e+00   4.9034790e-02   1.6700367e-03   9.7186855e-03   1.0180578e-02   2.0505217e-04   1.7476306e-04   1.9395987e-04   1.2114167e-07   2.1241531e-02   5.2685915e-10  -1.4972111e+00
   7.4082337e+00   4.1315184e+00   4.0801737e-02   1.2086022e-03   9.0154719e-03   3.4658971e-03   1.8714104e-04   1.0404820e-05   2.2018429e-04   7.8198408e-08   1.3336052e-02   1.0854327e-09  -2.5885735e+00
   7.4303505e+00   4.1582575e+00   4.1452823e-02   1.4043966e-03   1.0389182e-02   2.2888089e-03   2.0059124e-04   1.7105982e-05   1.8357240e-04   6.7214900e-08   1.2658052e-02   6.0141412e-10  -2.6324541e+00
   7.1371036e+00   4.1986137e+00   3.7741939e-02   1.1944221e-03   8.5292550e-03   4.0724383e-03   2.0158900e-04   4.5779359e-05   1.8677544e-04   6.0389039e-08   1.2200010e-02   7.3100914e-10  -2.0371941e+00
   7.1035452e+00   4.2296099e+00   4.3458822e-02   1.2905494e-03   8.2667882e-03   6.3347813e-03   2.4050405e-04   6.3031623e-05   2.0553601e-04   8.8198890e-08   1.4711858e-02   5.4538189e-10  -1.8856058e+00
   7.0834058e+00   4.1864505e+00   3.9626020e-02   1.0696392e-03   5.9289338e-03   7.6168226e-03   2.3566191e-04   2.1677088e-05   1.9397775e-04   6.0871427e-08   1.3106179e-02   1.0477446e-09  -1.7988807e+00
   7.4568530e+00   4.1157670e+00   4.2387157e-02   1.3035514e-03   7.0622095e-03   2.7263839e-03   2.1231253e-04   4.9940675e-06   2.1549487e-04   4.5894910e-08   9.8907506e-03   9.5477595e-10  -2.5727603e+00
   7.1714727e+00   4.1807885e+00   4.1822203e-02   8.4992474e-04   1.0723239e-02   7.4468879e-03   1.5681773e-04   1.7274738e-05   1.9991879e-04   1.2425613e-07   1.7458647e-02   1.0723281e-09  -2.1875215e+00
   7.3084315e+00   4.1721347e+00   4.5292363e-02   9.3555999e-04   9.2686294e-03   2.1263503e-03   2.1813541e-04   1.5771867e-05   1.6069887e-04   2.1946959e-07   1.3839850e-02   7.2734467e-10  -2.3338672e+00
   7.0731261e+00   4.2290401e+00   4.4117202e-02   9.4182274e-04   7.6938830e-03   1.2420003e-02   2.1381974e-04   2.2215512e-05   1.7111253e-04   1.9044671e-07   1.9467585e-02   6.5707949e-10  -1.8428599e+00
   6.9787198e+00   4.2778656e+00   4.3530937e-02   8.6944599e-04   5.7482865e-03   6.8457698e-03   2.4250472e-04   7.2930634e-05   2.1878568e-04   5.5970884e-08   1.3351710e-02   3.1853824e-10  -1.5770503e+00
   7.0708283e+00   4.2507430e+00   3.9547874e-02   8.8918149e-04   1.1416483e-02   6.0742119e-03   2.1872368e-04   7.9770233e-05   1.5203411e-04   5.1474771e-08   1.4589333e-02   4.1211513e-10  -2.0161126e+00
   7.3084801e+00   4.1804803e+00   4.1801355e-02   8.9296768e-04   1.2566291e-02   5.3805897e-03   1.6949915e-04   1.1806120e-05   1.7042827e-04   9.5024565e-08   1.8466242e-02   7.4686533e-10  -2.5567624e+00
   6.8661980e+00   4.2779124e+00   4.3877181e-02   9.3308271e-04   4.6825395e-03   8.6483341e-03   2.2534664e-04   2.1274117e-04   1.5800676e-04   5.5165546e-08   1.0985782e-02   4.7863647e-10  -1.2823259e+00
   7.3685435e+00   4.1793083e+00   4.0564967e-02   1.2939230e-03   9.5322460e-03   4.7671694e-03   1.6822500e-04   1.3212648e-05   1.8081913e-04   4.5964908e-08   1.5708724e-02   5.8371406e-10  -2.4611230e+00
   6.8736063e+00   4.2615527e+00   4.2284304e-02   1.5672796e-03   7.3900269e-03   1.2723546e-02   2.0846728e-04   5.2690006e-05   1.5966185e-04   1.0947709e-07   1.9755235e-02   7.5934488e-10  -1.4302940e+00
   7.1139111e+00   4.2349059e+00   4.2853967e-02   7.1999427e-04   1.3821061e-02   6.7697468e-03   1.9106569e-04   3.3801659e-05   1.5781884e-04   2.0431647e-07   2.2449649e-02   6.1958117e-10  -2.0884044e+00
   6.8626781e+00   4.3217979e+00   4.2611832e-02   1.0392365e-03   1.1940343e-02   5.3394195e-03   1.6626029e-04   1.2721525e-04   1.7612947e-04   1.5304598e-07   1.6974489e-02   2.7372297e-10  -1.5795434e+00
   7.2691742e+00   4.1784854e+00   3.7671134e-02   1.1964243e-03   6.4850032e-03   8.0758567e-03   1.7383341e-04   1.4265758e-05   1.8269542e-04   4.2743435e-08   1.4046336e-02   7.1467910e-10  -2.2181061e+00
   6.8578835e+00   4.3196802e+00   4.5494246e-02   6.5176964e-04   8.8341940e-03   7.4267671e-03   1.9869019e-04   1.2265892e-04   2.1517210e-04   8.9434462e-08   1.6264077e-02   2.7426045e-10  -1.4237924e+00
   6.6344358e+00   4.3825702e+00   5.1241191e-02   8.7336531e-04   6.8545524e-03   1.2399933e-02   1.7827096e-04   3.1691392e-04   2.1982708e-04   1.3292173e-07   2.1153583e-02   2.8239810e-10  -9.0376459e-01
   6.8587770e+00   4.3095172e+00   4.7375300e-02   1.4414344e-03   5.3989497e-03   1.0330255e-02   1.6838382e-04   1.3472977e-04   1.6535502e-04   1.0500986e-07   1.6430523e-02   3.3851456e-10  -1.3023908e+00
   6.9334780e+00   4.2650451e+00   4.2570941e-02   8.0786378e-04   5.4717058e-03   9.1481312e-03   2.6682802e-04   7.6820584e-05   2.1463171e-04   7.6552657e-08   1.2331849e-02   4.1913333e-10  -1.4986403e+00
   7.2967185e+00   4.1684344e+00   4.4902468e-02   9.8908406e-04   9.1961960e-03   4.9567402e-03   1.7012466e-04   1.6112297e-05   1.5342601e-04   4.4562342e-08   1.5550810e-02   8.6791823e-10  -2.3376533e+00
   7.2539929e+00   4.1702300e+00   4.2032772e-02   7.9885272e-04   9.2177641e-03   4.9284910e-03   2.0667214e-04   1.8329387e-05   2.0453920e-04   1.0189082e-07   1.3654463e-02   8.4589716e-10  -2.2161702e+00
   6.9106949e+00   4.2568401e+00   3.9102988e-02   7.1098222e-04   7.4089318e-03   1.1421077e-02   2.0148321e-04   4.7091293e-05   1.6476024e-04   1.0582599e-07   1.5338655e-02   5.7668122e-10  -1.5769004e+00
   7.1805956e+00   4.2101855e+00   4.2718582e-02   1.0310261e-03   9.7083301e-03   4.3028856e-03   1.8424514e-04   4.9288450e-05   2.1276325e-04   8.9175471e-08   1.3152044e-02   5.4074243e-10  -2.1565272e+00
   7.1923596e+00   4.2072705e+00   4.0522731e-02   9.5243591e-04   8.1502042e-03   5.4714772e-03   1.9651775e-04   4.3679393e-05   1.9471850e-04   7.3533583e-08   1.2370136e-02   5.1691446e-10  -2.1389833e+00
   7.1802884e+00   4.2122179e+00   4.1304526e-02   1.6002546e-03   8.2229208e-03   4.5275887e-03   2.4378039e-04   5.1300290e-05   2.0526098e-04   4.6568033e-08   1.1339591e-02   4.6373501e-10  -2.1165607e+00
   7.1334609e+00   4.2040829e+00   4.2762146e-02   1.3558852e-03   8.5261512e-03   3.4238138e-03   1.9636076e-04   4.7822871e-05   1.7911974e-04   6.8057729e-08   1.1493630e-02   6.2775897e-10  -2.0248472e+00
   7.3329763e+00   4.1259493e+00   3.9323368e-02   7.9499908e-04   4.8953337e-03   8.3727430e-03   2.4160953e-04   9.7017746e-06   1.9097652e-04   5.8276827e-08   1.2740833e-02   1.4157506e-09  -2.2563709e+00
   6.9930210e+00   4.2587584e+00   3.8861332e-02   8.0927859e-04   7.0605639e-03   7.4408006e-03   2.2985470e-04   7.1539058e-05   1.9810598e-04   1.4281280e-07   1.1161573e-02   3.5600154e-10  -1.7410545e+00
   7.1702064e+00   4.1985053e+00   4.2953988e-02   8.5983311e-04   4.5981916e-03   3.5826615e-03   2.2876520e-04   2.2872949e-05   1.6992994e-04   2.6187501e-07   8.8365498e-03   4.7602822e-10  -1.8960260e+00
   6.9866516e+00   4.2710785e+00   4.1619853e-02   8.7993283e-04   1.0539963e-02   5.7379920e-03   1.8273301e-04   1.1724981e-04   1.6705849e-04   7.9981442e-08   1.6719974e-02   4.7056732e-10  -1.8751581e+00
   7.3720192e+00   4.1658459e+00   4.0116834e-02   1.0878955e-03   9.7776245e-03   5.1270817e-03   2.0534584e-04   1.5770873e-05   1.9846338e-04   3.3461887e-08   1.4762208e-02   6.9586758e-10  -2.5751919e+00
   7.0066213e+00   4.2653731e+00   4.2249336e-02   1.3349477e-03   9.0501187e-03   5.4225318e-03   2.2096631e-04   7.2425403e-05   1.5453145e-04   1.1264332e-07   1.3021711e-02   3.4627078e-10  -1.7212398e+00
   7.0987437e+00   4.2158827e+00   3.9371322e-02   1.0484359e-03   7.6443337e-03   5.3974414e-03   2.0888670e-04   3.6859703e-05   1.6202965e-04   1.2921497e-07   1.2469761e-02   5.8630465e-10  -1.9640484e+00
   7.2485327e+00   4.1710777e+00   4.4974802e-02   1.6166872e-03   9.7151669e-03   4.2407019e-03   2.0667406e-04   1.5956922e-05   1.7866170e-04   7.3064632e-08   1.6024212e-02   9.8047088e-10  -2.2186849e+00
   7.1702271e+00   4.2346439e+00   4.2966092e-02   1.3400956e-03   6.1105918e-03   7.6820769e-03   2.4255406e-04   5.7832764e-05   2.2154927e-04   4.9340581e-08   1.4366511e-02   3.9963163e-10  -1.9958032e+00
   6.9659809e+00   4.2586143e+00   4.2634225e-02   1.1392704e-03   7.2856416e-03   8.2943959e-03   2.3378680e-04   1.2682775e-04   1.7293060e-04   4.7584386e-08   1.5000492e-02   5.7323206e-10  -1.6248145e+00
   7.5086221e+00   4.1016993e+00   3.9931132e-02   6.5887536e-04   3.8302895e-03   6.8516675e-03   1.9347256e-04   3.5226077e-06   1.9875949e-04   5.4178384e-08   1.0837962e-02   1.1740946e-09  -2.5357148e+00
   7.0897694e+00   4.2176678e+00   4.2297259e-02   6.7796805e-04   8.5208280e-03   4.3508826e-03   2.3596208e-04   3.8088665e-05   1.5328329e-04   2.2994895e-07   1.3452910e-02   6.2526207e-10  -1.8900554e+00
   7.3117365e+00   4.1780550e+00   4.0001487e-02   8.7796617e-04   1.4719001e-02   3.8468436e-03   1.7763834e-04   1.6283079e-05   2.0697720e-04   1.1057697e-07   1.9278213e-02   8.1666253e-10  -2.5067854e+00
   7.2291859e+00   4.1901288e+00   4.4965409e-02   1.2922574e-03   7.9318337e-03   6.1860205e-03   1.6331956e-04   2.7541303e-05   1.8143453e-04   1.0281562e-07   1.6523152e-02   7.8569827e-10  -2.0742321e+00
   7.0421746e+00   4.2361423e+00   4.7639909e-02   1.2354398e-03   7.5482490e-03   7.9471019e-03   1.6728930e-04   5.0594502e-05   1.8433921e-04   9.5660686e-08   1.5968419e-02   5.9616377e-10  -1.7620595e+00
   7.1536532e+00   4.1873114e+00   4.4495681e-02   1.2130252e-03   4.7912229e-03   7.7709126e-03   2.1530120e-04   3.2657774e-05   1.8058613e-04   6.2180894e-08   1.3093277e-02   8.5788976e-10  -1.8496692e+00
   7.2715584e+00   4.1932543e+00   4.3213549e-02   1.2258381e-03   1.4855226e-02   4.0025397e-03   1.6667832e-04   2.4233593e-05   2.0409816e-04   2.8478725e-08   2.0733762e-02   7.5909021e-10  -2.4067964e+00
   6.9108402e+00   4.3004426e+00   4.2585516e-02   9.5251241e-04   9.4963855e-03   6.8050520e-03   1.8506160e-04   1.0952025e-04   1.7738865e-04   6.5649541e-08   1.6924956e-02   3.4149647e-10  -1.6531246e+00
   7.1064559e+00   4.2368668e+00   4.0794544e-02   8.9728473e-04   8.1035926e-03   1.0054204e-02   1.8676152e-04   2.3590002e-05   1.6151130e-04   1.2456435e-07   1.7784951e-02   4.8893002e-10  -1.9917025e+00
   6.9307993e+00   4.2993411e+00   4.8273052e-02   9.7371748e-04   9.8257074e-03   7.9397077e-03   1.8334121e-04   9.6786406e-05   1.5932968e-04   6.4418743e-08   1.8491651e-02   3.2903074e-10  -1.5633560e+00
   7.0671955e+00   4.2405837e+00   4.3347210e-02   8.0044467e-04   1.1506169e-02   3.1627210e-03   1.6828860e-04   5.8568832e-05   2.1664614e-04   1.5805357e-07   1.5228535e-02   5.1085634e-10  -1.9512827e+00
   7.1170301e+00   4.2313850e+00   4.0269348e-02   7.9576222e-04   5.9477072e-03   9.0679341e-03   2.1091715e-04   4.0550146e-05   1.9352654e-04   6.9723389e-08   1.3697384e-02   4.4511775e-10  -1.8720801e+00
   7.1463969e+00   4.2365158e+00   3.8594814e-02   9.3994793e-04   1.1894398e-02   4.1075921e-03   1.9981020e-04   4.3270848e-05   1.9137428e-04   4.8307802e-08   1.4418727e-02   3.8734947e-10  -2.1148674e+00
   6.7614087e+00   4.2808031e+00   4.6339702e-02   1.0388728e-03   7.1384960e-03   6.6963064e-03   2.1675497e-04   1.7575937e-04   1.6642157e-04   1.7484521e-07   1.1188193e-02   5.9329100e-10  -1.1236093e+00
   7.2175627e+00   4.1955324e+00   4.0146769e-02   6.0280803e-04   7.9059917e-03   6.1837085e-03   2.0467835e-04   3.0534258e-05   1.6603463e-04   7.3695716e-08   1.3946218e-02   6.3782577e-10  -2.1004478e+00
   7.0954207e+00   4.2162697e+00   4.4269422e-02   1.4349515e-03   1.2462409e-02   5.6937256e-03   1.9992232e-04   1.7589213e-05   2.0426798e-04   1.0042477e-07   1.8759768e-02   7.5163037e-10  -2.1355558e+00
   7.0705483e+00   4.2578966e+00   4.0686748e-02   1.4036691e-03   1.3301732e-02   7.2060617e-03   2.0496064e-04   3.9569974e-05   2.0187844e-04   4.7362808e-08   1.8530830e-02   3.8854269e-10  -2.0292850e+00
[truncated: 1,690,184 more chars]
