# Supplementary material for: Uncertainty propagation in pore water chemical composition calculation using surrogate models
Source: Sci Rep. 2022 Sep 5;12:15077. doi: 10.1038/s41598-022-18411-5 (PMC9445106; doi:10.1038/s41598-022-18411-5)
Supplement: Supplementary file 2 — Supplementary Information 2. [file 41598_2022_18411_MOESM2_ESM.zip › Raw_data/Small_range_case/Outputs_Validation_set.txt]

   7.1074462e+00   4.1857047e+00   4.4277277e-02   1.6380756e-03   7.6471661e-03   5.1326927e-03   1.9801014e-04   2.0444267e-05   1.6189643e-04   1.0903058e-07   1.4648820e-02   1.0920824e-09  -1.8634461e+00
   7.2966540e+00   4.1599997e+00   3.9324728e-02   9.3088313e-04   9.7254085e-03   5.6135626e-03   1.8480573e-04   1.5479325e-05   1.5830439e-04   7.0371116e-08   1.3927241e-02   9.0111293e-10  -2.4626014e+00
   7.1807906e+00   4.2410564e+00   4.3615397e-02   1.0707621e-03   5.4707821e-03   9.0851464e-03   2.1944123e-04   4.2369937e-05   2.0145782e-04   4.7295766e-08   1.5963970e-02   3.5970585e-10  -1.9651473e+00
   7.0563245e+00   4.2001799e+00   4.3697909e-02   1.2668340e-03   6.0444202e-03   2.5822507e-03   2.9285013e-04   2.0868562e-05   1.5048861e-04   3.0343313e-07   7.4621799e-03   5.3851569e-10  -1.7029713e+00
   7.4522561e+00   4.1192276e+00   4.0212879e-02   1.3575565e-03   4.8273672e-03   4.5607493e-03   2.4105909e-04   7.2490063e-06   1.9232863e-04   3.9400877e-08   9.5399651e-03   9.0236734e-10  -2.3966148e+00
   7.0894602e+00   4.2639935e+00   4.3685365e-02   7.0348622e-04   1.1207052e-02   3.8617914e-03   2.3406537e-04   6.1970016e-05   1.8429788e-04   1.4990812e-07   1.5564172e-02   3.1830607e-10  -2.0331214e+00
   7.1543001e+00   4.2105784e+00   4.8840407e-02   7.0186513e-04   9.6599306e-03   5.5162708e-03   1.7933264e-04   3.4616507e-05   2.0184781e-04   3.1585274e-08   1.6924715e-02   6.8921876e-10  -2.1506429e+00
   6.8632375e+00   4.2891628e+00   4.3503957e-02   9.3510563e-04   6.7112052e-03   1.0574434e-02   2.2804085e-04   7.0968421e-05   1.7701991e-04   1.7691350e-07   1.7000553e-02   4.3907991e-10  -1.3670481e+00
   7.3995029e+00   4.1589694e+00   4.4269282e-02   1.1504979e-03   9.8456182e-03   3.8862483e-03   2.1433987e-04   8.4097107e-06   1.9292236e-04   4.5550137e-08   1.6757236e-02   8.1270635e-10  -2.5501127e+00
   6.8730769e+00   4.2453131e+00   4.0889760e-02   1.0996489e-03   6.8989415e-03   6.5743292e-03   1.9241018e-04   5.5734432e-05   1.8212493e-04   1.6726347e-07   1.2193927e-02   7.0883482e-10  -1.4046947e+00
   7.5296100e+00   4.1034215e+00   4.5746229e-02   1.2911656e-03   6.0149997e-03   5.3065599e-03   2.3066092e-04   5.1228107e-06   1.8719654e-04   5.3625397e-08   1.4410290e-02   1.3905815e-09  -2.6663875e+00
   6.9964296e+00   4.2596935e+00   4.6583267e-02   8.8742703e-04   1.2668130e-02   5.7392839e-03   2.0459719e-04   6.0718230e-05   1.5138425e-04   1.7443251e-07   1.9899614e-02   5.4959142e-10  -1.8481560e+00
   7.0157247e+00   4.2507888e+00   4.1042091e-02   9.1360820e-04   1.0772576e-02   5.3482579e-03   1.6922187e-04   3.7512411e-05   1.8003586e-04   2.0008876e-07   1.5584751e-02   4.7235815e-10  -1.9572138e+00
   7.5033116e+00   4.1056672e+00   3.9554752e-02   1.2669936e-03   8.9833393e-03   4.1004038e-03   1.7543588e-04   3.2424440e-06   2.0011852e-04   4.6111895e-08   1.3752826e-02   1.3325441e-09  -2.8257645e+00
   7.1420027e+00   4.1979234e+00   4.1725884e-02   1.0789366e-03   1.1848843e-02   3.5898020e-03   1.8299014e-04   3.2854410e-05   1.7838436e-04   7.9480111e-08   1.4784278e-02   7.9137710e-10  -2.1155411e+00
   7.0631676e+00   4.2598548e+00   4.4775826e-02   9.6950902e-04   1.1307246e-02   6.8119954e-03   1.6421041e-04   6.2308772e-05   1.6347179e-04   8.4394560e-08   1.8942789e-02   4.2944975e-10  -1.8995593e+00
   7.1060778e+00   4.2351605e+00   4.1645669e-02   1.0165260e-03   9.1950648e-03   4.6108375e-03   2.1450046e-04   3.7814924e-05   1.7697117e-04   1.2860009e-07   1.2329955e-02   3.8764582e-10  -1.9836115e+00
   7.2159751e+00   4.1981275e+00   4.4350791e-02   8.4641933e-04   7.0529109e-03   5.9931141e-03   2.2531351e-04   4.9231676e-05   1.6745365e-04   6.6813520e-08   1.3274769e-02   6.2206236e-10  -2.1294194e+00
   7.1880724e+00   4.1965605e+00   4.0621147e-02   1.4690424e-03   1.0685068e-02   3.1727182e-03   1.6451769e-04   1.7975728e-05   1.9040069e-04   1.4311877e-07   1.4930130e-02   6.9962553e-10  -2.1421630e+00
   7.3959434e+00   4.1155143e+00   3.9379544e-02   9.4291074e-04   6.7168073e-03   5.3037842e-03   1.9838127e-04   6.1861048e-06   1.7236836e-04   4.9051727e-08   1.2670275e-02   1.4344835e-09  -2.5428092e+00
   7.0906844e+00   4.2038465e+00   4.4994020e-02   1.2480114e-03   5.6798475e-03   9.7734356e-03   1.6755694e-04   2.2085321e-05   1.6030424e-04   4.9541143e-08   1.5452793e-02   8.3641760e-10  -1.7788770e+00
   7.4141017e+00   4.1410684e+00   4.3974537e-02   7.1490306e-04   9.0386276e-03   6.1257211e-03   1.7582317e-04   7.0564451e-06   1.6241096e-04   9.2225406e-08   1.5867467e-02   9.9848754e-10  -2.5909111e+00
   7.0458133e+00   4.2743635e+00   4.0431538e-02   6.6302989e-04   8.2437987e-03   5.3429011e-03   1.8551027e-04   6.8132430e-05   2.0214046e-04   7.8436344e-08   1.4032912e-02   2.8770800e-10  -1.8949716e+00
   6.9997458e+00   4.2348844e+00   3.6199104e-02   6.3403758e-04   8.2635113e-03   8.7273343e-03   2.3737930e-04   3.1914889e-05   1.7048467e-04   1.0558670e-07   1.2613796e-02   5.2701679e-10  -1.7615214e+00
   7.1771714e+00   4.1843538e+00   4.4098783e-02   9.8989699e-04   1.1003342e-02   5.9509786e-03   1.9114409e-04   1.6486190e-05   1.6037623e-04   1.7153703e-07   1.8698982e-02   1.0695643e-09  -2.2245645e+00
   7.3606717e+00   4.1526673e+00   3.8359244e-02   1.1432913e-03   8.5485331e-03   5.0904472e-03   2.2593314e-04   1.0261192e-05   1.9804313e-04   4.7683381e-08   1.3153954e-02   8.1766757e-10  -2.4160364e+00
   7.1212030e+00   4.2168557e+00   4.0899809e-02   1.1378369e-03   5.4192299e-03   7.9564102e-03   1.8781320e-04   2.2641038e-05   1.6641216e-04   1.0245253e-07   1.3805704e-02   5.6336154e-10  -1.8731494e+00
   7.0191874e+00   4.2646015e+00   4.3850692e-02   7.3529742e-04   1.2518758e-02   7.3709131e-03   1.8648115e-04   4.3453261e-05   2.0349256e-04   1.2038802e-07   1.8739321e-02   4.1322493e-10  -1.8781846e+00
   6.9654433e+00   4.2684797e+00   4.3043094e-02   9.5386499e-04   7.5439712e-03   6.7785367e-03   1.9439277e-04   8.8551256e-05   1.5610073e-04   7.2397491e-08   1.2308037e-02   3.6818564e-10  -1.6572106e+00
   7.4467577e+00   4.1472339e+00   4.0679322e-02   1.1631506e-03   1.2811027e-02   4.1509281e-03   1.9956476e-04   7.7167373e-06   1.9883948e-04   8.2872276e-08   1.6204252e-02   8.1031725e-10  -2.8060691e+00
   7.0573327e+00   4.2752568e+00   4.6455913e-02   8.1595730e-04   7.7159539e-03   9.3574423e-03   1.6818409e-04   9.0978652e-05   1.6682688e-04   5.2423764e-08   1.6859298e-02   3.1926287e-10  -1.8218437e+00
   7.2485565e+00   4.1842071e+00   4.3924381e-02   1.0414606e-03   9.4143670e-03   4.3566736e-03   2.1599686e-04   2.2479747e-05   1.7834746e-04   1.3029002e-07   1.3931060e-02   6.8904659e-10  -2.2621980e+00
   7.0710382e+00   4.2349539e+00   4.4027752e-02   7.4239977e-04   9.9316328e-03   2.7074321e-03   2.4090070e-04   5.1725361e-05   1.5711342e-04   2.7388096e-07   1.3255876e-02   4.9248966e-10  -1.8926906e+00
   7.2421542e+00   4.1792824e+00   3.9541007e-02   1.2098059e-03   8.7874197e-03   8.0170835e-03   1.5498933e-04   1.0726825e-05   1.6454998e-04   4.9418099e-08   1.7464834e-02   8.9906048e-10  -2.2077928e+00
   7.2862468e+00   4.1851384e+00   3.7207383e-02   8.7914126e-04   5.8243956e-03   6.1048763e-03   2.5442814e-04   3.1179406e-05   2.1147784e-04   3.4508249e-08   1.0585017e-02   5.0596584e-10  -2.2622561e+00
   6.9601396e+00   4.2476961e+00   4.4424032e-02   1.0151829e-03   5.1889655e-03   5.5268799e-03   2.3000208e-04   3.5208187e-05   1.7470222e-04   2.2988772e-07   1.1131365e-02   4.5740696e-10  -1.4212481e+00
   7.0793271e+00   4.2156554e+00   3.9753208e-02   1.0986737e-03   9.7430739e-03   4.8818748e-03   2.5379905e-04   1.7554851e-05   1.6477921e-04   1.7851758e-07   1.3003625e-02   5.8965387e-10  -1.9415883e+00
   7.2123247e+00   4.1832225e+00   4.0554650e-02   8.3771230e-04   9.2922830e-03   1.0789819e-02   2.1591772e-04   2.0999311e-05   1.8377453e-04   5.6540703e-08   1.8643343e-02   9.5897939e-10  -2.1575850e+00
   6.7758410e+00   4.3489811e+00   4.4433607e-02   7.5252982e-04   1.2389981e-02   5.8527392e-03   1.8980968e-04   2.6419858e-04   2.1797231e-04   1.0072482e-07   1.7688303e-02   2.8206591e-10  -1.4414141e+00
   7.1239202e+00   4.1994037e+00   4.4275638e-02   8.3548610e-04   5.9310635e-03   6.1212438e-03   2.2118781e-04   3.7101414e-05   1.5957096e-04   1.5275184e-07   1.1048185e-02   6.5116339e-10  -1.9350913e+00
   6.9888732e+00   4.2434366e+00   3.8620163e-02   1.0715001e-03   1.2202500e-02   8.1742965e-03   1.6603761e-04   4.5013819e-05   1.7169770e-04   1.8503555e-07   1.6767018e-02   6.0733299e-10  -1.8686706e+00
   6.8111787e+00   4.3048628e+00   4.2280958e-02   1.0455058e-03   9.8799950e-03   8.1863234e-03   1.9448246e-04   1.0126739e-04   1.7521994e-04   1.2455596e-07   1.5713575e-02   3.8193234e-10  -1.4208248e+00
   7.2213667e+00   4.1997551e+00   4.4656744e-02   1.3918904e-03   1.6219307e-02   6.9330852e-03   1.8945127e-04   1.1905371e-05   1.5573229e-04   1.3116028e-07   2.3529040e-02   7.9749798e-10  -2.3990309e+00
   7.0447729e+00   4.2372124e+00   4.3883531e-02   1.3121632e-03   7.0054157e-03   5.9729129e-03   2.3185906e-04   4.3599089e-05   2.0190046e-04   8.6347743e-08   1.4994848e-02   5.6499429e-10  -1.7571697e+00
   7.1367158e+00   4.2252768e+00   4.5738026e-02   1.4328891e-03   8.0109030e-03   7.3929936e-03   1.7418653e-04   5.3704908e-05   1.9867831e-04   4.4927645e-08   1.7412469e-02   6.0528062e-10  -1.9381660e+00
   6.9387291e+00   4.2500612e+00   4.2554518e-02   1.0140075e-03   7.7788397e-03   5.7329256e-03   1.9543730e-04   3.2172682e-05   2.0919917e-04   1.6677474e-07   1.3278979e-02   5.3488130e-10  -1.6551138e+00
   6.7478255e+00   4.3037865e+00   4.1396482e-02   6.5165497e-04   6.5476827e-03   9.6237371e-03   2.4622020e-04   2.0139931e-04   2.2082472e-04   1.3740702e-07   1.4432314e-02   5.4329208e-10  -1.2046479e+00
   7.3578694e+00   4.1916621e+00   4.3914040e-02   1.5313167e-03   9.3395399e-03   4.8349053e-03   1.9236668e-04   1.7124377e-05   1.7347280e-04   7.1797412e-08   1.6018500e-02   4.9257527e-10  -2.5354028e+00
   7.2670640e+00   4.1618060e+00   4.0631011e-02   7.4945254e-04   1.2807237e-02   2.9313121e-03   2.2828848e-04   8.3651367e-06   1.7831016e-04   2.3571133e-07   1.4165536e-02   9.2111940e-10  -2.3953181e+00
   7.1016096e+00   4.2483634e+00   4.1001603e-02   1.3009669e-03   7.9228478e-03   6.6291545e-03   1.6250545e-04   5.4548494e-05   1.9025833e-04   3.9531771e-08   1.5134373e-02   3.9643178e-10  -1.9309088e+00
   7.1724712e+00   4.2059827e+00   4.3274095e-02   1.3043146e-03   9.0774519e-03   5.7403591e-03   2.3717147e-04   3.5075791e-05   1.7798664e-04   1.3748350e-07   1.4412566e-02   6.1577608e-10  -2.1163482e+00
   7.2179475e+00   4.1948087e+00   4.0752253e-02   8.9057838e-04   8.1081561e-03   4.7206080e-03   2.3093161e-04   1.7642494e-05   1.9057350e-04   1.6540041e-07   1.3451593e-02   6.0763339e-10  -2.2043733e+00
   7.3850723e+00   4.1682068e+00   3.7979804e-02   6.7698197e-04   7.5441615e-03   6.2096580e-03   2.3964626e-04   1.1239641e-05   2.1722440e-04   4.8327061e-08   1.3497481e-02   5.9275482e-10  -2.4534518e+00
   7.2321340e+00   4.1808846e+00   3.8748804e-02   1.2825546e-03   7.0131709e-03   2.7193948e-03   2.1422352e-04   2.0668055e-05   1.7006900e-04   7.0622891e-08   9.5747482e-03   5.7552556e-10  -2.1007699e+00
   7.1613921e+00   4.2208968e+00   4.4956917e-02   8.1161976e-04   7.9256125e-03   8.4839488e-03   1.9836821e-04   1.9617208e-05   2.1958387e-04   5.3819085e-08   1.7248600e-02   5.3602493e-10  -1.9503881e+00
   6.8099436e+00   4.3288314e+00   4.6892606e-02   1.5625811e-03   1.1740694e-02   7.0566906e-03   1.6059533e-04   2.4665518e-04   2.1153065e-04   9.0724072e-08   2.0116758e-02   3.9380681e-10  -1.3933777e+00
   7.5966402e+00   4.0766094e+00   4.0814575e-02   8.9230755e-04   6.6928324e-03   4.6092909e-03   2.6473168e-04   2.1881034e-06   1.5571826e-04   6.4758658e-08   1.1601461e-02   1.5253190e-09  -2.9360482e+00
   7.3393930e+00   4.1668746e+00   4.7742097e-02   1.3829556e-03   4.6248419e-03   7.9096525e-03   1.6934557e-04   7.6472053e-06   1.9614283e-04   4.0817438e-08   1.6064106e-02   8.1044492e-10  -2.1930679e+00
   7.1796482e+00   4.2032721e+00   4.5680019e-02   8.0378404e-04   1.1819622e-02   5.8173601e-03   1.5186620e-04   3.7082892e-05   2.1237999e-04   8.1961026e-08   1.8852365e-02   7.9773552e-10  -2.2381980e+00
   7.2861025e+00   4.1408816e+00   4.1481246e-02   8.0508531e-04   5.4662080e-03   5.3418148e-03   2.6420849e-04   2.2147456e-05   1.6582894e-04   6.4301734e-08   9.9344821e-03   1.0407158e-09  -2.2046963e+00
   7.2653748e+00   4.1604173e+00   4.3499586e-02   7.0100940e-04   4.3951827e-03   5.9177064e-03   2.5679302e-04   1.2475476e-05   1.5809777e-04   1.3067991e-07   1.1513401e-02   8.6916587e-10  -2.0978674e+00
   6.7845304e+00   4.3074504e+00   4.9657875e-02   8.4252723e-04   7.9079517e-03   1.0842808e-02   2.0459681e-04   8.8025075e-05   1.5306419e-04   2.3326157e-07   1.9759370e-02   4.6993101e-10  -1.2187331e+00
   6.9669896e+00   4.2679928e+00   4.4946855e-02   8.2121561e-04   8.9886431e-03   6.6784010e-03   2.1603833e-04   6.3262032e-05   2.0555461e-04   1.6508248e-07   1.7645664e-02   4.8301159e-10  -1.6122435e+00
   7.1970931e+00   4.2268931e+00   4.2702158e-02   9.5589490e-04   7.8813270e-03   4.6622965e-03   2.1410674e-04   4.2611623e-05   2.0299193e-04   4.0659079e-08   1.2657485e-02   3.6654974e-10  -2.1315014e+00
   7.2088599e+00   4.1989520e+00   4.2785854e-02   6.9492227e-04   9.5630469e-03   6.5503596e-03   1.9357290e-04   1.4910645e-05   1.5501871e-04   1.8575302e-07   1.7639740e-02   7.0884671e-10  -2.1323883e+00
   7.0133783e+00   4.2536943e+00   4.4483034e-02   1.1398288e-03   8.1122905e-03   5.6987094e-03   1.8141328e-04   6.0773527e-05   2.0211286e-04   7.6696138e-08   1.4224306e-02   4.5064435e-10  -1.7722952e+00
   7.2605911e+00   4.1338201e+00   4.2677992e-02   1.0209216e-03   6.2901626e-03   5.9527349e-03   2.5943672e-04   1.1557124e-05   2.2166548e-04   5.3819059e-08   1.2055558e-02   1.4438671e-09  -2.1718250e+00
   7.2010144e+00   4.2071711e+00   4.6197379e-02   1.1015747e-03   1.1143406e-02   6.0754983e-03   1.9816357e-04   4.5164505e-05   1.8892028e-04   5.1583151e-08   1.9363733e-02   7.3602972e-10  -2.1802946e+00
   7.1289607e+00   4.2123894e+00   4.5250821e-02   1.1293744e-03   1.3292742e-02   3.0345459e-03   2.1213107e-04   1.8237772e-05   1.6897894e-04   1.8888156e-07   1.9019261e-02   7.5754989e-10  -2.0975185e+00
   7.3281500e+00   4.1345949e+00   3.9163803e-02   8.4166932e-04   8.7453071e-03   3.6180175e-03   2.1573329e-04   8.0843089e-06   1.9491496e-04   1.0016191e-07   1.2526836e-02   1.2065845e-09  -2.3678952e+00
   6.8672626e+00   4.2868224e+00   4.2066612e-02   9.0686204e-04   7.4208323e-03   1.0450589e-02   2.0452572e-04   6.6366898e-05   1.4911634e-04   1.1958782e-07   1.7063757e-02   4.4822424e-10  -1.4159910e+00
   7.3034982e+00   4.1596693e+00   4.3069820e-02   1.1725066e-03   7.5674764e-03   3.9415310e-03   2.5668635e-04   2.5413568e-05   2.0954361e-04   2.5928122e-08   1.2779182e-02   8.9802156e-10  -2.3934820e+00
   7.3556719e+00   4.1450190e+00   3.9264284e-02   6.9348887e-04   7.2583163e-03   3.8913251e-03   2.3235788e-04   1.0605417e-05   2.0902821e-04   7.3093059e-08   9.9354759e-03   7.5295350e-10  -2.4609246e+00
   7.3488099e+00   4.1583411e+00   3.8091933e-02   1.0733750e-03   1.0378498e-02   4.0961001e-03   2.2210926e-04   1.5754434e-05   1.7134040e-04   9.1390805e-08   1.1900773e-02   6.9161508e-10  -2.6047725e+00
   6.7693993e+00   4.3262841e+00   4.4736741e-02   7.4844285e-04   1.1571997e-02   5.2694015e-03   1.9245482e-04   2.2496570e-04   2.0897412e-04   1.4742864e-07   1.5464716e-02   3.6694784e-10  -1.3901173e+00
   7.1607292e+00   4.1961487e+00   4.5251587e-02   7.4515172e-04   9.9543533e-03   3.2775365e-03   1.7128697e-04   3.8081941e-05   1.7349717e-04   1.2034109e-07   1.4987885e-02   8.2421278e-10  -2.1473119e+00
   7.0520973e+00   4.2574627e+00   4.7122117e-02   1.0507475e-03   8.9707727e-03   5.6833852e-03   2.2562466e-04   4.7959521e-05   1.6593673e-04   7.0045784e-08   1.6071306e-02   3.9631338e-10  -1.8439711e+00
   7.5865954e+00   4.1066651e+00   4.1520326e-02   1.1943808e-03   7.6239776e-03   2.1419956e-03   1.9305968e-04   6.1576300e-06   1.6974099e-04   4.5471872e-08   1.1517265e-02   9.3534015e-10  -2.8286029e+00
   7.5023957e+00   4.1067852e+00   4.1090066e-02   1.5509662e-03   6.0179017e-03   6.3524057e-03   1.9961983e-04   6.7894227e-06   1.9749960e-04   2.7883409e-08   1.2869447e-02   1.2574639e-09  -2.6254004e+00
   7.2832064e+00   4.1924171e+00   4.6200008e-02   1.0073403e-03   8.1017900e-03   3.9888598e-03   2.0151577e-04   3.0316424e-05   1.7287248e-04   6.5431752e-08   1.6034769e-02   6.5382277e-10  -2.3216164e+00
   7.2558750e+00   4.1796040e+00   4.0377617e-02   1.3255274e-03   6.1657771e-03   5.0664079e-03   1.9285504e-04   1.7862312e-05   2.0090359e-04   5.1833881e-08   1.1544817e-02   6.3574862e-10  -2.1618861e+00
   7.4039432e+00   4.1127386e+00   4.2254241e-02   9.8674028e-04   7.3474226e-03   5.0042711e-03   1.9526678e-04   5.2114729e-06   1.6091971e-04   6.6168938e-08   1.1396361e-02   1.2914891e-09  -2.5966258e+00
   7.0982505e+00   4.2467452e+00   4.0367494e-02   9.6607170e-04   1.2250557e-02   5.1391460e-03   2.2692604e-04   5.8510725e-05   1.6434290e-04   1.7057418e-07   1.6032163e-02   4.2294337e-10  -2.1357459e+00
   7.2637002e+00   4.1486089e+00   3.9057963e-02   9.8282690e-04   9.4406963e-03   4.2909050e-03   2.1172359e-04   2.0140119e-05   1.6483900e-04   1.2674156e-07   1.1964006e-02   1.0970743e-09  -2.3629584e+00
   7.0179526e+00   4.2862177e+00   4.8096403e-02   7.9027951e-04   8.3204499e-03   4.3055866e-03   1.8669025e-04   1.0280576e-04   1.6398680e-04   5.7493714e-08   1.3448586e-02   2.5730133e-10  -1.7090277e+00
   7.0699941e+00   4.2091769e+00   4.1639317e-02   9.3007084e-04   7.3238355e-03   3.5765428e-03   2.3496070e-04   3.7681622e-05   2.0949123e-04   1.0137439e-07   9.1958780e-03   5.5115039e-10  -1.8969514e+00
   7.4902839e+00   4.1182415e+00   4.4416226e-02   7.4331821e-04   7.9942069e-03   3.7659582e-03   2.3363100e-04   1.4237396e-05   1.9899264e-04   3.6250708e-08   1.3797292e-02   1.1667651e-09  -2.7242315e+00
   6.9318115e+00   4.2909790e+00   4.6648254e-02   1.0405122e-03   1.1124415e-02   5.7921704e-03   2.0538613e-04   1.5171056e-04   1.8922054e-04   9.8978539e-08   1.9188767e-02   4.5574885e-10  -1.6292511e+00
   7.2357808e+00   4.2197179e+00   4.5000312e-02   1.5641795e-03   1.2800099e-02   3.9764919e-03   1.9268282e-04   2.9726085e-05   1.5300827e-04   1.2870627e-07   1.7303061e-02   4.4948781e-10  -2.3153434e+00
   7.1521391e+00   4.1833510e+00   4.5111232e-02   1.0792607e-03   1.0243795e-02   3.5954428e-03   1.9316150e-04   2.0574014e-05   1.8717615e-04   1.3169828e-07   1.4922218e-02   9.9011880e-10  -2.1028750e+00
   6.8413063e+00   4.3238438e+00   4.7794983e-02   1.0058021e-03   9.8307189e-03   3.3733520e-03   2.0459538e-04   1.9483385e-04   1.6092951e-04   2.1006055e-07   1.5139848e-02   3.0085897e-10  -1.4944434e+00
   7.2313740e+00   4.2085806e+00   3.6414265e-02   1.1790201e-03   1.3106091e-02   4.1901709e-03   2.0844370e-04   2.5346668e-05   1.5030048e-04   1.5424790e-07   1.4105680e-02   4.5425542e-10  -2.3730036e+00
   7.1496973e+00   4.2309043e+00   4.8960814e-02   1.0426704e-03   1.0632810e-02   7.0259983e-03   1.6149828e-04   2.5809385e-05   1.9507079e-04   1.3472955e-07   2.0874478e-02   5.5633704e-10  -2.1471906e+00
   7.0921939e+00   4.2548791e+00   4.5141028e-02   1.1901020e-03   8.6865790e-03   7.6732599e-03   2.1360591e-04   5.4434767e-05   1.8383244e-04   6.1770903e-08   1.6498718e-02   3.7684270e-10  -1.9438957e+00
   7.2411652e+00   4.1494103e+00   4.0340073e-02   1.4488188e-03   6.0821168e-03   5.8177182e-03   1.9035410e-04   1.6516001e-05   1.7912146e-04   9.7478295e-08   1.1747951e-02   1.1570382e-09  -2.1243672e+00
   6.9432679e+00   4.2572385e+00   4.4385559e-02   1.2157676e-03   9.7478407e-03   6.0231918e-03   1.7920481e-04   5.5383444e-05   1.5238632e-04   1.3767781e-07   1.5830871e-02   5.6091833e-10  -1.7421895e+00
   7.5268178e+00   4.0923913e+00   4.6998905e-02   1.4737756e-03   8.4261603e-03   2.3771676e-03   1.8208003e-04   4.9901137e-06   1.8524549e-04   7.9627241e-08   1.2761924e-02   1.5125156e-09  -2.7751972e+00
   7.2161060e+00   4.2070497e+00   4.1582536e-02   7.1079328e-04   6.7476091e-03   6.1037753e-03   2.0983061e-04   3.8259746e-05   1.7282927e-04   3.6543862e-08   1.2091779e-02   4.6758792e-10  -2.0518553e+00
   7.0319324e+00   4.2488127e+00   4.1329298e-02   7.4679512e-04   1.4247499e-02   6.0043111e-03   1.7974383e-04   2.1922767e-05   1.8389416e-04   1.6915795e-07   1.8999374e-02   5.0576017e-10  -2.0052613e+00
   7.2747684e+00   4.1490244e+00   3.8149652e-02   1.1454519e-03   8.9517481e-03   2.2475882e-03   2.5651593e-04   1.9558712e-05   1.9381228e-04   1.7599547e-07   1.0022090e-02   9.2204153e-10  -2.2912288e+00
   7.2910933e+00   4.1537342e+00   4.1961555e-02   8.4513569e-04   1.1461773e-02   3.8438907e-03   2.1515002e-04   8.8325383e-06   1.4914327e-04   8.2128796e-08   1.7342844e-02   1.2424977e-09  -2.3924958e+00
   6.7882548e+00   4.2886906e+00   4.1247565e-02   6.7292044e-04   6.9942283e-03   9.5859653e-03   2.0500308e-04   6.8716485e-05   2.0202377e-04   1.8379960e-07   1.2524804e-02   4.2417767e-10  -1.2863601e+00
   6.9654157e+00   4.2869050e+00   4.3331339e-02   9.8788010e-04   1.1488279e-02   5.4618771e-03   1.7878907e-04   9.1470065e-05   2.0258637e-04   8.5564526e-08   1.7982867e-02   3.7215143e-10  -1.8378939e+00
   7.4318797e+00   4.1237028e+00   4.2083614e-02   9.8860692e-04   7.9973912e-03   7.7342702e-03   1.8398427e-04   6.9813127e-06   1.9998317e-04   3.5592941e-08   1.5326647e-02   1.2581005e-09  -2.5836627e+00
   7.0376633e+00   4.2255574e+00   4.3794513e-02   1.3905194e-03   9.2202842e-03   7.6239533e-03   2.1485037e-04   3.8860409e-05   1.6889338e-04   9.5610610e-08   1.6282283e-02   7.1610159e-10  -1.7783399e+00
   7.2078783e+00   4.1837038e+00   4.6578014e-02   7.1503458e-04   6.7212109e-03   6.8244867e-03   2.0324653e-04   1.8704769e-05   1.8999435e-04   1.3118379e-07   1.4418838e-02   8.0162838e-10  -2.0628301e+00
   7.1215590e+00   4.2108166e+00   4.4320999e-02   8.0771778e-04   9.9183388e-03   5.1735371e-03   1.6407340e-04   2.9257644e-05   1.7812715e-04   2.1603468e-07   1.6864206e-02   7.5347719e-10  -2.0320910e+00
   7.2415909e+00   4.1755722e+00   4.4996060e-02   9.4313178e-04   5.8767112e-03   7.0386458e-03   2.2666709e-04   1.5186150e-05   2.2156090e-04   2.5412943e-08   1.4028283e-02   8.2110842e-10  -2.0215847e+00
   7.5748886e+00   4.1073586e+00   3.9259037e-02   7.1276375e-04   7.7035648e-03   2.1432149e-03   2.3768020e-04   5.8539908e-06   1.5646728e-04   6.9221595e-08   1.0296962e-02   8.5456315e-10  -2.8549700e+00
   7.7307712e+00   4.0463669e+00   4.2097992e-02   1.4016818e-03   7.2763233e-03   2.2300711e-03   2.5108269e-04   1.5056589e-06   2.1233993e-04   4.5877855e-08   1.1243697e-02   1.8564779e-09  -3.1378048e+00
   7.2281794e+00   4.2099972e+00   4.5286714e-02   1.2489063e-03   6.2107301e-03   9.0384902e-03   1.8778088e-04   2.3024851e-05   2.1210287e-04   4.1746297e-08   1.8176456e-02   5.8370725e-10  -2.0399869e+00
   7.1759283e+00   4.2097101e+00   4.0365085e-02   8.8156882e-04   6.4503507e-03   5.3803589e-03   2.5020211e-04   5.4299670e-05   1.7346393e-04   3.0982988e-08   1.1184820e-02   4.9901695e-10  -1.9615951e+00
   7.6479690e+00   4.0799007e+00   4.1099044e-02   9.7637203e-04   1.0733230e-02   3.7376370e-03   2.2554894e-04   1.9785746e-06   1.5388891e-04   6.4983166e-08   1.5390679e-02   1.5677495e-09  -3.1689318e+00
   7.0383028e+00   4.2388981e+00   3.8984088e-02   6.4331287e-04   9.6091482e-03   6.9961614e-03   1.9737611e-04   7.7031843e-05   2.0338590e-04   5.2431562e-08   1.5149840e-02   5.9594315e-10  -1.9231868e+00
   7.0647832e+00   4.2584260e+00   4.1820908e-02   1.0560489e-03   7.5103405e-03   5.6501390e-03   2.0519986e-04   5.4404042e-05   2.1828357e-04   1.0231980e-07   1.3775916e-02   3.4162842e-10  -1.8115150e+00
   7.2615903e+00   4.1627670e+00   3.9599349e-02   7.2875868e-04   6.0110028e-03   7.7325137e-03   1.9527352e-04   9.4693026e-06   1.9166959e-04   1.0380694e-07   1.3887413e-02   9.5721038e-10  -2.1891025e+00
   7.5564064e+00   4.0978026e+00   3.9841617e-02   1.0140159e-03   9.9025836e-03   5.3574399e-03   2.0293949e-04   2.9885414e-06   2.1486234e-04   5.2086656e-08   1.5476788e-02   1.4444824e-09  -2.8934684e+00
   7.1937299e+00   4.2005969e+00   3.8767681e-02   7.0359449e-04   1.1537049e-02   3.7603261e-03   2.0156831e-04   1.6707797e-05   2.1897089e-04   5.5849072e-08   1.3275069e-02   5.5189946e-10  -2.2572381e+00
   7.1093489e+00   4.2081581e+00   4.2014231e-02   1.1641364e-03   5.3791784e-03   5.4078485e-03   2.1856658e-04   4.5011932e-05   1.8330238e-04   4.7118494e-08   9.8920686e-03   5.4652955e-10  -1.8091713e+00
   6.9155847e+00   4.2845445e+00   4.3816499e-02   6.9070442e-04   6.5005066e-03   6.0272913e-03   1.9405832e-04   5.9666643e-05   1.7697422e-04   1.4717851e-07   1.3242470e-02   3.3216662e-10  -1.5068486e+00
   7.1253172e+00   4.2139139e+00   4.1095106e-02   1.0668120e-03   1.0767843e-02   7.5983289e-03   1.8035668e-04   2.2744071e-05   1.7159883e-04   8.1359620e-08   1.6347392e-02   6.3716561e-10  -2.1324580e+00
   6.7387314e+00   4.3578203e+00   4.4896765e-02   8.9858685e-04   1.0206396e-02   8.2040186e-03   1.7125428e-04   1.9634334e-04   1.4940211e-04   2.3962611e-07   1.9607489e-02   2.6764029e-10  -1.3324129e+00
   7.3175781e+00   4.1591756e+00   4.5405141e-02   1.1439284e-03   6.3726369e-03   4.1577509e-03   2.4791537e-04   2.7999832e-05   1.7689282e-04   8.9095916e-08   1.3113963e-02   9.0657612e-10  -2.2132653e+00
   7.2542351e+00   4.2195835e+00   4.3739246e-02   1.0402354e-03   1.0490279e-02   4.9738364e-03   2.2781733e-04   2.6742026e-05   1.7407564e-04   4.2305946e-08   1.5918250e-02   4.0039484e-10  -2.3860416e+00
   7.2644503e+00   4.1657016e+00   4.0779748e-02   8.5798846e-04   9.4739731e-03   7.2992337e-03   2.1069828e-04   9.8305614e-06   1.7141064e-04   8.8438825e-08   1.5628656e-02   9.5429155e-10  -2.3750096e+00
   6.9812471e+00   4.2789470e+00   4.3717074e-02   1.7032552e-03   8.4426424e-03   7.1866629e-03   1.7027979e-04   7.1028622e-05   1.9793301e-04   9.3580819e-08   1.6935967e-02   3.7236525e-10  -1.7197704e+00
   7.2543461e+00   4.1660380e+00   4.3786007e-02   1.0585468e-03   6.1591692e-03   5.9411591e-03   1.9591741e-04   1.0519953e-05   1.6420507e-04   1.9476249e-07   1.2650072e-02   8.5052262e-10  -2.1390748e+00
   6.5205685e+00   4.4257630e+00   5.3368067e-02   8.8443623e-04   8.1480800e-03   1.3370125e-02   1.7893134e-04   7.8313817e-04   1.6124067e-04   2.0010900e-07   2.1463102e-02   2.6755654e-10  -7.5678320e-01
   7.1607440e+00   4.1840051e+00   4.9396049e-02   7.4336828e-04   1.1124033e-02   4.2601650e-03   1.7708002e-04   1.4539249e-05   1.8482923e-04   1.1025141e-07   1.8682404e-02   1.1310230e-09  -2.1175411e+00
   6.9467567e+00   4.2472693e+00   4.4241426e-02   1.2059576e-03   8.0704072e-03   4.8000393e-03   2.5924226e-04   5.0959878e-05   1.5054254e-04   1.6437217e-07   1.2818270e-02   5.5548437e-10  -1.5610928e+00
   7.5567744e+00   4.0816514e+00   4.0132544e-02   1.0045164e-03   8.0222105e-03   5.0404572e-03   2.3723867e-04   4.4862974e-06   1.8405529e-04   4.8691348e-08   1.3568331e-02   1.7779479e-09  -2.7998099e+00
   7.0580893e+00   4.2432253e+00   3.9503660e-02   7.3723305e-04   1.1370668e-02   4.8994978e-03   1.7268044e-04   2.6266864e-05   1.7120700e-04   1.8808736e-07   1.5687104e-02   4.6157184e-10  -1.9577289e+00
   6.8810810e+00   4.2954970e+00   4.0416267e-02   1.1587245e-03   9.3845475e-03   6.6029301e-03   1.8061232e-04   1.8170964e-04   1.8032010e-04   7.3423725e-08   1.4478833e-02   4.0902435e-10  -1.5373344e+00
   6.9139822e+00   4.2861641e+00   4.2193371e-02   1.3765593e-03   1.3069923e-02   9.0622859e-03   1.7558442e-04   1.0019371e-04   2.1538062e-04   7.4336407e-08   2.1698421e-02   5.0263648e-10  -1.6546709e+00
   7.4019856e+00   4.1422224e+00   4.7217494e-02   7.2809315e-04   7.9676684e-03   4.0899290e-03   2.0628021e-04   5.7143665e-06   1.8000342e-04   1.0354588e-07   1.3683426e-02   9.0155685e-10  -2.5056078e+00
   7.4282795e+00   4.1690661e+00   4.1601269e-02   8.6777943e-04   8.5650721e-03   3.6006606e-03   2.3907191e-04   1.5548739e-05   1.6446570e-04   5.5374538e-08   1.3232932e-02   5.2360956e-10  -2.6313641e+00
   7.0004307e+00   4.2710088e+00   4.2748181e-02   8.2098397e-04   5.3171214e-03   6.6425422e-03   2.6196412e-04   9.4183895e-05   1.5411649e-04   1.3671924e-07   1.0314920e-02   2.7821199e-10  -1.6022130e+00
   7.1379325e+00   4.2500852e+00   4.4035347e-02   1.3061071e-03   9.6063139e-03   6.1225061e-03   1.9711068e-04   3.7937966e-05   1.5278423e-04   6.9206818e-08   1.8486209e-02   3.8881124e-10  -2.0651530e+00
   6.8931618e+00   4.3138448e+00   4.4605280e-02   7.0468873e-04   9.0665652e-03   5.1488623e-03   1.6066521e-04   1.3817707e-04   1.5318949e-04   2.1066467e-07   1.5713414e-02   2.8432036e-10  -1.5263297e+00
   7.0164903e+00   4.2640733e+00   4.1797429e-02   1.2568107e-03   7.4226999e-03   9.8563444e-03   2.4217718e-04   7.5870708e-05   2.1102081e-04   7.0606716e-08   1.5704503e-02   4.0290404e-10  -1.7650995e+00
   7.1357341e+00   4.2030095e+00   3.7142270e-02   9.9231986e-04   1.2061116e-02   4.3933137e-03   1.7223309e-04   2.9615523e-05   1.7005216e-04   8.1318501e-08   1.4915484e-02   7.3333018e-10  -2.1665927e+00
   7.1851782e+00   4.1994231e+00   4.0517766e-02   7.9562604e-04   9.3754074e-03   3.8925200e-03   1.8928225e-04   3.7751056e-05   2.0890317e-04   3.7973892e-08   1.3831582e-02   6.7449121e-10  -2.1499653e+00
   7.3711489e+00   4.1149794e+00   3.7720867e-02   8.5855198e-04   7.1774026e-03   4.0007343e-03   2.1226846e-04   5.4626690e-06   1.9256284e-04   4.4095406e-08   1.0231994e-02   1.2694590e-09  -2.5338332e+00
   7.2957816e+00   4.1690912e+00   4.4956143e-02   7.0592726e-04   8.2331434e-03   7.7852664e-03   1.5607059e-04   9.9181156e-06   1.5141909e-04   9.1146771e-08   1.8246505e-02   9.6374156e-10  -2.2621494e+00
   6.7448104e+00   4.3228106e+00   4.5427368e-02   9.3665949e-04   9.2443853e-03   6.9693299e-03   2.0846301e-04   2.0375183e-04   1.9248821e-04   1.4122176e-07   1.6026298e-02   4.2285301e-10  -1.2300956e+00
   7.3308522e+00   4.1677544e+00   4.1953036e-02   1.3754066e-03   7.1427216e-03   4.0775564e-03   2.1703006e-04   1.3395008e-05   1.6374034e-04   7.8046223e-08   1.2646619e-02   6.8148276e-10  -2.4294010e+00
   7.3237814e+00   4.1676881e+00   4.1222322e-02   1.0546858e-03   6.4981718e-03   8.8905289e-03   1.6509837e-04   9.2597582e-06   1.8164563e-04   3.6176029e-08   1.5501264e-02   7.8670382e-10  -2.3107197e+00
   7.2613844e+00   4.1400033e+00   4.3462760e-02   1.3091132e-03   6.7551342e-03   5.3487457e-03   2.1429890e-04   1.5485222e-05   1.6831414e-04   6.1990756e-08   1.1846858e-02   1.2781888e-09  -2.1379079e+00
   7.0048962e+00   4.2686829e+00   4.8025466e-02   8.3244268e-04   8.5824666e-03   5.8534442e-03   2.1997650e-04   7.6073442e-05   1.6079415e-04   9.9286195e-08   1.5902909e-02   3.9883850e-10  -1.7444164e+00
   6.9397681e+00   4.2811390e+00   3.8759755e-02   1.0512264e-03   8.8477696e-03   6.7406436e-03   2.5575342e-04   1.0457786e-04   1.5721002e-04   6.6103223e-08   1.1838925e-02   3.1506821e-10  -1.7199143e+00
   7.1031068e+00   4.2123258e+00   3.9302376e-02   1.0532942e-03   9.4809777e-03   7.8857572e-03   2.1573446e-04   4.4554107e-05   1.5550389e-04   1.0986091e-07   1.7000560e-02   8.0101240e-10  -1.9517811e+00
   7.1753455e+00   4.1962358e+00   3.8815761e-02   6.1602652e-04   7.1709985e-03   5.0759311e-03   2.3830833e-04   3.4021219e-05   1.5860138e-04   7.3384845e-08   1.2299118e-02   6.6537846e-10  -2.1205442e+00
   7.0583087e+00   4.2446438e+00   4.1417917e-02   1.0747150e-03   8.6098670e-03   2.3847301e-03   2.4371047e-04   6.8826717e-05   1.7844160e-04   1.8207935e-07   8.8506709e-03   3.1303838e-10  -1.8716464e+00
   7.0459321e+00   4.2519139e+00   4.5267977e-02   7.0885880e-04   5.5777067e-03   5.2621829e-03   1.9766354e-04   3.7624266e-05   2.1503973e-04   1.0886327e-07   1.2927965e-02   3.7810452e-10  -1.7442064e+00
   7.4425908e+00   4.1140779e+00   3.8103476e-02   7.4387345e-04   1.1302090e-02   3.2426316e-03   2.5957484e-04   8.7915117e-06   2.1118017e-04   4.1662903e-08   1.2032256e-02   1.1703040e-09  -2.6975269e+00
   6.9325267e+00   4.3002756e+00   4.1479379e-02   8.8753139e-04   9.5499430e-03   5.6067588e-03   2.0088350e-04   1.1552278e-04   1.5652556e-04   1.1092889e-07   1.4466278e-02   2.8148017e-10  -1.6145098e+00
   7.3978805e+00   4.1236811e+00   4.2280510e-02   8.9989856e-04   9.3358006e-03   2.8008540e-03   1.8590805e-04   1.3404723e-05   1.5389839e-04   1.0631714e-07   1.2686998e-02   1.2437526e-09  -2.5791401e+00
   7.1397702e+00   4.2280675e+00   4.2473809e-02   1.1512339e-03   9.1342345e-03   5.8160067e-03   2.2397608e-04   5.7539445e-05   1.8888071e-04   5.4438977e-08   1.6580485e-02   5.6102252e-10  -2.0364418e+00
   7.0905976e+00   4.1938024e+00   4.4306888e-02   6.6395771e-04   8.8903825e-03   4.0186062e-03   2.3772164e-04   2.3820455e-05   1.7710785e-04   1.2623131e-07   1.2689640e-02   8.6589757e-10  -2.0343998e+00
   7.3966880e+00   4.1142792e+00   4.2480008e-02   7.9998171e-04   9.5851538e-03   6.3846222e-03   1.6511150e-04   6.5459469e-06   1.6585961e-04   4.9187911e-08   1.6452137e-02   1.7631592e-09  -2.5781356e+00
   7.1657557e+00   4.2085704e+00   4.0521578e-02   1.3212966e-03   1.1271533e-02   5.9595877e-03   2.0892193e-04   1.2993440e-05   1.6995129e-04   1.4150226e-07   1.7384873e-02   6.5139372e-10  -2.1344400e+00
   7.3487640e+00   4.1305328e+00   4.4772039e-02   9.5052684e-04   8.3478416e-03   4.5609639e-03   2.0560941e-04   9.7538326e-06   1.7113349e-04   6.5616177e-08   1.3765413e-02   1.3210914e-09  -2.4489204e+00
   7.2990767e+00   4.1683835e+00   3.9952525e-02   1.2895761e-03   7.4853525e-03   3.8319026e-03   2.0986386e-04   2.8590545e-05   1.8291085e-04   3.8770179e-08   9.9886373e-03   6.1710530e-10  -2.2886345e+00
   6.9169374e+00   4.2570568e+00   4.4566223e-02   1.4349395e-03   7.3044891e-03   3.9599982e-03   2.1680474e-04   1.3855853e-04   2.0377292e-04   7.8960635e-08   1.0830839e-02   5.4163467e-10  -1.4698747e+00
   7.2606446e+00   4.1467457e+00   3.9166203e-02   6.7444959e-04   1.0487932e-02   5.4117866e-03   2.0523474e-04   1.3655740e-05   2.0718092e-04   7.3425506e-08   1.4612830e-02   1.3187268e-09  -2.3449686e+00
   7.3115310e+00   4.2006532e+00   4.5743216e-02   1.2866907e-03   7.4305047e-03   9.2449153e-03   2.0235740e-04   2.0662555e-05   1.8851710e-04   3.2707883e-08   1.8843968e-02   5.4677503e-10  -2.3604315e+00
   7.1449201e+00   4.1650532e+00   3.9690199e-02   1.3046778e-03   8.8497991e-03   3.3608497e-03   2.5088775e-04   1.5325574e-05   2.0638240e-04   1.2270073e-07   1.1968280e-02   1.1668643e-09  -2.0875044e+00
   7.1895583e+00   4.1777562e+00   3.6165987e-02   1.0414234e-03   5.1618486e-03   7.9205812e-03   2.4760304e-04   1.3744010e-05   1.6836574e-04   1.4381431e-07   1.0550168e-02   7.0525265e-10  -1.9497575e+00
   7.0567173e+00   4.2108135e+00   4.0930245e-02   5.7781644e-04   6.5859726e-03   3.7674759e-03   2.6873913e-04   2.4957108e-05   1.7350828e-04   1.6904687e-07   1.0501325e-02   6.2180140e-10  -1.8017171e+00
   7.4509018e+00   4.1411283e+00   4.6286124e-02   1.1303823e-03   9.6062217e-03   3.6456698e-03   2.1674403e-04   5.4501201e-06   2.0459771e-04   5.5985793e-08   1.7099161e-02   9.8819726e-10  -2.7299145e+00
   6.9207422e+00   4.3153366e+00   4.4726173e-02   1.7216549e-03   9.2391811e-03   1.1926911e-02   1.6244149e-04   1.2725981e-04   2.0793632e-04   1.0680873e-07   2.0793682e-02   2.9399833e-10  -1.6263758e+00
   7.0605475e+00   4.2137441e+00   4.4251228e-02   1.3341946e-03   4.9518847e-03   9.0064965e-03   1.8706516e-04   2.6385044e-05   1.5303826e-04   1.8981306e-07   1.4176814e-02   7.3049193e-10  -1.6749571e+00
   7.0947346e+00   4.1970161e+00   3.7378966e-02   6.9442976e-04   5.5612470e-03   8.6097067e-03   2.3961731e-04   2.0123962e-05   1.5473350e-04   5.3855264e-08   1.1946545e-02   7.5116435e-10  -1.8073327e+00
   7.0155213e+00   4.2202069e+00   4.0621013e-02   1.4763995e-03   1.1512681e-02   5.8782751e-03   1.5168654e-04   2.5024339e-05   1.6913778e-04   1.5673453e-07   1.8017941e-02   9.0836135e-10  -1.9717709e+00
   7.1513874e+00   4.2437086e+00   4.1761601e-02   7.3996919e-04   9.1855715e-03   8.9437243e-03   1.6146371e-04   3.3330250e-05   1.6571141e-04   7.6256710e-08   1.8192246e-02   3.9522907e-10  -2.0753757e+00
   7.2365071e+00   4.2030983e+00   4.0621690e-02   1.3791131e-03   9.7854176e-03   6.1963807e-03   2.2792990e-04   1.9365410e-05   1.8872685e-04   1.1018825e-07   1.6518894e-02   5.7813947e-10  -2.2578272e+00
   7.0647523e+00   4.2120461e+00   4.3859913e-02   9.8070733e-04   9.4074903e-03   1.1450355e-02   1.7552135e-04   2.3233598e-05   2.1794122e-04   8.8777866e-08   2.0462261e-02   9.6333179e-10  -1.8678790e+00
   7.3819669e+00   4.1661053e+00   4.7931981e-02   1.0189807e-03   1.1432629e-02   5.4488259e-03   1.9593180e-04   6.6642173e-06   1.5548749e-04   1.3142562e-07   1.9561641e-02   8.1865632e-10  -2.6151133e+00
   7.0590491e+00   4.2457329e+00   4.4462679e-02   7.5694808e-04   5.7026031e-03   6.7761846e-03   1.9481868e-04   6.7289562e-05   1.7180854e-04   4.1175285e-08   1.3421158e-02   4.4390362e-10  -1.7159366e+00
   7.0147122e+00   4.2780434e+00   4.2667682e-02   1.3608870e-03   5.5360410e-03   8.6954992e-03   2.7655606e-04   9.1307875e-05   1.7863258e-04   3.3689223e-08   1.2529092e-02   2.7123097e-10  -1.6797731e+00
   7.3556997e+00   4.1423305e+00   4.1045083e-02   6.9376544e-04   5.3325187e-03   4.2007293e-03   2.3947927e-04   1.0838135e-05   2.0141493e-04   4.3019325e-08   9.3841639e-03   7.7126530e-10  -2.3863472e+00
   7.1026406e+00   4.2393527e+00   4.3322178e-02   8.6309332e-04   7.8619601e-03   9.2534239e-03   2.2260984e-04   4.6369596e-05   1.7229141e-04   7.2465625e-08   1.5925923e-02   4.5417120e-10  -1.8941540e+00
   7.1068614e+00   4.1924286e+00   4.2003814e-02   1.6323620e-03   7.3619699e-03   4.9200705e-03   2.0464415e-04   2.5614900e-05   1.5691091e-04   1.4514069e-07   1.1277003e-02   7.6404793e-10  -1.8451989e+00
   6.8440322e+00   4.3028488e+00   4.0435595e-02   8.0735726e-04   1.4867083e-02   5.6702703e-03   1.6297756e-04   1.9149798e-04   1.5043586e-04   1.9860833e-07   1.7937624e-02   4.6921944e-10  -1.5812586e+00
   6.9006551e+00   4.2872130e+00   4.3045670e-02   1.2346497e-03   7.0477335e-03   9.3750763e-03   2.2968091e-04   8.2955057e-05   1.7098235e-04   1.6601250e-07   1.5805416e-02   3.9113498e-10  -1.4978527e+00
   7.3807946e+00   4.1128050e+00   4.1226264e-02   8.0903401e-04   5.1003953e-03   8.1890364e-03   2.2875135e-04   5.9707231e-06   1.5112231e-04   7.1250901e-08   1.1675364e-02   1.4038222e-09  -2.3400965e+00
   7.1132049e+00   4.2205860e+00   4.1901688e-02   7.6726922e-04   1.1015278e-02   4.9280105e-03   2.3284577e-04   3.2038267e-05   2.1154646e-04   6.6543810e-08   1.6007130e-02   6.1232292e-10  -2.0768238e+00
   7.3752169e+00   4.1324220e+00   4.5363561e-02   1.1687885e-03   9.1598979e-03   6.1654891e-03   1.9681118e-04   7.6841362e-06   1.8157232e-04   6.3670117e-08   1.6791731e-02   1.3777227e-09  -2.5257399e+00
   7.3780687e+00   4.1568379e+00   4.0527007e-02   1.2640234e-03   4.4575450e-03   5.1327789e-03   2.4145818e-04   2.2192972e-05   1.7574253e-04   4.4012620e-08   7.9588091e-03   4.9082776e-10  -2.3711412e+00
   7.1430523e+00   4.2097610e+00   4.2937072e-02   1.1164442e-03   8.9212530e-03   3.6920909e-03   2.5338812e-04   1.5628692e-05   1.4895153e-04   1.5234953e-07   1.2707575e-02   5.3784316e-10  -2.0857056e+00
   6.8687781e+00   4.2809174e+00   4.5930984e-02   8.4238950e-04   7.9777523e-03   6.5717558e-03   1.8296491e-04   7.6990239e-05   1.7723168e-04   1.2751541e-07   1.5476410e-02   4.7983867e-10  -1.4022440e+00
   7.2030684e+00   4.1881238e+00   4.3334515e-02   1.2162977e-03   6.9484973e-03   1.0915736e-02   1.8134021e-04   2.5323942e-05   1.6368329e-04   5.0234098e-08   1.8498633e-02   9.3308409e-10  -2.0893889e+00
   7.0000460e+00   4.2155334e+00   3.9063794e-02   1.4577164e-03   6.2644045e-03   9.5945719e-03   1.7968734e-04   3.9219079e-05   1.6017664e-04   1.5666494e-07   1.4619963e-02   9.0358923e-10  -1.6573104e+00
   7.2685230e+00   4.1878606e+00   4.1352795e-02   1.1224511e-03   7.3416685e-03   5.6658482e-03   2.2940341e-04   2.0167981e-05   1.8582743e-04   3.2804608e-08   1.3983047e-02   6.2153970e-10  -2.2651526e+00
   7.0075452e+00   4.2424451e+00   3.8608626e-02   7.6804524e-04   1.1477753e-02   6.3262458e-03   2.2275645e-04   4.7992243e-05   1.5292947e-04   1.7614052e-07   1.6237683e-02   5.9252057e-10  -1.8326630e+00
   7.4936413e+00   4.1141662e+00   4.6547134e-02   1.5017133e-03   1.2191469e-02   6.6633734e-03   1.9715384e-04   4.9409967e-06   1.8589767e-04   3.4294402e-08   2.1647422e-02   1.6768914e-09  -2.8258650e+00
   7.4208454e+00   4.1590841e+00   4.4618726e-02   7.6054699e-04   8.3676231e-03   2.8550907e-03   2.1437342e-04   8.2405244e-06   2.0201096e-04   1.2240274e-07   1.4691396e-02   6.9932674e-10  -2.6051269e+00
   7.2530799e+00   4.1868016e+00   4.6309909e-02   1.1485842e-03   7.6326990e-03   6.8150953e-03   1.8635296e-04   1.4032767e-05   1.7431287e-04   5.3278309e-08   1.8072330e-02   8.1012553e-10  -2.2492307e+00
   7.2031627e+00   4.1799643e+00   4.6133448e-02   9.3514726e-04   6.9653374e-03   7.4565072e-03   2.1340257e-04   2.5705461e-05   2.1167144e-04   3.2820507e-08   1.5517434e-02   9.5019968e-10  -2.1300835e+00
   7.2953497e+00   4.1625392e+00   4.3252603e-02   1.0641036e-03   5.0342220e-03   4.6396568e-03   2.5193036e-04   2.4628127e-05   2.1588059e-04   6.8953553e-08   1.1295843e-02   7.9455994e-10  -2.1755254e+00
   6.9114829e+00   4.3078137e+00   5.3687860e-02   9.2937874e-04   9.1873091e-03   6.6236455e-03   2.0809918e-04   1.5772599e-04   1.8604934e-04   1.1903441e-07   2.0272744e-02   3.7987696e-10  -1.6224998e+00
   6.8479679e+00   4.2937209e+00   4.5849469e-02   7.8141921e-04   8.2529879e-03   6.5775836e-03   2.5195418e-04   8.8976984e-05   1.7202129e-04   2.0958277e-07   1.4506136e-02   3.8703848e-10  -1.3590779e+00
   7.3795982e+00   4.1329970e+00   4.5767871e-02   8.7547417e-04   6.5104353e-03   5.1948012e-03   1.7244745e-04   1.1681448e-05   1.8809635e-04   6.6249359e-08   1.5152353e-02   1.3144854e-09  -2.3089602e+00
   7.1957251e+00   4.1651966e+00   4.5293270e-02   8.6286187e-04   7.2937510e-03   4.5822237e-03   2.6243935e-04   1.7922292e-05   1.8602690e-04   1.9866798e-07   1.2277113e-02   1.0234265e-09  -2.1649059e+00
   7.6598038e+00   4.0490646e+00   4.1591387e-02   6.3479753e-04   6.7374232e-03   1.9200303e-03   2.1644168e-04   4.7356870e-06   1.9329490e-04   5.7477023e-08   9.5192442e-03   1.8667877e-09  -2.9667638e+00
   7.3499051e+00   4.1652214e+00   4.0434601e-02   1.4311871e-03   1.1266334e-02   3.9624608e-03   1.6819868e-04   8.3103224e-06   1.6647837e-04   1.1237791e-07   1.6042276e-02   7.8429941e-10  -2.5409989e+00
   6.9866118e+00   4.2657978e+00   4.4330543e-02   1.2199398e-03   8.8949582e-03   7.5919192e-03   2.3288614e-04   8.0624419e-05   1.6029322e-04   1.7958385e-07   1.6868468e-02   4.6780918e-10  -1.7345411e+00
   7.2733247e+00   4.1651148e+00   4.3988850e-02   1.3048839e-03   8.8992026e-03   5.4183672e-03   2.1269041e-04   2.1765227e-05   1.6440000e-04   6.1486098e-08   1.5011883e-02   9.7381959e-10  -2.3644498e+00
   7.0792577e+00   4.2119744e+00   4.1788841e-02   9.3453943e-04   9.5564830e-03   9.8671796e-03   2.0967603e-04   2.0381278e-05   1.7480774e-04   5.5000628e-08   1.9629014e-02   8.9921569e-10  -1.9079200e+00
   6.8766487e+00   4.2779626e+00   3.7609437e-02   7.7862171e-04   1.1412790e-02   5.2557923e-03   2.2387353e-04   1.1797177e-04   1.6456947e-04   1.7833416e-07   1.5604680e-02   5.4806089e-10  -1.6720194e+00
   7.3548736e+00   4.1454612e+00   4.2758814e-02   6.5742818e-04   5.4627667e-03   6.6914916e-03   2.9101813e-04   1.8502892e-05   1.7701962e-04   5.0399548e-08   1.1180310e-02   8.4446211e-10  -2.2957012e+00
   7.2698530e+00   4.1957719e+00   4.4366651e-02   1.3368548e-03   9.0214967e-03   3.5995671e-03   1.8453132e-04   2.4892073e-05   2.0967123e-04   1.0644281e-07   1.5308178e-02   5.9313019e-10  -2.2656656e+00
   7.2554243e+00   4.1724606e+00   4.0807889e-02   1.3583196e-03   1.0041047e-02   1.0737378e-02   1.8187330e-04   9.5295782e-06   1.9124327e-04   7.2317074e-08   2.2358154e-02   1.1829980e-09  -2.3396863e+00
   7.1511883e+00   4.2411359e+00   4.6936256e-02   9.6665538e-04   5.2398229e-03   8.6771675e-03   2.0362587e-04   4.4566676e-05   1.7767966e-04   9.1033942e-08   1.6853811e-02   4.1632257e-10  -1.8579697e+00
   7.4172438e+00   4.1232074e+00   4.1967490e-02   1.1722334e-03   1.2981389e-02   4.3865122e-03   2.1278760e-04   6.8520580e-06   1.8651924e-04   1.2279697e-07   1.8550277e-02   1.5565144e-09  -2.6753907e+00
   7.4942580e+00   4.1395466e+00   4.3860278e-02   7.3442123e-04   6.0904362e-03   5.4451548e-03   2.5395933e-04   8.1305169e-06   2.2159048e-04   2.9002010e-08   1.2816092e-02   7.1013837e-10  -2.6818831e+00
   7.2094913e+00   4.1876055e+00   4.9777562e-02   1.0697759e-03   1.1019373e-02   5.8855187e-03   1.9658197e-04   1.3918304e-05   2.2017789e-04   1.2436716e-07   2.0105232e-02   9.5952476e-10  -2.3118882e+00
   7.3067075e+00   4.1629359e+00   3.9530315e-02   8.3193227e-04   6.4539124e-03   5.8280873e-03   2.7258752e-04   1.4831948e-05   1.5946402e-04   5.4545270e-08   1.1287108e-02   7.0705184e-10  -2.3391517e+00
   7.3934823e+00   4.1255283e+00   3.9965244e-02   1.0523578e-03   1.1937030e-02   6.3460204e-03   1.4386291e-04   7.4593114e-06   1.7920404e-04   3.7389032e-08   1.9233606e-02   1.6553972e-09  -2.7221758e+00
   7.2027356e+00   4.1522674e+00   3.9258969e-02   1.1210326e-03   6.6902600e-03   4.6159790e-03   2.6673939e-04   2.5209983e-05   2.1253684e-04   3.2247554e-08   8.6963385e-03   9.4652978e-10  -2.0626161e+00
   7.2272985e+00   4.1392502e+00   3.8456047e-02   7.6932882e-04   6.5741302e-03   5.6251078e-03   2.5307453e-04   1.1193072e-05   2.0657078e-04   1.6615552e-07   1.1169084e-02   1.3533500e-09  -2.0682131e+00
   7.2473464e+00   4.1540879e+00   4.2609337e-02   1.2111127e-03   3.7521457e-03   7.1101600e-03   2.2724615e-04   1.9486123e-05   1.9362257e-04   9.2201939e-08   1.1625884e-02   1.0564471e-09  -1.9811973e+00
   7.1474218e+00   4.2075926e+00   4.1221374e-02   7.5836212e-04   6.0284507e-03   8.0969903e-03   2.2581397e-04   1.5691630e-05   1.9461389e-04   8.1790679e-08   1.4928856e-02   6.4342307e-10  -1.9706912e+00
   6.9902505e+00   4.2433968e+00   4.1166259e-02   1.3722312e-03   8.8669079e-03   6.3942602e-03   1.6834163e-04   6.6092621e-05   1.5560781e-04   1.3081919e-07   1.5054355e-02   6.1800196e-10  -1.6923688e+00
   7.0374087e+00   4.2323642e+00   4.7736805e-02   7.6588056e-04   7.1781783e-03   7.9839210e-03   1.8654102e-04   3.5267787e-05   1.7136634e-04   2.1341586e-07   1.7111572e-02   6.7383229e-10  -1.8035871e+00
   6.9681735e+00   4.2563109e+00   4.1891223e-02   6.2066451e-04   6.8476711e-03   4.2072651e-03   2.5261495e-04   6.6331870e-05   1.7782212e-04   1.2128459e-07   1.1210630e-02   4.2034029e-10  -1.6175756e+00
   7.1297622e+00   4.1942946e+00   3.7464815e-02   6.3039732e-04   9.7175651e-03   5.5565418e-03   2.6278318e-04   1.7024850e-05   1.7359260e-04   1.2729768e-07   1.2014713e-02   6.8509006e-10  -2.0755445e+00
   7.0497527e+00   4.2607391e+00   4.3222110e-02   7.4986135e-04   1.4499080e-02   4.0009977e-03   1.6602700e-04   4.0477958e-05   1.5637135e-04   1.6632832e-07   1.8217230e-02   3.9697251e-10  -2.0208169e+00
   7.0134138e+00   4.2134037e+00   3.9475018e-02   1.3699094e-03   6.2752338e-03   7.2842872e-03   2.3164969e-04   3.8522968e-05   2.0723003e-04   7.5552007e-08   1.2491315e-02   7.9466701e-10  -1.6551596e+00
   7.0888360e+00   4.2249670e+00   3.7897927e-02   6.5792432e-04   1.1172444e-02   5.9704116e-03   1.6585469e-04   2.3253423e-05   2.0253908e-04   8.7747695e-08   1.5534328e-02   5.6926604e-10  -1.9567363e+00
   6.7961613e+00   4.3176515e+00   4.9320982e-02   1.0767401e-03   8.4935015e-03   1.1864646e-02   1.9886767e-04   2.0044686e-04   1.6004531e-04   6.8928218e-08   2.1889897e-02   4.9395442e-10  -1.2926245e+00
   7.0176290e+00   4.2667469e+00   3.8710195e-02   6.3381556e-04   9.4067555e-03   6.4156192e-03   2.1373063e-04   4.8721314e-05   1.8028245e-04   6.4777016e-08   1.4346643e-02   3.3687508e-10  -1.8734555e+00
   7.0560049e+00   4.2156190e+00   3.7344373e-02   7.4388394e-04   1.2505444e-02   4.6094836e-03   2.1952655e-04   3.5200999e-05   2.0494781e-04   7.5723144e-08   1.3382857e-02   6.6629677e-10  -1.9666918e+00
   7.2680804e+00   4.1809162e+00   4.2058172e-02   1.2901897e-03   8.0191642e-03   7.1474923e-03   1.9321348e-04   1.3596743e-05   1.8704844e-04   7.7818670e-08   1.6976025e-02   8.0890213e-10  -2.2786849e+00
   7.3341628e+00   4.1284268e+00   4.5122155e-02   7.4817099e-04   8.4818342e-03   5.5626346e-03   2.1025291e-04   7.7599950e-06   2.1171590e-04   6.5408643e-08   1.4615943e-02   1.4797490e-09  -2.4066938e+00
   7.4591289e+00   4.1469083e+00   4.1192259e-02   1.0095353e-03   1.2323921e-02   3.3825587e-03   2.1569899e-04   6.6377268e-06   2.1857997e-04   9.7013858e-08   1.7152841e-02   8.4934987e-10  -2.7296243e+00
   7.2136011e+00   4.1815744e+00   4.1578063e-02   1.0536683e-03   6.5938905e-03   4.1819910e-03   1.8428381e-04   2.1855181e-05   1.9555919e-04   3.9439851e-08   1.1884456e-02   7.2937663e-10  -2.0553240e+00
   7.3511610e+00   4.1597802e+00   4.4992273e-02   1.1587886e-03   9.8662429e-03   3.6556820e-03   1.7137343e-04   1.4772920e-05   1.5057702e-04   8.9630954e-08   1.6594554e-02   9.3608490e-10  -2.5385040e+00
   6.9843882e+00   4.2587438e+00   4.2150845e-02   9.7185413e-04   7.1800502e-03   7.5067189e-03   2.0483881e-04   7.8802668e-05   1.7262622e-04   5.1674974e-08   1.2507224e-02   4.1095731e-10  -1.6993511e+00
   7.4023269e+00   4.1426767e+00   4.2347130e-02   1.2547024e-03   7.7548181e-03   3.5554433e-03   2.2633072e-04   1.2782398e-05   2.1265474e-04   4.1004232e-08   1.3663310e-02   9.4917383e-10  -2.5772831e+00
   7.5188300e+00   4.0979115e+00   4.0167427e-02   1.0611881e-03   6.5564024e-03   2.4961990e-03   2.9535497e-04   9.0474300e-06   1.7987120e-04   7.2984993e-08   9.2861220e-03   1.0970413e-09  -2.7661795e+00
   7.2136669e+00   4.1921760e+00   3.8514048e-02   1.1531958e-03   7.6236850e-03   5.8629422e-03   1.7179301e-04   3.9137443e-05   2.1263421e-04   2.3401840e-08   1.3491304e-02   6.9704298e-10  -2.1520442e+00
   7.2835931e+00   4.1532514e+00   3.9261114e-02   8.6880204e-04   1.2726716e-02   5.3294832e-03   1.9829401e-04   1.3788906e-05   1.6538650e-04   4.4257491e-08   1.6474701e-02   1.1898983e-09  -2.4193033e+00
   7.1571586e+00   4.2016657e+00   4.0480474e-02   6.6703093e-04   5.0618530e-03   5.2575775e-03   2.0942011e-04   2.3029334e-05   1.4951573e-04   1.2377791e-07   1.0736898e-02   5.5130655e-10  -1.9526515e+00
   7.4054955e+00   4.1311947e+00   4.3052060e-02   7.1298975e-04   1.1134300e-02   4.0054004e-03   2.0506612e-04   8.3771731e-06   2.1122176e-04   3.7686817e-08   1.7177401e-02   1.3402883e-09  -2.6900619e+00
   7.2623884e+00   4.1352776e+00   3.8107070e-02   8.0842498e-04   7.6851513e-03   4.0878887e-03   2.1402567e-04   1.7146786e-05   1.6254783e-04   1.3795633e-07   9.6860206e-03   1.1731367e-09  -2.3444199e+00
   7.2176623e+00   4.1726675e+00   4.2345089e-02   7.5965195e-04   9.5837600e-03   8.1963627e-03   2.1673338e-04   1.8767509e-05   1.7194201e-04   9.0015872e-08   1.6725657e-02   1.0479930e-09  -2.2617759e+00
   7.1212530e+00   4.1735459e+00   3.8955805e-02   7.0718622e-04   8.6917804e-03   6.6739928e-03   2.1910996e-04   2.0747936e-05   2.1967528e-04   7.0007156e-08   1.2806146e-02   1.1105790e-09  -1.9854613e+00
   7.1761072e+00   4.1937824e+00   4.5925870e-02   1.4815211e-03   1.2397504e-02   4.5951791e-03   1.7444578e-04   2.6537099e-05   2.1653037e-04   6.1546498e-08   1.9198009e-02   9.4988461e-10  -2.2289781e+00
   7.1637929e+00   4.1667739e+00   4.4478920e-02   9.5431098e-04   4.8406663e-03   4.2276703e-03   2.7602542e-04   1.5170235e-05   1.7738088e-04   1.5151752e-07   1.0092763e-02   9.4507681e-10  -1.9418015e+00
   7.3062849e+00   4.1591229e+00   4.2085801e-02   8.7260222e-04   5.8010684e-03   6.8370718e-03   1.9945550e-04   8.6870908e-06   1.8344594e-04   4.1985285e-08   1.1932488e-02   7.7237032e-10  -2.1739571e+00
   7.0105661e+00   4.2614135e+00   4.0481385e-02   1.1042686e-03   9.3929519e-03   5.7015693e-03   2.1743415e-04   5.8003897e-05   1.8597294e-04   1.0973251e-07   1.5230359e-02   4.1450042e-10  -1.7513271e+00
   6.6304711e+00   4.3673711e+00   4.8321749e-02   8.6946423e-04   1.0974997e-02   1.1271607e-02   1.7221641e-04   5.1428934e-04   1.8932382e-04   1.1998361e-07   2.1117591e-02   4.5172253e-10  -9.9185852e-01
   7.4170500e+00   4.1088745e+00   4.2247984e-02   6.8546240e-04   9.3372160e-03   4.4876023e-03   2.2892284e-04   8.6255865e-06   1.9740693e-04   7.8270006e-08   1.3460519e-02   1.5610161e-09  -2.5738875e+00
   7.1685585e+00   4.2160423e+00   5.0175078e-02   1.5610189e-03   7.6468244e-03   1.0423871e-02   1.8943667e-04   1.6754410e-05   1.8020077e-04   1.2902340e-07   2.0615337e-02   6.5575905e-10  -2.0374969e+00
   7.2652518e+00   4.1666970e+00   4.1417448e-02   1.0516978e-03   6.2751780e-03   6.0704220e-03   1.8073033e-04   1.3378194e-05   1.7264485e-04   3.9968351e-08   1.2580145e-02   8.2056187e-10  -2.1254511e+00
   7.4625726e+00   4.1085627e+00   4.2831806e-02   1.4092120e-03   9.9093171e-03   4.6458390e-03   1.6811993e-04   6.1172411e-06   2.0428592e-04   7.0607847e-08   1.7122598e-02   1.7310932e-09  -2.7394345e+00
   7.2803952e+00   4.1682979e+00   4.0328019e-02   8.4713456e-04   5.0574793e-03   6.9762052e-03   2.3153467e-04   2.1425623e-05   2.1295704e-04   2.8679311e-08   1.0963270e-02   6.9077701e-10  -2.1690045e+00
   7.0175920e+00   4.2556737e+00   4.5499305e-02   1.2994213e-03   1.1784033e-02   4.4141761e-03   2.2827721e-04   3.3141895e-05   1.6509225e-04   1.7458478e-07   1.6897478e-02   4.4890376e-10  -1.8230734e+00
   7.3233852e+00   4.1608035e+00   4.5964318e-02   1.1975001e-03   7.1812131e-03   4.9500262e-03   1.9962899e-04   2.7365920e-05   2.0407365e-04   5.4739744e-08   1.3381726e-02   8.5800030e-10  -2.3946081e+00
   7.5818406e+00   4.0474326e+00   4.4490731e-02   1.2699856e-03   8.7624095e-03   3.3744401e-03   2.5706366e-04   3.0668305e-06   1.9672380e-04   5.4068725e-08   1.2647798e-02   2.8774882e-09  -2.9113075e+00
   7.2324675e+00   4.2071326e+00   4.4152577e-02   1.5375181e-03   7.4362663e-03   7.7618210e-03   1.7769124e-04   1.6923257e-05   2.1767724e-04   4.0742204e-08   1.7854952e-02   5.8727177e-10  -2.1931124e+00
   6.8769288e+00   4.2904839e+00   4.1852872e-02   8.9923905e-04   1.2026440e-02   1.0473848e-02   1.5216364e-04   5.6485856e-05   2.1850105e-04   1.2555387e-07   1.9989976e-02   4.3554339e-10  -1.6279599e+00
   7.1597093e+00   4.1988419e+00   4.2505371e-02   9.6598542e-04   1.1334976e-02   4.4197109e-03   2.1205315e-04   3.3806378e-05   1.7793073e-04   1.0657035e-07   1.6511359e-02   8.2606604e-10  -2.2250491e+00
   7.5581556e+00   4.1005327e+00   3.8117236e-02   7.4408927e-04   9.2642079e-03   2.7414724e-03   1.8828645e-04   1.0228082e-05   2.0878181e-04   3.2934568e-08   1.1631852e-02   1.1250458e-09  -2.8839328e+00
   7.2872474e+00   4.1944219e+00   4.6409894e-02   9.6167126e-04   1.3317927e-02   4.0689758e-03   1.5556649e-04   2.3877388e-05   2.2120637e-04   4.7579665e-08   1.9798645e-02   6.8590035e-10  -2.4021879e+00
   7.2659907e+00   4.1399065e+00   4.1995036e-02   7.0987107e-04   5.4506528e-03   4.5347472e-03   3.1162414e-04   1.7677452e-05   1.8163807e-04   5.6020685e-08   9.3893995e-03   1.0579508e-09  -2.1607604e+00
   7.0862246e+00   4.2260163e+00   4.1205444e-02   7.1048794e-04   7.2457056e-03   5.0693226e-03   2.4062117e-04   7.9630147e-05   2.0054273e-04   1.0113904e-07   1.0512117e-02   4.8587361e-10  -1.8896864e+00
   7.6243001e+00   4.1013989e+00   4.4678253e-02   1.5123854e-03   7.4481910e-03   2.9829883e-03   2.1232245e-04   4.6053634e-06   2.1755978e-04   3.1093367e-08   1.2786790e-02   1.0044326e-09  -2.9990579e+00
   7.0274363e+00   4.2426628e+00   4.3973679e-02   7.6445877e-04   6.3815529e-03   8.9204558e-03   1.7125297e-04   8.1586321e-05   2.0154893e-04   4.4928467e-08   1.6017305e-02   6.1326429e-10  -1.7059473e+00
   7.5764386e+00   4.0707925e+00   3.6599038e-02   1.3051141e-03   1.0855562e-02   2.9080783e-03   1.8099375e-04   2.5606436e-06   1.5944291e-04   6.3839420e-08   1.3513483e-02   2.0166645e-09  -2.9488155e+00
   7.0737128e+00   4.2315756e+00   4.6431315e-02   7.8814020e-04   8.2390571e-03   3.9295044e-03   1.8135026e-04   2.3202051e-05   2.1971297e-04   1.4811416e-07   1.3788004e-02   4.9681075e-10  -1.8224444e+00
   7.3199545e+00   4.1667497e+00   3.7405121e-02   8.1182185e-04   5.7611209e-03   7.2749836e-03   2.3720205e-04   1.7729239e-05   2.0166541e-04   3.2539167e-08   8.9605924e-03   5.0230567e-10  -2.2685095e+00
   6.7588111e+00   4.3172765e+00   4.9301654e-02   1.6518543e-03   5.8039004e-03   9.6323382e-03   2.5882107e-04   2.3711076e-04   1.6026681e-04   1.6090177e-07   1.4729107e-02   4.2569865e-10  -1.1362061e+00
   7.1856980e+00   4.2086218e+00   4.9252735e-02   1.5736412e-03   8.9101670e-03   6.5226160e-03   2.0089173e-04   3.5357060e-05   1.9724823e-04   6.4567025e-08   1.8307116e-02   6.9656384e-10  -2.0208703e+00
   7.0224666e+00   4.2212607e+00   4.5031076e-02   8.3493066e-04   8.0945371e-03   6.6744392e-03   2.1004600e-04   3.8875640e-05   1.6122463e-04   1.5941202e-07   1.5939588e-02   8.2541902e-10  -1.7780576e+00
   7.1641456e+00   4.1867741e+00   4.8125470e-02   7.5841313e-04   6.0409886e-03   8.6171959e-03   1.7451878e-04   2.7350924e-05   1.8672847e-04   4.0430662e-08   1.5986242e-02   9.6531483e-10  -1.9299553e+00
   7.4398476e+00   4.1365763e+00   4.1742703e-02   1.0147521e-03   1.2005485e-02   4.1947661e-03   2.0798995e-04   9.2429921e-06   1.8330510e-04   4.1946181e-08   1.6347391e-02   1.0333202e-09  -2.7858513e+00
   7.0561176e+00   4.2390770e+00   4.4389306e-02   1.3607352e-03   8.7942416e-03   3.9582854e-03   1.8172090e-04   4.8359232e-05   1.6162934e-04   2.1926410e-07   1.5373563e-02   5.5100030e-10  -1.9035123e+00
   7.1601637e+00   4.2478732e+00   4.8060852e-02   1.4203766e-03   8.2858446e-03   7.1283579e-03   1.9283909e-04   4.6118685e-05   1.9621353e-04   5.4552538e-08   1.9579211e-02   4.0551735e-10  -1.9289892e+00
   6.6942969e+00   4.3590423e+00   4.6913859e-02   7.8784998e-04   7.4575070e-03   1.2021629e-02   2.2710853e-04   2.8617986e-04   1.6863658e-04   9.6399047e-08   1.7943139e-02   3.0271150e-10  -1.1240570e+00
   7.1176737e+00   4.2263563e+00   4.5467962e-02   8.9064762e-04   7.5099180e-03   8.4015965e-03   2.1095693e-04   5.1803138e-05   2.1521456e-04   6.7592804e-08   1.6009075e-02   5.6948618e-10  -1.8843929e+00
   7.2179147e+00   4.1608546e+00   3.9851303e-02   1.3644182e-03   8.0488559e-03   3.5526042e-03   2.1790490e-04   1.1657285e-05   2.0181544e-04   6.8455670e-08   1.2020655e-02   1.0132513e-09  -2.1338919e+00
   7.1667338e+00   4.2362747e+00   3.8104129e-02   7.9841675e-04   1.3928271e-02   4.0022199e-03   2.4603481e-04   5.1398714e-05   1.9938349e-04   1.2923689e-07   1.5475983e-02   3.9094953e-10  -2.2087217e+00
   7.0237808e+00   4.2354493e+00   4.3575415e-02   1.0858320e-03   6.5496701e-03   8.4524795e-03   1.9955220e-04   4.8695489e-05   1.5727213e-04   1.3394542e-07   1.3627861e-02   5.5531096e-10  -1.7475855e+00
   7.0898821e+00   4.2071226e+00   3.9293208e-02   6.8715759e-04   9.4950687e-03   6.2885059e-03   2.2657902e-04   2.9502442e-05   2.1578318e-04   4.0551371e-08   1.2882051e-02   6.7647708e-10  -1.9595974e+00
   6.9619312e+00   4.2722171e+00   4.6293388e-02   1.4403381e-03   9.7483298e-03   3.3346764e-03   2.3340839e-04   9.6365578e-05   1.7318759e-04   1.6282647e-07   1.3940019e-02   4.0405190e-10  -1.6880734e+00
   6.9801126e+00   4.2591540e+00   4.9386078e-02   7.8049375e-04   5.8089547e-03   1.0266845e-02   1.8920522e-04   3.3214172e-05   1.5770622e-04   1.8827412e-07   1.6576510e-02   4.6496582e-10  -1.5886386e+00
   7.1310441e+00   4.1774073e+00   4.6132312e-02   1.0145084e-03   5.4834264e-03   5.0876590e-03   2.3796422e-04   2.8430736e-05   1.7532589e-04   1.5025421e-07   1.1021021e-02   9.4582955e-10  -1.9088427e+00
   7.0750507e+00   4.2102205e+00   4.3401269e-02   1.1598266e-03   8.1659053e-03   4.9895602e-03   1.8989544e-04   1.9880081e-05   1.8821756e-04   1.4976813e-07   1.2891808e-02   6.7078430e-10  -1.8067425e+00
   7.1045013e+00   4.2298327e+00   3.9450068e-02   8.8512655e-04   1.3765733e-02   5.5501823e-03   2.3130962e-04   2.1844258e-05   1.8808375e-04   6.7950839e-08   1.6585314e-02   5.0490456e-10  -2.1757751e+00
   7.3701903e+00   4.1294112e+00   4.6230425e-02   1.1574784e-03   6.0813192e-03   4.5312142e-03   1.7895130e-04   1.1140865e-05   2.1084941e-04   5.1557817e-08   1.2654546e-02   1.2201868e-09  -2.3830460e+00
   6.8709948e+00   4.2860661e+00   4.3357650e-02   7.4411789e-04   1.0697662e-02   3.7158467e-03   2.5215542e-04   8.8848454e-05   1.7933650e-04   1.9682006e-07   1.2210134e-02   3.5412861e-10  -1.5255668e+00
   7.1687687e+00   4.2079117e+00   4.2266284e-02   1.2432654e-03   7.1642364e-03   5.7895863e-03   2.6555766e-04   2.7271567e-05   1.9134343e-04   6.6956561e-08   1.2293793e-02   5.1517972e-10  -1.9570547e+00
   7.3357159e+00   4.1119647e+00   4.1742410e-02   9.9065717e-04   7.1775948e-03   4.8441448e-03   2.6077513e-04   9.4996825e-06   1.9145454e-04   9.5446750e-08   1.0716791e-02   1.5326405e-09  -2.4063544e+00
   7.1515237e+00   4.2206350e+00   4.0830418e-02   1.3315638e-03   9.4868310e-03   5.3841886e-03   2.0457869e-04   4.6384310e-05   1.6925179e-04   4.5379218e-08   1.5306247e-02   5.5653217e-10  -2.0621990e+00
   7.2255919e+00   4.1874762e+00   4.5725340e-02   1.4723113e-03   9.3475070e-03   5.1710162e-03   1.7486517e-04   1.7832873e-05   1.5093135e-04   1.1578975e-07   1.6277899e-02   7.8713906e-10  -2.2582527e+00
   6.9440118e+00   4.2828890e+00   4.0349850e-02   1.3115963e-03   9.2106650e-03   6.8038210e-03   1.9195323e-04   1.1679065e-04   1.9562796e-04   6.7148078e-08   1.5951791e-02   4.1251275e-10  -1.7135441e+00
   7.2392693e+00   4.1520485e+00   3.9481504e-02   8.5794163e-04   4.1377431e-03   7.6313530e-03   2.3121681e-04   2.6268085e-05   1.9839285e-04   4.5280265e-08   9.9105007e-03   9.7157152e-10  -1.9993214e+00
   7.2256978e+00   4.1818361e+00   4.6742536e-02   7.0676794e-04   5.4080626e-03   7.9179488e-03   2.3710571e-04   1.3322130e-05   2.2047867e-04   7.6185212e-08   1.3676152e-02   7.3441943e-10  -2.0511146e+00
   7.1548779e+00   4.2537499e+00   4.5345772e-02   1.2734155e-03   1.0984280e-02   5.1568650e-03   2.2247278e-04   4.2650799e-05   2.0282683e-04   3.9412054e-08   1.7788222e-02   3.3139401e-10  -2.0709793e+00
   7.1231891e+00   4.2213648e+00   3.9325034e-02   6.8132750e-04   8.6528923e-03   1.1038079e-02   1.7611182e-04   1.6933895e-05   2.1881917e-04   5.6163172e-08   1.9438527e-02   6.4975091e-10  -1.9448466e+00
   7.1350082e+00   4.2290485e+00   4.0808461e-02   8.8968009e-04   1.0790255e-02   5.4733592e-03   2.0155053e-04   2.8069093e-05   1.7345556e-04   1.1310446e-07   1.4880082e-02   4.4718239e-10  -2.0748950e+00
   7.0834476e+00   4.2563632e+00   3.9385238e-02   1.1193997e-03   8.3651495e-03   7.6168974e-03   2.2084865e-04   7.2834328e-05   2.1459747e-04   7.9875157e-08   1.4105544e-02   3.4619444e-10  -1.8744505e+00
   7.2110634e+00   4.2013227e+00   3.8935945e-02   6.6430923e-04   9.4074974e-03   3.1833684e-03   1.9317497e-04   2.8451742e-05   1.6015175e-04   7.8762845e-08   1.2470031e-02   5.3408384e-10  -2.1625491e+00
   7.1165600e+00   4.2218972e+00   4.4999053e-02   9.0588723e-04   5.1790309e-03   1.0341201e-02   1.8669577e-04   6.7302415e-05   2.0114460e-04   2.8070367e-08   1.4454226e-02   5.8892385e-10  -1.8214346e+00
   7.1017302e+00   4.2416525e+00   4.4025778e-02   1.6472305e-03   9.9790598e-03   3.3286157e-03   2.1327869e-04   6.5224494e-05   1.6082287e-04   9.6139079e-08   1.4445619e-02   4.4298551e-10  -1.9362039e+00
   6.9866398e+00   4.1898573e+00   4.2401531e-02   1.0687248e-03   5.8945851e-03   4.5646015e-03   2.6719798e-04   3.1203277e-05   1.9546276e-04   1.4686609e-07   9.3798239e-03   1.0262224e-09  -1.5561592e+00
   7.0149517e+00   4.2070628e+00   4.0147951e-02   1.0276824e-03   8.2038858e-03   3.6227197e-03   2.6375469e-04   4.2199927e-05   1.6300857e-04   2.2483964e-07   1.0004937e-02   7.3965384e-10  -1.7794794e+00
   7.1553303e+00   4.1732935e+00   4.0982198e-02   7.1470088e-04   6.9337571e-03   6.7933543e-03   2.0046129e-04   2.0288495e-05   1.6978626e-04   8.1491683e-08   1.1947052e-02   9.6067627e-10  -2.0623818e+00
   6.9969382e+00   4.2775985e+00   4.0033799e-02   6.4631130e-04   7.1290480e-03   5.9474765e-03   2.6841976e-04   1.0972095e-04   1.6132520e-04   1.6659424e-07   1.1048529e-02   2.7384454e-10  -1.6299270e+00
   7.3010925e+00   4.1677328e+00   4.5318962e-02   8.4177718e-04   9.5797806e-03   5.1231217e-03   2.2124098e-04   9.2139011e-06   1.9507937e-04   1.0105555e-07   1.5477512e-02   8.3012173e-10  -2.3123973e+00
   7.0689527e+00   4.2512511e+00   4.5393694e-02   1.1784841e-03   1.0463895e-02   3.5356051e-03   1.9084474e-04   6.7719165e-05   1.9386600e-04   6.5199126e-08   1.5725168e-02   4.4454901e-10  -1.9369584e+00
   7.0608251e+00   4.2193784e+00   4.0853309e-02   6.8553383e-04   1.1305678e-02   6.3658508e-03   1.8309963e-04   2.9961601e-05   2.1417107e-04   1.4795062e-07   1.7518647e-02   7.8501787e-10  -2.0292093e+00
   7.1003757e+00   4.2229173e+00   4.5928398e-02   9.2034946e-04   8.8669399e-03   4.1463788e-03   1.5824339e-04   1.8554915e-05   1.8801354e-04   1.4365222e-07   1.5955315e-02   6.0691099e-10  -2.0255013e+00
   7.3057992e+00   4.1727779e+00   4.1812666e-02   8.2351712e-04   7.6421892e-03   4.4207599e-03   2.5182086e-04   1.8161924e-05   2.0606544e-04   6.7071375e-08   1.0404256e-02   5.4618557e-10  -2.2848665e+00
   7.4707325e+00   4.1262825e+00   3.9731479e-02   8.4519264e-04   8.4380782e-03   4.1818827e-03   2.2463247e-04   4.7769686e-06   2.0670195e-04   9.0701955e-08   1.2805599e-02   9.4131131e-10  -2.7056475e+00
   7.5498931e+00   4.0756401e+00   4.1075513e-02   9.2136267e-04   7.5007483e-03   3.7230755e-03   2.3759077e-04   3.0030579e-06   1.8755529e-04   5.4020976e-08   1.0388970e-02   1.5741822e-09  -2.7887635e+00
   7.3173468e+00   4.1735472e+00   4.3340480e-02   1.1036474e-03   1.0651279e-02   4.1885658e-03   2.2936804e-04   1.0346657e-05   2.1664756e-04   1.1501606e-07   1.6114460e-02   7.4682642e-10  -2.4202701e+00
   7.5672280e+00   4.0961780e+00   4.2521250e-02   8.0298026e-04   9.1822343e-03   2.6968465e-03   1.9148132e-04   4.4097515e-06   1.8410450e-04   6.2115855e-08   1.2766539e-02   1.2565678e-09  -2.8905386e+00
   7.2866423e+00   4.1591452e+00   4.1260534e-02   6.6027357e-04   7.1252424e-03   5.6067055e-03   2.1414775e-04   1.8167529e-05   1.6777410e-04   8.2420498e-08   1.1247672e-02   7.9858382e-10  -2.2760971e+00
   7.1371240e+00   4.2389075e+00   4.1723878e-02   1.0149900e-03   9.0281164e-03   9.0524434e-03   1.8319004e-04   3.9811913e-05   1.9566145e-04   2.7300489e-08   1.7620861e-02   4.4319950e-10  -1.9526871e+00
   7.3273302e+00   4.1800601e+00   4.6731946e-02   9.6730870e-04   9.1557874e-03   3.8447476e-03   1.9410267e-04   1.0576449e-05   1.7466165e-04   1.4287313e-07   1.6477269e-02   6.7604858e-10  -2.4483695e+00
   6.9711350e+00   4.2524528e+00   4.3859347e-02   1.2691122e-03   8.8366888e-03   3.8656620e-03   1.9313704e-04   4.6242756e-05   1.5569142e-04   1.8933687e-07   1.2444229e-02   4.5223992e-10  -1.7568978e+00
   6.8692450e+00   4.2968946e+00   4.3542346e-02   1.0661689e-03   8.0047557e-03   5.9144137e-03   2.4152068e-04   9.9814281e-05   2.0565260e-04   1.2025687e-07   1.4594263e-02   3.5968206e-10  -1.3997046e+00
   7.5296882e+00   4.0521336e+00   4.4021417e-02   8.9626869e-04   5.0714622e-03   4.2311368e-03   2.3492444e-04   3.5224974e-06   2.0438207e-04   4.0902974e-08   9.0299131e-03   2.3050359e-09  -2.5697173e+00
   7.0360787e+00   4.2068299e+00   4.2492779e-02   1.0802131e-03   6.8805115e-03   8.9676428e-03   1.7058330e-04   2.5461450e-05   1.5086671e-04   2.1997718e-07   1.4858713e-02   9.1533016e-10  -1.8070796e+00
   7.2631462e+00   4.1895698e+00   4.2107181e-02   1.1485248e-03   5.2036956e-03   6.0855674e-03   2.5768765e-04   3.7819637e-05   1.9300901e-04   3.2513864e-08   1.0916536e-02   5.2095122e-10  -2.1235488e+00
   7.2954241e+00   4.1765636e+00   4.0791675e-02   7.1526655e-04   1.1420485e-02   8.1889889e-03   1.6078116e-04   1.6572453e-05   1.7301466e-04   4.9254087e-08   1.9304379e-02   8.7079674e-10  -2.3694321e+00
   7.1185332e+00   4.1980847e+00   4.2692315e-02   8.5836480e-04   8.3957049e-03   3.6182008e-03   2.0647415e-04   1.7128997e-05   1.9915024e-04   1.1363086e-07   1.1238551e-02   6.4670719e-10  -1.9946037e+00
   7.1419240e+00   4.1988151e+00   3.9932362e-02   6.6061821e-04   7.8151292e-03   3.9981116e-03   2.2613148e-04   4.5523107e-05   1.9811562e-04   6.7259893e-08   9.7206932e-03   5.7639252e-10  -2.0960242e+00
   7.3192131e+00   4.1676255e+00   4.4574552e-02   1.4306005e-03   7.4339450e-03   3.7558517e-03   1.7364498e-04   1.9271508e-05   1.8200541e-04   3.1171704e-08   1.4716209e-02   8.3701577e-10  -2.3822583e+00
   7.4536655e+00   4.1078899e+00   4.0816931e-02   1.2587056e-03   6.5339860e-03   8.2560941e-03   1.9007240e-04   5.2657524e-06   1.6057681e-04   4.6071398e-08   1.6288194e-02   1.7149148e-09  -2.5429232e+00
   7.1180056e+00   4.2049841e+00   4.1617383e-02   7.0361346e-04   1.0475299e-02   7.5532286e-03   1.8712110e-04   2.9732799e-05   1.8915981e-04   7.7989314e-08   1.7348875e-02   8.3841091e-10  -1.9866734e+00
   6.8441245e+00   4.2688301e+00   4.3645220e-02   1.0113240e-03   7.5010288e-03   8.0881305e-03   2.4807781e-04   5.5053753e-05   1.7209764e-04   1.6459211e-07   1.3486279e-02   5.3223529e-10  -1.3582591e+00
   6.9356128e+00   4.2822798e+00   4.4400716e-02   1.3064963e-03   5.2356044e-03   9.1844507e-03   1.9687624e-04   7.8064095e-05   2.0186689e-04   6.0231397e-08   1.3670376e-02   3.3578844e-10  -1.4782816e+00
   7.5127340e+00   4.0938014e+00   4.5065754e-02   1.0056596e-03   7.7672759e-03   2.7619236e-03   2.6972932e-04   3.3807609e-06   2.0799580e-04   4.4575475e-08   1.1534009e-02   1.3878190e-09  -2.6956386e+00
   6.9564850e+00   4.2513678e+00   4.8389701e-02   8.7526615e-04   4.4926638e-03   7.4406396e-03   1.8396894e-04   1.0010317e-04   1.7200318e-04   8.3329564e-08   1.3659085e-02   5.9759978e-10  -1.4319662e+00
   7.0090600e+00   4.2299501e+00   4.2378651e-02   1.0339658e-03   8.2768270e-03   6.4555592e-03   2.1056730e-04   4.3355171e-05   1.9633272e-04   8.5475063e-08   1.4336750e-02   6.7240061e-10  -1.7472411e+00
   7.3311721e+00   4.1632688e+00   4.2697032e-02   1.0049596e-03   9.0013645e-03   2.9203442e-03   2.1573524e-04   8.4513561e-06   1.7307995e-04   1.0526856e-07   1.2512190e-02   7.0127782e-10  -2.3798605e+00
   7.4744234e+00   4.1302849e+00   4.6839307e-02   9.7583398e-04   1.1757321e-02   3.8277702e-03   1.9814915e-04   7.9472663e-06   2.1906907e-04   6.2050327e-08   1.7849886e-02   1.1422662e-09  -2.7328262e+00
   7.0399269e+00   4.2504763e+00   4.4584547e-02   6.5191063e-04   8.1015220e-03   1.0545908e-02   2.0212304e-04   3.6372122e-05   1.5135551e-04   4.7204724e-08   1.9570260e-02   5.2662102e-10  -1.8172818e+00
   7.4269158e+00   4.1306029e+00   4.0496579e-02   5.8032689e-04   9.0758974e-03   5.5129834e-03   2.2693183e-04   4.3757737e-06   1.5683162e-04   8.3606490e-08   1.4344746e-02   1.0606517e-09  -2.6093820e+00
   7.2525659e+00   4.1379983e+00   3.8039338e-02   7.1405679e-04   9.4046558e-03   5.0294229e-03   1.7480719e-04   9.5519633e-06   2.0974316e-04   1.8201681e-07   1.3460464e-02   1.4805500e-09  -2.2716446e+00
   6.8024631e+00   4.3190026e+00   4.1538800e-02   1.3546164e-03   1.1431885e-02   8.4745066e-03   2.1084332e-04   8.8525535e-05   1.9029543e-04   1.4228903e-07   1.8421213e-02   3.3863787e-10  -1.5055220e+00
   7.2966998e+00   4.1606960e+00   4.6875005e-02   8.8374307e-04   1.0147431e-02   4.4612422e-03   2.2874413e-04   9.2628904e-06   2.0964213e-04   1.7635970e-07   1.6388669e-02   1.0123383e-09  -2.4230726e+00
   6.9404346e+00   4.2411482e+00   4.5108879e-02   8.7220494e-04   9.6265333e-03   3.9255300e-03   2.3238430e-04   5.5357213e-05   2.0291655e-04   1.7104689e-07   1.3211852e-02   6.5436935e-10  -1.6699229e+00
   7.2550551e+00   4.1987125e+00   4.0347639e-02   9.4928422e-04   1.0267308e-02   4.2862966e-03   1.7847625e-04   2.5907331e-05   1.5068808e-04   1.4698871e-07   1.3552450e-02   5.0962789e-10  -2.3643679e+00
   7.4495114e+00   4.1267936e+00   3.9226042e-02   1.2029180e-03   5.6391089e-03   6.6488269e-03   2.2839887e-04   1.0096406e-05   1.8704334e-04   3.6968464e-08   1.0917393e-02   8.6961772e-10  -2.5150564e+00
   6.8605599e+00   4.3233422e+00   4.6947660e-02   7.8663604e-04   9.0677213e-03   4.9655269e-03   1.9364664e-04   1.7266306e-04   1.5831359e-04   2.2509105e-07   1.3994850e-02   2.5230997e-10  -1.5482453e+00
   6.9765470e+00   4.2531847e+00   4.3036480e-02   9.4410576e-04   8.8200736e-03   8.1690983e-03   1.9923298e-04   3.0063669e-05   1.5233243e-04   2.1272859e-07   1.7289241e-02   5.4433329e-10  -1.6108508e+00
   7.1671591e+00   4.1810753e+00   4.2091212e-02   7.9281120e-04   6.9522900e-03   5.6475089e-03   2.1027145e-04   2.3592322e-05   2.0732746e-04   4.0079818e-08   1.3253414e-02   9.1637138e-10  -1.9671347e+00
   7.5247680e+00   4.1090101e+00   4.5459749e-02   1.4381380e-03   9.9509885e-03   4.9624813e-03   1.8261481e-04   4.1108918e-06   2.0923643e-04   4.4456605e-08   1.7015425e-02   1.4022277e-09  -2.7771287e+00
   7.2690128e+00   4.1678059e+00   3.9408214e-02   7.6528280e-04   6.2575272e-03   4.2605980e-03   3.1738785e-04   2.6090603e-05   1.6066775e-04   4.5959512e-08   8.2136488e-03   5.6576017e-10  -2.2890073e+00
   7.0600573e+00   4.2609621e+00   3.9495328e-02   1.1279287e-03   1.0071481e-02   3.6766675e-03   1.8888620e-04   7.4117625e-05   1.7743312e-04   1.3017036e-07   1.3373124e-02   3.4094158e-10  -1.9820955e+00
   7.3327478e+00   4.1653796e+00   4.0566952e-02   9.3108812e-04   6.0307677e-03   4.4392218e-03   1.8920289e-04   2.9736744e-05   1.5748884e-04   3.7814200e-08   1.1204720e-02   6.7892004e-10  -2.2247477e+00
   6.8745171e+00   4.2766129e+00   4.3635585e-02   1.0384293e-03   9.3176937e-03   7.3334541e-03   1.7808731e-04   7.6380678e-05   1.8872244e-04   1.0738724e-07   1.5702050e-02   5.0270156e-10  -1.4753963e+00
   6.9524326e+00   4.2500790e+00   4.3053208e-02   1.0634924e-03   8.4832322e-03   8.1946757e-03   1.8997229e-04   4.2823693e-05   1.7390643e-04   1.0920718e-07   1.4718028e-02   5.5066256e-10  -1.6610385e+00
   7.0872728e+00   4.2446491e+00   4.3405211e-02   1.0019249e-03   7.3296928e-03   5.9307826e-03   2.0035889e-04   4.7469639e-05   1.6977242e-04   5.8313653e-08   1.2262772e-02   3.5507558e-10  -1.8663566e+00
   7.1985139e+00   4.2133648e+00   3.7920341e-02   1.2967683e-03   6.4953095e-03   4.6203370e-03   2.2769363e-04   4.7038832e-05   1.6265871e-04   4.1364202e-08   9.6234400e-03   3.7619927e-10  -2.0512129e+00
   6.8102503e+00   4.2829069e+00   4.5250947e-02   1.3886036e-03   7.0894758e-03   8.7803014e-03   2.1835674e-04   1.2054755e-04   1.9317679e-04   1.1926715e-07   1.5734748e-02   6.0529982e-10  -1.2333611e+00
   7.0665869e+00   4.2344621e+00   4.0719831e-02   7.5617273e-04   9.2500426e-03   5.1794152e-03   1.8797911e-04   2.4788090e-05   1.7337422e-04   2.2403509e-07   1.3318098e-02   4.5675717e-10  -1.8449580e+00
   7.6429466e+00   4.0683915e+00   4.0634345e-02   1.0566618e-03   1.1929666e-02   3.4130544e-03   2.0087845e-04   2.8452045e-06   1.9048128e-04   6.0224792e-08   1.3924604e-02   1.7452159e-09  -3.1127283e+00
   7.1857291e+00   4.1910169e+00   4.2509135e-02   7.1885637e-04   5.5208027e-03   6.1382704e-03   1.8755892e-04   1.2756357e-05   1.6483924e-04   9.1779601e-08   1.2706839e-02   6.7913397e-10  -1.9699452e+00
   7.1338508e+00   4.2152191e+00   3.9397307e-02   1.3649859e-03   8.9956703e-03   5.4181622e-03   2.4556227e-04   2.6433950e-05   1.5496065e-04   6.6092354e-08   1.4542378e-02   5.8533715e-10  -2.0737409e+00
   7.3131832e+00   4.1575122e+00   4.0373276e-02   7.0085888e-04   1.0410985e-02   5.3573112e-03   1.7306911e-04   9.2997594e-06   2.0636098e-04   3.5813329e-08   1.5577809e-02   9.7313561e-10  -2.4131009e+00
   7.4196940e+00   4.1552609e+00   3.9977073e-02   9.9246630e-04   9.4220115e-03   3.1982946e-03   2.6095934e-04   1.5124081e-05   1.8478305e-04   3.8621366e-08   1.1689766e-02   6.0334502e-10  -2.6172237e+00
   7.2052973e+00   4.2009692e+00   3.8433239e-02   7.3128675e-04   8.0612491e-03   7.0095022e-03   2.3054725e-04   2.0618331e-05   1.8664192e-04   3.3003833e-08   1.4577849e-02   5.9902290e-10  -2.1604112e+00
   7.3384251e+00   4.1729038e+00   3.8961870e-02   1.2631819e-03   9.1295281e-03   3.9735683e-03   2.0465640e-04   2.7932879e-05   2.0891379e-04   2.2658606e-08   1.3304281e-02   6.5747355e-10  -2.4372096e+00
   7.5948505e+00   4.0733144e+00   3.9593852e-02   1.1260255e-03   8.3270218e-03   2.6499727e-03   2.0484773e-04   5.0885624e-06   1.7378663e-04   4.3697675e-08   1.1347065e-02   1.6251707e-09  -2.8938842e+00
   7.2771696e+00   4.1629920e+00   4.1579077e-02   1.2529239e-03   6.7360633e-03   7.3716947e-03   1.9383395e-04   1.0528484e-05   1.7843966e-04   7.2559925e-08   1.4668450e-02   9.4973490e-10  -2.1407032e+00
   7.2940011e+00   4.1821868e+00   4.6325849e-02   1.6263776e-03   9.8156212e-03   4.8717540e-03   2.0986276e-04   1.4811788e-05   2.0812929e-04   2.9797217e-08   1.7587638e-02   7.5522479e-10  -2.4086210e+00
   7.3134913e+00   4.1489292e+00   4.0773516e-02   6.6125257e-04   9.3999998e-03   7.9999657e-03   2.3374075e-04   1.5575924e-05   2.0749670e-04   5.7121129e-08   1.6711085e-02   1.2232095e-09  -2.4286935e+00
   7.0840996e+00   4.1947476e+00   4.1091268e-02   1.4619310e-03   9.7509688e-03   3.8452030e-03   2.0584323e-04   2.4794869e-05   1.7731511e-04   2.0640347e-07   1.4163027e-02   9.7064786e-10  -1.9948275e+00
   7.1679425e+00   4.2075988e+00   3.7824638e-02   7.2050866e-04   4.5727301e-03   8.7302250e-03   2.6438484e-04   3.6429763e-05   2.0961506e-04   4.0811352e-08   1.1648268e-02   5.1467186e-10  -1.9013822e+00
   7.3641320e+00   4.1762263e+00   3.7472670e-02   9.4546688e-04   8.1113661e-03   5.3027593e-03   2.4231406e-04   2.4428463e-05   1.5304333e-04   5.6062755e-08   1.2432785e-02   5.2841929e-10  -2.4061845e+00
   7.3857893e+00   4.1777430e+00   4.4097219e-02   7.0014664e-04   8.3099455e-03   3.3563357e-03   2.0342132e-04   1.9359754e-05   1.9145812e-04   4.7238029e-08   1.4305479e-02   5.5320912e-10  -2.4514142e+00
   7.0327960e+00   4.2704074e+00   5.1165980e-02   1.0719457e-03   8.8756815e-03   7.1663809e-03   2.1980079e-04   9.3911349e-05   1.8453043e-04   1.2776235e-07   1.8955810e-02   4.2762769e-10  -1.8528801e+00
   7.3622472e+00   4.1944520e+00   4.4974808e-02   1.5188252e-03   8.3232631e-03   6.5886729e-03   1.8847262e-04   2.4938403e-05   2.0105592e-04   3.5463201e-08   1.7341783e-02   5.0990527e-10  -2.5120311e+00
   7.1602377e+00   4.1780326e+00   4.2919248e-02   1.1539965e-03   5.5543277e-03   7.6998605e-03   2.3450298e-04   2.0875532e-05   1.6109324e-04   4.4476040e-08   1.3224777e-02   9.6327024e-10  -1.8879011e+00
   7.2890844e+00   4.1852290e+00   4.2977724e-02   7.5662183e-04   6.6363602e-03   6.0731599e-03   2.2861711e-04   2.1906066e-05   2.1897398e-04   3.7736528e-08   1.2262399e-02   5.3993876e-10  -2.2201941e+00
   7.0458153e+00   4.2126564e+00   4.5953263e-02   9.8685840e-04   1.0779653e-02   4.5845265e-03   2.1002748e-04   3.7979547e-05   1.8226728e-04   1.2269890e-07   1.5604897e-02   8.6306793e-10  -1.9511159e+00
   7.0886896e+00   4.2255963e+00   4.4149447e-02   1.4029354e-03   5.4762136e-03   1.1665271e-02   2.2572904e-04   1.9615443e-05   1.6379828e-04   5.6384228e-08   1.7355414e-02   6.1527990e-10  -1.7903509e+00
   7.1085866e+00   4.2556005e+00   4.1735751e-02   9.7051831e-04   1.1689001e-02   6.2254939e-03   2.0779544e-04   4.0216181e-05   1.4898268e-04   1.5854920e-07   1.9739364e-02   4.0290376e-10  -2.1212037e+00
   7.5147130e+00   4.0883932e+00   4.5801173e-02   1.0883119e-03   8.4265440e-03   2.2497762e-03   2.0209892e-04   3.8765656e-06   1.9331489e-04   1.5153867e-07   1.3645401e-02   1.8085785e-09  -2.7081156e+00
   6.9255099e+00   4.2823650e+00   4.4311904e-02   8.9739495e-04   1.0499262e-02   4.7827422e-03   1.7280044e-04   8.0156459e-05   1.9771199e-04   1.1112828e-07   1.5678358e-02   3.9864252e-10  -1.7584799e+00
   7.0772008e+00   4.1821656e+00   3.8528664e-02   1.0505947e-03   6.8234898e-03   3.7431543e-03   2.1346642e-04   2.0185170e-05   1.9692920e-04   1.1243853e-07   9.7570929e-03   9.0644738e-10  -1.8730909e+00
   7.3148629e+00   4.1948997e+00   4.2050462e-02   1.0062744e-03   8.2120144e-03   7.8636430e-03   2.2399442e-04   1.4487774e-05   1.8665930e-04   4.0342184e-08   1.7287478e-02   5.4885872e-10  -2.3396204e+00
   7.2765454e+00   4.1964609e+00   4.1654144e-02   1.1492443e-03   1.2513259e-02   4.9527635e-03   2.0883754e-04   2.2226274e-05   1.5475496e-04   3.8964232e-08   1.6902677e-02   5.8264999e-10  -2.4207733e+00
   6.8491353e+00   4.2854517e+00   4.4388935e-02   8.7228380e-04   9.9606730e-03   5.4290638e-03   2.7363546e-04   1.8412503e-04   1.6651495e-04   1.4882902e-07   1.3654472e-02   5.0953982e-10  -1.4597513e+00
   7.0488265e+00   4.2335673e+00   4.0630346e-02   1.0160476e-03   6.8126333e-03   5.7199644e-03   2.1459265e-04   5.2225314e-05   1.9811567e-04   8.3901139e-08   1.1534189e-02   4.7953180e-10  -1.7916472e+00
   7.2922203e+00   4.1572857e+00   4.3547168e-02   1.0607549e-03   6.0916147e-03   6.9707230e-03   1.9830666e-04   1.3523013e-05   1.6737432e-04   7.1684018e-08   1.4155512e-02   9.9836693e-10  -2.2107069e+00
   6.9983264e+00   4.2778592e+00   5.3099723e-02   9.0950542e-04   1.1162487e-02   3.0820634e-03   2.1410985e-04   4.2275983e-05   1.6856134e-04   2.4278624e-07   1.8587267e-02   3.6192461e-10  -1.7578844e+00
   7.3806373e+00   4.1472292e+00   4.2458132e-02   8.4476621e-04   1.0118981e-02   2.9164786e-03   1.9794854e-04   8.4128686e-06   1.8472612e-04   1.5691946e-07   1.4226151e-02   9.1501785e-10  -2.5670734e+00
   7.2643055e+00   4.1705581e+00   4.0259240e-02   1.0105699e-03   5.8263278e-03   6.5079452e-03   1.9178950e-04   1.2426969e-05   1.7562063e-04   7.1607912e-08   1.1695688e-02   7.1163564e-10  -2.0802566e+00
   7.0411218e+00   4.2146254e+00   4.0976301e-02   8.0654266e-04   9.6458174e-03   9.9630347e-03   2.3555098e-04   3.1616261e-05   1.8751037e-04   1.1910831e-07   1.7511835e-02   8.8693247e-10  -1.8927194e+00
   6.8867894e+00   4.2433301e+00   4.6307739e-02   9.2755363e-04   6.6104835e-03   6.5251704e-03   1.9607166e-04   6.8363811e-05   1.6054489e-04   2.3511660e-07   1.3099276e-02   7.6568768e-10  -1.3872667e+00
   7.4057829e+00   4.1319183e+00   4.0701704e-02   1.4448443e-03   1.0280948e-02   3.3338306e-03   1.7767738e-04   1.1554933e-05   2.2079682e-04   6.5008351e-08   1.3112128e-02   1.0457815e-09  -2.6502679e+00
   7.0827490e+00   4.2392052e+00   4.5265841e-02   8.7457486e-04   8.1470014e-03   9.3930381e-03   2.0444120e-04   5.5001698e-05   1.7793919e-04   7.7747392e-08   1.9291338e-02   5.9752093e-10  -1.8943016e+00
   7.3339293e+00   4.1664493e+00   4.2587447e-02   8.4429299e-04   1.4040593e-02   4.1961049e-03   1.7017965e-04   1.2371234e-05   1.6077530e-04   7.8821512e-08   1.8123969e-02   8.7391035e-10  -2.5966479e+00
   7.0021846e+00   4.2266882e+00   3.5854020e-02   1.0379042e-03   9.2563259e-03   7.9719688e-03   2.1640826e-04   4.6087502e-05   1.7036142e-04   1.6412685e-07   1.4854477e-02   7.4844962e-10  -1.8252637e+00
   6.9834331e+00   4.2532550e+00   4.7142198e-02   7.4071232e-04   6.0212676e-03   6.2778278e-03   2.2324200e-04   8.7364645e-05   1.5811362e-04   1.6301505e-07   1.1884383e-02   4.5235081e-10  -1.6212038e+00
   7.1248570e+00   4.1999244e+00   4.4669637e-02   1.1066124e-03   6.0119615e-03   4.9431370e-03   1.8211248e-04   3.7758665e-05   2.0710670e-04   4.3234100e-08   1.3159070e-02   7.8514374e-10  -1.9159726e+00
   7.4001585e+00   4.1624804e+00   4.5216666e-02   1.0676946e-03   5.8074248e-03   6.4002904e-03   2.5372855e-04   1.2059334e-05   1.7170905e-04   5.0178541e-08   1.3308866e-02   6.2575178e-10  -2.3443005e+00
   7.2051171e+00   4.2093572e+00   4.3161180e-02   1.1893373e-03   1.0499439e-02   7.6662570e-03   2.0310836e-04   3.4998745e-05   1.8545552e-04   4.6096337e-08   1.9939977e-02   6.9384992e-10  -2.1699790e+00
   6.9334270e+00   4.2383763e+00   3.4557231e-02   8.1366362e-04   5.1920409e-03   9.0361793e-03   2.1412250e-04   4.3910994e-05   1.5037181e-04   8.4609377e-08   1.0330594e-02   5.4796612e-10  -1.4888697e+00
   7.3758458e+00   4.1238708e+00   3.8746202e-02   1.3816322e-03   5.7666652e-03   4.0328302e-03   2.9372419e-04   1.7978038e-05   1.7169361e-04   3.8771635e-08   7.9339304e-03   8.8415490e-10  -2.3476692e+00
   7.2437169e+00   4.1527614e+00   4.2553724e-02   1.4106629e-03   4.5948360e-03   9.5254247e-03   1.9654090e-04   1.5216798e-05   2.0337151e-04   4.6441677e-08   1.5219312e-02   1.3376501e-09  -2.0383620e+00
   7.1665483e+00   4.1520746e+00   4.5018780e-02   8.5205870e-04   5.5778294e-03   4.2815892e-03   2.2210446e-04   1.4433964e-05   2.1012293e-04   1.6828858e-07   9.5498289e-03   1.1346948e-09  -1.9332066e+00
   7.3415807e+00   4.1586977e+00   4.4290492e-02   1.1632783e-03   9.6017093e-03   4.3105383e-03   2.0763784e-04   1.2281132e-05   1.6285428e-04   1.1579702e-07   1.4971769e-02   8.6857504e-10  -2.5203015e+00
   6.9735604e+00   4.2426132e+00   4.3362541e-02   1.2575122e-03   5.8434720e-03   6.2528562e-03   2.0404693e-04   1.0796153e-04   1.8715869e-04   6.3292001e-08   1.1485038e-02   5.8012685e-10  -1.5185640e+00
   7.1965057e+00   4.1712974e+00   4.3404470e-02   1.0569647e-03   8.6371772e-03   6.0934918e-03   1.9154474e-04   1.5724489e-05   2.0304336e-04   1.8180869e-07   1.6263052e-02   1.1537268e-09  -2.1189301e+00
   7.2944519e+00   4.1398202e+00   4.3507466e-02   1.0093882e-03   7.3086974e-03   4.2634587e-03   2.0789490e-04   9.9594218e-06   1.6243736e-04   5.4918869e-08   1.1867464e-02   1.1558925e-09  -2.3778276e+00
   6.8892420e+00   4.2671434e+00   4.6400366e-02   1.0067068e-03   7.0785299e-03   5.0428307e-03   1.9370600e-04   5.4488948e-05   2.2079040e-04   1.4781566e-07   1.3525787e-02   4.9990190e-10  -1.4256331e+00
   7.0066254e+00   4.2282740e+00   4.2866618e-02   7.7623145e-04   4.2222597e-03   7.9346093e-03   2.5455832e-04   8.1857470e-05   1.8330193e-04   6.2882688e-08   1.0367216e-02   5.8001383e-10  -1.5528323e+00
   7.2100028e+00   4.2263357e+00   4.4488181e-02   7.6255421e-04   7.9407810e-03   8.7267364e-03   2.0706327e-04   3.8570952e-05   2.1827682e-04   2.7774741e-08   1.8833404e-02   4.8665767e-10  -2.0574112e+00
   7.0912421e+00   4.2462737e+00   4.5355716e-02   1.4960097e-03   6.4720463e-03   9.4460908e-03   1.8846970e-04   3.5804362e-05   1.7224225e-04   6.4266788e-08   1.8466389e-02   4.7344248e-10  -1.8124510e+00
   7.2607142e+00   4.1523502e+00   4.3425940e-02   7.6283331e-04   7.4284095e-03   4.7015566e-03   1.8238289e-04   1.4073131e-05   1.6839557e-04   2.0392132e-07   1.4294839e-02   1.2344011e-09  -2.1759019e+00
   7.1666098e+00   4.2186091e+00   4.1439805e-02   1.3094607e-03   8.5302077e-03   7.9354584e-03   2.0826767e-04   1.8355597e-05   1.8052479e-04   6.8259786e-08   1.5717209e-02   5.0203861e-10  -2.0339146e+00
   7.0787497e+00   4.2752389e+00   4.9267269e-02   1.5598513e-03   1.0345924e-02   3.8855150e-03   2.0180227e-04   6.5583632e-05   1.8110590e-04   1.3604036e-07   1.7512872e-02   3.0112150e-10  -1.9298221e+00
   6.9419975e+00   4.2719811e+00   4.5203839e-02   7.4558640e-04   7.5342726e-03   7.8412261e-03   2.1814303e-04   4.9776268e-05   1.9310678e-04   8.5152444e-08   1.6793507e-02   4.4927149e-10  -1.5203166e+00
   7.0129330e+00   4.2355291e+00   4.0602573e-02   6.5220161e-04   9.2497640e-03   4.0252447e-03   2.0943046e-04   4.1531226e-05   1.4897902e-04   2.2076009e-07   1.1040571e-02   4.7255752e-10  -1.8318594e+00
   7.2638791e+00   4.2057545e+00   4.3139374e-02   1.0099064e-03   7.1435237e-03   8.7591401e-03   2.0136826e-04   4.1477105e-05   1.7700369e-04   3.5370139e-08   1.8246477e-02   6.0641740e-10  -2.2212895e+00
   7.1428607e+00   4.2079017e+00   3.6990895e-02   1.2365897e-03   6.9511500e-03   3.7929150e-03   2.5439577e-04   4.3922146e-05   1.5452242e-04   4.8513256e-08   8.0358513e-03   4.0934379e-10  -1.9696097e+00
   6.9666071e+00   4.2256453e+00   4.5168118e-02   1.0623068e-03   6.6950285e-03   8.5304869e-03   2.3882216e-04   4.6939778e-05   2.0891389e-04   6.0583599e-08   1.4151727e-02   8.1458899e-10  -1.5956323e+00
   7.1804579e+00   4.2277103e+00   4.0296393e-02   1.2666914e-03   1.2033550e-02   6.9802705e-03   1.9144183e-04   3.8602292e-05   2.1085457e-04   5.4751289e-08   1.7644980e-02   4.7120356e-10  -2.1526543e+00
   7.4010361e+00   4.1599776e+00   4.8384587e-02   8.2094175e-04   6.9644284e-03   7.3466301e-03   1.5758113e-04   1.0121886e-05   1.5110958e-04   5.9118689e-08   1.8597114e-02   8.7625142e-10  -2.4148033e+00
   6.9929044e+00   4.2789349e+00   4.3100630e-02   1.0232392e-03   6.0967665e-03   7.2099686e-03   2.2198735e-04   9.7978540e-05   2.1888335e-04   9.5474407e-08   1.3880693e-02   3.2784458e-10  -1.6612181e+00
   7.1836584e+00   4.2269177e+00   4.6210882e-02   1.2677565e-03   1.0384663e-02   3.2855914e-03   1.7139279e-04   5.2564877e-05   1.8698335e-04   8.4513830e-08   1.5307812e-02   4.5947568e-10  -2.1206832e+00
   7.0015800e+00   4.2675718e+00   5.0710488e-02   8.8312207e-04   7.6779693e-03   8.8763019e-03   1.5973353e-04   7.3789798e-05   2.2114551e-04   3.8127071e-08   1.8505294e-02   4.5432755e-10  -1.6465309e+00
   7.0129604e+00   4.2199321e+00   4.3765520e-02   1.4648356e-03   5.0860748e-03   6.1611048e-03   2.1738947e-04   3.8088065e-05   1.6400227e-04   1.2764658e-07   1.1616610e-02   6.7056703e-10  -1.5226121e+00
   7.1124631e+00   4.1872278e+00   4.1817127e-02   9.5828550e-04   9.2439835e-03   5.3592174e-03   2.0364811e-04   3.0410269e-05   2.0548865e-04   1.7005094e-07   1.2887498e-02   9.2708417e-10  -2.0716188e+00
   7.0415538e+00   4.2475169e+00   3.9136963e-02   7.8198684e-04   6.2400210e-03   7.4612255e-03   2.4679242e-04   5.8424141e-05   1.9426773e-04   1.1098054e-07   1.1894836e-02   3.9301795e-10  -1.8018366e+00
   6.8695697e+00   4.3230298e+00   4.7164894e-02   8.2917752e-04   7.9535115e-03   5.5178603e-03   2.2844310e-04   1.7237618e-04   2.0411676e-04   1.1647972e-07   1.5117966e-02   2.6479810e-10  -1.4335687e+00
   7.1130222e+00   4.2074677e+00   4.3451982e-02   8.7011888e-04   1.0102118e-02   6.9908041e-03   1.4320073e-04   2.7863710e-05   1.6308662e-04   9.1151931e-08   1.9106176e-02   9.0650745e-10  -2.0993130e+00
   7.1146263e+00   4.1915971e+00   4.1964933e-02   1.3665274e-03   9.9193370e-03   5.9264238e-03   2.2772874e-04   1.9996039e-05   1.4995876e-04   1.1337365e-07   1.6902260e-02   1.0568993e-09  -1.9562559e+00
   7.0686789e+00   4.2361526e+00   4.4450410e-02   1.1488637e-03   8.6406421e-03   6.8818032e-03   2.1167102e-04   3.3745359e-05   2.1302601e-04   4.3042744e-08   1.5990416e-02   5.2908448e-10  -1.8666507e+00
   7.0650540e+00   4.2742021e+00   4.2831402e-02   1.1687924e-03   1.4681510e-02   3.7434449e-03   1.9311843e-04   7.1320852e-05   1.7812670e-04   6.9550823e-08   1.9971231e-02   3.5499641e-10  -2.0137741e+00
   6.9532486e+00   4.2737210e+00   4.3072412e-02   1.4496430e-03   8.3897462e-03   5.1303090e-03   2.1136320e-04   8.9616267e-05   1.9667042e-04   6.7677593e-08   1.3774071e-02   3.9464432e-10  -1.6365896e+00
   7.0513113e+00   4.2138406e+00   4.4058443e-02   8.2986153e-04   6.2770772e-03   6.2794618e-03   1.8752777e-04   3.0175355e-05   1.6303182e-04   1.5677467e-07   1.2978140e-02   7.1251401e-10  -1.7166912e+00
   7.0729346e+00   4.2487087e+00   4.9190345e-02   9.2850460e-04   9.6933652e-03   5.6357889e-03   1.9388098e-04   8.0747754e-05   2.1788888e-04   4.5897939e-08   1.7832893e-02   5.2462543e-10  -1.9747769e+00
   7.1617020e+00   4.2002807e+00   3.6892749e-02   7.6934647e-04   1.1015211e-02   2.6120359e-03   2.1698894e-04   3.9073263e-05   2.0398857e-04   1.5871085e-07   1.2623192e-02   6.5356921e-10  -2.1381041e+00
   7.1591813e+00   4.1668749e+00   4.0772220e-02   1.0041039e-03   9.1310950e-03   4.2385462e-03   2.3799895e-04   1.4153158e-05   1.6069101e-04   2.5651649e-07   1.3447386e-02   1.1825636e-09  -2.1214155e+00
   7.3610337e+00   4.1330520e+00   4.0642123e-02   1.3992286e-03   4.6541788e-03   4.5176385e-03   2.2146862e-04   6.4999241e-06   1.9251951e-04   3.2259353e-08   1.0163436e-02   9.6813204e-10  -2.2997493e+00
   7.2665212e+00   4.2028562e+00   4.3164760e-02   1.1446875e-03   6.9937249e-03   6.4259607e-03   2.2373917e-04   2.8879547e-05   1.7324320e-04   3.6496332e-08   1.3607683e-02   4.6956633e-10  -2.2481953e+00
   7.4618910e+00   4.1320924e+00   4.0948435e-02   1.3774493e-03   8.6370818e-03   8.1095686e-03   1.9407048e-04   4.4164277e-06   2.0933458e-04   3.7142023e-08   1.7360805e-02   1.1008464e-09  -2.7400858e+00
   7.3572184e+00   4.1328656e+00   4.4831268e-02   1.1995841e-03   4.8649245e-03   9.3206513e-03   2.1112683e-04   8.6807803e-06   2.1875429e-04   4.4149827e-08   1.4516761e-02   1.2773813e-09  -2.2989551e+00
   7.2723717e+00   4.1707744e+00   4.5884274e-02   8.1956438e-04   6.9127325e-03   5.7735287e-03   1.6500211e-04   2.9469440e-05   1.6356828e-04   7.7314258e-08   1.5038405e-02   9.2836680e-10  -2.1853819e+00
   7.1502600e+00   4.1881729e+00   3.7910882e-02   1.0177066e-03   1.2606545e-02   4.4268191e-03   2.1425417e-04   1.6910865e-05   1.5310937e-04   2.9923488e-07   1.5769436e-02   9.1961049e-10  -2.1494456e+00
   7.2917894e+00   4.1592187e+00   4.0144313e-02   9.1407668e-04   7.6915243e-03   4.7086723e-03   1.8801251e-04   2.6604258e-05   1.8499081e-04   5.1452941e-08   1.2053683e-02   8.7881804e-10  -2.2673928e+00
   7.4096512e+00   4.1420722e+00   4.1003466e-02   9.6104530e-04   4.5475309e-03   8.5119051e-03   2.1390953e-04   9.4163246e-06   1.7345817e-04   4.3612259e-08   1.1192061e-02   7.3728291e-10  -2.3960590e+00
   7.2509780e+00   4.1866785e+00   4.1204985e-02   7.2742435e-04   8.0076095e-03   3.6747681e-03   2.5556394e-04   2.3952981e-05   1.6346381e-04   5.4565361e-08   9.9709797e-03   4.9301585e-10  -2.3463051e+00
   7.2711997e+00   4.1585016e+00   4.8267839e-02   9.0857236e-04   6.1315301e-03   5.7705430e-03   2.1787194e-04   1.2830363e-05   1.8626627e-04   4.1814135e-08   1.5409489e-02   1.1327229e-09  -2.0634017e+00
   7.2364219e+00   4.1638177e+00   3.5755311e-02   1.2650814e-03   9.2728553e-03   3.1417835e-03   2.2395535e-04   3.0967313e-05   1.8742139e-04   1.2932667e-07   1.1029730e-02   8.9250965e-10  -2.2394831e+00
   7.3687511e+00   4.1408564e+00   4.0596313e-02   5.7817966e-04   1.2392827e-02   6.2967328e-03   1.9787572e-04   5.5371237e-06   1.5025176e-04   9.8343239e-08   1.6965648e-02   1.1513149e-09  -2.6690625e+00
   6.8755723e+00   4.2291014e+00   4.3558517e-02   9.5690584e-04   4.6742752e-03   6.1805322e-03   2.6882123e-04   4.7209893e-05   1.8224997e-04   1.7831751e-07   8.1044811e-03   6.3760423e-10  -1.3010161e+00
   6.8572091e+00   4.2899316e+00   4.0769110e-02   1.0519458e-03   7.9053754e-03   7.9538112e-03   2.5674341e-04   1.8302366e-04   2.0727849e-04   6.5960919e-08   1.3370141e-02   4.4522526e-10  -1.3757920e+00
   7.1303776e+00   4.2103509e+00   3.8772549e-02   1.2659098e-03   8.3609594e-03   5.2790219e-03   2.1350610e-04   1.9516137e-05   1.5014516e-04   1.6735074e-07   1.2807078e-02   5.6313825e-10  -1.9626973e+00
   7.1197146e+00   4.2282909e+00   4.3185133e-02   7.4330000e-04   1.0330259e-02   3.6377881e-03   2.0294491e-04   3.5037100e-05   1.5727183e-04   8.7944706e-08   1.2993717e-02   4.3824775e-10  -2.1014287e+00
   6.9427877e+00   4.2852468e+00   4.3848854e-02   1.1399884e-03   6.4819792e-03   6.0352577e-03   2.1291674e-04   1.1446176e-04   1.9913770e-04   5.3241943e-08   1.2142123e-02   3.1295597e-10  -1.5703397e+00
   7.3286272e+00   4.1758217e+00   4.2676501e-02   7.2346910e-04   7.4766504e-03   4.2137356e-03   1.8391076e-04   1.7809307e-05   1.7510536e-04   4.1190815e-08   1.3467010e-02   6.3597316e-10  -2.4266205e+00
   6.9185301e+00   4.2475754e+00   4.1546606e-02   8.7885042e-04   9.4884169e-03   7.6095355e-03   2.1474786e-04   5.7868386e-05   1.6008378e-04   1.0968175e-07   1.7049900e-02   7.7916348e-10  -1.6747103e+00
   7.5036182e+00   4.0702992e+00   3.9649713e-02   1.0093923e-03   8.1358627e-03   5.9188539e-03   2.2135709e-04   4.2142046e-06   2.0745492e-04   4.3660880e-08   1.3253275e-02   2.4268105e-09  -2.6820357e+00
   7.1769457e+00   4.1754019e+00   4.2253743e-02   6.5796372e-04   1.1723929e-02   3.4011000e-03   2.2115946e-04   2.0553989e-05   2.1542088e-04   9.8159095e-08   1.5751636e-02   1.1091596e-09  -2.2144106e+00
   7.2645603e+00   4.1683411e+00   3.5559417e-02   8.6136925e-04   9.8383415e-03   4.1566850e-03   1.9375854e-04   1.1164662e-05   1.7630377e-04   5.3351037e-08   1.1742276e-02   7.2453872e-10  -2.3638973e+00
   7.3081417e+00   4.1677996e+00   4.8078444e-02   1.2399216e-03   1.1866616e-02   2.9429565e-03   2.0886143e-04   2.6988616e-05   2.1828231e-04   8.5373507e-08   1.6687633e-02   9.2652187e-10  -2.4462235e+00
   7.2279294e+00   4.1888109e+00   3.7547929e-02   1.3010847e-03   5.8997636e-03   5.0282362e-03   2.4371738e-04   3.5417691e-05   2.0388643e-04   7.4182524e-08   1.0590709e-02   5.7958920e-10  -2.1345318e+00
   7.1400058e+00   4.2406628e+00   4.1144143e-02   1.0082556e-03   1.0629360e-02   5.1142332e-03   2.0026806e-04   3.1658329e-05   1.9027122e-04   7.1086908e-08   1.6066454e-02   3.9266737e-10  -2.0619492e+00
   7.4457116e+00   4.1416640e+00   4.1084415e-02   1.3863168e-03   1.3921706e-02   3.3511585e-03   1.6625018e-04   6.2566802e-06   1.8144374e-04   7.6199146e-08   1.7338177e-02   9.5222914e-10  -2.7610427e+00
   7.0966094e+00   4.2241036e+00   4.4859283e-02   1.5020006e-03   6.3527825e-03   7.9646580e-03   2.1408178e-04   7.0187105e-05   1.9740391e-04   5.1972979e-08   1.5469253e-02   6.6492484e-10  -1.8803174e+00
   7.3547273e+00   4.1186134e+00   4.3360336e-02   1.1451629e-03   5.7796968e-03   3.7877796e-03   2.1506376e-04   1.1796678e-05   1.5661223e-04   1.1296132e-07   9.5044549e-03   1.2009007e-09  -2.3320285e+00
   7.1909212e+00   4.1963497e+00   4.7585014e-02   1.1547191e-03   9.4643960e-03   3.4624380e-03   1.7985981e-04   2.1316557e-05   2.0173004e-04   6.9111765e-08   1.3954267e-02   6.5281383e-10  -2.0999975e+00
   7.3748753e+00   4.1693509e+00   4.3630284e-02   1.5361454e-03   6.5089154e-03   5.3041181e-03   2.6066478e-04   1.4965990e-05   1.5251790e-04   6.8006833e-08   1.1559403e-02   5.2509224e-10  -2.4548821e+00
   7.3274925e+00   4.1716501e+00   4.4598811e-02   9.8320041e-04   7.7653432e-03   5.8055279e-03   2.0660413e-04   2.7310778e-05   1.8259085e-04   3.3970087e-08   1.4271294e-02   7.2186768e-10  -2.2898289e+00
   7.0928470e+00   4.2722165e+00   4.7706556e-02   8.4315709e-04   8.4454869e-03   8.3225937e-03   1.8860579e-04   5.1277403e-05   2.1347800e-04   3.6754687e-08   2.0496487e-02   3.3230945e-10  -1.8496430e+00
   7.3671774e+00   4.1718960e+00   4.2913836e-02   1.5515974e-03   6.4494802e-03   6.1275718e-03   2.4872880e-04   1.3027111e-05   1.9098798e-04   3.1133172e-08   1.3948007e-02   6.0814301e-10  -2.3117363e+00
   7.2717976e+00   4.1312066e+00   3.7922068e-02   7.3022604e-04   6.0319074e-03   7.2405785e-03   2.5564798e-04   9.0401633e-06   2.0868823e-04   9.5954572e-08   9.6662550e-03   1.1533202e-09  -2.1685108e+00
   7.0300489e+00   4.2631793e+00   4.9359084e-02   1.2785884e-03   8.6889536e-03   1.1000183e-02   2.1315660e-04   3.3903420e-05   1.9196651e-04   1.1635290e-07   2.1202763e-02   4.4814823e-10  -1.7772089e+00
   7.2619574e+00   4.1605890e+00   4.5877928e-02   1.1164782e-03   7.0787850e-03   7.2358688e-03   2.0174490e-04   1.1402976e-05   1.7236883e-04   3.7192603e-08   1.4591065e-02   1.0158022e-09  -2.1115983e+00
   7.1468681e+00   4.1763617e+00   4.1927749e-02   8.0483602e-04   6.4359256e-03   3.4820801e-03   2.5144616e-04   2.6711346e-05   2.1682036e-04   5.9176350e-08   1.0334903e-02   8.8285796e-10  -2.0067354e+00
   6.9423176e+00   4.2664264e+00   4.0952491e-02   1.2477679e-03   9.7476566e-03   3.5961438e-03   2.0057788e-04   8.2433108e-05   1.7596445e-04   1.2735730e-07   1.2104705e-02   4.0995105e-10  -1.7252420e+00
   7.4164675e+00   4.1407861e+00   4.1680683e-02   1.0939423e-03   8.8040611e-03   3.7940725e-03   2.2344448e-04   1.5451182e-05   1.5782679e-04   6.2321834e-08   1.4073744e-02   9.6072251e-10  -2.5753608e+00
   7.3383681e+00   4.1200039e+00   3.7982024e-02   8.3370275e-04   9.3928086e-03   3.6988104e-03   2.3232869e-04   7.5380696e-06   1.8132648e-04   9.8198240e-08   1.0220457e-02   1.2236372e-09  -2.5397858e+00
   7.2819506e+00   4.1902378e+00   4.4639909e-02   7.0904625e-04   5.2331381e-03   6.4713629e-03   2.4507474e-04   1.7764369e-05   1.5464282e-04   6.7050833e-08   1.3836683e-02   5.6758211e-10  -2.0652038e+00
   7.1546263e+00   4.2222589e+00   4.0136284e-02   1.4325730e-03   4.8898092e-03   7.8918061e-03   2.1002815e-04   3.8118194e-05   1.7300881e-04   3.2062747e-08   1.1605930e-02   4.1006257e-10  -1.9094998e+00
   6.9148976e+00   4.2910741e+00   4.8266445e-02   1.5526706e-03   8.2216918e-03   8.4047324e-03   2.0685686e-04   1.6010579e-04   1.7510135e-04   1.2981918e-07   1.7961234e-02   4.5096209e-10  -1.4919932e+00
   7.0661876e+00   4.2439703e+00   4.1214604e-02   8.0469382e-04   1.2903872e-02   5.7577513e-03   1.7688767e-04   8.3066845e-05   1.7529805e-04   6.1927714e-08   1.9389530e-02   6.2568460e-10  -2.1030319e+00
   7.0258543e+00   4.2416577e+00   4.3670653e-02   7.0128645e-04   9.2216992e-03   3.3741499e-03   1.8277498e-04   8.5063990e-05   2.0236189e-04   1.3008007e-07   1.4385066e-02   5.9791418e-10  -1.7789194e+00
   7.0968973e+00   4.2652789e+00   4.5438847e-02   8.6196786e-04   1.0248264e-02   6.1221198e-03   1.7060011e-04   4.9972489e-05   1.5586771e-04   1.3823509e-07   1.7531463e-02   3.2142106e-10  -1.9534553e+00
   7.4264256e+00   4.1104990e+00   4.4444854e-02   8.8380445e-04   5.6475075e-03   7.0059227e-03   1.8366950e-04   5.4459309e-06   2.0432400e-04   5.0709691e-08   1.4291302e-02   1.5841367e-09  -2.4191420e+00
   7.0978791e+00   4.1901070e+00   3.9281020e-02   1.2513763e-03   8.9569293e-03   9.6726000e-03   1.9019324e-04   1.8044483e-05   1.5455285e-04   1.6815567e-07   1.5978224e-02   1.0369688e-09  -1.9874965e+00
   7.0995870e+00   4.2407786e+00   4.8345099e-02   1.0172346e-03   1.2040752e-02   7.4762089e-03   1.9034430e-04   2.6458385e-05   1.8424431e-04   5.2904767e-08   2.1863018e-02   5.5349791e-10  -2.1285076e+00
   7.2207339e+00   4.1704191e+00   3.8495174e-02   8.5685444e-04   9.4833902e-03   4.4358047e-03   2.4287208e-04   1.0707036e-05   1.5253889e-04   2.2633379e-07   1.3497992e-02   9.0816341e-10  -2.2096061e+00
   6.8147610e+00   4.3025813e+00   4.2876593e-02   1.1234803e-03   9.1676159e-03   1.1884655e-02   2.0170914e-04   6.2228993e-05   1.5212806e-04   1.7530611e-07   2.0816693e-02   4.6243737e-10  -1.4449970e+00
   7.2496587e+00   4.1872055e+00   4.2897201e-02   1.4436843e-03   9.1707447e-03   5.3745037e-03   2.2168451e-04   1.3171877e-05   1.7756736e-04   3.7600268e-08   1.4353242e-02   6.4083431e-10  -2.3465237e+00
   6.9442438e+00   4.2720079e+00   4.2334757e-02   1.1502106e-03   6.2556557e-03   8.7184996e-03   1.7555945e-04   1.4107171e-04   2.0287291e-04   2.7515724e-08   1.5050176e-02   5.0076223e-10  -1.5527453e+00
   7.4838997e+00   4.0870700e+00   4.1378386e-02   1.4717565e-03   7.9146165e-03   4.3503363e-03   1.7374679e-04   3.7108979e-06   1.8900044e-04   8.1375819e-08   1.4404830e-02   2.1057818e-09  -2.7526279e+00
   7.0740044e+00   4.2174866e+00   3.8959817e-02   1.1538286e-03   1.3694167e-02   4.0163298e-03   2.0170453e-04   4.1068261e-05   1.5066348e-04   1.4437401e-07   1.7516520e-02   8.0641543e-10  -2.0360559e+00
   7.3967667e+00   4.1765429e+00   4.1968437e-02   1.0067602e-03   1.0261317e-02   2.9777005e-03   2.5349944e-04   1.6991755e-05   2.0504346e-04   8.4434354e-08   1.3602503e-02   5.0242430e-10  -2.5985853e+00
   6.7613993e+00   4.3193179e+00   4.1209290e-02   1.0924832e-03   5.4339305e-03   1.1603414e-02   2.3650447e-04   2.9739214e-04   1.9890935e-04   7.1311760e-08   1.2212116e-02   3.7084616e-10  -1.1574468e+00
   6.9803388e+00   4.2227269e+00   4.0570977e-02   1.0033133e-03   9.3812692e-03   7.7941054e-03   2.3006822e-04   4.7300998e-05   1.7083983e-04   1.0282935e-07   1.5084013e-02   8.6155646e-10  -1.6813977e+00
   6.9814812e+00   4.2556732e+00   4.7618796e-02   1.0183533e-03   8.1333915e-03   3.4899527e-03   1.7656130e-04   4.8464694e-05   1.8474886e-04   1.9555127e-07   1.5044129e-02   5.0503302e-10  -1.6506546e+00
   7.2708004e+00   4.1613325e+00   3.9423014e-02   1.1953380e-03   6.8562830e-03   4.3298437e-03   1.9159892e-04   1.0204084e-05   2.0365003e-04   1.5723149e-07   1.1112592e-02   7.9893096e-10  -2.2974833e+00
   7.0842054e+00   4.2067042e+00   3.6700759e-02   7.0790837e-04   8.6525460e-03   4.5384384e-03   2.0972873e-04   2.0657273e-05   1.6648896e-04   1.2791073e-07   1.1300236e-02   6.2442735e-10  -1.8897832e+00
   6.9914278e+00   4.2344361e+00   4.4072626e-02   1.1157683e-03   8.3977821e-03   5.4473651e-03   1.7215693e-04   2.6873081e-05   1.9593820e-04   1.3770246e-07   1.5267743e-02   6.7444756e-10  -1.7670819e+00
   6.9711675e+00   4.2348323e+00   4.1991886e-02   9.5980279e-04   9.4982750e-03   4.7941580e-03   2.3229712e-04   7.3291068e-05   1.6147601e-04   1.1153302e-07   1.2419194e-02   6.5684984e-10  -1.7713453e+00
   7.1222406e+00   4.2119468e+00   4.2554712e-02   6.8269059e-04   9.9684915e-03   9.5906413e-03   1.6271250e-04   1.9114018e-05   1.9063599e-04   9.5130759e-08   1.7993321e-02   7.1221419e-10  -1.9914905e+00
   6.8441561e+00   4.3183360e+00   4.6108368e-02   1.1749457e-03   1.0480184e-02   8.9982231e-03   2.1762857e-04   1.9254587e-04   1.5340883e-04   6.6963232e-08   1.8877600e-02   3.6544281e-10  -1.4069161e+00
   7.2965778e+00   4.1777441e+00   4.2353451e-02   1.4484451e-03   6.7516795e-03   4.5825991e-03   2.1454513e-04   2.8905814e-05   1.8690178e-04   5.5488500e-08   1.1734820e-02   6.0962027e-10  -2.1872894e+00
   7.2691810e+00   4.1728185e+00   4.2206379e-02   8.3720107e-04   1.2273086e-02   5.9244658e-03   2.0317922e-04   1.1001846e-05   1.6972488e-04   5.7787932e-08   2.0074116e-02   1.0449213e-09  -2.4309735e+00
   7.3851529e+00   4.1434474e+00   4.1560054e-02   1.3301460e-03   7.5881103e-03   5.1311430e-03   2.3878339e-04   1.4074246e-05   1.5959897e-04   5.7735992e-08   1.1587879e-02   8.1304879e-10  -2.5729637e+00
   7.2141051e+00   4.2263636e+00   4.2855934e-02   6.8839677e-04   7.5236515e-03   6.1816740e-03   2.1688749e-04   3.1979770e-05   1.9737683e-04   7.6740949e-08   1.5650058e-02   4.1406834e-10  -2.1956078e+00
   7.1338376e+00   4.2221545e+00   4.0686592e-02   1.1103595e-03   4.6804214e-03   6.1559807e-03   2.2229527e-04   5.5195289e-05   1.9416602e-04   7.3937762e-08   9.9150397e-03   4.0829843e-10  -1.8611195e+00
   7.3267600e+00   4.1542401e+00   4.2771215e-02   1.0309040e-03   9.7014332e-03   5.4285315e-03   1.9403960e-04   7.8726563e-06   2.0140541e-04   5.7574474e-08   1.6993486e-02   1.0854752e-09  -2.3846806e+00
   6.7805983e+00   4.2855006e+00   4.1420295e-02   7.1668670e-04   5.2575956e-03   9.5146235e-03   2.6966111e-04   7.7978804e-05   1.7768765e-04   1.6414661e-07   1.2475328e-02   4.8309290e-10  -1.1924806e+00
   7.0972243e+00   4.2098761e+00   4.1059434e-02   1.0596739e-03   8.2366318e-03   4.1263728e-03   1.8934698e-04   4.0338530e-05   2.0503793e-04   1.5289389e-07   1.3124221e-02   7.0701959e-10  -2.0194289e+00
   7.1757605e+00   4.1996096e+00   4.3100138e-02   1.3864058e-03   7.8994903e-03   3.4722854e-03   2.2031946e-04   2.0165665e-05   1.6751134e-04   8.5944662e-08   1.2785803e-02   6.1482436e-10  -2.0509779e+00
   7.5600330e+00   4.0636035e+00   4.5458373e-02   9.7428777e-04   6.4540977e-03   3.4229579e-03   2.4282369e-04   3.7686038e-06   2.0990994e-04   4.2279811e-08   1.0672023e-02   1.9999704e-09  -2.7812769e+00
   7.0423521e+00   4.2603978e+00   4.7189924e-02   7.8256276e-04   9.6309278e-03   6.3507391e-03   2.0119470e-04   8.7465400e-05   1.9595680e-04   3.8419938e-08   1.9572983e-02   5.1718546e-10  -1.9100914e+00
   7.2953742e+00   4.1686095e+00   4.1428622e-02   7.9302817e-04   1.0163114e-02   4.5014786e-03   2.3421148e-04   2.4723152e-05   1.7904323e-04   5.4515779e-08   1.5695490e-02   9.0892481e-10  -2.4233201e+00
   6.7555288e+00   4.3293248e+00   4.9521932e-02   1.3068209e-03   8.5757936e-03   8.9298954e-03   1.8180972e-04   3.2336978e-04   1.7287065e-04   9.2600762e-08   1.7450426e-02   4.4601118e-10  -1.1908116e+00
   7.0335562e+00   4.2051945e+00   4.4094159e-02   9.1968928e-04   5.7843091e-03   6.1161368e-03   2.0298080e-04   3.4269974e-05   1.5245704e-04   1.4538579e-07   1.2533790e-02   8.7663111e-10  -1.7350598e+00
   6.9670420e+00   4.2663142e+00   4.6915379e-02   1.0904239e-03   7.5556058e-03   9.2699458e-03   2.1353056e-04   7.4108148e-05   2.1993668e-04   4.6865474e-08   1.6707704e-02   4.7024392e-10  -1.5699767e+00
   7.4768422e+00   4.1313595e+00   3.8315430e-02   6.8999601e-04   8.6985849e-03   4.0828228e-03   2.5874865e-04   1.3759651e-05   1.8449037e-04   4.0802260e-08   9.7388420e-03   6.6129558e-10  -2.6832324e+00
   7.0446762e+00   4.2282490e+00   4.0902102e-02   1.4452254e-03   4.3442690e-03   4.2213419e-03   2.6602734e-04   5.0474240e-05   1.9523522e-04   1.4415298e-07   7.0099423e-03   3.4963441e-10  -1.6900329e+00
   7.1477604e+00   4.1895301e+00   4.2251237e-02   9.3362278e-04   1.0561793e-02   3.7106712e-03   1.6944414e-04   1.4617961e-05   1.6379705e-04   2.8371522e-07   1.4354766e-02   8.4440831e-10  -2.0966742e+00
   7.1847779e+00   4.1804356e+00   4.3540297e-02   1.4094498e-03   1.3116821e-02   5.5940075e-03   1.4807540e-04   1.3690142e-05   1.9654250e-04   1.5849792e-07   2.0141105e-02   1.1665428e-09  -2.2485556e+00
   7.2976457e+00   4.1581896e+00   4.1594953e-02   1.1817811e-03   5.7052725e-03   4.8973889e-03   2.1279348e-04   3.2592946e-05   1.5931060e-04   4.5125064e-08   1.1085847e-02   8.4773520e-10  -2.1171309e+00
   7.2656956e+00   4.1588534e+00   4.3920358e-02   9.7174375e-04   8.2264559e-03   3.0157298e-03   1.7563106e-04   1.1738321e-05   2.0685476e-04   1.6514994e-07   1.2887457e-02   9.7434102e-10  -2.2800160e+00
   7.0374042e+00   4.2256620e+00   3.8921216e-02   1.2274501e-03   1.0721246e-02   4.6569032e-03   1.7726018e-04   2.6180465e-05   1.5653961e-04   2.1721413e-07   1.3721477e-02   6.0317304e-10  -1.9516331e+00
   7.3029489e+00   4.1626254e+00   4.0321195e-02   1.0507989e-03   6.9896690e-03   8.5719379e-03   1.7099482e-04   2.2647713e-05   1.6129122e-04   4.4267322e-08   1.5793902e-02   9.8177583e-10  -2.2501181e+00
   6.8212990e+00   4.3183788e+00   4.1803129e-02   1.4295723e-03   6.6947645e-03   8.7079191e-03   2.3712085e-04   1.5028107e-04   1.7334658e-04   1.1425294e-07   1.3127523e-02   2.7289142e-10  -1.2556046e+00
   7.1884834e+00   4.1813158e+00   3.8659275e-02   8.1539127e-04   9.8162015e-03   7.5384002e-03   2.2660624e-04   1.1710009e-05   1.8966670e-04   8.2537029e-08   1.5207156e-02   8.7577428e-10  -2.1994830e+00
   7.4838523e+00   4.1374385e+00   4.4135260e-02   1.2878085e-03   6.3870079e-03   4.1086770e-03   1.8695231e-04   1.1560910e-05   1.8385037e-04   5.1686705e-08   1.2243336e-02   7.4712461e-10  -2.5371706e+00
   7.1785970e+00   4.2142249e+00   4.0422723e-02   8.4344790e-04   1.0085772e-02   8.6467113e-03   1.8584348e-04   4.9400572e-05   2.0889854e-04   2.2222433e-08   1.9514295e-02   7.0466083e-10  -2.1397103e+00
   7.0884288e+00   4.2062070e+00   4.3226952e-02   7.7181160e-04   1.0157704e-02   5.3171221e-03   1.6294864e-04   3.1157709e-05   1.5280489e-04   1.5266890e-07   1.7146326e-02   9.2833269e-10  -2.0115099e+00
   7.4431847e+00   4.0885519e+00   4.2646829e-02   9.6905804e-04   6.0408232e-03   3.1203080e-03   2.1507845e-04   4.6121108e-06   2.0069883e-04   3.9779715e-08   1.1029488e-02   1.8598666e-09  -2.5201115e+00
   7.4049375e+00   4.1375987e+00   4.5154640e-02   1.4399425e-03   6.3547423e-03   8.4464478e-03   2.2994856e-04   1.1966777e-05   1.8507087e-04   3.5246429e-08   1.5696510e-02   1.1069006e-09  -2.4943214e+00
   6.9336505e+00   4.3005792e+00   4.4973138e-02   1.1523921e-03   1.1599342e-02   1.1209270e-02   1.9763821e-04   1.4963031e-04   1.6523636e-04   4.2355445e-08   2.3224674e-02   4.2519844e-10  -1.7296328e+00
   7.0762487e+00   4.2187295e+00   4.2668637e-02   8.0989864e-04   1.0049902e-02   2.2988483e-03   1.9231448e-04   6.9844208e-05   1.6727193e-04   1.4515744e-07   1.2150005e-02   6.3864108e-10  -1.9168135e+00
   6.9954158e+00   4.3032882e+00   4.5943009e-02   6.9828189e-04   1.0311078e-02   5.9259599e-03   1.7154030e-04   9.4473858e-05   1.5995233e-04   1.4301213e-07   1.8412895e-02   2.5953283e-10  -1.8479115e+00
   7.0859693e+00   4.2019379e+00   4.1554873e-02   1.1812217e-03   7.2477346e-03   7.3474828e-03   1.8885898e-04   3.8390083e-05   2.1054394e-04   5.1996286e-08   1.4491852e-02   8.8428630e-10  -1.7756228e+00
   7.0799126e+00   4.2348256e+00   4.0821391e-02   7.6788467e-04   9.8334978e-03   4.0516940e-03   2.0409950e-04   6.6345888e-05   1.8378005e-04   4.8458160e-08   1.4192676e-02   5.3485218e-10  -1.9785552e+00
   7.1139390e+00   4.2580016e+00   4.3035844e-02   1.0939844e-03   1.0009658e-02   7.5350006e-03   2.0870128e-04   4.8871745e-05   1.8163088e-04   6.3668352e-08   1.9610069e-02   3.8717826e-10  -2.0464705e+00
   6.8738643e+00   4.3156386e+00   4.3280316e-02   8.6995899e-04   1.1559660e-02   4.8541105e-03   1.6593360e-04   1.0536529e-04   2.1557401e-04   1.1387224e-07   1.6155562e-02   2.7263994e-10  -1.6151697e+00
   7.2301318e+00   4.1960709e+00   4.1254059e-02   8.6839545e-04   5.3352107e-03   6.6724235e-03   1.9475221e-04   2.9842298e-05   1.7473218e-04   3.3165501e-08   1.2849692e-02   5.8037127e-10  -2.0723594e+00
   7.0807090e+00   4.2174153e+00   3.7121783e-02   9.6951454e-04   1.2039249e-02   5.4395870e-03   1.8512927e-04   2.0271459e-05   1.9504357e-04   1.7610722e-07   1.6252016e-02   6.9359439e-10  -2.0345040e+00
   6.9841522e+00   4.2600375e+00   4.9123191e-02   8.7762829e-04   1.0014858e-02   7.3495035e-03   1.5148471e-04   5.7472710e-05   2.0469208e-04   1.0225588e-07   2.0197731e-02   5.7847878e-10  -1.7860383e+00
   7.0596723e+00   4.2148938e+00   4.2934144e-02   9.3804066e-04   6.4873281e-03   6.5389327e-03   1.9971275e-04   3.8193617e-05   1.6451767e-04   7.5530410e-08   1.2337540e-02   6.5839023e-10  -1.7525491e+00
   7.4051452e+00   4.0943217e+00   3.9944977e-02   1.1029150e-03   7.7513617e-03   3.4433080e-03   2.4760892e-04   5.5408976e-06   1.9291126e-04   4.8498359e-08   1.1818683e-02   1.9345890e-09  -2.5913536e+00
   6.8754035e+00   4.2912014e+00   4.6482481e-02   7.1320872e-04   7.7928114e-03   5.1171002e-03   2.0794005e-04   1.4885432e-04   1.9574124e-04   8.3608690e-08   1.3148318e-02   3.9431718e-10  -1.4385844e+00
   7.1479172e+00   4.2060784e+00   4.5249251e-02   9.7806607e-04   9.1622842e-03   7.5431754e-03   1.9868242e-04   3.5237907e-05   1.9252503e-04   1.0818414e-07   1.9427302e-02   8.6802552e-10  -2.0369475e+00
   6.9756794e+00   4.2095777e+00   4.0744459e-02   1.2327487e-03   6.7568779e-03   4.0267775e-03   2.6090189e-04   4.6651621e-05   1.6211677e-04   1.6519664e-07   9.2424529e-03   7.6584800e-10  -1.7107057e+00
   6.9918148e+00   4.2394682e+00   3.7818463e-02   8.8121206e-04   1.0962735e-02   3.2667480e-03   2.0668874e-04   4.6184674e-05   1.5526007e-04   1.8837153e-07   1.1437529e-02   4.8804464e-10  -1.8122879e+00
   7.0226142e+00   4.2418398e+00   4.6321200e-02   8.6528205e-04   1.0457504e-02   7.4893960e-03   1.9420302e-04   5.5889186e-05   1.9155517e-04   1.5827788e-07   2.0915447e-02   7.3886257e-10  -1.8470273e+00
   7.3750553e+00   4.1247908e+00   4.0449381e-02   1.1586904e-03   5.5566226e-03   5.4992465e-03   2.6865163e-04   6.4566162e-06   2.1571556e-04   4.2243866e-08   1.1523045e-02   1.1818678e-09  -2.3681038e+00
   7.2001589e+00   4.1944280e+00   3.8686791e-02   1.2576919e-03   5.7169338e-03   7.1019429e-03   2.0729146e-04   1.8239524e-05   1.5232951e-04   1.1698117e-07   1.0893562e-02   5.2629317e-10  -2.0874209e+00
   7.0607490e+00   4.1926845e+00   3.6672222e-02   9.6719201e-04   8.7020004e-03   6.3338034e-03   2.7585484e-04   2.2402113e-05   1.6173507e-04   1.0208711e-07   1.0565877e-02   7.8604233e-10  -1.8608097e+00
   7.2550720e+00   4.2079070e+00   4.2500495e-02   7.8344224e-04   8.0431691e-03   5.7724510e-03   1.9660853e-04   2.8543612e-05   1.7529844e-04   4.1460851e-08   1.5529590e-02   5.0302328e-10  -2.1981852e+00
   7.5183784e+00   4.0850012e+00   4.4256817e-02   1.2898434e-03   6.7777248e-03   3.3429441e-03   1.9328989e-04   5.0776055e-06   1.7499718e-04   7.2993703e-08   1.3347453e-02   1.9126017e-09  -2.7131924e+00
   7.2039124e+00   4.2387205e+00   4.2719479e-02   6.8893218e-04   9.1987416e-03   7.1380181e-03   2.1782386e-04   3.7713070e-05   1.8201374e-04   4.7807495e-08   1.6126116e-02   3.4126534e-10  -2.2637865e+00
   7.1908293e+00   4.1832305e+00   4.3110399e-02   1.3850590e-03   1.3886951e-02   3.9898591e-03   2.2828825e-04   2.3709865e-05   1.5430247e-04   6.3119227e-08   1.7590652e-02   9.8862810e-10  -2.2631238e+00
   7.3729508e+00   4.1509543e+00   4.2397721e-02   1.0693279e-03   1.0749714e-02   7.5754488e-03   1.7024653e-04   6.2239594e-06   1.8810646e-04   3.8560090e-08   1.8010443e-02   1.0119092e-09  -2.5765955e+00
   7.4858882e+00   4.1354366e+00   4.1086139e-02   1.1304321e-03   7.9093514e-03   2.8240260e-03   2.0588199e-04   9.7065316e-06   1.9319996e-04   6.0134291e-08   1.1796858e-02   7.3962563e-10  -2.6412047e+00
   7.0842347e+00   4.1954699e+00   4.4577231e-02   8.3757000e-04   6.0584429e-03   7.6396305e-03   1.8847418e-04   2.6410740e-05   1.8695084e-04   1.3360092e-07   1.4048060e-02   9.4398498e-10  -1.7497774e+00
   7.2455308e+00   4.1946702e+00   4.3207362e-02   7.0073599e-04   1.4012537e-02   3.8331390e-03   1.8444169e-04   1.0858135e-05   1.7515203e-04   8.7038147e-08   1.6943501e-02   6.2495066e-10  -2.3690170e+00
   7.1138353e+00   4.1918823e+00   3.7887291e-02   8.4531574e-04   7.3922176e-03   4.4909410e-03   2.4263554e-04   2.2688516e-05   1.8758465e-04   6.6435808e-08   1.0309661e-02   7.0120872e-10  -1.9015397e+00
   7.5123139e+00   4.1328321e+00   4.3885281e-02   8.1938716e-04   1.4402947e-02   5.7490960e-03   2.0684268e-04   5.4892305e-06   2.1204304e-04   5.0524892e-08   2.0135192e-02   1.0338512e-09  -2.9004559e+00
   7.2271057e+00   4.1838952e+00   4.4684304e-02   1.1233865e-03   7.1092193e-03   3.7016877e-03   2.0654513e-04   1.4068027e-05   1.9430802e-04   1.7356215e-07   1.2549271e-02   6.8100035e-10  -2.1767584e+00
   6.9299794e+00   4.2907461e+00   4.3767151e-02   7.6114555e-04   5.3391816e-03   7.3745960e-03   1.9844273e-04   9.4657494e-05   1.7657978e-04   1.6944112e-07   1.2427220e-02   2.8446841e-10  -1.4202776e+00
   7.2536747e+00   4.1361429e+00   4.3267717e-02   7.1198002e-04   5.7524164e-03   2.9860546e-03   2.5490074e-04   1.2052949e-05   2.1231852e-04   9.8642710e-08   9.2500264e-03   1.1593257e-09  -2.1570514e+00
   6.9391004e+00   4.2613845e+00   4.4571006e-02   9.2619023e-04   8.2775504e-03   5.1089173e-03   1.7976106e-04   8.1709634e-05   1.6873695e-04   1.8935260e-07   1.4211862e-02   5.2440128e-10  -1.6131016e+00
   6.9642168e+00   4.2546565e+00   4.3750564e-02   1.2226188e-03   9.6298799e-03   3.1116706e-03   1.9395880e-04   6.1961969e-05   1.5199861e-04   2.3539689e-07   1.2489763e-02   4.6386352e-10  -1.7209746e+00
   7.4377118e+00   4.1142351e+00   4.2419379e-02   9.0179529e-04   9.0297654e-03   5.1597147e-03   1.6540287e-04   4.4546774e-06   1.7172493e-04   8.3437485e-08   1.5044648e-02   1.4647778e-09  -2.7112044e+00
   7.0107778e+00   4.2715258e+00   3.8721035e-02   1.0638332e-03   9.5148630e-03   5.5964675e-03   1.7790248e-04   6.3372581e-05   1.5711165e-04   1.3966869e-07   1.4010881e-02   3.2290223e-10  -1.7728316e+00
   6.8287324e+00   4.3227986e+00   4.4602670e-02   1.5380370e-03   9.2614253e-03   6.2021919e-03   2.3560584e-04   2.0454792e-04   1.4931239e-04   1.0401307e-07   1.6118867e-02   3.3252791e-10  -1.4124540e+00
   6.8826936e+00   4.3312182e+00   4.3248716e-02   9.1525510e-04   1.1677721e-02   4.5903081e-03   2.0088658e-04   1.6683228e-04   2.0661214e-04   1.3797731e-07   1.7342487e-02   2.4373171e-10  -1.6595327e+00
   7.1195458e+00   4.2184751e+00   4.5553693e-02   7.0153049e-04   8.6104872e-03   8.3942196e-03   2.1981188e-04   2.1409169e-05   2.0742141e-04   5.5242352e-08   1.8258897e-02   6.7352499e-10  -2.0139393e+00
   6.8630754e+00   4.3094039e+00   4.2937301e-02   8.3563133e-04   6.8805413e-03   9.6598772e-03   2.0786633e-04   1.1236487e-04   2.0827959e-04   5.8105321e-08   1.4228174e-02   2.7990829e-10  -1.3949551e+00
   7.0852541e+00   4.2119704e+00   4.0850562e-02   1.1999855e-03   5.9983647e-03   4.2082690e-03   2.0664012e-04   7.6461843e-05   1.8652939e-04   4.4412317e-08   1.0499931e-02   6.5250057e-10  -1.8330426e+00
   7.2831390e+00   4.1736915e+00   4.1854948e-02   8.9843174e-04   1.0018342e-02   2.9780000e-03   2.2329711e-04   2.6824993e-05   1.5101505e-04   1.0142142e-07   1.3280123e-02   7.4747405e-10  -2.3545253e+00
   7.0638019e+00   4.2638146e+00   4.0967539e-02   1.0154414e-03   9.7609982e-03   5.1291778e-03   2.0325152e-04   6.4045019e-05   1.8688877e-04   5.7785752e-08   1.4384302e-02   3.2633769e-10  -2.0153711e+00
   6.9495575e+00   4.2852522e+00   4.0125566e-02   1.4572097e-03   6.4584848e-03   1.1358017e-02   2.1762672e-04   1.1111723e-04   2.1350329e-04   2.9491378e-08   1.4922831e-02   3.4505144e-10  -1.6029316e+00
   7.1297477e+00   4.2254947e+00   4.8663949e-02   8.6338154e-04   7.5630111e-03   7.7837724e-03   1.8225542e-04   3.2072312e-05   1.7426953e-04   9.5188174e-08   1.9360439e-02   6.3990791e-10  -1.9165516e+00
   7.2557176e+00   4.1725141e+00   4.2905915e-02   6.9491165e-04   8.4160203e-03   8.3242230e-03   2.2603375e-04   1.7405150e-05   1.8969301e-04   4.9071048e-08   1.6647385e-02   9.4367049e-10  -2.1937483e+00
   7.0618772e+00   4.2367450e+00   4.0771222e-02   1.1178825e-03   9.6955662e-03   5.0941948e-03   1.9862318e-04   4.2690316e-05   1.6367162e-04   1.6949273e-07   1.3075450e-02   4.5935512e-10  -1.9691287e+00
   7.2711769e+00   4.1522551e+00   4.2211165e-02   6.6756792e-04   8.4337928e-03   5.6898823e-03   2.3867376e-04   1.0245561e-05   1.8082533e-04   1.4252950e-07   1.4416096e-02   1.1506661e-09  -2.2326218e+00
   7.0406324e+00   4.2637214e+00   4.6857753e-02   1.2508755e-03   1.0908433e-02   5.5584568e-03   1.8409017e-04   7.1453344e-05   1.6997404e-04   9.4785258e-08   2.0349201e-02   4.8461288e-10  -1.9615943e+00
   7.3171312e+00   4.1743397e+00   4.1715292e-02   1.4776841e-03   4.9711606e-03   6.7192073e-03   2.0064453e-04   1.9150417e-05   1.6504185e-04   5.7163732e-08   1.1896549e-02   5.9873650e-10  -2.2175908e+00
   7.2060021e+00   4.2105777e+00   4.2818319e-02   1.0921674e-03   4.7188840e-03   6.0438069e-03   2.8903470e-04   4.7823031e-05   1.6918261e-04   5.8643691e-08   1.0686333e-02   4.2316189e-10  -1.9174601e+00
   7.4321792e+00   4.1007335e+00   3.9378670e-02   6.5484739e-04   7.1495569e-03   3.6736671e-03   2.1732054e-04   5.8695381e-06   2.1054955e-04   6.1662159e-08   1.0620513e-02   1.4479230e-09  -2.6233839e+00
   6.9136265e+00   4.2900623e+00   4.5090350e-02   7.8156792e-04   9.7150156e-03   6.6822102e-03   2.3376890e-04   8.7320537e-05   1.8121345e-04   9.1476054e-08   1.6241321e-02   3.6828637e-10  -1.6243445e+00
   7.2468439e+00   4.1383960e+00   3.9130350e-02   8.7702278e-04   6.9134075e-03   4.1502064e-03   2.2978792e-04   1.4979901e-05   1.6395324e-04   1.4731595e-07   9.8146423e-03   1.1773976e-09  -2.2152650e+00
   7.2713275e+00   4.2117203e+00   4.2253221e-02   1.4259525e-03   1.5562264e-02   5.2890925e-03   1.9592078e-04   3.4213089e-05   1.9214836e-04   4.3614685e-08   2.0071587e-02   5.2623510e-10  -2.4539189e+00
   7.5435363e+00   4.1058030e+00   4.2732976e-02   9.4365531e-04   8.7057443e-03   5.1936532e-03   1.9627347e-04   3.0183104e-06   1.5088512e-04   8.3327845e-08   1.5686851e-02   1.3324859e-09  -2.9054296e+00
   7.1858442e+00   4.1953083e+00   3.8949252e-02   1.3980011e-03   1.3290678e-02   5.5518408e-03   2.4812942e-04   1.7387870e-05   1.9015370e-04   8.1543479e-08   1.6160443e-02   7.1749134e-10  -2.2775320e+00
   7.6114742e+00   4.1092673e+00   3.5971643e-02   1.1459883e-03   1.2201868e-02   4.2214065e-03   2.3522796e-04   4.0100149e-06   2.2115605e-04   3.2097611e-08   1.5623478e-02   1.0103988e-09  -3.1296375e+00
   7.2186259e+00   4.2173054e+00   5.0392323e-02   1.3594268e-03   8.5054157e-03   4.0839849e-03   1.7513645e-04   2.8103495e-05   1.7856148e-04   4.3949261e-08   1.6412818e-02   4.9401020e-10  -2.1950351e+00
   7.0486780e+00   4.2266132e+00   4.5020894e-02   1.2103701e-03   7.2133850e-03   7.3400493e-03   2.2337308e-04   3.2044024e-05   1.9236110e-04   5.6908304e-08   1.5234787e-02   6.4565107e-10  -1.7762737e+00
   7.0666506e+00   4.2739116e+00   4.1546476e-02   7.4938234e-04   6.9370272e-03   7.9569731e-03   2.1149721e-04   7.7705548e-05   2.0805811e-04   6.5071716e-08   1.4477282e-02   2.7809536e-10  -1.8097616e+00
   7.1307642e+00   4.2205731e+00   3.8827945e-02   1.1517446e-03   6.1891631e-03   5.1803835e-03   2.0563882e-04   5.5149004e-05   1.7145654e-04   9.3166256e-08   1.0619413e-02   4.5293554e-10  -1.8966946e+00
   7.0297627e+00   4.2844328e+00   4.3459203e-02   1.3570336e-03   1.2227676e-02   4.6399157e-03   1.9988670e-04   6.8142384e-05   2.0137212e-04   9.8795252e-08   1.6846557e-02   2.8060311e-10  -1.9833607e+00
   7.2886148e+00   4.1821544e+00   4.3025132e-02   8.8566785e-04   7.8286682e-03   3.6379956e-03   2.2736656e-04   1.4009646e-05   1.7241961e-04   1.0405131e-07   1.1811051e-02   5.4654990e-10  -2.3359325e+00
   7.1318209e+00   4.2470698e+00   4.5978803e-02   1.3028579e-03   7.7335559e-03   5.0495544e-03   1.7486040e-04   5.3330874e-05   1.5847873e-04   1.0079043e-07   1.6494661e-02   4.0885910e-10  -1.9993687e+00
   6.8468313e+00   4.3006920e+00   4.6591865e-02   1.6224362e-03   7.7903513e-03   6.9789651e-03   1.9278017e-04   1.6883104e-04   2.1491930e-04   8.1236492e-08   1.7083265e-02   4.6785449e-10  -1.3484081e+00
   7.0241860e+00   4.2462201e+00   4.5502380e-02   1.6642980e-03   9.3921445e-03   3.7730457e-03   2.0306505e-04   7.0110351e-05   2.1300794e-04   8.7704385e-08   1.5649845e-02   5.6457237e-10  -1.7427940e+00
   7.4421273e+00   4.1512658e+00   4.4037645e-02   1.2345819e-03   5.3530345e-03   6.3113107e-03   1.9923172e-04   1.5535353e-05   1.8731422e-04   3.1295500e-08   1.3801349e-02   7.3353586e-10  -2.4980754e+00
   7.2569697e+00   4.1664955e+00   3.8945732e-02   1.4372709e-03   9.4575417e-03   4.2687475e-03   2.1395178e-04   1.4036449e-05   1.7385282e-04   9.6537018e-08   1.1687657e-02   7.6586545e-10  -2.3778738e+00
   7.5104446e+00   4.1020196e+00   4.3776829e-02   1.0652840e-03   5.8309533e-03   4.8054183e-03   2.3970516e-04   5.5518156e-06   1.9923425e-04   3.7124164e-08   1.2592708e-02   1.3395792e-09  -2.6806886e+00
   7.1763905e+00   4.1699491e+00   4.4107801e-02   8.8770118e-04   7.7331128e-03   3.2627969e-03   2.4948951e-04   2.3501629e-05   1.7829339e-04   1.4633322e-07   1.1560330e-02   9.7038477e-10  -2.0147799e+00
   7.3377040e+00   4.1689301e+00   3.7426654e-02   7.1074600e-04   6.8328948e-03   4.4339489e-03   2.1975332e-04   1.5394350e-05   1.6647215e-04   7.8125432e-08   9.6419372e-03   5.0834306e-10  -2.4167985e+00
   7.0753095e+00   4.2549039e+00   4.6150371e-02   1.5335842e-03   8.8975591e-03   9.9220712e-03   1.8685864e-04   4.2574387e-05   1.8878964e-04   7.3015076e-08   2.1085258e-02   4.7253203e-10  -1.8919444e+00
   7.1112280e+00   4.2294819e+00   4.2573099e-02   7.4015375e-04   5.6663499e-03   6.9953641e-03   2.1043861e-04   5.5841312e-05   1.7345203e-04   4.6572677e-08   1.3125959e-02   4.8695044e-10  -1.8447416e+00
   7.3524676e+00   4.1598099e+00   4.4780734e-02   1.3117338e-03   8.6613547e-03   3.7126102e-03   2.2987526e-04   1.0098842e-05   2.0181706e-04   3.4495159e-08   1.4238997e-02   7.9689355e-10  -2.4887851e+00
   6.8492755e+00   4.2952559e+00   4.0552160e-02   1.3801595e-03   8.8010685e-03   9.3733933e-03   2.0153837e-04   1.4762100e-04   1.6970684e-04   1.2707694e-07   1.6288064e-02   4.5948648e-10  -1.4588985e+00
   7.1163962e+00   4.2322519e+00   4.5219524e-02   8.9453560e-04   9.3107541e-03   4.2025953e-03   1.7659490e-04   6.8942002e-05   1.7054569e-04   1.7268520e-07   1.4911374e-02   5.2475472e-10  -1.9720395e+00
   7.1705093e+00   4.1656853e+00   3.9045028e-02   6.7351027e-04   8.6156361e-03   4.6999348e-03   2.0123946e-04   1.4698957e-05   1.5651831e-04   2.5358030e-07   1.1134031e-02   9.7163281e-10  -2.1240849e+00
   6.7729023e+00   4.3290272e+00   4.7824231e-02   7.3541531e-04   1.1324868e-02   7.2084023e-03   2.0562501e-04   2.1407518e-04   1.6183566e-04   2.2764143e-07   1.8639513e-02   3.9171031e-10  -1.3696899e+00
   7.3016599e+00   4.1679056e+00   3.9680583e-02   1.2018855e-03   6.8858226e-03   5.5025778e-03   2.0069559e-04   1.1174731e-05   1.4985224e-04   6.1392218e-08   1.2651503e-02   7.2311154e-10  -2.3067975e+00
   7.5424996e+00   4.0866911e+00   4.5213189e-02   1.5098869e-03   1.1350929e-02   2.3921136e-03   2.1954800e-04   3.6869831e-06   1.5062442e-04   7.5787304e-08   1.5169116e-02   1.8128901e-09  -2.8698506e+00
   7.1989273e+00   4.1734951e+00   4.2677310e-02   1.1846310e-03   1.1119856e-02   4.1662570e-03   2.0662619e-04   1.6228571e-05   2.0537827e-04   7.7277425e-08   1.6978228e-02   1.1389467e-09  -2.2114158e+00
   7.2790266e+00   4.1681383e+00   3.9730143e-02   9.7495829e-04   8.3416699e-03   4.5715811e-03   2.3957186e-04   2.7105985e-05   1.8896195e-04   3.2559750e-08   1.3453826e-02   8.5859968e-10  -2.2499549e+00
   7.1706292e+00   4.2111094e+00   3.9669922e-02   1.1630636e-03   4.6627961e-03   9.9918255e-03   2.1166204e-04   2.4714621e-05   1.9595649e-04   7.5988866e-08   1.2037203e-02   4.6136810e-10  -1.9303189e+00
   6.9743690e+00   4.2503885e+00   4.2536895e-02   1.0035935e-03   6.1113439e-03   6.9227324e-03   2.5879874e-04   4.3036384e-05   2.0511082e-04   1.3988477e-07   1.3195276e-02   4.8684342e-10  -1.5469155e+00
   7.3075838e+00   4.1716769e+00   4.0520338e-02   1.2028344e-03   8.4182680e-03   2.8715507e-03   2.0705700e-04   2.5208869e-05   1.5695855e-04   1.0249091e-07   1.1942378e-02   6.7137445e-10  -2.3810843e+00
   6.9555888e+00   4.2696256e+00   4.4380019e-02   9.4792175e-04   7.7465594e-03   7.4687143e-03   2.0972773e-04   7.7597508e-05   1.5128062e-04   1.9057107e-07   1.3654034e-02   3.9296601e-10  -1.6266723e+00
   6.9832480e+00   4.2638445e+00   4.2330867e-02   1.0351313e-03   8.5915560e-03   2.8410924e-03   2.0599817e-04   9.1389562e-05   1.5655381e-04   1.8344324e-07   1.2176555e-02   3.9953940e-10  -1.6792080e+00
   7.0344380e+00   4.1896394e+00   4.4004568e-02   8.0004021e-04   7.8874492e-03   3.9470344e-03   2.0360752e-04   2.5683176e-05   1.9784914e-04   1.8087363e-07   1.1837383e-02   1.0675461e-09  -1.7871030e+00
   6.7846383e+00   4.3274026e+00   4.5267742e-02   7.6519257e-04   6.8076967e-03   1.2098290e-02   1.8823241e-04   2.1960644e-04   1.6319539e-04   1.4035746e-07   1.7582532e-02   3.6783980e-10  -1.2546424e+00
   7.2835000e+00   4.1671992e+00   4.2399240e-02   7.4524004e-04   5.9838610e-03   5.1988111e-03   2.1710436e-04   1.6003582e-05   1.5090531e-04   5.9989508e-08   1.0656917e-02   6.6823142e-10  -2.1091795e+00
   7.2722970e+00   4.1855673e+00   4.3253222e-02   1.4225087e-03   8.5080174e-03   8.7337559e-03   1.9164876e-04   2.7134682e-05   1.8353733e-04   3.3227470e-08   1.7810016e-02   7.7923615e-10  -2.3413322e+00
   7.1790905e+00   4.2083800e+00   4.3585613e-02   6.5868579e-04   1.0129553e-02   6.4780685e-03   1.6144171e-04   2.1742950e-05   2.1672245e-04   1.1884836e-07   1.6900658e-02   6.3163000e-10  -2.1416988e+00
   7.1122975e+00   4.2554872e+00   4.5607205e-02   1.0594661e-03   1.0273598e-02   5.5750480e-03   1.9528267e-04   7.0300548e-05   1.7556814e-04   6.5690288e-08   1.9454257e-02   4.3853584e-10  -2.0620527e+00
   7.2357510e+00   4.1773164e+00   4.5888986e-02   9.8834866e-04   1.0663295e-02   3.5288289e-03   2.4689262e-04   1.0611250e-05   1.6383044e-04   1.5748074e-07   1.5066390e-02   8.2843619e-10  -2.2963298e+00
   6.9728078e+00   4.2776918e+00   4.3869279e-02   8.4980083e-04   7.8600964e-03   5.8164963e-03   1.9871601e-04   5.2808968e-05   1.9510819e-04   9.4354917e-08   1.5258688e-02   3.4720936e-10  -1.6330095e+00
   7.1879233e+00   4.1861882e+00   4.2210359e-02   1.0100279e-03   8.3371000e-03   6.6555555e-03   2.0425471e-04   1.4135865e-05   1.5778001e-04   2.4045871e-07   1.5741483e-02   8.6436876e-10  -2.0448937e+00
   7.1480539e+00   4.2124075e+00   4.0023828e-02   6.0687213e-04   7.7751602e-03   6.1982625e-03   2.0068387e-04   2.9676719e-05   1.5728232e-04   1.0591976e-07   1.3039699e-02   5.3859967e-10  -2.0309620e+00
   7.5538398e+00   4.0912503e+00   3.6721916e-02   7.1746458e-04   7.0518422e-03   2.9578831e-03   2.0293889e-04   5.5840059e-06   1.8154776e-04   5.6683160e-08   9.5816129e-03   1.1384325e-09  -2.7644025e+00
   7.2504116e+00   4.1959429e+00   4.0080015e-02   8.8673661e-04   9.5306004e-03   7.2993321e-03   2.1523871e-04   1.4344978e-05   2.1094292e-04   6.0615514e-08   1.5304369e-02   5.6752942e-10  -2.2867270e+00
   7.4054606e+00   4.1110779e+00   4.1071775e-02   1.4233491e-03   8.1377784e-03   5.3216002e-03   2.0839101e-04   6.0920089e-06   1.9006742e-04   3.4875474e-08   1.2255596e-02   1.4064621e-09  -2.6171459e+00
   6.9320872e+00   4.2579035e+00   4.0232243e-02   1.2048559e-03   1.1427235e-02   6.2653181e-03   2.2163858e-04   5.7765813e-05   1.5488207e-04   1.2236617e-07   1.8016049e-02   6.4749300e-10  -1.7673352e+00
   6.7616558e+00   4.3277841e+00   4.7339850e-02   7.9598001e-04   1.4829425e-02   5.8190556e-03   1.8365659e-04   2.4834432e-04   1.9197672e-04   1.7299134e-07   2.1651032e-02   4.9198207e-10  -1.3892951e+00
   7.2230968e+00   4.1879463e+00   4.0996428e-02   1.1812685e-03   8.6531710e-03   3.0893192e-03   2.6545967e-04   4.0007878e-05   1.8246404e-04   1.1883964e-07   1.1620297e-02   6.4527951e-10  -2.2257475e+00
   7.3662552e+00   4.1790364e+00   4.3104443e-02   8.6728042e-04   7.5341666e-03   6.1687200e-03   1.7432669e-04   1.5987274e-05   1.8675005e-04   3.9822440e-08   1.5060234e-02   5.7581280e-10  -2.4540016e+00
   7.4022128e+00   4.1513050e+00   4.3203555e-02   1.0071598e-03   6.0322918e-03   6.4420624e-03   2.1818035e-04   1.1832641e-05   1.9008014e-04   4.6078845e-08   1.2743502e-02   7.3242213e-10  -2.3667119e+00
   6.8861856e+00   4.2883531e+00   4.2961285e-02   1.0036765e-03   6.0019646e-03   1.0252169e-02   2.3723962e-04   4.8146204e-05   1.6444589e-04   1.8616732e-07   1.5846145e-02   3.7276427e-10  -1.4189818e+00
   7.0955983e+00   4.2005744e+00   4.5325193e-02   1.1426005e-03   7.7937942e-03   6.4660258e-03   2.2110681e-04   3.0377719e-05   1.6628382e-04   1.8644105e-07   1.4016669e-02   8.2418513e-10  -1.8492328e+00
   7.2579833e+00   4.1959676e+00   4.0162908e-02   6.3809348e-04   4.6964325e-03   6.8558034e-03   2.0779235e-04   2.6723139e-05   1.9258373e-04   3.4650667e-08   1.1048656e-02   4.5911430e-10  -2.0356132e+00
   7.2037915e+00   4.1765261e+00   4.1608686e-02   8.0987244e-04   1.0051786e-02   5.0162848e-03   1.7685449e-04   1.8461872e-05   2.0002641e-04   1.1392672e-07   1.6464413e-02   1.0496692e-09  -2.2705283e+00
   6.8266919e+00   4.2797685e+00   4.0719613e-02   8.3123230e-04   7.5937710e-03   8.1377487e-03   2.2653472e-04   9.1669232e-05   1.6310061e-04   2.0975861e-07   1.4511097e-02   5.4579353e-10  -1.3858677e+00
   7.1423613e+00   4.2171297e+00   4.7411905e-02   9.1537352e-04   7.4939206e-03   9.4779547e-03   1.5117983e-04   1.6358158e-05   1.7335314e-04   1.2219344e-07   1.8557968e-02   6.4145162e-10  -2.0075906e+00
   7.1089949e+00   4.2104207e+00   4.5312742e-02   1.1030282e-03   8.1244533e-03   3.8267204e-03   2.0399677e-04   2.9037251e-05   1.9092817e-04   1.5890220e-07   1.3752014e-02   6.7477477e-10  -1.9865944e+00
   7.1657132e+00   4.1678275e+00   3.8794325e-02   1.3284450e-03   7.1368544e-03   4.0111486e-03   2.5650419e-04   1.3336936e-05   2.1656116e-04   1.2429382e-07   9.0324578e-03   7.9361007e-10  -1.9885375e+00
   6.8794700e+00   4.3303854e+00   4.9630980e-02   1.5575573e-03   7.1126578e-03   1.1870423e-02   1.9265443e-04   1.5592249e-04   1.6772352e-04   4.7334299e-08   1.9727238e-02   2.5571905e-10  -1.4265872e+00
   7.3335748e+00   4.1564723e+00   4.7749961e-02   1.3085070e-03   9.8528406e-03   3.4281875e-03   2.2938584e-04   8.7412900e-06   1.5187015e-04   7.8872101e-08   1.6079564e-02   9.7979881e-10  -2.4330506e+00
   7.1671469e+00   4.1995053e+00   3.8440107e-02   6.8000096e-04   8.8746677e-03   4.1060352e-03   2.1180917e-04   3.2120030e-05   1.8382331e-04   6.2108353e-08   1.1398249e-02   5.8132528e-10  -2.1896665e+00
   7.4627509e+00   4.1144428e+00   3.8525206e-02   6.5657287e-04   9.9441095e-03   4.5763118e-03   2.0609117e-04   4.4485479e-06   2.0940743e-04   6.0902510e-08   1.3630818e-02   1.2330002e-09  -2.7472176e+00
   7.2828978e+00   4.2197590e+00   4.5768164e-02   8.1746344e-04   1.1419966e-02   5.5934922e-03   1.7713815e-04   3.1293130e-05   1.8074021e-04   4.0933311e-08   1.7936278e-02   4.0745592e-10  -2.3310640e+00
   7.1331369e+00   4.2178870e+00   4.5080018e-02   1.2007087e-03   7.6357770e-03   5.1250561e-03   2.5331455e-04   4.0274022e-05   2.1659455e-04   8.2959660e-08   1.3086610e-02   5.2853874e-10  -1.9509567e+00
   7.4489678e+00   4.0951543e+00   4.2489940e-02   6.2116702e-04   6.3192440e-03   7.9998041e-03   2.2246898e-04   6.1550549e-06   1.5153501e-04   5.9794213e-08   1.3853341e-02   1.8705025e-09  -2.5904155e+00
   7.2942289e+00   4.1786296e+00   4.0753778e-02   8.1218388e-04   1.0855887e-02   4.9264692e-03   1.8194710e-04   9.2734494e-06   1.7818579e-04   4.5516634e-08   1.4959917e-02   6.6622905e-10  -2.4557355e+00
   7.3250997e+00   4.1566294e+00   4.4806143e-02   1.1959362e-03   9.5989343e-03   2.7809870e-03   1.8137722e-04   9.5347882e-06   1.8187208e-04   1.0108042e-07   1.2876412e-02   8.2013719e-10  -2.4143934e+00
   7.2247329e+00   4.1715225e+00   3.7821240e-02   5.9983487e-04   7.8831464e-03   7.6910166e-03   1.7286814e-04   1.5592551e-05   1.9805621e-04   5.1264469e-08   1.4648232e-02   9.5233678e-10  -2.0850255e+00
   6.9368474e+00   4.2528177e+00   4.1510269e-02   7.1653936e-04   8.4285705e-03   2.8239324e-03   2.3753648e-04   9.7979607e-05   1.7676166e-04   2.0893212e-07   9.6937195e-03   4.6192949e-10  -1.6209806e+00
   7.1608418e+00   4.2376434e+00   4.4997485e-02   1.0165562e-03   1.0782176e-02   3.9205028e-03   2.3146273e-04   4.5194082e-05   1.8928038e-04   5.8983549e-08   1.4724093e-02   3.7437370e-10  -2.1490942e+00
   7.3909507e+00   4.1899499e+00   4.0798662e-02   8.1925666e-04   9.7205648e-03   3.7869896e-03   2.1188747e-04   2.1243838e-05   2.1877500e-04   3.4517015e-08   1.4709285e-02   4.4113873e-10  -2.5585589e+00
   7.5341750e+00   4.0776225e+00   4.0692756e-02   6.9125873e-04   1.1882469e-02   4.6324708e-03   1.8119954e-04   2.9772560e-06   1.5989526e-04   9.2416662e-08   1.5131555e-02   2.1131448e-09  -2.9385051e+00
   7.4556998e+00   4.1292151e+00   4.4794427e-02   6.5795480e-04   8.2739321e-03   1.8348411e-03   2.4470459e-04   1.8344508e-05   1.7788355e-04   6.3645448e-08   1.1487222e-02   9.0904911e-10  -2.6005825e+00
   7.4946246e+00   4.1165087e+00   4.3919461e-02   1.1461291e-03   9.4520280e-03   2.3717395e-03   2.2697974e-04   1.0088810e-05   2.0031093e-04   6.6327732e-08   1.5025858e-02   1.2716323e-09  -2.7347237e+00
   6.9881946e+00   4.2913779e+00   4.6799190e-02   1.2211209e-03   1.5640517e-02   7.3764531e-03   1.8955435e-04   5.5152331e-05   1.5207055e-04   8.5107485e-08   2.6112889e-02   3.8397357e-10  -1.9440750e+00
   7.1345163e+00   4.2037054e+00   3.7833879e-02   8.7771584e-04   1.2854883e-02   4.7063804e-03   1.7393096e-04   2.0232071e-05   1.8664841e-04   9.5269557e-08   1.6224137e-02   7.5072081e-10  -2.1914586e+00
   7.0920757e+00   4.2075220e+00   4.4005619e-02   1.0937967e-03   1.0921905e-02   3.0227422e-03   2.1698632e-04   1.9483278e-05   1.5977539e-04   2.6382274e-07   1.4442618e-02   7.3531172e-10  -1.9843166e+00
   6.8870227e+00   4.2912265e+00   4.4681654e-02   9.1075207e-04   7.0212690e-03   8.7545490e-03   1.8868819e-04   1.6686972e-04   1.5757042e-04   1.3743011e-07   1.5357122e-02   4.3590778e-10  -1.4002651e+00
   7.0032770e+00   4.2802604e+00   4.0124285e-02   8.2007642e-04   1.3188882e-02   4.1795840e-03   1.8876402e-04   9.5111150e-05   1.9600811e-04   1.4291866e-07   1.6880160e-02   3.5499477e-10  -1.9265661e+00
   7.1617175e+00   4.2469672e+00   4.2151832e-02   7.9052451e-04   1.3180566e-02   3.7135427e-03   1.7959886e-04   5.2919201e-05   1.6851416e-04   8.2051949e-08   1.5483175e-02   3.2980303e-10  -2.2011489e+00
   7.3864315e+00   4.1657887e+00   4.2555598e-02   9.8955968e-04   1.3159093e-02   5.5862007e-03   2.0553752e-04   1.9155015e-05   1.9153401e-04   4.4501042e-08   2.0565453e-02   8.8840381e-10  -2.6427513e+00
   7.2955218e+00   4.1531474e+00   3.8493094e-02   1.1091898e-03   6.2641369e-03   6.7186790e-03   1.8480058e-04   2.1744037e-05   1.8796571e-04   2.8998603e-08   1.2072685e-02   9.5004715e-10  -2.1557789e+00
   6.9939446e+00   4.2510648e+00   4.1036597e-02   7.6109313e-04   8.6804231e-03   9.4898101e-03   2.0857171e-04   7.5379612e-05   2.0528221e-04   3.0737763e-08   1.6770956e-02   5.7656252e-10  -1.6623309e+00
   6.8650242e+00   4.2750372e+00   4.9997188e-02   9.2201607e-04   7.7093250e-03   7.0921717e-03   2.1685094e-04   8.6343682e-05   1.9111290e-04   1.2790085e-07   1.6526449e-02   5.7945028e-10  -1.4104981e+00
   7.2762664e+00   4.1784387e+00   4.2037591e-02   8.2705594e-04   1.1039367e-02   2.9243542e-03   1.8253037e-04   2.4816640e-05   1.7098887e-04   6.4043406e-08   1.5659960e-02   8.0644786e-10  -2.3477707e+00
   7.4593366e+00   4.1472462e+00   4.4409560e-02   1.2583711e-03   1.1301820e-02   5.0562087e-03   1.9896488e-04   1.5658616e-05   1.7971873e-04   3.6989681e-08   1.8997041e-02   9.5857473e-10  -2.8007666e+00
   7.3038354e+00   4.1998847e+00   4.5189873e-02   1.0783862e-03   1.4036031e-02   4.1702534e-03   1.7203436e-04   1.4453165e-05   1.9086535e-04   5.8191618e-08   2.0169302e-02   5.7647275e-10  -2.5259508e+00
   6.8384746e+00   4.2761889e+00   3.9555498e-02   1.2882402e-03   1.0907431e-02   1.0487133e-02   2.0342245e-04   9.4606175e-05   2.1964642e-04   1.1112647e-07   1.8177178e-02   6.5185328e-10  -1.5898653e+00
   7.4204301e+00   4.1374565e+00   4.1642509e-02   6.8410373e-04   5.3888032e-03   4.1459837e-03   2.2018868e-04   1.0381440e-05   1.8212896e-04   4.0466500e-08   9.3022697e-03   6.9288578e-10  -2.4988048e+00
   7.4652748e+00   4.1620664e+00   4.3856561e-02   8.7822409e-04   1.1045595e-02   3.2627551e-03   2.1804828e-04   1.2927187e-05   1.5391276e-04   8.4713553e-08   1.5050803e-02   5.7621519e-10  -2.7261113e+00
   7.0007880e+00   4.2641264e+00   4.6319074e-02   1.1203175e-03   8.6995108e-03   6.1888165e-03   1.8326275e-04   4.6109047e-05   1.9059295e-04   1.1656026e-07   1.6236410e-02   4.1242550e-10  -1.6654065e+00
   7.2323883e+00   4.2130733e+00   4.1417023e-02   1.4093888e-03   1.1003303e-02   6.1658648e-03   1.9676633e-04   1.7443025e-05   2.0778463e-04   2.5741330e-08   1.6829721e-02   4.8193898e-10  -2.3718641e+00
   6.8321619e+00   4.3001688e+00   4.8442531e-02   1.2100629e-03   9.3759804e-03   8.1683253e-03   2.0438353e-04   1.0980852e-04   1.5230460e-04   1.3729267e-07   2.0271438e-02   5.0688777e-10  -1.4757707e+00
   7.5152437e+00   4.0737835e+00   4.1299340e-02   1.3194100e-03   5.8797429e-03   4.1272374e-03   2.0576450e-04   3.7268321e-06   1.9000973e-04   7.5361736e-08   9.8281049e-03   1.7454125e-09  -2.6789152e+00
   7.2899645e+00   4.1583047e+00   3.8486328e-02   1.0121173e-03   9.2424921e-03   3.6802466e-03   1.8793055e-04   1.5042421e-05   1.6608534e-04   3.9853635e-08   1.2987562e-02   9.2204319e-10  -2.3230393e+00
   7.3452583e+00   4.1430641e+00   4.4026294e-02   1.4140247e-03   8.0034793e-03   1.9510007e-03   2.7335278e-04   1.7006966e-05   1.5576820e-04   7.9229733e-08   1.0460724e-02   8.7038388e-10  -2.3819226e+00
   7.5231216e+00   4.0928036e+00   3.7642568e-02   9.4010920e-04   9.9601945e-03   4.2470504e-03   2.2198963e-04   3.5812155e-06   1.6336116e-04   5.6145294e-08   1.2661565e-02   1.4446837e-09  -2.8971388e+00
   7.0064291e+00   4.2414498e+00   4.0091375e-02   9.7078583e-04   9.5761164e-03   3.8679968e-03   2.1853030e-04   4.4257626e-05   1.9337186e-04   1.2856295e-07   1.0718436e-02   4.2302397e-10  -1.8989774e+00
   7.0859242e+00   4.2077866e+00   4.1389863e-02   1.0451869e-03   9.9267558e-03   3.9368288e-03   2.3076517e-04   3.4738267e-05   1.8257206e-04   1.2640681e-07   1.5212140e-02   8.4003362e-10  -2.0069047e+00
   7.6261578e+00   4.0632433e+00   3.8743810e-02   6.6421358e-04   8.9505111e-03   3.0965763e-03   2.2515834e-04   2.4907313e-06   2.1589490e-04   4.4123051e-08   1.0503291e-02   1.6085542e-09  -3.0442358e+00
   7.4531538e+00   4.1528288e+00   4.3463068e-02   1.2845464e-03   9.5801125e-03   4.3429197e-03   2.0202241e-04   1.6568864e-05   1.5473806e-04   4.1648624e-08   1.6542647e-02   7.9990304e-10  -2.6710356e+00
   6.9727235e+00   4.2244755e+00   4.4357510e-02   7.0671205e-04   6.0465504e-03   7.6645982e-03   2.0257437e-04   3.3648296e-05   1.8534093e-04   1.9752377e-07   1.1927774e-02   6.8127263e-10  -1.5377311e+00
   7.0885555e+00   4.2488379e+00   3.9617668e-02   9.6590435e-04   7.8626409e-03   3.1867337e-03   2.0792349e-04   6.6634150e-05   1.5914968e-04   5.9280664e-08   1.0579114e-02   3.1875337e-10  -1.9615606e+00
   7.4069362e+00   4.1618063e+00   4.7900916e-02   1.0680102e-03   9.2720257e-03   4.7128910e-03   2.2029540e-04   1.9506236e-05   2.1140726e-04   3.8331795e-08   1.7092624e-02   7.9478782e-10  -2.6020509e+00
   7.1643430e+00   4.2113652e+00   4.3261726e-02   1.3934552e-03   1.3384397e-02   5.1483958e-03   1.9541036e-04   2.3947041e-05   1.4955371e-04   2.0873387e-07   1.8797739e-02   6.7912645e-10  -2.2907536e+00
   7.2087285e+00   4.1936407e+00   4.4904669e-02   1.2680060e-03   1.3443441e-02   4.7794558e-03   1.8956907e-04   3.3223052e-05   1.9167185e-04   1.2790554e-07   1.8819196e-02   8.5000194e-10  -2.2739249e+00
   7.1189169e+00   4.2117321e+00   4.6994169e-02   7.3539975e-04   1.2495994e-02   3.2769983e-03   1.8451131e-04   4.0372197e-05   1.6600677e-04   2.3404085e-07   1.6891526e-02   7.5571386e-10  -2.0757264e+00
   6.8307447e+00   4.2804914e+00   4.5069473e-02   8.1176027e-04   9.9201098e-03   5.1221846e-03   2.0145056e-04   1.3580678e-04   1.7217830e-04   1.5800133e-07   1.3417714e-02   5.3261075e-10  -1.4100831e+00
   7.1219624e+00   4.2107541e+00   4.7303161e-02   1.3180932e-03   7.3777843e-03   8.2991377e-03   1.8261082e-04   3.0353427e-05   1.7201523e-04   4.9817612e-08   1.9594073e-02   8.6621501e-10  -1.9539267e+00
   6.9940150e+00   4.2713242e+00   4.5292185e-02   1.1567407e-03   8.1999853e-03   9.9862538e-03   2.0335600e-04   6.2263723e-05   2.1628368e-04   1.1887695e-07   1.9038460e-02   4.3224178e-10  -1.6979203e+00
   7.1667165e+00   4.2372281e+00   4.4268318e-02   1.3623373e-03   6.3718586e-03   5.2123973e-03   1.9230111e-04   5.8524020e-05   1.6395580e-04   6.4703480e-08   1.2382416e-02   3.4339238e-10  -1.9550645e+00
   7.1114735e+00   4.2403663e+00   4.0246198e-02   1.0803381e-03   1.0665903e-02   5.1138693e-03   1.8431273e-04   4.9092234e-05   2.0478936e-04   4.0802496e-08   1.5971251e-02   4.5507163e-10  -2.0801096e+00
   6.8202964e+00   4.3061504e+00   4.2594362e-02   7.8205366e-04   4.1520490e-03   8.1220269e-03   3.0343137e-04   2.0575609e-04   1.6743107e-04   9.9330784e-08   8.6190613e-03   2.6105638e-10  -1.1873848e+00
   7.2339818e+00   4.1691770e+00   4.3773672e-02   1.4743559e-03   6.1949605e-03   1.0834887e-02   2.1803913e-04   1.3337762e-05   1.5000877e-04   5.9304755e-08   1.6172844e-02   1.0174337e-09  -2.0948441e+00
   7.2579668e+00   4.1980872e+00   3.7927627e-02   9.8958939e-04   1.0263996e-02   5.7180509e-03   2.1546799e-04   3.4531895e-05   1.5699185e-04   6.7503059e-08   1.5214610e-02   5.8607942e-10  -2.4303988e+00
   7.0754785e+00   4.2354286e+00   4.2622427e-02   8.6214533e-04   8.0875562e-03   1.0432696e-02   1.6630519e-04   2.4310695e-05   1.5326320e-04   2.0391810e-07   1.6785684e-02   5.1491919e-10  -1.8717881e+00
   7.4942543e+00   4.0887312e+00   3.6551385e-02   9.9471361e-04   7.1310333e-03   2.0108836e-03   2.9342870e-04   5.0336038e-06   1.8729095e-04   1.2226882e-07   7.8595399e-03   1.1603313e-09  -2.6944231e+00
   7.1813078e+00   4.2046796e+00   4.3778647e-02   6.6191922e-04   6.1688219e-03   6.4402025e-03   2.6967914e-04   3.6662287e-05   1.5071098e-04   1.0385259e-07   1.1184086e-02   4.9431639e-10  -1.9385040e+00
   7.2723730e+00   4.1828843e+00   4.4304787e-02   1.4031705e-03   9.2363442e-03   6.1921582e-03   1.6187767e-04   2.7033622e-05   2.1105943e-04   3.6066517e-08   1.8004683e-02   8.4639313e-10  -2.2520691e+00
   7.2418442e+00   4.1856463e+00   4.0588234e-02   7.4434636e-04   8.6007011e-03   4.0258505e-03   2.2472064e-04   2.7676594e-05   1.9174119e-04   6.9226647e-08   1.0954039e-02   5.6383393e-10  -2.1949248e+00
   7.1054577e+00   4.2192795e+00   4.0107588e-02   9.3069976e-04   1.0375663e-02   5.3323247e-03   2.1582057e-04   3.9377161e-05   1.5860505e-04   5.7249476e-08   1.5369916e-02   6.3702859e-10  -2.0142217e+00
   7.0719741e+00   4.2585124e+00   3.7179917e-02   1.0002839e-03   9.1648842e-03   5.0161782e-03   1.9342445e-04   5.8514114e-05   2.1087345e-04   7.2662946e-08   1.2781514e-02   3.1388388e-10  -1.9588310e+00
   7.0771524e+00   4.2145387e+00   4.1217588e-02   6.6673491e-04   7.3657084e-03   9.4023875e-03   2.1906353e-04   2.3377134e-05   1.6420794e-04   2.3289760e-07   1.5132029e-02   6.9795032e-10  -1.9019637e+00
   7.1055298e+00   4.2409793e+00   4.1658882e-02   7.5816983e-04   1.1865380e-02   4.1040433e-03   2.4068449e-04   3.7417227e-05   2.0028232e-04   1.4124787e-07   1.4734957e-02   4.0120638e-10  -2.0521703e+00
   7.0867790e+00   4.2001339e+00   4.1700120e-02   1.2474736e-03   7.4538643e-03   6.8406062e-03   2.0462888e-04   3.0778734e-05   1.9055152e-04   1.0317640e-07   1.4461298e-02   8.9573996e-10  -1.8477334e+00
   7.0433306e+00   4.2338138e+00   3.8926219e-02   1.0973378e-03   4.8174112e-03   7.9958064e-03   2.3404722e-04   8.0258707e-05   2.1581585e-04   8.9967042e-08   1.0854879e-02   4.9122780e-10  -1.6743479e+00
   7.3368766e+00   4.1700138e+00   4.5820423e-02   8.5754610e-04   8.9640662e-03   2.8073453e-03   1.7753450e-04   1.0356258e-05   2.1147462e-04   5.6437844e-08   1.4942149e-02   7.3335088e-10  -2.4279618e+00
   7.4001674e+00   4.1605672e+00   4.2441253e-02   8.4544615e-04   6.3803756e-03   7.8339824e-03   1.6323030e-04   1.3597117e-05   2.1492641e-04   3.0834852e-08   1.5810317e-02   7.6212469e-10  -2.4578807e+00
   7.1365997e+00   4.2015347e+00   4.2216782e-02   8.7204106e-04   9.6328667e-03   3.8655693e-03   2.0530216e-04   2.0502035e-05   1.6630412e-04   1.5914412e-07   1.5235519e-02   7.7320557e-10  -2.0549194e+00
   6.9135257e+00   4.2691627e+00   4.4288063e-02   7.7696184e-04   6.2217639e-03   8.4167272e-03   2.6243229e-04   1.0894869e-04   1.7988923e-04   1.7587136e-07   1.2943469e-02   4.6436901e-10  -1.4796225e+00
   7.0888901e+00   4.2085542e+00   4.0918866e-02   9.6003725e-04   5.3882883e-03   5.3141624e-03   2.2610545e-04   3.0557503e-05   1.6361717e-04   7.9303651e-08   9.2613576e-03   5.2044225e-10  -1.7754675e+00
   6.8574210e+00   4.2954330e+00   4.5652676e-02   1.0772754e-03   9.1678885e-03   8.3785371e-03   2.0502054e-04   7.7836041e-05   1.5574920e-04   1.9223116e-07   1.7337859e-02   4.0988717e-10  -1.5079330e+00
   7.1509575e+00   4.2423806e+00   4.3515727e-02   1.4598822e-03   1.0165633e-02   4.3108962e-03   2.1221669e-04   3.4486771e-05   1.9668757e-04   7.8750574e-08   1.7061671e-02   3.9964048e-10  -2.0281352e+00
   7.0675901e+00   4.2417626e+00   3.9809654e-02   1.3237731e-03   7.2904146e-03   6.6100693e-03   1.8596799e-04   6.3470753e-05   1.8989097e-04   4.5581376e-08   1.2554558e-02   4.2926900e-10  -1.8887682e+00
   7.4536403e+00   4.1369554e+00   3.8407229e-02   1.1437484e-03   1.0154453e-02   4.8176863e-03   1.8666196e-04   6.3710138e-06   1.8532138e-04   5.5101221e-08   1.4642086e-02   9.0042944e-10  -2.7714704e+00
   7.0481679e+00   4.2626622e+00   4.8052401e-02   1.5215439e-03   7.5345794e-03   9.1172263e-03   2.2741152e-04   9.3853393e-05   1.6248341e-04   4.4669343e-08   1.7875607e-02   4.4265323e-10  -1.8299824e+00
   7.2430825e+00   4.2179541e+00   4.1549574e-02   9.7786262e-04   9.3417988e-03   3.7049733e-03   1.9033487e-04   3.2127752e-05   2.0030414e-04   1.1007313e-07   1.3298081e-02   3.8048501e-10  -2.2730993e+00
   6.9709637e+00   4.2769251e+00   4.7638567e-02   7.2748411e-04   1.0514212e-02   6.0187204e-03   2.0533647e-04   1.0035370e-04   1.8372417e-04   1.0937459e-07   1.9876869e-02   4.9214185e-10  -1.7948232e+00
   7.4260586e+00   4.1539046e+00   3.8931164e-02   7.7763919e-04   9.8583074e-03   4.5432925e-03   2.2105694e-04   6.8922651e-06   1.5474679e-04   6.7569256e-08   1.4963225e-02   7.3703105e-10  -2.7199073e+00
   7.3792247e+00   4.1708594e+00   4.2900530e-02   1.1322024e-03   8.5569425e-03   3.2436488e-03   2.2644211e-04   1.2298515e-05   2.1094320e-04   1.1139047e-07   1.3641428e-02   5.9228392e-10  -2.5029502e+00
   6.7111333e+00   4.3159902e+00   4.0511685e-02   1.1182332e-03   9.0851213e-03   7.5095649e-03   2.0536162e-04   1.8864946e-04   1.5575090e-04   2.0796380e-07   1.5620480e-02   5.1787011e-10  -1.2085134e+00
   7.2841985e+00   4.1739662e+00   4.1627481e-02   6.6442332e-04   7.0003001e-03   5.7635973e-03   2.2562736e-04   1.7307566e-05   1.9563750e-04   7.0884804e-08   1.1243046e-02   6.0901808e-10  -2.2935199e+00
   7.0780112e+00   4.1999904e+00   4.5411028e-02   8.0378039e-04   7.3792133e-03   4.2688064e-03   2.4625719e-04   3.3912781e-05   1.9396756e-04   7.4054109e-08   1.2707495e-02   8.4701841e-10  -1.8520794e+00
   7.2263658e+00   4.2063322e+00   3.9182758e-02   7.0396661e-04   8.5304185e-03   3.6294635e-03   2.6076726e-04   2.8114080e-05   1.9464391e-04   3.3297621e-08   1.2524532e-02   4.7253990e-10  -2.2847748e+00
   7.4086755e+00   4.1211144e+00   4.1423616e-02   7.8910380e-04   7.3224349e-03   4.8476541e-03   1.8904703e-04   1.2672484e-05   1.5207821e-04   6.6748310e-08   1.3298012e-02   1.3350838e-09  -2.5898825e+00
   7.0619440e+00   4.2307817e+00   4.6663993e-02   1.2815039e-03   6.7648250e-03   8.1796335e-03   2.2233971e-04   6.6406726e-05   1.8173591e-04   3.1911440e-08   1.6256599e-02   6.6814207e-10  -1.8213303e+00
   6.6964356e+00   4.3292432e+00   4.3995124e-02   9.0921857e-04   6.4420009e-03   9.9457811e-03   2.2062154e-04   2.1448126e-04   1.6559081e-04   1.6060611e-07   1.5766305e-02   4.3891633e-10  -1.0770027e+00
   7.0915675e+00   4.2304372e+00   4.2044728e-02   1.0517483e-03   1.3421700e-02   7.2925840e-03   1.6333220e-04   5.1486496e-05   1.7766861e-04   5.1939557e-08   2.0768520e-02   7.0057344e-10  -2.0483815e+00
   7.4859902e+00   4.1663655e+00   4.2477360e-02   1.2057834e-03   9.8108172e-03   5.1614094e-03   1.7575929e-04   1.4004655e-05   1.9657923e-04   2.8408975e-08   1.6307375e-02   5.4749302e-10  -2.7821515e+00
   7.1206645e+00   4.2507159e+00   4.7090388e-02   1.0222901e-03   6.4542900e-03   8.9115869e-03   1.9432576e-04   5.0911815e-05   1.9539969e-04   4.3630645e-08   1.8911273e-02   4.2909795e-10  -1.8982704e+00
   7.1359931e+00   4.2366748e+00   4.1210186e-02   8.4027849e-04   1.1341797e-02   3.7309962e-03   1.8691684e-04   2.6489703e-05   1.5040808e-04   1.6536905e-07   1.5582133e-02   4.1261331e-10  -2.1340553e+00
   6.9418531e+00   4.2718058e+00   4.1773542e-02   1.0782590e-03   8.8568949e-03   6.5827259e-03   2.2217640e-04   1.0365566e-04   1.9288765e-04   1.2251668e-07   1.5622730e-02   4.8678611e-10  -1.7113351e+00
   7.0972181e+00   4.2555484e+00   4.7780029e-02   9.1762294e-04   1.3153074e-02   6.1846163e-03   1.8641107e-04   3.9855335e-05   1.8922090e-04   1.1308603e-07   2.1444167e-02   4.3534840e-10  -2.1425104e+00
   7.3873410e+00   4.1352302e+00   4.0290706e-02   9.9915443e-04   1.2417372e-02   5.9926344e-03   2.2476325e-04   6.5499839e-06   2.0881232e-04   6.8079096e-08   1.7587566e-02   1.2688504e-09  -2.7134634e+00
   6.7920776e+00   4.3038380e+00   3.9006489e-02   1.3771391e-03   9.3313502e-03   8.3721658e-03   1.6698032e-04   2.1631823e-04   1.9415518e-04   9.5807782e-08   1.6394443e-02   5.4067210e-10  -1.3570554e+00
   7.0500717e+00   4.2067332e+00   4.2190770e-02   1.5135536e-03   8.9059024e-03   3.9410751e-03   2.2047112e-04   3.7187474e-05   2.1418357e-04   1.2065308e-07   1.2482603e-02   8.0009781e-10  -1.9163238e+00
   6.7410590e+00   4.3007773e+00   4.1395305e-02   8.4104748e-04   7.4213932e-03   6.1653589e-03   2.1477907e-04   2.4235503e-04   1.6882018e-04   1.5200248e-07   1.1981641e-02   5.3638338e-10  -1.1159070e+00
   7.2123027e+00   4.1982132e+00   4.2158037e-02   8.7743163e-04   8.7408608e-03   5.5801681e-03   1.8611474e-04   3.0091484e-05   1.6151491e-04   9.7840438e-08   1.3607167e-02   5.9426813e-10  -2.2005281e+00
   7.4537698e+00   4.1424455e+00   4.5820198e-02   8.1996446e-04   8.5576722e-03   6.1342018e-03   2.1819387e-04   7.7000448e-06   1.5207925e-04   5.4681613e-08   1.6911603e-02   9.3611121e-10  -2.6903911e+00
   7.4241041e+00   4.1497168e+00   4.8919862e-02   7.9539256e-04   1.1951569e-02   4.8180551e-03   2.0247630e-04   7.9737665e-06   1.6578322e-04   9.1940041e-08   1.9589667e-02   9.8778109e-10  -2.6547740e+00
   7.0932596e+00   4.1901882e+00   3.9195724e-02   8.5371280e-04   7.7833928e-03   4.5524020e-03   2.0024231e-04   1.8753761e-05   2.1673305e-04   1.5077044e-07   1.2085001e-02   8.8576914e-10  -1.9546506e+00
   7.2130165e+00   4.1894728e+00   3.9175920e-02   6.5804997e-04   8.9505459e-03   2.5988401e-03   2.3737172e-04   2.9105803e-05   1.5125021e-04   1.6263780e-07   1.1380905e-02   6.1457100e-10  -2.1472436e+00
   7.4951036e+00   4.1211035e+00   4.3241342e-02   9.9438165e-04   1.0968080e-02   7.6239542e-03   2.1991049e-04   4.4828998e-06   1.5736856e-04   5.1867855e-08   1.8942091e-02   1.2951591e-09  -2.8593881e+00
   7.1317097e+00   4.2130760e+00   4.1364000e-02   6.3919357e-04   7.6618261e-03   4.5961284e-03   2.2475658e-04   2.4172148e-05   1.7083328e-04   6.9502414e-08   1.2825639e-02   5.5482294e-10  -2.0044195e+00
   6.7805513e+00   4.3239234e+00   4.3557452e-02   1.0536336e-03   7.8185356e-03   6.8997403e-03   1.8613721e-04   2.7340552e-04   2.1855526e-04   7.4333904e-08   1.5224320e-02   4.0395203e-10  -1.2728667e+00
   7.5565360e+00   4.0879664e+00   4.6364212e-02   1.5980950e-03   8.9350053e-03   2.5895435e-03   2.0600771e-04   4.7289362e-06   1.5659304e-04   9.9599861e-08   1.3294201e-02   1.5564471e-09  -2.8480837e+00
   7.0875776e+00   4.1832189e+00   3.7221092e-02   7.8057602e-04   8.2227070e-03   4.0209282e-03   2.3955425e-04   2.7187168e-05   1.5189518e-04   1.3108159e-07   9.4825279e-03   8.3025244e-10  -2.0187802e+00
   7.0275914e+00   4.2502518e+00   3.8107327e-02   9.8657841e-04   7.0890472e-03   6.2969284e-03   2.8719413e-04   5.3870473e-05   1.6680981e-04   1.6427987e-07   1.0743513e-02   3.4763860e-10  -1.7051588e+00
   7.2898307e+00   4.1685154e+00   3.9453982e-02   1.0528974e-03   7.5190493e-03   7.4954922e-03   1.8408146e-04   1.5630490e-05   1.6066729e-04   4.0906396e-08   1.5005084e-02   8.5711428e-10  -2.3358668e+00
   6.9156325e+00   4.2781209e+00   4.3193601e-02   7.2322837e-04   8.0079328e-03   6.6956190e-03   2.1767062e-04   5.3721677e-05   1.5403611e-04   1.9657392e-07   1.5087128e-02   4.0382220e-10  -1.5226420e+00
   7.0977022e+00   4.2352924e+00   4.2021473e-02   7.3165081e-04   7.3847710e-03   4.8516894e-03   2.3079609e-04   5.8876235e-05   1.7541460e-04   5.8288178e-08   1.1720215e-02   4.1341268e-10  -1.8596952e+00
   6.9874189e+00   4.2653291e+00   4.0975803e-02   1.1901066e-03   1.0178933e-02   4.1950315e-03   1.8426931e-04   5.2488989e-05   1.7208576e-04   1.1949731e-07   1.3858110e-02   3.7679379e-10  -1.8269654e+00
   7.0065205e+00   4.2513055e+00   4.4101665e-02   7.7509618e-04   1.1017040e-02   5.9719231e-03   2.0860254e-04   3.5804616e-05   2.2062400e-04   1.4584419e-07   1.6983417e-02   5.0936145e-10  -1.8712600e+00
   7.1406940e+00   4.2017109e+00   4.1960865e-02   1.3311200e-03   5.7431957e-03   4.9630002e-03   1.9549870e-04   3.8727770e-05   2.0081857e-04   9.0543221e-08   1.1107876e-02   6.1735011e-10  -1.8537382e+00
   6.8381285e+00   4.2878525e+00   4.7954924e-02   1.1602690e-03   8.8279096e-03   7.3040392e-03   1.6946350e-04   1.1949636e-04   1.5790602e-04   1.4940587e-07   1.7798765e-02   5.6969285e-10  -1.4321243e+00
   7.2396792e+00   4.1862740e+00   4.1556944e-02   1.4404261e-03   7.0049698e-03   5.7288496e-03   1.8094238e-04   1.5237723e-05   1.6675596e-04   5.6182879e-08   1.2985871e-02   6.3557093e-10  -2.1239680e+00
   7.3964053e+00   4.1102595e+00   4.5835338e-02   1.3602806e-03   1.0926146e-02   3.6805855e-03   1.6448045e-04   6.7655701e-06   1.6186818e-04   1.7941201e-07   1.5779332e-02   1.8324882e-09  -2.5581090e+00
   7.0107985e+00   4.2018542e+00   3.9491862e-02   6.6981779e-04   5.9814823e-03   1.1657578e-02   2.1809361e-04   2.8487258e-05   2.0654730e-04   1.0643899e-07   1.3712477e-02   9.8917745e-10  -1.6786393e+00
   7.3067518e+00   4.1894852e+00   3.7456892e-02   6.3974472e-04   9.4222778e-03   3.1149903e-03   2.0069062e-04   2.8278625e-05   1.7487761e-04   7.8940086e-08   1.0627866e-02   4.3031436e-10  -2.4503674e+00
   7.4015597e+00   4.1057642e+00   3.5752171e-02   6.1124229e-04   1.0543124e-02   3.0920033e-03   1.9733443e-04   5.6990273e-06   1.8093963e-04   5.6765910e-08   1.2240753e-02   1.5821378e-09  -2.6148819e+00
   7.1621986e+00   4.1783246e+00   4.6789761e-02   7.4398390e-04   9.0752112e-03   5.5167424e-03   1.8958667e-04   1.5837485e-05   1.5916861e-04   1.5138430e-07   1.7960169e-02   1.2350313e-09  -1.9948732e+00
   7.0210512e+00   4.2106862e+00   4.3446022e-02   6.7422931e-04   8.1341196e-03   3.0029602e-03   2.5892192e-04   3.7075524e-05   1.5227932e-04   2.2723795e-07   9.9194130e-03   6.6446067e-10  -1.8106290e+00
   7.0893739e+00   4.1891840e+00   4.0383495e-02   9.4875558e-04   8.9126860e-03   6.9678532e-03   2.3727222e-04   1.8334412e-05   2.1164073e-04   7.9588039e-08   1.3450760e-02   9.4521076e-10  -1.9571220e+00
   6.9606553e+00   4.3045865e+00   4.9024620e-02   1.0043848e-03   7.0454454e-03   6.7429681e-03   2.2171354e-04   1.2666671e-04   1.9270875e-04   6.8411617e-08   1.7226705e-02   2.8612733e-10  -1.5262643e+00
   7.2890647e+00   4.1580781e+00   3.9243004e-02   1.3920526e-03   7.2377605e-03   6.0492267e-03   2.5430349e-04   8.4173616e-06   2.0094109e-04   2.8406457e-08   1.1754256e-02   8.0857711e-10  -2.2949373e+00
   7.4816660e+00   4.0980489e+00   3.9134111e-02   1.3897409e-03   9.8088666e-03   5.4707531e-03   2.2111297e-04   3.8604476e-06   1.7751263e-04   4.4860512e-08   1.5351944e-02   1.7565979e-09  -2.7007768e+00
   7.2779461e+00   4.1968848e+00   3.8962202e-02   7.4176515e-04   8.9032833e-03   4.9577241e-03   2.0868673e-04   3.1513788e-05   1.5241777e-04   6.0877829e-08   1.2488976e-02   4.7253982e-10  -2.3672885e+00
   7.1959263e+00   4.2084878e+00   3.9331338e-02   8.7723304e-04   8.0624352e-03   6.8142765e-03   1.9199378e-04   2.3062411e-05   1.5080866e-04   1.2213858e-07   1.4705475e-02   5.4625901e-10  -2.1361411e+00
   7.2387722e+00   4.1698107e+00   3.8051608e-02   1.0279574e-03   7.2853996e-03   6.6177662e-03   2.0751323e-04   1.9696351e-05   1.5870985e-04   6.5713787e-08   1.2889336e-02   8.6367203e-10  -2.1651361e+00
   7.3162066e+00   4.1338530e+00   4.4385058e-02   7.6433672e-04   7.9006496e-03   3.6623277e-03   2.0929093e-04   7.8393951e-06   1.5686420e-04   2.1058157e-07   1.1228107e-02   1.1280303e-09  -2.3745065e+00
   7.1135283e+00   4.2272325e+00   4.1494707e-02   1.0093043e-03   8.4971097e-03   7.3652173e-03   2.0451582e-04   2.1042016e-05   1.4928124e-04   1.4765328e-07   1.5323447e-02   5.0206236e-10  -2.0211077e+00
   7.2681545e+00   4.1802475e+00   4.3246837e-02   7.7764632e-04   6.5048598e-03   3.6569539e-03   1.8482839e-04   3.8119607e-05   1.7884846e-04   3.5547073e-08   1.1580360e-02   6.6180983e-10  -2.1758098e+00
   7.1401854e+00   4.2057548e+00   4.2122743e-02   1.4637777e-03   5.9467201e-03   8.1361941e-03   1.7085685e-04   5.4521162e-05   1.7946881e-04   3.2172369e-08   1.4070384e-02   7.2137193e-10  -1.9511234e+00
   7.0240165e+00   4.2265411e+00   3.8483546e-02   8.2467854e-04   8.6710687e-03   8.1972302e-03   1.8063749e-04   2.6770255e-05   1.8964417e-04   1.0496000e-07   1.4698799e-02   6.5256886e-10  -1.8195839e+00
   6.7668840e+00   4.3391972e+00   4.7874248e-02   1.4664791e-03   8.1718544e-03   8.3447628e-03   2.0032596e-04   2.8648095e-04   1.8927037e-04   1.0865237e-07   1.7738826e-02   3.5774031e-10  -1.2480963e+00
   7.3789850e+00   4.1179984e+00   4.1178720e-02   7.8567911e-04   8.1744495e-03   5.3067321e-03   2.0341626e-04   8.5599218e-06   2.0992556e-04   7.8335950e-08   1.3092446e-02   1.4474063e-09  -2.5594188e+00
   6.9572935e+00   4.2942357e+00   4.3657906e-02   9.2650358e-04   7.3053476e-03   7.0264603e-03   1.8530059e-04   1.2233167e-04   2.0311944e-04   6.2895794e-08   1.3659918e-02   2.8094680e-10  -1.6088623e+00
   7.2851969e+00   4.1513132e+00   4.3265406e-02   1.3512420e-03   9.0055865e-03   5.0161080e-03   2.4467015e-04   1.3444700e-05   1.4949089e-04   1.1348334e-07   1.4275803e-02   1.1208131e-09  -2.3308624e+00
   7.0611587e+00   4.2239537e+00   3.9896972e-02   7.8681906e-04   7.4385533e-03   4.8120522e-03   2.1474534e-04   7.9827120e-05   1.7677636e-04   7.7514166e-08   1.1752755e-02   6.1574508e-10  -1.8779548e+00
   7.5228321e+00   4.1409290e+00   4.5132301e-02   1.0910670e-03   1.2867020e-02   4.4990319e-03   2.1359035e-04   7.4483404e-06   2.2120040e-04   3.7468775e-08   1.8374368e-02   8.2530452e-10  -2.9624933e+00
   7.4173854e+00   4.1441318e+00   4.8936676e-02   1.1986670e-03   7.1346354e-03   6.4738898e-03   1.9563174e-04   5.7768053e-06   1.7250741e-04   8.5176636e-08   1.6543302e-02   9.8325019e-10  -2.5649305e+00
   7.3898484e+00   4.1295737e+00   4.0525955e-02   1.3244890e-03   1.0655247e-02   3.9905201e-03   2.4783416e-04   5.6669402e-06   1.5098549e-04   8.1977326e-08   1.3812188e-02   1.1513312e-09  -2.6279328e+00
   6.9674620e+00   4.2687025e+00   4.2110143e-02   1.3389470e-03   9.5095015e-03   9.1691123e-03   2.0439458e-04   4.8563156e-05   1.5492864e-04   1.9604904e-07   1.8445500e-02   4.6284147e-10  -1.7266407e+00
   6.8826947e+00   4.2505124e+00   4.2514814e-02   8.1956088e-04   5.2608387e-03   9.4296682e-03   2.2183465e-04   7.9835372e-05   2.0249626e-04   5.7986033e-08   1.1282349e-02   5.9262134e-10  -1.3834268e+00
   7.3718506e+00   4.1430886e+00   3.8372531e-02   1.2292359e-03   7.0387422e-03   4.0511495e-03   2.9861349e-04   8.8323487e-06   1.6876773e-04   3.9120520e-08   9.5373639e-03   7.0996215e-10  -2.4993343e+00
   7.1875845e+00   4.1860898e+00   4.1977275e-02   1.0490456e-03   7.8817678e-03   5.0986340e-03   2.9543444e-04   3.1505196e-05   2.1834040e-04   5.5782406e-08   1.1105178e-02   6.6544250e-10  -2.0455370e+00
   7.1956137e+00   4.1853770e+00   4.5690381e-02   1.0199973e-03   8.1199174e-03   4.1386482e-03   2.1806947e-04   2.3279331e-05   2.1441840e-04   4.4066207e-08   1.3779591e-02   7.9968116e-10  -2.0568153e+00
   7.3428132e+00   4.1814781e+00   4.1590512e-02   1.1898877e-03   4.6136594e-03   9.4276882e-03   2.0531032e-04   1.6510825e-05   1.7702500e-04   3.4551225e-08   1.3470514e-02   5.2581213e-10  -2.2581130e+00
   7.2326097e+00   4.1845842e+00   3.7242471e-02   1.3086516e-03   7.0683635e-03   4.9401212e-03   1.9988815e-04   2.9183301e-05   2.0613247e-04   2.6370381e-08   1.1422580e-02   6.3755678e-10  -2.1481117e+00
   7.2857809e+00   4.1401858e+00   3.8388099e-02   6.9578181e-04   8.1360497e-03   3.9783261e-03   2.1467105e-04   1.0033380e-05   1.5813576e-04   1.6969227e-07   9.9321075e-03   9.8597159e-10  -2.3104219e+00
   7.2242418e+00   4.1984586e+00   4.3165746e-02   9.1221599e-04   8.6116766e-03   4.8793383e-03   2.1223372e-04   1.9816868e-05   1.7102945e-04   3.8638613e-08   1.2905038e-02   5.2604472e-10  -2.1923078e+00
   6.8598465e+00   4.2731232e+00   4.3145332e-02   1.2533348e-03   7.0840710e-03   7.6310811e-03   2.2074286e-04   1.2094820e-04   1.5949054e-04   1.3609567e-07   1.3918898e-02   5.6324214e-10  -1.3516761e+00
   7.0999392e+00   4.1930584e+00   3.9892898e-02   9.6783745e-04   6.4465136e-03   6.3944399e-03   2.6060942e-04   1.9302088e-05   1.9405545e-04   9.6768075e-08   1.1391789e-02   7.6552004e-10  -1.8794994e+00
   7.5259977e+00   4.1048861e+00   4.4392351e-02   9.4489239e-04   1.0443487e-02   3.4992242e-03   2.1662706e-04   5.3989196e-06   2.1453506e-04   4.1107755e-08   1.4773927e-02   1.3343211e-09  -2.8626939e+00
   7.2416852e+00   4.2133130e+00   3.9942949e-02   6.3719297e-04   1.0760981e-02   4.6320577e-03   2.1076743e-04   2.1028135e-05   1.5295208e-04   8.1920312e-08   1.5953201e-02   4.6350841e-10  -2.2539222e+00
   7.3794497e+00   4.1393021e+00   4.1365825e-02   9.8613497e-04   8.4694633e-03   2.0125183e-03   2.0490994e-04   9.0394052e-06   1.9795721e-04   7.9800875e-08   1.1751947e-02   9.2424935e-10  -2.4522734e+00
   7.4549590e+00   4.1054554e+00   4.0936276e-02   1.3306013e-03   7.5629567e-03   6.6259977e-03   2.1463776e-04   7.1253625e-06   1.7543963e-04   4.0280187e-08   1.5955324e-02   1.7772689e-09  -2.6793066e+00
   6.8915812e+00   4.2778286e+00   4.8517144e-02   1.7568767e-03   1.1400612e-02   8.4769625e-03   2.0861659e-04   5.3415538e-05   1.6737398e-04   1.3967039e-07   2.0878195e-02   5.4994703e-10  -1.5267375e+00
   7.0548742e+00   4.2393980e+00   4.6448561e-02   7.1308113e-04   5.2818735e-03   6.4267162e-03   2.0340706e-04   6.6237662e-05   1.8383421e-04   4.1818067e-08   1.2330125e-02   4.6240136e-10  -1.6262998e+00
   6.7444640e+00   4.3204610e+00   3.7047086e-02   7.4820992e-04   7.7588472e-03   8.7808199e-03   2.2198945e-04   2.7189511e-04   1.9551357e-04   1.3631022e-07   1.1007256e-02   3.4897096e-10  -1.2600414e+00
   6.9896654e+00   4.2540368e+00   4.5281583e-02   1.7538118e-03   9.9426249e-03   4.6816666e-03   1.8039995e-04   7.3032288e-05   1.6317065e-04   9.9875781e-08   1.6022508e-02   5.4798917e-10  -1.7013188e+00
   7.0644927e+00   4.2241819e+00   4.8095062e-02   9.9190454e-04   4.9740289e-03   8.3981045e-03   2.0502023e-04   4.4462391e-05   2.1197382e-04   4.0952492e-08   1.5662880e-02   6.9119251e-10  -1.6764167e+00
   7.6005292e+00   4.1058570e+00   4.2419536e-02   1.1787505e-03   8.7129612e-03   2.7073984e-03   1.6615285e-04   4.9269225e-06   2.1340591e-04   5.2513513e-08   1.4124340e-02   1.0818137e-09  -2.9557958e+00
   7.2884589e+00   4.1624127e+00   4.4060114e-02   1.3620142e-03   1.1388946e-02   4.7323468e-03   1.8399420e-04   1.0123520e-05   1.7244527e-04   4.8359686e-08   1.8886592e-02   1.1491793e-09  -2.4857291e+00
   7.2428703e+00   4.2089252e+00   4.1638415e-02   1.1417483e-03   9.9884843e-03   4.5768357e-03   1.9318697e-04   2.4919837e-05   2.1050881e-04   8.3634629e-08   1.4730396e-02   4.7296871e-10  -2.3438507e+00
   7.0005098e+00   4.2682587e+00   4.5721831e-02   9.3142874e-04   8.2015133e-03   6.7568933e-03   1.9827135e-04   6.7826912e-05   2.0742261e-04   5.3520065e-08   1.4986705e-02   3.7731352e-10  -1.8024884e+00
   7.3343845e+00   4.2058789e+00   4.4138336e-02   6.9388237e-04   7.9580568e-03   5.2075321e-03   1.6393594e-04   2.4655895e-05   2.0068823e-04   5.7931228e-08   1.6014481e-02   4.2720351e-10  -2.4573439e+00
   7.1376712e+00   4.1846048e+00   3.9489466e-02   1.0277003e-03   5.3619249e-03   6.0953749e-03   2.0096693e-04   1.9841448e-05   1.7954493e-04   1.6898104e-07   1.1082267e-02   8.0115441e-10  -1.9281247e+00
   7.0124260e+00   4.2568583e+00   4.6625391e-02   1.3508509e-03   1.0051900e-02   1.2362231e-02   2.0506767e-04   3.0314102e-05   1.7214524e-04   9.1890470e-08   2.3050112e-02   5.5741246e-10  -1.7716668e+00
   7.1411190e+00   4.2476082e+00   3.7722564e-02   1.0469579e-03   7.7280158e-03   9.4050427e-03   2.2750449e-04   5.9913601e-05   1.6259330e-04   2.9793835e-08   1.4544830e-02   3.3537128e-10  -1.9614860e+00
   6.8321705e+00   4.3270901e+00   4.7371556e-02   1.4258433e-03   8.8971626e-03   6.7440757e-03   1.6690063e-04   2.1114638e-04   1.7134194e-04   1.1569984e-07   1.6910550e-02   3.1484378e-10  -1.3380469e+00
   7.4637747e+00   4.0828151e+00   3.9505175e-02   1.4680852e-03   8.9264008e-03   3.1827699e-03   2.8428753e-04   3.8439568e-06   2.2003677e-04   6.8572987e-08   1.0439331e-02   1.7301748e-09  -2.7462353e+00
   7.0607231e+00   4.2224823e+00   4.2787699e-02   1.3825680e-03   7.5929950e-03   4.3572692e-03   2.5057450e-04   4.7561800e-05   1.5506419e-04   1.2432091e-07   1.1537152e-02   5.5920109e-10  -1.8355601e+00
   7.0981734e+00   4.2516891e+00   4.4328226e-02   7.8519717e-04   1.0576776e-02   8.1491650e-03   2.1809382e-04   5.1882531e-05   2.0377958e-04   3.7131375e-08   1.8490281e-02   4.2250330e-10  -1.9952124e+00
   7.0671753e+00   4.2470346e+00   4.5460363e-02   1.0907819e-03   5.9446101e-03   8.6816373e-03   1.5774030e-04   9.3885050e-05   1.7504680e-04   8.0959261e-08   1.7057023e-02   5.5203435e-10  -1.7430172e+00
   6.9664686e+00   4.2303494e+00   4.1982455e-02   1.0847858e-03   8.4376974e-03   7.1888849e-03   2.2787106e-04   4.7995210e-05   1.5875092e-04   2.2385068e-07   1.4727480e-02   7.8542596e-10  -1.7035238e+00
   7.2352882e+00   4.2193889e+00   3.7830287e-02   1.1915384e-03   8.3662972e-03   6.7297743e-03   2.3671769e-04   3.8288367e-05   2.1148517e-04   5.4008346e-08   1.3990082e-02   3.9626269e-10  -2.1336032e+00
   7.1914900e+00   4.2215660e+00   4.0389366e-02   1.1774711e-03   9.3110002e-03   6.7021098e-03   2.3315057e-04   3.4245922e-05   2.0765561e-04   3.7050727e-08   1.3770130e-02   4.1165939e-10  -2.2063307e+00
   7.2796026e+00   4.1502954e+00   4.7333947e-02   9.8889986e-04   7.3525781e-03   6.0764311e-03   2.2313226e-04   9.0495335e-06   1.6230683e-04   6.7900294e-08   1.4445951e-02   1.1554919e-09  -2.1778292e+00
   7.0775879e+00   4.2431377e+00   4.8765461e-02   1.2590428e-03   5.1655547e-03   8.9170436e-03   1.9435001e-04   3.0686428e-05   1.6157463e-04   6.2300943e-08   1.7731091e-02   5.0385998e-10  -1.7018697e+00
   7.5128570e+00   4.0897323e+00   4.2425864e-02   9.0013228e-04   6.9080576e-03   3.7112967e-03   2.5668225e-04   6.2460637e-06   1.5681199e-04   8.6628786e-08   1.0859458e-02   1.4393856e-09  -2.6519386e+00
   6.9597330e+00   4.3021082e+00   4.6144681e-02   8.5193379e-04   1.2734730e-02   1.1392154e-02   1.7905464e-04   7.8187445e-05   1.9738391e-04   9.9623217e-08   2.6342336e-02   3.6414232e-10  -1.7938469e+00
   7.5172530e+00   4.0807839e+00   4.0491649e-02   9.3389970e-04   7.3014563e-03   2.0497492e-03   2.2022505e-04   3.8443841e-06   1.6165385e-04   1.6873488e-07   8.8747562e-03   1.3931659e-09  -2.6880434e+00
   7.1088723e+00   4.2271697e+00   4.4335526e-02   8.3029588e-04   7.6114247e-03   6.4266939e-03   2.0522063e-04   4.4967200e-05   1.9312952e-04   7.7901881e-08   1.6036697e-02   5.8674172e-10  -1.8513683e+00
   7.0419959e+00   4.2569845e+00   4.1297868e-02   1.0938832e-03   1.0576472e-02   8.3289834e-03   2.0859993e-04   7.1281361e-05   1.5434525e-04   7.2043652e-08   2.0072591e-02   5.2637249e-10  -1.8925888e+00
   7.3465268e+00   4.1585532e+00   3.9085079e-02   1.1168137e-03   9.3291082e-03   3.8702912e-03   2.2956474e-04   7.8962650e-06   1.5828964e-04   1.0369520e-07   1.3129521e-02   7.5887323e-10  -2.5281426e+00
   7.2672543e+00   4.1320405e+00   3.7811197e-02   1.1320643e-03   6.1334962e-03   5.1236034e-03   2.2984670e-04   1.1366124e-05   1.5793047e-04   1.2113359e-07   9.6148836e-03   1.2056776e-09  -2.2698391e+00
   7.3313415e+00   4.1256165e+00   4.4296219e-02   7.1560769e-04   6.2130778e-03   3.7630217e-03   2.1375850e-04   7.7574872e-06   2.0446449e-04   5.8187304e-08   1.1730583e-02   1.3630201e-09  -2.3200977e+00
   7.3038424e+00   4.1389166e+00   4.2783607e-02   1.2779050e-03   7.5003845e-03   6.9616359e-03   2.0355054e-04   9.0705378e-06   1.5307677e-04   9.8468146e-08   1.6112143e-02   1.4834490e-09  -2.2445120e+00
   7.1297574e+00   4.2179897e+00   3.6864324e-02   7.7325318e-04   9.0752852e-03   3.5728764e-03   2.4927209e-04   6.0476654e-05   2.1740553e-04   5.5812726e-08   1.1228951e-02   5.0535097e-10  -2.0475514e+00
   6.7044375e+00   4.3075549e+00   3.9829547e-02   1.1002647e-03   6.4315127e-03   1.0862236e-02   1.8844358e-04   2.2256595e-04   1.5029341e-04   1.4549623e-07   1.4124828e-02   5.7748688e-10  -1.0877708e+00
   7.2117775e+00   4.1640647e+00   4.2179924e-02   1.6407613e-03   7.3605520e-03   5.2765385e-03   2.1604568e-04   1.6259410e-05   1.8979665e-04   9.3828735e-08   1.3124996e-02   1.0526177e-09  -2.0790581e+00
   7.2445271e+00   4.1946007e+00   4.3205904e-02   8.6476806e-04   6.3417780e-03   4.3240081e-03   2.0283910e-04   4.1438324e-05   1.5444140e-04   5.9437060e-08   1.2161945e-02   5.7235980e-10  -2.1292698e+00
   6.8095790e+00   4.3248856e+00   4.0569070e-02   1.2321854e-03   9.4812141e-03   8.1850907e-03   2.0195054e-04   1.2484855e-04   1.8735270e-04   9.9602201e-08   1.4925944e-02   2.6712841e-10  -1.3973689e+00
   7.0364638e+00   4.2414520e+00   3.9130621e-02   1.0288104e-03   9.9754163e-03   2.4931108e-03   2.6151017e-04   6.1108703e-05   1.8653946e-04   1.8112176e-07   1.0852717e-02   4.1639870e-10  -1.8365767e+00
   6.9773109e+00   4.2313794e+00   4.6528116e-02   8.1682226e-04   8.3131995e-03   6.2633839e-03   1.7967326e-04   5.1292379e-05   1.9995779e-04   1.5102061e-07   1.4306998e-02   7.2904793e-10  -1.6480964e+00
   7.0851867e+00   4.1998307e+00   3.6176888e-02   6.8062711e-04   8.6382166e-03   7.9186070e-03   2.3489603e-04   2.6964740e-05   2.1070327e-04   1.4409142e-07   1.2888254e-02   7.7785680e-10  -1.9330492e+00
   7.1594194e+00   4.1978303e+00   4.1042893e-02   1.2951699e-03   4.6391293e-03   7.3051870e-03   2.3203827e-04   1.5125297e-05   1.6259864e-04   1.7159047e-07   1.2339693e-02   6.3423204e-10  -1.8925407e+00
   7.1859951e+00   4.2465321e+00   4.5902060e-02   1.3070730e-03   9.9430668e-03   7.1120485e-03   2.0460803e-04   3.7480967e-05   1.9186397e-04   6.7720144e-08   1.8487882e-02   3.4828101e-10  -2.1429412e+00
   7.4888081e+00   4.0998914e+00   3.9606621e-02   1.3099658e-03   9.3101947e-03   3.8025114e-03   2.2284253e-04   6.3119923e-06   1.8981278e-04   5.0014804e-08   1.3514718e-02   1.5320192e-09  -2.7656244e+00
   7.2928340e+00   4.1991030e+00   4.3290162e-02   1.1866217e-03   7.8789908e-03   4.9563207e-03   2.1694642e-04   2.8785096e-05   2.0751860e-04   6.4068569e-08   1.2829331e-02   4.4160215e-10  -2.2659515e+00
   7.2286369e+00   4.2097562e+00   4.6312427e-02   9.8623972e-04   7.3493376e-03   8.0181647e-03   2.1246322e-04   1.5234952e-05   1.5216125e-04   8.5717615e-08   1.7566411e-02   5.4816579e-10  -2.1964805e+00
   7.1819865e+00   4.2108304e+00   4.5896167e-02   1.3189813e-03   1.0538328e-02   6.1489602e-03   1.8708061e-04   1.4682981e-05   1.6545733e-04   8.2377167e-08   1.8897438e-02   6.4822610e-10  -2.1308995e+00
   7.0889650e+00   4.2051585e+00   4.2367974e-02   1.0308303e-03   5.9041769e-03   6.4410937e-03   1.8884899e-04   4.1451617e-05   2.1412046e-04   1.2008858e-07   1.2830936e-02   7.6440319e-10  -1.7129760e+00
   7.1993782e+00   4.1990550e+00   4.2622033e-02   7.2511324e-04   7.4270610e-03   4.0252496e-03   1.7419015e-04   3.7848736e-05   2.0816009e-04   4.6585518e-08   1.2825300e-02   6.2157932e-10  -2.1335957e+00
   7.1875337e+00   4.1564552e+00   4.2884494e-02   7.5704565e-04   5.3276252e-03   5.3627364e-03   2.1324222e-04   2.4891873e-05   1.6542897e-04   3.9274690e-08   9.7632751e-03   1.0358761e-09  -2.0092873e+00
   7.2323166e+00   4.1880154e+00   4.4611917e-02   1.3870868e-03   7.4903038e-03   7.3984021e-03   1.8581086e-04   1.5302570e-05   2.0501931e-04   6.9076656e-08   1.6381912e-02   7.6170906e-10  -2.1545664e+00
   7.2784102e+00   4.1793666e+00   4.2665808e-02   1.3709352e-03   5.7321123e-03   7.9396310e-03   2.1060637e-04   1.8812541e-05   1.6966252e-04   3.6352384e-08   1.3910804e-02   6.8705959e-10  -2.1733243e+00
   7.4162862e+00   4.1185611e+00   4.0901753e-02   1.2591346e-03   6.9627816e-03   7.1308477e-03   2.0155784e-04   6.2084329e-06   1.8074509e-04   7.1110629e-08   1.4844982e-02   1.4399222e-09  -2.4383970e+00
   7.4707272e+00   4.1104562e+00   4.4648941e-02   8.7761618e-04   8.1042879e-03   5.0034452e-03   1.9642620e-04   4.9806542e-06   1.6905794e-04   5.5171434e-08   1.3534337e-02   1.3015255e-09  -2.5949087e+00
   7.0881537e+00   4.2058339e+00   4.0436819e-02   1.1069475e-03   6.9811121e-03   5.9308627e-03   2.4086525e-04   6.8054065e-05   1.6684409e-04   4.0117632e-08   1.0870594e-02   6.9543654e-10  -1.9121618e+00
   7.0804738e+00   4.2228321e+00   3.9688397e-02   8.8227123e-04   6.4536810e-03   5.2261928e-03   2.0448358e-04   4.0553288e-05   1.7703721e-04   1.7076297e-07   1.0446933e-02   4.7304726e-10  -1.8513024e+00
   7.4047371e+00   4.1332289e+00   4.9586806e-02   1.0256337e-03   5.9648368e-03   6.7452389e-03   1.6274595e-04   1.0174548e-05   1.7506565e-04   4.8069904e-08   1.5290062e-02   1.1865527e-09  -2.4001735e+00
   7.0879942e+00   4.2490618e+00   3.9484793e-02   9.1143932e-04   5.0625012e-03   8.2047084e-03   2.4675014e-04   8.0590698e-05   1.9235434e-04   6.0267428e-08   1.2336372e-02   3.6539160e-10  -1.7727356e+00
   7.2818351e+00   4.2253408e+00   4.3933573e-02   1.3006423e-03   1.0343587e-02   6.4568024e-03   1.6048313e-04   2.9533503e-05   2.0393311e-04   3.1298175e-08   1.8583437e-02   3.8510162e-10  -2.3803245e+00
   7.0685466e+00   4.2108785e+00   4.1409037e-02   1.1254017e-03   8.9664115e-03   6.7367849e-03   2.1627486e-04   2.0465585e-05   1.5218109e-04   2.3433727e-07   1.5536473e-02   7.9215153e-10  -1.9509433e+00
   7.3837734e+00   4.1400196e+00   4.3122524e-02   1.0002470e-03   1.1921186e-02   2.8014699e-03   1.5501149e-04   5.9114054e-06   1.7861758e-04   1.2723155e-07   1.6517314e-02   1.1554352e-09  -2.5882659e+00
   7.3354937e+00   4.1308855e+00   4.2360598e-02   8.1428558e-04   7.6603486e-03   5.1457627e-03   2.7321751e-04   7.9554491e-06   2.1662502e-04   3.7532929e-08   1.2155974e-02   1.2033953e-09  -2.4520991e+00
   7.3186126e+00   4.1633447e+00   4.3772288e-02   1.4237465e-03   8.2101797e-03   4.8404165e-03   1.9607401e-04   1.0698878e-05   1.5715996e-04   4.5641805e-08   1.3179759e-02   7.5543208e-10  -2.3838199e+00
   7.1064862e+00   4.1900919e+00   4.1618581e-02   9.5705120e-04   6.5327303e-03   5.7346026e-03   2.2169391e-04   2.6651026e-05   2.1117674e-04   1.5954697e-07   1.2799161e-02   9.2053371e-10  -1.9020168e+00
   7.0707089e+00   4.2055929e+00   4.1420738e-02   7.1915674e-04   1.0762969e-02   3.9294060e-03   2.3209138e-04   3.4199348e-05   2.2110771e-04   1.6851927e-07   1.4631608e-02   8.6399055e-10  -1.9453392e+00
   6.8740369e+00   4.2996181e+00   4.2974089e-02   1.4866189e-03   1.1157418e-02   7.0211937e-03   2.1574563e-04   1.5125944e-04   1.6053868e-04   1.5159039e-07   1.8724044e-02   4.5038555e-10  -1.5490474e+00
   7.1523904e+00   4.2060193e+00   3.9426727e-02   9.9501429e-04   8.5212291e-03   6.3298070e-03   1.8515859e-04   1.5602884e-05   1.8669390e-04   8.6456252e-08   1.5199276e-02   6.5694215e-10  -2.0574337e+00
   6.9675411e+00   4.2618237e+00   4.0369852e-02   1.2033068e-03   8.3087487e-03   6.3859622e-03   2.1166007e-04   8.2385469e-05   1.8048267e-04   8.9600349e-08   1.3102821e-02   4.3529535e-10  -1.6946502e+00
   7.3001390e+00   4.1401455e+00   4.0179743e-02   7.3801254e-04   1.0450461e-02   3.7990597e-03   1.9133510e-04   1.3243553e-05   1.9725704e-04   5.1190606e-08   1.2427322e-02   1.1478710e-09  -2.4278032e+00
   7.0824908e+00   4.2171785e+00   4.2140139e-02   7.6149391e-04   7.2825502e-03   5.6648576e-03   2.7343747e-04   7.2489371e-05   1.8081092e-04   1.3060015e-07   1.2147983e-02   6.4054640e-10  -1.8126739e+00
   6.9963868e+00   4.3139969e+00   4.5118390e-02   8.5458142e-04   1.2695617e-02   8.9721977e-03   1.6504129e-04   1.0962399e-04   1.7270691e-04   7.5174133e-08   2.3690517e-02   2.6044856e-10  -1.8179341e+00
   6.9075147e+00   4.2720632e+00   4.3035716e-02   1.2558936e-03   9.3480372e-03   3.0567048e-03   1.9631728e-04   1.2388608e-04   2.0101177e-04   1.4164390e-07   1.2904030e-02   4.8791053e-10  -1.6031195e+00
   6.9677006e+00   4.2568594e+00   4.4452638e-02   1.6761987e-03   1.0346274e-02   7.8725727e-03   1.9905233e-04   8.0432106e-05   1.8272960e-04   1.3706665e-07   1.8865810e-02   6.3258173e-10  -1.6510869e+00
   7.4911703e+00   4.1113437e+00   3.9444425e-02   1.3111977e-03   7.8633428e-03   2.2874679e-03   2.1773831e-04   4.5750445e-06   1.5864820e-04   1.6800660e-07   9.8664093e-03   9.3935412e-10  -2.7182268e+00
   7.4450408e+00   4.1046985e+00   4.2962848e-02   9.8936780e-04   8.2126760e-03   1.1269075e-02   1.7262215e-04   4.9191082e-06   1.8409365e-04   4.1352394e-08   2.0841064e-02   2.2164993e-09  -2.5969127e+00
   7.1794286e+00   4.2219775e+00   4.4466406e-02   7.2661106e-04   7.7102591e-03   4.2281169e-03   1.9352002e-04   4.6897911e-05   1.7661671e-04   4.5964772e-08   1.3289195e-02   4.5441097e-10  -2.1235470e+00
   7.1786277e+00   4.2040226e+00   4.2467599e-02   1.3763322e-03   7.0892176e-03   4.8038259e-03   2.5861688e-04   3.3021076e-05   2.0988323e-04   1.0643522e-07   1.1077513e-02   5.0573650e-10  -2.1344475e+00
   6.9677942e+00   4.2594038e+00   4.3393107e-02   1.1139743e-03   1.2462887e-02   8.0769880e-03   1.4374861e-04   6.9752047e-05   1.5075111e-04   9.0282717e-08   2.2423569e-02   6.8522194e-10  -1.7782837e+00
   7.2549031e+00   4.1501734e+00   4.1232633e-02   1.4369762e-03   8.0557634e-03   4.0711543e-03   1.9809647e-04   1.3172890e-05   2.1934883e-04   1.4601691e-07   1.1368998e-02   1.0324076e-09  -2.2078716e+00
   7.1945537e+00   4.2227011e+00   4.6590213e-02   6.7244686e-04   8.7432487e-03   5.7778450e-03   1.8128629e-04   2.0399490e-05   1.5042694e-04   1.8709785e-07   1.6203150e-02   4.5387914e-10  -2.2064205e+00
   7.2376732e+00   4.1596866e+00   4.2400200e-02   1.2822372e-03   1.2483726e-02   3.1666618e-03   2.4064870e-04   1.3422169e-05   1.9282704e-04   1.3711073e-07   1.5710697e-02   1.1821069e-09  -2.3082373e+00
   7.1035875e+00   4.2384930e+00   4.7888472e-02   1.1424177e-03   7.9284488e-03   6.4463949e-03   2.0469176e-04   4.2361461e-05   1.5746607e-04   9.5994977e-08   1.6283277e-02   4.7867112e-10  -1.8735153e+00
   7.0995568e+00   4.2615380e+00   4.1920589e-02   7.0466300e-04   1.2023435e-02   5.4319086e-03   2.3160822e-04   5.3979347e-05   1.8239856e-04   8.1242614e-08   1.6216597e-02   3.1727900e-10  -2.0608888e+00
   7.3221931e+00   4.1111578e+00   4.2397671e-02   7.2068557e-04   6.9097495e-03   3.5156976e-03   2.7950413e-04   9.2391291e-06   1.6395214e-04   1.0382312e-07   1.0535559e-02   1.6363406e-09  -2.3057528e+00
   7.1412344e+00   4.1824172e+00   4.5641454e-02   1.4844785e-03   5.9702422e-03   1.0393476e-02   2.1741251e-04   1.8694907e-05   1.6027530e-04   1.5151925e-07   1.7783418e-02   1.1929222e-09  -1.9233173e+00
   6.7166175e+00   4.3646480e+00   4.2077575e-02   7.4758341e-04   9.3886015e-03   1.0099239e-02   1.7652692e-04   3.0285621e-04   1.8168345e-04   1.7579214e-07   1.8094721e-02   2.6757302e-10  -1.1973556e+00
   6.9015263e+00   4.2636545e+00   4.8368748e-02   8.6502167e-04   5.8766167e-03   1.1186045e-02   2.1190828e-04   4.9538018e-05   2.0003147e-04   1.0564489e-07   1.8396782e-02   6.3295038e-10  -1.4363696e+00
   7.0586602e+00   4.2526183e+00   4.5125598e-02   9.6033828e-04   1.2200516e-02   7.5041342e-03   2.0690743e-04   9.4576824e-05   1.8625367e-04   2.9536007e-08   1.9497567e-02   5.4208853e-10  -1.8997162e+00
   7.2870994e+00   4.1815093e+00   4.8896596e-02   7.7800521e-04   7.2008958e-03   7.1513366e-03   1.8081214e-04   9.9763450e-06   1.7921124e-04   1.4414024e-07   1.8352756e-02   8.0365462e-10  -2.2231602e+00
   7.1389939e+00   4.2125578e+00   4.2091419e-02   1.1337216e-03   9.9418027e-03   4.8632525e-03   2.0005074e-04   5.4219463e-05   1.6134631e-04   3.6136749e-08   1.4903291e-02   6.6941857e-10  -2.1293608e+00
   7.4714487e+00   4.0926876e+00   4.1362673e-02   8.9865674e-04   6.9758494e-03   2.9705946e-03   2.4968694e-04   6.4674935e-06   2.0038202e-04   4.6833267e-08   9.3014884e-03   1.3288093e-09  -2.6878553e+00
   7.0568546e+00   4.2258342e+00   4.0848370e-02   7.5436425e-04   4.6849819e-03   7.9177957e-03   2.5486026e-04   7.4218105e-05   1.8086536e-04   4.6469441e-08   1.0083476e-02   4.9590558e-10  -1.6705982e+00
   7.1378067e+00   4.2204011e+00   4.1041457e-02   6.8514420e-04   9.8830175e-03   1.0250026e-02   2.1251516e-04   2.9647959e-05   2.1178798e-04   2.6367138e-08   1.8950260e-02   6.3374979e-10  -2.1291054e+00
   6.7357488e+00   4.3286982e+00   4.6741718e-02   1.4622009e-03   1.0119503e-02   8.1498265e-03   1.6934058e-04   2.2094619e-04   1.4875847e-04   1.7244949e-07   1.8709627e-02   4.4707123e-10  -1.1837105e+00
   6.9641879e+00   4.2763881e+00   4.3357415e-02   7.7680608e-04   8.5427836e-03   6.7700990e-03   1.7807222e-04   7.8092090e-05   1.9469794e-04   6.3058878e-08   1.6329919e-02   4.0592586e-10  -1.6254492e+00
   7.2419935e+00   4.2184495e+00   4.1703378e-02   9.9024532e-04   6.2277600e-03   6.2662698e-03   2.3835030e-04   2.8706504e-05   2.1853515e-04   3.5917216e-08   1.3910993e-02   3.9647717e-10  -2.1730147e+00
   7.0289495e+00   4.2318824e+00   5.0990834e-02   9.2364309e-04   5.7784632e-03   9.7370671e-03   2.1259940e-04   2.5733110e-05   1.7166427e-04   1.6903698e-07   1.7276627e-02   6.7341595e-10  -1.6700972e+00
   7.1059080e+00   4.2090143e+00   4.3431231e-02   1.4231751e-03   5.4741286e-03   6.6472497e-03   2.6015971e-04   7.0417347e-05   1.5866473e-04   2.8640114e-08   1.0577275e-02   6.0419679e-10  -1.7979998e+00
   7.2932852e+00   4.1755753e+00   4.3286366e-02   1.5047497e-03   5.9344083e-03   9.2173625e-03   1.7560823e-04   1.8293475e-05   2.0308503e-04   4.5527385e-08   1.5755573e-02   7.7950940e-10  -2.2495709e+00
   6.9791024e+00   4.2471990e+00   4.0187512e-02   9.3223211e-04   1.0286874e-02   5.1341274e-03   1.7784023e-04   9.9278471e-05   1.5245851e-04   1.1698205e-07   1.4229940e-02   6.1685549e-10  -1.7771234e+00
   7.2066571e+00   4.2136691e+00   3.8157408e-02   1.1449960e-03   7.3147718e-03   7.4919293e-03   2.0340410e-04   3.3157797e-05   1.9444639e-04   4.5988889e-08   1.4395643e-02   4.9018167e-10  -2.1443387e+00
   6.9379683e+00   4.2580158e+00   4.1764060e-02   1.0537099e-03   7.5739801e-03   7.5638075e-03   2.5013658e-04   9.9735630e-05   2.1216662e-04   6.1896492e-08   1.3439609e-02   5.4176585e-10  -1.6411040e+00
   6.8046634e+00   4.3441714e+00   4.4403187e-02   1.0166901e-03   1.5096495e-02   6.1201994e-03   2.2052156e-04   1.3767743e-04   1.9505167e-04   1.5371918e-07   2.0464952e-02   2.5222662e-10  -1.6135307e+00
   7.2625610e+00   4.1585261e+00   4.5023842e-02   6.9113137e-04   5.8528243e-03   9.6792651e-03   2.2743279e-04   1.5174633e-05   1.5932076e-04   6.7905211e-08   1.6705957e-02   1.2127517e-09  -2.1489829e+00
   7.5538212e+00   4.0829243e+00   4.0918022e-02   7.8483974e-04   1.0024978e-02   4.8532251e-03   2.3148668e-04   4.4517757e-06   2.0771898e-04   3.9122212e-08   1.4882992e-02   1.8539281e-09  -2.8855649e+00
   6.9775097e+00   4.2589640e+00   4.6237961e-02   1.6617290e-03   7.1694283e-03   6.4602433e-03   2.0238978e-04   7.6873877e-05   1.6634878e-04   1.2784960e-07   1.3469064e-02   4.4799881e-10  -1.6496736e+00
   7.0256395e+00   4.2276701e+00   3.8595682e-02   1.2887069e-03   5.0830369e-03   5.6810456e-03   2.4867089e-04   5.1471100e-05   1.5478061e-04   1.9861696e-07   8.1932126e-03   4.2193762e-10  -1.6415017e+00
   7.2681843e+00   4.1713276e+00   3.9128796e-02   1.0349899e-03   9.1292004e-03   8.2347632e-03   2.1690984e-04   2.0054767e-05   2.2050470e-04   3.2665453e-08   1.6990377e-02   9.5899115e-10  -2.2232206e+00
   7.2084764e+00   4.1709573e+00   4.1661293e-02   1.3561685e-03   8.6896107e-03   4.8153137e-03   1.6367846e-04   1.5851286e-05   1.8303301e-04   1.7027712e-07   1.4976971e-02   1.0571759e-09  -2.1368243e+00
   6.8952720e+00   4.2517803e+00   4.7295222e-02   1.0495860e-03   8.7134862e-03   7.5798396e-03   1.9682046e-04   6.4206686e-05   1.6348984e-04   2.1134145e-07   1.6364597e-02   7.5106345e-10  -1.5790169e+00
   6.8785635e+00   4.2714663e+00   4.3005030e-02   1.2196093e-03   7.8392440e-03   4.5111988e-03   2.1381209e-04   1.2649170e-04   1.5620185e-04   1.5075230e-07   1.0799117e-02   4.4944236e-10  -1.4173656e+00
   7.0103238e+00   4.2253219e+00   4.3929681e-02   1.5594705e-03   7.9399552e-03   3.5257569e-03   2.4105724e-04   3.7417574e-05   1.6073412e-04   2.0287675e-07   1.2414665e-02   6.5198997e-10  -1.7174943e+00
   7.3478986e+00   4.1480389e+00   4.2361038e-02   1.4428690e-03   5.5793383e-03   4.8973778e-03   2.7223434e-04   1.5640153e-05   1.9577904e-04   7.6235386e-08   1.1343666e-02   8.5228007e-10  -2.2945382e+00
   7.3076149e+00   4.1793526e+00   3.9037129e-02   1.0491495e-03   8.0222831e-03   6.0575582e-03   1.6811692e-04   1.2042707e-05   2.0305856e-04   5.8467599e-08   1.4077415e-02   6.2624741e-10  -2.4153061e+00
   7.2643920e+00   4.1917991e+00   4.2952529e-02   7.8730456e-04   9.8837326e-03   4.1781102e-03   1.5833168e-04   1.6803851e-05   1.7163052e-04   4.8721315e-08   1.6312321e-02   6.5891929e-10  -2.2693742e+00
   7.4631985e+00   4.0945007e+00   4.0466468e-02   8.1360693e-04   6.8383910e-03   6.2479073e-03   2.1552245e-04   5.7646903e-06   1.9158706e-04   5.1230858e-08   1.4351224e-02   1.9374128e-09  -2.5539877e+00
   6.7687967e+00   4.2993520e+00   4.7325202e-02   1.0863880e-03   5.6096893e-03   9.0174269e-03   2.2036487e-04   1.1832699e-04   2.1425924e-04   1.0716232e-07   1.2950797e-02   4.2656155e-10  -1.1480739e+00
   7.2702800e+00   4.1910408e+00   3.9408196e-02   1.2577583e-03   9.7657192e-03   7.4392164e-03   1.9644799e-04   1.2360328e-05   1.6937910e-04   8.4420669e-08   1.6849342e-02   6.3992945e-10  -2.3402694e+00
   6.9169778e+00   4.2526908e+00   4.5347491e-02   8.5768502e-04   9.9480423e-03   4.4442944e-03   1.7121296e-04   6.0886387e-05   1.6506550e-04   2.4257801e-07   1.5943992e-02   6.9303798e-10  -1.6822197e+00
   7.0687189e+00   4.2541450e+00   4.7872513e-02   9.2405500e-04   5.3607492e-03   6.0405989e-03   1.9046685e-04   6.3944267e-05   1.6872414e-04   9.8125126e-08   1.3551324e-02   3.7115099e-10  -1.7056356e+00
   7.2991541e+00   4.1841454e+00   4.1611860e-02   8.1252850e-04   8.8800074e-03   3.8347460e-03   2.3616910e-04   2.5660675e-05   1.5378703e-04   6.7459368e-08   1.2346556e-02   5.4835201e-10  -2.3694028e+00
   7.1942293e+00   4.1654413e+00   4.4142805e-02   7.2464261e-04   8.5473331e-03   3.4058960e-03   1.9693026e-04   1.3120274e-05   1.8920184e-04   1.0435571e-07   1.4375713e-02   1.1856789e-09  -2.1750115e+00
   7.3349548e+00   4.1944658e+00   4.1383153e-02   8.0171446e-04   1.0421378e-02   4.8541454e-03   2.3345566e-04   2.1843888e-05   1.9525312e-04   3.1607077e-08   1.4749405e-02   4.6180453e-10  -2.5076813e+00
   7.3611585e+00   4.1559159e+00   4.0575557e-02   1.1519966e-03   1.0603869e-02   2.8000918e-03   1.8701594e-04   1.9880567e-05   1.9096174e-04   8.9317118e-08   1.4623087e-02   8.8736064e-10  -2.4897670e+00
   6.6451226e+00   4.4023175e+00   4.9145397e-02   8.8163201e-04   7.1793256e-03   1.4300784e-02   1.4895647e-04   4.4597879e-04   1.8098427e-04   1.4372009e-07   2.2291742e-02   2.2524592e-10  -9.7380051e-01
   7.1865197e+00   4.1749323e+00   4.3337713e-02   7.0814735e-04   8.0313851e-03   3.8083412e-03   1.9208145e-04   1.4365591e-05   1.5192886e-04   3.0784002e-07   1.2706403e-02   9.0653388e-10  -2.1314721e+00
   7.1232213e+00   4.1897014e+00   4.3835425e-02   6.8944995e-04   6.4061236e-03   6.5393999e-03   2.1440185e-04   2.9741614e-05   1.5944422e-04   1.0482176e-07   1.2417382e-02   8.4554435e-10  -1.9566925e+00
   6.7025896e+00   4.3331482e+00   4.2965564e-02   9.7156610e-04   7.0226095e-03   9.3133672e-03   2.3116989e-04   4.0983836e-04   2.1570257e-04   9.1303569e-08   1.3460262e-02   4.3780642e-10  -1.0614284e+00
   7.4084381e+00   4.1382525e+00   4.1752939e-02   1.3164817e-03   5.1374197e-03   7.3224183e-03   2.0984395e-04   7.8830555e-06   1.9252003e-04   3.1648523e-08   1.2400345e-02   8.8257044e-10  -2.4071823e+00
   6.9267208e+00   4.2728486e+00   5.1346130e-02   1.2415199e-03   1.0687986e-02   5.7139381e-03   2.0499004e-04   3.9121215e-05   1.4898180e-04   2.7544040e-07   1.8407918e-02   4.7667820e-10  -1.5830851e+00
   6.8802502e+00   4.2775493e+00   4.2126943e-02   1.3117670e-03   7.3971867e-03   9.6207697e-03   2.5442077e-04   1.1630281e-04   1.5396934e-04   1.6993249e-07   1.4494745e-02   4.8660895e-10  -1.4578892e+00
   7.2036000e+00   4.1687306e+00   3.9137871e-02   1.4196859e-03   8.8862879e-03   5.5381426e-03   2.0400990e-04   1.1453493e-05   1.8435333e-04   2.0091749e-07   1.2240614e-02   8.8314161e-10  -2.1709642e+00
   7.0904440e+00   4.2326056e+00   4.3016240e-02   8.0867841e-04   5.5877977e-03   7.7040573e-03   2.2441988e-04   2.1922851e-05   2.1529624e-04   1.0570218e-07   1.4576049e-02   4.8603829e-10  -1.7963269e+00
   7.3128094e+00   4.1514241e+00   4.0259116e-02   1.3313288e-03   9.3119131e-03   2.6676524e-03   1.7960838e-04   7.2362500e-06   1.8398529e-04   8.0721193e-08   1.2966578e-02   9.5729253e-10  -2.4115689e+00
   7.2224593e+00   4.1909300e+00   4.2634528e-02   1.4096477e-03   5.8190440e-03   5.9272025e-03   2.5260679e-04   2.9139754e-05   1.8299661e-04   2.7305334e-08   1.2406893e-02   6.2320970e-10  -2.0002537e+00
   6.8990267e+00   4.2934535e+00   4.9986154e-02   1.0293851e-03   1.0071925e-02   4.8676305e-03   2.4343394e-04   1.3599945e-04   1.7780226e-04   1.2396128e-07   1.6147469e-02   3.9944845e-10  -1.5264208e+00
   7.1514976e+00   4.2111326e+00   4.5911384e-02   1.2210885e-03   1.0184526e-02   2.2655424e-03   2.3980299e-04   5.8285993e-05   1.5012771e-04   2.5948390e-07   1.4992695e-02   6.8887338e-10  -2.0549939e+00
   7.2891738e+00   4.1247195e+00   4.1710464e-02   7.6344388e-04   5.2713820e-03   6.3290276e-03   2.4672157e-04   9.7745839e-06   2.2053863e-04   7.2451952e-08   9.7851827e-03   1.2815073e-09  -2.1737446e+00
   7.2731669e+00   4.2071773e+00   4.1557069e-02   8.1491426e-04   6.2668770e-03   6.3398264e-03   2.2384685e-04   3.0892004e-05   1.9678183e-04   3.3388438e-08   1.3103609e-02   4.2071521e-10  -2.1758531e+00
   7.0374726e+00   4.2611087e+00   4.2179051e-02   8.2322536e-04   1.1823933e-02   7.6225058e-03   1.8724459e-04   5.8537940e-05   1.8674080e-04   4.8781256e-08   2.0054611e-02   4.7360968e-10  -1.9736644e+00
   7.2251602e+00   4.1466808e+00   3.9209542e-02   1.1837793e-03   7.4351702e-03   4.9764455e-03   2.6086925e-04   1.2378288e-05   1.7572803e-04   1.5777415e-07   1.1857514e-02   1.2585107e-09  -2.2210422e+00
   7.2241185e+00   4.2160346e+00   4.0730019e-02   9.1585034e-04   4.9094987e-03   5.2210338e-03   2.4503792e-04   4.2327517e-05   1.7348735e-04   5.9479104e-08   9.9855361e-03   3.4309659e-10  -2.0356845e+00
   6.9892098e+00   4.2365076e+00   4.2290479e-02   8.0925474e-04   7.4300786e-03   6.0699714e-03   2.2304103e-04   4.7932989e-05   1.8466272e-04   1.8127297e-07   1.4273294e-02   6.5797614e-10  -1.7467083e+00
   6.8482058e+00   4.2882123e+00   4.5927927e-02   9.4600817e-04   1.0186790e-02   5.9293777e-03   1.9122086e-04   1.3362205e-04   1.9848019e-04   1.0440946e-07   1.7749884e-02   5.6907042e-10  -1.5329159e+00
   7.2122799e+00   4.2094410e+00   4.2816198e-02   1.0132461e-03   8.2328851e-03   7.3495525e-03   1.6215708e-04   3.9736821e-05   1.8729633e-04   5.8143295e-08   1.7144707e-02   6.1601305e-10  -2.0860022e+00
   7.3188935e+00   4.1784162e+00   4.5686955e-02   1.4653573e-03   8.6465972e-03   4.6303444e-03   2.2831786e-04   1.5425058e-05   1.6988532e-04   5.7270140e-08   1.4651551e-02   6.4122344e-10  -2.3172778e+00
   7.2056082e+00   4.1968782e+00   4.3041740e-02   7.0808135e-04   7.6252761e-03   6.8680520e-03   2.2784858e-04   2.4631814e-05   1.4965204e-04   4.9245705e-08   1.5743663e-02   7.0241076e-10  -2.0323646e+00
   6.9096623e+00   4.2521796e+00   3.9240037e-02   6.4852623e-04   7.8686554e-03   9.0465546e-03   1.8832895e-04   7.5413900e-05   1.9645271e-04   9.4679614e-08   1.4214431e-02   6.4292655e-10  -1.5210536e+00
   7.1731894e+00   4.1733448e+00   4.4516783e-02   7.9076509e-04   5.7484262e-03   4.1141201e-03   2.6713066e-04   2.0895746e-05   1.5212307e-04   7.0788863e-08   1.0989098e-02   8.8932117e-10  -1.9859618e+00
   7.1652438e+00   4.2024986e+00   3.8596459e-02   1.0125920e-03   9.9468611e-03   2.9780920e-03   1.9683363e-04   2.9053491e-05   1.8902358e-04   8.5432206e-08   1.2972258e-02   6.2205703e-10  -2.1292958e+00
   7.1330022e+00   4.2538641e+00   4.1742128e-02   1.3258628e-03   7.5172187e-03   8.1368398e-03   1.9114902e-04   5.1065430e-05   1.8324142e-04   4.1193193e-08   1.5455123e-02   3.2024019e-10  -1.8975002e+00
   7.3230379e+00   4.1548517e+00   4.0407064e-02   1.2145120e-03   6.6442287e-03   6.9848318e-03   2.0626796e-04   9.7688038e-06   2.0448284e-04   5.8187053e-08   1.2404727e-02   8.1879517e-10  -2.2308062e+00
   7.1968092e+00   4.1803328e+00   4.6389402e-02   1.4265660e-03   6.9383677e-03   5.5044830e-03   2.1231574e-04   1.3401756e-05   2.0984172e-04   1.1853965e-07   1.3147091e-02   8.0042962e-10  -2.0184540e+00
   6.9822011e+00   4.2200300e+00   4.3234375e-02   1.2690789e-03   6.8903650e-03   6.4776889e-03   2.6815586e-04   4.2403343e-05   2.1600562e-04   1.1494597e-07   1.2307226e-02   7.6687779e-10  -1.6776895e+00
   7.3626736e+00   4.1504023e+00   4.5954809e-02   7.6361047e-04   1.0318852e-02   3.8656984e-03   2.1549109e-04   1.0992168e-05   1.6280967e-04   8.1244561e-08   1.5896989e-02   9.9774401e-10  -2.5732049e+00
   7.1180386e+00   4.2261241e+00   4.4706301e-02   1.0882592e-03   9.2387008e-03   4.7274272e-03   1.8471069e-04   1.9235772e-05   1.9099199e-04   8.9707822e-08   1.5162239e-02   5.0689628e-10  -2.0247256e+00
   6.9352183e+00   4.2741399e+00   4.6473818e-02   1.2272011e-03   6.6692164e-03   8.9224411e-03   2.1704678e-04   1.3381859e-04   2.0645349e-04   5.7872976e-08   1.6386843e-02   5.1479083e-10  -1.5168814e+00
   7.2284593e+00   4.1765073e+00   4.2367434e-02   1.3986719e-03   5.1491345e-03   5.9632331e-03   2.0365317e-04   4.5250714e-05   1.9722973e-04   2.9471536e-08   1.0750251e-02   7.4001718e-10  -2.0199775e+00
   7.2643744e+00   4.2117460e+00   4.5241166e-02   6.9825904e-04   9.4963310e-03   9.4406107e-03   2.0440877e-04   2.0132285e-05   1.8413038e-04   4.1078447e-08   2.0734111e-02   5.4389487e-10  -2.2688020e+00
   7.2916304e+00   4.1543689e+00   4.4228536e-02   1.0458263e-03   1.0263529e-02   4.2439236e-03   2.3322723e-04   1.9829443e-05   1.8248985e-04   9.5575019e-08   1.4418015e-02   1.0630235e-09  -2.3826936e+00
   7.1123687e+00   4.1849826e+00   4.3330997e-02   1.4167924e-03   5.4586744e-03   5.3570545e-03   2.3819327e-04   1.8509808e-05   1.6094992e-04   2.1165895e-07   1.0060160e-02   7.6849923e-10  -1.7336127e+00
   7.0957520e+00   4.2415175e+00   3.8685656e-02   1.0237883e-03   8.6642523e-03   3.9624494e-03   1.9568974e-04   6.0572759e-05   1.7592620e-04   4.9106297e-08   1.1515397e-02   3.7000126e-10  -1.9718552e+00
   7.2464623e+00   4.2058465e+00   4.3477212e-02   8.2628880e-04   1.1132691e-02   6.3818055e-03   1.7083731e-04   2.2974692e-05   1.6992925e-04   4.2990088e-08   1.7684024e-02   5.6122321e-10  -2.3331277e+00
   7.1491709e+00   4.1853894e+00   3.9896813e-02   7.6968879e-04   6.6316266e-03   5.3655744e-03   2.1997721e-04   4.7005450e-05   1.8703350e-04   3.6410379e-08   1.0053465e-02   7.4257384e-10  -1.9394207e+00
   6.9398628e+00   4.2641919e+00   4.2370649e-02   8.7403282e-04   9.8110655e-03   4.9673678e-03   2.3652009e-04   6.9603279e-05   1.5720161e-04   1.9030296e-07   1.4761199e-02   4.9390419e-10  -1.7245911e+00
   6.8246758e+00   4.3246488e+00   4.2844426e-02   7.7751737e-04   1.1273810e-02   4.5052704e-03   2.2789572e-04   1.6196974e-04   1.7349850e-04   1.7003327e-07   1.6853946e-02   3.2085087e-10  -1.5500904e+00
   6.9357284e+00   4.2946624e+00   4.5570012e-02   8.5788171e-04   9.4907844e-03   9.7409700e-03   1.7450988e-04   1.1666162e-04   1.7822126e-04   3.9235334e-08   1.9984929e-02   3.9847114e-10  -1.6994753e+00
   7.3016724e+00   4.1872829e+00   4.2561464e-02   9.6410673e-04   1.0048597e-02   6.8238899e-03   1.7387223e-04   1.1446462e-05   2.1272380e-04   3.0730263e-08   1.6609208e-02   6.1142262e-10  -2.4065796e+00
   6.9702034e+00   4.3019718e+00   4.4424698e-02   8.0409423e-04   1.6589216e-02   6.7392233e-03   1.9450886e-04   1.1595514e-04   1.8883368e-04   9.4272208e-08   2.2912206e-02   3.3896537e-10  -1.9226003e+00
   7.1415043e+00   4.2500703e+00   4.2725503e-02   1.4818583e-03   8.2309927e-03   1.0550421e-02   1.6752866e-04   4.6694009e-05   2.1150993e-04   1.9834670e-08   1.7678881e-02   3.6068780e-10  -2.0147382e+00
   7.4677040e+00   4.1099719e+00   3.8859338e-02   9.6170103e-04   9.7329011e-03   3.1001781e-03   2.2963650e-04   3.6654004e-06   1.5085814e-04   9.5185729e-08   1.0782053e-02   1.0601048e-09  -2.7547231e+00
   7.0742616e+00   4.2268107e+00   4.8643370e-02   1.1186838e-03   1.1348044e-02   7.9699508e-03   1.8704383e-04   3.9967441e-05   1.5129907e-04   1.4173317e-07   2.2663982e-02   8.3875255e-10  -2.0080138e+00
   7.3120684e+00   4.1521631e+00   4.1013838e-02   1.0881484e-03   6.9757498e-03   6.1457222e-03   2.3106244e-04   1.1915596e-05   2.1130075e-04   4.8068838e-08   1.1120761e-02   8.0540652e-10  -2.2544723e+00
   7.1624028e+00   4.1919357e+00   4.2704563e-02   6.4246571e-04   5.3064420e-03   5.3184963e-03   2.4534229e-04   1.7814944e-05   1.8078652e-04   1.8145903e-07   1.0274327e-02   5.9615113e-10  -1.8176276e+00
   7.1013755e+00   4.2590415e+00   4.7787945e-02   8.0956246e-04   9.2819971e-03   5.1096374e-03   1.8454411e-04   5.4754714e-05   1.7450842e-04   1.0360536e-07   1.7075382e-02   3.5945452e-10  -1.9055162e+00
   7.3364486e+00   4.1181057e+00   3.9208961e-02   1.0671384e-03   6.2973825e-03   3.8574796e-03   2.4740508e-04   9.5251160e-06   1.8472487e-04   4.7854011e-08   1.0670556e-02   1.4301535e-09  -2.3445927e+00
   7.2171971e+00   4.1784279e+00   4.2251801e-02   1.2859550e-03   4.9091958e-03   6.8271353e-03   2.0289867e-04   3.5862133e-05   1.6813738e-04   3.9776612e-08   1.0754867e-02   7.0900959e-10  -2.0118703e+00
   7.0635982e+00   4.2089688e+00   4.2354751e-02   1.4001172e-03   6.5738467e-03   8.3073404e-03   1.8606879e-04   3.2381110e-05   2.1013664e-04   9.8371397e-08   1.6070436e-02   9.0771410e-10  -1.8223382e+00
   7.3210400e+00   4.1706594e+00   4.1374831e-02   7.2669653e-04   9.4423330e-03   3.4899683e-03   2.0161414e-04   9.7189050e-06   1.7873350e-04   4.9655230e-08   1.3243694e-02   6.6335404e-10  -2.4559399e+00
   7.1911855e+00   4.1832031e+00   4.3689112e-02   7.2000633e-04   1.6349008e-02   3.5803856e-03   1.5970196e-04   1.8273290e-05   1.5612721e-04   1.2756186e-07   2.1248440e-02   1.1428567e-09  -2.2874119e+00
   6.8882208e+00   4.2998978e+00   4.4600850e-02   9.0563547e-04   8.4620168e-03   8.3438907e-03   2.0937776e-04   1.6924892e-04   1.8097130e-04   9.9938519e-08   1.5208173e-02   3.6658032e-10  -1.5207921e+00
   7.4618964e+00   4.1154088e+00   3.7938882e-02   5.8326615e-04   9.8105310e-03   2.8084434e-03   2.2524947e-04   5.3421138e-06   1.5030171e-04   1.1495448e-07   1.2779151e-02   1.1838360e-09  -2.7232172e+00
   6.9764182e+00   4.2509060e+00   4.3405418e-02   6.9265742e-04   5.3384119e-03   7.0428863e-03   2.0095919e-04   9.0714493e-05   2.1234324e-04   3.6729665e-08   1.1164508e-02   4.6263729e-10  -1.5725754e+00
   7.2508282e+00   4.1985583e+00   4.3110230e-02   1.2294172e-03   1.1359573e-02   4.9320316e-03   2.1773533e-04   3.6774219e-05   1.5411319e-04   4.1275718e-08   1.6241341e-02   6.1978905e-10  -2.2937824e+00
   7.3731108e+00   4.1305532e+00   3.6548269e-02   1.0131510e-03   8.2481272e-03   4.1155373e-03   2.3515121e-04   7.4172968e-06   1.4954447e-04   6.3522749e-08   1.0326921e-02   9.4169739e-10  -2.5188376e+00
   7.1106784e+00   4.2298965e+00   4.7291506e-02   8.4594343e-04   9.4404299e-03   7.0647016e-03   2.0418186e-04   1.6217285e-05   1.7198266e-04   1.0969661e-07   1.7919125e-02   5.4134763e-10  -2.0563855e+00
   6.8064739e+00   4.3058928e+00   4.5795493e-02   9.7648092e-04   5.9314665e-03   7.9295101e-03   2.2612271e-04   1.8055258e-04   1.7219886e-04   1.3576173e-07   1.2787214e-02   3.7734097e-10  -1.2539005e+00
   7.4743984e+00   4.1093048e+00   3.7557563e-02   9.4490742e-04   7.9195006e-03   3.6794793e-03   2.3186503e-04   3.5960013e-06   1.7509837e-04   1.3487435e-07   1.0793221e-02   1.0918207e-09  -2.7476966e+00
   7.1253368e+00   4.2343731e+00   4.1368483e-02   1.0491385e-03   7.6663746e-03   3.3628504e-03   2.1130857e-04   5.7294466e-05   1.9958102e-04   4.3321501e-08   1.0669795e-02   3.6075919e-10  -1.9682013e+00
   7.6280236e+00   4.0595868e+00   3.9082183e-02   9.5939881e-04   9.3979483e-03   3.7305509e-03   2.3388231e-04   2.0039255e-06   1.5400018e-04   8.1118936e-08   1.2135930e-02   1.9379786e-09  -3.1221417e+00
   6.9939518e+00   4.2735373e+00   4.1048062e-02   1.2642516e-03   8.0134930e-03   9.2573287e-03   2.3523298e-04   6.3997056e-05   1.9491805e-04   4.0587107e-08   1.6495886e-02   3.6934993e-10  -1.6580710e+00
   7.1982773e+00   4.1873380e+00   4.0971261e-02   1.1605871e-03   8.4034457e-03   5.4067383e-03   2.2265850e-04   1.4887051e-05   1.5163105e-04   1.2027150e-07   1.1966799e-02   6.3422172e-10  -2.1229823e+00
   7.4993017e+00   4.1037822e+00   4.2108844e-02   1.1337052e-03   7.3335383e-03   4.4475775e-03   2.1060856e-04   9.9312971e-06   2.0899736e-04   3.6365522e-08   1.2461376e-02   1.3216325e-09  -2.6541477e+00
   7.4054001e+00   4.1685405e+00   4.0426171e-02   9.5450898e-04   7.2582423e-03   5.6030387e-03   1.9240288e-04   1.5109364e-05   1.7753085e-04   5.1006419e-08   1.2961519e-02   5.4596298e-10  -2.4392769e+00
   7.0964430e+00   4.2063741e+00   3.8705695e-02   1.0898133e-03   1.1422494e-02   5.1759545e-03   2.2902767e-04   1.6671962e-05   1.5268594e-04   1.6242637e-07   1.3993167e-02   6.8937154e-10  -2.0375448e+00
   7.2772715e+00   4.1840487e+00   4.4680188e-02   1.0111335e-03   7.3882670e-03   6.9058186e-03   2.2316008e-04   2.6215230e-05   1.9392094e-04   5.7939775e-08   1.5641836e-02   7.1651980e-10  -2.1461814e+00
   7.1875945e+00   4.1814163e+00   4.2723085e-02   1.1162398e-03   9.1748235e-03   3.1563890e-03   2.6251303e-04   4.2604213e-05   2.0891821e-04   7.2815073e-08   1.1301610e-02   7.7510706e-10  -2.1176041e+00
   7.2930661e+00   4.1553577e+00   4.8452313e-02   7.0480307e-04   7.8468096e-03   2.2641257e-03   2.1952786e-04   2.1602879e-05   1.9455294e-04   1.6641700e-07   1.3144423e-02   1.0214648e-09  -2.2877288e+00
   7.0455666e+00   4.2312039e+00   4.4909352e-02   9.1217291e-04   6.1721917e-03   5.3359707e-03   2.5823758e-04   6.6914927e-05   1.7477851e-04   1.1369611e-07   1.1487669e-02   5.2095526e-10  -1.6460707e+00
   7.1339303e+00   4.1989539e+00   4.4107868e-02   1.2251104e-03   8.5256024e-03   4.6224481e-03   1.8969987e-04   2.4405843e-05   1.7305069e-04   1.0626876e-07   1.4622872e-02   7.9367927e-10  -1.9992710e+00
   7.2412744e+00   4.1857908e+00   3.8808561e-02   1.1042761e-03   7.1364748e-03   5.7986898e-03   2.2423804e-04   1.6616307e-05   1.8735220e-04   1.0371992e-07   1.0841206e-02   5.3541241e-10  -2.1227811e+00
   7.0836659e+00   4.2040111e+00   4.4706279e-02   1.3375023e-03   9.1991333e-03   5.0243487e-03   1.9012762e-04   2.1390045e-05   1.6987587e-04   1.0758162e-07   1.6409091e-02   9.2135695e-10  -1.9190639e+00
   7.5689672e+00   4.0772643e+00   4.3681892e-02   1.1411466e-03   8.8771004e-03   5.7363387e-03   2.1443774e-04   3.4328247e-06   2.0220729e-04   3.7333295e-08   1.5037831e-02   1.9826591e-09  -2.9596978e+00
   7.2302493e+00   4.1738710e+00   4.2856398e-02   8.0926077e-04   6.5481418e-03   1.0753513e-02   1.6268421e-04   1.4460493e-05   1.6464457e-04   8.4213383e-08   1.7119373e-02   1.0063603e-09  -2.0948412e+00
   7.2606496e+00   4.1935822e+00   3.8082402e-02   8.2678185e-04   5.6436718e-03   5.8618577e-03   2.3887265e-04   3.1124769e-05   1.8123580e-04   2.9866062e-08   1.0888153e-02   4.8160675e-10  -2.1518595e+00
   6.7708055e+00   4.3096953e+00   4.2900506e-02   8.0310822e-04   8.7822181e-03   5.9784643e-03   1.9069683e-04   2.5194213e-04   1.7033088e-04   1.3762894e-07   1.4640277e-02   5.0876083e-10  -1.3023969e+00
   7.1015879e+00   4.2287313e+00   4.2529005e-02   1.1025964e-03   1.0787863e-02   7.1948461e-03   2.2292475e-04   1.5986772e-05   1.8209002e-04   1.6362670e-07   1.8275183e-02   5.7398166e-10  -2.1023305e+00
   6.8969453e+00   4.2691234e+00   4.4677246e-02   1.1452922e-03   6.3287417e-03   7.4250929e-03   2.1419312e-04   8.7042420e-05   1.9758056e-04   1.4033929e-07   1.5026100e-02   5.5057960e-10  -1.4374955e+00
   7.2840017e+00   4.1499812e+00   4.2859515e-02   7.5153276e-04   8.2613699e-03   4.4036595e-03   2.0010217e-04   8.9432183e-06   1.9081522e-04   4.9028342e-08   1.1821483e-02   9.5994854e-10  -2.3217723e+00
   6.9581795e+00   4.2742180e+00   4.0702419e-02   1.2284911e-03   9.5606114e-03   4.2430832e-03   1.7553490e-04   6.2147524e-05   1.9581892e-04   1.1840298e-07   1.4026122e-02   3.7020961e-10  -1.7829132e+00
   7.0878991e+00   4.2265790e+00   4.2007912e-02   1.1197145e-03   7.0174832e-03   5.5147117e-03   2.1755522e-04   2.7361829e-05   1.8864339e-04   6.4247753e-08   1.3469089e-02   5.2165782e-10  -1.8687318e+00
   7.3094734e+00   4.1404889e+00   4.2821907e-02   8.6658510e-04   7.6788127e-03   5.1275176e-03   1.7085316e-04   9.6868514e-06   2.1727863e-04   1.1061881e-07   1.3796194e-02   1.2498419e-09  -2.4135693e+00
   7.1279783e+00   4.1906138e+00   3.9098504e-02   8.8827209e-04   9.5287718e-03   4.7907597e-03   1.8880877e-04   1.8652428e-05   1.5488616e-04   1.1763088e-07   1.2286894e-02   7.6849016e-10  -2.0287306e+00
   7.0498127e+00   4.2341629e+00   4.4010573e-02   1.0953058e-03   7.8139471e-03   9.7201371e-03   2.2344655e-04   5.0358397e-05   1.8894366e-04   2.9414383e-08   1.7539645e-02   6.5020311e-10  -1.7815020e+00
   7.2698224e+00   4.1592486e+00   3.8508190e-02   8.6259674e-04   1.0336485e-02   3.7211638e-03   1.9913020e-04   1.4765918e-05   1.6538014e-04   1.5400446e-07   1.2954673e-02   9.3662730e-10  -2.4186008e+00
   7.5703434e+00   4.0995591e+00   4.2581972e-02   1.2193071e-03   1.3827414e-02   4.0367541e-03   1.8323773e-04   3.4863373e-06   1.9943211e-04   5.8604705e-08   2.0555657e-02   1.7181977e-09  -3.0048772e+00
   7.1093760e+00   4.2080477e+00   4.7194671e-02   7.2362687e-04   1.2363808e-02   4.0865093e-03   2.0829320e-04   2.2087942e-05   1.5306865e-04   2.9188265e-07   1.8905482e-02   8.7236471e-10  -2.0385476e+00
   7.4588606e+00   4.1128862e+00   4.2734717e-02   7.4505095e-04   7.8984467e-03   6.0246488e-03   2.0537363e-04   4.3579590e-06   1.7151752e-04   8.5759929e-08   1.4040495e-02   1.3239550e-09  -2.6711172e+00
   7.0914830e+00   4.2446198e+00   4.3928425e-02   1.5086525e-03   1.0200598e-02   7.5285324e-03   1.8054910e-04   7.2568448e-05   1.8302637e-04   1.0450538e-07   1.8913505e-02   5.3933389e-10  -1.9164374e+00
   7.0510666e+00   4.2747763e+00   4.8637210e-02   9.6956937e-04   8.2190503e-03   9.5677977e-03   2.1873459e-04   7.7016823e-05   1.5597842e-04   4.3392452e-08   1.9437615e-02   3.5870383e-10  -1.8112514e+00
   7.1576334e+00   4.2280304e+00   4.9542618e-02   9.2720403e-04   1.0330738e-02   7.4718631e-03   1.8027383e-04   2.5975282e-05   1.7600658e-04   4.4072355e-08   2.0397528e-02   5.5683635e-10  -2.1290741e+00
   7.4361175e+00   4.1294582e+00   4.3770022e-02   1.0595878e-03   9.2456937e-03   3.1619168e-03   1.9138954e-04   7.2952439e-06   1.8194832e-04   5.7219797e-08   1.2981047e-02   9.8974890e-10  -2.6112275e+00
   7.3928988e+00   4.1709065e+00   4.8087451e-02   1.3470381e-03   1.1496245e-02   6.3642047e-03   1.6146905e-04   1.8575281e-05   2.1680171e-04   2.8320014e-08   2.0896570e-02   8.0416023e-10  -2.6299337e+00
   7.4483712e+00   4.1262326e+00   4.1570185e-02   1.2249264e-03   7.8214194e-03   3.4619894e-03   2.2736321e-04   4.6767359e-06   1.9944166e-04   1.0367962e-07   1.2261935e-02   9.7707082e-10  -2.6952481e+00
   6.9948350e+00   4.2159440e+00   4.5956161e-02   1.2227068e-03   8.3138994e-03   4.8502315e-03   2.0869392e-04   3.2047423e-05   1.6504834e-04   1.7947865e-07   1.4247174e-02   8.9023606e-10  -1.7672665e+00
   6.8294070e+00   4.2885331e+00   4.5661131e-02   1.2208116e-03   8.8835262e-03   8.4326926e-03   2.3965831e-04   8.7113717e-05   1.8217153e-04   1.2833560e-07   1.6613915e-02   4.9627618e-10  -1.3445895e+00
   7.3534512e+00   4.1687050e+00   4.3475309e-02   7.5663874e-04   1.4738559e-02   7.0300561e-03   1.8944936e-04   7.8382168e-06   1.8805014e-04   8.8343940e-08   2.2041607e-02   9.0579852e-10  -2.6704456e+00
   7.2523798e+00   4.1752203e+00   4.6307512e-02   1.2863837e-03   1.1002351e-02   5.3893199e-03   1.5627053e-04   1.0764937e-05   1.9730356e-04   4.6492746e-08   2.0033147e-02   1.0650752e-09  -2.3619480e+00
   7.5538483e+00   4.0713022e+00   3.9262270e-02   1.2452079e-03   1.3125345e-02   3.8591956e-03   1.8349361e-04   2.9420895e-06   1.5832340e-04   8.4349742e-08   1.6930712e-02   2.5158716e-09  -2.9935032e+00
   7.0474590e+00   4.2329258e+00   4.0682930e-02   7.8361255e-04   1.0474068e-02   4.7157272e-03   1.8587374e-04   3.0408232e-05   2.0270614e-04   1.5312224e-07   1.3663359e-02   5.1401923e-10  -1.8813138e+00
   7.3656305e+00   4.1364001e+00   4.0570216e-02   1.0653946e-03   5.8294702e-03   6.2881314e-03   2.3409893e-04   1.0584005e-05   1.6771952e-04   4.2891736e-08   1.1837036e-02   1.0041668e-09  -2.3893906e+00
   6.8580539e+00   4.3002377e+00   4.5009646e-02   9.8105433e-04   9.8449581e-03   7.3232941e-03   1.9746030e-04   6.3623039e-05   1.9182364e-04   1.2953047e-07   1.7524367e-02   3.6939058e-10  -1.5094371e+00
   7.0293271e+00   4.2453620e+00   4.2588905e-02   1.1917528e-03   6.8058087e-03   6.2823252e-03   1.8143824e-04   2.8585697e-05   1.8102109e-04   1.0826602e-07   1.4376021e-02   4.7135595e-10  -1.7850739e+00
   7.4372705e+00   4.1124031e+00   4.3782194e-02   7.7980102e-04   8.5733528e-03   2.2592729e-03   2.3724902e-04   5.1294093e-06   2.1572511e-04   7.7020918e-08   1.0562637e-02   1.1150773e-09  -2.5902276e+00
   7.1472046e+00   4.1801348e+00   3.6426639e-02   8.8039208e-04   7.8710052e-03   5.4317353e-03   2.2080397e-04   1.7548745e-05   1.6989741e-04   2.1248387e-07   1.0745267e-02   7.8683893e-10  -2.0261852e+00
   7.0476256e+00   4.2406530e+00   4.4019854e-02   6.7322979e-04   1.5401128e-02   4.0887112e-03   1.8313908e-04   4.1055191e-05   1.7733258e-04   1.4102699e-07   2.0983835e-02   6.5837512e-10  -1.9916464e+00
   7.3603754e+00   4.1748275e+00   4.6726096e-02   7.0631459e-04   1.1569354e-02   3.2328497e-03   1.6439276e-04   1.0120649e-05   1.8275008e-04   1.9405285e-07   1.8058012e-02   7.1832059e-10  -2.5356089e+00
   7.2081713e+00   4.2079693e+00   4.2279718e-02   7.0042672e-04   1.4258983e-02   4.5393567e-03   2.1523849e-04   2.8923445e-05   2.1333583e-04   1.2686096e-07   1.9410461e-02   6.6572322e-10  -2.3089743e+00
   7.3189259e+00   4.1262333e+00   4.1853790e-02   8.0691406e-04   8.4894091e-03   3.1707763e-03   2.0060216e-04   1.1198717e-05   1.7241550e-04   1.0035829e-07   1.1824063e-02   1.3855352e-09  -2.3418700e+00
   7.3016787e+00   4.1881669e+00   4.6600062e-02   1.1466215e-03   1.4049290e-02   5.2898005e-03   1.8670086e-04   9.5422420e-06   1.6234452e-04   4.5658173e-08   2.2324810e-02   7.6941059e-10  -2.4804709e+00
   6.6957132e+00   4.3124434e+00   4.4691632e-02   7.6372987e-04   5.9913678e-03   1.1044745e-02   2.5364294e-04   2.4150458e-04   1.9727867e-04   1.5699257e-07   1.3456995e-02   5.2126955e-10  -1.0378020e+00
   7.4498175e+00   4.1307702e+00   4.2155764e-02   1.1284577e-03   9.9419749e-03   5.0751525e-03   2.3824286e-04   6.6067612e-06   2.0010502e-04   4.0380232e-08   1.4772452e-02   1.0157936e-09  -2.7183712e+00
   7.1798281e+00   4.1841727e+00   4.1627787e-02   1.3091469e-03   7.6184208e-03   3.4557568e-03   1.8975301e-04   1.7313550e-05   2.1610191e-04   8.1138881e-08   1.2651884e-02   8.0194022e-10  -2.1024194e+00
   7.0975345e+00   4.2610757e+00   4.6032890e-02   1.0650767e-03   1.3112306e-02   5.7614528e-03   1.8455052e-04   6.5800685e-05   1.5285568e-04   1.5278251e-07   2.0288858e-02   4.0537339e-10  -2.1316853e+00
   7.1937122e+00   4.1893029e+00   4.3717133e-02   9.4738224e-04   7.4579070e-03   3.5908967e-03   2.2148015e-04   1.5657884e-05   1.7739135e-04   1.7310263e-07   1.2330188e-02   6.7215343e-10  -2.1096369e+00
   7.0792561e+00   4.2733300e+00   5.0763097e-02   7.9088083e-04   1.0759502e-02   6.5280259e-03   2.0907944e-04   5.3188903e-05   1.9680641e-04   7.1809806e-08   1.9495847e-02   3.1772827e-10  -1.8959319e+00
   7.2956120e+00   4.1554790e+00   4.1394482e-02   8.4613380e-04   1.2534550e-02   3.5023538e-03   2.0667810e-04   1.0861223e-05   2.0525713e-04   1.8136409e-07   1.4447132e-02   9.7522428e-10  -2.4701698e+00
   7.0361793e+00   4.2320879e+00   4.6365253e-02   1.3174505e-03   8.5610491e-03   6.5746823e-03   2.3015935e-04   8.0636107e-05   1.8020969e-04   1.5349943e-07   1.5149568e-02   6.7710897e-10  -1.7694577e+00
   7.0757213e+00   4.2660446e+00   4.2030372e-02   8.9565836e-04   1.3466553e-02   7.0511457e-03   1.9567370e-04   7.6492925e-05   1.9513194e-04   1.0452473e-07   2.0753076e-02   4.1230174e-10  -2.1222185e+00
   7.1669128e+00   4.2218919e+00   4.2278713e-02   9.7428470e-04   6.8401165e-03   5.4268956e-03   1.9450778e-04   4.9619183e-05   1.6836829e-04   3.1927133e-08   1.1831513e-02   4.2283361e-10  -2.0243980e+00
   7.1812533e+00   4.2035831e+00   4.0068559e-02   7.8498700e-04   1.0567985e-02   4.4512136e-03   1.7555901e-04   1.6253137e-05   1.5829551e-04   9.0668925e-08   1.4655646e-02   6.0289034e-10  -2.2747675e+00
   7.2177687e+00   4.1712493e+00   4.3520559e-02   1.0162567e-03   7.3476715e-03   6.6634777e-03   2.2805557e-04   2.0335763e-05   2.1849164e-04   2.8016975e-08   1.4820668e-02   1.0131458e-09  -2.0978136e+00
   7.2771408e+00   4.1675642e+00   3.9053192e-02   1.0009175e-03   4.6124611e-03   7.5309315e-03   2.2901923e-04   2.1723911e-05   1.4925389e-04   6.4168688e-08   1.0805649e-02   6.9938674e-10  -2.1523331e+00
   6.8603540e+00   4.3041300e+00   4.6067911e-02   8.2854930e-04   7.8463288e-03   7.9966112e-03   1.7486469e-04   2.0028186e-04   1.6286942e-04   1.8118902e-07   1.7382387e-02   4.5205178e-10  -1.4627826e+00
   7.2431453e+00   4.1941356e+00   4.4875840e-02   1.3304824e-03   1.0355003e-02   5.4700331e-03   2.0573851e-04   1.1007383e-05   1.6724979e-04   2.1013740e-07   1.9335761e-02   7.5531142e-10  -2.2788553e+00
   7.0939271e+00   4.2728165e+00   4.7573599e-02   1.0680990e-03   1.1036880e-02   6.0331229e-03   2.0623608e-04   5.1462840e-05   1.5542813e-04   5.3528819e-08   2.0260319e-02   3.2186104e-10  -1.9299197e+00
   7.2264661e+00   4.1428210e+00   3.8493952e-02   1.0564764e-03   6.5620494e-03   5.0526799e-03   2.0912229e-04   1.3993120e-05   1.6160532e-04   7.0973585e-08   1.0417539e-02   1.2111509e-09  -2.1590008e+00
   7.3139303e+00   4.1455687e+00   3.7621198e-02   9.5183953e-04   5.8234234e-03   5.3751499e-03   2.1341226e-04   2.4981580e-05   2.1937813e-04   3.2512835e-08   1.0222807e-02   9.2564504e-10  -2.3141806e+00
   7.4122531e+00   4.1543356e+00   4.2629142e-02   8.9733168e-04   8.7623343e-03   2.9872193e-03   2.2403876e-04   7.6812270e-06   1.6129976e-04   8.8333907e-08   1.3648453e-02   7.1909805e-10  -2.5533679e+00
   7.1212749e+00   4.2251465e+00   3.7687167e-02   6.8775189e-04   8.4949663e-03   7.3871051e-03   2.4467174e-04   3.5595956e-05   2.0061525e-04   4.1961263e-08   1.3940500e-02   4.8956540e-10  -1.9506650e+00
   7.0895701e+00   4.1913128e+00   4.4975327e-02   6.5938225e-04   9.0917764e-03   5.1839232e-03   1.8214378e-04   2.8592791e-05   2.0493494e-04   7.8384900e-08   1.4047973e-02   9.9629484e-10  -1.9361854e+00
   7.1122659e+00   4.2393805e+00   4.2685676e-02   1.1648662e-03   7.5093719e-03   8.0458046e-03   1.9497495e-04   6.0809230e-05   1.8594474e-04   2.6305103e-08   1.5774199e-02   4.6788492e-10  -1.8875354e+00
   7.1946842e+00   4.2426504e+00   4.8337709e-02   1.4296600e-03   8.0953967e-03   6.4135629e-03   1.7664249e-04   4.7830638e-05   1.7428938e-04   3.2123857e-08   1.5868291e-02   3.3220714e-10  -2.0451078e+00
   7.5834992e+00   4.0829828e+00   4.2906514e-02   7.8739111e-04   1.0241921e-02   3.5141338e-03   2.0073397e-04   5.3599538e-06   2.1205722e-04   4.8512282e-08   1.4276424e-02   1.6661010e-09  -2.9918670e+00
   7.4668352e+00   4.1356902e+00   4.1834995e-02   1.5999523e-03   9.9437677e-03   3.0981559e-03   2.0222772e-04   1.4612224e-05   1.9989852e-04   3.8639848e-08   1.4284802e-02   9.1748513e-10  -2.7210641e+00
   7.2033118e+00   4.1955698e+00   4.0016504e-02   1.1265566e-03   7.3059957e-03   8.7315203e-03   2.0835275e-04   1.4115673e-05   1.7503446e-04   6.6905756e-08   1.3579957e-02   5.8974275e-10  -2.0818614e+00
   7.2163501e+00   4.2151087e+00   4.1319616e-02   1.0625057e-03   4.4350263e-03   7.8409364e-03   1.9624076e-04   4.7438656e-05   1.7461555e-04   3.6747954e-08   1.3031130e-02   4.5322496e-10  -1.9759216e+00
   7.1641119e+00   4.1530837e+00   4.2039787e-02   1.1339397e-03   7.7626569e-03   3.5084436e-03   2.9089081e-04   2.1003341e-05   1.5844470e-04   1.3765638e-07   9.6964931e-03   1.1402517e-09  -2.0685649e+00
   7.3596714e+00   4.1413435e+00   4.4563463e-02   9.6159148e-04   9.5346900e-03   3.9150429e-03   1.9814827e-04   1.2814889e-05   1.9673815e-04   4.4798828e-08   1.3806903e-02   1.0527694e-09  -2.4505891e+00
   7.3960303e+00   4.1331474e+00   4.6330118e-02   1.1447738e-03   1.1346303e-02   5.4448645e-03   1.9089379e-04   7.3649293e-06   1.5870840e-04   7.1804821e-08   2.0627729e-02   1.5406023e-09  -2.5465078e+00
   7.1434553e+00   4.2275227e+00   4.4391947e-02   1.1447676e-03   5.5130714e-03   6.1650192e-03   2.3250948e-04   3.7740387e-05   1.5621092e-04   1.0531077e-07   1.3390586e-02   4.4680101e-10  -1.8893580e+00
   7.0754150e+00   4.2433631e+00   4.1971411e-02   1.3827156e-03   6.4223913e-03   3.8016263e-03   2.1903477e-04   7.6048924e-05   1.7054547e-04   1.0466341e-07   9.6451657e-03   3.4428064e-10  -1.8503825e+00
   6.9536557e+00   4.2744098e+00   4.2574886e-02   8.2865507e-04   8.0385215e-03   8.9848044e-03   2.0971888e-04   8.5725890e-05   1.5023171e-04   9.1700805e-08   1.4537439e-02   3.8210283e-10  -1.5745560e+00
   7.3020567e+00   4.1986131e+00   4.4001369e-02   9.5514457e-04   4.4746540e-03   6.0537312e-03   1.9544244e-04   3.5557026e-05   2.1753020e-04   3.9758940e-08   1.2845531e-02   4.6399014e-10  -2.0955094e+00
   7.2358435e+00   4.2039028e+00   4.1540084e-02   9.7959079e-04   1.0024508e-02   4.0061064e-03   1.8144392e-04   2.7219251e-05   1.8470613e-04   4.4619417e-08   1.4778695e-02   5.4026381e-10  -2.2374238e+00
   7.1964469e+00   4.1981322e+00   4.0284795e-02   8.2730270e-04   9.4267084e-03   5.1793974e-03   2.0051243e-04   4.5335934e-05   1.5952909e-04   8.9513376e-08   1.5336220e-02   7.4527203e-10  -2.2137385e+00
   7.0988497e+00   4.1907220e+00   4.3041755e-02   1.0516095e-03   4.9247484e-03   9.9423830e-03   2.1609530e-04   3.4008364e-05   1.8516917e-04   7.9349476e-08   1.2965355e-02   9.1433166e-10  -1.7822479e+00
   7.1790454e+00   4.1774952e+00   4.3939229e-02   9.1455310e-04   7.1075874e-03   3.4901693e-03   2.7741131e-04   2.8220338e-05   1.6175369e-04   2.6652412e-07   1.0756963e-02   7.9864788e-10  -2.0158430e+00
   7.0681052e+00   4.2331472e+00   4.1521032e-02   1.1003023e-03   1.2857945e-02   7.9257036e-03   2.1297211e-04   5.3057389e-05   2.1708005e-04   1.0150461e-07   2.0242914e-02   7.0038091e-10  -1.9883212e+00
   7.3547302e+00   4.1497206e+00   4.2693164e-02   9.2546278e-04   3.9817521e-03   6.3853150e-03   2.4893886e-04   1.1397335e-05   1.9364700e-04   6.0461576e-08   1.1819896e-02   8.3586811e-10  -2.1955575e+00
   7.1483637e+00   4.2417772e+00   4.1383578e-02   8.9269454e-04   6.0777455e-03   4.8166556e-03   1.9357764e-04   5.8191472e-05   2.0888529e-04   5.0267887e-08   1.1120165e-02   3.0725370e-10  -1.9118469e+00
   6.8053566e+00   4.2912968e+00   4.6440384e-02   8.6901375e-04   8.5711568e-03   7.6041420e-03   1.9343818e-04   1.3539301e-04   1.5528022e-04   2.2274033e-07   1.6045922e-02   5.5226139e-10  -1.3205508e+00
   7.1399931e+00   4.2151123e+00   4.6336061e-02   8.7444337e-04   1.0568818e-02   3.6483367e-03   2.2069728e-04   2.6443803e-05   1.5003670e-04   2.4581894e-07   1.4740022e-02   5.7059636e-10  -2.1236225e+00
   7.1273067e+00   4.2107567e+00   4.3554978e-02   7.5061734e-04   6.4306343e-03   4.7863321e-03   2.6437817e-04   3.4843850e-05   1.5222015e-04   1.3870497e-07   1.0724071e-02   5.1034448e-10  -1.8650308e+00
   6.9295807e+00   4.3191729e+00   4.6117752e-02   1.3124568e-03   7.8945611e-03   7.8757047e-03   2.1397327e-04   1.5011780e-04   2.0138926e-04   6.5650018e-08   1.6697684e-02   2.3829025e-10  -1.4724310e+00
   7.1573244e+00   4.2213261e+00   4.1625924e-02   1.4316214e-03   6.8913669e-03   8.3569186e-03   1.9696339e-04   2.1355887e-05   1.8506181e-04   4.0534295e-08   1.5672192e-02   5.0553361e-10  -1.9216185e+00
   7.3098039e+00   4.1853084e+00   3.9530144e-02   1.0459700e-03   1.2228930e-02   3.5494903e-03   1.9543065e-04   1.6777105e-05   1.5650457e-04   9.3392180e-08   1.5157365e-02   5.8877542e-10  -2.4975770e+00
   6.9621222e+00   4.2784296e+00   4.4727809e-02   1.4481318e-03   6.4731868e-03   1.1873979e-02   1.9874803e-04   9.7182769e-05   1.6584905e-04   3.4050143e-08   1.9318145e-02   4.6145948e-10  -1.5984516e+00
   7.5178118e+00   4.0873784e+00   4.3347613e-02   1.0321844e-03   6.7743050e-03   4.9502012e-03   2.0723229e-04   5.4037483e-06   1.9020045e-04   5.0631262e-08   1.4716634e-02   1.9779650e-09  -2.7258964e+00
   7.2472901e+00   4.2044240e+00   4.7810787e-02   1.3642769e-03   1.0387650e-02   2.6089335e-03   2.1477417e-04   1.9298492e-05   1.8822463e-04   1.3138508e-07   1.5250762e-02   5.1538895e-10  -2.2565984e+00
   7.2576470e+00   4.1623826e+00   3.9873936e-02   1.3164056e-03   9.5392490e-03   2.8434376e-03   1.9741233e-04   1.6522443e-05   1.9410737e-04   6.5200529e-08   1.2159568e-02   8.8644160e-10  -2.2779581e+00
   7.1317726e+00   4.1874136e+00   4.1696542e-02   1.4603445e-03   6.0340413e-03   6.1230230e-03   2.4725460e-04   1.6995573e-05   2.0216763e-04   8.3540814e-08   1.1991483e-02   8.1037599e-10  -1.9639413e+00
   7.1219276e+00   4.2068946e+00   4.8048894e-02   7.6405027e-04   1.0088827e-02   5.1829255e-03   1.6101886e-04   3.9099300e-05   2.0946783e-04   4.7115246e-08   1.6762681e-02   8.1349348e-10  -1.9663387e+00
   7.1448543e+00   4.2206623e+00   4.0081646e-02   1.0168130e-03   7.5050179e-03   5.2822920e-03   2.2354679e-04   5.5898440e-05   1.6805295e-04   6.0081598e-08   1.2489705e-02   4.9943985e-10  -2.0857764e+00
   7.3743133e+00   4.1616704e+00   4.6725694e-02   1.2899741e-03   9.6357836e-03   2.6232153e-03   2.2371414e-04   1.2552307e-05   1.5532592e-04   7.5652836e-08   1.5382360e-02   7.8532333e-10  -2.4577198e+00
   7.4690614e+00   4.1196289e+00   3.8612545e-02   7.0902852e-04   6.1226997e-03   5.4566518e-03   2.5754120e-04   5.3223786e-06   1.9378220e-04   4.9678258e-08   1.1745158e-02   1.0092535e-09  -2.5474267e+00
   7.2323261e+00   4.1880190e+00   4.5128810e-02   1.4866137e-03   1.0192581e-02   4.6356282e-03   2.0357389e-04   3.3878998e-05   2.0053447e-04   6.8998621e-08   1.6569682e-02   8.2175566e-10  -2.3470509e+00
   7.1279298e+00   4.2564363e+00   4.4019465e-02   1.0464595e-03   1.3459429e-02   5.9069510e-03   2.0070845e-04   3.5372775e-05   2.0905693e-04   6.9777365e-08   2.1859936e-02   3.9616729e-10  -2.1577890e+00
   7.2222163e+00   4.2101612e+00   4.9529446e-02   8.7114665e-04   1.0117497e-02   6.9856965e-03   2.1404072e-04   1.4518883e-05   1.6844295e-04   6.1132364e-08   1.9771001e-02   5.9984467e-10  -2.2864260e+00
   7.4758420e+00   4.1076649e+00   4.0679002e-02   1.1894692e-03   7.1603934e-03   2.9171533e-03   2.7757755e-04   8.2699298e-06   2.1010576e-04   7.2586494e-08   8.9227554e-03   9.5996661e-10  -2.6652384e+00
   7.0176096e+00   4.2765651e+00   5.0799532e-02   1.2259089e-03   8.6451955e-03   5.9550989e-03   2.0409157e-04   5.4219266e-05   2.0129596e-04   1.4556238e-07   1.7937821e-02   3.4984531e-10  -1.8065868e+00
   7.3711885e+00   4.1277627e+00   4.9562040e-02   7.8987421e-04   5.9132444e-03   6.2750097e-03   1.5890730e-04   6.4271637e-06   1.5925390e-04   5.8059762e-08   1.6797966e-02   1.5850333e-09  -2.3583619e+00
   7.0695358e+00   4.2308479e+00   3.8703914e-02   8.5692409e-04   5.6912795e-03   6.0287326e-03   2.1171145e-04   6.9963106e-05   1.7396078e-04   4.0311876e-08   1.0303122e-02   4.5225976e-10  -1.7263487e+00
   7.4694944e+00   4.1745416e+00   4.2336824e-02   1.6009903e-03   1.0171749e-02   5.0500206e-03   1.8774298e-04   1.6357520e-05   1.7253381e-04   3.3310854e-08   1.6446481e-02   4.9840931e-10  -2.6892377e+00
   7.0343500e+00   4.2521767e+00   3.9304971e-02   1.2019083e-03   7.3595115e-03   7.7676817e-03   2.5886234e-04   7.9715532e-05   1.7003208e-04   3.5555827e-08   1.3130260e-02   4.1786956e-10  -1.7697180e+00
   6.8164144e+00   4.3145273e+00   4.3407681e-02   1.1485890e-03   1.1892667e-02   8.1697652e-03   1.8536301e-04   1.9061131e-04   2.1387228e-04   7.0142971e-08   2.0375896e-02   4.6687493e-10  -1.4918159e+00
   7.6992921e+00   4.0803820e+00   4.0932348e-02   8.1399841e-04   1.4558407e-02   3.9479777e-03   1.9330284e-04   1.8658496e-06   1.9653418e-04   5.3479395e-08   2.0065159e-02   1.6730879e-09  -3.2938991e+00
   7.0153501e+00   4.2943811e+00   4.8578721e-02   8.9022276e-04   6.8011903e-03   1.0158190e-02   1.5100321e-04   1.0984115e-04   1.8469364e-04   6.8505512e-08   1.8875242e-02   2.9628668e-10  -1.6939967e+00
   7.0782708e+00   4.2394077e+00   4.4823199e-02   1.4238435e-03   6.5151946e-03   9.0224471e-03   1.5096426e-04   7.7924860e-05   2.1603713e-04   2.5226023e-08   1.7468296e-02   5.9693490e-10  -1.7857685e+00
   7.4310767e+00   4.1018303e+00   4.1433635e-02   6.0812418e-04   5.4286827e-03   4.0735513e-03   1.9097749e-04   6.9728984e-06   1.5714358e-04   7.0752601e-08   1.0684631e-02   1.4731557e-09  -2.3777074e+00
   7.1029334e+00   4.2006067e+00   4.7704851e-02   1.5322473e-03   5.6799734e-03   5.6378686e-03   2.6247626e-04   2.6351796e-05   1.8851701e-04   1.4728126e-07   1.1901915e-02   7.0385114e-10  -1.7889956e+00
   6.9835560e+00   4.2787978e+00   4.0504283e-02   6.7398671e-04   7.6808234e-03   1.1843927e-02   1.9149048e-04   9.2049397e-05   2.0946637e-04   9.0847906e-08   1.8233884e-02   3.9874371e-10  -1.6608244e+00
   7.5231015e+00   4.0587813e+00   3.9802903e-02   1.5073062e-03   7.0401159e-03   5.2485492e-03   2.0919407e-04   3.6998127e-06   2.0177913e-04   5.0035935e-08   1.0444959e-02   2.2916919e-09  -2.6790607e+00
   7.1121541e+00   4.2253435e+00   4.9352756e-02   1.6484816e-03   9.0584774e-03   6.0246452e-03   1.7991764e-04   3.4957156e-05   2.2067106e-04   9.0688100e-08   1.7530387e-02   6.1760576e-10  -2.0365533e+00
   7.0510095e+00   4.2496757e+00   4.5232920e-02   7.8163070e-04   7.7179210e-03   1.0241536e-02   2.2048764e-04   7.8925547e-05   1.9283282e-04   4.1625226e-08   1.8489643e-02   5.4725464e-10  -1.7576068e+00
   7.0226118e+00   4.2076039e+00   4.0867452e-02   8.1163877e-04   4.1642794e-03   8.7187113e-03   2.4890731e-04   5.9263552e-05   1.9793782e-04   4.7153042e-08   9.8296437e-03   7.1908735e-10  -1.6019309e+00
   7.3079286e+00   4.1720077e+00   4.3174439e-02   1.0787256e-03   8.4595494e-03   5.9194380e-03   1.8373537e-04   2.5160566e-05   1.7739015e-04   4.1004835e-08   1.4263012e-02   7.4846646e-10  -2.4197715e+00
   6.8841884e+00   4.2685200e+00   3.9705948e-02   1.4668622e-03   9.2635815e-03   5.0051357e-03   2.4482432e-04   7.8746021e-05   1.7626610e-04   1.5742282e-07   1.2433981e-02   4.7297882e-10  -1.4912470e+00
   7.0584503e+00   4.2293810e+00   4.3296625e-02   1.1994849e-03   9.3217114e-03   4.3250000e-03   1.7241820e-04   2.9663312e-05   1.9196685e-04   1.1292169e-07   1.4227015e-02   5.6411754e-10  -1.9806634e+00
   7.1999336e+00   4.2062289e+00   3.9506862e-02   1.0753363e-03   8.9200924e-03   5.2088122e-03   2.2207689e-04   2.3205634e-05   1.6573256e-04   1.5547974e-07   1.3182764e-02   5.0734983e-10  -2.1411248e+00
   7.1311904e+00   4.2113145e+00   4.3531811e-02   8.7004615e-04   8.8158553e-03   5.7832180e-03   1.5868427e-04   3.5431468e-05   1.7354260e-04   5.8534655e-08   1.6692525e-02   7.3924935e-10  -1.9577543e+00
   7.3507965e+00   4.1455792e+00   4.0137039e-02   9.5409534e-04   9.9723141e-03   2.9151573e-03   2.6691647e-04   1.5670479e-05   2.2017220e-04   8.9813887e-08   1.2088434e-02   9.0341769e-10  -2.5300213e+00
   7.2136185e+00   4.1749863e+00   3.7066927e-02   1.0394410e-03   9.8471837e-03   6.1660372e-03   2.1750607e-04   1.6555987e-05   1.7608741e-04   6.6840385e-08   1.3188645e-02   8.2219811e-10  -2.1867234e+00
   7.0732010e+00   4.2137252e+00   4.1918366e-02   7.3570410e-04   1.2523781e-02   4.6770802e-03   2.1481366e-04   2.2664342e-05   2.0536114e-04   9.4581009e-08   1.7413709e-02   8.1318264e-10  -2.0046749e+00
   7.1151378e+00   4.1973944e+00   3.6029553e-02   1.0714968e-03   8.3027555e-03   5.7959250e-03   2.2803924e-04   2.2727297e-05   1.6718235e-04   1.1390339e-07   9.8068974e-03   5.7717303e-10  -2.0252543e+00
   7.1126948e+00   4.2215653e+00   4.3774200e-02   1.4050899e-03   7.6196934e-03   8.4001492e-03   2.3023673e-04   5.7750664e-05   1.8232403e-04   4.9583755e-08   1.5408022e-02   6.1754926e-10  -1.8509950e+00
   7.3909568e+00   4.1580153e+00   4.8310821e-02   7.8610216e-04   1.1995599e-02   4.5590441e-03   1.7899133e-04   1.3376960e-05   2.1715457e-04   6.6492763e-08   1.8740663e-02   9.1321686e-10  -2.6101102e+00
   7.2227414e+00   4.1846087e+00   3.9758280e-02   6.9072596e-04   5.9235695e-03   6.0425788e-03   2.0951749e-04   4.1178894e-05   1.7239755e-04   6.7319490e-08   1.0860584e-02   6.4845165e-10  -2.1534837e+00
   7.4248773e+00   4.1317259e+00   4.5391882e-02   9.5201780e-04   8.0847573e-03   4.9432948e-03   2.1721078e-04   5.6729905e-06   1.5126213e-04   1.1536363e-07   1.4751001e-02   1.0948932e-09  -2.5127575e+00
   7.1698593e+00   4.1814503e+00   4.3547481e-02   1.0645974e-03   6.6905975e-03   7.9631156e-03   2.2056206e-04   2.0334935e-05   1.8800745e-04   4.5953850e-08   1.3691122e-02   8.8252560e-10  -1.9354780e+00
   6.7494573e+00   4.3670503e+00   5.3899194e-02   1.0018737e-03   6.6327136e-03   1.0932319e-02   1.8596945e-04   3.0836736e-04   1.8954420e-04   8.1159453e-08   2.0018605e-02   2.4980362e-10  -1.1428993e+00
   7.1741348e+00   4.1853086e+00   4.0864812e-02   1.2975233e-03   5.9423119e-03   3.2719678e-03   2.0855510e-04   4.2517437e-05   1.8999264e-04   1.2950673e-07   9.5682007e-03   6.8474324e-10  -1.9929607e+00
   6.7992892e+00   4.2963477e+00   4.8033489e-02   8.7333043e-04   7.8953680e-03   1.0001661e-02   2.0408295e-04   1.0220349e-04   1.8258072e-04   1.8728127e-07   1.9033957e-02   5.5509988e-10  -1.3038943e+00
   7.1229325e+00   4.2102152e+00   4.2402837e-02   1.0578532e-03   1.0529255e-02   4.4897570e-03   2.0685303e-04   2.4712421e-05   1.5337771e-04   2.5324330e-07   1.5079143e-02   6.6806728e-10  -2.0058303e+00
   7.1496589e+00   4.1947418e+00   4.2787125e-02   8.2652299e-04   7.3435076e-03   4.6728573e-03   1.9517725e-04   2.6612763e-05   2.0991944e-04   4.5497296e-08   1.3532611e-02   7.8299314e-10  -1.9835649e+00
   7.2484626e+00   4.2070099e+00   4.5986068e-02   1.1687526e-03   4.6290889e-03   8.5367382e-03   2.2138897e-04   2.3636237e-05   1.5401607e-04   8.2395612e-08   1.5485946e-02   5.1046660e-10  -2.0206779e+00
   7.2486212e+00   4.1986782e+00   4.1313293e-02   1.0604012e-03   1.0510105e-02   3.8755932e-03   2.1793778e-04   3.0464484e-05   1.6230705e-04   3.6573686e-08   1.2776504e-02   4.9567062e-10  -2.3184544e+00
   6.9975887e+00   4.2245219e+00   4.2223375e-02   1.2736686e-03   5.9858426e-03   5.0646057e-03   2.4534726e-04   4.6782946e-05   1.8866904e-04   1.3096485e-07   1.0241686e-02   5.9025511e-10  -1.5765352e+00
   7.0922849e+00   4.1926121e+00   3.6976976e-02   9.7499057e-04   4.6585147e-03   6.1575679e-03   2.3434146e-04   6.1520927e-05   1.8678346e-04   1.0217530e-07   9.0225950e-03   7.4939026e-10  -1.7571631e+00
   7.1716134e+00   4.2211033e+00   4.3659682e-02   7.9266501e-04   5.7417323e-03   6.6277541e-03   2.2766190e-04   5.3902080e-05   2.1121769e-04   3.1329084e-08   1.1742012e-02   4.2174261e-10  -1.9764946e+00
   6.9868869e+00   4.2522911e+00   4.6941633e-02   1.0450734e-03   7.9841509e-03   6.4027041e-03   1.7165109e-04   3.0441149e-05   1.5466525e-04   1.3488456e-07   1.6681253e-02   5.3306475e-10  -1.6302577e+00
   7.5010263e+00   4.0929228e+00   4.1913629e-02   1.2502793e-03   7.2111239e-03   3.1404710e-03   1.9574272e-04   6.0403996e-06   1.5215222e-04   5.6684291e-08   1.1635827e-02   1.5145971e-09  -2.6299983e+00
   7.1148643e+00   4.1955933e+00   4.3761382e-02   7.7074947e-04   1.1217292e-02   5.8869743e-03   1.8580078e-04   1.9585536e-05   1.8834387e-04   1.3861972e-07   1.9118449e-02   1.0875313e-09  -2.0827763e+00
   7.4364369e+00   4.1526124e+00   4.0134340e-02   1.3956995e-03   8.4221444e-03   3.2067840e-03   2.2060483e-04   1.6282938e-05   1.7384650e-04   6.8515438e-08   1.1678739e-02   6.2087259e-10  -2.6838020e+00
   7.1976498e+00   4.2040982e+00   4.6521084e-02   1.4942135e-03   7.8513390e-03   7.2080021e-03   1.7731836e-04   3.4169347e-05   1.7847270e-04   5.4833694e-08   1.6782779e-02   6.7708175e-10  -2.0175323e+00
   7.3270364e+00   4.1529193e+00   4.4167639e-02   6.7162959e-04   6.4915565e-03   5.2205666e-03   2.7804829e-04   1.1374218e-05   1.9025461e-04   4.0080625e-08   1.1678183e-02   8.1290753e-10  -2.3172785e+00
   7.4066882e+00   4.1700429e+00   4.1161730e-02   6.4587062e-04   9.0666592e-03   2.1701896e-03   1.9705041e-04   1.7925744e-05   1.5504626e-04   1.3541641e-07   1.2678277e-02   5.3785741e-10  -2.5260670e+00
   7.0070934e+00   4.2649378e+00   4.2469682e-02   9.2978841e-04   1.0723467e-02   6.2130575e-03   1.8991395e-04   3.5538163e-05   2.1343224e-04   1.1536752e-07   1.7103801e-02   4.0037754e-10  -1.8220402e+00
   7.4709961e+00   4.1322740e+00   4.2836283e-02   1.0982593e-03   5.8037638e-03   5.4651065e-03   1.6983090e-04   5.4397425e-06   2.0286343e-04   4.3351655e-08   1.3537313e-02   9.1416189e-10  -2.5503450e+00
   7.3247471e+00   4.1689965e+00   4.6785441e-02   1.3076296e-03   7.4185207e-03   4.4008339e-03   2.5120302e-04   1.8096200e-05   1.9872652e-04   3.9796659e-08   1.3293148e-02   7.0408015e-10  -2.3751535e+00
   6.9255675e+00   4.3145505e+00   4.6918887e-02   9.9076177e-04   6.7811814e-03   9.8988850e-03   1.9072494e-04   1.1958541e-04   1.8581173e-04   5.8623835e-08   1.8155798e-02   2.6784380e-10  -1.5490651e+00
   7.1263134e+00   4.1926561e+00   3.9522430e-02   7.5023942e-04   4.9303624e-03   9.3217453e-03   2.3806164e-04   2.9178979e-05   1.7137140e-04   1.2363636e-07   1.3518278e-02   8.5485325e-10  -1.8275934e+00
   7.1291166e+00   4.2468213e+00   4.5885195e-02   1.0486540e-03   8.9316290e-03   4.8857147e-03   2.0666855e-04   3.5793317e-05   1.6727153e-04   2.0608420e-07   1.7261668e-02   4.0387595e-10  -2.0591577e+00
   7.0258481e+00   4.2389149e+00   4.5377014e-02   1.3060239e-03   5.3002150e-03   7.3162462e-03   2.7952229e-04   4.2953973e-05   1.7906200e-04   7.1612082e-08   1.2261509e-02   4.7072676e-10  -1.6004194e+00
   7.2671606e+00   4.1559610e+00   4.3664460e-02   7.2303066e-04   1.1526839e-02   6.8529673e-03   2.0342468e-04   1.1271036e-05   1.5767068e-04   1.0311196e-07   2.0531125e-02   1.4604569e-09  -2.3433382e+00
   6.9039512e+00   4.2820437e+00   4.7485695e-02   1.0589608e-03   9.4139283e-03   4.2850715e-03   1.5417563e-04   1.2927093e-04   1.8868944e-04   1.0546305e-07   1.7124220e-02   5.3213731e-10  -1.6574878e+00
   6.9356177e+00   4.2819760e+00   4.4524103e-02   1.1465708e-03   7.7363751e-03   7.1687572e-03   1.8865604e-04   8.0367592e-05   1.6130764e-04   8.9400063e-08   1.5391333e-02   3.8181164e-10  -1.6121428e+00
   7.2698911e+00   4.1716794e+00   4.6389394e-02   9.9462481e-04   8.0988628e-03   8.2387909e-03   1.7887260e-04   9.4885516e-06   1.7149298e-04   4.8863110e-08   1.8492189e-02   9.9250997e-10  -2.1849838e+00
   7.3716532e+00   4.1591058e+00   3.8180218e-02   7.5954699e-04   1.0746280e-02   3.2422976e-03   2.1132703e-04   1.3501068e-05   2.2142157e-04   6.1996321e-08   1.3417534e-02   7.2208480e-10  -2.5248967e+00
   7.0786739e+00   4.2624061e+00   4.4759329e-02   1.1243719e-03   8.5219133e-03   1.0739091e-02   1.8994023e-04   8.2895749e-05   1.9751461e-04   3.5318643e-08   2.1521545e-02   4.6060826e-10  -1.8253383e+00
   7.0166528e+00   4.2385821e+00   4.2638332e-02   7.4006663e-04   6.7004435e-03   7.8853191e-03   1.7977177e-04   5.2381189e-05   1.5009687e-04   9.2265417e-08   1.4509388e-02   5.8347240e-10  -1.6992368e+00
   6.8691677e+00   4.2984255e+00   4.6574643e-02   9.0432769e-04   7.8048831e-03   5.9634144e-03   2.3768498e-04   9.2926485e-05   1.9197835e-04   1.4644074e-07   1.2877852e-02   3.0148475e-10  -1.4136253e+00
   7.0676036e+00   4.2607113e+00   4.0215667e-02   9.8428109e-04   1.1167143e-02   7.0134613e-03   2.1836379e-04   4.5414617e-05   1.6784992e-04   7.6152377e-08   1.7126062e-02   3.6468684e-10  -2.0122975e+00
   7.0953533e+00   4.2177249e+00   4.6602305e-02   7.6460151e-04   7.7394886e-03   6.7419665e-03   2.2086107e-04   5.7497672e-05   1.5436385e-04   6.8802196e-08   1.5548378e-02   7.2286480e-10  -1.9182722e+00
   7.6837776e+00   4.0419793e+00   4.1273134e-02   8.0350448e-04   8.2699033e-03   2.9703300e-03   2.1356419e-04   3.0728382e-06   2.0452382e-04   4.2353474e-08   1.0596036e-02   2.0878702e-09  -3.1360629e+00
   7.2249683e+00   4.2035550e+00   4.2769982e-02   1.3493050e-03   6.7160202e-03   8.3069589e-03   2.1614719e-04   1.8785818e-05   1.9270476e-04   3.0789323e-08   1.6960791e-02   6.1644517e-10  -2.0881188e+00
   6.9787583e+00   4.2158068e+00   4.1553707e-02   1.2294696e-03   5.2325388e-03   7.7609851e-03   2.4357754e-04   6.8023306e-05   1.9201405e-04   9.7316268e-08   1.0467968e-02   7.6891992e-10  -1.5516947e+00
   6.8069673e+00   4.2815547e+00   4.3657999e-02   1.4257439e-03   6.8354939e-03   5.6271888e-03   2.3980754e-04   1.9561476e-04   1.8789738e-04   1.2577841e-07   1.0990557e-02   5.4211817e-10  -1.3109600e+00
   6.8619322e+00   4.3001886e+00   4.6415392e-02   1.0403401e-03   1.0354741e-02   8.8957421e-03   1.8511784e-04   1.5243447e-04   1.8926373e-04   1.3195147e-07   1.9723496e-02   4.7313512e-10  -1.4597417e+00
   7.3831592e+00   4.1520478e+00   4.1363316e-02   9.0813163e-04   6.5872064e-03   6.5693877e-03   2.6001074e-04   8.7386841e-06   1.5118722e-04   6.7261131e-08   1.2062522e-02   7.0615766e-10  -2.3850035e+00
   7.2945138e+00   4.1353298e+00   4.2479469e-02   1.0123094e-03   7.1929071e-03   7.3797852e-03   2.0635511e-04   1.0395198e-05   1.5064916e-04   9.8299500e-08   1.3433624e-02   1.3539163e-09  -2.1991540e+00
   7.2073645e+00   4.1766371e+00   4.3938245e-02   1.0329924e-03   5.6608241e-03   7.0390220e-03   1.7924406e-04   2.1438768e-05   1.8738180e-04   5.0519894e-08   1.2908743e-02   8.4492934e-10  -2.0037335e+00
   7.1361451e+00   4.1898441e+00   4.3725147e-02   8.0404349e-04   7.9195793e-03   5.0531429e-03   2.3853988e-04   2.9091241e-05   1.5239162e-04   2.2507515e-07   1.4063286e-02   9.1419769e-10  -1.9585175e+00
   6.9929433e+00   4.2500836e+00   4.0925782e-02   1.3158617e-03   6.5691331e-03   1.2287139e-02   2.0993133e-04   5.6451186e-05   1.9490636e-04   4.5262842e-08   1.8912609e-02   6.3115337e-10  -1.6688255e+00
   7.2978058e+00   4.1534020e+00   3.8636996e-02   8.0865635e-04   6.8070349e-03   6.5289641e-03   2.2957001e-04   1.2868758e-05   1.7713749e-04   6.7822195e-08   1.1992326e-02   8.9671513e-10  -2.2576346e+00
   7.0957672e+00   4.2343549e+00   4.7199981e-02   1.1045934e-03   6.3853241e-03   4.5225687e-03   2.1209645e-04   3.1026239e-05   2.1908742e-04   6.8015491e-08   1.3773600e-02   4.6091746e-10  -1.8058367e+00
   7.1286669e+00   4.2343870e+00   4.2967393e-02   1.0780380e-03   8.9039947e-03   5.1534727e-03   1.8205472e-04   6.6885179e-05   1.7515340e-04   3.1110997e-08   1.6095140e-02   5.2369049e-10  -2.0361300e+00
   7.0180987e+00   4.2613838e+00   4.7768580e-02   1.1866811e-03   1.0369016e-02   7.6153390e-03   1.9900323e-04   1.0667570e-04   1.8636328e-04   3.3724040e-08   1.9217625e-02   5.4410042e-10  -1.9164369e+00
   7.0823102e+00   4.2108136e+00   4.0520757e-02   6.2290008e-04   8.4731698e-03   6.4789982e-03   2.1401749e-04   4.0423342e-05   1.5326407e-04   7.3057233e-08   1.4804789e-02   7.8475304e-10  -1.9499321e+00
   7.1875866e+00   4.2182393e+00   4.5460787e-02   9.2159800e-04   9.1399382e-03   6.4308125e-03   2.0563452e-04   2.0626350e-05   1.7145353e-04   6.8248448e-08   1.5530068e-02   4.7294151e-10  -2.0945543e+00
   7.3408561e+00   4.1844429e+00   3.7941284e-02   1.1922741e-03   1.0996112e-02   3.6328982e-03   1.9223312e-04   2.0755519e-05   2.0752127e-04   4.9889869e-08   1.4610393e-02   5.5093391e-10  -2.5521241e+00
   7.2364500e+00   4.1797594e+00   4.3272400e-02   9.7167891e-04   9.4413723e-03   3.8529945e-03   2.4337602e-04   2.4773430e-05   1.8996550e-04   5.7986683e-08   1.3199181e-02   7.4625776e-10  -2.2014882e+00
   6.8602435e+00   4.3054077e+00   4.5341580e-02   1.5347702e-03   1.2470095e-02   8.1116349e-03   1.9391736e-04   1.6543755e-04   1.5318084e-04   8.7323688e-08   2.2109510e-02   4.9090863e-10  -1.5583720e+00
   7.3914933e+00   4.1370206e+00   4.3853537e-02   7.2883229e-04   6.5636297e-03   3.1448455e-03   2.3685733e-04   6.8550939e-06   1.7020503e-04   7.3920927e-08   1.1981123e-02   9.5259754e-10  -2.4799395e+00
   7.0754900e+00   4.2589295e+00   4.6573730e-02   1.0701677e-03   1.1813181e-02   5.9312594e-03   2.0211709e-04   4.8368453e-05   2.0790248e-04   4.9074866e-08   1.9100071e-02   4.0868989e-10  -2.0115515e+00
   7.2709393e+00   4.1955777e+00   3.9893168e-02   1.1263262e-03   5.6756901e-03   5.3150776e-03   2.5364551e-04   3.4090571e-05   1.9767461e-04   5.7231521e-08   8.7973016e-03   3.6750873e-10  -2.1967485e+00
   7.2838210e+00   4.1782531e+00   4.3350084e-02   9.3979661e-04   6.8388325e-03   8.3814108e-03   1.8596349e-04   2.5175912e-05   2.1457249e-04   3.1719406e-08   1.7528510e-02   8.7038051e-10  -2.1906151e+00
   7.3074321e+00   4.2108418e+00   4.4457133e-02   1.1729183e-03   1.0176867e-02   4.2160918e-03   1.6256857e-04   2.4472832e-05   1.8891373e-04   6.9562737e-08   1.7733295e-02   4.5409145e-10  -2.4070714e+00
   7.5242272e+00   4.0956942e+00   4.3504847e-02   1.2950285e-03   9.9103427e-03   3.1303825e-03   1.7709468e-04   7.0453549e-06   1.7622995e-04   6.0237140e-08   1.4473750e-02   1.5975181e-09  -2.7955950e+00
   7.1413819e+00   4.2052747e+00   4.1190413e-02   1.5038535e-03   7.1247206e-03   7.4070215e-03   2.1681229e-04   5.5583546e-05   1.9976313e-04   6.8262173e-08   1.4061141e-02   7.2499268e-10  -2.0391043e+00
   7.4950551e+00   4.1200723e+00   4.3865828e-02   1.1362034e-03   8.2923433e-03   2.4220079e-03   1.9700212e-04   1.5012509e-05   2.0778112e-04   3.6912337e-08   1.1943243e-02   9.8308478e-10  -2.7336134e+00
   7.5220408e+00   4.1247777e+00   4.6098509e-02   1.1018929e-03   9.1954564e-03   4.6722216e-03   2.1102429e-04   6.2666595e-06   1.6487010e-04   4.4139228e-08   1.5501177e-02   9.8486454e-10  -2.7789391e+00
   7.2050388e+00   4.1480101e+00   4.2302760e-02   6.8743975e-04   5.1506240e-03   5.8088436e-03   1.8959174e-04   1.4024041e-05   2.0454526e-04   1.2168468e-07   1.1721974e-02   1.3280984e-09  -1.9918569e+00
   7.0669629e+00   4.2054941e+00   4.0038183e-02   7.4983158e-04   6.8161071e-03   9.0424700e-03   1.7678826e-04   2.9283977e-05   2.1552502e-04   1.3167261e-07   1.4577310e-02   8.5040878e-10  -1.7987870e+00
   6.9395537e+00   4.3124745e+00   4.5605641e-02   1.0966729e-03   1.0992547e-02   7.7853633e-03   1.9908769e-04   1.4174328e-04   1.6705241e-04   1.2799736e-07   2.0071763e-02   2.9893735e-10  -1.6296753e+00
   6.8429739e+00   4.2909492e+00   3.7507375e-02   7.3888191e-04   1.1993797e-02   3.1835922e-03   2.3395426e-04   1.4787549e-04   1.9048123e-04   1.7724186e-07   1.0679860e-02   3.5546278e-10  -1.5443210e+00
   6.9335880e+00   4.2592617e+00   4.3066982e-02   8.0936954e-04   7.0269365e-03   9.5720625e-03   2.3030123e-04   9.1330679e-05   1.8377770e-04   4.5351304e-08   1.7079706e-02   6.4581325e-10  -1.5077800e+00
   7.4086490e+00   4.1250999e+00   4.0563421e-02   1.1382129e-03   6.3603773e-03   6.4303357e-03   1.9804104e-04   5.4238351e-06   2.1180953e-04   5.0945071e-08   1.1381121e-02   1.0135826e-09  -2.4854444e+00
   6.6464344e+00   4.3758048e+00   4.6639260e-02   1.1835043e-03   9.0542962e-03   1.1418628e-02   1.8823499e-04   4.5933179e-04   1.9916464e-04   8.8434147e-08   1.9398734e-02   3.3701465e-10  -1.0924416e+00
   7.3519470e+00   4.1729154e+00   4.3870886e-02   1.2016743e-03   9.1129281e-03   3.7288804e-03   2.2052866e-04   2.5673278e-05   1.7655513e-04   4.3201326e-08   1.3822998e-02   6.4258419e-10  -2.4318741e+00
   7.1960679e+00   4.1997834e+00   4.5997623e-02   1.0424402e-03   8.6692082e-03   4.8184253e-03   1.9908171e-04   5.1155726e-05   1.9376487e-04   2.4812623e-08   1.5407904e-02   7.3751031e-10  -2.1320293e+00
   6.9927047e+00   4.2538188e+00   3.9580921e-02   1.4058558e-03   1.3599919e-02   4.0544546e-03   2.0546924e-04   8.2439720e-05   2.0482563e-04   1.0372807e-07   1.4944089e-02   5.0599853e-10  -1.8884730e+00
   7.0512132e+00   4.2324661e+00   4.8681635e-02   1.1835560e-03   8.2907876e-03   1.0197088e-02   1.9603612e-04   5.1831560e-05   2.2076200e-04   1.0125148e-07   1.9771224e-02   7.3757278e-10  -1.8404653e+00
   7.2486938e+00   4.1730454e+00   4.2202725e-02   1.1850941e-03   9.5832361e-03   3.4361795e-03   2.2224588e-04   1.0751592e-05   1.7482856e-04   1.8923711e-07   1.4831404e-02   8.8064792e-10  -2.2887088e+00
   7.3204644e+00   4.1793414e+00   3.9435472e-02   1.4624441e-03   9.9129156e-03   4.3553266e-03   1.7639279e-04   2.1497300e-05   2.0797221e-04   7.3038903e-08   1.3336062e-02   5.8683960e-10  -2.4912513e+00
   7.4729109e+00   4.1178237e+00   3.6192738e-02   1.1456213e-03   1.0495722e-02   5.7346619e-03   1.8802646e-04   4.1582491e-06   2.2000052e-04   4.6694997e-08   1.5155724e-02   1.2270862e-09  -2.8417843e+00
   7.0458514e+00   4.2544812e+00   4.3094089e-02   1.4154835e-03   1.1876572e-02   3.2811313e-03   1.7166935e-04   4.9361000e-05   1.6846248e-04   1.1719910e-07   1.5684306e-02   4.1937933e-10  -1.9168943e+00
   7.0458676e+00   4.2519578e+00   4.4811354e-02   1.1727033e-03   1.3446763e-02   5.0869203e-03   1.8708884e-04   8.0136806e-05   1.5911322e-04   2.0407133e-07   2.0860058e-02   6.0378957e-10  -1.9917362e+00
   6.9496996e+00   4.2482069e+00   4.3059453e-02   1.2969200e-03   1.2635773e-02   4.9316933e-03   1.8037593e-04   3.7856071e-05   1.5384108e-04   2.3055897e-07   1.9111863e-02   7.3060288e-10  -1.8376879e+00
   7.4720131e+00   4.1425885e+00   4.4099483e-02   1.5245323e-03   1.0973138e-02   5.9002838e-03   2.0813953e-04   1.1358624e-05   1.9884922e-04   2.5562383e-08   1.7588705e-02   9.0586482e-10  -2.8028038e+00
   7.3213897e+00   4.1607741e+00   4.1842029e-02   1.2411762e-03   5.6234790e-03   5.8363724e-03   1.8883348e-04   1.7775026e-05   1.9532601e-04   2.9589752e-08   1.2646764e-02   8.0732847e-10  -2.2277184e+00
   7.2834279e+00   4.1701474e+00   4.7590622e-02   9.8702556e-04   6.3457137e-03   8.1484844e-03   2.2639450e-04   1.4201192e-05   1.6801531e-04   5.8967768e-08   1.6447519e-02   9.0960389e-10  -2.2261425e+00
   7.1719150e+00   4.2060435e+00   4.4217820e-02   7.2670909e-04   8.8153864e-03   9.6091593e-03   1.8159656e-04   2.7597606e-05   1.6882225e-04   7.2367665e-08   1.8365956e-02   7.2845850e-10  -2.1434157e+00
   7.2102369e+00   4.1769065e+00   4.3177719e-02   1.1599752e-03   5.5421772e-03   7.3881145e-03   1.9091373e-04   2.0358149e-05   2.0027482e-04   2.9144911e-08   1.3021607e-02   8.3783983e-10  -2.0628934e+00
   7.2343782e+00   4.2179292e+00   4.4325604e-02   1.4922963e-03   1.2154536e-02   4.7041920e-03   2.1823567e-04   2.1869606e-05   2.1792420e-04   1.0039728e-07   1.8072001e-02   4.7515225e-10  -2.2688542e+00
   7.3537822e+00   4.1535358e+00   4.0475792e-02   8.5292555e-04   5.5591583e-03   7.9572210e-03   2.7136445e-04   1.6448469e-05   1.9544912e-04   4.0036054e-08   1.2085567e-02   7.7187141e-10  -2.3486704e+00
   7.4654577e+00   4.1589498e+00   4.7641628e-02   1.1515858e-03   1.0948763e-02   3.0070958e-03   1.9814524e-04   7.8254353e-06   1.6273954e-04   9.8427445e-08   1.8166893e-02   7.2110665e-10  -2.6784270e+00
   6.8786615e+00   4.3117073e+00   4.2200788e-02   1.3005851e-03   8.2358242e-03   9.1764050e-03   1.6821188e-04   1.6097301e-04   1.9779740e-04   1.2767006e-07   1.7117772e-02   3.3470191e-10  -1.4646476e+00
   7.2975546e+00   4.1511684e+00   3.9969489e-02   9.3672585e-04   9.1681844e-03   6.4782718e-03   2.3272830e-04   8.0552799e-06   1.8899755e-04   7.2071802e-08   1.5192232e-02   1.1136062e-09  -2.2925627e+00
   7.0248256e+00   4.2771349e+00   4.5822890e-02   9.4036787e-04   4.4579395e-03   6.3988803e-03   1.8918338e-04   9.2725903e-05   1.7894051e-04   7.9455585e-08   1.2420368e-02   2.7749913e-10  -1.5605090e+00
   7.3258142e+00   4.1476171e+00   4.4611902e-02   1.1277972e-03   1.0495764e-02   2.8668802e-03   1.9426845e-04   6.7244733e-06   1.7531516e-04   2.4215192e-07   1.4231218e-02   1.0395818e-09  -2.4594180e+00
   7.0475163e+00   4.2437631e+00   4.5354019e-02   1.2972414e-03   8.3141377e-03   3.5016190e-03   2.0601168e-04   5.3878447e-05   1.6163078e-04   1.0075988e-07   1.1855031e-02   4.0777582e-10  -1.7709293e+00
   6.8670092e+00   4.3210158e+00   4.5259082e-02   9.1129921e-04   7.8251446e-03   7.4271500e-03   2.4196585e-04   1.5477468e-04   1.8780569e-04   1.1820615e-07   1.4563423e-02   2.5333170e-10  -1.4742286e+00
   7.1220104e+00   4.2300939e+00   3.7931142e-02   8.0224706e-04   9.2516810e-03   6.5184799e-03   2.2294408e-04   6.0298991e-05   1.7451176e-04   8.6865104e-08   1.3346686e-02   4.6447208e-10  -2.1036965e+00
   6.8813957e+00   4.2898414e+00   4.8628954e-02   1.0440880e-03   6.7559521e-03   5.0876773e-03   1.8407550e-04   1.1848636e-04   1.7321172e-04   1.6354356e-07   1.4157758e-02   4.0252762e-10  -1.3491247e+00
   7.4406796e+00   4.1581100e+00   4.7231501e-02   1.1273138e-03   1.0176722e-02   3.8367881e-03   2.0248523e-04   1.0178220e-05   1.7348511e-04   4.7753264e-08   1.5802036e-02   6.8677557e-10  -2.7153027e+00
   7.3102365e+00   4.1277956e+00   3.9627039e-02   8.7855310e-04   6.6899025e-03   2.4307743e-03   2.2997611e-04   9.6758797e-06   1.6257655e-04   1.3766378e-07   8.5543301e-03   1.0505537e-09  -2.2853708e+00
   7.0059096e+00   4.2414696e+00   4.2037075e-02   1.2913689e-03   8.5302604e-03   7.0197704e-03   2.0963095e-04   5.0242619e-05   1.5934783e-04   1.0858512e-07   1.3212845e-02   5.0685081e-10  -1.7299443e+00
   7.1434325e+00   4.2152145e+00   4.6293528e-02   1.4430181e-03   8.0339722e-03   5.1461425e-03   2.3675556e-04   3.4514273e-05   2.1556588e-04   4.1991148e-08   1.5349057e-02   6.1239419e-10  -1.9163314e+00
   7.2416478e+00   4.2072547e+00   4.3750392e-02   6.9980850e-04   7.5909953e-03   5.6797392e-03   1.9603678e-04   2.5789639e-05   1.7686431e-04   4.0080848e-08   1.3707672e-02   4.6509105e-10  -2.2324390e+00
   7.0938983e+00   4.1951337e+00   4.0399123e-02   9.4289840e-04   6.0306473e-03   5.4834263e-03   2.7961407e-04   3.1853578e-05   2.0906439e-04   5.0994477e-08   1.0358471e-02   7.2758248e-10  -1.8466247e+00
   6.8825571e+00   4.2627959e+00   4.8235350e-02   9.1432159e-04   7.4298045e-03   7.3047896e-03   2.1053352e-04   8.1199148e-05   1.7809787e-04   1.0262961e-07   1.6612195e-02   6.8432878e-10  -1.3827099e+00
   7.1192840e+00   4.2369202e+00   4.5577213e-02   8.4451168e-04   1.0750201e-02   7.7358609e-03   1.8504360e-04   2.9127538e-05   2.0528015e-04   1.3561603e-07   1.8431914e-02   4.8276406e-10  -1.9952104e+00
   7.1707382e+00   4.1840788e+00   4.0410974e-02   1.5807822e-03   4.6809088e-03   6.1573543e-03   2.1152804e-04   1.7769434e-05   1.7309417e-04   1.0444790e-07   1.0422151e-02   6.8493529e-10  -1.8670900e+00
   7.5079201e+00   4.1465086e+00   4.4373952e-02   1.5144853e-03   8.2261606e-03   4.2041298e-03   2.1556120e-04   1.3615602e-05   2.0122165e-04   2.4768064e-08   1.3079156e-02   6.1419488e-10  -2.7885449e+00
   7.2767802e+00   4.1637093e+00   3.9260444e-02   7.0270815e-04   8.4056239e-03   4.4724322e-03   1.7974838e-04   7.9428281e-06   1.7668919e-04   9.6615935e-08   1.2476818e-02   8.1016464e-10  -2.3555691e+00
   6.8562832e+00   4.3127741e+00   4.1489692e-02   7.0930231e-04   8.5790084e-03   1.0736684e-02   1.8975897e-04   1.5842236e-04   1.8465634e-04   5.0424266e-08   1.6489732e-02   3.2790475e-10  -1.4220357e+00
   7.2078950e+00   4.1759525e+00   4.5304387e-02   1.1039351e-03   5.3148923e-03   6.8814660e-03   1.9788013e-04   2.0693148e-05   1.8254984e-04   3.4871153e-08   1.4849179e-02   9.8677527e-10  -1.9366435e+00
   7.0324877e+00   4.2300037e+00   4.5544148e-02   1.0066690e-03   6.1644230e-03   4.3651197e-03   2.1363271e-04   6.4414925e-05   2.2033121e-04   4.8551045e-08   1.0484774e-02   5.1852267e-10  -1.7775114e+00
   7.1837670e+00   4.2056144e+00   3.8527637e-02   8.1933823e-04   4.2591141e-03   6.9822097e-03   2.3496502e-04   3.9792769e-05   2.0463895e-04   2.3476350e-08   1.0014857e-02   4.5968759e-10  -1.9410880e+00
   7.2897386e+00   4.1582627e+00   4.1095414e-02   7.7690887e-04   9.0535682e-03   4.6633301e-03   2.2709104e-04   2.5382454e-05   1.6321766e-04   6.9602596e-08   1.2178034e-02   8.7686269e-10  -2.3017395e+00
   7.0554745e+00   4.2150953e+00   3.9575102e-02   1.2534537e-03   7.8960949e-03   8.0359489e-03   2.1703341e-04   3.8338998e-05   2.1330314e-04   6.4995662e-08   1.3375387e-02   6.9229592e-10  -1.8225659e+00
   7.0525350e+00   4.2298636e+00   4.2982587e-02   9.5961011e-04   1.0508791e-02   4.2280733e-03   2.0034499e-04   5.9168147e-05   2.1556716e-04   1.4690182e-07   1.4781976e-02   6.3431491e-10  -1.9499409e+00
   7.3798151e+00   4.1545531e+00   4.0636271e-02   1.0937048e-03   7.5335681e-03   6.4090979e-03   2.3016245e-04   1.1171003e-05   2.0601203e-04   4.6820822e-08   1.4103743e-02   7.9890876e-10  -2.4947484e+00
   7.2658490e+00   4.1548918e+00   3.6655717e-02   9.2268249e-04   5.8669121e-03   7.2321361e-03   2.0608579e-04   1.2860064e-05   2.1379975e-04   6.1187309e-08   1.1777734e-02   9.5509074e-10  -2.2253239e+00
   6.8807044e+00   4.3091061e+00   4.6199282e-02   1.4738113e-03   5.6833285e-03   5.9915220e-03   2.7714584e-04   1.7519955e-04   1.9157733e-04   5.9288540e-08   1.0842895e-02   2.4589644e-10  -1.3838871e+00
   6.7592049e+00   4.2908687e+00   4.7288538e-02   1.2797656e-03   6.1089886e-03   9.1885034e-03   1.9772631e-04   1.1130116e-04   1.7640115e-04   1.5470778e-07   1.5319867e-02   5.9578342e-10  -1.1396739e+00
   7.3901225e+00   4.1321155e+00   3.9389605e-02   9.9283343e-04   9.5313040e-03   4.9937852e-03   2.3022707e-04   6.1611007e-06   1.9976441e-04   3.9093344e-08   1.4433305e-02   1.1646977e-09  -2.6579777e+00
   7.2704496e+00   4.1779799e+00   4.0045815e-02   7.1368448e-04   1.1082117e-02   3.3705905e-03   1.8864900e-04   1.9691357e-05   1.4940612e-04   1.0105997e-07   1.3674807e-02   7.0345689e-10  -2.3503753e+00
   7.1862974e+00   4.1848839e+00   4.7372580e-02   9.2789701e-04   7.5222776e-03   4.2155019e-03   2.1666232e-04   3.8990856e-05   1.8370305e-04   1.0967323e-07   1.3283357e-02   8.4517877e-10  -2.0071697e+00
   7.6267655e+00   4.0408132e+00   4.0841775e-02   8.2191224e-04   6.6243758e-03   3.5086286e-03   2.3449762e-04   2.7640010e-06   1.9552457e-04   4.3147580e-08   1.0291326e-02   2.4719174e-09  -3.0032659e+00
   6.9814345e+00   4.2675546e+00   4.5337592e-02   1.2939547e-03   1.1923496e-02   5.3728528e-03   1.9767191e-04   7.7313106e-05   1.4998987e-04   8.6277170e-08   1.7402751e-02   4.6257447e-10  -1.7918280e+00
   7.5023950e+00   4.1154731e+00   4.1658471e-02   1.1279987e-03   6.7807853e-03   6.5890066e-03   2.2211308e-04   3.7405356e-06   1.9211778e-04   4.0373961e-08   1.4162618e-02   1.1435862e-09  -2.7385624e+00
   7.2301878e+00   4.1322954e+00   4.4280434e-02   7.9856222e-04   3.7711200e-03   5.5661520e-03   2.2131447e-04   1.5239486e-05   1.6470348e-04   8.2568164e-08   9.3431048e-03   1.3455948e-09  -1.9746431e+00
   7.1503277e+00   4.1998223e+00   4.1063129e-02   1.4134975e-03   1.0826007e-02   5.6152157e-03   1.6979456e-04   2.2582966e-05   2.0621826e-04   1.0883625e-07   1.6662718e-02   8.0343821e-10  -2.0961910e+00
   6.8370963e+00   4.3364625e+00   5.1794675e-02   1.2070700e-03   7.3689529e-03   9.5233440e-03   2.1354151e-04   2.1893396e-04   1.5873149e-04   1.3356263e-07   1.8534949e-02   2.7992597e-10  -1.3548224e+00
   7.2814960e+00   4.1754553e+00   4.0657442e-02   1.1768593e-03   1.1133946e-02   3.5827084e-03   2.1246277e-04   2.2664063e-05   1.6881803e-04   1.2938155e-07   1.3440554e-02   7.0315733e-10  -2.4022428e+00
   6.9105631e+00   4.3192145e+00   4.7201371e-02   1.0267768e-03   8.0244536e-03   8.4131401e-03   2.2979614e-04   1.3163660e-04   1.5205138e-04   9.0383234e-08   1.7200380e-02   2.4792237e-10  -1.4540958e+00
   7.0076224e+00   4.2909239e+00   4.6469295e-02   1.2990394e-03   1.2718884e-02   5.8487971e-03   2.0343379e-04   7.7098416e-05   1.5060088e-04   1.2180813e-07   2.0386461e-02   3.1965871e-10  -1.9519442e+00
   6.9712253e+00   4.2688465e+00   4.5759771e-02   1.5267393e-03   8.8320367e-03   2.9605282e-03   2.1944620e-04   1.1414568e-04   1.9417849e-04   1.1220790e-07   1.1917562e-02   3.8281369e-10  -1.6938640e+00
   7.0490404e+00   4.2236925e+00   4.4934790e-02   9.0598112e-04   5.8344246e-03   8.1943824e-03   1.9797210e-04   5.9263594e-05   1.6186050e-04   3.7728574e-08   1.4103102e-02   6.8648065e-10  -1.7209345e+00
   7.5555434e+00   4.0761772e+00   4.1997892e-02   8.7613223e-04   8.7240190e-03   3.9308155e-03   1.7842205e-04   5.2993482e-06   2.0482500e-04   4.7354541e-08   1.3063952e-02   1.9052045e-09  -2.8115505e+00
   7.1555171e+00   4.1873377e+00   4.7858295e-02   7.4338609e-04   7.9166726e-03   4.9646850e-03   1.9409088e-04   3.4080852e-05   2.0014710e-04   1.6610225e-07   1.3814746e-02   8.9064720e-10  -2.0321691e+00
   6.9267515e+00   4.2856265e+00   4.4402191e-02   8.8244995e-04   7.7510058e-03   7.1520797e-03   1.7959888e-04   1.1224963e-04   1.8732462e-04   5.6022274e-08   1.4063525e-02   3.6268177e-10  -1.6402604e+00
   7.0781044e+00   4.2111776e+00   4.5075849e-02   1.0794780e-03   5.7560391e-03   1.0207689e-02   1.7180114e-04   2.0449337e-05   1.6620782e-04   7.3319878e-08   1.7207645e-02   8.3936356e-10  -1.7864593e+00
   6.9411747e+00   4.2269658e+00   4.3751052e-02   9.3212375e-04   5.8510853e-03   5.4807249e-03   2.1248084e-04   3.6789344e-05   1.7778210e-04   2.2513159e-07   1.0522105e-02   6.7407524e-10  -1.5614258e+00
   7.2557266e+00   4.1648340e+00   4.3821042e-02   1.0029686e-03   8.1068860e-03   5.1929595e-03   1.9860840e-04   2.9100369e-05   1.8800385e-04   5.0242140e-08   1.3031831e-02   9.3486353e-10  -2.2924910e+00
   7.2312218e+00   4.1887673e+00   3.8952170e-02   8.6687475e-04   9.0014220e-03   6.0107630e-03   2.0762343e-04   1.3695600e-05   2.1711942e-04   3.7201854e-08   1.3714968e-02   6.3241860e-10  -2.1886502e+00
   6.9437564e+00   4.2919753e+00   4.7621290e-02   1.5570098e-03   8.6970899e-03   1.0089119e-02   1.9284207e-04   6.5024083e-05   1.9566428e-04   1.2199736e-07   2.0999235e-02   3.7987785e-10  -1.6571940e+00
   7.5554762e+00   4.1159962e+00   4.3078615e-02   9.0204135e-04   1.0666633e-02   4.0112702e-03   1.5825913e-04   3.8710785e-06   1.6960844e-04   9.1136705e-08   1.7442534e-02   1.1781491e-09  -2.8669808e+00
   7.4145082e+00   4.1344562e+00   4.5340304e-02   7.5427206e-04   9.4855498e-03   2.1844546e-03   1.6751166e-04   8.1415589e-06   2.1731774e-04   4.2032227e-08   1.3997670e-02   1.0506934e-09  -2.5629222e+00
   7.5118739e+00   4.0903895e+00   4.2113409e-02   8.5521650e-04   7.9254629e-03   5.1001659e-03   2.0289424e-04   3.4509257e-06   2.0714648e-04   5.7093612e-08   1.4167772e-02   1.7720815e-09  -2.7199472e+00
   7.1381251e+00   4.2396614e+00   4.9820796e-02   8.7121541e-04   1.0414428e-02   8.0807757e-03   1.9818990e-04   2.7850221e-05   2.0139711e-04   1.2332929e-07   2.1904123e-02   5.1154404e-10  -2.1396657e+00
   7.4988621e+00   4.1257333e+00   4.2589161e-02   1.3060678e-03   9.9814973e-03   2.7769807e-03   2.2209825e-04   5.2593216e-06   1.5558930e-04   7.1526961e-08   1.2926161e-02   8.7397711e-10  -2.7577078e+00
   7.2312756e+00   4.1836181e+00   4.2127380e-02   7.7418121e-04   9.5654984e-03   4.2557924e-03   1.9156752e-04   2.3472129e-05   1.8970452e-04   9.3243323e-08   1.3961079e-02   7.4121395e-10  -2.1813920e+00
   6.8167696e+00   4.2863351e+00   4.1792819e-02   1.3319491e-03   4.8716541e-03   8.9999606e-03   2.3790231e-04   1.1623595e-04   1.8382766e-04   1.5577139e-07   1.2066554e-02   4.4337056e-10  -1.2056465e+00
   7.2222302e+00   4.1861719e+00   4.0868695e-02   6.6313153e-04   1.3884903e-02   3.2436924e-03   2.1226124e-04   2.5456530e-05   1.8026431e-04   1.1821924e-07   1.7051672e-02   8.4943601e-10  -2.3248653e+00
   7.4538293e+00   4.1342206e+00   4.3759701e-02   1.2737143e-03   7.5362999e-03   3.6742267e-03   2.1676523e-04   1.3626061e-05   1.9710875e-04   2.6847676e-08   1.1083068e-02   7.7392894e-10  -2.6386819e+00
   7.3939618e+00   4.1512368e+00   4.2272438e-02   1.0873205e-03   1.3227442e-02   4.0505048e-03   2.0909298e-04   1.5555884e-05   1.8603511e-04   4.1565345e-08   1.7674532e-02   9.7819987e-10  -2.6846434e+00
   7.2131877e+00   4.2024892e+00   4.1576940e-02   7.7445055e-04   6.8021947e-03   4.3629226e-03   2.5597232e-04   2.6546884e-05   2.0423662e-04   3.7833357e-08   1.0563783e-02   4.4581354e-10  -2.1855824e+00
   7.2666371e+00   4.1820088e+00   4.6056633e-02   1.1333652e-03   8.1890204e-03   4.3505311e-03   1.8389256e-04   3.9304967e-05   1.7894686e-04   4.9123082e-08   1.4851311e-02   7.8518881e-10  -2.2573818e+00
   7.4189362e+00   4.1325615e+00   3.9756738e-02   1.0824307e-03   9.1795608e-03   2.4770920e-03   1.8545458e-04   1.8255223e-05   1.7936791e-04   3.8687416e-08   1.2381322e-02   1.0102653e-09  -2.6133735e+00
   7.4868452e+00   4.1052761e+00   4.5197521e-02   1.3412854e-03   7.2758826e-03   5.5491444e-03   1.7337091e-04   3.8201266e-06   1.9914155e-04   4.8499088e-08   1.3900728e-02   1.4070068e-09  -2.5958114e+00
   7.4303888e+00   4.1288847e+00   3.7477929e-02   6.6737866e-04   6.8097357e-03   4.0963654e-03   2.2633265e-04   8.0381342e-06   1.5212209e-04   7.4217251e-08   9.1677286e-03   7.5636607e-10  -2.5906359e+00
   7.4153889e+00   4.0900160e+00   3.9872231e-02   5.7601987e-04   8.0024599e-03   4.0535437e-03   2.7702932e-04   6.1554333e-06   1.7175492e-04   1.0357020e-07   1.0875974e-02   1.8404908e-09  -2.6132959e+00
   6.7064210e+00   4.3501573e+00   5.3860902e-02   9.3777993e-04   8.3080405e-03   1.0566226e-02   1.8237005e-04   2.0340810e-04   1.8891558e-04   1.3583037e-07   2.0185882e-02   3.3586480e-10  -1.0767946e+00
   7.4422876e+00   4.1304227e+00   4.0168100e-02   1.1415707e-03   1.2464014e-02   3.6346529e-03   1.9017670e-04   1.0930252e-05   2.0621468e-04   3.2444625e-08   1.7311034e-02   1.2370415e-09  -2.7434158e+00
   6.9953672e+00   4.2568833e+00   4.1086838e-02   1.1195041e-03   7.8058305e-03   2.8007739e-03   2.2115099e-04   8.7911994e-05   1.8556145e-04   9.4630637e-08   1.0416112e-02   3.8166557e-10  -1.7558456e+00
   7.1038345e+00   4.2201659e+00   4.3934109e-02   1.1620694e-03   7.5664213e-03   3.8406767e-03   2.0431761e-04   2.6402380e-05   2.0169634e-04   1.4995532e-07   1.2028720e-02   5.0212461e-10  -1.8897533e+00
   7.0091955e+00   4.2214233e+00   4.7188444e-02   1.2787127e-03   4.9566166e-03   8.7092873e-03   1.8189994e-04   3.8958060e-05   1.5538519e-04   2.3739476e-07   1.3910894e-02   7.5342770e-10  -1.5681212e+00
   7.0500006e+00   4.1962060e+00   4.4982969e-02   9.2070153e-04   7.4789917e-03   3.0695224e-03   2.6744637e-04   2.6652323e-05   2.2040195e-04   1.4368953e-07   1.0302216e-02   7.9813800e-10  -1.7508942e+00
   6.9790768e+00   4.2636452e+00   4.8261224e-02   9.0706628e-04   8.8102813e-03   7.8482738e-03   1.4674218e-04   3.5672797e-05   2.0203114e-04   9.7991886e-08   1.9436596e-02   5.0648987e-10  -1.7293216e+00
   7.3021359e+00   4.1757741e+00   4.2772367e-02   1.4935979e-03   8.1140188e-03   3.9977622e-03   2.1990977e-04   1.8155496e-05   1.5469704e-04   6.7687275e-08   1.3508483e-02   6.8041948e-10  -2.3573153e+00
   7.0783784e+00   4.2768380e+00   4.5016067e-02   1.2908926e-03   1.3904376e-02   5.2601159e-03   1.8342760e-04   6.3056394e-05   2.0114162e-04   1.2161398e-07   2.1241078e-02   3.3318520e-10  -2.0941271e+00
   7.3647289e+00   4.1656902e+00   4.2484165e-02   8.3579516e-04   8.7196319e-03   4.5057212e-03   2.3281424e-04   1.9272869e-05   1.6159478e-04   7.2835283e-08   1.2726787e-02   6.3448945e-10  -2.5021118e+00
   7.2400424e+00   4.1597986e+00   4.4549303e-02   1.0520807e-03   7.7185566e-03   3.1700475e-03   2.4375317e-04   9.5954174e-06   1.5663300e-04   2.4053794e-07   1.0812055e-02   8.5781736e-10  -2.2207612e+00
   7.1395626e+00   4.2292001e+00   4.6814441e-02   1.1441548e-03   8.2586791e-03   4.1490060e-03   1.9458591e-04   2.5751370e-05   1.6091621e-04   1.2278124e-07   1.3930978e-02   4.2844672e-10  -1.9846877e+00
   7.0927383e+00   4.2068729e+00   4.3519195e-02   8.8320668e-04   6.4408961e-03   7.0580085e-03   2.2456408e-04   3.1718881e-05   2.2117961e-04   6.0099037e-08   1.4828420e-02   8.0835096e-10  -1.8603127e+00
   7.7005381e+00   4.0291189e+00   4.4869795e-02   1.3091693e-03   1.0502064e-02   2.6472410e-03   1.7096478e-04   1.5836507e-06   1.7996106e-04   8.8921356e-08   1.4172487e-02   3.2201253e-09  -3.1723584e+00
   7.0930940e+00   4.2197974e+00   4.5406829e-02   1.5251465e-03   6.0278246e-03   8.4966982e-03   1.9352543e-04   3.1705535e-05   2.0337209e-04   9.9802751e-08   1.4118295e-02   5.8897114e-10  -1.8477266e+00
   7.0725520e+00   4.2302853e+00   4.0104551e-02   9.1455516e-04   9.3380555e-03   6.4881940e-03   1.9355938e-04   4.0795603e-05   1.8014975e-04   6.3719785e-08   1.5379391e-02   5.7825032e-10  -1.9200610e+00
   7.2580459e+00   4.1398497e+00   3.9696763e-02   5.9701272e-04   5.9584617e-03   4.5411058e-03   2.7988720e-04   1.5741912e-05   2.2102231e-04   4.3394440e-08   1.0146137e-02   1.1626134e-09  -2.1372886e+00
   7.4735777e+00   4.0757134e+00   4.3467247e-02   1.5852636e-03   7.9493912e-03   2.6274454e-03   2.1484799e-04   5.5806059e-06   1.9151357e-04   9.0285797e-08   1.0848568e-02   2.0536130e-09  -2.6764324e+00
   7.6506024e+00   4.0742381e+00   4.2955127e-02   1.0337445e-03   6.9811352e-03   3.4249176e-03   1.8234614e-04   2.1860436e-06   2.2115927e-04   3.6768535e-08   1.3175088e-02   1.5917930e-09  -2.9698273e+00
   6.8703934e+00   4.3247918e+00   4.9100772e-02   1.3111769e-03   9.1466312e-03   6.2883077e-03   1.6863796e-04   1.7029267e-04   2.1769099e-04   1.0493304e-07   1.8810632e-02   3.0586894e-10  -1.5190837e+00
   7.4965312e+00   4.1376489e+00   4.4664570e-02   9.2156999e-04   1.2793278e-02   3.8609185e-03   2.2532566e-04   5.1716283e-06   2.0650704e-04   5.9771132e-08   1.7676159e-02   9.0626623e-10  -2.8477516e+00
   7.4347574e+00   4.1377685e+00   4.2774717e-02   8.3589094e-04   1.2436876e-02   5.6949873e-03   1.8421460e-04   8.9854243e-06   2.2181283e-04   4.5549349e-08   1.8098643e-02   1.1011872e-09  -2.7383569e+00
   7.0843045e+00   4.2483329e+00   4.1918430e-02   6.1443368e-04   7.8293381e-03   5.8183221e-03   2.0278268e-04   3.9303603e-05   1.7538858e-04   1.8613215e-07   1.3992540e-02   3.7472124e-10  -1.9310056e+00
   7.2662534e+00   4.1844665e+00   3.8819808e-02   1.2652827e-03   9.6430033e-03   8.5001651e-03   1.7569744e-04   1.9160427e-05   1.6158121e-04   8.0792380e-08   1.7475674e-02   7.7026429e-10  -2.3877834e+00
   7.0073534e+00   4.2236396e+00   4.1918546e-02   7.8728807e-04   1.0732964e-02   4.4591648e-03   1.7918943e-04   3.5447176e-05   1.8514227e-04   1.4962475e-07   1.6278896e-02   8.3952178e-10  -1.8015190e+00
   7.3922575e+00   4.1607683e+00   4.5407299e-02   7.7459687e-04   7.2605622e-03   3.9634402e-03   1.8394583e-04   1.2194583e-05   2.2072911e-04   7.9041446e-08   1.2944226e-02   6.5495223e-10  -2.4825436e+00
   6.9909384e+00   4.2570087e+00   4.1526014e-02   9.9935822e-04   9.8020017e-03   6.3499043e-03   2.2602614e-04   4.6418351e-05   1.9002030e-04   1.3574126e-07   1.7017633e-02   5.0921589e-10  -1.7753494e+00
   7.1405601e+00   4.2275408e+00   3.8056416e-02   6.4142601e-04   8.1038665e-03   5.8668587e-03   2.0179481e-04   4.8903676e-05   1.6473784e-04   6.6287562e-08   1.3193850e-02   4.5283964e-10  -2.0306047e+00
   7.0251424e+00   4.2161258e+00   3.8142293e-02   8.7044082e-04   8.4076497e-03   9.2043926e-03   2.4598487e-04   2.6225884e-05   1.5503799e-04   9.4010786e-08   1.4976250e-02   7.9093708e-10  -1.7711138e+00
   6.8725318e+00   4.3074432e+00   4.2435920e-02   1.4636408e-03   1.0210717e-02   7.1191272e-03   1.6757083e-04   1.7042575e-04   1.8965744e-04   7.8859025e-08   1.7798602e-02   3.9073490e-10  -1.4890829e+00
   7.1967799e+00   4.1970424e+00   4.6000342e-02   1.3672959e-03   7.6884178e-03   6.9962374e-03   1.7806603e-04   2.8143999e-05   1.5862075e-04   7.7156966e-08   1.5066001e-02   6.8650267e-10  -2.0977625e+00
   6.9343986e+00   4.2874714e+00   4.6685097e-02   9.4893977e-04   1.1634776e-02   9.0540823e-03   1.6096406e-04   8.1332584e-05   1.7961475e-04   7.3891802e-08   2.1012410e-02   4.3026081e-10  -1.6641269e+00
   7.2387667e+00   4.1773693e+00   4.4763814e-02   1.2826555e-03   1.1173280e-02   3.9207584e-03   2.3309127e-04   2.0415853e-05   1.6795495e-04   4.7146847e-08   1.5685313e-02   8.7540526e-10  -2.2707180e+00
   6.8133988e+00   4.2889240e+00   4.5924351e-02   1.2676317e-03   8.4359114e-03   6.5378681e-03   2.0331386e-04   1.6291089e-04   2.1663197e-04   8.6415686e-08   1.5383609e-02   5.8434736e-10  -1.4177357e+00
   7.3744958e+00   4.1482784e+00   4.4089987e-02   1.4424135e-03   9.4009075e-03   4.6095963e-03   2.0467244e-04   1.1841349e-05   1.7472427e-04   7.3698161e-08   1.6194070e-02   1.0352654e-09  -2.5010713e+00
   7.0202421e+00   4.2525522e+00   4.1491883e-02   1.0761916e-03   1.0229338e-02   8.2271073e-03   1.7429561e-04   5.9490929e-05   1.4973682e-04   1.5220306e-07   1.9529169e-02   5.7989410e-10  -1.8459794e+00
   6.7997217e+00   4.3348514e+00   4.5395784e-02   1.3475302e-03   7.1025239e-03   1.0869644e-02   1.5572935e-04   2.0976609e-04   1.7951270e-04   7.5378830e-08   1.8325245e-02   3.1915352e-10  -1.3094295e+00
   7.0835017e+00   4.2126416e+00   4.8825713e-02   7.5485506e-04   1.1275897e-02   4.6361983e-03   2.0939666e-04   2.4949171e-05   1.8797949e-04   1.1577228e-07   1.8119675e-02   8.4361292e-10  -2.0174071e+00
   7.3770931e+00   4.1610371e+00   4.7336243e-02   1.1373747e-03   9.2577556e-03   3.3779639e-03   1.9000366e-04   6.7859050e-06   1.7820590e-04   1.2639798e-07   1.5522598e-02   7.7241977e-10  -2.5396578e+00
   7.1543418e+00   4.1984679e+00   4.1986685e-02   7.6272455e-04   1.1623894e-02   3.0308413e-03   1.9123798e-04   4.3232167e-05   2.0426127e-04   9.5870348e-08   1.3184884e-02   7.0473968e-10  -2.1442094e+00
   6.9539946e+00   4.2946283e+00   4.5844517e-02   1.1877592e-03   6.0224294e-03   7.4470448e-03   2.2772412e-04   1.3477736e-04   2.0545183e-04   1.1416304e-07   1.5630240e-02   3.2977177e-10  -1.5071795e+00
   7.1494092e+00   4.2006323e+00   4.5841866e-02   1.0244894e-03   8.3415636e-03   6.1364754e-03   1.9325758e-04   3.3993085e-05   1.5374679e-04   1.1327999e-07   1.4770761e-02   7.4591306e-10  -2.1173289e+00
   6.7630928e+00   4.3080003e+00   4.7641807e-02   8.7207810e-04   9.9592478e-03   8.8593049e-03   2.2340560e-04   9.3363519e-05   1.6217904e-04   2.3841625e-07   1.8854177e-02   4.8527213e-10  -1.2788412e+00
   7.0892611e+00   4.2626054e+00   4.1133690e-02   7.4754290e-04   1.1692147e-02   3.7407928e-03   1.9584998e-04   7.3060915e-05   1.5375997e-04   1.5620244e-07   1.4771537e-02   3.1988816e-10  -1.9944202e+00
   7.3059021e+00   4.1555990e+00   4.0739615e-02   5.9969390e-04   7.9824187e-03   8.7711937e-03   2.2136104e-04   1.2139883e-05   2.1677521e-04   6.1643456e-08   1.5960582e-02   1.0535535e-09  -2.3306237e+00
   7.2325072e+00   4.1850868e+00   3.6080116e-02   7.1069347e-04   1.0258140e-02   3.8388643e-03   2.5589369e-04   2.3961128e-05   1.6741724e-04   1.3360191e-07   1.1599055e-02   6.0436779e-10  -2.2798295e+00
   6.8316583e+00   4.2942885e+00   4.6440307e-02   8.8628554e-04   6.1269336e-03   9.4944325e-03   2.3238197e-04   1.7492269e-04   1.8455679e-04   1.2048023e-07   1.6127018e-02   5.1751717e-10  -1.2603223e+00
   7.3548679e+00   4.1489907e+00   4.0742031e-02   1.0318264e-03   1.1210753e-02   4.6842203e-03   2.4199024e-04   6.2653893e-06   2.0878247e-04   3.9098502e-08   1.5428281e-02   9.7941589e-10  -2.5508097e+00
   7.0211735e+00   4.2561529e+00   4.1421423e-02   1.3972688e-03   6.1592874e-03   6.4709696e-03   2.2912264e-04   8.3149170e-05   1.9811436e-04   5.4572999e-08   1.2193176e-02   3.9434464e-10  -1.7272078e+00
   6.8584747e+00   4.3191163e+00   4.6746798e-02   1.0551331e-03   4.6810805e-03   9.3469444e-03   2.1779120e-04   2.1329169e-04   2.2100329e-04   8.6453199e-08   1.2288264e-02   2.5085235e-10  -1.2786456e+00
   6.9255628e+00   4.2820763e+00   4.2015101e-02   1.0167848e-03   7.1415990e-03   1.0065290e-02   2.1914592e-04   6.8410343e-05   1.5074022e-04   1.7350942e-07   1.5537797e-02   3.7280505e-10  -1.5133714e+00
   6.8653916e+00   4.3070629e+00   4.6457603e-02   7.3511984e-04   1.0350125e-02   4.5082014e-03   1.7617885e-04   1.1697284e-04   1.6493709e-04   1.5771352e-07   1.7751769e-02   3.7696339e-10  -1.6083093e+00
   7.3294740e+00   4.1138663e+00   4.1242484e-02   9.2496769e-04   7.1507273e-03   3.1506481e-03   2.1278097e-04   7.6057318e-06   1.5999012e-04   1.4834350e-07   1.0510372e-02   1.5223794e-09  -2.3893816e+00
   7.0405446e+00   4.2392511e+00   4.2679385e-02   8.7164993e-04   5.7262906e-03   6.2817719e-03   2.2270726e-04   5.4649021e-05   1.5069095e-04   1.1994793e-07   1.0746679e-02   4.1520438e-10  -1.6984351e+00
   7.3599977e+00   4.1110831e+00   4.2054160e-02   7.4372954e-04   6.7601876e-03   6.1688679e-03   2.0328253e-04   7.9529647e-06   1.7343710e-04   6.3242709e-08   1.3064155e-02   1.7455440e-09  -2.4673032e+00
   7.1433088e+00   4.2098194e+00   4.4412566e-02   8.4486843e-04   1.0218829e-02   3.1455326e-03   1.7125430e-04   4.0911629e-05   2.1358113e-04   1.0535228e-07   1.5321281e-02   6.9647137e-10  -2.0960315e+00
   6.9162585e+00   4.2657925e+00   4.2195364e-02   8.1982925e-04   7.1512704e-03   7.2478555e-03   2.1868525e-04   1.2565904e-04   1.7939705e-04   9.8192189e-08   1.2915839e-02   5.0985365e-10  -1.4496320e+00
   7.2389255e+00   4.1708199e+00   4.6168592e-02   6.9401334e-04   6.8155335e-03   5.2508733e-03   2.3649992e-04   2.2318541e-05   2.1296244e-04   4.8874677e-08   1.2554955e-02   8.3520679e-10  -2.0741307e+00
   7.2576510e+00   4.1579694e+00   3.8796252e-02   1.0953321e-03   8.0770635e-03   4.2986821e-03   2.2779095e-04   1.7275854e-05   1.6708303e-04   1.5783113e-07   1.1534004e-02   9.2241103e-10  -2.3491565e+00
   6.7826214e+00   4.3561156e+00   5.1168853e-02   8.3973351e-04   9.6944105e-03   8.4153570e-03   1.9640056e-04   2.4414361e-04   1.8179103e-04   1.5564271e-07   2.2436283e-02   2.8801244e-10  -1.3447990e+00
   7.1229957e+00   4.2531512e+00   4.7408727e-02   9.7457108e-04   8.8712117e-03   1.2422442e-02   1.7551290e-04   6.0224693e-05   2.0489890e-04   2.0660658e-08   2.3251421e-02   4.7184466e-10  -1.9745948e+00
   6.7789752e+00   4.3328988e+00   4.6906358e-02   1.1529724e-03   7.6962411e-03   6.9489881e-03   2.5223247e-04   1.8103607e-04   1.9483796e-04   1.3116469e-07   1.4854184e-02   2.8617326e-10  -1.2484307e+00
   7.1355115e+00   4.1819263e+00   4.0309675e-02   6.0483309e-04   5.9923277e-03   9.0984153e-03   1.8329877e-04   2.3542253e-05   1.6431053e-04   5.5008147e-08   1.5021212e-02   1.0910658e-09  -1.9137826e+00
   7.0764275e+00   4.2757763e+00   4.3509589e-02   1.4150765e-03   8.4076439e-03   8.0484447e-03   1.9931945e-04   8.1130942e-05   1.9316349e-04   2.6889580e-08   1.8379755e-02   3.2373757e-10  -1.8722532e+00
   7.3475001e+00   4.1408629e+00   4.2534226e-02   9.8625415e-04   6.3637613e-03   9.4048192e-03   2.0716629e-04   1.3907315e-05   1.8290216e-04   4.1545789e-08   1.5757761e-02   1.2319687e-09  -2.3053419e+00
   6.8660423e+00   4.2990898e+00   4.2256963e-02   8.0391995e-04   1.1115282e-02   6.4671717e-03   1.8449560e-04   1.3885771e-04   1.7209665e-04   1.9338197e-07   1.5053064e-02   3.6941379e-10  -1.5034796e+00
   7.3614623e+00   4.1188556e+00   4.2397959e-02   1.0968793e-03   1.0104507e-02   3.8539046e-03   2.1527347e-04   7.0138290e-06   1.8852326e-04   1.0863947e-07   1.3922780e-02   1.5556087e-09  -2.5139177e+00
   7.1777321e+00   4.2067642e+00   4.5093528e-02   9.5142077e-04   8.0802410e-03   4.0421877e-03   1.8773922e-04   2.4003085e-05   1.8282538e-04   9.8229706e-08   1.2735311e-02   5.3090821e-10  -2.1292798e+00
   7.4394450e+00   4.1292604e+00   4.2841579e-02   1.3844764e-03   6.1949363e-03   5.0100639e-03   2.0843909e-04   8.6222790e-06   1.5265024e-04   7.1102341e-08   1.3579625e-02   1.0719004e-09  -2.5564187e+00
   7.1372251e+00   4.2525146e+00   4.2702774e-02   1.0387045e-03   6.3999148e-03   6.3003229e-03   1.6613605e-04   5.8491790e-05   2.1050638e-04   4.6079716e-08   1.4303522e-02   3.2489239e-10  -1.9700843e+00
   7.6639284e+00   4.0643221e+00   4.0411758e-02   9.9885006e-04   7.9019503e-03   3.0182382e-03   2.0644004e-04   3.6932370e-06   1.9878694e-04   3.8251698e-08   1.2418226e-02   1.7423891e-09  -3.0975829e+00
   7.3360049e+00   4.1200455e+00   4.3092709e-02   7.7303249e-04   7.2893460e-03   3.9306316e-03   2.3576544e-04   7.0018875e-06   1.7171146e-04   8.1501454e-08   1.0645520e-02   1.3126569e-09  -2.4615221e+00
   7.2566424e+00   4.1354698e+00   4.1996287e-02   9.1533158e-04   9.0746386e-03   3.6413588e-03   2.3318108e-04   1.1408924e-05   1.8072681e-04   1.5407029e-07   1.1837697e-02   1.3734935e-09  -2.2785755e+00
   7.3178767e+00   4.1870183e+00   4.0526967e-02   1.2260098e-03   9.0212408e-03   8.3874371e-03   2.3917854e-04   1.6771367e-05   1.9635838e-04   3.0473964e-08   1.5517920e-02   5.5523152e-10  -2.3336749e+00
   7.1832679e+00   4.1618039e+00   4.0685942e-02   1.2043377e-03   1.0758063e-02   3.3418423e-03   2.4112460e-04   1.5470997e-05   1.5715933e-04   1.3687512e-07   1.2152359e-02   1.0720552e-09  -2.2336193e+00
   7.0392289e+00   4.1965386e+00   4.3480732e-02   7.4050284e-04   9.7911209e-03   4.9674344e-03   1.8333449e-04   2.3943760e-05   1.9658837e-04   1.9013536e-07   1.3767081e-02   1.0180564e-09  -1.8687308e+00
   7.0981511e+00   4.2622000e+00   4.2676859e-02   9.8064014e-04   9.9584556e-03   7.7308575e-03   1.7944295e-04   5.3110697e-05   1.8561464e-04   4.3270294e-08   1.6364421e-02   3.1656116e-10  -2.0732653e+00
   7.1697722e+00   4.2173283e+00   4.3608073e-02   1.0663388e-03   8.6293095e-03   5.7406101e-03   2.1855933e-04   2.3659766e-05   2.0666457e-04   3.4823177e-08   1.5840681e-02   5.3816368e-10  -2.0453945e+00
   7.2022998e+00   4.1728699e+00   4.1878899e-02   8.5983026e-04   6.7569044e-03   5.2488259e-03   2.0576982e-04   1.3525130e-05   1.8379130e-04   1.2157568e-07   1.2443066e-02   8.7835610e-10  -2.0479058e+00
   6.7490180e+00   4.3254224e+00   4.6794347e-02   1.0669393e-03   6.5564746e-03   7.8647587e-03   1.8758877e-04   2.3911644e-04   1.6632250e-04   1.5574128e-07   1.3942218e-02   3.7329796e-10  -1.1720691e+00
   6.9807537e+00   4.2388453e+00   4.4086998e-02   7.1289532e-04   9.7700614e-03   5.4039735e-03   2.1089656e-04   3.1127423e-05   1.7459621e-04   2.4885874e-07   1.6050457e-02   6.6718193e-10  -1.6800033e+00
   7.1505609e+00   4.1885011e+00   4.2847878e-02   1.2745749e-03   8.0128363e-03   6.0765553e-03   1.9236294e-04   2.4713486e-05   1.9872358e-04   9.1810215e-08   1.3512390e-02   8.3311601e-10  -2.0040661e+00
   7.3874515e+00   4.1644320e+00   4.4803066e-02   8.9325105e-04   6.6969138e-03   9.2855083e-03   1.6282883e-04   1.1270242e-05   1.8940380e-04   3.6506960e-08   1.7531953e-02   7.8005630e-10  -2.3901643e+00
   7.1582662e+00   4.1902706e+00   4.1548887e-02   9.8137327e-04   9.1335981e-03   5.2214674e-03   2.2446216e-04   2.3802898e-05   1.4955204e-04   1.1521191e-07   1.4862466e-02   8.6513578e-10  -2.0360602e+00
   7.3307881e+00   4.1680676e+00   4.4177820e-02   9.5089150e-04   1.0464170e-02   4.6988029e-03   2.3012146e-04   6.5925034e-06   1.9073142e-04   4.8720763e-08   1.6447626e-02   7.9384005e-10  -2.4912331e+00
   7.2311839e+00   4.1918129e+00   4.2764985e-02   6.9079069e-04   9.3076912e-03   3.6806739e-03   2.0307167e-04   1.0789995e-05   1.6894445e-04   1.1495275e-07   1.4235998e-02   6.2940329e-10  -2.1746832e+00
   6.8376292e+00   4.3102732e+00   5.5875735e-02   1.1703979e-03   9.6742938e-03   9.2975407e-03   2.0546018e-04   1.9930523e-04   1.5528265e-04   1.9703700e-07   2.2988521e-02   5.1794685e-10  -1.3645511e+00
   7.1030355e+00   4.2361907e+00   4.1379303e-02   7.4423662e-04   1.1895301e-02   3.9619207e-03   1.7816756e-04   2.9920006e-05   1.7834104e-04   1.3368199e-07   1.6876623e-02   4.9893922e-10  -2.0804704e+00
   6.9739730e+00   4.2476708e+00   4.2825140e-02   6.9798087e-04   6.3129993e-03   6.7687044e-03   2.1379600e-04   5.1603230e-05   1.5939759e-04   9.6990748e-08   1.3906966e-02   5.5626770e-10  -1.6512789e+00
   7.2870316e+00   4.1779959e+00   4.2131114e-02   1.1224104e-03   8.3807654e-03   6.5608332e-03   1.7122163e-04   1.6182799e-05   1.6330676e-04   6.2541322e-08   1.4500511e-02   6.9300437e-10  -2.2346101e+00
   6.9519706e+00   4.3015512e+00   4.7489318e-02   8.7780230e-04   1.0389147e-02   5.7871203e-03   2.1410528e-04   1.3081854e-04   1.4931879e-04   1.6572716e-07   1.8186540e-02   3.2441473e-10  -1.6915497e+00
   7.2776159e+00   4.1551605e+00   4.3734201e-02   1.0137766e-03   7.1068537e-03   3.8531254e-03   2.2182644e-04   8.6659574e-06   1.5210635e-04   1.0382107e-07   1.3315623e-02   1.0366390e-09  -2.2417897e+00
   7.2764308e+00   4.1610557e+00   4.2212672e-02   7.9275982e-04   1.0553087e-02   7.4281322e-03   1.6528418e-04   1.1619143e-05   2.0726531e-04   5.2936139e-08   1.7521665e-02   1.1106610e-09  -2.3913873e+00
   6.9761888e+00   4.2644720e+00   4.5052029e-02   6.7186964e-04   6.1442586e-03   9.8332470e-03   1.6701198e-04   7.3253634e-05   1.8048278e-04   7.4410877e-08   1.7283343e-02   4.9978035e-10  -1.5496376e+00
   7.3337943e+00   4.1869677e+00   4.4192567e-02   1.2848187e-03   7.6792006e-03   3.3782744e-03   2.0636200e-04   1.6476352e-05   1.8091021e-04   4.2918004e-08   1.4060249e-02   5.3175900e-10  -2.3831481e+00
   7.2747973e+00   4.1501372e+00   4.2682933e-02   6.6502663e-04   6.3185469e-03   7.5558732e-03   1.7271598e-04   9.6032614e-06   1.5379578e-04   1.4681063e-07   1.3785567e-02   1.1380301e-09  -2.2478999e+00
   7.4712084e+00   4.1024455e+00   4.1023931e-02   1.1650321e-03   7.7030160e-03   4.8394070e-03   1.8340336e-04   5.5216185e-06   1.6202811e-04   8.6970778e-08   1.2935643e-02   1.4771975e-09  -2.7448328e+00
   7.1300619e+00   4.2151472e+00   4.9708598e-02   7.6004934e-04   8.0828488e-03   6.8512764e-03   1.8963863e-04   3.5470226e-05   1.5039107e-04   4.9114564e-08   1.7180544e-02   6.9106708e-10  -1.8835474e+00
   7.1644655e+00   4.2269134e+00   3.7674074e-02   6.9460846e-04   8.8550554e-03   6.8222363e-03   2.1115997e-04   2.7025070e-05   2.1549324e-04   5.5987597e-08   1.4477817e-02   4.2153602e-10  -2.0219455e+00
   7.2867494e+00   4.1357311e+00   4.0310339e-02   1.0384979e-03   9.9727154e-03   6.7801988e-03   2.2895379e-04   8.8576259e-06   1.6614921e-04   8.9875575e-08   1.6457085e-02   1.6315278e-09  -2.3578997e+00
   7.0669968e+00   4.2574696e+00   4.6172298e-02   6.8102995e-04   9.3585266e-03   5.9514693e-03   1.8951360e-04   6.9200133e-05   2.2077258e-04   6.4497287e-08   1.5886632e-02   3.9530944e-10  -1.9112171e+00
   7.4261905e+00   4.1202373e+00   4.0593399e-02   9.9831092e-04   9.0942575e-03   3.5806482e-03   1.7894075e-04   4.7360878e-06   2.1435993e-04   1.0020193e-07   1.4044993e-02   1.3047842e-09  -2.6196312e+00
   7.2309179e+00   4.1900384e+00   4.2914058e-02   9.4059042e-04   1.0047059e-02   7.8050191e-03   1.7458727e-04   3.1720376e-05   1.7866915e-04   3.0331433e-08   1.9194051e-02   8.7803044e-10  -2.1754081e+00
   7.2996492e+00   4.1281711e+00   4.1126741e-02   1.0573223e-03   7.1610617e-03   4.7317778e-03   2.2463778e-04   1.2533897e-05   1.8982716e-04   3.5137485e-08   9.8274692e-03   1.1731209e-09  -2.2284880e+00
   7.1842637e+00   4.1548109e+00   4.4789955e-02   6.5507012e-04   6.8356866e-03   6.6120831e-03   1.8130019e-04   1.3850378e-05   1.5197949e-04   1.5255678e-07   1.3221409e-02   1.3272866e-09  -1.9629126e+00
   6.9961053e+00   4.2468248e+00   4.5235804e-02   1.0381382e-03   7.5259137e-03   3.9250949e-03   2.1092944e-04   7.8427504e-05   1.4938563e-04   1.5963655e-07   1.1577059e-02   4.8153323e-10  -1.7870208e+00
   7.0036274e+00   4.2262976e+00   3.7101591e-02   6.2100138e-04   7.0746727e-03   9.0889038e-03   1.9924481e-04   5.0529061e-05   1.5005185e-04   9.0459733e-08   1.2768131e-02   6.6027542e-10  -1.7099157e+00
   7.1756001e+00   4.2083470e+00   4.1563914e-02   1.3808698e-03   6.6460320e-03   8.6727026e-03   1.9338537e-04   4.4151243e-05   1.6621271e-04   5.8293098e-08   1.5801760e-02   6.5861486e-10  -1.9736467e+00
   6.9263850e+00   4.2457955e+00   4.6366778e-02   1.2571700e-03   6.5527973e-03   7.1340079e-03   2.1888433e-04   1.0287729e-04   1.9647879e-04   7.6594131e-08   1.2704644e-02   6.6638163e-10  -1.4645225e+00
   7.2170746e+00   4.2206305e+00   4.4903937e-02   8.9798604e-04   1.0837264e-02   4.7046591e-03   1.9336325e-04   2.8274689e-05   2.0544544e-04   2.9458635e-08   1.6006676e-02   4.4054092e-10  -2.2913131e+00
   6.9756272e+00   4.2246490e+00   3.8392810e-02   7.9758693e-04   5.7868165e-03   9.4454249e-03   2.0888681e-04   5.0252367e-05   1.6799493e-04   1.1458196e-07   1.1855954e-02   6.9574657e-10  -1.5707933e+00
   6.8537050e+00   4.2954316e+00   4.1875788e-02   9.3413504e-04   9.4943908e-03   3.7588014e-03   1.8836908e-04   1.6023344e-04   1.9698655e-04   1.5582178e-07   1.2724456e-02   3.9695193e-10  -1.5528765e+00
   7.3257035e+00   4.1252174e+00   3.9856423e-02   9.2429205e-04   7.1537916e-03   2.4661179e-03   2.8987555e-04   7.8907420e-06   1.7642332e-04   2.4097548e-07   7.5432126e-03   9.0433386e-10  -2.3259324e+00
   7.2651981e+00   4.1740465e+00   4.0281233e-02   7.1482496e-04   8.3054095e-03   2.1334677e-03   2.7473954e-04   3.5530400e-05   2.0945348e-04   5.5170980e-08   1.0862349e-02   6.9666285e-10  -2.2285456e+00
   7.2231547e+00   4.1791866e+00   4.9267359e-02   9.0214384e-04   1.1932222e-02   3.4280652e-03   1.9913747e-04   1.1751870e-05   1.7981390e-04   2.0336759e-07   1.9165595e-02   1.0391893e-09  -2.2481794e+00
   7.5743837e+00   4.0858322e+00   4.0868519e-02   1.2703355e-03   9.0336895e-03   3.1416005e-03   1.9913203e-04   6.4176916e-06   1.8071518e-04   4.8536298e-08   1.2814648e-02   1.5101749e-09  -2.8895183e+00
   6.9154987e+00   4.2651089e+00   4.4441450e-02   1.0509538e-03   9.6791191e-03   4.9191853e-03   1.6050433e-04   9.4261410e-05   1.6004079e-04   1.7817224e-07   1.6025395e-02   6.0154306e-10  -1.6266089e+00
   7.6803560e+00   4.0914797e+00   4.4855488e-02   1.1884698e-03   8.6126913e-03   2.7038664e-03   2.0396393e-04   3.2558332e-06   2.2013468e-04   3.7452230e-08   1.5284466e-02   1.2201114e-09  -3.0761832e+00
   7.4849293e+00   4.1121309e+00   4.5085607e-02   1.4466179e-03   7.6946122e-03   4.3764376e-03   1.8422201e-04   7.1762201e-06   1.7755461e-04   6.2969869e-08   1.4321362e-02   1.3224672e-09  -2.6751365e+00
   7.1647550e+00   4.2120230e+00   4.0431684e-02   1.0647956e-03   1.1443965e-02   3.5688809e-03   2.0057813e-04   5.1461716e-05   1.7492059e-04   7.2257060e-08   1.5223857e-02   6.3288134e-10  -2.1504867e+00
   7.1259492e+00   4.1914273e+00   4.7634152e-02   6.8133614e-04   9.5994078e-03   4.1312472e-03   2.1037930e-04   1.6304423e-05   1.9629490e-04   1.7900641e-07   1.7375789e-02   1.0631698e-09  -2.0774483e+00
   7.2039395e+00   4.1830483e+00   4.1757781e-02   1.3013581e-03   1.0693309e-02   2.8416635e-03   2.1705032e-04   2.3910073e-05   1.9674321e-04   1.2449246e-07   1.4444449e-02   8.4608112e-10  -2.1976753e+00
   6.8477043e+00   4.3376007e+00   4.2890514e-02   9.5801868e-04   8.3194502e-03   7.9438746e-03   2.1657128e-04   1.9567744e-04   2.1903184e-04   1.1091744e-07   1.6019341e-02   2.3236823e-10  -1.4277117e+00
   7.3208778e+00   4.2030946e+00   4.2515268e-02   7.7867937e-04   1.1226731e-02   4.1777264e-03   2.0644040e-04   2.6580275e-05   2.1377943e-04   6.8454384e-08   1.5432317e-02   4.3524014e-10  -2.5232227e+00
   7.2191070e+00   4.2207789e+00   3.7393962e-02   9.4265512e-04   1.2342789e-02   3.7324596e-03   2.0554031e-04   4.2136121e-05   1.6463973e-04   9.3917053e-08   1.4212989e-02   4.1124100e-10  -2.3080057e+00
   7.4162839e+00   4.1308670e+00   3.9735695e-02   9.3059608e-04   8.9391749e-03   6.9409174e-03   1.9480827e-04   1.1438627e-05   1.7722958e-04   3.7123282e-08   1.4107235e-02   1.0798302e-09  -2.5928058e+00
   6.9385106e+00   4.3016614e+00   4.2677523e-02   8.1743993e-04   1.4009253e-02   4.0542402e-03   2.1801782e-04   8.8863972e-05   2.0896801e-04   1.3862167e-07   1.8443462e-02   3.0717967e-10  -1.7480773e+00
   7.5888385e+00   4.1029041e+00   4.2981852e-02   1.0236086e-03   1.4798642e-02   4.0638961e-03   1.7232227e-04   4.4051000e-06   2.0691304e-04   5.2955484e-08   2.0862111e-02   1.5411265e-09  -3.0912679e+00
   7.1803341e+00   4.1897174e+00   3.9921192e-02   1.1246149e-03   1.2109721e-02   4.8520765e-03   1.7952403e-04   2.5660108e-05   2.0863171e-04   8.2681480e-08   1.4938402e-02   7.9179201e-10  -2.1958861e+00
   7.1079656e+00   4.2560147e+00   4.9251216e-02   7.7902886e-04   9.6858848e-03   4.7525093e-03   2.1243524e-04   4.3531701e-05   2.0485618e-04   5.4387342e-08   1.8265047e-02   3.8473641e-10  -1.9797853e+00
   7.3731951e+00   4.1242890e+00   4.1673413e-02   7.5481196e-04   6.8674339e-03   3.8646659e-03   1.9536857e-04   1.2659037e-05   1.9623542e-04   4.6094304e-08   1.0976604e-02   1.1737987e-09  -2.4580032e+00
   7.0223103e+00   4.2495965e+00   4.5318193e-02   8.6798039e-04   6.7675181e-03   1.0215917e-02   1.7020252e-04   2.4052818e-05   1.5256232e-04   8.8985024e-08   1.8913754e-02   5.4090713e-10  -1.7293164e+00
   7.3179165e+00   4.1547549e+00   4.1501698e-02   8.2290507e-04   7.8486716e-03   4.4327068e-03   1.9800482e-04   1.4361638e-05   1.8978345e-04   3.9339892e-08   1.3014637e-02   9.1237895e-10  -2.4086836e+00
   7.1219326e+00   4.2135316e+00   4.5343983e-02   1.6441259e-03   7.4785218e-03   5.8827537e-03   1.9430272e-04   2.8146275e-05   2.0531356e-04   1.1821426e-07   1.4306765e-02   6.1813761e-10  -1.9625084e+00
   7.1037313e+00   4.2527828e+00   4.4250782e-02   1.2319839e-03   8.0749590e-03   8.7635199e-03   2.2079984e-04   5.2021721e-05   1.9318093e-04   9.4695214e-08   1.7448838e-02   3.9615085e-10  -1.9581419e+00
   7.4544661e+00   4.1052553e+00   4.4786853e-02   1.1411452e-03   9.5000846e-03   4.2236211e-03   2.0012854e-04   5.9769053e-06   1.5347247e-04   9.3004085e-08   1.5692789e-02   1.7301822e-09  -2.6482535e+00
   7.2359423e+00   4.1926538e+00   4.2759352e-02   1.1592253e-03   1.0388038e-02   6.7524256e-03   1.6485398e-04   1.1653867e-05   1.6435494e-04   1.7649426e-07   1.7542823e-02   7.0861546e-10  -2.3518325e+00
   7.1431835e+00   4.2077252e+00   4.3713163e-02   1.1601517e-03   6.8689961e-03   4.9655852e-03   2.0399656e-04   5.3436812e-05   2.1722068e-04   3.1108549e-08   1.3254905e-02   6.6562820e-10  -1.8820405e+00
   7.0936224e+00   4.2410364e+00   4.4845112e-02   1.2958394e-03   8.1601873e-03   1.0788734e-02   2.1123370e-04   6.6398068e-05   1.9213057e-04   5.7075846e-08   2.0078064e-02   5.8716272e-10  -1.9031295e+00
   6.8536481e+00   4.2488584e+00   4.3118895e-02   1.0358255e-03   6.9243867e-03   6.0382794e-03   2.2029633e-04   9.2807270e-05   1.8384490e-04   1.3021689e-07   1.1366413e-02   7.1838618e-10  -1.3880075e+00
   7.0370901e+00   4.2497844e+00   4.6263279e-02   1.4348246e-03   8.7372366e-03   3.4525398e-03   2.0952251e-04   3.9897486e-05   1.5885325e-04   1.7336369e-07   1.3396642e-02   4.0761622e-10  -1.8758432e+00
   6.9235170e+00   4.2496491e+00   4.1470159e-02   6.6302601e-04   6.2008277e-03   1.0112944e-02   1.9067397e-04   8.4140068e-05   1.4980700e-04   1.4332522e-07   1.4681087e-02   6.8274688e-10  -1.5254411e+00
   7.3715108e+00   4.1776953e+00   4.2282450e-02   1.1892001e-03   1.4749687e-02   4.6316933e-03   1.6355007e-04   2.4047153e-05   2.1527025e-04   2.6133030e-08   2.1857628e-02   8.0058879e-10  -2.6882709e+00
   6.8977706e+00   4.2679770e+00   3.9555616e-02   1.0888321e-03   1.0997507e-02   3.8947404e-03   1.9085170e-04   1.4370782e-04   1.9897983e-04   1.0422969e-07   1.3520211e-02   5.7314649e-10  -1.6153930e+00
   7.2045391e+00   4.2025581e+00   4.6736247e-02   9.6331205e-04   6.3898783e-03   6.7032169e-03   2.3441292e-04   4.2026412e-05   1.7495074e-04   6.1417497e-08   1.4769447e-02   6.3618549e-10  -2.0079929e+00
   7.4923232e+00   4.0730421e+00   3.8629372e-02   1.3072542e-03   8.5216933e-03   5.4889820e-03   2.2776416e-04   5.2928284e-06   1.6915037e-04   4.1133462e-08   1.1773026e-02   2.1180299e-09  -2.6930248e+00
   7.3526847e+00   4.1542204e+00   3.8639747e-02   8.5822015e-04   9.4892356e-03   3.4655381e-03   2.2410261e-04   2.6729722e-05   2.0096269e-04   3.9446589e-08   1.2294692e-02   8.2108677e-10  -2.4819858e+00
   7.3296524e+00   4.1312879e+00   3.7313660e-02   9.6737868e-04   9.2084305e-03   3.9598024e-03   2.0389511e-04   1.0307317e-05   1.9166595e-04   4.7886511e-08   1.0698083e-02   1.0844982e-09  -2.5413599e+00
   7.4586083e+00   4.1155418e+00   3.9063196e-02   1.1023801e-03   6.1003394e-03   7.1143923e-03   2.0435506e-04   6.4068812e-06   1.7608735e-04   4.3643440e-08   1.3848666e-02   1.2913494e-09  -2.5202959e+00
   7.0004038e+00   4.2601738e+00   4.9442825e-02   1.6909231e-03   7.8163102e-03   9.0792293e-03   2.0028916e-04   6.1542649e-05   1.4874709e-04   1.6767698e-07   1.8861479e-02   5.1616588e-10  -1.6830720e+00
   7.1316875e+00   4.1919338e+00   4.3959787e-02   1.1072521e-03   6.5682622e-03   6.3415909e-03   2.2256672e-04   4.7631550e-05   1.5599819e-04   7.1708074e-08   1.1695270e-02   7.8122950e-10  -1.8741387e+00
   7.0616355e+00   4.2494052e+00   4.0558244e-02   1.0150956e-03   1.0814250e-02   4.0677174e-03   2.3621588e-04   2.9021638e-05   1.7004835e-04   1.7461935e-07   1.5075252e-02   4.0248011e-10  -1.9847616e+00
   7.2870608e+00   4.1954269e+00   4.7241520e-02   1.3818218e-03   9.9314347e-03   7.4218157e-03   1.9554223e-04   1.6115089e-05   1.6525174e-04   9.4625740e-08   1.8989428e-02   6.2819480e-10  -2.3908333e+00
   6.8957809e+00   4.2190538e+00   4.4213083e-02   1.3815185e-03   6.3368780e-03   5.6686870e-03   2.7080246e-04   4.6534937e-05   1.6966570e-04   1.8603984e-07   9.7907345e-03   8.4137304e-10  -1.3689916e+00
   7.1356423e+00   4.2166415e+00   4.2309755e-02   8.4737710e-04   8.1347545e-03   8.3966223e-03   1.7757237e-04   3.6173260e-05   1.9618763e-04   5.0201794e-08   1.5430229e-02   5.9596152e-10  -2.0459254e+00
   7.3931481e+00   4.1583459e+00   3.7021292e-02   9.4705829e-04   9.0716818e-03   3.8239607e-03   2.3378732e-04   1.0700562e-05   1.8992004e-04   7.1161797e-08   1.2144414e-02   6.3124392e-10  -2.5580456e+00
   7.1033126e+00   4.2253136e+00   4.2135187e-02   8.8480566e-04   5.5000474e-03   5.2149347e-03   1.9079395e-04   4.4390095e-05   2.0668091e-04   9.3761314e-08   1.1222588e-02   4.6049382e-10  -1.7592627e+00
   7.2084888e+00   4.1889582e+00   4.6922333e-02   1.3720422e-03   6.3284845e-03   5.9369538e-03   2.4350426e-04   1.8190198e-05   1.5128115e-04   1.1141610e-07   1.4306415e-02   7.3397136e-10  -2.0747572e+00
   6.7067010e+00   4.3440269e+00   4.7840703e-02   1.3308005e-03   6.4344486e-03   1.2298862e-02   2.3154959e-04   4.0850187e-04   2.1796139e-04   9.0228274e-08   1.7162339e-02   4.2292698e-10  -1.0710978e+00
   7.2405052e+00   4.1775226e+00   4.0379510e-02   9.0247396e-04   9.5067491e-03   4.8025691e-03   2.0654394e-04   1.8431570e-05   2.0007894e-04   3.4064572e-08   1.3162215e-02   7.4492682e-10  -2.3327518e+00
   6.9919656e+00   4.2666558e+00   5.0376319e-02   1.0691001e-03   6.4631537e-03   8.6836230e-03   1.9944005e-04   4.1609826e-05   1.8792489e-04   1.2890551e-07   1.9671555e-02   4.7959213e-10  -1.5983132e+00
   7.0292219e+00   4.2289185e+00   4.1077463e-02   9.5116529e-04   7.9387151e-03   3.3638624e-03   2.1174230e-04   4.1990698e-05   1.5063787e-04   1.6654533e-07   1.0939283e-02   5.2424960e-10  -1.8744513e+00
   6.8447642e+00   4.3092188e+00   4.0795870e-02   9.1596101e-04   8.3850581e-03   5.1979771e-03   1.9289711e-04   1.9130320e-04   2.0117809e-04   1.4452160e-07   1.3540181e-02   3.5573423e-10  -1.4952767e+00
   7.0373306e+00   4.2589814e+00   4.7170044e-02   1.0070493e-03   1.0399458e-02   3.7885675e-03   2.2917137e-04   9.4264171e-05   1.5112694e-04   7.7860111e-08   1.6598390e-02   4.7406048e-10  -1.8235648e+00
   7.4334498e+00   4.1311158e+00   4.2129707e-02   1.2398879e-03   4.8974721e-03   7.3115982e-03   2.3860221e-04   5.1858814e-06   1.8494356e-04   6.3505047e-08   1.3734956e-02   1.0355959e-09  -2.4613364e+00
   7.2732255e+00   4.1668186e+00   4.2174956e-02   8.4409518e-04   8.5548721e-03   3.1747388e-03   2.4212223e-04   1.6461657e-05   1.9002707e-04   6.0832815e-08   1.0416009e-02   6.7075438e-10  -2.3692911e+00
   7.4086251e+00   4.1365928e+00   4.3143636e-02   7.4246327e-04   8.5139193e-03   4.9371469e-03   2.3737714e-04   1.6707210e-05   2.0896007e-04   4.0263067e-08   1.4407574e-02   1.0718963e-09  -2.5766315e+00
   7.1204289e+00   4.1989776e+00   4.1383909e-02   7.0802748e-04   7.3640594e-03   3.3464500e-03   2.8003814e-04   5.1640196e-05   1.8491325e-04   1.0673109e-07   9.6777862e-03   6.2675440e-10  -1.8945127e+00
   7.0359818e+00   4.2435052e+00   4.5753462e-02   1.2978403e-03   9.7570581e-03   4.2372671e-03   1.8645575e-04   3.0151063e-05   1.6941812e-04   1.6498130e-07   1.5997424e-02   5.1802655e-10  -1.8812245e+00
   7.3140829e+00   4.1656361e+00   4.0373833e-02   8.3927704e-04   5.1820974e-03   5.5986075e-03   2.1806813e-04   3.1101257e-05   1.8793643e-04   4.6612588e-08   1.1256258e-02   7.1712889e-10  -2.1906062e+00
   7.3452266e+00   4.1397651e+00   4.3484070e-02   1.3190298e-03   6.7334857e-03   4.2688878e-03   2.2402079e-04   7.0333640e-06   1.7558084e-04   5.5784213e-08   1.3805050e-02   1.1660071e-09  -2.3943053e+00
   7.0339063e+00   4.2554050e+00   4.3357067e-02   1.3045384e-03   5.9931585e-03   6.7834551e-03   2.1313743e-04   4.0529400e-05   1.6300433e-04   2.0169543e-07   1.3954053e-02   3.8749846e-10  -1.6905471e+00
   6.8564964e+00   4.2855447e+00   4.4209082e-02   1.4705693e-03   5.5518254e-03   9.9417340e-03   2.1852862e-04   1.3847186e-04   1.7048829e-04   1.2831207e-07   1.4565898e-02   4.8075277e-10  -1.3114501e+00
   7.1044000e+00   4.2191203e+00   4.0186094e-02   7.3188446e-04   9.4170993e-03   6.2585363e-03   1.8222747e-04   6.6790455e-05   2.1273221e-04   7.9115548e-08   1.4798202e-02   6.7423758e-10  -2.0442602e+00
   7.0160224e+00   4.2644861e+00   4.2133523e-02   1.5842968e-03   1.2673993e-02   3.2171026e-03   2.3090572e-04   6.4109138e-05   1.6792689e-04   1.2885709e-07   1.5369143e-02   3.8646782e-10  -1.8926691e+00
   7.3241763e+00   4.1429368e+00   4.5363417e-02   8.0227691e-04   5.8800740e-03   5.2332712e-03   2.5983705e-04   1.4325840e-05   1.8482993e-04   7.8593237e-08   1.2724411e-02   1.0968366e-09  -2.2421274e+00
   7.1428424e+00   4.2129939e+00   4.3453929e-02   1.0170537e-03   1.2246203e-02   2.9192631e-03   1.7501867e-04   1.6659645e-05   1.6577561e-04   1.8205041e-07   1.6719118e-02   6.4187169e-10  -2.1191150e+00
   6.7654145e+00   4.3593851e+00   4.5313052e-02   8.0198066e-04   1.1753556e-02   1.0258275e-02   1.7437470e-04   2.0394339e-04   1.6691936e-04   9.8630571e-08   2.2036499e-02   2.5617543e-10  -1.3859331e+00
   6.9256263e+00   4.2773129e+00   4.2788073e-02   1.3002247e-03   1.2195166e-02   4.9015653e-03   1.7392657e-04   3.9460832e-05   1.6405558e-04   2.0374792e-07   1.5888908e-02   3.8597634e-10  -1.7228531e+00
   7.1789798e+00   4.2244339e+00   4.0615515e-02   7.1713826e-04   8.7862432e-03   3.2638495e-03   2.4465706e-04   3.9650993e-05   2.0885466e-04   1.7073878e-07   1.2402958e-02   3.9831195e-10  -2.0779308e+00
   7.1584004e+00   4.1921208e+00   4.0066577e-02   8.7242737e-04   5.5962564e-03   7.4115646e-03   2.1634305e-04   4.9246368e-05   2.1392131e-04   2.9642000e-08   1.0987826e-02   6.9138919e-10  -1.9692237e+00
   7.2958310e+00   4.1769721e+00   4.2193208e-02   1.5345001e-03   1.0530327e-02   3.2252975e-03   2.3557618e-04   2.5102218e-05   1.6595922e-04   3.9041722e-08   1.2731129e-02   6.3236761e-10  -2.3676903e+00
   7.0292555e+00   4.2581487e+00   4.7726644e-02   1.4921942e-03   8.1868719e-03   6.1856739e-03   1.8738377e-04   7.7969076e-05   1.5789031e-04   8.6688320e-08   1.5800780e-02   4.5062183e-10  -1.8355373e+00
   6.9056042e+00   4.2999343e+00   4.6566328e-02   1.1416885e-03   6.2997144e-03   6.8562349e-03   1.8058045e-04   1.1286524e-04   1.8477622e-04   7.5204127e-08   1.3681079e-02   2.9158770e-10  -1.4094823e+00
   7.1786048e+00   4.2325941e+00   4.8699412e-02   1.4001071e-03   1.0308604e-02   5.3504262e-03   1.6987422e-04   2.9190296e-05   2.0053397e-04   3.4318930e-08   1.9386940e-02   4.7719989e-10  -2.1680781e+00
   7.1956144e+00   4.1791246e+00   3.9857493e-02   9.3389841e-04   6.0392980e-03   8.6734634e-03   1.8948956e-04   3.0332808e-05   1.6649868e-04   4.1296241e-08   1.3641125e-02   8.9300589e-10  -2.0392963e+00
   6.9165782e+00   4.2835909e+00   4.6333398e-02   9.9833467e-04   9.3100065e-03   7.4817206e-03   1.7031725e-04   8.3154956e-05   1.7340150e-04   1.6681983e-07   1.7085754e-02   4.2112306e-10  -1.5199410e+00
   7.3383193e+00   4.1344891e+00   4.2939592e-02   1.4326673e-03   5.0710648e-03   4.7869739e-03   2.6344292e-04   1.3727776e-05   1.6698031e-04   6.0504419e-08   9.4035106e-03   9.3268104e-10  -2.3028246e+00
   6.9902504e+00   4.2562819e+00   4.1111373e-02   7.3554430e-04   8.8222885e-03   1.0082802e-02   2.0705837e-04   4.0533190e-05   1.9842752e-04   1.0391682e-07   1.8489879e-02   5.3249674e-10  -1.7839134e+00
   7.2934556e+00   4.1679378e+00   3.8758501e-02   9.5219515e-04   6.0898486e-03   9.4777505e-03   2.0898110e-04   2.2148925e-05   1.6742569e-04   3.8099940e-08   1.5644337e-02   9.1148497e-10  -2.2492029e+00
   6.9981477e+00   4.2115146e+00   4.2200856e-02   7.5721177e-04   7.5494242e-03   4.7804679e-03   1.9760454e-04   2.9735513e-05   1.8165944e-04   2.3768117e-07   1.3380300e-02   9.2057479e-10  -1.7576912e+00
   7.1394449e+00   4.2117456e+00   4.0905931e-02   1.1725811e-03   7.0331252e-03   5.2095464e-03   1.9037124e-04   4.8789007e-05   1.7277027e-04   1.0448917e-07   1.3103546e-02   6.1784345e-10  -2.0310848e+00
   7.0822101e+00   4.2209436e+00   4.5055282e-02   9.2446191e-04   8.1528982e-03   5.0738165e-03   1.7085627e-04   3.4894610e-05   1.7090593e-04   1.0476458e-07   1.5614762e-02   6.8362405e-10  -1.8415879e+00
   6.9660400e+00   4.2772988e+00   4.0126312e-02   8.8221414e-04   8.3530231e-03   1.0336053e-02   2.2402554e-04   1.1811473e-04   2.0154838e-04   3.2309270e-08   1.5819030e-02   4.0638696e-10  -1.7349666e+00
   7.2680388e+00   4.1799951e+00   4.2241203e-02   9.9232764e-04   9.7971520e-03   4.3619332e-03   1.8778284e-04   1.0787710e-05   1.8499004e-04   2.0355270e-07   1.3083216e-02   6.2872931e-10  -2.2993308e+00
   7.0091488e+00   4.1946517e+00   3.7866925e-02   6.6909026e-04   7.0712465e-03   6.2419601e-03   2.4730161e-04   3.6411181e-05   1.6663923e-04   1.0680469e-07   1.0157185e-02   9.3050720e-10  -1.7928193e+00
   7.0735718e+00   4.2213004e+00   4.3857257e-02   1.3997995e-03   7.0787828e-03   4.1209645e-03   2.6254633e-04   7.4472600e-05   2.2009357e-04   1.1545357e-07   1.2036381e-02   6.2751069e-10  -1.8602170e+00
   7.2699081e+00   4.2017631e+00   4.4539708e-02   8.2848032e-04   9.6095599e-03   9.6895738e-03   1.8406685e-04   1.7953598e-05   1.8548122e-04   4.3672330e-08   2.1047878e-02   6.4709173e-10  -2.3508550e+00
   6.8453522e+00   4.2953411e+00   4.1111477e-02   8.1026202e-04   9.6218951e-03   8.8718576e-03   1.9832526e-04   1.7277781e-04   1.9292934e-04   5.9092618e-08   1.7993274e-02   5.3284687e-10  -1.4295951e+00
   7.4150909e+00   4.1565581e+00   4.0940135e-02   1.1312531e-03   7.7483299e-03   4.7791180e-03   2.3312753e-04   2.0838135e-05   2.2024036e-04   2.5997373e-08   1.3632731e-02   7.1591610e-10  -2.4722834e+00
   7.0411871e+00   4.2340144e+00   4.4516635e-02   8.7093333e-04   1.0199045e-02   7.4626616e-03   2.2388144e-04   2.4101050e-05   2.0102165e-04   1.3412017e-07   1.7114017e-02   6.0316065e-10  -1.9142287e+00
   7.1585319e+00   4.2384258e+00   4.5811172e-02   1.1487671e-03   5.7618274e-03   6.9830735e-03   1.9824818e-04   5.8950473e-05   1.7708070e-04   8.2906246e-08   1.4760239e-02   4.0239652e-10  -1.9768622e+00
   7.4343028e+00   4.0889829e+00   4.2052540e-02   1.2990395e-03   8.3518416e-03   2.5147379e-03   2.7348289e-04   6.6825315e-06   1.9506519e-04   1.3489249e-07   1.1332094e-02   1.8819923e-09  -2.5590686e+00
   7.5399809e+00   4.1406179e+00   4.1665166e-02   1.2581473e-03   1.1874760e-02   3.6277242e-03   2.1424007e-04   8.3887236e-06   1.6471536e-04   6.2362206e-08   1.7324931e-02   7.8042173e-10  -2.9157342e+00
   6.8992800e+00   4.2826705e+00   4.3107901e-02   7.7048855e-04   5.8159462e-03   7.6759224e-03   2.4766303e-04   1.2794896e-04   2.0936351e-04   1.3254181e-07   1.1755205e-02   3.6654253e-10  -1.4267707e+00
   7.4257464e+00   4.1131125e+00   3.9327514e-02   6.9462535e-04   1.0031377e-02   5.3494419e-03   1.8343620e-04   6.1948337e-06   1.6527591e-04   7.3163704e-08   1.4417834e-02   1.4708560e-09  -2.6321688e+00
   7.1729887e+00   4.2170659e+00   4.2436819e-02   9.2509172e-04   9.0487202e-03   6.1283872e-03   2.1784588e-04   3.9057883e-05   2.1332835e-04   5.0695155e-08   1.5908215e-02   5.6275419e-10  -2.1618499e+00
   6.8902711e+00   4.2401492e+00   4.0878012e-02   1.3820946e-03   5.8336574e-03   5.5317808e-03   2.6187076e-04   7.0358420e-05   1.6770627e-04   1.3617583e-07   8.0331794e-03   5.1799929e-10  -1.3697733e+00
   7.1802323e+00   4.1832272e+00   4.0006789e-02   7.9313531e-04   7.6905803e-03   4.5703290e-03   2.1278622e-04   4.1406898e-05   2.0361638e-04   4.4027531e-08   1.0672861e-02   7.3447069e-10  -2.1305911e+00
   7.2184081e+00   4.2065772e+00   3.9471362e-02   9.2729024e-04   1.2734141e-02   3.3185196e-03   2.6113174e-04   3.9689490e-05   1.7424210e-04   1.0548571e-07   1.3490801e-02   4.9804696e-10  -2.3009652e+00
   7.1171441e+00   4.2234914e+00   3.9966058e-02   9.4554567e-04   1.0874043e-02   1.0556243e-02   1.7511097e-04   2.6655043e-05   2.0612632e-04   3.9338104e-08   1.8962147e-02   6.1999817e-10  -2.0692975e+00
   7.0599921e+00   4.2537330e+00   3.4983041e-02   1.0306299e-03   6.6001089e-03   6.9039643e-03   2.1607696e-04   6.9390237e-05   1.9403649e-04   3.5319564e-08   1.0578893e-02   3.0647460e-10  -1.7405881e+00
   7.3815587e+00   4.1499429e+00   4.4812900e-02   1.4130849e-03   6.3302691e-03   6.2621322e-03   1.8713844e-04   6.3225469e-06   1.8078359e-04   3.8069365e-08   1.4947490e-02   9.1103956e-10  -2.3449043e+00
   7.1277623e+00   4.2201385e+00   4.6290419e-02   1.1543839e-03   1.1363747e-02   4.0017935e-03   1.9631246e-04   2.7603814e-05   1.6916372e-04   2.3088121e-07   1.8186200e-02   6.5896223e-10  -2.0512593e+00
   7.3080476e+00   4.1736092e+00   3.7965494e-02   9.5744610e-04   6.9306563e-03   9.0587959e-03   1.8841427e-04   2.5065306e-05   2.0995652e-04   3.1861880e-08   1.4897862e-02   7.5241674e-10  -2.3152312e+00
   7.1528371e+00   4.2002725e+00   4.1474672e-02   1.3695277e-03   7.5953734e-03   1.0086595e-02   2.1849394e-04   1.9191829e-05   1.6242761e-04   7.6376103e-08   1.7101880e-02   7.8961650e-10  -2.0315318e+00
   7.0150046e+00   4.2456306e+00   4.0769396e-02   1.2782348e-03   1.2409340e-02   6.4048841e-03   1.8165200e-04   5.1186952e-05   1.9321237e-04   1.0971583e-07   1.7265321e-02   5.7268620e-10  -1.9050110e+00
   7.3476995e+00   4.1847520e+00   4.3389928e-02   6.8943363e-04   6.3806325e-03   3.8620108e-03   1.8009980e-04   2.0188377e-05   2.1164734e-04   3.2981886e-08   1.2416894e-02   4.8808655e-10  -2.4224701e+00
   7.0486178e+00   4.2643198e+00   4.1324994e-02   1.3316686e-03   8.8066654e-03   7.8809805e-03   1.9737145e-04   8.1200186e-05   2.0213470e-04   1.1101270e-07   1.7735503e-02   4.2133072e-10  -1.8291093e+00
   7.0538473e+00   4.2211228e+00   4.3487338e-02   6.6453315e-04   7.8832640e-03   3.7339263e-03   2.3558433e-04   2.2923211e-05   1.7115921e-04   2.7355954e-07   1.1668298e-02   5.5270458e-10  -1.8509988e+00
   6.9903581e+00   4.2577839e+00   4.0304925e-02   9.3214880e-04   1.0658753e-02   6.6641093e-03   2.1155372e-04   3.7826370e-05   1.5956213e-04   2.2091673e-07   1.6111804e-02   4.5677736e-10  -1.8342264e+00
   7.0111727e+00   4.2700423e+00   5.0438948e-02   8.9646868e-04   9.4174624e-03   4.5578693e-03   2.0277125e-04   6.3761700e-05   1.8822123e-04   1.4836400e-07   1.8188529e-02   4.2452322e-10  -1.8318577e+00
   7.3800780e+00   4.1441529e+00   4.2209369e-02   1.4339122e-03   4.9372328e-03   6.6334038e-03   2.7600780e-04   1.2891979e-05   1.8279993e-04   4.2685043e-08   1.0440835e-02   7.4262644e-10  -2.2977426e+00
   7.3765910e+00   4.1598608e+00   4.4299992e-02   1.5162249e-03   1.5073684e-02   4.0042418e-03   1.7658198e-04   1.4634812e-05   1.9587290e-04   3.1312624e-08   1.9646080e-02   9.3881229e-10  -2.6526643e+00
   7.2084592e+00   4.2048098e+00   3.9956002e-02   1.1687276e-03   5.2847907e-03   7.9377370e-03   2.4594085e-04   2.0424963e-05   2.0269371e-04   5.7388306e-08   1.2528491e-02   4.8580058e-10  -1.9739604e+00
   7.1300278e+00   4.2415107e+00   4.3288768e-02   9.8689674e-04   6.5337480e-03   6.8619649e-03   2.2522334e-04   3.6873484e-05   1.9972372e-04   1.2275457e-07   1.4823194e-02   3.8662398e-10  -1.8784396e+00
   7.2377318e+00   4.1935795e+00   4.4390445e-02   8.7970253e-04   1.5373449e-02   3.9700340e-03   1.7937556e-04   2.9177616e-05   1.9124847e-04   1.2952204e-07   2.2174266e-02   8.9991523e-10  -2.3530928e+00
   7.2975564e+00   4.1444812e+00   3.9828688e-02   1.4455380e-03   1.6917956e-02   4.4228551e-03   2.0113709e-04   8.0513307e-06   1.9597793e-04   9.6891284e-08   1.9968178e-02   1.5127988e-09  -2.5539919e+00
   7.1525420e+00   4.2182588e+00   4.7297811e-02   7.1459866e-04   7.6254767e-03   7.2398593e-03   2.3861033e-04   4.1973710e-05   1.9030614e-04   5.0626815e-08   1.5879024e-02   5.7844428e-10  -1.9150223e+00
   7.1771090e+00   4.1843453e+00   4.0438841e-02   1.5472285e-03   1.0477075e-02   7.6529631e-03   1.5477163e-04   1.8639546e-05   1.8498427e-04   3.3557235e-08   1.7871045e-02   1.0207310e-09  -2.2071278e+00
   7.1293798e+00   4.2088207e+00   3.9885868e-02   8.5341260e-04   7.5795116e-03   5.1121216e-03   1.8472982e-04   1.6959760e-05   1.5590697e-04   2.7197065e-07   1.2188946e-02   5.5668618e-10  -1.9120461e+00
   7.2753527e+00   4.1857044e+00   4.1422959e-02   8.2414796e-04   4.9798383e-03   6.0715333e-03   2.8126959e-04   3.4895968e-05   1.5518048e-04   4.6288059e-08   1.1021631e-02   5.4181885e-10  -2.0688441e+00
   6.9997719e+00   4.2238253e+00   4.5380465e-02   1.3805246e-03   6.2853713e-03   7.3496969e-03   2.0660008e-04   3.2164223e-05   1.6832303e-04   2.1143317e-07   1.5319128e-02   8.1011504e-10  -1.5960680e+00
   7.4154224e+00   4.1403210e+00   4.3858047e-02   1.1728625e-03   9.0485667e-03   3.2001783e-03   1.8413147e-04   1.7491870e-05   1.9497605e-04   3.8683854e-08   1.4398861e-02   1.0006925e-09  -2.5288177e+00
   7.4858031e+00   4.1086512e+00   4.1539629e-02   1.4028441e-03   8.7963064e-03   5.7217610e-03   2.2367040e-04   6.3665614e-06   2.2251322e-04   3.2218461e-08   1.3496272e-02   1.2716178e-09  -2.7028163e+00
   7.3487403e+00   4.1559948e+00   4.2387897e-02   1.2804009e-03   1.1004930e-02   4.8763953e-03   2.2345733e-04   6.3115275e-06   2.1756555e-04   3.6342748e-08   1.6769924e-02   9.5243853e-10  -2.6173615e+00
   7.3833901e+00   4.1280029e+00   4.2605994e-02   1.1446787e-03   7.4333367e-03   3.1500746e-03   2.1212875e-04   6.9686613e-06   1.9969394e-04   4.2739160e-08   1.1223151e-02   1.0584077e-09  -2.4560594e+00
   7.2771120e+00   4.1626983e+00   4.3771657e-02   7.7821483e-04   6.4196182e-03   5.1787923e-03   2.2410710e-04   1.1316477e-05   1.8473773e-04   1.0640447e-07   1.2943595e-02   8.7613240e-10  -2.1375052e+00
   7.3734642e+00   4.1573512e+00   4.0858041e-02   1.0212358e-03   1.1170000e-02   4.8046285e-03   2.3170051e-04   1.2932711e-05   2.1348464e-04   2.8924970e-08   1.5086407e-02   7.9938796e-10  -2.6199170e+00
   7.5365794e+00   4.0816049e+00   4.1268682e-02   1.0157553e-03   6.7422869e-03   3.4103207e-03   1.8983934e-04   6.0610244e-06   1.5775672e-04   6.3433763e-08   1.1937356e-02   1.7567811e-09  -2.8145057e+00
   6.6279738e+00   4.4059642e+00   5.0775840e-02   8.4757800e-04   9.5023436e-03   1.2939155e-02   1.8350589e-04   3.9977361e-04   1.8210303e-04   1.6361886e-07   2.3478639e-02   2.2161226e-10  -1.0352820e+00
   6.9160715e+00   4.2699900e+00   4.3274802e-02   1.1410810e-03   1.2835047e-02   9.3482188e-03   1.9010865e-04   6.3902565e-05   1.5789939e-04   2.3190916e-07   2.1129164e-02   6.0262620e-10  -1.7515920e+00
   7.2504223e+00   4.1906783e+00   4.2085985e-02   1.4405999e-03   9.0060356e-03   4.4601058e-03   1.9788667e-04   2.8508767e-05   1.6046171e-04   1.0228906e-07   1.3348670e-02   6.0382696e-10  -2.3202927e+00
   7.2688078e+00   4.2084675e+00   4.5311378e-02   1.2256295e-03   9.5830302e-03   5.8154492e-03   1.7245089e-04   1.6979212e-05   1.6694936e-04   4.8753437e-08   1.7290953e-02   4.9358837e-10  -2.3983337e+00
   6.9221084e+00   4.2737550e+00   4.4188917e-02   8.5457282e-04   7.7893761e-03   6.1718161e-03   2.7355685e-04   1.4938921e-04   2.1855920e-04   5.5192056e-08   1.3053049e-02   4.6212345e-10  -1.5324157e+00
   7.1904200e+00   4.2235052e+00   4.3600154e-02   1.0872297e-03   9.5397036e-03   6.1900842e-03   2.2482332e-04   3.4577240e-05   2.0092184e-04   2.5025492e-08   1.4938384e-02   4.2947717e-10  -2.1042194e+00
   7.1720012e+00   4.1965600e+00   3.8575893e-02   9.9051778e-04   1.1942769e-02   5.0948406e-03   1.6122773e-04   2.1650454e-05   2.1243084e-04   4.8025356e-08   1.7239006e-02   8.2472347e-10  -2.2255883e+00
   7.1990110e+00   4.1935493e+00   3.9458405e-02   1.4318664e-03   6.5858872e-03   7.4965206e-03   2.2624680e-04   1.6755314e-05   1.7891811e-04   5.4694884e-08   1.2262433e-02   5.8395112e-10  -2.0118494e+00
   7.3224840e+00   4.1627510e+00   3.8915440e-02   1.0797286e-03   6.3442713e-03   6.7625705e-03   2.1757359e-04   2.3389833e-05   2.0234917e-04   4.3042356e-08   1.3449148e-02   8.2656771e-10  -2.2738308e+00
   7.0874523e+00   4.2117468e+00   4.2667181e-02   9.9645899e-04   6.5484766e-03   6.9194957e-03   2.7933893e-04   6.9441633e-05   1.8645994e-04   4.7860830e-08   1.2205654e-02   6.8237192e-10  -1.7503709e+00
   7.1179152e+00   4.2577939e+00   3.9497237e-02   1.0702119e-03   1.2910245e-02   4.1739620e-03   2.5154670e-04   6.3730316e-05   1.8047612e-04   1.2841877e-07   1.4596603e-02   3.0159669e-10  -2.1555828e+00
   7.5028535e+00   4.0956088e+00   4.0830526e-02   7.9714292e-04   6.0960357e-03   4.1298241e-03   2.1095558e-04   4.4799271e-06   2.0653218e-04   4.0604658e-08   9.7863307e-03   1.2053948e-09  -2.7188674e+00
   7.1822429e+00   4.1848695e+00   4.1732211e-02   9.7710026e-04   1.2751807e-02   4.3931943e-03   2.2012153e-04   1.9417085e-05   1.8217170e-04   7.3976957e-08   1.5860430e-02   8.8752851e-10  -2.2664564e+00
   7.1216437e+00   4.1955746e+00   4.0930895e-02   9.0402162e-04   6.2700920e-03   6.2138250e-03   2.0151976e-04   2.4312751e-05   1.7933119e-04   5.4288546e-08   1.2081909e-02   7.3973593e-10  -1.8332759e+00
   7.2493811e+00   4.1955052e+00   3.6888604e-02   1.0586049e-03   1.1137457e-02   2.6196868e-03   2.5741384e-04   2.5281114e-05   1.7779111e-04   4.7982194e-08   1.2189855e-02   5.0256626e-10  -2.3298743e+00
   7.1805603e+00   4.1865578e+00   4.4996114e-02   1.1037140e-03   1.0150726e-02   4.5657874e-03   1.5496367e-04   2.6121442e-05   1.8519778e-04   7.8106469e-08   1.6721123e-02   9.6830564e-10  -2.1379018e+00
   7.2681680e+00   4.2221837e+00   4.5434323e-02   1.0966022e-03   8.5856880e-03   3.9712371e-03   1.7148296e-04   3.5871779e-05   1.9083242e-04   3.8804647e-08   1.4238229e-02   3.5299569e-10  -2.2361057e+00
   7.1290728e+00   4.2150431e+00   4.1276276e-02   7.7838847e-04   8.8793820e-03   9.6454627e-03   1.7246644e-04   1.5521062e-05   1.7937508e-04   1.6744054e-07   1.8971433e-02   7.0375747e-10  -1.9878196e+00
   6.9675095e+00   4.2100276e+00   4.3842160e-02   8.5907139e-04   6.4498874e-03   4.9048263e-03   2.4820072e-04   3.2979594e-05   1.6423626e-04   1.7250142e-07   9.7087763e-03   7.6763095e-10  -1.6153381e+00
   7.1158652e+00   4.2140958e+00   3.9310029e-02   1.4767262e-03   9.5487593e-03   6.9959180e-03   1.9536063e-04   4.5322804e-05   1.5250955e-04   3.8560330e-08   1.6435211e-02   7.3176857e-10  -1.9943473e+00
   7.0602924e+00   4.2071556e+00   4.8793921e-02   9.2280314e-04   8.5288010e-03   7.5428065e-03   2.0175023e-04   3.3524774e-05   1.5727770e-04   1.5514784e-07   1.6998772e-02   9.6089122e-10  -1.7701291e+00
   7.1702038e+00   4.1839924e+00   4.5402222e-02   7.0172942e-04   4.0711004e-03   6.7356611e-03   2.2048648e-04   1.6079043e-05   1.8361919e-04   2.0139599e-07   1.1003942e-02   7.1136762e-10  -1.8341665e+00
   7.3315787e+00   4.1692114e+00   5.2131765e-02   8.3858394e-04   9.6758424e-03   5.6642922e-03   2.0151513e-04   1.2878544e-05   2.2050840e-04   3.0946923e-08   2.0708067e-02   9.8409780e-10  -2.3810220e+00
   7.0035687e+00   4.2351809e+00   4.9074944e-02   1.0585525e-03   6.2415313e-03   7.5595516e-03   1.5773076e-04   5.7116548e-05   1.8671573e-04   1.2559430e-07   1.6835042e-02   7.5592176e-10  -1.6823193e+00
   6.6083715e+00   4.3890578e+00   4.6772139e-02   1.2097910e-03   1.1732449e-02   1.6995484e-02   1.8722752e-04   5.6372068e-04   1.9408441e-04   1.1285276e-07   2.7935059e-02   4.1727865e-10  -1.0504355e+00
   7.1965286e+00   4.2054703e+00   4.3838307e-02   9.9098613e-04   8.6343432e-03   5.4108740e-03   1.8633526e-04   1.2432779e-05   1.9909607e-04   1.9143733e-07   1.6636091e-02   6.2893118e-10  -2.1134403e+00
   7.3545464e+00   4.1718933e+00   4.5438812e-02   1.4312269e-03   7.5903068e-03   2.9773231e-03   1.8516851e-04   1.5234827e-05   1.5408225e-04   9.6429202e-08   1.1959118e-02   5.6045594e-10  -2.4788189e+00
   7.0142041e+00   4.1945133e+00   4.2524918e-02   6.7147102e-04   7.1599301e-03   3.6614455e-03   2.1891800e-04   2.5092225e-05   1.7799418e-04   2.0485198e-07   1.0716825e-02   9.6574186e-10  -1.7459998e+00
   7.5152502e+00   4.1035316e+00   4.3219677e-02   6.2459823e-04   5.1978382e-03   4.7260224e-03   2.7061374e-04   4.0040316e-06   1.4956185e-04   7.9807379e-08   1.0762280e-02   1.1060375e-09  -2.5993874e+00
   7.4128235e+00   4.1480115e+00   4.3708366e-02   8.3963785e-04   9.1889055e-03   2.9205334e-03   1.7844259e-04   7.7706342e-06   1.6355953e-04   1.0793887e-07   1.3281061e-02   7.7601794e-10  -2.5843612e+00
   7.2280896e+00   4.1641719e+00   4.3192532e-02   9.0096363e-04   8.5558920e-03   4.2459168e-03   1.9043739e-04   1.4922665e-05   1.9269569e-04   1.6116256e-07   1.1945838e-02   9.0008777e-10  -2.3077439e+00
   7.0815759e+00   4.2245154e+00   3.9061200e-02   1.0568212e-03   5.3294084e-03   7.9894621e-03   2.3232956e-04   8.8350484e-05   1.6966171e-04   3.3893570e-08   1.2667640e-02   6.1199466e-10  -1.7399772e+00
   6.9057018e+00   4.2812811e+00   4.4644817e-02   1.4812891e-03   6.7097332e-03   9.2958670e-03   1.8555412e-04   1.5301040e-04   1.6933826e-04   8.0027120e-08   1.6749394e-02   5.2797849e-10  -1.5093216e+00
   7.1740722e+00   4.2176688e+00   4.1229447e-02   1.1823181e-03   9.2277857e-03   6.0547718e-03   1.7381448e-04   2.5798648e-05   1.7488756e-04   4.6444826e-08   1.5772752e-02   5.2464798e-10  -2.0410129e+00
   7.0709746e+00   4.1954469e+00   4.1306206e-02   1.1608757e-03   4.8185609e-03   7.4662890e-03   2.5069620e-04   3.2266480e-05   1.8368474e-04   5.6716201e-08   1.0506491e-02   7.7501820e-10  -1.7551295e+00
   7.1157451e+00   4.2448172e+00   4.4412847e-02   8.1358751e-04   7.5113469e-03   3.0811809e-03   2.5206524e-04   4.3057751e-05   1.5648293e-04   1.4953021e-07   1.2744043e-02   3.4874399e-10  -1.8956439e+00
   7.3965138e+00   4.1610658e+00   3.6453847e-02   1.2393556e-03   6.5824529e-03   3.4379530e-03   2.1924351e-04   1.7237971e-05   1.8296852e-04   6.9609500e-08   9.5148691e-03   5.0909929e-10  -2.5025174e+00
   7.1021028e+00   4.2348916e+00   4.3976218e-02   7.2321162e-04   7.4926025e-03   9.8032027e-03   1.9868452e-04   3.5693561e-05   1.7828644e-04   6.2989998e-08   1.7812477e-02   5.3440454e-10  -1.8448416e+00
   6.8620677e+00   4.3119335e+00   3.5562271e-02   1.2152632e-03   9.4846514e-03   6.6409541e-03   2.0147255e-04   1.2645468e-04   1.8150514e-04   8.0205307e-08   1.3270042e-02   2.6578432e-10  -1.4414362e+00
   6.7169573e+00   4.3042771e+00   3.6310760e-02   1.0212549e-03   8.5462133e-03   8.0736424e-03   2.3069286e-04   2.3678380e-04   1.8964119e-04   1.1355807e-07   1.2262007e-02   5.3669500e-10  -1.1562566e+00
   7.0528777e+00   4.2489549e+00   4.4863856e-02   1.0022504e-03   7.4223119e-03   6.0400714e-03   2.5700592e-04   4.6663052e-05   1.5118442e-04   1.1656228e-07   1.2905833e-02   3.8099557e-10  -1.8822282e+00
   7.0551198e+00   4.2652498e+00   4.5209608e-02   1.0535384e-03   9.8673155e-03   8.7948083e-03   2.0032396e-04   6.4582582e-05   1.6013009e-04   5.4042396e-08   1.8587649e-02   3.9024751e-10  -1.8915514e+00
   7.6303028e+00   4.0532981e+00   4.1033744e-02   1.1948983e-03   8.6339441e-03   3.6798238e-03   1.8499010e-04   2.4976109e-06   2.1581735e-04   5.1613246e-08   1.4277951e-02   2.5981645e-09  -2.9624607e+00
   7.2082176e+00   4.1814944e+00   3.7249057e-02   7.8022896e-04   9.2902116e-03   3.9262797e-03   2.4063856e-04   3.4048391e-05   1.6811943e-04   6.8767296e-08   1.1539468e-02   7.2775843e-10  -2.2159343e+00
   7.1877542e+00   4.2050269e+00   4.0143138e-02   6.0180744e-04   6.6533419e-03   5.8847191e-03   1.9372451e-04   3.1824217e-05   1.9213759e-04   6.6219361e-08   1.1875036e-02   5.1387863e-10  -1.9999850e+00
   7.0119586e+00   4.2543607e+00   4.3893175e-02   1.5124764e-03   1.0262455e-02   6.4037921e-03   1.8827652e-04   6.4595959e-05   2.0248892e-04   4.9706835e-08   1.9324798e-02   5.8883409e-10  -1.8519206e+00
   7.1381650e+00   4.2073275e+00   4.1904817e-02   1.4867053e-03   8.7956700e-03   3.8207165e-03   2.4264187e-04   1.6006010e-05   1.5272934e-04   1.2560924e-07   1.2803181e-02   5.7706566e-10  -1.9795790e+00
   7.2071415e+00   4.2235863e+00   3.8303336e-02   9.2650862e-04   1.3240471e-02   3.2021451e-03   2.0286265e-04   3.3612276e-05   1.8058717e-04   2.0147992e-07   1.6341568e-02   4.4856805e-10  -2.2870923e+00
   7.0795869e+00   4.2327286e+00   4.0482659e-02   8.1917962e-04   8.0515206e-03   4.4699892e-03   2.4889985e-04   6.0718751e-05   1.6022280e-04   7.2281312e-08   1.0745904e-02   4.2289600e-10  -1.8954325e+00
   6.8574909e+00   4.3060818e+00   4.2321409e-02   1.2914955e-03   8.5285030e-03   4.1494872e-03   2.2556201e-04   1.5121502e-04   2.0850391e-04   1.1222096e-07   1.0843136e-02   2.6772763e-10  -1.4188600e+00
   7.5505407e+00   4.1003226e+00   4.4015414e-02   8.1538290e-04   9.0664385e-03   3.6899688e-03   1.7116932e-04   3.0309785e-06   1.8209277e-04   5.4240114e-08   1.4672102e-02   1.3699775e-09  -2.8607491e+00
   7.4524144e+00   4.1102754e+00   3.9501451e-02   9.6174737e-04   5.7658165e-03   5.7925597e-03   1.9769236e-04   9.6151778e-06   1.7482431e-04   4.7547565e-08   1.2348485e-02   1.3451928e-09  -2.5078623e+00
   7.6152183e+00   4.0734785e+00   4.5918653e-02   1.3555969e-03   1.3218619e-02   3.1942033e-03   2.1035764e-04   3.0266202e-06   1.7644471e-04   5.4268297e-08   1.9029853e-02   2.2929212e-09  -3.0770652e+00
   7.2632062e+00   4.1752678e+00   4.1920215e-02   6.5327584e-04   7.8586026e-03   3.9583081e-03   2.1050986e-04   3.1576134e-05   1.5464708e-04   1.2358291e-07   1.1352765e-02   6.8354200e-10  -2.2119120e+00
   7.2580618e+00   4.1236111e+00   3.8079325e-02   8.6180831e-04   5.4906659e-03   4.6973443e-03   2.2773165e-04   9.9803686e-06   1.6820225e-04   9.4554247e-08   8.8880115e-03   1.3574094e-09  -2.0910381e+00
   6.8121277e+00   4.3138769e+00   4.4324261e-02   8.1899685e-04   1.1119128e-02   1.0536256e-02   2.1285914e-04   2.4433928e-04   1.5557747e-04   6.9305145e-08   2.0320858e-02   5.0666901e-10  -1.4632913e+00
   7.2428906e+00   4.1781075e+00   4.3959182e-02   1.0758859e-03   7.4822219e-03   3.4831580e-03   2.5095967e-04   2.4610708e-05   1.7802847e-04   6.6276576e-08   1.0540794e-02   6.2576196e-10  -2.1361279e+00
   7.1260262e+00   4.2001806e+00   4.3475209e-02   1.4135410e-03   7.5593975e-03   8.6074758e-03   2.1399636e-04   1.9501789e-05   1.8668577e-04   1.0722222e-07   1.6639801e-02   8.4897592e-10  -1.8749106e+00
   7.3341813e+00   4.1584242e+00   4.3265351e-02   9.9404476e-04   5.6290978e-03   7.9058592e-03   2.4537432e-04   7.2513592e-06   1.8625414e-04   7.8829838e-08   1.4303149e-02   8.4812080e-10  -2.3142618e+00
   7.1705867e+00   4.2146099e+00   3.5879334e-02   9.0398735e-04   8.9491030e-03   4.6583828e-03   2.1907711e-04   3.6437882e-05   2.0685512e-04   3.6453447e-08   1.2065370e-02   4.6774259e-10  -2.2107399e+00
   7.1371099e+00   4.2387672e+00   4.5921556e-02   1.6479998e-03   1.0726039e-02   6.2792868e-03   2.1542976e-04   3.3631956e-05   1.5048483e-04   1.9589047e-07   1.8335170e-02   4.5571505e-10  -2.1096416e+00
   7.3885545e+00   4.1482295e+00   4.2191758e-02   7.3598798e-04   8.7434871e-03   5.8094860e-03   2.0628942e-04   8.6124816e-06   2.1626288e-04   3.3404359e-08   1.3304436e-02   8.0082177e-10  -2.5588659e+00
   7.0792954e+00   4.2699383e+00   4.0734085e-02   7.3213465e-04   1.4627748e-02   6.1282777e-03   2.0511264e-04   6.3107601e-05   1.5258875e-04   6.5341296e-08   2.1226285e-02   3.7189735e-10  -2.0126740e+00
   6.9877441e+00   4.2601585e+00   4.4763998e-02   7.8862755e-04   6.9658947e-03   5.2366767e-03   2.1007160e-04   8.8700180e-05   1.5281794e-04   1.8276643e-07   1.1633604e-02   3.9125937e-10  -1.6734254e+00
   7.2674621e+00   4.1785658e+00   4.6663870e-02   1.4520189e-03   5.4527017e-03   8.4602594e-03   1.7526962e-04   2.5844805e-05   2.1898932e-04   2.0615476e-08   1.4903251e-02   7.7655104e-10  -2.0910968e+00
   7.4383773e+00   4.1363652e+00   4.0191391e-02   1.1315316e-03   6.0851355e-03   1.0097412e-02   1.7501579e-04   6.5117133e-06   2.0930080e-04   2.8293488e-08   1.5141993e-02   9.6636919e-10  -2.5175284e+00
   7.1502005e+00   4.2292053e+00   4.0744891e-02   9.4033077e-04   1.3332795e-02   5.0788797e-03   1.5406465e-04   4.5394362e-05   1.8710599e-04   3.9823767e-08   1.7945116e-02   5.2655963e-10  -2.1344678e+00
   7.7277225e+00   4.0618525e+00   4.3100543e-02   1.0971800e-03   7.5068685e-03   2.8965891e-03   1.8575164e-04   2.0250696e-06   1.8647533e-04   5.3091670e-08   1.1891517e-02   1.4648228e-09  -3.1480938e+00
   7.1631817e+00   4.1807451e+00   4.2020932e-02   1.4302978e-03   5.8476186e-03   4.4146834e-03   2.2620132e-04   3.9627429e-05   2.1035006e-04   8.0656970e-08   9.1759414e-03   7.1197398e-10  -2.0245105e+00
   6.9054313e+00   4.2925636e+00   4.4484158e-02   8.4923248e-04   6.3777086e-03   6.3669734e-03   2.1207924e-04   1.4203501e-04   1.5453204e-04   2.1185607e-07   1.2048746e-02   3.2270897e-10  -1.5300828e+00
   7.0464119e+00   4.2105533e+00   4.1842544e-02   7.5385056e-04   5.3784609e-03   5.7330787e-03   1.9569223e-04   5.6344486e-05   1.8434146e-04   1.4314636e-07   1.1198233e-02   7.3735975e-10  -1.6289866e+00
   7.2250649e+00   4.2447785e+00   4.4523341e-02   1.0454024e-03   9.0020603e-03   7.8704662e-03   1.5056202e-04   4.2254537e-05   1.9251646e-04   2.7579767e-08   1.9242032e-02   3.4250723e-10  -2.1725299e+00
   7.1421755e+00   4.1909314e+00   4.1059676e-02   9.6715200e-04   5.7373264e-03   5.4195960e-03   2.6409423e-04   1.6417786e-05   1.6274115e-04   8.4535685e-08   1.1316746e-02   7.0744068e-10  -1.8872986e+00
   7.0767711e+00   4.2437861e+00   4.6441663e-02   1.3692542e-03   1.1404700e-02   3.2770393e-03   1.8831554e-04   5.8751833e-05   1.7044503e-04   1.6222679e-07   1.6437647e-02   4.9943065e-10  -1.9823251e+00
   7.0525595e+00   4.2286899e+00   4.4968087e-02   1.5796518e-03   1.2510905e-02   3.4179618e-03   1.8039186e-04   2.5080253e-05   1.6688885e-04   2.0291461e-07   1.8423664e-02   7.0977590e-10  -1.9279069e+00
   7.3420741e+00   4.1433103e+00   4.0083921e-02   1.2161583e-03   1.0917031e-02   4.7220378e-03   2.1499457e-04   1.0573599e-05   1.9015218e-04   3.9401482e-08   1.4698739e-02   1.1006442e-09  -2.5811693e+00
   7.0514376e+00   4.2044379e+00   4.5709488e-02   1.1216825e-03   4.9786332e-03   8.3857969e-03   2.0891778e-04   2.5896745e-05   1.6888557e-04   1.5499419e-07   1.2945201e-02   8.1613737e-10  -1.6590729e+00
   7.0849867e+00   4.2006588e+00   4.0742387e-02   7.3305104e-04   8.9928776e-03   3.1782570e-03   2.0393099e-04   3.7433584e-05   1.7775314e-04   1.9814872e-07   1.1908200e-02   7.8180079e-10  -1.9589342e+00
   7.2047926e+00   4.2061743e+00   4.2585100e-02   7.2468981e-04   1.1190617e-02   4.6053681e-03   1.8751227e-04   2.7985869e-05   1.6803112e-04   5.0139187e-08   1.4896271e-02   5.5342881e-10  -2.1940591e+00
   7.2441536e+00   4.1562027e+00   3.9794490e-02   1.4065792e-03   6.3400906e-03   8.3005762e-03   1.9867696e-04   1.0553872e-05   1.8438140e-04   3.3781711e-08   1.3836104e-02   1.1151186e-09  -2.1772940e+00
   7.5967450e+00   4.1040891e+00   4.8128039e-02   1.4256778e-03   8.8115757e-03   4.2166070e-03   1.8997005e-04   2.7807631e-06   1.5525905e-04   7.4117440e-08   1.6992863e-02   1.2876141e-09  -2.9364167e+00
   7.1126421e+00   4.2177644e+00   4.1080797e-02   9.0897861e-04   1.1207091e-02   4.1889311e-03   1.9557911e-04   2.7537642e-05   1.4946395e-04   1.0094384e-07   1.5820886e-02   6.3722163e-10  -2.1113821e+00
   7.1652842e+00   4.1813169e+00   4.0971082e-02   1.3606862e-03   8.2184679e-03   6.3349090e-03   2.0378542e-04   2.3369975e-05   1.6742383e-04   7.3699708e-08   1.5570606e-02   1.0477440e-09  -2.0865295e+00
   7.1777536e+00   4.2106681e+00   4.2758563e-02   8.2679310e-04   9.8962437e-03   4.4888938e-03   1.9220094e-04   2.7808076e-05   1.6586787e-04   1.5876812e-07   1.3339787e-02   5.0746434e-10  -2.2435147e+00
   7.1187521e+00   4.1756570e+00   4.1665401e-02   1.2066466e-03   8.0645257e-03   6.0211186e-03   2.4613455e-04   1.6903875e-05   1.7283742e-04   8.7011836e-08   1.3454874e-02   1.1318500e-09  -1.9163229e+00
   7.0620067e+00   4.2312913e+00   4.3197045e-02   7.8053347e-04   5.9304965e-03   5.4301817e-03   2.9347105e-04   7.6293641e-05   1.5321946e-04   4.3548638e-08   9.5647014e-03   4.3047066e-10  -1.7839735e+00
   7.2417711e+00   4.1971419e+00   4.0453811e-02   1.2251474e-03   7.7311097e-03   3.3117683e-03   2.2966766e-04   3.7043802e-05   2.2051012e-04   3.2919854e-08   8.9433445e-03   3.9844391e-10  -2.2607214e+00
   7.0877599e+00   4.2142676e+00   4.3390718e-02   1.0415631e-03   6.2100826e-03   6.2053438e-03   1.8830552e-04   4.1725316e-05   2.1920967e-04   6.2796464e-08   1.3682458e-02   6.9406163e-10  -1.8290227e+00
   6.9544629e+00   4.3120495e+00   4.3936513e-02   1.3479070e-03   9.9669740e-03   9.4261535e-03   1.9476765e-04   1.2107814e-04   1.5602279e-04   8.4759246e-08   1.9269482e-02   2.6382732e-10  -1.6579849e+00
   6.8858972e+00   4.2333206e+00   4.5821847e-02   1.3495344e-03   7.7717307e-03   5.9786768e-03   2.0529186e-04   4.8620075e-05   1.8365790e-04   1.8389822e-07   1.2970302e-02   8.6512029e-10  -1.4822976e+00
   6.8409068e+00   4.3226100e+00   4.9519612e-02   1.3041313e-03   8.0395387e-03   8.8102954e-03   2.0207341e-04   2.1352255e-04   1.7423456e-04   1.5193731e-07   1.7726735e-02   3.4220959e-10  -1.3801249e+00
   7.0155523e+00   4.2623162e+00   4.4453027e-02   9.9204398e-04   6.8937179e-03   7.5388437e-03   2.5375196e-04   6.5588999e-05   1.9139646e-04   7.4852023e-08   1.2916138e-02   3.4474935e-10  -1.6753056e+00
   7.0954840e+00   4.2054422e+00   4.9423243e-02   1.4402744e-03   7.9764746e-03   3.6887703e-03   1.7122294e-04   4.1395244e-05   2.1512905e-04   7.9403388e-08   1.4260726e-02   8.1950580e-10  -1.8664079e+00
   6.9644744e+00   4.2504430e+00   4.3300053e-02   1.0299946e-03   7.8241886e-03   4.0029167e-03   2.1360293e-04   1.3087836e-04   1.6247804e-04   1.0658095e-07   1.1787731e-02   5.6855139e-10  -1.6315160e+00
   6.9590470e+00   4.2599741e+00   4.0010234e-02   1.1225888e-03   1.0296265e-02   7.9508692e-03   1.8964213e-04   3.1804668e-05   1.5478483e-04   1.7834768e-07   1.6673186e-02   4.8693314e-10  -1.7191283e+00
   7.3750737e+00   4.1317516e+00   3.7193443e-02   9.3509908e-04   9.7627532e-03   2.6819585e-03   2.2625820e-04   1.3770508e-05   1.7568294e-04   3.8868693e-08   1.0393635e-02   9.4112727e-10  -2.5319536e+00
   7.5235408e+00   4.1218428e+00   4.4366965e-02   9.7861028e-04   5.9227403e-03   3.7546822e-03   2.3505230e-04   1.2589204e-05   1.6958782e-04   4.2075933e-08   1.1258177e-02   8.3946972e-10  -2.7089815e+00
   7.2557992e+00   4.1419386e+00   4.1722103e-02   7.9795218e-04   6.4075202e-03   6.7379071e-03   2.2434982e-04   1.1947666e-05   1.5776483e-04   1.1456307e-07   1.1995246e-02   1.2415723e-09  -2.2068455e+00
   7.5290972e+00   4.1053505e+00   4.4113465e-02   1.0310804e-03   9.7588457e-03   3.0455027e-03   1.8569955e-04   3.8654319e-06   1.8254462e-04   6.0720137e-08   1.6112772e-02   1.4601877e-09  -2.8146509e+00
   7.1873347e+00   4.1758056e+00   4.3737250e-02   8.8812001e-04   5.9263444e-03   6.8461446e-03   2.2710659e-04   2.7268142e-05   1.9271180e-04   2.8788664e-08   1.1913566e-02   8.5305749e-10  -1.9442118e+00
   6.9696288e+00   4.2666260e+00   4.8273015e-02   1.1895351e-03   7.3376163e-03   4.9955504e-03   2.2569137e-04   1.1918708e-04   1.7228709e-04   7.5822679e-08   1.3256644e-02   4.4301828e-10  -1.6722628e+00
   7.0649460e+00   4.2502235e+00   4.3384507e-02   1.2412740e-03   1.2366376e-02   3.6202102e-03   1.8718238e-04   7.6695650e-05   2.1741772e-04   1.1026428e-07   1.5971166e-02   4.6359191e-10  -1.9605557e+00
   7.2328579e+00   4.1841398e+00   3.7922631e-02   6.2407662e-04   8.2531760e-03   2.7905089e-03   2.3749788e-04   2.0817513e-05   1.9713089e-04   8.3110705e-08   8.7485605e-03   4.8154593e-10  -2.2057724e+00
   6.9058820e+00   4.3018802e+00   4.7713902e-02   1.4843898e-03   6.9792714e-03   1.0987687e-02   1.8464890e-04   1.5025498e-04   1.5630910e-04   6.1213340e-08   1.8822039e-02   3.8533690e-10  -1.4908241e+00
   7.0611338e+00   4.2124419e+00   4.7523987e-02   1.6106368e-03   7.1373382e-03   7.1565731e-03   2.1974738e-04   3.0847985e-05   1.9312697e-04   6.2559995e-08   1.5899336e-02   8.3176700e-10  -1.7091952e+00
   7.2976656e+00   4.1712784e+00   4.2032448e-02   1.0475774e-03   7.1431998e-03   8.5152288e-03   2.1473782e-04   8.2426364e-06   2.0535491e-04   3.7275950e-08   1.6838154e-02   8.5461138e-10  -2.2587297e+00
   7.3478151e+00   4.1531828e+00   3.7681961e-02   1.0819597e-03   8.3327355e-03   6.1523192e-03   2.1498495e-04   2.2035445e-05   1.7223811e-04   3.3840028e-08   1.1502337e-02   7.5775270e-10  -2.4181704e+00
   7.2845871e+00   4.1537716e+00   4.2904085e-02   7.8490488e-04   1.2277176e-02   3.6212643e-03   2.3087189e-04   8.6801845e-06   2.1602333e-04   9.1650590e-08   1.5487873e-02   1.1055278e-09  -2.4190062e+00
   7.0960415e+00   4.2087978e+00   4.1240238e-02   9.2941549e-04   7.6720235e-03   3.5222756e-03   2.6524593e-04   7.1011212e-05   1.5132623e-04   1.3588510e-07   1.0695416e-02   6.5573913e-10  -1.8952618e+00
   7.1713846e+00   4.1818758e+00   4.3319585e-02   6.2373919e-04   4.5438888e-03   5.7757321e-03   2.4397662e-04   2.3601102e-05   1.7871442e-04   4.9638686e-08   1.1356876e-02   7.9365086e-10  -1.8497941e+00
   7.4508287e+00   4.1007370e+00   3.7740007e-02   9.4916511e-04   4.8930704e-03   6.6266022e-03   2.2840308e-04   5.6653678e-06   1.5233115e-04   6.6893784e-08   1.0058227e-02   1.2918399e-09  -2.4364257e+00
   7.0331525e+00   4.2447449e+00   4.6024204e-02   7.8001716e-04   8.7648544e-03   7.9503709e-03   2.1014960e-04   3.5080245e-05   2.1173176e-04   5.5064163e-08   1.7174789e-02   5.3276301e-10  -1.8060295e+00
   7.0223708e+00   4.2494567e+00   4.3424139e-02   1.3906235e-03   8.4371925e-03   6.7684301e-03   2.4824543e-04   9.1373025e-05   1.5858484e-04   4.8302624e-08   1.4932543e-02   5.2367548e-10  -1.7323619e+00
   7.1855996e+00   4.1477190e+00   4.3057972e-02   7.3578911e-04   5.1082251e-03   5.0619255e-03   3.0632947e-04   2.7667316e-05   1.8831871e-04   4.8401546e-08   8.0422082e-03   1.0157225e-09  -1.8658794e+00
   6.8773682e+00   4.3079319e+00   4.0719314e-02   1.3755940e-03   7.2535250e-03   8.7760242e-03   2.0134094e-04   1.1589137e-04   1.8469840e-04   1.4228675e-07   1.5731154e-02   3.1350226e-10  -1.4990219e+00
   7.3820798e+00   4.1435792e+00   4.7358417e-02   6.9321191e-04   8.9733286e-03   2.2332325e-03   2.2453784e-04   6.8984576e-06   1.9259017e-04   2.9675193e-07   1.3498730e-02   9.3380389e-10  -2.4954920e+00
   7.1157406e+00   4.2007931e+00   4.1010640e-02   1.0442329e-03   5.3716127e-03   8.3840603e-03   2.0519050e-04   2.9280985e-05   1.5227061e-04   4.7194820e-08   1.2413788e-02   6.9958286e-10  -1.8594655e+00
   7.1687322e+00   4.2310802e+00   4.2922935e-02   7.7058825e-04   9.3232897e-03   4.7488547e-03   1.8842603e-04   4.2935059e-05   1.6074683e-04   5.5559389e-08   1.5631762e-02   4.4419087e-10  -2.0653847e+00
   7.1813364e+00   4.2044557e+00   4.1248944e-02   9.7149262e-04   7.4051229e-03   7.4044496e-03   2.1259743e-04   2.7270475e-05   1.9575570e-04   2.9831042e-08   1.4328481e-02   6.0289774e-10  -2.0442412e+00
   6.9056670e+00   4.2597117e+00   4.1630409e-02   1.3566783e-03   1.0232881e-02   5.6783084e-03   1.7961787e-04   4.2556559e-05   1.8127037e-04   1.8955108e-07   1.5249177e-02   5.6717268e-10  -1.6975547e+00
   7.1596543e+00   4.1891230e+00   3.9599620e-02   1.3081432e-03   1.4454730e-02   6.0272213e-03   2.0342979e-04   1.4990393e-05   1.8864380e-04   6.2051806e-08   1.9631050e-02   1.0313384e-09  -2.3167537e+00
   6.9700532e+00   4.2760260e+00   4.9144565e-02   1.5091639e-03   9.3523588e-03   7.8407571e-03   2.0873543e-04   6.4015843e-05   2.1365102e-04   6.0845130e-08   2.0325341e-02   4.5864599e-10  -1.6444427e+00
   7.1237130e+00   4.2004806e+00   4.0650854e-02   8.4846145e-04   9.9052825e-03   7.0112357e-03   1.9990351e-04   2.4092042e-05   1.9042225e-04   8.6480435e-08   1.7511675e-02   9.0751973e-10  -1.9858058e+00
   6.9682732e+00   4.2574180e+00   4.6194629e-02   8.6601328e-04   1.0627161e-02   6.6971865e-03   1.9146129e-04   5.5909511e-05   1.7939957e-04   1.1242801e-07   1.9107031e-02   6.0401711e-10  -1.6894916e+00
   7.3957809e+00   4.1397166e+00   4.0563370e-02   9.8637858e-04   8.2907594e-03   5.4135682e-03   2.6213065e-04   9.6554928e-06   1.9402927e-04   3.5105121e-08   1.2472925e-02   8.7999198e-10  -2.5859458e+00
   7.1095214e+00   4.2718316e+00   4.2807087e-02   1.1266799e-03   1.4705335e-02   4.9528471e-03   1.9734988e-04   5.5058229e-05   2.1704548e-04   6.5152949e-08   1.9920847e-02   3.0339016e-10  -2.1471883e+00
   7.2624336e+00   4.1805770e+00   4.5947148e-02   1.4766004e-03   8.0260105e-03   3.6415112e-03   2.2518160e-04   1.0043416e-05   1.6629177e-04   2.0724448e-07   1.3229072e-02   6.5986949e-10  -2.1860513e+00
   6.8700970e+00   4.2939238e+00   4.7947463e-02   8.0742334e-04   1.0953936e-02   3.3361481e-03   1.8084321e-04   1.6476825e-04   1.9129806e-04   1.8012479e-07   1.7815677e-02   5.1805866e-10  -1.5138286e+00
   7.1029736e+00   4.2231705e+00   4.2524319e-02   1.0374595e-03   1.1002292e-02   5.8216358e-03   2.1377860e-04   5.6220669e-05   1.4992612e-04   6.9512384e-08   1.5675475e-02   6.2479523e-10  -2.0545712e+00
   7.1753281e+00   4.1942944e+00   4.1557355e-02   7.4222517e-04   6.7052561e-03   7.9117598e-03   2.5790306e-04   1.2510659e-05   1.5384469e-04   2.0530331e-07   1.3677832e-02   6.7281982e-10  -2.0201226e+00
   7.2492486e+00   4.1945333e+00   4.6548829e-02   1.1321849e-03   8.8612225e-03   4.2096183e-03   1.7760685e-04   2.2064977e-05   1.5395391e-04   4.5995785e-08   1.3933357e-02   5.6991529e-10  -2.2216578e+00
   7.0585037e+00   4.2344326e+00   4.6332653e-02   9.1084959e-04   1.2509909e-02   5.3892386e-03   2.0377560e-04   5.1073397e-05   1.5828921e-04   8.3130617e-08   1.9503323e-02   6.9314042e-10  -1.9267967e+00
   7.3542845e+00   4.1727833e+00   4.8458966e-02   1.4216250e-03   9.7961994e-03   6.6504291e-03   1.9122825e-04   1.0281264e-05   1.5244049e-04   9.2158994e-08   1.9519757e-02   7.9768090e-10  -2.4115928e+00
   7.0434944e+00   4.2617691e+00   4.3330474e-02   1.4886676e-03   7.4886424e-03   5.3108505e-03   2.3399747e-04   7.7017437e-05   1.6597121e-04   1.1819876e-07   1.1645343e-02   3.0567633e-10  -1.7187048e+00
   6.9889213e+00   4.2508182e+00   3.5117638e-02   7.5474972e-04   9.1077913e-03   5.1514395e-03   1.9252401e-04   5.0092909e-05   1.7063683e-04   1.4965963e-07   1.2162560e-02   4.3826157e-10  -1.8358174e+00
   7.3768461e+00   4.1314367e+00   3.7701701e-02   1.1122304e-03   8.1189809e-03   3.4345907e-03   2.5899139e-04   7.5420494e-06   1.5152412e-04   1.3553018e-07   9.8594243e-03   8.8501803e-10  -2.5792562e+00
   7.2452956e+00   4.1731041e+00   4.1298834e-02   7.3814519e-04   1.4182066e-02   4.0567945e-03   1.9840163e-04   1.4525316e-05   2.2141456e-04   1.4479733e-07   1.7324097e-02   9.6525046e-10  -2.3628333e+00
   7.0585327e+00   4.2118805e+00   3.6801127e-02   1.1808252e-03   8.5403362e-03   6.5703209e-03   2.0962263e-04   4.2704921e-05   1.6136024e-04   4.8657797e-08   1.2040230e-02   6.7659251e-10  -1.8065601e+00
   7.2591861e+00   4.1730333e+00   4.0768980e-02   8.9775960e-04   1.0846202e-02   4.9548749e-03   1.6496791e-04   2.5700862e-05   1.6172555e-04   4.6759801e-08   1.5213154e-02   8.8686557e-10  -2.3230355e+00
   7.4065268e+00   4.1488718e+00   3.9815707e-02   1.4142907e-03   7.2490183e-03   5.6805554e-03   1.9506001e-04   1.2078620e-05   1.8230060e-04   2.9665967e-08   1.3282899e-02   7.9351232e-10  -2.5555936e+00
   7.2948521e+00   4.1883797e+00   4.7512119e-02   1.3723032e-03   7.2292529e-03   4.7642770e-03   1.8938003e-04   2.8871118e-05   2.0499158e-04   3.9750507e-08   1.3157076e-02   5.4811793e-10  -2.1970118e+00
   7.0435424e+00   4.2575934e+00   4.4677206e-02   1.5229775e-03   7.7037228e-03   9.2943921e-03   2.0819336e-04   3.4424769e-05   2.1796041e-04   3.6495231e-08   1.7394613e-02   4.1150006e-10  -1.8226016e+00
   7.0523403e+00   4.2574401e+00   4.4001210e-02   6.9399695e-04   8.5387673e-03   3.9552419e-03   2.1005157e-04   4.5631323e-05   1.8482323e-04   9.8796578e-08   1.3785143e-02   3.5570174e-10  -1.8906688e+00
   7.3247507e+00   4.1369518e+00   4.0232526e-02   9.3792262e-04   5.5539552e-03   5.0923549e-03   1.9431158e-04   9.3556805e-06   1.8406306e-04   1.1335023e-07   1.1152354e-02   1.0816152e-09  -2.3073470e+00
   7.2248475e+00   4.1581586e+00   4.1562948e-02   1.1149420e-03   7.3434139e-03   5.0541451e-03   1.9675110e-04   1.2225752e-05   2.1095615e-04   9.1939441e-08   1.2586242e-02   1.0750010e-09  -2.1251098e+00
   6.7705349e+00   4.3077967e+00   3.8472743e-02   8.9768716e-04   9.7476044e-03   7.2361971e-03   1.9840126e-04   1.4577261e-04   2.0302726e-04   1.1981703e-07   1.2932364e-02   3.8217767e-10  -1.3442174e+00
   7.2337253e+00   4.1614701e+00   4.1697651e-02   6.3391840e-04   5.9072279e-03   7.8627228e-03   2.3606247e-04   1.2778104e-05   1.5044225e-04   1.2235274e-07   1.3909396e-02   1.0691470e-09  -2.0427418e+00
   7.1540459e+00   4.1817456e+00   4.5445377e-02   9.2947160e-04   6.8139057e-03   4.2691875e-03   1.8937033e-04   2.1151349e-05   1.7621289e-04   8.5007429e-08   1.1813699e-02   8.4560515e-10  -2.0017959e+00
   7.1677057e+00   4.2449088e+00   4.2683800e-02   8.0276405e-04   7.8931154e-03   9.0004644e-03   2.0206297e-04   5.5367097e-05   1.7578668e-04   4.9779024e-08   1.8125032e-02   3.9850838e-10  -2.0303335e+00
   7.2604000e+00   4.1860712e+00   3.5869146e-02   6.6258010e-04   9.2667378e-03   2.9508434e-03   2.3506914e-04   2.4179005e-05   2.0548723e-04   3.7227022e-08   1.0472965e-02   5.1260199e-10  -2.2764489e+00
   7.1874507e+00   4.1939249e+00   4.5031533e-02   1.0099147e-03   6.8130618e-03   7.2098776e-03   1.8881472e-04   1.3275642e-05   2.0434305e-04   1.1229874e-07   1.4556776e-02   6.9672092e-10  -1.9834995e+00
   6.9948177e+00   4.2364989e+00   4.0792026e-02   1.3659817e-03   9.8448730e-03   5.0058589e-03   2.0101920e-04   5.1045252e-05   1.7780477e-04   9.2594380e-08   1.3198406e-02   5.8839059e-10  -1.8563924e+00
   6.7063527e+00   4.3431271e+00   4.4803497e-02   1.3258542e-03   7.3147544e-03   1.0748339e-02   2.1388486e-04   1.9703648e-04   1.5596842e-04   1.5425070e-07   1.5321477e-02   3.0035932e-10  -1.0807528e+00
   7.2034967e+00   4.1685860e+00   4.3045739e-02   7.5732915e-04   5.6104337e-03   5.9564460e-03   2.5561361e-04   1.7467130e-05   1.6840426e-04   4.2217668e-08   1.1588736e-02   8.9802856e-10  -2.0281420e+00
   7.3081568e+00   4.1635137e+00   4.2102867e-02   9.9252733e-04   9.1741997e-03   3.8307402e-03   2.2952388e-04   1.2867245e-05   1.9647067e-04   1.2304788e-07   1.1785462e-02   7.0147532e-10  -2.4207843e+00
   6.8404125e+00   4.3155379e+00   3.7266702e-02   1.1978755e-03   5.7830322e-03   9.3666808e-03   2.3677987e-04   2.0415003e-04   1.5912051e-04   9.4444028e-08   1.1643790e-02   2.7131394e-10  -1.3069984e+00
   7.3120824e+00   4.1808008e+00   4.3042344e-02   1.0997515e-03   8.0354465e-03   7.4802846e-03   2.2275412e-04   2.0513898e-05   1.9441270e-04   3.8629107e-08   1.5864205e-02   6.7433344e-10  -2.3011594e+00
   7.2515781e+00   4.1736737e+00   4.1908707e-02   9.7529937e-04   6.8057415e-03   3.7503267e-03   2.0180913e-04   1.9431173e-05   2.1350721e-04   1.5251535e-07   1.1146973e-02   7.0204454e-10  -2.1666734e+00
   6.9934552e+00   4.2798899e+00   4.5622684e-02   1.3850245e-03   1.2068661e-02   6.7343908e-03   2.0568403e-04   1.1375365e-04   1.5482660e-04   5.8036422e-08   1.9751980e-02   4.2812752e-10  -1.7655094e+00
   7.3000964e+00   4.1830416e+00   3.8210809e-02   7.2064522e-04   1.1550524e-02   3.5456467e-03   2.1499074e-04   2.2584040e-05   1.7703543e-04   3.7984395e-08   1.1833231e-02   5.0873900e-10  -2.4677050e+00
   7.1638126e+00   4.1898905e+00   3.8879658e-02   8.3366260e-04   1.0250135e-02   5.5811602e-03   1.9757671e-04   3.6371938e-05   1.5392118e-04   7.1534943e-08   1.3508606e-02   8.0045326e-10  -2.2395912e+00
   7.3318895e+00   4.1729256e+00   3.8038154e-02   9.2681577e-04   1.0813973e-02   3.9961070e-03   1.8922606e-04   2.4284353e-05   1.8636790e-04   6.4797103e-08   1.4592638e-02   7.0528971e-10  -2.4819740e+00
   7.1303322e+00   4.2734489e+00   4.8226266e-02   9.8440549e-04   9.1049641e-03   9.2850602e-03   1.8604114e-04   6.7065122e-05   1.5056624e-04   4.4933686e-08   2.2153762e-02   3.1920199e-10  -1.9448666e+00
   7.0990143e+00   4.2012559e+00   4.1008331e-02   7.9286491e-04   6.0124171e-03   5.7734303e-03   3.2313217e-04   2.3994006e-05   2.1954489e-04   7.0022167e-08   9.3037814e-03   5.5493015e-10  -1.9221439e+00
   7.1926236e+00   4.2051480e+00   4.1457363e-02   1.1731501e-03   6.3133480e-03   5.0946223e-03   2.3559933e-04   3.9782312e-05   1.5271043e-04   5.7900928e-08   1.2276914e-02   5.4541882e-10  -2.0169730e+00
   7.1221731e+00   4.2270979e+00   4.1124409e-02   1.2901695e-03   8.4548516e-03   9.3537261e-03   1.8854805e-04   3.8128941e-05   1.7036347e-04   9.8436731e-08   1.8045410e-02   5.9180590e-10  -1.9168444e+00
   7.0755859e+00   4.2196523e+00   4.5776638e-02   1.3034704e-03   5.8622618e-03   6.3225831e-03   2.0192891e-04   7.8559715e-05   1.5004512e-04   7.8266896e-08   1.2335189e-02   6.4936240e-10  -1.8285368e+00
   7.4794100e+00   4.0891531e+00   3.9084409e-02   1.1784410e-03   6.2293294e-03   3.3763750e-03   2.5582766e-04   1.6044870e-05   1.9954142e-04   2.5878915e-08   7.6503861e-03   1.2098131e-09  -2.6991302e+00
   7.3542446e+00   4.1267452e+00   3.9067309e-02   6.9480741e-04   1.0321621e-02   3.0305872e-03   2.0694219e-04   1.3147349e-05   2.1784802e-04   2.9767875e-08   1.1710807e-02   1.2057032e-09  -2.5014209e+00
   7.1163103e+00   4.2342232e+00   4.6779218e-02   1.2717979e-03   6.6496067e-03   5.5738510e-03   2.4675701e-04   4.2055032e-05   2.1633024e-04   4.2848656e-08   1.3444373e-02   4.2769970e-10  -1.8994573e+00
   7.1088185e+00   4.2113763e+00   4.0878840e-02   1.2922545e-03   8.1714246e-03   7.2813415e-03   2.2834488e-04   4.4862909e-05   1.5459658e-04   1.0656355e-07   1.5165590e-02   7.2995750e-10  -1.8680865e+00
   7.4649395e+00   4.1231239e+00   4.1746311e-02   1.1253217e-03   9.9413998e-03   8.4803691e-03   1.8134969e-04   4.8086566e-06   1.6058928e-04   4.6244906e-08   2.0005486e-02   1.4531835e-09  -2.7591520e+00
   7.0469796e+00   4.2240336e+00   4.3736136e-02   6.8088924e-04   8.0211608e-03   4.4566466e-03   2.1157148e-04   3.8360066e-05   1.9662417e-04   9.4306675e-08   1.3232162e-02   6.2848535e-10  -1.8459685e+00
   7.4267456e+00   4.1597502e+00   4.2405540e-02   1.1129504e-03   1.1944938e-02   4.8994172e-03   2.1517998e-04   6.4246413e-06   2.0260091e-04   4.8061885e-08   1.8327018e-02   7.6926413e-10  -2.7352229e+00
   7.2390411e+00   4.1777893e+00   4.2398577e-02   8.6044114e-04   9.5380526e-03   7.0407214e-03   1.7191847e-04   2.2982360e-05   1.7927597e-04   4.7824813e-08   1.8037698e-02   1.0044837e-09  -2.3256323e+00
   7.2615631e+00   4.1950976e+00   4.7268498e-02   1.1587444e-03   1.2864929e-02   4.1379083e-03   1.9662226e-04   2.1980670e-05   1.5748784e-04   2.0607361e-07   2.0837685e-02   7.6755686e-10  -2.3735394e+00
   7.2479183e+00   4.2134327e+00   4.3995932e-02   1.3744833e-03   1.1874233e-02   2.5720014e-03   2.2759827e-04   3.2484693e-05   2.1927215e-04   1.0698758e-07   1.6356475e-02   4.8449509e-10  -2.2919839e+00
   7.2010492e+00   4.2286892e+00   4.3471977e-02   7.4953852e-04   8.8497106e-03   9.1307923e-03   1.9922155e-04   2.5195525e-05   1.4992680e-04   6.0734809e-08   1.8721265e-02   4.4814862e-10  -2.1169196e+00
   6.8607447e+00   4.2837198e+00   3.8218987e-02   8.4273647e-04   1.0027242e-02   7.9363488e-03   1.8890931e-04   1.2715529e-04   1.9293702e-04   8.4543658e-08   1.4942422e-02   4.9273167e-10  -1.5867129e+00
   7.1411748e+00   4.1702374e+00   3.8195069e-02   1.0533620e-03   1.0605621e-02   4.5495811e-03   2.5884943e-04   1.9049802e-05   1.9946647e-04   1.2438704e-07   1.3169299e-02   1.1399070e-09  -2.2107698e+00
   7.4831862e+00   4.1001647e+00   4.1025937e-02   1.1174328e-03   7.5148714e-03   5.0333322e-03   2.2358930e-04   4.2910126e-06   2.1005354e-04   4.5575554e-08   1.2372777e-02   1.4133084e-09  -2.6537507e+00
   7.2198799e+00   4.1769148e+00   4.0010113e-02   1.3495357e-03   8.4214419e-03   6.0951510e-03   2.4168450e-04   2.6018696e-05   1.9183102e-04   2.7763264e-08   1.4569611e-02   9.1350239e-10  -2.2627951e+00
   7.1981932e+00   4.1680380e+00   4.6454277e-02   8.1848700e-04   4.2511868e-03   5.8971523e-03   2.6184486e-04   1.6944701e-05   1.6610476e-04   1.4328579e-07   1.0817300e-02   8.7085558e-10  -1.9137194e+00
   7.0028966e+00   4.2791261e+00   4.1741953e-02   9.7446556e-04   8.0386134e-03   8.6842484e-03   1.7736853e-04   9.4289105e-05   2.1355115e-04   2.5358744e-08   1.5886610e-02   3.4227312e-10  -1.7836999e+00
   7.1796777e+00   4.2227089e+00   4.0213598e-02   6.9986290e-04   1.0314192e-02   7.7874150e-03   1.9952299e-04   5.4544712e-05   2.0857721e-04   3.7726495e-08   1.7979156e-02   5.6972812e-10  -2.2398272e+00
   7.1913080e+00   4.2107839e+00   4.1669552e-02   1.1162095e-03   7.9244139e-03   8.4722156e-03   2.0656793e-04   2.2763368e-05   1.9989514e-04   1.0044885e-07   1.7329668e-02   6.0614496e-10  -2.0633377e+00
   7.1366129e+00   4.2289516e+00   4.4282736e-02   1.0728389e-03   5.9361929e-03   8.0047577e-03   2.6072378e-04   3.7851694e-05   1.5919512e-04   1.2581841e-07   1.3497910e-02   4.3024749e-10  -1.9337898e+00
   7.0099712e+00   4.2863700e+00   4.5705157e-02   1.2601950e-03   9.5294802e-03   6.0925775e-03   2.0326461e-04   1.0313532e-04   2.1703325e-04   1.1322030e-07   1.8647469e-02   3.5308703e-10  -1.8314881e+00
   7.1989666e+00   4.1944378e+00   4.4162703e-02   7.7221159e-04   7.7776397e-03   4.7034456e-03   2.4357804e-04   2.1301639e-05   1.8173505e-04   4.1310866e-08   1.2766930e-02   6.1860890e-10  -2.1701320e+00
   7.1054001e+00   4.1730039e+00   3.9875375e-02   8.3077037e-04   7.9828426e-03   6.2739122e-03   2.3799674e-04   1.8137640e-05   1.8981073e-04   1.3802103e-07   1.2500389e-02   1.1596344e-09  -1.9442313e+00
   6.9212184e+00   4.2910645e+00   4.5144504e-02   9.5433490e-04   1.2985980e-02   7.0050522e-03   1.8879171e-04   5.8313693e-05   1.8265794e-04   1.8019216e-07   2.1625865e-02   4.1602711e-10  -1.6805046e+00
   7.0478633e+00   4.2532630e+00   4.4316854e-02   6.9610872e-04   1.2384817e-02   3.9117554e-03   1.8312315e-04   7.9549487e-05   1.6282041e-04   1.9540871e-07   1.6377437e-02   4.7463779e-10  -1.9449126e+00
   6.9614346e+00   4.2836060e+00   4.5248528e-02   6.9766977e-04   9.9071586e-03   9.3170034e-03   1.8619989e-04   5.8624577e-05   1.9184346e-04   9.0936427e-08   1.8465029e-02   3.6107676e-10  -1.6672107e+00
   7.2691209e+00   4.1752103e+00   4.3251634e-02   1.1255475e-03   6.5012798e-03   2.6917092e-03   2.4689660e-04   1.8807746e-05   1.5863290e-04   1.1903062e-07   1.1532470e-02   6.8538951e-10  -2.2263555e+00
   7.3162430e+00   4.1286605e+00   4.1666454e-02   1.0186164e-03   6.4113790e-03   7.6030348e-03   1.8659301e-04   8.7797173e-06   2.0258444e-04   3.5001980e-08   1.4407402e-02   1.5593903e-09  -2.2070696e+00
   7.3644147e+00   4.1110254e+00   4.2859295e-02   7.4512239e-04   6.9759174e-03   3.5329292e-03   2.6346028e-04   6.2355135e-06   1.6364637e-04   7.0461574e-08   9.5346973e-03   1.2897627e-09  -2.4464920e+00
   6.9242499e+00   4.2349057e+00   4.0813956e-02   9.8266180e-04   7.3071552e-03   5.5689856e-03   2.3768846e-04   6.5486491e-05   2.0054062e-04   1.1194694e-07   1.1119722e-02   6.8689711e-10  -1.5644868e+00
   7.3449561e+00   4.1494157e+00   4.2899115e-02   1.0740813e-03   9.3506033e-03   3.1949993e-03   2.4280774e-04   8.8892738e-06   1.5848335e-04   6.4909680e-08   1.2106559e-02   8.3075701e-10  -2.4952174e+00
   7.3500356e+00   4.1863264e+00   4.3460800e-02   1.2456274e-03   7.9541887e-03   6.1686191e-03   2.0921275e-04   2.2951414e-05   1.9555625e-04   3.3785769e-08   1.5750334e-02   5.6162928e-10  -2.4661078e+00
   7.3922887e+00   4.1610338e+00   4.4139459e-02   6.5571288e-04   1.3417782e-02   3.2818757e-03   2.1420548e-04   1.0814295e-05   1.6202258e-04   8.4645047e-08   1.8862571e-02   8.6485954e-10  -2.6496782e+00
   7.1836680e+00   4.2134954e+00   4.5566770e-02   9.1486310e-04   6.8121487e-03   6.2328643e-03   2.2538954e-04   3.3005830e-05   2.0365275e-04   3.5145136e-08   1.6119067e-02   5.9450015e-10  -2.0845067e+00
   6.9227523e+00   4.3001960e+00   4.8168859e-02   1.2070312e-03   7.9953628e-03   6.5295981e-03   2.1113944e-04   1.1683903e-04   2.1312579e-04   1.0904408e-07   1.6971623e-02   3.3658681e-10  -1.5515898e+00
   6.8733108e+00   4.2552955e+00   4.2592598e-02   9.7532077e-04   8.8194423e-03   8.3545823e-03   1.9202023e-04   6.2005438e-05   1.9279958e-04   1.4166112e-07   1.4884849e-02   6.7977147e-10  -1.4258515e+00
   7.0987588e+00   4.2413667e+00   4.4884029e-02   1.3399558e-03   9.4897462e-03   3.7075710e-03   1.9557441e-04   3.0086544e-05   2.1216169e-04   1.0212287e-07   1.6125558e-02   4.5299927e-10  -1.9072098e+00
   7.4337607e+00   4.1276156e+00   4.1362077e-02   1.2184235e-03   7.8220635e-03   3.9308357e-03   2.4172585e-04   4.8390589e-06   2.1713679e-04   8.8412101e-08   1.2224439e-02   9.8066791e-10  -2.5923742e+00
   7.4205683e+00   4.1769128e+00   4.2709962e-02   1.0536800e-03   1.0948012e-02   2.5861029e-03   1.8883479e-04   1.5337913e-05   1.9842723e-04   3.7861342e-08   1.5548990e-02   5.2791065e-10  -2.6080395e+00
   6.8744936e+00   4.2636359e+00   4.5254835e-02   1.7178461e-03   7.7473433e-03   8.9070593e-03   1.8652374e-04   4.6261142e-05   1.7839292e-04   1.7153083e-07   1.5223520e-02   5.7280222e-10  -1.4347451e+00
   7.1392457e+00   4.2401593e+00   4.7795501e-02   1.4392672e-03   1.0885765e-02   8.9438350e-03   1.8638718e-04   2.0695453e-05   1.5023797e-04   1.0408189e-07   2.2025072e-02   4.8843662e-10  -2.1035794e+00
   7.3454968e+00   4.1624305e+00   3.9162131e-02   1.1377853e-03   1.3883567e-02   3.6657626e-03   2.0860106e-04   1.9308754e-05   1.7061762e-04   4.1431077e-08   1.7566517e-02   9.2432564e-10  -2.5536620e+00
   7.5077030e+00   4.0785865e+00   4.0747032e-02   1.2947625e-03   1.0415460e-02   3.4189383e-03   2.3189379e-04   3.4817404e-06   2.2072897e-04   4.9940567e-08   1.4572973e-02   2.2537029e-09  -2.7975278e+00
   7.2993706e+00   4.1438076e+00   4.0999991e-02   1.0500551e-03   1.1895260e-02   2.7457061e-03   1.8925049e-04   8.2217789e-06   1.6621399e-04   2.5772967e-07   1.5692266e-02   1.3252482e-09  -2.4048500e+00
   7.3227943e+00   4.1584160e+00   4.0480166e-02   7.3732815e-04   8.3013609e-03   3.6099755e-03   1.8466578e-04   7.3851479e-06   1.6076301e-04   1.4559519e-07   1.2042331e-02   7.6133277e-10  -2.4164239e+00
   6.9933316e+00   4.2293617e+00   4.5205095e-02   1.0980701e-03   7.6302397e-03   7.2737760e-03   2.2548106e-04   4.1919568e-05   1.4884642e-04   9.7509473e-08   1.5670265e-02   7.6953601e-10  -1.6920087e+00
   7.2613341e+00   4.1545115e+00   3.9130524e-02   8.9167747e-04   8.5852364e-03   3.2437554e-03   1.9389359e-04   2.1212105e-05   1.5701469e-04   1.9288370e-07   1.1638531e-02   1.0067252e-09  -2.3388773e+00
   7.2715898e+00   4.1948985e+00   4.7059825e-02   1.0611697e-03   9.7777274e-03   3.9948209e-03   1.6793884e-04   1.8627971e-05   1.6654056e-04   1.0373609e-07   1.8002757e-02   6.7198340e-10  -2.2462407e+00
   7.3212929e+00   4.1592651e+00   4.4690564e-02   1.5782597e-03   8.4743130e-03   4.4106456e-03   1.8948476e-04   8.1800985e-06   2.2214321e-04   4.0369558e-08   1.2995190e-02   7.8658411e-10  -2.3345729e+00
   7.3560605e+00   4.1723753e+00   4.4579353e-02   6.7692799e-04   8.7660149e-03   8.9931762e-03   1.6754247e-04   1.4080960e-05   2.0654899e-04   3.8373145e-08   1.8467162e-02   7.6413600e-10  -2.5129219e+00
   7.1480373e+00   4.2159368e+00   3.9236486e-02   7.8400863e-04   7.1158724e-03   1.1050650e-02   2.0118982e-04   4.3284963e-05   2.1204229e-04   2.9657210e-08   1.5743660e-02   5.9657864e-10  -2.0061485e+00
   7.0603799e+00   4.2413402e+00   4.4913116e-02   7.0478243e-04   8.2758763e-03   5.5544193e-03   1.7535819e-04   4.5266750e-05   1.7016538e-04   1.3773457e-07   1.5652248e-02   5.1441658e-10  -1.8151856e+00
   7.1679401e+00   4.2154663e+00   3.8817777e-02   9.2292961e-04   1.2127916e-02   4.9452594e-03   2.1352914e-04   5.5282544e-05   1.7473064e-04   9.1965830e-08   1.6242052e-02   6.2084363e-10  -2.2835841e+00
   7.3335896e+00   4.1627239e+00   4.3531740e-02   7.0399112e-04   7.1294389e-03   3.4472098e-03   2.2461441e-04   2.0147391e-05   1.7216951e-04   4.0912575e-08   1.1648059e-02   7.0550036e-10  -2.3596947e+00
   7.3290683e+00   4.1350622e+00   4.1351251e-02   9.4632189e-04   1.1672605e-02   5.7039152e-03   1.7958962e-04   7.0792533e-06   1.8450990e-04   9.6790684e-08   1.6153472e-02   1.3992241e-09  -2.5664246e+00
   6.9830716e+00   4.2350729e+00   4.4367913e-02   8.9092430e-04   5.1929665e-03   7.5341095e-03   2.0324620e-04   6.6666757e-05   1.7812709e-04   6.3685477e-08   1.2163861e-02   6.1323241e-10  -1.5232600e+00
   7.2066916e+00   4.1828764e+00   4.8071129e-02   1.4485214e-03   9.2471263e-03   4.4022508e-03   2.1677463e-04   1.3131031e-05   1.6506658e-04   1.1837001e-07   1.5202536e-02   8.3359179e-10  -2.1153075e+00
   6.9705793e+00   4.2600322e+00   4.1733671e-02   9.1661045e-04   9.8724187e-03   4.9262655e-03   2.2832433e-04   4.8492347e-05   2.0518633e-04   1.4501214e-07   1.2300407e-02   3.7745984e-10  -1.6843293e+00
   6.9459209e+00   4.2734521e+00   4.0408381e-02   9.1322878e-04   1.0684375e-02   4.7858610e-03   1.9908349e-04   1.0209399e-04   1.5394567e-04   1.1068112e-07   1.5082107e-02   4.5224457e-10  -1.8123035e+00
   7.1292546e+00   4.1986570e+00   4.5107899e-02   1.3778259e-03   7.5386945e-03   3.3972446e-03   2.2946301e-04   2.8502534e-05   1.6813884e-04   1.4689151e-07   1.1133784e-02   6.4361347e-10  -1.9231301e+00
   7.3099886e+00   4.1543032e+00   4.0981504e-02   6.4836999e-04   6.8323036e-03   7.5176969e-03   2.3037117e-04   1.1116386e-05   1.8472969e-04   8.5346846e-08   1.3462354e-02   9.2883525e-10  -2.3456416e+00
   7.2090823e+00   4.1751502e+00   4.2377215e-02   1.2520398e-03   8.4751956e-03   5.3766180e-03   1.8676956e-04   1.1479602e-05   1.7373216e-04   1.8560201e-07   1.5100222e-02   9.6183880e-10  -2.1835208e+00
   6.8086977e+00   4.3208297e+00   4.2019378e-02   9.2404114e-04   7.4500650e-03   9.7515641e-03   1.9558641e-04   1.6025707e-04   1.7226831e-04   1.0535584e-07   1.6803554e-02   3.4704820e-10  -1.3072542e+00
   7.5512918e+00   4.1296776e+00   4.0076721e-02   8.4731066e-04   8.5317946e-03   3.7636086e-03   2.4628701e-04   9.5647416e-06   2.1543549e-04   2.8940431e-08   1.3440156e-02   7.6544237e-10  -2.7855597e+00
   7.1570313e+00   4.1943696e+00   4.3559948e-02   1.2822430e-03   1.0263638e-02   3.7668083e-03   1.9235664e-04   3.9113431e-05   1.7620615e-04   1.0416198e-07   1.4587731e-02   8.3174586e-10  -2.1633791e+00
   6.8846330e+00   4.2486280e+00   4.3614895e-02   1.0376692e-03   6.9893275e-03   6.2201845e-03   2.1415005e-04   6.1452826e-05   1.8335971e-04   1.2880718e-07   1.1645801e-02   6.2100087e-10  -1.5320130e+00
   7.2569799e+00   4.1849986e+00   4.1106085e-02   1.1720980e-03   1.0287773e-02   2.8107130e-03   2.5885546e-04   1.5493707e-05   1.5345908e-04   1.0636480e-07   1.2321871e-02   5.7931021e-10  -2.3290423e+00
   7.2784831e+00   4.1642991e+00   4.1476618e-02   7.5661159e-04   1.2147012e-02   4.0148366e-03   1.8338077e-04   1.2062747e-05   1.8199957e-04   5.4799956e-08   1.4492929e-02   8.7831575e-10  -2.4491012e+00
   7.2255905e+00   4.2165534e+00   4.4971693e-02   7.3761810e-04   1.2669095e-02   6.6155799e-03   1.7349504e-04   4.2365907e-05   1.5064280e-04   8.6266472e-08   2.1178908e-02   6.1194430e-10  -2.3631442e+00
   7.2837001e+00   4.1859810e+00   4.5348554e-02   1.3741959e-03   8.0390698e-03   7.5877443e-03   2.0971311e-04   1.2345605e-05   2.0432274e-04   5.2991108e-08   1.6399882e-02   6.6118940e-10  -2.2035067e+00
   7.2890392e+00   4.1449134e+00   4.5055464e-02   1.0597026e-03   8.6497546e-03   6.5445948e-03   2.0092122e-04   1.3927740e-05   1.8230863e-04   4.1080225e-08   1.5438683e-02   1.3241969e-09  -2.3780572e+00
   7.0903348e+00   4.1941280e+00   4.3163587e-02   7.2487652e-04   7.5967851e-03   6.1002125e-03   2.8502573e-04   1.8922294e-05   1.7882526e-04   2.5872471e-07   1.2192015e-02   8.0296753e-10  -1.8653999e+00
   7.0058700e+00   4.2186829e+00   4.4399568e-02   8.6380329e-04   7.9536380e-03   7.8210722e-03   2.3337339e-04   3.4681956e-05   1.7804807e-04   1.2268971e-07   1.4881962e-02   8.2353937e-10  -1.6435542e+00
   7.3140265e+00   4.1793108e+00   4.1528017e-02   7.1708803e-04   1.1735684e-02   2.9440913e-03   2.0602019e-04   1.6854142e-05   2.0313922e-04   4.1856227e-08   1.5508519e-02   6.7469116e-10  -2.4586509e+00
   7.0017258e+00   4.2557662e+00   4.9792512e-02   8.6126038e-04   1.0535874e-02   5.2260624e-03   1.6921411e-04   9.3026187e-05   2.0821138e-04   1.0219826e-07   1.8685993e-02   6.1186051e-10  -1.8266356e+00
   7.1907661e+00   4.2080974e+00   4.2749769e-02   7.2911748e-04   9.8923068e-03   4.6596231e-03   2.1503247e-04   3.7952374e-05   1.8280971e-04   5.6027360e-08   1.6367630e-02   6.4950627e-10  -2.1190626e+00
   7.1125161e+00   4.2066570e+00   4.0705454e-02   6.4013536e-04   1.0870374e-02   4.6472551e-03   1.8441404e-04   1.5018250e-05   1.6279087e-04   1.4341120e-07   1.4218054e-02   6.7066831e-10  -2.1567332e+00
   7.1652287e+00   4.2026759e+00   4.0017427e-02   1.0977992e-03   6.1743121e-03   1.2417210e-02   2.1226561e-04   1.9029079e-05   1.6962964e-04   8.9860823e-08   1.7534483e-02   7.4093268e-10  -1.9949507e+00
   6.8415573e+00   4.2988368e+00   4.6345644e-02   1.0260405e-03   6.8726696e-03   4.4362024e-03   2.2115282e-04   1.2177982e-04   2.0950533e-04   1.3888455e-07   1.0392397e-02   2.9494330e-10  -1.3715815e+00
   7.2730771e+00   4.1646557e+00   4.1513844e-02   1.0795567e-03   5.0121720e-03   4.4107731e-03   1.9276110e-04   2.1214336e-05   1.5377759e-04   1.1072477e-07   1.0513864e-02   7.5927267e-10  -2.1388287e+00
   6.9874820e+00   4.2143596e+00   3.9265352e-02   1.0467657e-03   6.9606515e-03   7.1415119e-03   2.6124002e-04   3.6540044e-05   1.7703330e-04   9.8470433e-08   1.1548667e-02   7.7251883e-10  -1.6912476e+00
   7.5365590e+00   4.0794175e+00   3.8757046e-02   1.2145376e-03   1.1931741e-02   3.1458928e-03   1.8114282e-04   4.5102749e-06   1.6313821e-04   1.0584788e-07   1.4967961e-02   2.0829282e-09  -2.8923112e+00
   7.3036211e+00   4.1418243e+00   4.3341403e-02   1.2150149e-03   6.6761289e-03   4.2736202e-03   2.1618433e-04   1.3748669e-05   1.9061088e-04   1.1982280e-07   1.1899516e-02   1.1170835e-09  -2.2498063e+00
   6.8773860e+00   4.2887070e+00   4.4405190e-02   1.5034935e-03   7.6770123e-03   9.1609268e-03   2.3269661e-04   1.7130474e-04   1.8672023e-04   1.1962557e-07   1.6038214e-02   4.9184474e-10  -1.4842195e+00
   6.9744112e+00   4.2949354e+00   4.8531619e-02   7.9829022e-04   1.5285599e-02   5.0611162e-03   1.7808861e-04   6.9118995e-05   1.7380588e-04   1.0794642e-07   2.2399836e-02   3.4238464e-10  -1.8589169e+00
   6.9904862e+00   4.2753151e+00   3.9201381e-02   8.8719753e-04   7.1926571e-03   7.8392502e-03   2.1220686e-04   1.1614455e-04   1.5781649e-04   1.0056985e-07   1.2172140e-02   3.1499020e-10  -1.6202196e+00
   7.0047788e+00   4.2416731e+00   4.2075092e-02   9.6899206e-04   8.1006348e-03   6.4995052e-03   2.3699459e-04   7.7969993e-05   1.6663980e-04   1.1025236e-07   1.5195692e-02   6.3844299e-10  -1.6703629e+00
   7.1108173e+00   4.1961735e+00   3.5948817e-02   9.7903436e-04   9.4784607e-03   3.0120791e-03   2.1535239e-04   1.9619951e-05   1.6616692e-04   1.8664745e-07   1.0074936e-02   6.2672439e-10  -2.0119207e+00
   7.1945546e+00   4.2070703e+00   3.8624537e-02   1.1972216e-03   7.9253865e-03   5.6376765e-03   2.2944402e-04   3.4515229e-05   1.9843422e-04   3.1552093e-08   1.1116048e-02   4.4877349e-10  -2.0562281e+00
   7.4340975e+00   4.0998864e+00   4.0668135e-02   6.8723080e-04   5.0773672e-03   4.8529571e-03   2.1607164e-04   5.8533828e-06   1.8003847e-04   8.3325823e-08   9.5302796e-03   1.3332007e-09  -2.4936730e+00
   6.9403111e+00   4.2728429e+00   4.6021665e-02   1.4098576e-03   5.6262123e-03   9.9511599e-03   2.2386450e-04   1.3529506e-04   1.5308784e-04   6.7454140e-08   1.5072012e-02   4.7724320e-10  -1.4808996e+00
   7.0250140e+00   4.2650017e+00   4.1451084e-02   1.4379269e-03   8.4334025e-03   5.3446562e-03   2.1877409e-04   6.5398593e-05   1.5513285e-04   1.2554210e-07   1.3870291e-02   3.5133653e-10  -1.7777108e+00
   7.2058474e+00   4.2056202e+00   4.2564956e-02   7.5423517e-04   9.5350205e-03   5.2212975e-03   2.0992569e-04   1.6976979e-05   1.9038470e-04   4.1477466e-08   1.6661312e-02   6.1611255e-10  -2.2503676e+00
   7.2915506e+00   4.1546026e+00   4.4060487e-02   1.5108585e-03   1.0040219e-02   3.6491083e-03   2.2037118e-04   1.0910644e-05   1.7117834e-04   7.4225514e-08   1.6812136e-02   1.2182635e-09  -2.4236214e+00
   6.8348183e+00   4.2935142e+00   3.7365678e-02   1.0090726e-03   7.3761648e-03   1.0186704e-02   2.0385703e-04   1.8175252e-04   1.7645264e-04   1.1136828e-07   1.2364670e-02   4.0884096e-10  -1.3825347e+00
   7.0571487e+00   4.2480673e+00   3.9039247e-02   1.2622654e-03   6.9165254e-03   8.8571194e-03   2.1159905e-04   4.2873229e-05   1.9813631e-04   6.6222139e-08   1.3782410e-02   3.9417777e-10  -1.7778885e+00
   7.3448713e+00   4.1476584e+00   4.3242085e-02   1.2572966e-03   7.4435292e-03   8.7993161e-03   2.2831710e-04   1.0152061e-05   1.7135565e-04   7.3010789e-08   1.6539856e-02   1.1216278e-09  -2.3994912e+00
   7.2423812e+00   4.1752190e+00   4.0356087e-02   1.0200394e-03   8.0676898e-03   6.6029707e-03   2.2798705e-04   1.7120419e-05   1.5763627e-04   4.6672444e-08   1.4658227e-02   8.5514021e-10  -2.2266608e+00
   7.3194678e+00   4.1549159e+00   4.1106956e-02   7.1028458e-04   6.0751367e-03   4.6360260e-03   1.9718439e-04   8.4112070e-06   1.9016011e-04   8.2896751e-08   1.0934684e-02   7.6621853e-10  -2.3559149e+00
   6.9225857e+00   4.2644127e+00   4.7731298e-02   1.0422792e-03   9.0147263e-03   3.3921861e-03   2.0172809e-04   1.1662352e-04   1.9221531e-04   1.2463336e-07   1.3836576e-02   5.5341762e-10  -1.5960928e+00
   6.9213460e+00   4.2882019e+00   4.4526061e-02   8.6051199e-04   8.7195891e-03   4.8972265e-03   1.9878417e-04   1.2254263e-04   1.7897545e-04   7.9927305e-08   1.3373405e-02   3.4937529e-10  -1.6313978e+00
   7.3481072e+00   4.1855497e+00   4.5842482e-02   1.2467590e-03   5.6816617e-03   5.1715527e-03   2.4994249e-04   2.8967952e-05   1.5522859e-04   5.1741043e-08   1.3296928e-02   5.1532517e-10  -2.2201694e+00
   7.4766785e+00   4.0926377e+00   4.3670801e-02   9.9753649e-04   1.1090039e-02   3.5643811e-03   2.0423836e-04   4.3600003e-06   2.0567108e-04   1.2667813e-07   1.7781600e-02   2.2893910e-09  -2.7375544e+00
   7.1556446e+00   4.1835875e+00   3.9238864e-02   1.1718912e-03   5.6013482e-03   9.2801883e-03   2.1634679e-04   1.5391696e-05   2.0372484e-04   8.0643044e-08   1.3561540e-02   8.7617017e-10  -1.9647791e+00
   7.4339379e+00   4.1491211e+00   4.3063377e-02   1.1402903e-03   1.1246200e-02   4.6995413e-03   1.8367479e-04   1.1768706e-05   1.7959498e-04   6.3691315e-08   1.7585841e-02   9.1114300e-10  -2.6966395e+00
   6.9566951e+00   4.2953168e+00   4.2018122e-02   7.8648363e-04   7.5317159e-03   8.7282960e-03   2.1336073e-04   1.0329349e-04   1.9247276e-04   6.0269822e-08   1.5223736e-02   2.8784986e-10  -1.6533225e+00
   7.0054176e+00   4.2620068e+00   4.7928401e-02   1.1855874e-03   7.2604419e-03   5.9260757e-03   2.3979193e-04   7.0894339e-05   2.1266218e-04   9.6426067e-08   1.3439182e-02   3.7938487e-10  -1.6100824e+00
   7.3023170e+00   4.1758642e+00   4.0344430e-02   8.4396938e-04   9.0176665e-03   4.3897817e-03   2.3578443e-04   1.5738434e-05   1.6721901e-04   7.4607388e-08   1.2302709e-02   6.0011337e-10  -2.3341094e+00
   7.4223954e+00   4.1497591e+00   4.8002850e-02   1.1498116e-03   1.0272680e-02   3.4643230e-03   2.2689161e-04   7.7325690e-06   2.0746714e-04   5.4229157e-08   1.6325849e-02   8.6389786e-10  -2.6566428e+00
   7.0236085e+00   4.2583990e+00   4.0098795e-02   9.8048373e-04   9.4031204e-03   4.0805452e-03   2.0772606e-04   7.4427995e-05   1.5762830e-04   2.1976937e-07   1.1079030e-02   3.2955576e-10  -1.8269020e+00
   7.3275727e+00   4.1280938e+00   4.0268223e-02   9.3504450e-04   7.8824844e-03   4.8519646e-03   2.5475862e-04   1.0015983e-05   1.9688991e-04   5.4068558e-08   1.2160243e-02   1.3181787e-09  -2.3759006e+00
   7.2846950e+00   4.1534332e+00   4.1042309e-02   8.3693265e-04   8.4661223e-03   3.3668786e-03   2.0401528e-04   1.1190157e-05   1.5226946e-04   9.4728295e-08   1.2309652e-02   9.6701786e-10  -2.2909104e+00
   7.1088175e+00   4.1973353e+00   4.0247970e-02   6.5501087e-04   8.5733559e-03   6.5448572e-03   2.1492935e-04   2.2341803e-05   2.0744497e-04   4.5083506e-08   1.3855404e-02   8.1230381e-10  -1.9266820e+00
   6.9036357e+00   4.2979735e+00   4.5202124e-02   1.0273168e-03   7.4882207e-03   1.0355312e-02   1.8136874e-04   9.2938026e-05   1.9297664e-04   1.4115910e-07   1.7004443e-02   3.3994255e-10  -1.5243397e+00
   7.6504799e+00   4.0731841e+00   4.2543756e-02   1.3443746e-03   1.1422050e-02   3.3822194e-03   2.0418970e-04   2.2609737e-06   1.8006066e-04   6.8849659e-08   1.5503969e-02   1.7554686e-09  -3.1363653e+00
   7.5959998e+00   4.0806639e+00   4.3178242e-02   7.3429373e-04   7.0752159e-03   3.2588549e-03   1.8218378e-04   3.4143480e-06   1.6571472e-04   7.8932056e-08   1.1678284e-02   1.4532049e-09  -2.8880380e+00
   7.2737470e+00   4.1614122e+00   4.6691000e-02   7.8134233e-04   6.0192544e-03   4.9048856e-03   1.8558986e-04   2.2656423e-05   2.0526004e-04   4.2658499e-08   1.1985359e-02   8.7625203e-10  -2.1508404e+00
   7.2179333e+00   4.1800303e+00   4.1502559e-02   6.6396333e-04   6.1364557e-03   8.4830450e-03   2.1996920e-04   2.1346073e-05   1.8787697e-04   3.8760999e-08   1.3942430e-02   8.1179626e-10  -2.0925840e+00
   6.9996240e+00   4.2573675e+00   3.7857529e-02   1.0513574e-03   6.1449473e-03   6.7628417e-03   2.8935075e-04   8.0685216e-05   1.5741552e-04   4.4096557e-08   1.0788722e-02   3.6625119e-10  -1.7189575e+00
   6.9814976e+00   4.2915685e+00   4.4538746e-02   1.1337503e-03   6.1990337e-03   9.3589403e-03   1.8636784e-04   9.4706559e-05   1.6586531e-04   1.4302531e-07   1.5527355e-02   2.8422565e-10  -1.5991344e+00
   7.0429006e+00   4.2558407e+00   4.2070441e-02   1.1816988e-03   1.0063597e-02   5.7738685e-03   1.9070665e-04   6.6667983e-05   1.6884101e-04   7.9139022e-08   1.6600670e-02   4.5773216e-10  -1.8984410e+00
   7.3525226e+00   4.1518694e+00   4.5414496e-02   1.0544419e-03   9.2733461e-03   5.0329302e-03   2.0731611e-04   1.3999865e-05   2.0060394e-04   4.5745895e-08   1.7068588e-02   1.0895528e-09  -2.4264939e+00
   7.1018492e+00   4.1879979e+00   4.2452230e-02   8.9127165e-04   4.7559598e-03   8.8249635e-03   1.7363659e-04   2.0804914e-05   1.8403269e-04   5.8408975e-08   1.4313117e-02   1.0408911e-09  -1.7566946e+00
   6.9261644e+00   4.3154797e+00   5.0346920e-02   1.0702345e-03   6.3932366e-03   8.6596320e-03   2.0804089e-04   1.4312757e-04   1.8803619e-04   5.2207071e-08   1.8920890e-02   2.8795072e-10  -1.4565417e+00
   7.2826526e+00   4.1854338e+00   4.1879164e-02   7.7035581e-04   9.2420919e-03   8.5350391e-03   1.5085840e-04   1.8678753e-05   1.7135533e-04   4.4370050e-08   1.8449449e-02   7.6048100e-10  -2.3747014e+00
   6.9374225e+00   4.2656236e+00   4.2937749e-02   7.8691894e-04   7.0564127e-03   5.2826164e-03   2.0617737e-04   8.7196141e-05   1.7800127e-04   1.6762982e-07   1.1923153e-02   4.2424787e-10  -1.5597754e+00
   7.2274668e+00   4.1517512e+00   3.9991385e-02   8.4891836e-04   6.7966532e-03   5.8292854e-03   2.3179630e-04   1.1499323e-05   1.6560309e-04   1.0174311e-07   9.5984397e-03   9.0599822e-10  -2.0741363e+00
   7.0645265e+00   4.2044630e+00   4.5498320e-02   8.2911455e-04   8.0343928e-03   4.7093055e-03   2.5946464e-04   3.7976389e-05   1.9070758e-04   7.4963000e-08   1.3293041e-02   8.4229568e-10  -1.8191850e+00
   6.7752091e+00   4.3265830e+00   4.8252448e-02   1.6038783e-03   5.8957536e-03   1.1859847e-02   2.0769300e-04   1.4487965e-04   1.7955675e-04   9.5935623e-08   1.7593742e-02   3.4113657e-10  -1.1760984e+00
   7.0687228e+00   4.2499791e+00   4.7170346e-02   9.9206306e-04   8.1443776e-03   8.0377461e-03   1.7914532e-04   7.2763746e-05   2.1117845e-04   2.7211927e-08   1.7185062e-02   4.8245846e-10  -1.8244356e+00
   6.9874884e+00   4.2319518e+00   3.9937811e-02   6.7199943e-04   8.8551316e-03   6.7742636e-03   1.8294598e-04   2.8463996e-05   1.8945471e-04   1.9328582e-07   1.4289481e-02   6.6018713e-10  -1.7998194e+00
   6.9080193e+00   4.3090190e+00   4.0242093e-02   8.0821751e-04   1.4194923e-02   5.3776979e-03   2.3211888e-04   8.8228167e-05   1.5963337e-04   1.2266446e-07   1.7502091e-02   2.7510948e-10  -1.7040643e+00
   7.2168706e+00   4.1679540e+00   4.4902530e-02   1.0187705e-03   1.0115558e-02   6.4294648e-03   2.2358314e-04   1.1479472e-05   1.9033634e-04   1.6651163e-07   1.7760337e-02   1.1980311e-09  -2.1543975e+00
   6.9902510e+00   4.2566677e+00   4.3244948e-02   1.3990265e-03   7.2596717e-03   3.3796107e-03   2.3573416e-04   7.4582647e-05   1.4996116e-04   1.3163909e-07   1.0362937e-02   3.6839217e-10  -1.6955686e+00
   7.0344635e+00   4.2157885e+00   3.9953322e-02   9.9052271e-04   8.7998757e-03   6.0962748e-03   2.1610330e-04   2.7312247e-05   1.6715607e-04   1.7405495e-07   1.4249542e-02   7.6610086e-10  -1.7620586e+00
   7.3987302e+00   4.1311597e+00   4.9457373e-02   1.2751702e-03   4.4436132e-03   7.0604252e-03   1.8203020e-04   9.0071578e-06   1.9610304e-04   4.6154274e-08   1.3898946e-02   1.1572502e-09  -2.2828424e+00
   7.2373212e+00   4.1877465e+00   4.2128139e-02   7.2409931e-04   6.4357246e-03   4.9550779e-03   2.7270921e-04   2.3855841e-05   2.0243838e-04   7.1555423e-08   1.0596376e-02   5.3465155e-10  -2.0915054e+00
   7.0096938e+00   4.2669000e+00   4.4443341e-02   8.9271374e-04   7.5949549e-03   1.2070302e-02   2.0103595e-04   3.4243554e-05   2.1953246e-04   4.7932534e-08   2.1063751e-02   4.5249993e-10  -1.7280016e+00
   7.3762274e+00   4.1323037e+00   4.3908562e-02   1.3410527e-03   5.7826778e-03   5.8568742e-03   1.7651421e-04   1.2945288e-05   1.6597046e-04   5.9910979e-08   1.4420875e-02   1.2953491e-09  -2.3431234e+00
   7.2584600e+00   4.2298118e+00   3.8591101e-02   7.8530748e-04   1.1797754e-02   5.2501260e-03   1.9935847e-04   3.3044794e-05   1.8491490e-04   7.7501242e-08   1.7366468e-02   3.6261490e-10  -2.3441657e+00
   7.3888861e+00   4.1451808e+00   4.7874784e-02   8.6905947e-04   8.2690504e-03   3.8025080e-03   1.6919796e-04   1.2352824e-05   2.1673797e-04   3.8501281e-08   1.4786692e-02   9.8351917e-10  -2.4492013e+00
   6.9576653e+00   4.2640095e+00   3.7475663e-02   1.2157169e-03   5.6516423e-03   6.4554739e-03   2.3534280e-04   1.0846820e-04   2.0352326e-04   4.4858304e-08   9.3622134e-03   3.4902022e-10  -1.6140036e+00
   7.4257237e+00   4.1341080e+00   4.3176502e-02   1.0979762e-03   1.0119519e-02   3.8356771e-03   2.1683611e-04   4.8660626e-06   1.9271714e-04   5.7691176e-08   1.4011776e-02   9.7355821e-10  -2.6284392e+00
   7.1307408e+00   4.2118019e+00   4.1123230e-02   1.1337620e-03   9.1257657e-03   6.1465289e-03   2.2694128e-04   3.2398072e-05   2.1963529e-04   1.3443468e-07   1.3410912e-02   5.7706425e-10  -2.0218933e+00
   6.9437900e+00   4.2307545e+00   4.1626156e-02   7.4263173e-04   6.4651531e-03   9.5780602e-03   2.0007449e-04   4.0630091e-05   1.7524619e-04   9.3508078e-08   1.2831737e-02   7.0970328e-10  -1.5350245e+00
   7.2814146e+00   4.1818698e+00   4.5443477e-02   8.5866131e-04   9.1398677e-03   5.2470835e-03   2.3826018e-04   9.8530642e-06   1.6216267e-04   1.7342603e-07   1.5666365e-02   6.9190958e-10  -2.2551658e+00
   7.1362639e+00   4.2139116e+00   4.4762040e-02   1.0670581e-03   6.6977188e-03   7.4487886e-03   2.1335244e-04   3.0908983e-05   1.6478940e-04   1.2226066e-07   1.6220588e-02   6.6793663e-10  -1.9466524e+00
   7.3223577e+00   4.1747023e+00   4.4653508e-02   1.0604779e-03   9.7877765e-03   3.8170778e-03   2.2226997e-04   1.7363968e-05   1.9559234e-04   1.0844464e-07   1.5879394e-02   7.4296318e-10  -2.3692693e+00
   7.1539148e+00   4.1941603e+00   3.8900166e-02   8.0211646e-04   7.9221534e-03   4.0395866e-03   2.6435489e-04   1.5210033e-05   2.0617215e-04   1.1072553e-07   9.9159561e-03   5.5342667e-10  -2.1414788e+00
   7.4070786e+00   4.1195579e+00   4.3291211e-02   1.0879294e-03   1.2961772e-02   6.6587777e-03   2.1079026e-04   5.2322609e-06   1.8422107e-04   1.0397063e-07   1.9921995e-02   1.7662051e-09  -2.7067031e+00
   7.4018206e+00   4.1384517e+00   4.2185202e-02   1.2715349e-03   5.6884917e-03   5.0625317e-03   2.1523121e-04   7.8669186e-06   2.1923754e-04   4.7191333e-08   1.2129663e-02   9.0268220e-10  -2.3816029e+00
   6.8666856e+00   4.3037733e+00   4.0550129e-02   1.3752521e-03   1.2842374e-02   8.2258270e-03   1.8244738e-04   6.2845053e-05   1.8764358e-04   1.5177070e-07   1.8781824e-02   3.4318469e-10  -1.6221329e+00
   7.3577604e+00   4.1252150e+00   4.3893245e-02   7.9048797e-04   9.4307243e-03   4.9868248e-03   2.1375736e-04   8.0623055e-06   1.4955541e-04   9.9526939e-08   1.6832098e-02   1.6956510e-09  -2.4976973e+00
   7.5375936e+00   4.1112816e+00   4.2977245e-02   1.3723815e-03   1.1337953e-02   5.6143774e-03   1.6163870e-04   7.3009307e-06   1.9291280e-04   3.6234921e-08   1.8555286e-02   1.4057936e-09  -2.9702755e+00
   7.0799565e+00   4.2331706e+00   4.1324560e-02   8.9476848e-04   1.0548772e-02   4.7446101e-03   2.2096175e-04   7.5542986e-05   1.5599259e-04   4.5661058e-08   1.4876417e-02   5.7781241e-10  -2.0236771e+00
   7.1964499e+00   4.2286273e+00   4.2346385e-02   7.9387646e-04   1.1786927e-02   4.2962353e-03   1.8932733e-04   2.7865399e-05   1.6089670e-04   1.3871887e-07   1.6415351e-02   4.1367901e-10  -2.2652920e+00
   6.6951986e+00   4.3454920e+00   4.4959881e-02   8.4643355e-04   9.1467257e-03   9.3751642e-03   1.8953555e-04   2.1549166e-04   2.1575422e-04   1.1913032e-07   1.7230068e-02   3.4613806e-10  -1.1631876e+00
   7.3363900e+00   4.1244665e+00   4.5833850e-02   8.4933974e-04   5.9427395e-03   5.8663963e-03   2.6190610e-04   1.3214485e-05   2.1250907e-04   5.2005241e-08   1.2099103e-02   1.3825971e-09  -2.2009555e+00
   6.9600468e+00   4.2557501e+00   4.2208771e-02   7.8033701e-04   1.1954395e-02   4.6063041e-03   1.5664791e-04   8.1473370e-05   2.1788291e-04   1.0518823e-07   1.6818148e-02   6.1894599e-10  -1.8354291e+00
   7.3015774e+00   4.1924799e+00   4.6571409e-02   1.1738261e-03   6.3563587e-03   5.7943854e-03   1.8961418e-04   3.3404139e-05   1.7457778e-04   4.2434275e-08   1.3833862e-02   5.3471096e-10  -2.1962627e+00
   7.2425025e+00   4.1980979e+00   4.7145554e-02   8.6505507e-04   6.7961614e-03   3.9976771e-03   1.8401871e-04   2.1010057e-05   2.0296260e-04   1.5315473e-07   1.3704611e-02   5.5729325e-10  -2.1258064e+00
   7.2163367e+00   4.1905361e+00   4.0615975e-02   7.4612158e-04   7.2590475e-03   4.0549203e-03   2.1071980e-04   2.1767178e-05   1.7616647e-04   4.0690389e-08   1.1251016e-02   5.7591602e-10  -2.1272553e+00
   7.4137814e+00   4.1234414e+00   3.9114176e-02   1.0910535e-03   8.4098866e-03   3.8819101e-03   2.4059609e-04   9.0825403e-06   1.5101456e-04   9.3891263e-08   9.7434491e-03   8.9877502e-10  -2.5460505e+00
   6.8565284e+00   4.2836963e+00   4.3120818e-02   7.2575169e-04   9.7715903e-03   1.1480579e-02   1.5977851e-04   8.8324992e-05   2.0467739e-04   6.1942412e-08   2.1062576e-02   6.0726143e-10  -1.4968201e+00
   7.3455104e+00   4.1765070e+00   3.9174784e-02   1.4489673e-03   1.2049086e-02   4.0586543e-03   1.8370635e-04   1.0398019e-05   1.5154112e-04   6.1495636e-08   1.5589675e-02   6.2319060e-10  -2.5279824e+00
   7.2626821e+00   4.1653998e+00   4.2643299e-02   8.9701416e-04   8.5268482e-03   4.6433863e-03   2.3211597e-04   1.8312863e-05   1.5952190e-04   1.2354490e-07   1.3228547e-02   8.8647939e-10  -2.2183985e+00
   6.9912881e+00   4.2384791e+00   4.5590183e-02   7.6459066e-04   8.2289105e-03   8.2359441e-03   2.2419140e-04   3.1392044e-05   1.7132427e-04   1.1761992e-07   1.7185949e-02   6.8000017e-10  -1.6661288e+00
   7.1924915e+00   4.1966197e+00   4.1295771e-02   1.1862765e-03   1.0700897e-02   5.0399033e-03   1.9942591e-04   1.3436599e-05   2.0641372e-04   7.4585525e-08   1.4690054e-02   6.4414038e-10  -2.2607855e+00
   7.1914628e+00   4.1897257e+00   4.9333701e-02   1.3180698e-03   6.5366619e-03   6.9862719e-03   1.9939448e-04   2.2585884e-05   1.7672256e-04   1.2273651e-07   1.6591610e-02   8.7290554e-10  -2.0178984e+00
   7.1460750e+00   4.2172353e+00   4.0329984e-02   8.1565249e-04   1.1754811e-02   4.6886809e-03   1.7909101e-04   2.9871902e-05   1.7056609e-04   1.2130004e-07   1.5590890e-02   5.6595379e-10  -2.0934543e+00
   7.0945723e+00   4.2477180e+00   4.3860979e-02   1.0623051e-03   9.2220753e-03   3.4685498e-03   2.4510100e-04   4.8224650e-05   2.1455064e-04   1.1927450e-07   1.2866552e-02   3.4788676e-10  -1.9468868e+00
   7.1851469e+00   4.1618620e+00   3.7858599e-02   1.0770773e-03   7.8283209e-03   5.1487230e-03   2.1756714e-04   1.5190231e-05   1.8717045e-04   1.6309822e-07   1.0388030e-02   9.3867641e-10  -2.0464844e+00
   6.7953303e+00   4.2747111e+00   4.4637030e-02   7.8015162e-04   6.5929352e-03   1.0468567e-02   1.8891874e-04   6.7133205e-05   1.5853186e-04   2.6472499e-07   1.6046748e-02   6.7411774e-10  -1.2616895e+00
   7.3268802e+00   4.1583526e+00   4.4990069e-02   8.8833566e-04   8.3482990e-03   4.8877246e-03   1.8937999e-04   1.1232915e-05   1.8850643e-04   3.4483117e-08   1.5037542e-02   9.2409910e-10  -2.4201158e+00
   7.1728470e+00   4.1876479e+00   4.0113251e-02   9.1287448e-04   1.1017221e-02   4.0905172e-03   1.8422628e-04   1.5482749e-05   2.0406682e-04   1.9264990e-07   1.4841989e-02   8.3473923e-10  -2.2236503e+00
   7.4722191e+00   4.1255925e+00   4.2393897e-02   9.6208523e-04   8.2102568e-03   2.4272637e-03   2.2854947e-04   1.6314609e-05   1.8144419e-04   4.0742527e-08   1.2375947e-02   9.9358939e-10  -2.6790465e+00
   7.0635166e+00   4.2132561e+00   4.2542723e-02   7.6620862e-04   1.1487992e-02   6.2203642e-03   1.6936485e-04   1.9668277e-05   1.6528643e-04   2.7922156e-07   1.6576441e-02   7.8918442e-10  -1.9867518e+00
   6.9762034e+00   4.2996474e+00   4.8710499e-02   1.4301660e-03   5.3748049e-03   8.1211826e-03   1.8693829e-04   1.1052772e-04   1.8895589e-04   4.4453714e-08   1.6858175e-02   2.8423987e-10  -1.5310778e+00
   7.0273079e+00   4.2377794e+00   4.2754210e-02   9.2458847e-04   7.0672160e-03   5.6155802e-03   2.0597456e-04   3.1121083e-05   2.1847933e-04   7.0335003e-08   1.1571234e-02   4.4221446e-10  -1.7557066e+00
   7.0540316e+00   4.2248340e+00   4.2776539e-02   6.6273783e-04   1.0287596e-02   4.8102977e-03   1.9833672e-04   4.2264531e-05   1.8896862e-04   1.2997998e-07   1.5280342e-02   6.7994477e-10  -2.0009532e+00
   7.4431172e+00   4.1230112e+00   3.8923148e-02   1.3279506e-03   1.0576880e-02   4.3463760e-03   1.8680384e-04   4.4184239e-06   1.7672042e-04   1.1622566e-07   1.5029460e-02   1.2177162e-09  -2.6970360e+00
   7.6846850e+00   4.0469256e+00   3.8122671e-02   7.7428458e-04   9.0475559e-03   2.0941469e-03   2.7420743e-04   2.6323139e-06   1.9393948e-04   7.1844403e-08   1.0269314e-02   1.8545944e-09  -3.1253973e+00
   6.6542991e+00   4.3705991e+00   5.4088864e-02   1.5825402e-03   7.8054753e-03   1.0923834e-02   1.6369381e-04   4.9722259e-04   1.5762872e-04   1.5072658e-07   2.2256702e-02   4.1807155e-10  -9.6964250e-01
   7.5168463e+00   4.0922911e+00   3.8612462e-02   6.5411509e-04   9.7829615e-03   3.6348641e-03   1.9727758e-04   4.5081954e-06   2.0096019e-04   5.2138260e-08   1.1799668e-02   1.4029144e-09  -2.8864826e+00
   7.2693419e+00   4.1337965e+00   3.9525131e-02   1.1244577e-03   4.8613667e-03   6.0773421e-03   2.6452259e-04   1.7801529e-05   1.5866522e-04   8.7751229e-08   8.3521594e-03   1.0303885e-09  -2.1486669e+00
   7.2491736e+00   4.1654530e+00   4.4606706e-02   7.5691692e-04   9.2793318e-03   3.4387916e-03   1.9453386e-04   1.3278074e-05   1.5673890e-04   3.2734048e-07   1.4156420e-02   9.7115208e-10  -2.2105548e+00
   7.1872972e+00   4.1571845e+00   3.7615837e-02   9.1771978e-04   6.0103679e-03   4.0740455e-03   2.3238430e-04   1.3550913e-05   2.1609158e-04   1.6046069e-07   9.2039968e-03   9.5329249e-10  -1.9835183e+00
   7.0501264e+00   4.2163903e+00   4.4026037e-02   1.3327932e-03   7.3147057e-03   8.4165270e-03   1.9315812e-04   3.3817662e-05   1.9512940e-04   9.1396022e-08   1.4947024e-02   7.5196252e-10  -1.7874681e+00
   6.8618433e+00   4.2918415e+00   3.7927584e-02   8.9335773e-04   1.1779255e-02   4.1420672e-03   1.9335926e-04   1.0401687e-04   1.5274628e-04   2.1502702e-07   1.3284329e-02   3.6770506e-10  -1.5488589e+00
   7.1146352e+00   4.2033577e+00   3.9631600e-02   1.1162032e-03   7.1793338e-03   8.5555553e-03   2.2012383e-04   2.5259887e-05   1.5068866e-04   1.2582115e-07   1.4791779e-02   7.6663888e-10  -1.9546416e+00
   6.8533631e+00   4.2988670e+00   4.7120720e-02   1.0225449e-03   5.8165748e-03   6.8851260e-03   2.5270338e-04   1.8157870e-04   1.5054208e-04   2.0749336e-07   1.2956163e-02   3.8369339e-10  -1.3635260e+00
   7.2672347e+00   4.1670438e+00   3.8739271e-02   8.2542953e-04   8.7224208e-03   5.0839915e-03   2.2800850e-04   2.4769026e-05   2.1369091e-04   6.6218125e-08   1.0871199e-02   7.1357799e-10  -2.3227659e+00
   7.3047291e+00   4.1772391e+00   4.1722687e-02   1.2099739e-03   1.1897603e-02   4.8408088e-03   1.6164304e-04   1.6480192e-05   1.7496008e-04   9.8411924e-08   1.6878588e-02   7.5784930e-10  -2.5049939e+00
   6.9324278e+00   4.2674140e+00   4.1823685e-02   1.1692689e-03   1.2096809e-02   7.3136056e-03   1.8985178e-04   1.1558189e-04   1.5715761e-04   9.1668213e-08   1.7530544e-02   5.8090514e-10  -1.6564288e+00
   7.0157395e+00   4.2506962e+00   4.3529390e-02   1.1920961e-03   7.5320533e-03   6.9676016e-03   2.1127582e-04   6.4467962e-05   1.9570382e-04   4.4795371e-08   1.3087375e-02   4.3475268e-10  -1.7717437e+00
   6.9720768e+00   4.2724041e+00   3.8135346e-02   7.6049060e-04   9.1123631e-03   8.0282189e-03   2.0410639e-04   6.4061650e-05   1.6227188e-04   9.5011084e-08   1.5539358e-02   3.8632343e-10  -1.6736698e+00
   7.1068961e+00   4.2219310e+00   4.2495966e-02   1.0188301e-03   9.2813672e-03   3.1862670e-03   2.0705702e-04   1.7037471e-05   1.5278835e-04   2.9947446e-07   1.3746958e-02   5.2621849e-10  -1.9469826e+00
   7.0057683e+00   4.2512429e+00   4.4284816e-02   1.0615872e-03   5.1681918e-03   6.3671213e-03   2.5427743e-04   6.6832318e-05   1.7066441e-04   4.9136031e-08   1.0057997e-02   3.6011903e-10  -1.6434601e+00
   7.3283340e+00   4.1233450e+00   4.0048478e-02   1.4893632e-03   6.0363627e-03   5.3760729e-03   3.0968524e-04   6.9759911e-06   2.1012827e-04   2.9051520e-08   1.0061659e-02   1.1990390e-09  -2.3510836e+00
   7.2105471e+00   4.1567846e+00   4.0066655e-02   1.1060448e-03   5.7580066e-03   7.5866902e-03   2.3523006e-04   1.1185331e-05   2.0333547e-04   4.0745105e-08   1.0515950e-02   9.4277825e-10  -2.0784614e+00
   6.9169127e+00   4.2830887e+00   4.4839396e-02   7.0168369e-04   7.9268439e-03   4.0967821e-03   2.1971294e-04   8.3552012e-05   1.8926670e-04   1.7214093e-07   1.1196130e-02   3.0441563e-10  -1.5315037e+00
   6.8443473e+00   4.3103774e+00   4.3223378e-02   1.2327243e-03   1.0919935e-02   6.2435346e-03   2.0623208e-04   1.2162707e-04   1.8517703e-04   1.4451421e-07   1.6677010e-02   3.4638795e-10  -1.4925570e+00
   7.4066824e+00   4.1119171e+00   4.3288398e-02   6.0919302e-04   7.8148665e-03   6.5739246e-03   1.7606442e-04   7.6861757e-06   1.8615637e-04   4.6290470e-08   1.3882426e-02   1.5482634e-09  -2.4601989e+00
   7.0413643e+00   4.2269988e+00   4.3300599e-02   1.0547334e-03   6.9624196e-03   7.8655564e-03   2.0305558e-04   4.9566291e-05   1.5556004e-04   9.7531042e-08   1.4052039e-02   6.3813729e-10  -1.8031810e+00
   7.4066922e+00   4.1404920e+00   4.6421600e-02   1.0409299e-03   9.6725884e-03   6.8145776e-03   2.0475234e-04   5.9800182e-06   1.5144385e-04   7.8712441e-08   1.9934343e-02   1.2621611e-09  -2.5404683e+00
   6.9719373e+00   4.2774800e+00   4.0947486e-02   7.3650121e-04   8.9803456e-03   4.0685998e-03   2.4794785e-04   9.7879661e-05   1.8347216e-04   1.7875037e-07   1.1944372e-02   3.1601200e-10  -1.7942186e+00
   7.2059456e+00   4.2002914e+00   4.7523094e-02   1.4385734e-03   7.3642872e-03   8.5454531e-03   1.7848932e-04   1.9449613e-05   1.5761012e-04   7.8632646e-08   1.8950789e-02   7.5382844e-10  -2.0100014e+00
   7.5250284e+00   4.0627763e+00   4.1511667e-02   1.1330502e-03   7.4011609e-03   6.9959633e-03   1.9318336e-04   3.5680575e-06   1.5275052e-04   6.2183377e-08   1.3556273e-02   2.6561297e-09  -2.7143449e+00
   7.0210924e+00   4.2171533e+00   3.9196220e-02   6.8674000e-04   4.9466102e-03   8.1446401e-03   2.4901153e-04   4.0895866e-05   1.8318398e-04   1.1527121e-07   1.1186230e-02   6.5930976e-10  -1.6216804e+00
   7.4483752e+00   4.0822290e+00   3.9597247e-02   7.6467112e-04   5.0009789e-03   3.6961177e-03   2.4751718e-04   6.0033425e-06   2.1806599e-04   8.4643476e-08   7.9682678e-03   1.5232670e-09  -2.5127976e+00
[truncated: 1,690,184 more chars]
