# Supplementary material for: Uncertainty propagation in pore water chemical composition calculation using surrogate models
Source: Sci Rep. 2022 Sep 5;12:15077. doi: 10.1038/s41598-022-18411-5 (PMC9445106; doi:10.1038/s41598-022-18411-5)
Supplement: Supplementary file 2 — Supplementary Information 2. [file 41598_2022_18411_MOESM2_ESM.zip › Raw_data/Large_range_case/Inputs_Training_set.txt]

   3.9721431e+01   6.8534616e+01   1.0449453e+00   3.6701030e-01   1.4878802e+00   6.0206833e-01   6.2326713e-02   9.3952342e-01   4.8305468e-01   8.8067455e-01   5.4835992e-01  -5.7963309e-02   1.7154184e-01  -4.8744605e-02   1.6031105e-01  -1.0145080e-01   5.5820357e-02   9.8743351e-01   5.3874887e-01
   4.1117793e+01   7.2903655e+01   1.2064907e+00   4.0441288e-01   1.7841993e+00   6.9280820e-01   7.1171234e-02   1.0992236e+00   5.7894419e-01   8.0639592e-01   6.2526399e-01   9.0224458e-02   7.7426700e-02  -3.5524835e-01   4.1703935e-01  -1.5986347e-02   5.6702986e-01   1.3744214e-01  -1.5400076e+00
   4.3360658e+01   6.0018998e+01   1.1703714e+00   3.4994902e-01   1.7625439e+00   5.8689690e-01   6.1363644e-02   8.8737002e-01   7.3983644e-01   6.5669340e-01   9.3444802e-01  -1.6889021e-01   7.9206517e-02   3.8448366e-01  -6.5140255e-01   1.0889155e-01  -4.2159890e-01  -1.7433430e-01  -1.3656115e+00
   4.1506765e+01   6.7044870e+01   9.5325071e-01   3.7386040e-01   1.3558684e+00   5.0999601e-01   7.7193443e-02   1.5461158e+00   7.5727662e-01   8.4152550e-01   8.3172205e-01  -4.5267860e-02  -8.8508412e-02   1.9842093e-01  -4.3065017e-01   1.1920586e-01   7.3584721e-02   6.3957511e-01   1.4998960e+00
   4.6126220e+01   6.2356772e+01   1.2540837e+00   3.8751282e-01   1.3433241e+00   7.0101407e-01   7.5527447e-02   1.3917508e+00   4.7491522e-01   4.8236207e-01   2.9606373e-01   1.1932223e-01   8.4462614e-02  -4.0601273e-01   6.3562432e-01   1.1972419e-01  -3.3538440e-01   5.7114714e-02  -1.1991422e+00
   4.0456709e+01   5.5031504e+01   1.0875792e+00   4.3546091e-01   1.3108318e+00   5.9770342e-01   7.0323556e-02   1.0190465e+00   5.3946509e-01   8.4900240e-01   8.9554948e-01  -9.7880459e-02   9.2957393e-02   3.9977037e-02   8.8780780e-04  -8.0856285e-03   4.1186650e-01   1.1939555e-01  -6.4780808e-02
   3.9368891e+01   5.5369117e+01   1.1333717e+00   4.4939385e-01   1.8171079e+00   5.4060753e-01   7.2699779e-02   1.3630224e+00   4.8144934e-01   6.2830071e-01   8.8667287e-01   9.3548320e-02   1.3437532e-02   3.9660698e-01  -9.7110689e-02  -1.1592572e-01   9.6840797e-02   1.1305522e+00   3.9582109e-01
   3.8481509e+01   6.5482209e+01   9.1965123e-01   3.8080070e-01   1.3023629e+00   5.1387623e-01   7.7990562e-02   1.4109561e+00   6.9075885e-01   6.5877495e-01   8.2660150e-01  -1.5419311e-02   1.8164212e-02   3.4380312e-01  -3.1464707e-01  -1.1368504e-01   2.3367638e-01  -1.0016249e+00   3.5006815e-01
   4.0185893e+01   7.1096195e+01   1.2260602e+00   4.1823183e-01   1.5890612e+00   6.1092573e-01   6.7807006e-02   1.1485619e+00   9.4822527e-01   6.8785501e-01   6.2300825e-01  -1.5550949e-01   1.5963775e-01  -6.5368086e-01  -5.6443592e-01  -1.7939400e-04   1.9110183e-01  -1.3994030e+00  -7.0311059e-01
   4.0745919e+01   6.1872781e+01   9.1600032e-01   4.7210666e-01   1.3431357e+00   6.5133003e-01   8.1080919e-02   1.2451909e+00   1.0017952e+00   8.5137042e-01   3.9196744e-01  -1.1965406e-01   1.1015281e-01  -2.8445772e-01  -3.0239144e-01  -2.2729442e-02  -7.0541703e-02   3.9451749e-01   1.7242110e+00
   4.1246327e+01   5.7094020e+01   1.0961261e+00   4.8101686e-01   1.7550687e+00   5.9963282e-01   8.3686769e-02   1.4153295e+00   6.2665376e-01   8.9708477e-01   7.8581907e-01  -8.7783421e-03  -6.4363647e-02  -4.8303586e-01  -2.6712173e-01  -5.2293595e-03   2.9592607e-01   1.0424544e+00  -9.9976476e-01
   4.1006501e+01   6.4322299e+01   9.3079422e-01   3.6456678e-01   1.4240266e+00   5.7123435e-01   6.1824727e-02   1.4830596e+00   8.3066177e-01   7.4949572e-01   5.8869190e-01   5.0807261e-02   2.6557509e-02   1.3588085e-01  -1.0505613e-01  -4.5240098e-02   3.7774364e-01  -5.2163679e-01   1.3789155e+00
   4.4569303e+01   6.0479455e+01   1.1750766e+00   3.5818993e-01   1.5238856e+00   5.0282261e-01   6.9495444e-02   1.4515221e+00   1.0278119e+00   3.6634341e-01   5.9564632e-01   9.1640210e-02   5.6880410e-02  -1.3146550e-01   1.9296236e-01  -2.9333614e-02  -2.2565265e-02   6.9386325e-01   6.2895084e-01
   4.1467879e+01   7.1817503e+01   1.0464264e+00   4.3517980e-01   1.3826278e+00   6.3498789e-01   7.7848127e-02   1.4435039e+00   1.0028190e+00   4.9475336e-01   7.2906762e-01  -4.6375226e-02  -1.6643192e-01  -8.6644141e-02   2.2178867e-01  -1.6255598e-01   6.8597590e-02   1.2402633e+00   1.0522942e-01
   3.5128793e+01   6.1117619e+01   9.9811163e-01   3.6717010e-01   1.7617489e+00   6.3080549e-01   7.8786269e-02   1.2930749e+00   6.2866945e-01   4.0790987e-01   4.6527352e-01   1.3764193e-01   7.0324040e-02  -3.1352583e-02   4.5442962e-01   3.1852517e-03   2.3843865e-01   4.8131282e-01   9.6352699e-01
   3.7328307e+01   5.8422924e+01   1.0368731e+00   4.1177406e-01   1.7105232e+00   6.6530052e-01   6.9221720e-02   1.2764768e+00   5.5844277e-01   9.3994120e-01   4.2071110e-01  -7.9725766e-02  -6.5855945e-03  -4.3492943e-01  -3.0571163e-01  -1.1445687e-01   4.5389727e-01  -1.2782762e-01  -1.1463373e+00
   4.3307691e+01   6.2674868e+01   1.1815367e+00   3.7701814e-01   1.4240764e+00   6.8264753e-01   6.5851899e-02   1.0922179e+00   8.7628262e-01   5.5012245e-01   4.8040383e-01  -1.4882392e-01  -3.9759331e-02  -5.7182522e-01   4.1856803e-02  -1.0551430e-01   4.6602307e-01  -5.3840912e-01  -1.6297901e+00
   3.5483094e+01   5.6974443e+01   1.1293768e+00   3.7726756e-01   1.2880319e+00   6.9896283e-01   7.6861489e-02   9.7926367e-01   5.4332117e-01   9.6631717e-01   6.7528115e-01   1.4490225e-01  -1.5028954e-01   5.3484689e-03  -3.4127690e-01  -8.3037817e-02   3.9741532e-01   1.2139466e+00  -6.9992977e-01
   4.3430465e+01   6.8506158e+01   1.1589092e+00   4.6430104e-01   1.4546829e+00   6.7576315e-01   7.4541631e-02   1.0436636e+00   7.2827432e-01   4.8219629e-01   5.8717587e-01   7.3556053e-02   8.2055479e-02   3.6107759e-01  -3.4286716e-01   1.3423945e-01   3.5283176e-01  -9.1995022e-01   6.5474257e-01
   4.1718641e+01   7.6852764e+01   1.0473690e+00   4.6794433e-01   1.7063534e+00   6.4890451e-01   8.2220943e-02   1.3693944e+00   9.8272133e-01   6.0110081e-01   4.4958837e-01  -6.5496727e-02   1.3744207e-01   3.5978121e-01  -6.7923140e-01  -1.1556053e-01   2.8029549e-01  -1.2705865e+00   6.6597151e-01
   4.4952477e+01   5.7930016e+01   1.1161755e+00   3.7774642e-01   1.6555157e+00   6.5374487e-01   8.2413463e-02   1.3448196e+00   4.8710137e-01   4.1547551e-01   8.9896143e-01   1.3111701e-01   8.4377518e-04   1.1453437e-01   3.4195246e-01  -1.3559872e-01   2.6364957e-01  -1.4598603e+00  -4.4042489e-01
   4.5792028e+01   6.0011052e+01   1.1268887e+00   4.3393050e-01   1.5601926e+00   5.1181238e-01   7.2257997e-02   1.1282294e+00   8.3306185e-01   8.6704874e-01   5.7772737e-01   8.7700154e-02  -8.4446513e-02   4.6761850e-01   6.2480410e-01   6.8852961e-02  -4.0787197e-01   9.0529142e-01  -1.5066233e+00
   3.9225579e+01   7.1692010e+01   1.2394623e+00   4.8669240e-01   1.7146019e+00   6.7311927e-01   6.4133278e-02   1.2616253e+00   8.2550576e-01   4.3932653e-01   2.5572866e-01   5.4357439e-02   3.9246319e-02  -1.8358653e-01  -3.9065809e-01  -2.8246866e-02   2.7442581e-01  -6.2676303e-01  -7.8162940e-01
   3.8131591e+01   7.5643708e+01   9.7650840e-01   3.6478234e-01   1.4089637e+00   6.7680056e-01   8.1900578e-02   1.1390904e+00   6.2396553e-01   8.6190804e-01   2.8611377e-01   1.0230869e-01  -2.3909105e-02   2.2756383e-01  -4.7461427e-01   8.7618239e-02   6.2639684e-01  -1.3401438e+00  -1.4241806e+00
   3.8649291e+01   6.7913867e+01   1.1819362e+00   4.2921003e-01   1.5724776e+00   5.2463083e-01   7.0798164e-02   1.3431452e+00   9.5044478e-01   7.8681194e-01   2.6681121e-01   9.0317947e-02   1.3687970e-01  -4.3931321e-01   3.5311799e-01  -1.1995911e-01   1.1901540e-01  -5.1258809e-01  -9.7665407e-01
   4.6081308e+01   6.9863876e+01   1.2234132e+00   3.4970954e-01   1.5397279e+00   6.9699542e-01   6.2841591e-02   1.3763354e+00   8.7444519e-01   8.9480618e-01   6.4066639e-01  -8.1537450e-02   9.1263560e-02  -1.8083165e-01  -2.2170627e-01  -1.5638928e-01   3.7183186e-01  -6.6269483e-01  -5.2641416e-01
   4.2642956e+01   6.4475259e+01   1.0000612e+00   4.0272988e-01   1.4046211e+00   5.3268032e-01   6.2086785e-02   1.0396940e+00   7.5073473e-01   4.9541605e-01   9.4066675e-01   4.3876583e-02  -4.4524426e-02   6.5270551e-01  -5.6665468e-01   1.5715078e-01  -2.8424062e-01  -1.5838376e+00   2.8212510e-01
   4.2339336e+01   5.9252965e+01   1.1376434e+00   3.9114420e-01   1.3218741e+00   6.1148770e-01   6.2518986e-02   1.5372634e+00   5.8714875e-01   9.7355679e-01   3.2881660e-01   1.4646789e-01   7.7437207e-02  -5.5108386e-01  -4.6184744e-01   5.2564291e-02  -5.5394062e-01  -4.0801766e-01  -7.6511560e-01
   4.0052983e+01   7.4025286e+01   1.2449100e+00   3.4623533e-01   1.5154549e+00   5.7259382e-01   7.2845143e-02   1.3058654e+00   6.5604130e-01   8.5171102e-01   8.9556585e-01   2.0979857e-02  -1.4064552e-01   6.4018173e-01  -2.7783144e-02  -9.0071414e-02  -1.8046575e-01  -1.1788584e+00  -3.8194132e-01
   4.3203530e+01   7.2502482e+01   9.8333934e-01   4.3053834e-01   1.4887987e+00   5.3174763e-01   7.2161695e-02   9.2369761e-01   9.7118817e-01   9.5255028e-01   5.7552214e-01  -1.4171946e-01  -6.2737552e-02  -4.6450035e-01   2.9966919e-01   1.2073557e-01  -1.7973004e-01   8.0596933e-02   1.2411426e+00
   3.8684491e+01   7.2542726e+01   1.1343267e+00   4.3154317e-01   1.5826106e+00   6.7015670e-01   6.9467326e-02   1.2788612e+00   5.1290161e-01   6.7438260e-01   2.6673324e-01  -8.1883204e-02  -8.4395769e-02   5.0629248e-01   5.7742198e-01  -7.3478165e-02  -4.5694855e-01  -1.3387930e+00   5.6872418e-01
   4.0929180e+01   6.9896296e+01   9.7862383e-01   4.5946643e-01   1.5470137e+00   6.1287479e-01   7.1869821e-02   1.0879000e+00   7.9537193e-01   3.8320630e-01   8.6323090e-01   4.1122625e-02   9.1264045e-02  -1.5788507e-01   7.0349890e-02   5.2983216e-02  -6.6431203e-01  -6.1798073e-01  -1.6139379e+00
   4.3771057e+01   5.7154788e+01   1.1700654e+00   4.6539604e-01   1.7992492e+00   6.3748220e-01   6.4592054e-02   1.2544921e+00   1.0144205e+00   3.7617673e-01   8.0074327e-01   1.5718204e-01   8.1132976e-02  -2.6099183e-01  -5.9174221e-01  -7.3788793e-02   5.2738747e-01  -2.5147827e-01  -1.4546130e+00
   4.2453743e+01   5.6012594e+01   1.1929495e+00   3.7626235e-01   1.6665141e+00   6.5267678e-01   7.6431194e-02   1.2935545e+00   6.6786903e-01   3.8572097e-01   3.1118079e-01   1.0232206e-01   9.1665876e-02   3.3489157e-01   2.8172385e-01  -9.3707080e-02   1.8566594e-01  -1.0748706e+00  -7.1595116e-01
   3.7348112e+01   5.8285413e+01   9.6617483e-01   4.8835028e-01   1.4605755e+00   5.3486303e-01   7.9222432e-02   1.2784488e+00   9.5803230e-01   8.1531201e-01   5.9582926e-01  -6.8369262e-02   5.4413586e-02   6.3150524e-01  -4.7213964e-01  -9.4848230e-03   9.8558105e-02   1.6783027e+00  -1.4472094e+00
   4.6776018e+01   7.0803081e+01   9.1401352e-01   4.3471350e-01   1.4465855e+00   6.9275515e-01   6.2545307e-02   8.6440780e-01   7.2029429e-01   9.9875598e-01   7.8896500e-01   7.6952538e-02   1.3175706e-01   1.1420170e-01   2.4716512e-01   7.3006462e-02   6.2547553e-01  -1.4109903e+00   1.5969515e-01
   4.2095894e+01   5.5463037e+01   1.0484151e+00   4.0404189e-01   1.3590528e+00   5.3325276e-01   7.7275542e-02   1.3614942e+00   9.3471772e-01   4.0470775e-01   3.5630331e-01  -4.7796395e-02  -6.3420817e-02   3.6678442e-01   6.6103336e-01  -1.6563877e-01   1.9467701e-01   1.0204865e+00  -8.4013292e-01
   3.8304502e+01   7.6421833e+01   9.8031452e-01   3.4961508e-01   1.5713738e+00   6.8071452e-01   8.5020036e-02   1.4088546e+00   8.1509422e-01   7.5348971e-01   4.8130738e-01  -4.0522195e-02  -7.2028707e-02   1.4335711e-01   1.4689919e-01   2.1315367e-02  -3.0189621e-01   1.1139979e+00   4.5290851e-01
   4.5523196e+01   6.0354135e+01   1.0144432e+00   4.8844614e-01   1.7057964e+00   5.8331213e-01   6.9160806e-02   1.4788287e+00   6.6098573e-01   7.1256636e-01   8.5924826e-01   9.2855020e-02  -8.2768003e-02  -4.2656726e-01   5.5280520e-01  -2.9505631e-02  -5.2153608e-01  -8.5332518e-01  -1.1523428e+00
   4.6114463e+01   6.6131787e+01   1.0869380e+00   3.7198710e-01   1.5924267e+00   5.4705854e-01   7.2356791e-02   1.3398309e+00   1.0237460e+00   8.5203386e-01   2.6923649e-01   1.3548687e-01  -2.5483976e-02   4.5535129e-01   2.6009924e-01   1.2660626e-01  -4.9303901e-01   1.4510944e-01   8.4498432e-02
   3.8739035e+01   5.6617285e+01   9.3665298e-01   4.4165910e-01   1.8147311e+00   6.9045324e-01   7.4341277e-02   1.5350540e+00   1.0036278e+00   1.0128973e+00   8.7835129e-01  -1.0426853e-02  -5.1814110e-02   6.4489303e-01  -1.4465235e-01   8.3438597e-02  -5.6041642e-02  -1.6159668e+00   6.0290451e-01
   4.3939518e+01   7.2977961e+01   1.1894860e+00   3.8154964e-01   1.5618590e+00   5.7304270e-01   8.1723135e-02   9.4474369e-01   4.6071251e-01   8.2795039e-01   4.7620578e-01   1.3743863e-01   5.1886209e-02   1.0981643e-01  -4.4963822e-01  -8.2828496e-02  -4.4081045e-01  -1.6010267e-01  -1.1550304e+00
   4.6227519e+01   5.7580598e+01   1.0966126e+00   3.8665176e-01   1.5360819e+00   5.3506028e-01   8.6163257e-02   9.1195372e-01   7.2570680e-01   6.3724557e-01   6.0053490e-01  -5.0161175e-02   1.1852435e-01  -5.1039111e-01  -3.4370153e-01  -9.7306114e-02  -4.5658011e-01  -1.0738873e+00  -6.3467439e-01
   3.9513733e+01   5.6675632e+01   9.5757684e-01   3.8825182e-01   1.7861563e+00   5.9028734e-01   8.5600261e-02   1.2750927e+00   8.0206559e-01   7.3434822e-01   4.4027269e-01   1.5247045e-01   5.4203451e-02  -4.5192332e-01   1.1021416e-01   1.4524683e-02  -1.0874315e-01   7.7996115e-01   1.0781030e-01
   3.7773638e+01   6.4606568e+01   1.2352560e+00   4.2935804e-01   1.3975483e+00   6.7509216e-01   6.8955571e-02   9.5195355e-01   4.1673594e-01   9.2065699e-01   8.4511764e-01  -6.4726108e-02  -1.2521559e-01   1.4571913e-01  -6.3677809e-01   1.2964718e-01   4.5095279e-01   1.3388207e-01  -1.0169640e+00
   4.7977524e+01   7.1286245e+01   9.8574090e-01   3.8249714e-01   1.4469776e+00   5.8997287e-01   6.3148061e-02   1.1586373e+00   4.1849553e-01   6.5162540e-01   7.3695561e-01  -9.7773288e-02   9.7508273e-04   2.0274494e-01   6.6878147e-01  -1.3101372e-02   4.3768834e-01  -6.4220950e-02   8.0811055e-01
   4.6125286e+01   6.8592021e+01   1.0483154e+00   3.5775106e-01   1.3853608e+00   5.1238683e-01   6.2011884e-02   1.5171552e+00   5.0579074e-01   4.8009193e-01   6.1841841e-01   1.0168093e-01  -2.2916939e-02  -5.7746537e-01  -6.5688349e-01  -1.4769200e-01  -5.6664589e-01  -1.0597130e+00   4.7571131e-02
   4.7539161e+01   6.3985945e+01   9.1694742e-01   3.4954545e-01   1.3095520e+00   5.8818750e-01   8.1022048e-02   1.0668414e+00   6.0934350e-01   3.7200928e-01   6.8739164e-01  -2.4464881e-02   3.8042612e-02  -3.3991278e-01   1.9941237e-01  -1.0169473e-01  -5.2948969e-01   2.4400660e-01  -9.8739032e-01
   3.4314264e+01   7.4391522e+01   1.0482946e+00   4.8401355e-01   1.6179813e+00   7.0479797e-01   6.4196628e-02   1.2057482e+00   7.9959489e-01   4.5931628e-01   8.1527239e-01  -3.2229389e-02   1.7267353e-01   4.7460599e-01  -6.6101435e-01  -4.4242571e-03  -6.2706089e-01   1.2182000e+00   4.0795298e-01
   4.4734089e+01   6.5181421e+01   1.0093316e+00   3.6149235e-01   1.7365693e+00   7.0135163e-01   7.4371425e-02   1.2674580e+00   9.1305699e-01   8.6993157e-01   8.1530070e-01  -6.4030192e-02  -1.5312676e-01  -4.7297660e-01  -6.6220711e-01   1.4813036e-03  -6.4999210e-01   3.0754718e-01   1.6311357e+00
   4.7064538e+01   6.8259054e+01   1.2599691e+00   4.6110945e-01   1.6679298e+00   5.4635902e-01   7.8899517e-02   1.0985287e+00   8.8817329e-01   1.0385852e+00   5.2312798e-01  -5.6312147e-02  -6.0476981e-02  -4.9648387e-01   2.5007762e-01   2.2119194e-02  -1.9482862e-01  -5.6073573e-01  -1.1790956e+00
   3.9073352e+01   6.1521219e+01   1.2499021e+00   3.6362808e-01   1.3253336e+00   6.2631212e-01   8.2890637e-02   1.0812621e+00   9.6417118e-01   5.6746423e-01   8.2483504e-01  -1.3332101e-01   4.0692614e-02   3.1768088e-01  -2.8659070e-01   1.7135165e-02   3.3841654e-01  -9.6764776e-01   7.2464815e-01
   4.0581477e+01   7.2399404e+01   1.2669666e+00   4.0118796e-01   1.3238194e+00   5.0177371e-01   8.3845307e-02   1.3606646e+00   1.0221671e+00   8.8906886e-01   7.1458669e-01   1.1189780e-01   1.8889560e-04  -4.3645354e-01  -6.0709585e-02  -1.5406874e-01  -1.3645236e-01   1.0146539e+00   1.3303191e+00
   4.7522269e+01   6.1672836e+01   8.9606372e-01   4.6343995e-01   1.6638992e+00   5.6602069e-01   7.9460995e-02   1.2315366e+00   8.0594734e-01   4.9405697e-01   6.0562261e-01  -6.8872654e-02  -1.0067786e-01  -3.6210309e-01   4.2769179e-01   4.0015440e-02   2.5888173e-01  -1.1303891e-01   1.2414351e+00
   3.6229797e+01   7.0553375e+01   1.0618250e+00   4.5652280e-01   1.6729322e+00   5.2165089e-01   6.3740260e-02   1.3521340e+00   7.2043304e-01   3.6920674e-01   4.6129069e-01   1.3205803e-01  -9.9351628e-02  -1.6079016e-01  -4.9246386e-01  -1.3480150e-01  -3.0983745e-01  -4.5521123e-01   1.0842522e+00
   4.2106902e+01   6.0866363e+01   1.1118076e+00   4.0290351e-01   1.5358200e+00   5.5792052e-01   6.6191635e-02   1.4019757e+00   1.0196364e+00   9.7513598e-01   8.3124214e-01   1.4981235e-01   6.4631897e-02  -2.5220902e-01   2.8689476e-01  -1.4188764e-01   4.4489362e-01  -1.0577469e-01   6.5934591e-01
   3.4252045e+01   6.7172017e+01   1.1041374e+00   3.6301938e-01   1.6359030e+00   6.7109263e-01   7.5685142e-02   1.0850833e+00   4.0468217e-01   3.8587993e-01   6.2630166e-01   1.5587878e-01  -1.1223524e-01   4.3023969e-01  -1.8174073e-01  -1.3027766e-01  -6.6952612e-01  -8.9088915e-01  -8.1646831e-01
   4.7374014e+01   6.7897820e+01   1.1808262e+00   3.6556177e-01   1.2960557e+00   6.2172887e-01   7.5372472e-02   1.2532967e+00   5.5749630e-01   9.5695909e-01   4.7463211e-01  -1.2314181e-01  -5.6940068e-03   9.8072708e-02  -2.5053258e-01   1.7169897e-01   6.5210308e-01   1.3205127e+00   1.0018598e+00
   4.0269521e+01   7.4571347e+01   1.0647599e+00   3.9542509e-01   1.7833274e+00   6.0032864e-01   7.7866972e-02   1.3068137e+00   5.9524576e-01   9.4971980e-01   9.1515498e-01   1.1512502e-01  -4.3103253e-02  -5.9864698e-01  -2.4670964e-01  -9.5056756e-03   3.8748091e-01   1.1288167e+00   3.5571709e-01
   3.4060756e+01   7.1656369e+01   9.8383390e-01   4.2614928e-01   1.4417888e+00   6.1268459e-01   6.1228876e-02   1.4099373e+00   1.0249113e+00   8.1976220e-01   8.3481154e-01  -1.3171574e-01  -1.5598954e-01  -3.1038575e-01  -4.0507424e-01   7.8712740e-02  -1.5077506e-01   6.0315636e-01   1.4394874e+00
   3.9051177e+01   5.4798144e+01   1.2658562e+00   3.7148806e-01   1.7609101e+00   5.3235416e-01   6.2963678e-02   1.1469328e+00   9.6807583e-01   3.6474446e-01   5.1360404e-01  -1.5704029e-01   1.1621919e-01   2.7643440e-01  -4.9014441e-01  -3.7823872e-02   2.1819247e-01  -1.1469716e+00   1.2802837e+00
   4.6085826e+01   6.0082381e+01   1.1206828e+00   4.1566732e-01   1.3714852e+00   6.1064805e-01   6.8244584e-02   8.7233455e-01   5.1004710e-01   9.0965159e-01   3.9593944e-01   9.3811920e-02  -5.2387597e-02  -2.0757368e-01   6.5641850e-01  -1.1150460e-02   6.3048230e-01   1.0255112e+00  -5.9692207e-02
   4.6254254e+01   6.5515148e+01   1.1944460e+00   3.5587554e-01   1.5231558e+00   5.5063631e-01   8.1321300e-02   1.0900307e+00   4.3517868e-01   8.5363436e-01   5.1062796e-01   1.0943107e-02   1.4925003e-01   6.7762824e-02   2.8937335e-01   1.2198883e-01   2.5108081e-01  -1.6782441e+00  -3.3549667e-01
   3.5401791e+01   7.1907259e+01   1.0149907e+00   3.6558383e-01   1.7034441e+00   5.1444167e-01   8.2477058e-02   9.2942322e-01   3.9649703e-01   6.5282616e-01   2.7233690e-01  -2.2325920e-02  -1.4277033e-01  -3.2535471e-01  -3.3569080e-01   1.3023619e-01   5.6943043e-01   1.3852730e+00   1.4351159e+00
   3.4401432e+01   7.5151072e+01   1.0461835e+00   4.0360690e-01   1.2946922e+00   5.6578339e-01   8.1249996e-02   1.2878363e+00   8.6264961e-01   4.5515014e-01   4.4026315e-01   1.0238799e-01   1.1467098e-01  -5.7612635e-01   6.1240207e-01  -1.6555889e-01  -8.1256011e-02  -1.5481596e+00   1.2879537e-02
   4.2868618e+01   6.6272751e+01   1.1865355e+00   3.8266089e-01   1.5967715e+00   5.6622071e-01   6.5400604e-02   1.4710189e+00   4.1254482e-01   6.5507965e-01   3.1233873e-01   1.2330927e-02  -1.6777400e-01  -6.9261555e-02   5.1607522e-01  -1.7086134e-01  -3.1332977e-02  -6.4285839e-01   1.1411496e+00
   4.7542275e+01   6.7199892e+01   9.5330814e-01   4.4547824e-01   1.6271700e+00   5.0074962e-01   7.2359567e-02   1.3027907e+00   4.3180422e-01   9.8842011e-01   4.5986000e-01  -1.6356714e-01   1.6047454e-01  -2.5963275e-01  -3.3915007e-01   1.0523684e-01  -5.0952114e-01  -1.0497916e+00  -3.2544924e-01
   4.2790523e+01   6.0106157e+01   9.8681942e-01   3.6724635e-01   1.4797464e+00   5.4004948e-01   7.0072781e-02   1.5367808e+00   7.6729479e-01   7.8607783e-01   4.3794554e-01  -1.6414846e-01  -1.1916941e-01  -6.0974573e-01  -3.0478581e-01  -1.7057736e-01   1.0259541e-01  -1.2948251e+00   4.9256192e-01
   4.6249649e+01   7.1327992e+01   1.0896948e+00   4.6460439e-01   1.5334193e+00   6.4713986e-01   6.9401048e-02   9.5638355e-01   8.5366907e-01   6.6627250e-01   4.4066982e-01   2.5432559e-02   1.5661894e-01  -4.6470064e-01   4.4062293e-01   1.6185423e-02   1.4218856e-01   4.0020749e-01  -1.2899371e+00
   4.0711237e+01   6.7418994e+01   1.0486583e+00   4.4422526e-01   1.4757798e+00   6.4854919e-01   7.5539205e-02   1.0901755e+00   6.6882100e-01   4.8879504e-01   7.1565903e-01   1.1448305e-01  -4.7188759e-02  -3.3513620e-01  -4.3749518e-01   1.4456441e-01  -3.7053025e-01   1.6188636e+00   1.0598021e+00
   4.2429781e+01   6.5056200e+01   9.6391535e-01   4.0073622e-01   1.7060077e+00   5.0550849e-01   7.0521389e-02   1.5067793e+00   1.0331127e+00   8.3568794e-01   3.9621582e-01   1.3596955e-01   3.7620517e-02  -5.7142396e-01  -3.2650189e-01   1.0001548e-01   3.1425890e-01   1.3135332e+00  -9.1714127e-01
   4.1403167e+01   6.2948889e+01   1.0534102e+00   3.9632875e-01   1.3982958e+00   5.6833075e-01   7.5702913e-02   1.0847328e+00   7.2389589e-01   6.6962622e-01   3.5858194e-01   1.6464730e-01   1.5393071e-01  -6.3079826e-01  -2.5998439e-01  -6.4423665e-02   8.4600464e-02  -7.5082537e-02   3.1177928e-01
   4.1075439e+01   6.6761708e+01   1.1600818e+00   4.2271119e-01   1.3403837e+00   6.8979685e-01   6.7551439e-02   1.2899497e+00   3.9545182e-01   8.8347082e-01   9.0799887e-01  -1.8452132e-02   8.8240101e-02  -4.3328516e-01  -6.9734138e-02   1.3121762e-01   4.0574358e-01   5.2750556e-01   7.8633555e-01
   3.6433637e+01   7.1787548e+01   1.0066698e+00   3.6956520e-01   1.4355790e+00   5.4703399e-01   8.6127675e-02   1.3895694e+00   4.9911478e-01   9.6228860e-01   5.8934675e-01  -2.3870637e-02  -1.6318513e-01  -5.6490162e-01   1.3166735e-01  -6.9743382e-02  -8.3012179e-03  -1.6849609e+00  -5.7700792e-01
   4.0019368e+01   5.6296582e+01   8.9742369e-01   4.8237728e-01   1.4068221e+00   5.0273438e-01   6.4719109e-02   1.4737610e+00   4.2425963e-01   7.2026651e-01   6.6529050e-01  -2.3096369e-02   1.2706908e-01  -1.4794165e-01   1.5335992e-01  -1.0461427e-01   1.4929355e-01   1.7110134e-01  -1.5801846e-01
   4.1721168e+01   6.5571558e+01   1.0647420e+00   3.5047848e-01   1.6897550e+00   6.7457136e-01   6.8818446e-02   1.2421252e+00   7.0705731e-01   6.2803888e-01   4.5813370e-01   4.0823220e-02  -1.2140751e-01  -4.4142076e-01  -4.2592411e-01   1.6642218e-01  -1.7940442e-01   9.9148101e-01   4.6372829e-01
   4.2082256e+01   5.5316065e+01   9.6092732e-01   3.8010945e-01   1.6794714e+00   6.2072461e-01   7.4854696e-02   1.2439056e+00   4.6524227e-01   6.8034433e-01   2.6837526e-01  -1.4595181e-01  -1.3487659e-01  -6.8329056e-01  -3.0309945e-01   6.0749683e-02  -5.5547167e-01   3.7943931e-01   5.2679251e-01
   3.6983849e+01   5.9905982e+01   1.0242893e+00   3.5442191e-01   1.7605313e+00   6.8973260e-01   6.4719253e-02   1.5438960e+00   8.2351904e-01   6.0552099e-01   2.9126147e-01  -7.8018932e-02  -9.9896912e-02  -1.7748115e-01   2.4479271e-01   2.2417267e-02  -4.9858264e-01  -1.3040247e+00   1.5345071e+00
   4.5859452e+01   7.1702127e+01   1.1096972e+00   4.0627366e-01   1.5651251e+00   5.3490166e-01   8.1316535e-02   9.4177884e-01   3.5366075e-01   6.1024483e-01   6.2974385e-01   1.3922562e-01  -6.5636398e-02   6.5620340e-01   3.3273512e-01  -1.2525992e-02   1.0989809e-01   9.3248735e-01  -1.4675872e+00
   4.5470104e+01   6.2881061e+01   1.1840278e+00   4.3690837e-01   1.7550169e+00   6.4078200e-01   6.7385495e-02   1.1791052e+00   7.5635101e-01   5.5448002e-01   4.1787997e-01  -4.1477733e-02   6.4292214e-02   3.9135748e-01   3.2942504e-01  -1.3358739e-01   6.4770238e-01  -6.6146552e-01   1.3244908e+00
   3.6157224e+01   6.9004845e+01   1.1521401e+00   4.4355316e-01   1.4576878e+00   6.7308803e-01   8.6095812e-02   1.1677363e+00   6.6939306e-01   7.2319586e-01   5.7022876e-01  -1.0222662e-01  -9.2758809e-02  -3.7853070e-01  -2.9019709e-01   7.4731825e-02   6.2638840e-01  -1.6326102e+00  -4.3480996e-01
   3.7804489e+01   6.9067850e+01   1.0831242e+00   4.3468042e-01   1.7175063e+00   5.2494670e-01   8.3360098e-02   1.2949477e+00   1.0273921e+00   9.9697250e-01   8.6516366e-01   6.0631702e-02   1.3023821e-01  -3.2641292e-01   6.6015631e-01  -1.6315405e-01  -6.0531861e-01   1.4793864e+00  -1.1373641e+00
   4.2934001e+01   6.4661490e+01   9.9629679e-01   4.0822936e-01   1.3565989e+00   6.8985164e-01   8.3061005e-02   8.9525641e-01   6.4766258e-01   9.4223937e-01   3.5453610e-01  -8.4199534e-02  -8.7783953e-02  -4.2583716e-01   1.3887130e-01  -1.1098570e-01   5.2564605e-01   1.1628154e+00   8.5170402e-01
   3.5477652e+01   6.6499931e+01   1.0686373e+00   4.2087059e-01   1.5448794e+00   6.2773816e-01   6.8257691e-02   1.2135760e+00   9.9526411e-01   7.9646617e-01   9.1693408e-01  -7.4927869e-02  -1.1323545e-01  -4.9900235e-01   1.5959683e-01  -1.6661888e-01   5.9788276e-01   3.0448210e-01   9.8097503e-01
   4.3681264e+01   6.4082863e+01   9.4151419e-01   3.5058482e-01   1.7988538e+00   5.6503044e-01   6.3493876e-02   1.2254461e+00   8.4677326e-01   8.1047194e-01   6.6092047e-01  -1.6061060e-01  -3.6442212e-02   5.2145066e-01   1.9427858e-01  -9.6097496e-02   5.0245142e-01   3.4451674e-01   3.0445106e-01
   3.8337267e+01   5.6251886e+01   1.1987853e+00   4.4069811e-01   1.5307547e+00   6.3451314e-01   7.1962920e-02   9.0067674e-01   3.9825004e-01   8.2289711e-01   5.7550541e-01   3.8305479e-02   3.6791679e-02  -7.1930478e-02  -2.7370123e-01  -2.2694052e-02  -2.6128375e-01  -1.3696343e+00   3.9062279e-01
   4.2407648e+01   5.5003757e+01   1.0509417e+00   3.4905483e-01   1.7507080e+00   5.4398547e-01   7.3951849e-02   1.2426319e+00   5.2948869e-01   5.3387777e-01   9.2657121e-01  -1.4724107e-01  -1.1030965e-02  -1.6587749e-01   1.9547093e-01  -1.4629887e-01  -6.3874942e-02   1.1725385e+00  -7.5130240e-01
   4.2716646e+01   5.9681786e+01   1.2458555e+00   4.7254029e-01   1.7735682e+00   7.0055079e-01   8.5312736e-02   1.1633290e+00   5.9269796e-01   6.3236781e-01   4.4873397e-01  -1.8157893e-02  -1.4277912e-01  -2.1461755e-01   5.4155203e-01   1.3406607e-01   6.1665266e-01   1.4259328e+00  -1.3124212e+00
   4.0696881e+01   7.3915760e+01   1.2697085e+00   4.6612994e-01   1.7840247e+00   5.7834561e-01   6.7636703e-02   1.1466867e+00   4.8413420e-01   8.9771189e-01   2.7027877e-01  -3.1040968e-03   3.6477850e-02  -1.2474987e-01   6.2592540e-01  -4.3627541e-02  -2.9243598e-01  -8.6763088e-01  -1.6301429e+00
   4.4244567e+01   5.9660646e+01   1.2444590e+00   4.0326354e-01   1.7839138e+00   7.0366639e-01   7.3993168e-02   1.5180384e+00   5.9880216e-01   9.4126758e-01   5.8076699e-01  -1.2058365e-01   1.6792799e-01  -3.2567515e-01  -3.8436246e-01   1.5150725e-01  -6.7899070e-01   1.0422705e+00   9.6364573e-01
   3.8862742e+01   7.2022760e+01   1.2162379e+00   3.9982463e-01   1.7768618e+00   5.3518757e-01   7.1046799e-02   1.4595780e+00   8.9722067e-01   7.3282979e-01   6.9502796e-01  -9.6729216e-02   7.3167056e-02  -9.9807916e-03   5.1990683e-01   2.3382614e-02  -4.2043638e-01  -1.6561409e+00  -7.7301287e-01
   3.5535394e+01   5.5334647e+01   9.0341666e-01   3.7755335e-01   1.6072044e+00   6.3453859e-01   7.9219655e-02   1.4736423e+00   4.5347194e-01   6.9050967e-01   5.3053472e-01   2.7531046e-02   9.3209342e-02  -3.6939790e-01   1.5597772e-01   1.6355133e-01   3.2150703e-01  -1.4364997e+00   3.1285009e-01
   4.7107708e+01   5.9268897e+01   9.6135773e-01   4.6547281e-01   1.4104033e+00   5.4858725e-01   6.2257309e-02   9.2230357e-01   3.8086566e-01   7.7431557e-01   4.4224386e-01   9.6591451e-02   1.2094443e-01   5.5955461e-01  -6.4644439e-01   2.9698031e-02  -2.4374946e-01  -1.0983813e+00   6.6045366e-01
   3.4047889e+01   7.5788149e+01   1.0468062e+00   4.1671260e-01   1.7541613e+00   5.3919021e-01   8.4907617e-02   1.4290462e+00   9.6108116e-01   5.3787154e-01   3.4819704e-01   1.7222144e-01  -6.9985620e-02   4.0634018e-01  -2.9332916e-01   1.5455307e-01  -6.3989159e-01  -1.5210852e+00  -1.2427576e+00
   4.3772049e+01   7.3801081e+01   9.3139811e-01   4.0359111e-01   1.7554586e+00   5.5165309e-01   7.4877519e-02   1.2168426e+00   8.3584020e-01   8.6088841e-01   8.9756103e-01  -1.8462040e-02   1.2625779e-01  -1.9546799e-01   4.2458460e-01   1.2494113e-01  -2.5470381e-01   1.0145375e+00  -1.4988819e+00
   3.7133333e+01   7.1553017e+01   1.1494592e+00   4.2546914e-01   1.6442701e+00   6.2824513e-01   8.3452360e-02   8.5401795e-01   5.8368486e-01   5.5930065e-01   2.5592056e-01   1.2060984e-01  -1.1042270e-01   6.2462528e-01   6.1165168e-01   1.2178479e-02  -1.4734389e-01  -4.3052269e-01   1.5246439e+00
   4.3706119e+01   5.6744003e+01   1.1201621e+00   3.4649936e-01   1.6614944e+00   6.2773840e-01   8.0987299e-02   1.4153569e+00   3.6805685e-01   6.7040099e-01   9.4380404e-01   5.0193800e-02  -1.5175971e-01  -6.8778432e-01  -1.7637889e-01   1.0479719e-01  -4.5616257e-01  -1.1693480e+00  -1.4788136e+00
   3.9007936e+01   7.3053507e+01   1.1488697e+00   4.3200718e-01   1.6103179e+00   6.8737956e-01   8.3596324e-02   1.4532342e+00   6.2421305e-01   4.9611604e-01   8.4827840e-01   5.8334868e-02  -1.4707654e-01   4.3086876e-01   8.7638853e-03   1.7730338e-02  -3.3909280e-01   1.4188572e-01   1.5034501e+00
   4.5218921e+01   5.4809405e+01   1.2248031e+00   4.8109041e-01   1.6806399e+00   6.4856663e-01   7.1402831e-02   1.4075820e+00   8.0793369e-01   8.3145606e-01   5.9025987e-01  -5.7223210e-02   9.1347619e-02   3.5006353e-01   9.8722638e-02  -1.1408884e-01   4.6138416e-01   2.4616018e-01   1.0359263e+00
   4.3481573e+01   7.7139335e+01   1.0935045e+00   4.0934401e-01   1.5095997e+00   5.4443172e-01   6.9338659e-02   1.0209194e+00   5.7841385e-01   7.0427161e-01   5.0933108e-01   4.5979940e-02  -4.2615712e-03   3.3402937e-01  -2.0625246e-01  -1.0976012e-01   6.4728819e-01  -3.5706573e-01   3.8985727e-01
   3.8791802e+01   6.6024451e+01   1.1683238e+00   4.1346833e-01   1.4804765e+00   6.3846047e-01   7.7583542e-02   1.2271829e+00   6.4648556e-01   3.7607116e-01   6.5253291e-01  -3.0115996e-02  -8.7737444e-02  -3.4113789e-01   2.2000054e-01   1.5078290e-01   2.9768255e-01  -6.4273940e-01   2.4520024e-01
   3.4979330e+01   7.3645443e+01   9.3297438e-01   4.3332233e-01   1.4010678e+00   5.3732200e-01   6.5620030e-02   1.1464364e+00   9.2665705e-01   9.1795357e-01   7.8805931e-01  -9.2049655e-02   1.2181266e-01   6.3591647e-01   2.7577847e-01   2.0576104e-02   3.6085664e-01   9.0116787e-01  -5.2974247e-01
   3.6623102e+01   6.3053348e+01   1.0620980e+00   4.6506303e-01   1.8137084e+00   6.4863726e-01   7.5932691e-02   1.2501481e+00   5.3861967e-01   1.0288130e+00   6.1791155e-01  -1.2373829e-01   1.1636868e-01  -3.2225357e-01  -3.0480871e-01  -9.3284015e-02   4.3144563e-01   1.0459519e+00   1.6355315e+00
   4.8000319e+01   7.3019869e+01   1.0818309e+00   4.5708440e-01   1.6603214e+00   6.6549266e-01   7.3616371e-02   1.3611496e+00   1.0119509e+00   5.3035826e-01   4.4338753e-01   6.3051678e-02   1.1695675e-01   3.3941016e-01   4.7389486e-01   1.6417289e-01  -3.7846907e-01  -3.1929142e-01   9.3260058e-01
   4.6850992e+01   6.0020735e+01   9.9191917e-01   3.8657649e-01   1.7897359e+00   5.3636524e-01   6.8586290e-02   1.2071726e+00   8.8638308e-01   7.1964107e-01   6.2452146e-01   7.1216295e-02  -6.4572304e-02  -1.2278285e-01  -5.1766491e-02   2.7724511e-03  -6.7618456e-01   4.6402551e-01  -1.0056402e+00
   3.4967252e+01   7.2207682e+01   1.2464141e+00   3.6154693e-01   1.7780266e+00   6.7707513e-01   7.9308050e-02   1.3649823e+00   1.0284765e+00   9.8595118e-01   3.0337039e-01   7.5421910e-02  -1.1566318e-01  -3.7766973e-01  -8.2218806e-02  -5.9261849e-02  -3.5740550e-01  -8.4307333e-01  -2.9110930e-01
   4.6736451e+01   5.6300030e+01   1.0234959e+00   3.8960802e-01   1.5063342e+00   5.9608553e-01   6.2071477e-02   1.3758010e+00   4.7737634e-01   6.7254516e-01   7.5828038e-01   1.5838704e-01   5.2186616e-02  -9.7033302e-02   1.9931438e-01  -8.2978418e-03  -7.7817339e-02   1.6095482e+00   7.1050418e-01
   4.1131346e+01   7.3749063e+01   1.1468404e+00   4.8075779e-01   1.7061956e+00   5.5663200e-01   6.1145616e-02   1.2473670e+00   1.0012284e+00   8.8940089e-01   9.0471080e-01   1.3759428e-01   3.1777074e-02  -4.6347083e-01   3.3065043e-02   1.0750130e-01   1.7593861e-01   1.6696300e-01  -1.3505344e+00
   3.4350822e+01   5.7301775e+01   9.3997367e-01   3.5191000e-01   1.6015409e+00   4.9960647e-01   6.3081488e-02   1.0472176e+00   6.5673208e-01   8.6974742e-01   6.4008721e-01   1.0775661e-01   2.9037767e-02   1.3755760e-01   2.0677662e-01  -1.5334990e-01   6.5752991e-01  -2.1119305e-02  -1.1194318e+00
   4.2809405e+01   6.4413113e+01   9.6871186e-01   4.2543921e-01   1.8001152e+00   5.9362058e-01   7.4870916e-02   1.1359690e+00   5.6659124e-01   3.8031000e-01   4.4683477e-01  -9.1702508e-02   8.4592018e-02   6.7108988e-02  -4.5333875e-01  -2.7528393e-02   4.9010011e-01  -1.3132704e+00  -1.2068919e+00
   3.7373064e+01   5.6049931e+01   1.2171972e+00   4.2213518e-01   1.3221851e+00   6.3350603e-01   7.5397447e-02   9.9338928e-01   6.5054760e-01   7.4927349e-01   6.0208713e-01  -4.8631439e-02   3.5908839e-02   1.5602296e-01   6.7569538e-01  -1.4112741e-01   3.5094576e-01  -2.6230040e-01   8.3846889e-02
   3.6129755e+01   5.6656646e+01   1.0952089e+00   3.9227950e-01   1.8117525e+00   6.1694270e-01   6.5041166e-02   1.0566450e+00   8.9159822e-01   8.5984808e-01   3.2881626e-01   6.9500053e-03   1.3760197e-01   3.4019688e-01  -4.7603724e-01   1.3680185e-01   5.1951673e-01  -7.2372901e-01   1.6513509e+00
   4.6123105e+01   6.9987957e+01   1.0836068e+00   3.8621015e-01   1.7737039e+00   6.0015399e-01   7.4912444e-02   1.1702745e+00   9.7788858e-01   8.7524408e-01   6.5305925e-01   4.7140978e-02   1.4491781e-01  -4.4076213e-01  -1.9027714e-01   5.0061371e-03  -6.5706924e-01  -8.5964434e-01   1.0820497e+00
   4.6251771e+01   7.0441481e+01   9.9662686e-01   4.4360714e-01   1.5113332e+00   5.1376452e-01   6.1855824e-02   1.4226655e+00   3.8276677e-01   4.7658320e-01   2.6191009e-01   1.6443875e-01  -6.8104616e-02  -5.9802730e-01   3.5362086e-01   8.7057965e-02   1.6061704e-01  -1.0764038e+00   3.6897809e-01
   4.6439544e+01   6.4644940e+01   1.1128571e+00   4.3398953e-01   1.5746406e+00   5.5582616e-01   7.4990803e-02   1.2957530e+00   5.0593891e-01   1.0210779e+00   7.1297824e-01   5.9966356e-03  -1.6023936e-01   1.1877533e-01  -1.0463422e-01   1.3674255e-01  -4.7047999e-01   7.7606129e-03  -1.1130465e+00
   4.6458194e+01   7.4487266e+01   1.1928899e+00   3.4504880e-01   1.7748014e+00   5.4814581e-01   6.1659211e-02   1.0354381e+00   9.9584780e-01   9.9207042e-01   8.3600641e-01  -1.6353313e-01   1.2472525e-01   1.3065566e-01  -3.5897969e-01  -1.1394727e-01   4.4209427e-01  -1.8784677e-01  -6.7672154e-02
   4.2672611e+01   5.5746947e+01   1.2613871e+00   3.6800788e-01   1.3387377e+00   6.4368209e-01   7.0679389e-02   1.1572470e+00   4.7876722e-01   3.9800080e-01   6.4809713e-01   4.3821472e-02   3.1107791e-02   6.1808714e-01   4.8115321e-01  -1.5659479e-01   2.5716865e-01  -1.4393290e+00  -3.1074063e-01
   4.4587500e+01   5.8694877e+01   1.0036404e+00   4.3185286e-01   1.4734526e+00   6.9566793e-01   7.5511106e-02   1.0206917e+00   6.5514514e-01   9.5626056e-01   8.5470017e-01  -4.9488295e-02   1.4149296e-01  -4.0895235e-01   2.4525130e-02  -1.4909938e-01   3.5012446e-01   1.4961628e+00  -8.2174684e-01
   3.4897942e+01   7.0331207e+01   1.2056021e+00   3.8912134e-01   1.2900203e+00   6.0167652e-01   6.6584189e-02   9.3024025e-01   9.6839815e-01   4.9563082e-01   8.6237994e-01   9.1158221e-02  -1.6748700e-02   3.9884537e-02  -1.4604867e-01  -8.8493890e-02  -2.0764908e-01   1.1877617e+00  -1.6113243e-01
   4.5983015e+01   6.1552188e+01   1.0073337e+00   3.9757588e-01   1.6761121e+00   6.2322097e-01   7.2018651e-02   1.0493231e+00   6.6246556e-01   7.7513444e-01   4.9368013e-01   8.2015679e-03   1.6917002e-01  -3.5636029e-02  -2.8972878e-01   1.1986033e-01  -5.7151615e-02   1.0019725e+00   6.9318352e-01
   4.1416062e+01   6.1567567e+01   1.0606075e+00   4.2072860e-01   1.4232649e+00   5.8533232e-01   8.4499217e-02   1.1876826e+00   6.4748811e-01   4.6533993e-01   7.8992222e-01   7.2780308e-02   1.1122699e-01   3.4298712e-01  -5.2578373e-01  -6.9769581e-02  -3.0886446e-01  -1.6360634e+00  -9.9329387e-01
   4.6881090e+01   7.4422158e+01   9.7190378e-01   4.4296486e-01   1.5087242e+00   5.4040227e-01   8.5445948e-02   1.2758276e+00   5.6340045e-01   4.6133476e-01   5.5384369e-01  -2.0148952e-02  -1.2089126e-01   1.6857825e-01  -6.3971647e-01   3.7853765e-02   3.6553579e-01  -1.5660632e+00   1.5794601e+00
   3.4993162e+01   5.7537822e+01   1.0633798e+00   3.5230792e-01   1.5023741e+00   6.7746973e-01   6.9137357e-02   1.4279734e+00   8.2352026e-01   4.8012906e-01   7.5126808e-01   9.5210236e-02  -6.7268760e-02   6.6229159e-01   2.2182274e-02  -1.3441417e-01   3.1974801e-01  -2.5641996e-01   9.6292647e-01
   4.4729201e+01   6.1954814e+01   1.2340731e+00   4.6164322e-01   1.7865485e+00   5.7423797e-01   7.7572439e-02   1.4864345e+00   7.7266860e-01   3.9943256e-01   8.7020261e-01  -1.2120946e-01  -9.9868738e-02  -3.2732562e-01  -1.9097082e-02  -8.7463467e-02   5.8473536e-01   5.2906600e-02  -1.2797904e+00
   4.0185809e+01   7.0096860e+01   1.0544534e+00   4.5985343e-01   1.6338730e+00   6.3759373e-01   8.1346364e-02   1.1541239e+00   5.3056804e-01   7.0876706e-01   5.3882518e-01   1.0572769e-01   1.2632405e-01   3.8517700e-01   1.2122544e-01  -1.6953430e-01  -1.9820288e-01  -9.7803432e-01   1.6396332e-01
   3.4034232e+01   6.7298492e+01   9.9794389e-01   3.9912523e-01   1.5915362e+00   6.1313876e-01   8.0431260e-02   1.0406764e+00   9.6337503e-01   6.8340631e-01   4.3043449e-01   1.3878527e-01  -1.6616395e-01   6.7906662e-02  -6.1324585e-01  -6.8103481e-03  -4.3332931e-01  -1.1277206e+00   1.4254459e+00
   4.3179067e+01   6.1714544e+01   1.1552088e+00   3.4605139e-01   1.5331390e+00   6.6072116e-01   6.3353199e-02   1.2254056e+00   8.9577933e-01   7.4681250e-01   7.0945076e-01  -2.2853765e-02   6.1309693e-02   2.5367942e-02   1.9200841e-01   2.4024738e-02  -4.6848762e-01   1.6800078e+00   7.4444858e-01
   4.6079412e+01   7.5382255e+01   9.0585487e-01   3.7671838e-01   1.7326899e+00   5.3481385e-01   7.2900742e-02   9.8432673e-01   7.0066355e-01   4.1708093e-01   5.7204356e-01  -5.0788906e-03   1.2932407e-01   5.4687478e-01   2.6613952e-01  -2.6371382e-02  -3.2722517e-01  -1.9177334e-01  -9.8572700e-01
   3.4517003e+01   6.4735262e+01   1.1610594e+00   4.5923934e-01   1.3382673e+00   6.8274212e-01   7.7288319e-02   1.0698386e+00   5.4920681e-01   8.4402128e-01   9.0838461e-01   5.3824659e-02   1.1664753e-01  -3.7183810e-01   1.0065649e-01   1.1488060e-01   1.1802126e-01   1.1684178e+00  -1.5055226e+00
   4.6875377e+01   7.2593393e+01   1.0903698e+00   4.2341943e-01   1.7974898e+00   5.4549111e-01   7.6743536e-02   1.4083699e+00   7.4696806e-01   9.9275467e-01   9.1307748e-01  -1.5400151e-01  -4.8707022e-02  -9.1588791e-02  -6.2313171e-01   2.8274392e-02  -5.3222080e-01   1.6882164e+00  -1.2502596e+00
   3.8599119e+01   6.2040778e+01   1.1893988e+00   4.7658403e-01   1.7387596e+00   6.0042559e-01   7.7095300e-02   1.0991508e+00   5.1242503e-01   6.4201469e-01   4.2538765e-01  -1.3558334e-01   2.0519111e-02   3.5902213e-01  -4.4009322e-01  -3.3969073e-02  -4.8756482e-01   1.0242794e+00   1.1539911e-01
   4.3381234e+01   7.5500510e+01   9.9678081e-01   4.3263134e-01   1.7927614e+00   5.3249300e-01   8.4824817e-02   1.4874184e+00   9.7687817e-01   4.3208407e-01   4.2035377e-01  -1.7023177e-01   1.3407424e-01  -4.7772592e-01   1.9255415e-01   1.5993169e-01  -3.1238712e-01  -7.4370937e-01   1.4345942e+00
   3.4867422e+01   6.6854959e+01   1.2155725e+00   3.7042296e-01   1.6193080e+00   6.0215694e-01   6.7475265e-02   1.5337091e+00   8.8990468e-01   5.9278785e-01   5.8952327e-01  -1.1860937e-01  -1.1765750e-01  -7.6568189e-03  -4.7468128e-01   1.6018643e-01  -3.6488764e-01   1.3349496e+00  -1.5048413e-01
   4.1529124e+01   7.3967580e+01   1.0267713e+00   4.3251099e-01   1.5890731e+00   5.6519585e-01   6.8108246e-02   1.0772409e+00   6.2805033e-01   5.5358017e-01   8.9556785e-01  -9.2074742e-02  -1.3420152e-01   6.7206684e-01  -1.8834085e-01   5.4341186e-02  -3.3704886e-01  -9.1379519e-02   1.2927500e+00
   4.7364097e+01   6.1341870e+01   9.2817829e-01   4.8551408e-01   1.4383257e+00   5.9177568e-01   7.0023001e-02   8.7259062e-01   9.1791806e-01   7.9074002e-01   6.8051626e-01  -3.7808597e-02   1.6200069e-01   8.7876858e-02  -6.6030086e-01   4.3952064e-02   6.3237569e-01  -7.1551576e-01  -1.5015132e+00
   4.1823791e+01   6.7106762e+01   9.6405794e-01   4.4178836e-01   1.4024461e+00   6.4549772e-01   8.3622774e-02   1.4956898e+00   5.9268449e-01   9.9543891e-01   4.2412199e-01   4.3840754e-02  -4.5369968e-02   2.0033086e-02  -2.9726680e-01   4.5454215e-04  -2.1900511e-01  -3.4918901e-01   1.0209316e+00
   4.7290032e+01   7.6900416e+01   9.4900024e-01   3.6986571e-01   1.6807080e+00   6.7435710e-01   8.3969729e-02   1.2528712e+00   6.7701542e-01   4.7548292e-01   3.2619464e-01   2.4150054e-02   7.0715923e-02  -6.2082664e-01  -5.8743830e-01   1.1573485e-01   1.0821754e-01   1.2980980e+00  -9.1092270e-01
   4.0058709e+01   7.0080853e+01   1.1095819e+00   4.2602230e-01   1.6897599e+00   5.9321973e-01   6.9868763e-02   1.5288318e+00   7.9335347e-01   9.5981517e-01   3.9566327e-01   9.0296326e-02   3.3295860e-02   6.0360009e-01  -5.8666690e-01  -1.0067913e-01   3.4486212e-01   1.2150718e+00  -1.5474705e+00
   4.3315720e+01   6.5390881e+01   1.2200069e+00   4.6687173e-01   1.7654674e+00   5.9033792e-01   7.2451778e-02   9.5196756e-01   5.7875104e-01   8.8671305e-01   3.6047114e-01  -7.3085094e-02   1.3926544e-02  -4.6151039e-01  -5.0551894e-01   9.0358222e-02  -1.0318176e-01   3.2846381e-01  -4.4970917e-02
   4.7858831e+01   7.6461391e+01   1.2332185e+00   3.5200688e-01   1.3981845e+00   5.6908336e-01   7.1513434e-02   1.5176568e+00   7.9080078e-01   3.7322542e-01   4.6431516e-01  -1.3614988e-01  -1.0596202e-01  -1.2488204e-01  -6.1868734e-01  -1.1459261e-01  -4.3149245e-01   5.7499259e-01  -1.5956494e+00
   4.4582909e+01   7.5914580e+01   1.1940701e+00   4.3085169e-01   1.5476611e+00   5.1078446e-01   7.3862523e-02   1.0497643e+00   9.4316602e-01   4.1074891e-01   9.3312467e-01   1.1107913e-01   8.6388830e-02  -3.3860702e-01  -3.2390937e-01  -1.4653859e-01  -9.7656948e-02  -1.3574548e-03  -1.0453946e+00
   3.4886621e+01   7.3674201e+01   1.1886014e+00   4.0367903e-01   1.3446407e+00   5.0080213e-01   7.5521696e-02   1.4204519e+00   5.2190019e-01   4.0056172e-01   8.2781258e-01  -4.1787505e-03  -1.6086812e-01   3.9303116e-01  -1.0200521e-01   1.0581198e-01  -2.4842244e-01  -1.2196346e+00  -3.8214114e-01
   3.7920361e+01   6.3009275e+01   1.1630617e+00   4.4346797e-01   1.7071209e+00   5.9759233e-01   6.7337448e-02   1.1092747e+00   7.9106582e-01   6.4002310e-01   6.0108587e-01   2.1444733e-02   1.3654832e-01  -2.3172102e-01   5.6576921e-01   9.6707239e-02  -9.2373320e-02  -7.9463226e-01   9.3901130e-01
   3.8059500e+01   7.2756957e+01   9.8516403e-01   4.8484882e-01   1.6627050e+00   6.6664224e-01   6.2366656e-02   1.5237993e+00   3.9951551e-01   4.6549602e-01   3.9167404e-01  -1.3286287e-01  -9.1726164e-02  -1.6749820e-01   1.2091661e-02  -8.2932919e-02  -5.2059174e-01   1.3031531e+00  -1.0511613e+00
   4.0152858e+01   6.8555634e+01   1.2358967e+00   3.6352318e-01   1.5447209e+00   5.7683103e-01   6.6557790e-02   9.5440338e-01   9.5829485e-01   7.5546798e-01   3.5663601e-01   1.8792198e-03   9.2528081e-02   3.4560127e-01   3.2436283e-01  -1.5991855e-01  -3.4623886e-01   1.0009050e-01  -3.3617479e-01
   4.4174107e+01   7.3868742e+01   1.1753182e+00   4.5522257e-01   1.3590006e+00   5.0606674e-01   8.2701973e-02   1.5006196e+00   8.5531195e-01   7.3247744e-01   8.0496056e-01   1.1824462e-01   8.4087398e-02   3.2681202e-01   6.0684253e-01   4.1487225e-02  -6.9207325e-01  -3.8333380e-02  -9.2286254e-01
   3.4055184e+01   6.8085443e+01   1.1922379e+00   3.5678555e-01   1.5483582e+00   5.9269859e-01   6.3929271e-02   9.9745747e-01   3.8423217e-01   9.8656315e-01   4.5097522e-01  -1.4956461e-01   7.1930869e-02  -1.8810599e-01   5.2946421e-01   1.6080197e-01   2.4983708e-01   5.2769920e-01   6.2639388e-01
   4.5634992e+01   6.6297978e+01   1.1498526e+00   4.8438677e-01   1.6495075e+00   6.3198273e-01   6.3545442e-02   1.3339127e+00   9.8827915e-01   9.4831355e-01   5.8618335e-01   6.0623525e-02  -1.3717652e-01  -1.4365453e-01   5.6450209e-01  -4.6840268e-02   1.2791141e-01   9.9792430e-01  -1.6264582e+00
   4.4781804e+01   7.7009765e+01   9.0800553e-01   4.7765093e-01   1.5115037e+00   5.4942000e-01   8.1294616e-02   1.0261946e+00   5.3619617e-01   9.2659783e-01   7.1327395e-01  -4.0565380e-02  -9.4066224e-02   5.6127180e-01   2.9515700e-02  -9.2599218e-02   5.8269164e-01  -1.6326195e+00  -1.4522641e+00
   3.4285204e+01   7.1007061e+01   1.1982441e+00   3.8303970e-01   1.7989988e+00   5.0888368e-01   6.3791676e-02   1.4462359e+00   4.5319647e-01   7.5980016e-01   8.5357161e-01  -6.4800103e-02  -1.4707289e-01  -1.8512110e-01  -2.7290776e-02  -1.5794612e-01   4.2827275e-01  -3.4673736e-01   7.6766785e-02
   4.0837757e+01   6.9896060e+01   1.1987319e+00   4.1267291e-01   1.7673602e+00   5.0865382e-01   8.2374886e-02   9.2290295e-01   3.6102699e-01   6.2529884e-01   6.8572112e-01   5.2103372e-02  -8.1087326e-02   2.5656547e-01  -6.1621209e-01   7.7580687e-02  -6.0657492e-01  -5.2765655e-01  -1.1233505e+00
   3.6936293e+01   7.1048678e+01   1.2600167e+00   3.9061406e-01   1.5773271e+00   5.1000480e-01   6.2997808e-02   1.4313651e+00   9.5584805e-01   1.0208727e+00   7.2474869e-01  -1.5585537e-01   2.3957577e-02  -4.4647813e-01  -4.1169357e-01  -1.5872326e-01  -5.1576592e-01  -8.5564245e-01  -1.7172563e+00
   4.2350401e+01   5.8083295e+01   9.0926909e-01   3.8959508e-01   1.4547190e+00   6.5074861e-01   8.5059994e-02   1.0484853e+00   8.6812706e-01   8.1246485e-01   7.7671551e-01   1.6998781e-01  -1.1156696e-01  -6.8783354e-01  -6.2664693e-01  -1.4187016e-01  -5.1741838e-01   3.6026554e-01  -4.6953123e-01
   4.7469389e+01   7.0092112e+01   1.2416678e+00   4.3103990e-01   1.5899142e+00   5.1260768e-01   7.6607144e-02   1.2972027e+00   1.0057375e+00   5.5918302e-01   8.6276085e-01  -1.2518951e-01   4.0983291e-02  -5.7561016e-01   1.2161916e-01   1.6051362e-01  -1.9902221e-01  -1.8161798e-01  -1.6468093e+00
   3.5872268e+01   5.9879534e+01   9.4386095e-01   4.4433608e-01   1.7355276e+00   6.7993327e-01   7.2742370e-02   1.0881675e+00   5.5536273e-01   3.8231460e-01   6.5661973e-01   1.6200469e-01   5.3728494e-02   1.6359517e-01   4.3541946e-02   9.2663648e-02   3.0456576e-01   9.9641840e-01  -1.3022019e+00
   3.9935805e+01   5.8288572e+01   1.1748475e+00   3.5347496e-01   1.4847808e+00   6.8287900e-01   7.5596416e-02   1.3524196e+00   6.3467136e-01   5.7701224e-01   4.2618655e-01  -1.5452652e-01   5.5591555e-02   4.3850382e-01  -2.2167121e-01   1.1125379e-01   3.2417617e-01   1.3718202e+00  -1.6034012e+00
   3.5614534e+01   6.0283106e+01   1.0107476e+00   4.1103319e-01   1.2921310e+00   5.9071488e-01   6.6381761e-02   8.9824061e-01   5.8697203e-01   5.8748984e-01   6.0103276e-01  -9.6408301e-02   8.2899633e-02  -6.7536790e-01   1.7151655e-01  -5.0799833e-02  -5.1874502e-01   1.6224131e+00  -1.6090474e+00
   4.5734459e+01   6.1181987e+01   9.6039817e-01   4.7725368e-01   1.7611401e+00   5.8273899e-01   6.4562430e-02   1.3837875e+00   5.5990146e-01   7.0048624e-01   7.8078066e-01   4.6279026e-02  -1.3328910e-02  -6.7485705e-01   1.0537457e-01  -8.4042842e-02  -4.6765011e-01  -1.1697102e+00   1.4280103e+00
   3.7756798e+01   5.7400236e+01   1.1207938e+00   3.6714282e-01   1.3177096e+00   5.2954593e-01   6.3313127e-02   9.2367472e-01   4.3989767e-01   4.9607082e-01   4.0492553e-01  -1.2571717e-01   8.4465178e-02   3.0133788e-01   5.7678401e-01   2.2868991e-02   2.5537524e-01   1.1933282e+00  -9.7924780e-01
   4.0258659e+01   5.4994351e+01   9.0800540e-01   3.7182836e-01   1.4620254e+00   6.3681055e-01   7.8082297e-02   1.1918907e+00   8.4695041e-01   4.9443455e-01   2.9134004e-01   1.8724261e-02  -1.5288295e-01  -4.5314531e-01   1.7482063e-01  -1.4362573e-01   3.0992060e-01  -1.4288407e+00   6.7737246e-01
   3.6567926e+01   5.9335702e+01   1.0948545e+00   3.9507000e-01   1.5526148e+00   6.4856868e-01   6.6671888e-02   1.4044154e+00   1.0100082e+00   6.1195545e-01   6.6996963e-01  -4.1871736e-02   1.0793540e-01  -6.4441024e-01   4.1653304e-01  -2.2284302e-02   6.8959058e-01   8.6185669e-01  -9.2776247e-01
   4.7059815e+01   7.5534985e+01   9.5911553e-01   3.9261308e-01   1.3344480e+00   6.6377200e-01   6.2101843e-02   1.0246449e+00   9.3313379e-01   4.4459389e-01   6.8262602e-01   1.0185993e-02  -1.6758945e-01  -3.4743882e-01  -1.6149508e-01  -9.6281362e-02   2.6570249e-01  -1.1748043e+00   8.1627567e-01
   3.9388616e+01   7.3227639e+01   9.8193084e-01   4.0219817e-01   1.4172582e+00   6.0911878e-01   7.9659468e-02   8.9340651e-01   9.0650867e-01   4.9334762e-01   5.3248709e-01   1.0845987e-01   1.3005990e-01   5.2843546e-01  -6.1251011e-01   3.6720315e-02   2.0146688e-01  -5.0427687e-01   1.6988013e+00
   4.6633592e+01   5.5079057e+01   9.1580790e-01   3.7371169e-01   1.6676264e+00   5.0213555e-01   8.0738802e-02   1.4267464e+00   7.1946144e-01   3.7086814e-01   4.7193869e-01   1.5804812e-02   2.4896191e-02   1.2692257e-01   3.3222527e-01  -1.2708725e-01  -5.8759247e-01   6.5849445e-01   1.4896840e+00
   3.7915799e+01   5.5198435e+01   1.1925110e+00   3.9624052e-01   1.3558766e+00   5.7801165e-01   8.4099522e-02   1.2026722e+00   9.1617437e-01   9.8604772e-01   3.7204353e-01  -9.7929429e-02  -6.3834258e-02   6.1419965e-01  -6.3280195e-01   4.6224928e-02   4.4266329e-01   2.7624918e-02   1.1071427e+00
   4.0144014e+01   7.3701776e+01   1.0176502e+00   3.6309684e-01   1.7855713e+00   5.9602818e-01   6.2703349e-02   1.4639856e+00   1.0103733e+00   4.3673918e-01   6.0901172e-01   1.3227650e-01   1.3190307e-01  -2.0152345e-01  -5.4552411e-01  -7.5569106e-02   4.8614218e-01  -2.8631930e-01  -1.4460565e+00
   4.6335963e+01   5.4625124e+01   1.0285324e+00   4.8029816e-01   1.6755560e+00   6.8427011e-01   8.2758666e-02   1.3490890e+00   4.6470977e-01   9.9688264e-01   3.5067722e-01   1.7281681e-01   4.4482676e-02  -3.8343311e-02   2.8542684e-01  -7.6332437e-02   2.7783951e-01  -1.7199013e+00   7.5103303e-01
   3.5241715e+01   6.8184398e+01   1.0574510e+00   3.7675392e-01   1.3534447e+00   5.0489880e-01   7.5952817e-02   1.5381432e+00   1.0091603e+00   5.5193028e-01   3.5245048e-01  -6.5768060e-02   1.2166015e-02  -6.5649171e-01  -3.5755398e-02   1.3226054e-01  -6.4668165e-01   1.0503929e+00   8.6086858e-02
   4.3948403e+01   5.8014926e+01   1.2272395e+00   4.5065846e-01   1.6797860e+00   5.7750923e-01   7.7960475e-02   1.3617516e+00   4.8888802e-01   6.1146124e-01   6.2555859e-01  -3.5464157e-02  -1.0613525e-01   4.4394313e-01  -6.5350392e-02   1.7282094e-01  -3.4194435e-01  -1.1137557e+00   5.8226699e-01
   3.4244176e+01   6.4593632e+01   1.2037011e+00   4.4888190e-01   1.5553654e+00   5.5306231e-01   7.0724019e-02   1.1547757e+00   8.3752717e-01   9.5787285e-01   2.7803760e-01   6.6244012e-02  -3.2352027e-02   3.9824598e-01  -4.4198965e-01   4.4515782e-02  -2.1082706e-01   1.4764260e+00  -1.1772355e+00
   4.2222794e+01   7.6063032e+01   1.0168242e+00   4.7043068e-01   1.4201633e+00   6.7320958e-01   6.5912565e-02   1.4935838e+00   8.3106834e-01   8.0479196e-01   3.1587760e-01  -5.8201254e-02   7.6746541e-02   4.6039850e-01   6.2712960e-01  -1.5445825e-01  -1.3478186e-01  -1.1364946e+00   2.6019673e-01
   4.4615433e+01   7.3745975e+01   9.6084490e-01   4.6588853e-01   1.3527943e+00   5.9106864e-01   6.0993023e-02   1.2668603e+00   6.3286041e-01   4.6274318e-01   6.1214263e-01   1.3110657e-01   1.4027774e-01  -4.0770208e-01   5.0565233e-01  -6.4876910e-02  -9.4298426e-02   1.3429163e+00  -1.3692423e+00
   4.0651837e+01   6.5986350e+01   1.0180342e+00   3.8823803e-01   1.7875369e+00   6.0723673e-01   8.4260508e-02   9.5096816e-01   1.0356156e+00   6.3311017e-01   4.7659790e-01   4.9104624e-02   5.6677245e-02  -6.4257933e-01   5.5889487e-01  -2.6825062e-02  -2.9494614e-01   1.6675889e+00   1.5680842e+00
   4.1188615e+01   6.8713289e+01   9.6886310e-01   4.4795525e-01   1.2822495e+00   6.3837350e-01   7.6222654e-02   8.6963862e-01   8.0081470e-01   9.9707619e-01   6.9715716e-01   9.6304627e-02   1.1858327e-01   3.3586224e-01  -3.0557879e-01   1.1127968e-02  -3.5821033e-01  -1.7258813e+00   1.4726034e+00
   3.7856713e+01   6.5253401e+01   1.2171159e+00   3.9798466e-01   1.5239577e+00   7.0090689e-01   7.0601655e-02   1.3559573e+00   6.1608748e-01   7.9275869e-01   5.3647207e-01  -1.5399527e-01   1.3531633e-02   3.9821415e-01   5.3191444e-01   9.7838131e-02  -1.7234653e-02  -7.6376382e-01  -3.1951521e-01
   3.6498971e+01   6.5911481e+01   9.6702622e-01   4.7456370e-01   1.5084405e+00   5.1888733e-01   6.3874103e-02   1.2976099e+00   1.0000882e+00   6.3894342e-01   9.3720994e-01  -1.5100503e-01   5.7931202e-02  -6.4227820e-01  -6.2566969e-01  -5.1091894e-02  -4.0467397e-01  -8.8496271e-01  -1.0319589e+00
   4.5709208e+01   7.2403974e+01   1.1743529e+00   4.2232202e-01   1.5370404e+00   6.8797721e-01   6.8883766e-02   1.5064801e+00   9.2440881e-01   5.0586380e-01   3.0810808e-01   7.4217602e-02  -2.2799432e-02  -1.6993736e-01  -5.3020308e-01  -1.6257489e-01   2.3381226e-01   1.2416474e-01  -8.1629942e-01
   3.7952276e+01   6.1620252e+01   8.9602647e-01   3.6432720e-01   1.7770064e+00   5.6445634e-01   6.4078723e-02   1.1602491e+00   6.1070694e-01   3.5549728e-01   2.6057336e-01   1.6553395e-01  -1.7542829e-02   9.0551486e-02   4.5274822e-01   6.4422732e-02  -3.0510017e-02   1.6498837e+00  -1.2878986e+00
   4.0695276e+01   7.2985374e+01   1.2352442e+00   3.6998002e-01   1.3559558e+00   6.8469493e-01   7.8048348e-02   9.9336729e-01   1.0386709e+00   4.3462140e-01   5.7722459e-01  -9.7348967e-02   7.8167376e-02  -1.0442463e-01   1.0878546e-01   4.7410542e-02  -4.1900030e-01   4.8214893e-01  -1.0659437e+00
   3.8257226e+01   7.3778039e+01   9.8783727e-01   4.2290985e-01   1.5845168e+00   6.1693266e-01   7.3984574e-02   9.0766174e-01   7.4707639e-01   6.9397267e-01   4.7972390e-01  -9.2120574e-02  -1.7046277e-02   1.2732099e-01   5.3365873e-01   4.4240409e-02   5.9646014e-01   1.2400384e+00   7.2097179e-01
   3.5494730e+01   7.0244039e+01   1.1587353e+00   3.7602007e-01   1.7842490e+00   5.0032016e-01   8.6381189e-02   1.4114747e+00   3.6427836e-01   4.3589740e-01   4.4955591e-01  -2.2100023e-02   1.4342618e-01  -7.6467205e-02  -4.7765835e-02   1.3438927e-01  -1.7475108e-01  -5.5065867e-01  -4.5646356e-01
   3.6462951e+01   7.5290882e+01   1.2390094e+00   4.8757004e-01   1.2927231e+00   6.4458313e-01   7.3793788e-02   1.4642502e+00   5.7249380e-01   9.0296940e-01   4.5150345e-01  -6.6867812e-02   1.1743293e-01  -4.1549492e-01   3.0525439e-01   6.5528444e-02  -5.4005747e-02   1.4586566e+00   6.1282831e-01
   4.7010033e+01   6.9397775e+01   1.0325385e+00   4.5765435e-01   1.4744507e+00   5.9005738e-01   7.5650747e-02   1.1153323e+00   4.6843069e-01   6.1200711e-01   2.8289801e-01   9.0041373e-02   1.3545503e-01   5.7688090e-01  -3.6005499e-01   1.1030862e-01  -6.3643744e-01  -3.9622286e-01   2.5431694e-01
   4.2691147e+01   6.8142735e+01   9.7769000e-01   3.9056167e-01   1.3535685e+00   6.5745915e-01   7.2903022e-02   1.5191232e+00   7.2386755e-01   4.3982592e-01   4.3128337e-01   1.6960475e-01   3.0835421e-02   5.3093580e-02   2.2703740e-01  -8.7316109e-02   2.7308493e-02  -9.0477825e-01   7.7093940e-02
   4.0715469e+01   7.2650525e+01   1.1963208e+00   3.6549620e-01   1.6642873e+00   6.3207268e-01   8.3148475e-02   9.0568893e-01   7.9660374e-01   1.0346136e+00   8.9879724e-01   1.5990657e-01  -1.5980859e-01   1.1661489e-01  -4.4048060e-01  -1.0931503e-01  -4.2333934e-01   5.9707829e-01  -3.9126299e-01
   4.7147795e+01   6.7701973e+01   1.2383216e+00   4.7725904e-01   1.5692967e+00   5.7202341e-01   8.1046228e-02   1.1511962e+00   9.3594365e-01   7.6117014e-01   9.3050895e-01   1.4120080e-01   9.7947140e-02  -3.3136533e-01   4.1707355e-01   1.0203435e-01   1.0750060e-01  -1.3019942e+00   1.5882166e+00
   4.1879192e+01   7.3606566e+01   9.2523664e-01   4.4841465e-01   1.7082630e+00   5.7623313e-01   6.5450272e-02   8.7389815e-01   3.6554453e-01   6.4130044e-01   9.2118085e-01   7.9227931e-02   1.6241357e-01   1.7557090e-01   3.4854408e-01   2.4687098e-02  -6.3985383e-01   9.5958203e-02  -1.6366812e+00
   3.8234344e+01   6.3626412e+01   1.0613965e+00   4.7340006e-01   1.5129623e+00   5.9859639e-01   6.1616169e-02   1.4162732e+00   4.2214299e-01   9.9126114e-01   7.7377562e-01  -1.2368236e-01  -5.2899031e-03  -6.5813183e-01  -4.1114419e-02  -1.4380687e-01  -4.8147589e-01  -1.5950952e+00  -4.1694111e-01
   4.4369419e+01   5.7693967e+01   9.2399930e-01   3.8475932e-01   1.2945491e+00   5.9463984e-01   7.8090067e-02   1.4490736e+00   9.9241243e-01   4.5885826e-01   3.8556616e-01  -9.1396004e-02  -8.9749623e-02  -2.0975317e-01  -3.7181555e-01   8.4956760e-02   4.8390656e-01   7.4504723e-01   1.1253801e+00
   3.8395671e+01   7.4137617e+01   1.1536490e+00   4.1930110e-01   1.4195133e+00   6.1288604e-01   6.4449744e-02   1.2437703e+00   5.9874395e-01   6.2931542e-01   3.0265634e-01  -1.4486095e-01  -5.1081642e-02  -6.2768488e-02   4.1016235e-01   9.0031995e-02   6.0269805e-01  -1.8441321e-01  -3.9634847e-01
   4.4330007e+01   6.1179896e+01   1.2370468e+00   4.3272438e-01   1.4255833e+00   6.7351324e-01   6.5177513e-02   9.8159626e-01   8.1939034e-01   4.5851118e-01   2.6501120e-01  -1.0536554e-01   1.9417370e-02   5.9384644e-01  -1.9356602e-01  -1.7084117e-01  -2.3082415e-01   1.6541343e+00  -2.7872642e-01
   4.0773588e+01   6.5130645e+01   1.2567933e+00   4.3255552e-01   1.7671166e+00   6.9764062e-01   7.3659601e-02   8.9849396e-01   4.6237164e-01   6.0431511e-01   7.0360898e-01   1.2750481e-01   1.0839978e-01   3.0224315e-01  -6.1088340e-01   1.2431470e-01   2.6099084e-01   1.3017568e+00  -1.4314177e+00
   4.3673936e+01   6.2172490e+01   1.2052748e+00   4.4435956e-01   1.7776289e+00   5.1205476e-01   7.2650962e-02   1.3490892e+00   4.6807507e-01   1.0073518e+00   3.0717062e-01  -3.8821184e-02  -4.0136685e-02  -6.1486584e-01  -3.0326712e-01  -1.1354525e-01   1.4410001e-01  -1.5817044e+00  -2.1219476e-01
   3.8705862e+01   7.2384951e+01   1.0350406e+00   3.6153133e-01   1.2815352e+00   6.8419171e-01   8.2534888e-02   1.5058058e+00   3.7772854e-01   8.0584758e-01   8.7607544e-01   1.1756547e-02   6.3991728e-02  -4.2672932e-01   4.2793595e-02  -1.1399011e-01  -5.4049891e-01  -1.0528762e+00   1.6980896e+00
   3.9135059e+01   5.4723064e+01   9.9668217e-01   4.1285212e-01   1.3806484e+00   6.3926177e-01   8.3616178e-02   1.3584302e+00   6.1971859e-01   4.4192218e-01   8.6932059e-01  -1.7196152e-01   7.2999983e-02   5.9971702e-01   1.4459392e-01  -9.7704073e-02   2.3304197e-01  -1.6895279e+00  -1.2172659e+00
   3.4573816e+01   5.6170336e+01   1.2527317e+00   4.4238270e-01   1.8052328e+00   6.2692342e-01   8.3101429e-02   1.0183447e+00   3.8391707e-01   9.1296715e-01   3.2762895e-01  -1.3506472e-01   2.3862403e-02  -2.7688968e-01  -6.7683980e-01   1.3697574e-01  -4.3296085e-01  -6.0024583e-01  -6.5063330e-01
   3.6112874e+01   6.6248447e+01   1.2425955e+00   3.8436789e-01   1.3674726e+00   5.5531425e-01   6.2909965e-02   1.1551532e+00   6.2470944e-01   7.7398641e-01   5.3529594e-01   9.0380460e-02   4.3607783e-02   5.1493622e-03   5.5317963e-01   1.5476348e-01   1.5352504e-01   3.9317256e-01  -9.9448891e-01
   3.8387410e+01   7.6594957e+01   1.0233760e+00   4.2518396e-01   1.3710726e+00   6.9098222e-01   6.9207911e-02   1.1748249e+00   3.6094897e-01   4.6956499e-01   6.0863851e-01  -5.0449078e-03   6.9343863e-02  -6.1543236e-01   3.4086556e-01   8.3453915e-02   5.2442369e-01   2.7451698e-01   1.2819018e+00
   4.6542075e+01   7.4051026e+01   8.9915173e-01   4.6114303e-01   1.7885485e+00   5.5619695e-01   8.1638858e-02   9.6624105e-01   4.5720906e-01   7.6830978e-01   5.7858224e-01  -7.0378250e-02  -1.1191494e-01  -5.2460486e-01  -4.6980250e-01   2.1222437e-02   5.1096554e-01  -6.3006099e-01   1.1088807e+00
   4.4914684e+01   7.6748645e+01   1.1015905e+00   3.6871217e-01   1.8034764e+00   6.4242451e-01   6.4724779e-02   1.0894461e+00   6.0297682e-01   8.7001579e-01   4.9839000e-01   1.3733577e-01   1.5949280e-01  -2.4327735e-01   6.2796439e-01  -1.6357437e-01  -1.9517527e-01  -9.7739963e-01  -9.3369441e-01
   4.4043850e+01   6.4371256e+01   1.2115895e+00   3.9438407e-01   1.5085768e+00   5.8626822e-01   7.8394731e-02   1.2202360e+00   8.8157030e-01   6.8739066e-01   5.8141264e-01  -1.5056793e-01  -1.6063292e-01  -1.4620308e-01   4.9886370e-01  -1.1849722e-01  -5.4636239e-01   1.7301300e+00   9.8338683e-01
   4.2582313e+01   7.0623551e+01   9.2731802e-01   3.5873888e-01   1.6102923e+00   5.2900740e-01   6.5504184e-02   1.0625403e+00   9.4733068e-01   5.5958598e-01   4.9448297e-01  -7.8631404e-02  -1.1407056e-01   1.3035024e-01  -5.0411288e-01   1.3194124e-01  -7.9070727e-02   8.7072508e-01  -1.1830250e+00
   4.0060944e+01   6.9655177e+01   1.0597589e+00   4.8243501e-01   1.7756450e+00   5.8611259e-01   6.2998249e-02   1.5308611e+00   7.0192180e-01   7.8463579e-01   5.5795084e-01   9.6162983e-02  -7.7151691e-02  -5.1367104e-01   5.8829266e-01  -1.3279121e-01   1.5195230e-01   7.3655365e-01  -1.1549978e+00
   4.2596839e+01   6.5011116e+01   1.0917303e+00   3.6885376e-01   1.4543623e+00   6.1366274e-01   6.5903472e-02   9.9208400e-01   5.1381039e-01   9.6366369e-01   7.0427857e-01  -1.9830339e-02   4.7982778e-02   5.8470981e-01   5.2181895e-01  -6.5513263e-02   2.4401134e-01  -2.6342302e-01  -1.0280373e+00
   4.5804212e+01   6.7567613e+01   1.2352120e+00   4.4648382e-01   1.6237317e+00   5.8266105e-01   6.2965856e-02   1.1183380e+00   8.6565315e-01   4.3963613e-01   4.8959212e-01   1.0526461e-01  -1.5122077e-01  -1.4293906e-01   5.1973820e-01  -2.7863385e-02  -4.0189022e-01   1.0873651e+00   1.2769781e+00
   4.7069695e+01   5.7303385e+01   1.1827627e+00   3.8343011e-01   1.4732114e+00   5.2583489e-01   6.4515760e-02   1.3988808e+00   6.4772198e-01   7.2896617e-01   5.6425079e-01   1.4380909e-01  -1.1116826e-03  -6.1035704e-01  -4.1755158e-02  -1.8233223e-02  -1.0804876e-01   1.0604571e+00  -1.9106865e-01
   3.9200951e+01   6.6947057e+01   1.0158840e+00   3.9390084e-01   1.6831651e+00   6.1900032e-01   6.5672659e-02   1.5044964e+00   4.1698627e-01   8.9848440e-01   2.6872940e-01   5.5024091e-02   7.4379947e-02   6.3338148e-01   7.8567389e-02  -7.2823744e-02  -1.5234208e-01   8.3567404e-01   1.2702465e+00
   3.9651358e+01   5.8563613e+01   1.0069028e+00   3.7469065e-01   1.3707998e+00   6.3592565e-01   7.5023446e-02   8.6455336e-01   7.8397602e-01   3.7002585e-01   4.0300726e-01   8.4814588e-02   1.2358925e-01  -2.6025099e-01   3.0880019e-01   9.3602152e-02   2.3196805e-01  -1.6805552e+00   7.6895043e-01
   3.4168641e+01   7.6596439e+01   1.0487996e+00   4.7597164e-01   1.5056289e+00   5.5084989e-01   6.6180780e-02   1.4022957e+00   4.8337703e-01   4.5088314e-01   4.9396963e-01   1.3844933e-01  -1.1936031e-01   5.8820769e-01   5.9123398e-01   1.2266870e-01  -4.2562555e-01   1.1139780e+00   1.2596425e+00
   4.5304893e+01   5.7977171e+01   1.2113450e+00   4.3067209e-01   1.7859488e+00   5.0368586e-01   7.3964666e-02   1.2503910e+00   7.3172167e-01   4.2607365e-01   9.3200064e-01   7.6198971e-02   1.3477800e-01  -5.0969932e-01  -2.6216893e-01  -1.6672757e-01  -4.7119759e-01  -8.1631811e-01   1.1659451e-01
   4.4013562e+01   7.5402067e+01   1.1045785e+00   4.0130016e-01   1.3093245e+00   5.9257014e-01   8.2883829e-02   1.3637552e+00   3.8041753e-01   7.1229364e-01   5.2441180e-01   1.0458857e-01   1.0588138e-01   3.6798708e-01  -3.5373026e-01   8.8802109e-02   9.1871050e-02   2.4088287e-01  -6.1462964e-01
   3.7013178e+01   7.5847904e+01   1.0902656e+00   3.7456364e-01   1.5739282e+00   5.7441525e-01   8.1644520e-02   1.5268482e+00   9.9376827e-01   9.9912704e-01   3.1429423e-01   8.3691052e-02  -9.0249435e-02   3.4557706e-01   1.4516090e-01   1.5720341e-01   3.5245924e-01   1.9014518e-01   1.1951227e+00
   4.5638822e+01   6.7660348e+01   1.1065921e+00   4.8112524e-01   1.5512198e+00   5.0516801e-01   6.4101956e-02   1.0351518e+00   6.1643761e-01   1.0207316e+00   3.9681027e-01  -1.3921206e-01  -1.6288632e-01  -6.7489500e-01  -2.7673568e-03   3.4269903e-02   4.0863034e-01  -1.6809242e+00  -3.1384329e-02
   4.1065687e+01   6.1635380e+01   1.0974774e+00   4.0377264e-01   1.3016934e+00   6.6719209e-01   8.4763979e-02   1.4112605e+00   4.5012719e-01   7.5017916e-01   9.2806278e-01  -1.1280438e-01   1.5780652e-01  -2.0678777e-01  -3.5892347e-01  -1.3340100e-01   6.0064814e-01   1.2256505e+00   1.0499995e+00
   3.6447137e+01   7.5446074e+01   9.2739678e-01   3.5909596e-01   1.4277836e+00   5.8617520e-01   8.5298430e-02   1.5452712e+00   5.2576740e-01   5.2546844e-01   2.5645272e-01  -9.1771529e-02  -7.3198193e-02   6.6898834e-01  -2.9649313e-01   1.8945987e-02   4.3632116e-01   1.2518598e+00  -1.6551359e+00
   4.3467735e+01   7.0015453e+01   1.0905755e+00   4.8104597e-01   1.5263811e+00   5.9571771e-01   6.2616167e-02   8.5842687e-01   7.2702604e-01   8.6204962e-01   4.6840714e-01   1.0959064e-01   3.7290240e-02  -2.1130496e-01  -5.2100484e-01  -2.4642795e-03   1.3816261e-01  -1.1504746e+00   4.5639757e-01
   4.1472335e+01   7.4396719e+01   1.2204424e+00   4.8172096e-01   1.7795137e+00   6.5373609e-01   7.5387710e-02   8.8322723e-01   4.9404639e-01   8.9397483e-01   4.1968761e-01   2.5838454e-02   9.1412529e-02  -4.4959244e-01   1.4673188e-01   1.2057520e-01   2.0265457e-01   4.9366904e-01   1.5569105e+00
   4.1190698e+01   7.4912657e+01   9.4028670e-01   4.2700500e-01   1.7342736e+00   6.8765464e-01   6.3755237e-02   8.8939688e-01   9.1537974e-01   7.3991411e-01   5.7168445e-01   1.8008123e-02   1.5899687e-01   5.6761643e-01   5.9299580e-01  -1.6108495e-01  -2.4005224e-01  -1.2773888e+00   1.6662781e+00
   4.2837665e+01   6.4609782e+01   9.2214663e-01   4.0853806e-01   1.4345252e+00   6.2062208e-01   8.5118592e-02   1.1279068e+00   7.3034867e-01   8.4300531e-01   2.5419772e-01  -9.4371271e-02  -1.4142110e-02   5.0415260e-01  -5.6392529e-01   1.2713422e-01   3.3076912e-01  -1.1551210e+00  -1.6098002e+00
   3.4262940e+01   7.2507803e+01   1.2389634e+00   3.8620391e-01   1.7528589e+00   7.0299222e-01   7.1995917e-02   9.3077356e-01   5.2932864e-01   7.4723449e-01   5.4145935e-01   9.9683142e-02   1.0672346e-01  -1.3144745e-01   1.4908496e-02   6.3602721e-02  -5.8617063e-01   2.1518481e-01  -1.5852326e+00
   4.7867815e+01   5.7637288e+01   1.1977551e+00   3.7309935e-01   1.2866769e+00   6.6599014e-01   8.0107699e-02   9.0163680e-01   8.6960090e-01   6.3975327e-01   2.9070059e-01   1.6419695e-01  -1.6312351e-01   1.2730138e-01   1.3030716e-02  -1.2686051e-01  -3.7592392e-01   7.5492714e-01  -4.5150735e-01
   4.4147665e+01   6.8726522e+01   1.1237032e+00   3.6168614e-01   1.5087188e+00   6.5304367e-01   8.0334261e-02   1.1991024e+00   6.1242545e-01   5.1668227e-01   5.4525702e-01  -1.1755844e-01   4.7154390e-03  -3.1938700e-01  -2.6566079e-01   7.4113918e-02  -2.6912321e-01  -5.5538558e-01   1.1528235e+00
   4.7027840e+01   6.9869708e+01   1.1017295e+00   3.8992031e-01   1.4647518e+00   7.0484585e-01   6.2057037e-02   1.0997792e+00   4.0223726e-01   6.3441540e-01   5.0013466e-01   1.5359501e-01  -1.0568680e-01   5.3993829e-02   3.3822915e-02   1.1514204e-02   5.3520150e-02   4.4607816e-01  -6.2749297e-01
   4.7018303e+01   7.1168055e+01   9.4903705e-01   3.9207673e-01   1.7733924e+00   6.7330627e-01   7.1528369e-02   8.6514101e-01   8.3194174e-01   5.1195971e-01   4.0097877e-01  -2.7861058e-02   3.6771890e-02   2.2235269e-01  -1.0997826e-01   4.2371371e-02   2.0521612e-02  -5.3850419e-01  -2.6212070e-01
   4.1379194e+01   5.9438319e+01   9.3747303e-01   3.6600375e-01   1.4982487e+00   5.0104590e-01   6.3836120e-02   8.7623301e-01   3.6526988e-01   6.2821142e-01   8.6122474e-01  -1.9702490e-02   1.6342410e-01  -4.9529815e-01  -3.6080965e-01  -1.4677934e-01  -4.6421766e-01   2.3465759e-02   7.9444233e-01
   3.9743518e+01   5.5155969e+01   1.1769620e+00   3.6400594e-01   1.7277227e+00   5.8545005e-01   8.5007202e-02   1.2806923e+00   5.5051269e-01   4.5071388e-01   6.1937193e-01   5.2455677e-02  -9.8596564e-02  -6.0012479e-01  -3.2218861e-01  -1.5100608e-01  -2.8227653e-01  -1.6618000e+00  -9.1226017e-01
   4.5898518e+01   7.6579189e+01   9.7756137e-01   4.7029388e-01   1.4936768e+00   6.7743434e-01   8.2919534e-02   1.1577628e+00   9.8974413e-01   6.7458263e-01   4.9265174e-01   8.1410142e-02  -1.2839434e-01  -6.8024925e-01   2.7841666e-01   1.6339534e-01  -3.3515778e-01  -8.1763300e-01  -1.6483994e+00
   4.2755313e+01   7.2714440e+01   1.1700852e+00   3.8802688e-01   1.6004036e+00   5.2036054e-01   7.9276189e-02   1.2687495e+00   4.7703556e-01   1.0035437e+00   2.6786666e-01  -7.0057506e-03  -1.0577747e-01  -3.5670670e-02  -4.0041833e-01   2.6140842e-02  -6.8397427e-01  -6.0314554e-01   1.1758247e+00
   4.4637535e+01   6.1311493e+01   1.1442452e+00   4.1514781e-01   1.5233893e+00   6.0493567e-01   7.1472340e-02   1.2082915e+00   5.4769117e-01   9.8873073e-01   8.6959918e-01   7.2841455e-02   1.3708411e-01   1.8708829e-01   2.8037465e-01   7.0099819e-04   5.3697433e-01  -1.3173941e+00  -1.0604144e+00
   3.4775974e+01   6.4583458e+01   1.1676388e+00   4.8249669e-01   1.3146201e+00   6.8996311e-01   8.5088944e-02   1.3680833e+00   6.2912665e-01   4.6019352e-01   2.6281302e-01  -6.0913358e-03  -1.2788400e-01  -1.4221365e-01   6.6464706e-01   1.1870150e-02   3.6109899e-01  -8.7685589e-01  -1.1124313e+00
   3.9773483e+01   6.4176040e+01   1.1611440e+00   4.7468918e-01   1.4219800e+00   6.8027225e-01   6.7187958e-02   1.0859590e+00   5.9723015e-01   8.5471200e-01   6.4868315e-01  -8.2384766e-03   1.4713931e-01  -9.3544514e-02  -5.9537257e-01  -6.0165712e-02  -6.9002266e-01  -1.6560204e+00  -1.6558548e-01
   4.6067657e+01   5.4938529e+01   1.2161942e+00   3.9159457e-01   1.4042955e+00   6.8013290e-01   7.2237750e-02   9.7368328e-01   3.6074326e-01   7.2332399e-01   4.0844120e-01  -7.9278873e-02   7.0887860e-02   1.6998883e-01   4.7704868e-02  -4.4298703e-03  -4.2208716e-01   1.1898332e+00   9.5378315e-02
   4.3213936e+01   6.5217924e+01   1.1840614e+00   3.5090858e-01   1.4546064e+00   5.4427359e-01   7.2262381e-02   1.3297937e+00   9.0067521e-01   4.7135481e-01   3.6874049e-01   1.3614398e-01  -5.2819883e-02  -1.8004687e-01  -1.5880989e-01  -2.9031393e-03  -4.8356302e-01   3.4800360e-02   1.4216483e+00
   4.5471361e+01   6.5792440e+01   9.3483662e-01   4.0534132e-01   1.4110700e+00   6.1130617e-01   8.2012176e-02   1.0313390e+00   9.5160071e-01   5.9428185e-01   2.8767784e-01   9.1926133e-02  -2.3310458e-02   1.2383697e-01  -2.0798089e-01  -1.3646733e-01  -1.6272856e-01   1.1489727e+00   1.2070832e+00
   3.9214683e+01   6.8362373e+01   8.9875324e-01   3.9702034e-01   1.6359597e+00   5.2530570e-01   7.3164761e-02   8.6518814e-01   9.9526774e-01   9.5338011e-01   8.2766077e-01   1.6009065e-01  -1.1108409e-01  -4.6456847e-01   9.5267095e-02  -1.5215315e-01  -4.4556350e-02  -1.4394062e+00   1.4967564e+00
   4.6695725e+01   7.6382066e+01   1.1232917e+00   4.6441935e-01   1.7025197e+00   6.6603191e-01   7.5695180e-02   1.3665739e+00   9.9250663e-01   6.9495866e-01   9.2225330e-01  -9.5517032e-02   1.7187942e-01  -1.3593156e-02   5.1744650e-01   4.3782517e-02  -4.1875792e-01   6.6295264e-01   1.0985862e+00
   4.5896577e+01   6.6286769e+01   9.6604032e-01   4.5248023e-01   1.5820327e+00   6.3384400e-01   8.3612532e-02   1.2498736e+00   5.2611109e-01   6.8864288e-01   4.0835579e-01   1.5130199e-01   1.6711814e-01  -3.3289949e-01   5.9797693e-01  -1.2023215e-01   6.3782468e-01   1.1812841e+00  -5.7084738e-01
   3.7417819e+01   6.2040943e+01   9.0036193e-01   4.2846727e-01   1.5264168e+00   6.1416057e-01   6.8922856e-02   1.5354711e+00   9.0495938e-01   6.4610665e-01   6.5541582e-01  -6.6506831e-02   1.5977247e-01  -5.3640567e-01  -4.2886088e-01  -9.2727946e-02  -3.7611340e-01  -1.4328384e+00  -3.5352285e-01
   4.3481299e+01   6.4631162e+01   1.1616863e+00   3.8676207e-01   1.7587243e+00   6.2179088e-01   6.1843105e-02   1.1462578e+00   6.7488737e-01   5.3619355e-01   8.9214113e-01   1.5262892e-01  -1.7298992e-01   3.8659825e-01  -4.8185774e-01   6.9816918e-02  -3.0146488e-01  -1.1977000e+00   1.1939084e+00
   4.3348030e+01   7.4874617e+01   1.0694989e+00   4.0808981e-01   1.6889265e+00   5.2367026e-01   8.0044638e-02   9.6939175e-01   3.7883588e-01   7.7571068e-01   2.9205454e-01  -1.5215142e-01   1.2778822e-01  -4.2984438e-01  -4.2989698e-01   1.4555671e-01   3.5865337e-01  -1.7849663e-01   1.1295611e+00
   4.3086332e+01   5.6863943e+01   1.0172408e+00   3.8084790e-01   1.3566653e+00   5.3789742e-01   6.4519085e-02   9.7628728e-01   1.0335285e+00   8.4278416e-01   8.7625374e-01  -9.2766909e-02   2.0569530e-02  -5.8031856e-01   2.4265917e-01   5.4105206e-02   7.6683580e-02  -3.8409263e-01  -4.9737438e-01
   3.5048192e+01   5.7044587e+01   9.3747661e-01   4.8636949e-01   1.4737513e+00   5.1686735e-01   7.9250542e-02   1.2060546e+00   5.5508997e-01   4.4036059e-01   8.2194024e-01   1.1308846e-01  -1.3357472e-01  -2.7377268e-01   4.4141827e-03   1.1304812e-01   6.1161958e-01  -6.8756827e-01  -1.3601241e+00
   4.4187464e+01   7.2236657e+01   9.0992244e-01   3.8093284e-01   1.6679299e+00   6.4688415e-01   6.1381375e-02   9.9791745e-01   5.9854425e-01   7.6875259e-01   4.4442895e-01   6.7910422e-02   1.6754738e-01  -4.7832828e-01   4.5286480e-01  -2.6103671e-03  -5.0872907e-01   1.7107482e+00  -1.4284711e+00
   4.4236854e+01   7.2722088e+01   9.8588171e-01   4.7170227e-01   1.6034281e+00   6.2475376e-01   7.4775974e-02   1.3968704e+00   9.8009934e-01   5.3220903e-01   5.2826509e-01   1.5238766e-01  -1.5514752e-01   4.0570911e-02   1.5061453e-01  -1.6775488e-02   2.0471853e-01  -7.2531303e-01   1.4622165e+00
   4.4160138e+01   7.0191003e+01   1.1501889e+00   4.1729978e-01   1.4432989e+00   6.6474215e-01   8.6421354e-02   9.7692431e-01   8.9746524e-01   3.9523610e-01   5.8969922e-01   7.2398827e-02  -9.6526263e-02   5.3810697e-01   4.9858799e-01  -1.1261184e-01  -3.3364033e-01   1.2181903e+00   2.5477676e-01
   4.2095626e+01   7.6748512e+01   1.2577902e+00   4.6916469e-01   1.5208067e+00   6.1710601e-01   7.8522074e-02   1.4719999e+00   9.1855669e-01   6.2829949e-01   8.0560623e-01   4.4886837e-02   1.5880564e-01  -2.9884617e-01  -4.7886744e-01  -9.4861813e-02  -3.6395921e-01   1.6155004e+00  -1.5684076e+00
   4.1783104e+01   5.5190193e+01   1.0841761e+00   4.6673351e-01   1.5399684e+00   6.3307660e-01   7.4786287e-02   1.2030909e+00   4.0627639e-01   5.2681416e-01   5.8081213e-01  -1.4682108e-01  -1.2005494e-01   3.6158796e-01  -4.6105613e-02   3.2757564e-02  -5.4577703e-01  -7.5273865e-01  -1.0239419e+00
   4.2475165e+01   6.6443705e+01   1.0638631e+00   4.0266840e-01   1.7476563e+00   6.6041375e-01   6.4290298e-02   1.5416586e+00   8.7102783e-01   4.6117782e-01   4.3785642e-01  -1.0534818e-01   5.2706896e-02  -4.1054348e-01   3.0546166e-01   7.2496094e-02   2.9737344e-01   5.4337287e-01  -1.8658932e-01
   4.7332958e+01   7.1015933e+01   1.2244980e+00   4.2534372e-01   1.6706746e+00   5.2733410e-01   7.4368006e-02   1.4557493e+00   9.4908008e-01   4.8393076e-01   8.0736925e-01  -1.5945274e-01  -1.2021343e-01   6.3744219e-01  -5.8311037e-01   1.3914639e-01   4.7641793e-01   1.1990457e+00   1.0919331e+00
   3.8041046e+01   6.1802725e+01   1.0382233e+00   4.7787719e-01   1.7087194e+00   6.9254841e-01   6.4546045e-02   1.4007143e+00   3.7125323e-01   7.5462266e-01   4.1030721e-01  -6.5926920e-02   1.4794582e-01   4.4184931e-01  -4.2598357e-01   1.4541353e-01   1.8826340e-01  -1.4201675e+00  -1.5848450e+00
   4.6999720e+01   6.3711875e+01   1.0374508e+00   4.4362290e-01   1.5065927e+00   7.0156767e-01   6.2141111e-02   1.3045961e+00   7.4620667e-01   7.0623981e-01   8.7615803e-01  -2.0314318e-02   1.1738521e-01  -3.6332251e-01   1.8465738e-01   5.1407424e-02   4.4621482e-01   1.3104686e+00   1.0765289e+00
   4.1091710e+01   5.6062025e+01   1.2414310e+00   4.0561009e-01   1.3290859e+00   6.9078700e-01   8.5410426e-02   9.0096001e-01   1.0421995e+00   7.4994120e-01   6.5764819e-01   1.2192560e-01  -1.2106092e-01  -3.4813526e-01   5.9179172e-01  -1.1632074e-01  -7.4166614e-02  -6.8253190e-01  -9.0358605e-01
   4.3891246e+01   7.3306949e+01   9.2450888e-01   3.9698464e-01   1.4880150e+00   6.8513384e-01   7.2625963e-02   1.4657172e+00   6.7226784e-01   1.0372539e+00   4.9768046e-01  -6.4198808e-04  -6.1086544e-02  -1.9849869e-01  -4.9945669e-01  -1.1198192e-01  -5.8272755e-01   9.8596127e-01  -1.2384287e+00
   3.5919335e+01   5.7014814e+01   1.1923599e+00   4.6589282e-01   1.5546650e+00   5.5193501e-01   7.1235621e-02   1.1617831e+00   8.2965322e-01   5.0836348e-01   3.5824760e-01   1.5561103e-01  -6.2081709e-02  -2.9072069e-03   4.1999582e-01  -6.8984924e-02  -6.5168083e-01  -2.7034925e-01   1.1614959e+00
   4.7631578e+01   6.8648061e+01   9.6433346e-01   3.5602507e-01   1.5121478e+00   5.1935583e-01   8.2178437e-02   1.0403380e+00   4.0388092e-01   5.5956718e-01   4.0700764e-01   9.2003329e-02   5.7597384e-02  -2.1852229e-01   5.6341084e-01   7.2943462e-02  -6.4175268e-01  -1.0243313e+00   1.3304124e+00
   3.4744932e+01   7.2097009e+01   9.0406051e-01   4.2496736e-01   1.6970095e+00   5.8925238e-01   8.1746284e-02   1.0926566e+00   5.0463989e-01   8.2734388e-01   4.6437087e-01   3.7715659e-02   8.1269317e-02   6.2875412e-01   4.8775466e-01   1.5870943e-02  -6.7752294e-01  -5.6300906e-02   1.6291654e+00
   3.8846891e+01   6.2474236e+01   9.3459792e-01   3.9897260e-01   1.7585044e+00   6.2500722e-01   8.4050055e-02   1.0561986e+00   9.6437513e-01   8.7068824e-01   7.7872617e-01  -1.7097879e-01  -2.9143046e-04   6.6648131e-01  -4.9530303e-01   4.7205014e-02  -1.5254696e-01  -3.9989906e-01  -1.0311467e+00
   3.9965163e+01   7.5230141e+01   1.0362784e+00   4.1261874e-01   1.5563482e+00   5.0467113e-01   6.7897992e-02   1.1859118e+00   6.2395166e-01   5.5273527e-01   6.8227011e-01  -1.2341345e-03  -8.5699506e-02   3.1219892e-01  -4.0633517e-01  -4.2162618e-02  -2.3899770e-01  -4.9602859e-01  -7.6530641e-01
   4.0695701e+01   5.5916493e+01   1.2569819e+00   3.6026181e-01   1.3616242e+00   6.6251078e-01   7.9396660e-02   1.0099191e+00   7.7578500e-01   6.9544367e-01   7.6622257e-01   6.8138290e-02   1.3581705e-01  -6.7097539e-01   3.6365382e-01  -4.2473676e-02  -5.8385634e-01   9.1950247e-01   9.5724283e-01
   4.6526835e+01   6.4341268e+01   1.1737391e+00   4.4648406e-01   1.6472828e+00   6.4003135e-01   6.4219167e-02   1.3422652e+00   5.8716640e-01   6.2190180e-01   5.1812762e-01  -5.5037211e-02  -1.2789995e-01  -5.5253399e-01   4.0611445e-01   1.8619932e-02   4.6914898e-01   7.5720969e-01  -1.0759203e+00
   3.8919307e+01   5.8645248e+01   1.1362540e+00   3.5637590e-01   1.3473144e+00   5.0817566e-01   7.4927895e-02   9.6479074e-01   8.3755078e-01   6.8919672e-01   6.5133045e-01   3.5465202e-02  -1.2457622e-01  -3.0914366e-02   6.4907739e-01  -6.2279101e-02  -3.1073749e-01   1.6107315e+00  -4.7641415e-01
   3.4567092e+01   5.7799827e+01   1.1368904e+00   4.4209728e-01   1.7868237e+00   6.3156474e-01   6.6934830e-02   1.3815771e+00   3.8461270e-01   6.1040631e-01   8.3836406e-01   1.4873472e-01   5.8565260e-02   6.5024418e-01  -5.5856055e-01   6.5093161e-02   6.6335223e-01  -7.8365139e-01   1.3552108e+00
   3.8485388e+01   6.4741744e+01   9.1248833e-01   4.1710152e-01   1.5588990e+00   6.3717210e-01   8.0994010e-02   8.7690106e-01   8.2104745e-01   4.9652041e-01   8.6397456e-01   4.2360441e-02   4.6417785e-02   1.9984157e-01   3.7697562e-01  -7.4867307e-02   1.9760256e-01   1.4010780e+00   4.3868165e-01
   3.5762212e+01   7.6751694e+01   1.0566995e+00   4.1332287e-01   1.5998063e+00   6.4569257e-01   8.2750164e-02   1.1943726e+00   7.5535136e-01   5.0727084e-01   5.8314995e-01  -1.1582761e-01   6.9568357e-02  -3.9201759e-02  -1.2387253e-01   1.2040239e-02   6.6896046e-01   1.2150085e+00  -1.1241699e+00
   3.5543249e+01   7.3836633e+01   1.0724820e+00   4.0102230e-01   1.4519546e+00   6.4176365e-01   6.7331122e-02   1.1602069e+00   5.9316487e-01   9.4456847e-01   6.0659770e-01  -1.1373674e-01   1.2614101e-01   6.0416663e-01  -3.7917701e-01   1.4944466e-01  -2.3318048e-01   7.8968843e-02  -6.0177800e-02
   4.2772444e+01   6.9326821e+01   1.0982580e+00   3.5157294e-01   1.7141625e+00   5.1371804e-01   6.9322389e-02   1.5060391e+00   5.5077065e-01   8.7924624e-01   7.2256815e-01   1.2107913e-01   1.6060593e-01   6.0907194e-01  -3.9095062e-02   1.5318584e-01   5.1428790e-01  -7.8429053e-01   1.4011995e+00
   4.6315862e+01   7.1111052e+01   1.0790699e+00   3.4985417e-01   1.7296879e+00   5.1944211e-01   8.3544201e-02   1.0866377e+00   1.0456886e+00   8.0553320e-01   2.5864375e-01   1.1893814e-02  -1.2590966e-01   1.9400012e-03   1.0942183e-01  -1.6063564e-01   5.9893813e-02  -1.1756992e+00   1.1975939e+00
   3.7904809e+01   6.7338767e+01   1.0182037e+00   4.6241964e-01   1.4212466e+00   6.1120573e-01   7.8101757e-02   1.5391495e+00   8.1419061e-01   1.0423660e+00   5.3563592e-01  -6.9470994e-02   9.9145214e-02   1.1881970e-02   6.4729465e-01   8.8640862e-02  -3.5652682e-01   1.4612896e-01   5.5416462e-03
   3.9182104e+01   6.7450295e+01   9.9467725e-01   4.0406962e-01   1.5219247e+00   6.2790453e-01   6.2232766e-02   1.0016633e+00   6.0970855e-01   1.0220806e+00   3.4018435e-01   5.4821513e-02  -1.5782142e-01   6.2344271e-01   1.1279593e-01   1.7072156e-01   1.2804642e-01   4.6240438e-01  -6.8390705e-02
   3.9231644e+01   6.5430414e+01   1.1328410e+00   4.0470999e-01   1.7119543e+00   5.0562413e-01   7.2426119e-02   1.3277110e+00   5.8621410e-01   5.8378028e-01   4.6368493e-01  -6.5143725e-02  -7.1543552e-02  -2.2691370e-01   1.7803126e-02  -1.1018227e-01  -2.6825075e-01  -5.9545684e-02   8.9937369e-02
   4.1166189e+01   6.0862515e+01   1.0507317e+00   4.4355563e-01   1.3180547e+00   5.4694338e-01   8.3596071e-02   8.8415900e-01   8.1527317e-01   6.2587418e-01   4.7925698e-01  -3.2906044e-03   5.3882231e-02  -5.0413971e-01  -4.1857512e-01  -8.7357630e-02  -6.2023539e-01   1.2594054e+00   4.7119986e-01
   3.8791571e+01   5.9615485e+01   1.2159283e+00   3.9480098e-01   1.8162775e+00   5.5931563e-01   7.8222252e-02   1.2921028e+00   5.9133846e-01   5.7091063e-01   4.5145577e-01   1.5356826e-01  -1.0375100e-01   9.7359653e-02  -6.2148422e-01   2.8908928e-02   4.9169934e-01  -5.5920505e-01  -7.9504668e-01
   3.5714193e+01   7.1704688e+01   1.0887290e+00   4.5440644e-01   1.7073871e+00   5.2548739e-01   7.1580811e-02   9.9988876e-01   3.5461341e-01   4.8848990e-01   6.6528277e-01  -2.4941114e-02   6.6809753e-02  -2.3386679e-02   2.4670591e-01   1.3407889e-02  -4.1876506e-01  -1.1604279e-01  -1.5564620e+00
   3.7750737e+01   6.9546605e+01   1.2212613e+00   3.6155219e-01   1.3393243e+00   6.8278531e-01   7.8047206e-02   9.7949540e-01   3.7391688e-01   6.7685000e-01   8.6566270e-01   1.6483095e-01   9.6961332e-02  -5.0349581e-01  -6.8456170e-01  -7.7991248e-03   2.5404401e-01   5.3732070e-01  -2.5669137e-02
   4.1588533e+01   7.6620486e+01   1.1933037e+00   4.5418582e-01   1.7481445e+00   6.8807434e-01   6.9185288e-02   9.8556776e-01   5.4391436e-01   8.2882164e-01   9.0867552e-01   1.0218312e-01   1.2112953e-01   6.3800584e-01   1.2648253e-01  -8.2876104e-02  -1.4915690e-01  -1.0919391e+00   1.0532870e+00
   4.4821438e+01   7.2240877e+01   1.1716122e+00   3.8804051e-01   1.2889373e+00   6.1701748e-01   6.9839911e-02   1.1763640e+00   9.8364910e-01   4.0251497e-01   8.0635835e-01  -1.7203888e-01  -8.6831563e-02  -6.4553302e-01   3.5138943e-01   1.6422046e-01   6.8293858e-01  -6.0085867e-01   3.6443944e-01
   3.4663747e+01   7.4525878e+01   1.1005188e+00   4.2070878e-01   1.2936733e+00   6.2720653e-01   6.2001537e-02   9.6351356e-01   7.1959594e-01   7.6471628e-01   3.7844060e-01  -1.4005986e-01   1.0600929e-01   6.2806299e-02   2.4859379e-01   7.8446087e-02  -4.2372673e-02  -8.9437892e-01   2.6254778e-01
   3.8536588e+01   6.2040928e+01   1.2654658e+00   3.8374620e-01   1.7656268e+00   6.6893732e-01   6.2999471e-02   1.2989294e+00   6.0166223e-01   9.8975039e-01   8.7112413e-01  -8.5860580e-02   5.7028121e-02  -3.1339474e-02   3.2137362e-01  -1.1773971e-01  -3.4828049e-01  -2.7789136e-01  -6.2908062e-01
   4.3766208e+01   6.4297681e+01   1.1028248e+00   3.8258595e-01   1.6770736e+00   5.7878096e-01   7.1717606e-02   1.4115309e+00   6.6473789e-01   9.1109622e-01   5.6688882e-01   1.7477449e-02   1.4780265e-01  -6.6839018e-03  -3.0038307e-01  -8.7527264e-03   5.9965517e-01  -8.0186556e-01   8.9752794e-01
   3.9946422e+01   5.8351446e+01   1.0455606e+00   4.3625588e-01   1.5712770e+00   6.1978703e-01   8.6389363e-02   8.8630792e-01   8.9019985e-01   3.5380435e-01   5.3796351e-01   1.5016435e-01   6.1164945e-03  -4.8991767e-01   5.8387444e-01   8.0960520e-02   1.8699645e-01   5.8937341e-01   1.5618585e+00
   4.4656895e+01   6.0856310e+01   1.1051823e+00   3.8424869e-01   1.3015014e+00   6.7503390e-01   8.4623356e-02   1.4290206e+00   1.0238181e+00   8.8243119e-01   4.5784612e-01  -9.4274863e-02   4.0272258e-03  -5.2436014e-01  -4.0083437e-02   9.0865568e-02  -3.8152806e-01  -7.8678545e-01  -2.0532705e-01
   4.7970168e+01   7.0966932e+01   9.2021976e-01   4.8534585e-01   1.3189360e+00   6.8379651e-01   8.1866610e-02   1.1390645e+00   6.9547400e-01   5.5570954e-01   9.0641218e-01  -2.5309370e-02  -1.3222464e-01  -3.0638475e-01   2.7603447e-01  -5.1221703e-02  -4.6347979e-01   1.2025633e+00   8.1060952e-01
   3.7407431e+01   7.5768463e+01   1.0954341e+00   4.0043616e-01   1.6149602e+00   5.5169022e-01   7.1211170e-02   1.0838172e+00   4.2571727e-01   4.6479836e-01   5.5592807e-01   1.0919860e-01   1.6458690e-01   5.6916300e-01  -4.5363567e-01   9.9170266e-02   1.6884962e-01  -1.0301341e+00  -1.6152458e+00
   3.8778482e+01   6.6351278e+01   1.0283506e+00   3.5043334e-01   1.7604368e+00   6.0731919e-01   7.9317114e-02   1.1556224e+00   6.1238616e-01   9.7262672e-01   6.5814030e-01   1.3870930e-01  -2.3405563e-02   2.3460698e-01   3.1196206e-01   7.6229374e-02  -4.2632939e-01   3.8938018e-01  -1.0267200e+00
   4.3358993e+01   6.7966422e+01   9.7217407e-01   3.5767061e-01   1.3132248e+00   6.1348937e-01   6.3661612e-02   9.6897688e-01   6.6504734e-01   9.5157886e-01   8.7696783e-01  -1.4373772e-01   1.5123983e-01  -2.3333137e-01  -6.6920548e-01   5.5472794e-02  -1.0468020e-01   7.4932064e-01  -1.6357103e+00
   4.0572908e+01   7.4986137e+01   1.1596127e+00   3.9713860e-01   1.3649029e+00   5.8470891e-01   6.7901114e-02   1.0024716e+00   9.1772793e-01   5.8446444e-01   8.4264021e-01   1.3896888e-01  -1.1954771e-01   6.0971905e-01  -7.9108270e-02   5.8663528e-02   3.6744773e-01  -1.1630865e+00   2.3670493e-01
   3.5362571e+01   7.7176568e+01   1.0695273e+00   4.0689670e-01   1.7141793e+00   6.3605176e-01   8.2840480e-02   9.1307442e-01   6.3521996e-01   5.2386079e-01   4.6054381e-01   1.1169254e-01  -3.6651083e-02  -5.9597575e-01  -6.7008893e-01   1.0072790e-01   2.8431859e-01  -1.6365893e+00   8.1303578e-01
   3.5057057e+01   7.6853263e+01   9.8997969e-01   4.4797435e-01   1.7723783e+00   6.2793306e-01   8.2726549e-02   9.4824208e-01   6.0555229e-01   3.8854535e-01   6.8850768e-01   1.2203514e-01  -4.1949831e-02  -1.7319478e-01   3.8479916e-01   8.3156769e-02   5.1947017e-01   1.7880115e-01  -7.0328515e-02
   3.5294719e+01   7.4120666e+01   9.2164192e-01   4.7049055e-01   1.4860544e+00   6.8038783e-01   6.9732927e-02   1.4211899e+00   8.2473137e-01   8.0218310e-01   6.6875750e-01   2.4372868e-02   9.6811362e-02  -2.1616626e-01   3.1260285e-01   9.4216984e-02  -4.5952779e-01  -1.4815426e+00  -1.2453236e+00
   4.6032231e+01   7.1792772e+01   9.2946590e-01   4.4491955e-01   1.5026337e+00   5.5597613e-01   6.2600506e-02   1.0425274e+00   3.5508616e-01   8.4070339e-01   3.7789991e-01   1.5739864e-01   1.4524491e-01   2.2043933e-01  -5.6708916e-02   1.0543975e-01   5.5137479e-01  -1.5996808e+00   1.1787201e+00
   3.5151366e+01   5.9489735e+01   1.1383344e+00   3.9106719e-01   1.5615767e+00   5.8177541e-01   7.3410273e-02   1.0410522e+00   3.5575302e-01   5.6675882e-01   6.9635674e-01  -1.2138113e-01   7.5409387e-02   4.6600728e-01  -2.8731249e-01   1.8378923e-02  -2.8550588e-01   1.5511401e+00   1.7118341e+00
   4.3541688e+01   6.6780123e+01   1.2110166e+00   4.5467688e-01   1.5811968e+00   5.6963043e-01   6.1363537e-02   1.0945693e+00   9.2942237e-01   4.4227706e-01   8.9647838e-01   1.2583994e-01  -4.7414164e-02  -3.0448140e-02  -5.0397355e-01   1.5695595e-01  -6.7190646e-01   8.0913669e-02  -1.3846155e+00
   4.3109868e+01   6.4033920e+01   9.6629439e-01   4.1248703e-01   1.3243511e+00   5.4621326e-01   6.3061990e-02   1.4326587e+00   7.6456036e-01   8.4356648e-01   7.3719258e-01  -1.3022207e-01   2.4678876e-02  -5.1932833e-01   4.6288966e-01  -1.2591553e-01  -4.0558729e-01  -8.2188672e-01   1.1650181e-01
   3.5899886e+01   5.6897759e+01   1.0936500e+00   3.9302429e-01   1.2864810e+00   5.5142237e-01   7.2799759e-02   1.3110730e+00   5.3550507e-01   6.8442316e-01   7.7937556e-01   1.3234603e-01  -1.2065446e-01   2.6888065e-01   2.8028845e-01  -2.5526135e-02  -4.0147402e-02   9.3344525e-01   9.0753103e-01
   3.5261129e+01   7.6353214e+01   1.0494666e+00   4.5120137e-01   1.3052866e+00   6.9271618e-01   6.7868633e-02   1.1460026e+00   4.2704997e-01   1.0168341e+00   5.0919632e-01  -8.2312316e-02   4.6200793e-02   1.6140617e-01  -1.8067460e-01  -1.0250520e-01  -1.3108561e-01   5.5110023e-01   4.9674574e-01
   3.8840322e+01   7.5486364e+01   1.0486224e+00   4.8248699e-01   1.5291542e+00   6.7563356e-01   7.8251519e-02   1.4218005e+00   6.9782787e-01   8.2649063e-01   3.7715892e-01  -1.4197985e-01   1.0260882e-02  -3.9335569e-01   1.2282687e-01  -1.3044914e-01  -3.4214543e-01   1.4544705e+00  -8.2099732e-01
   3.8984744e+01   6.6788641e+01   1.1611845e+00   4.0013016e-01   1.6243566e+00   5.7640908e-01   7.0378030e-02   1.3357315e+00   6.8837485e-01   4.0919760e-01   5.5198431e-01   1.6824884e-02   1.0112135e-01  -6.2787342e-01   4.6919444e-01   1.0498179e-01  -2.9886310e-01   4.7237667e-01   2.4181193e-01
   4.4207044e+01   7.5833618e+01   1.1813698e+00   4.5133790e-01   1.7012124e+00   6.8824162e-01   6.1798728e-02   1.0506076e+00   8.1671496e-01   7.4668488e-01   7.9672666e-01   1.6185693e-01   2.6073116e-02  -3.0646251e-01  -5.3517901e-01   1.2453174e-01  -6.0036621e-01   2.8583475e-01   1.2808690e+00
   4.3428935e+01   5.6414528e+01   9.2883975e-01   4.5472131e-01   1.7131163e+00   6.9431988e-01   8.0763773e-02   1.1827388e+00   4.6550145e-01   7.8551048e-01   6.6999163e-01  -1.1581738e-01  -3.8591388e-02  -1.9684567e-01   2.2611511e-01   3.9043475e-02   2.7413683e-01  -2.0545345e-01   6.0453708e-01
   4.0339849e+01   7.2006280e+01   1.0707780e+00   4.3591025e-01   1.5399431e+00   5.1921891e-01   8.0770841e-02   1.2144907e+00   3.8182761e-01   9.4703074e-01   3.3195744e-01  -1.3530196e-01   4.9923737e-02  -2.1449849e-01   4.6267814e-01   4.8902642e-02  -4.2257543e-01   1.5944370e+00   5.5112575e-01
   4.1675900e+01   5.6364003e+01   1.1798923e+00   4.8717750e-01   1.7067775e+00   6.4828937e-01   6.1881728e-02   1.3714546e+00   6.5329979e-01   7.7284361e-01   9.0276252e-01   1.9095023e-02  -1.0139717e-02  -1.8164863e-01  -5.5081314e-01  -1.0294328e-02  -4.6279979e-01  -1.2990314e+00   4.7272353e-01
   3.4371280e+01   6.4087607e+01   1.2090855e+00   3.6354003e-01   1.3204861e+00   5.8300069e-01   7.8238076e-02   1.4213753e+00   8.0257124e-01   3.5546827e-01   3.4620646e-01  -2.6112422e-02   2.8453428e-02  -3.6034811e-01  -6.1613195e-01  -9.0607415e-02  -4.1922349e-01  -1.0667959e+00   6.5771529e-01
   4.3815276e+01   5.6744814e+01   1.2025256e+00   4.2608069e-01   1.2948850e+00   6.6430812e-01   7.6942438e-02   1.5168623e+00   1.0040883e+00   7.0751766e-01   2.7418519e-01   1.3335724e-01  -5.0381790e-02   8.2323259e-02  -5.1083141e-02  -9.5772879e-02  -3.6518746e-01   1.3815638e+00   1.6631443e-01
   3.4129174e+01   6.6059829e+01   1.1224361e+00   4.1226082e-01   1.5396999e+00   5.2519542e-01   7.2903854e-02   1.0715036e+00   7.8847862e-01   5.1219763e-01   7.4356839e-01  -8.1858976e-02   3.6961926e-02   4.0022636e-01  -4.2790803e-01  -8.1701757e-02  -2.1226802e-01  -1.4279886e+00   1.1340215e+00
   4.3077389e+01   6.1202023e+01   1.1080336e+00   4.7366849e-01   1.8088933e+00   6.3962571e-01   8.4802920e-02   1.4417748e+00   7.3327571e-01   9.3975841e-01   3.6455826e-01  -5.0423818e-02  -5.3127724e-02  -3.6479712e-01  -8.1923721e-02   5.3931156e-02  -6.5923005e-01   8.7806519e-01   2.8807915e-01
   3.6796449e+01   7.5633545e+01   1.0606708e+00   4.3958529e-01   1.7786016e+00   5.8696268e-01   6.7375637e-02   1.0383201e+00   4.8253155e-01   8.8664135e-01   8.7746432e-01   3.2934602e-02  -3.4759690e-02   2.7177020e-01   6.3590721e-01   1.6885385e-02  -1.0529462e-01  -1.3099562e+00   4.9562977e-01
   3.9145678e+01   6.4492598e+01   1.1156596e+00   3.7244338e-01   1.3071846e+00   6.4799200e-01   8.6104394e-02   9.7277417e-01   6.1546529e-01   4.1640085e-01   5.6208361e-01  -2.3723225e-02   1.5561003e-01   2.5499352e-01  -4.4063615e-01   8.4917259e-04  -3.1975380e-01  -1.4361381e+00  -9.1960637e-01
   4.2420475e+01   5.4643546e+01   9.1276642e-01   4.2284912e-01   1.3744216e+00   6.6570861e-01   6.1109387e-02   8.9991294e-01   8.8647360e-01   8.5827647e-01   4.5901740e-01  -1.6854075e-01   8.8076880e-02  -2.7965249e-01  -3.4309380e-01   5.7107763e-02  -1.1620625e-01   7.4971713e-01   1.3239191e+00
   3.8064509e+01   7.0144793e+01   9.0708303e-01   3.5685456e-01   1.5143933e+00   5.4594804e-01   8.3511592e-02   1.4699463e+00   6.8695543e-01   5.4392108e-01   4.4558189e-01  -3.5364139e-03   1.3112711e-02   1.8382294e-02   9.8574220e-02   3.7453105e-02  -6.5710271e-01  -1.5863815e+00  -1.4808199e+00
   4.2494066e+01   6.7998860e+01   1.2088673e+00   4.5835562e-01   1.4242572e+00   5.1515146e-01   7.7085725e-02   1.3440641e+00   5.9326375e-01   4.9120146e-01   4.0292516e-01   9.3154135e-02   4.8278601e-03   6.5637970e-01  -3.4785495e-01  -3.4850270e-02  -3.9207730e-01  -7.6639386e-01  -1.3915924e+00
   4.6938674e+01   5.7549131e+01   1.1699932e+00   4.0243555e-01   1.4644826e+00   5.5709415e-01   6.2615884e-02   1.3777828e+00   6.5750704e-01   6.5549289e-01   4.3385057e-01  -6.1535991e-02   1.4917355e-01   4.0829503e-01   6.8865176e-01   1.0803506e-03  -6.4933275e-01   2.8394334e-01  -4.9709417e-02
   3.4310421e+01   5.8828155e+01   1.0791810e+00   4.6933362e-01   1.2957616e+00   5.3829189e-01   7.9478450e-02   9.1479111e-01   3.6836262e-01   5.5398392e-01   4.5787618e-01  -1.4533800e-01  -1.0905995e-01   4.9680930e-01   2.1680048e-01  -4.2050334e-02  -3.1954092e-01   1.1296904e+00   1.3116766e+00
   4.0076454e+01   7.5115489e+01   1.0568698e+00   4.6538814e-01   1.3836529e+00   5.0811912e-01   8.4415299e-02   8.8417789e-01   8.8369793e-01   7.6936781e-01   3.0013893e-01   3.0442708e-02  -1.1752199e-01  -2.6790591e-01   4.8924446e-01  -5.9630603e-02  -6.7440038e-01  -8.3637747e-01  -1.3094910e+00
   3.8213140e+01   7.1432791e+01   1.2223807e+00   3.9380781e-01   1.3268059e+00   6.2949526e-01   7.0677282e-02   1.1298415e+00   4.2519555e-01   6.7128277e-01   5.9941606e-01  -1.9447892e-03   3.8752570e-02   2.1064849e-01   6.3539008e-01   2.5709353e-03   3.9345863e-01   1.5370334e+00  -6.6912493e-01
   4.3164642e+01   7.1340099e+01   1.2659389e+00   4.3668083e-01   1.6734723e+00   6.2963988e-01   7.6524469e-02   1.5385537e+00   9.3603840e-01   4.0788369e-01   5.2685989e-01  -3.7744087e-02  -3.6055176e-02  -3.2566993e-02  -3.7074663e-01  -8.1225471e-03   2.8541611e-01  -2.9645502e-01   1.8981198e-02
   4.7890787e+01   7.3259461e+01   1.2221773e+00   4.7308328e-01   1.4261929e+00   5.9766202e-01   6.6733836e-02   1.4959596e+00   9.9217768e-01   5.0261779e-01   3.0919146e-01   1.5148813e-01   2.1511214e-02   3.9318801e-01   2.7525538e-01  -1.0051724e-01   4.1515811e-01   6.4279335e-01  -8.9376639e-01
   3.9121634e+01   6.0420371e+01   1.2122690e+00   3.8333104e-01   1.6354116e+00   5.2394178e-01   8.4034793e-02   1.0241863e+00   5.4293183e-01   9.3167807e-01   5.2997658e-01  -1.7398555e-02   4.6422458e-02  -3.7062811e-01   3.4308179e-01   5.3182170e-02   5.6180689e-01   1.5710101e+00   3.6736766e-01
   4.4939231e+01   7.2438257e+01   1.0307347e+00   4.3662211e-01   1.3615249e+00   5.4810691e-01   6.3992113e-02   1.0306124e+00   8.1257290e-01   4.7315533e-01   3.9327028e-01  -5.4168490e-02   9.2322796e-02  -1.4745709e-02   2.7426528e-01  -1.3723972e-01   2.9824552e-02  -1.6430510e+00   1.1189353e+00
   4.7144369e+01   6.5610388e+01   1.2145007e+00   3.5780450e-01   1.6523034e+00   5.7031776e-01   6.1878937e-02   1.5309306e+00   6.7675837e-01   5.0448496e-01   6.8485057e-01  -1.5032613e-01  -3.9480593e-02   2.8229755e-01  -2.1631941e-01   1.5267442e-01   3.1039890e-01  -7.2513598e-01   4.3566375e-01
   4.2522136e+01   5.8505180e+01   1.1505904e+00   3.6531414e-01   1.7388864e+00   5.5572724e-01   7.6882580e-02   9.2959600e-01   8.3050733e-01   9.0297862e-01   8.6391223e-01  -7.6732170e-02   7.3199110e-02   4.2856570e-02   5.2818546e-01  -1.1449504e-01   3.7492748e-01  -6.7501187e-01  -1.6445972e+00
   3.7091149e+01   5.4686013e+01   9.1067840e-01   4.1856605e-01   1.7723893e+00   6.3285932e-01   6.8598533e-02   9.4819447e-01   7.5015601e-01   5.4377552e-01   2.5850786e-01   4.6163672e-02   1.6222909e-01   1.6175408e-01  -6.2886503e-01  -1.5106209e-01  -1.6932733e-01  -1.4545456e+00   6.1452272e-01
   4.4175097e+01   6.6955706e+01   1.1993896e+00   4.0351031e-01   1.5071640e+00   5.8802029e-01   6.2295598e-02   1.0865050e+00   7.7549258e-01   4.3084700e-01   6.0842261e-01  -1.1246097e-01  -1.4178740e-01   3.7665517e-01  -5.3578280e-01  -6.4071259e-02   7.9143187e-02  -1.1137530e+00   1.4785388e+00
   4.7085463e+01   6.5111976e+01   1.1479991e+00   4.7873674e-01   1.5032016e+00   5.7874436e-01   7.2936432e-02   1.0348802e+00   6.4740030e-01   8.6279368e-01   2.9562483e-01  -1.0698680e-01  -4.3651128e-03  -5.4005747e-01   3.9117870e-01  -5.0083671e-02   3.6174728e-01  -3.1563782e-01   1.6542833e+00
   3.4184013e+01   6.5437667e+01   1.0507546e+00   4.0015463e-01   1.2989199e+00   6.2049235e-01   6.2396870e-02   9.5128368e-01   8.0657219e-01   7.6115970e-01   4.9688396e-01   1.8337283e-02  -1.8115154e-02  -3.6661307e-01  -4.8418655e-01  -1.4311686e-01   4.1063986e-01  -1.4798352e+00  -1.6619109e+00
   4.7668057e+01   6.1956094e+01   1.1533590e+00   3.5863624e-01   1.7474311e+00   5.5565391e-01   8.4184421e-02   1.1669155e+00   6.8851948e-01   6.8671505e-01   4.3729957e-01   5.9265925e-03  -6.1889275e-02   2.5582697e-01   6.4429680e-01  -8.1132550e-02  -3.0731607e-01  -1.6882320e-01   7.0928964e-01
   3.5751200e+01   7.1098329e+01   1.0803610e+00   3.5776019e-01   1.6062330e+00   6.8988288e-01   6.5588246e-02   8.5452039e-01   5.5250505e-01   8.6232887e-01   8.7830959e-01   8.2931242e-03  -1.0901185e-01  -3.3379485e-01  -9.1752789e-03   1.3340065e-01  -8.4067543e-02  -1.3292995e+00   1.5659188e+00
   3.6461196e+01   6.9495871e+01   1.2537731e+00   4.7987545e-01   1.3048288e+00   6.5417169e-01   8.1848111e-02   1.2646071e+00   7.4899357e-01   7.4801660e-01   4.6043980e-01   1.2318771e-01   1.0638808e-02  -1.5429391e-03   3.9548818e-01  -1.4468390e-01  -2.0705493e-01   1.0080109e+00  -1.0909134e+00
   3.5209930e+01   7.4262711e+01   1.2011409e+00   4.3527167e-01   1.7738595e+00   5.3176948e-01   6.2286296e-02   1.4609196e+00   6.7845061e-01   3.7834647e-01   3.3681692e-01   3.6279516e-02   6.2570464e-02  -3.5398278e-01   2.0758810e-02   8.3769986e-02   5.1406175e-01  -1.4540521e+00  -9.9568046e-01
   3.5898359e+01   6.5180257e+01   1.2370988e+00   4.2033113e-01   1.3933479e+00   5.4970132e-01   6.9291830e-02   9.1804397e-01   4.9039947e-01   7.0175761e-01   8.3048265e-01   7.3192629e-02  -1.2790507e-02   3.7648100e-01  -2.7034332e-02   6.8912451e-02   6.6328202e-01   1.5884816e+00   1.2902142e+00
   3.6909604e+01   6.8707932e+01   1.2413946e+00   4.1131591e-01   1.5694852e+00   4.9948075e-01   8.2605706e-02   1.1240695e+00   6.7849707e-01   7.6343552e-01   6.2382191e-01   7.4295588e-02   5.1340133e-03   5.3044454e-01  -1.0769972e-01  -5.1695638e-02  -2.9394631e-01   2.4497649e-01   1.1657091e+00
   4.4732607e+01   6.2299215e+01   1.2691697e+00   4.5673324e-01   1.3503992e+00   5.3338127e-01   8.4268972e-02   1.3274077e+00   8.0236257e-01   5.0786711e-01   4.5156438e-01  -1.4617047e-01  -1.3695266e-01   3.6182527e-01   2.0156476e-01  -6.4687545e-02  -5.6983288e-01  -1.6858664e+00  -1.7209461e+00
   4.2806029e+01   6.6386160e+01   9.2800801e-01   3.5783416e-01   1.6671068e+00   5.0030984e-01   6.7544809e-02   8.5423116e-01   4.4521486e-01   4.4606253e-01   8.2024458e-01   9.3979780e-02   1.2894900e-02   1.3542784e-01   3.4398501e-01   3.8285650e-02   4.0821142e-01   8.2162208e-01  -1.5144661e+00
   4.3793213e+01   7.5666191e+01   1.1617839e+00   4.3129092e-01   1.6590149e+00   5.0460296e-01   8.0721298e-02   1.4270117e+00   4.0217737e-01   9.8322356e-01   5.5227989e-01   1.3517788e-01   3.8066342e-02  -5.3478060e-01   6.7715537e-01  -3.8053765e-03   7.1635181e-02   6.1855584e-01  -2.8989469e-01
   4.3745010e+01   6.1316580e+01   1.0349775e+00   3.9176954e-01   1.7009438e+00   6.7797652e-01   8.0848313e-02   1.2357581e+00   5.4490576e-01   6.0534851e-01   9.0509362e-01  -8.0852120e-02   8.9728877e-02  -3.6851687e-01   6.4971650e-01  -1.5589376e-01   3.8427670e-01  -6.9922452e-01  -1.0556159e+00
   3.5573839e+01   5.7383226e+01   9.9150233e-01   4.8215535e-01   1.4739502e+00   6.7529446e-01   6.7726620e-02   1.2224139e+00   4.9024577e-01   4.5266917e-01   2.9538674e-01  -8.5809989e-02   9.3172170e-02  -2.4774336e-01  -2.6507454e-01   1.4643454e-01   5.1447361e-01   4.6284496e-01   6.2234988e-01
   4.8075480e+01   5.5107361e+01   9.2856455e-01   4.6976606e-01   1.6947021e+00   5.7098371e-01   8.5283406e-02   1.0575617e+00   8.6430703e-01   9.7554167e-01   8.5199227e-01  -1.2481129e-01   4.0349871e-02  -5.3525746e-01  -5.6882258e-01  -1.5851075e-01   5.4404602e-01  -1.3440880e+00   6.0943747e-02
   3.8182995e+01   7.3935075e+01   1.1249311e+00   3.8346886e-01   1.4166705e+00   5.8771751e-01   6.2930234e-02   9.5518733e-01   6.0036179e-01   4.3845329e-01   3.7157176e-01  -1.2612758e-01  -1.0740214e-01  -2.1106688e-01  -1.6072233e-01  -1.6172813e-01  -1.9793757e-01   8.8654376e-01  -8.2872083e-01
   3.7610242e+01   6.7874524e+01   1.0992126e+00   3.4516403e-01   1.7901214e+00   6.7471565e-01   7.3293068e-02   1.0662821e+00   8.8279682e-01   8.1263260e-01   8.5755856e-01  -5.0283062e-02  -1.0181243e-01  -5.0224506e-01   1.3027399e-01  -8.5265211e-02   4.6150730e-01  -2.2346008e-01  -7.6879112e-01
   3.6004522e+01   6.7874148e+01   1.0524211e+00   4.4749285e-01   1.7046750e+00   7.0320431e-01   7.0541259e-02   9.6448526e-01   1.0109749e+00   8.0958934e-01   8.8363721e-01   1.1737715e-01  -3.6988690e-02  -2.4108331e-01   9.2288693e-03   1.5872590e-01   3.7848513e-01   5.6940881e-01  -1.3927851e+00
   4.2215425e+01   6.8685633e+01   1.1961189e+00   4.6765659e-01   1.7312437e+00   5.9812816e-01   6.9515110e-02   1.1582080e+00   9.1548065e-01   6.8492904e-01   8.6562872e-01  -1.1510318e-01  -1.4796791e-01   5.8676735e-01  -1.5194135e-01   7.8583422e-02   4.4663783e-01   1.4298166e+00   1.0718947e+00
   4.5776177e+01   6.9634415e+01   1.2247195e+00   3.9040795e-01   1.6421300e+00   5.1003749e-01   6.2556950e-02   8.7698947e-01   8.6748814e-01   3.9236568e-01   6.7089899e-01  -1.4087369e-01  -1.0065935e-01  -9.4533095e-02  -6.6872431e-01   7.9299944e-02  -5.2542639e-01  -4.0382175e-01   1.6440845e+00
   4.7708718e+01   6.1517069e+01   1.0302841e+00   3.6360128e-01   1.5357947e+00   5.6085443e-01   8.1856191e-02   1.1191860e+00   4.6462397e-01   8.1518342e-01   8.2540892e-01  -2.6852314e-02   2.7173359e-02  -2.7069605e-01   5.7525825e-01   1.0662792e-01  -3.4319345e-02   1.2133419e+00  -4.3005626e-01
   4.5494878e+01   5.5954914e+01   1.2458293e+00   4.0739619e-01   1.6931019e+00   5.4011796e-01   8.3668424e-02   9.6607507e-01   7.5047970e-01   8.9047805e-01   4.1173414e-01   3.0931390e-03   9.5098571e-02   4.9525014e-01   5.6329160e-01  -1.8640875e-02  -3.9129798e-01  -1.3937644e+00  -1.5444681e+00
   4.1038091e+01   6.5568017e+01   1.1019099e+00   4.2501470e-01   1.5153694e+00   5.8868372e-01   8.0198141e-02   1.2278148e+00   5.8607943e-01   5.6717709e-01   7.7372845e-01   8.1142207e-02   8.2489374e-03  -4.1335589e-01  -2.8824570e-01   1.5051686e-01  -6.7807257e-01   7.1383704e-01   1.3733947e+00
   3.9769390e+01   7.2443551e+01   1.2350469e+00   4.6631678e-01   1.5350220e+00   6.7621479e-01   7.6207651e-02   9.1062804e-01   7.0260174e-01   6.6555937e-01   5.0575783e-01  -5.4451572e-02  -3.9145556e-02  -2.4148149e-01  -4.0508880e-01  -1.7026937e-01   6.6975263e-01   1.1594007e+00  -3.5232339e-01
   4.4456006e+01   7.4054334e+01   9.4886260e-01   4.5936300e-01   1.4991924e+00   6.1596637e-01   7.9589213e-02   1.4582075e+00   6.8150636e-01   6.8066642e-01   4.0217223e-01  -1.3220336e-01   2.5645714e-02   5.3295533e-01   4.7860734e-01  -1.2646945e-01   4.2459294e-01  -1.1923657e+00   2.6674672e-03
   3.4988837e+01   6.4029414e+01   9.4705882e-01   3.5893567e-01   1.3283196e+00   5.5460069e-01   6.5261960e-02   1.3090853e+00   4.2754403e-01   7.1089292e-01   6.1909312e-01  -1.1060867e-01  -1.5120023e-02  -5.6659740e-01   5.6839775e-01  -4.7557988e-02  -5.1398285e-01   9.8689434e-01   1.6052496e+00
   3.8470542e+01   6.1946203e+01   9.1316554e-01   4.7398661e-01   1.2878016e+00   5.0971171e-01   7.5580230e-02   1.2120618e+00   6.2436894e-01   6.2181826e-01   8.8417528e-01  -9.1354622e-02   1.5939119e-01  -2.7701939e-01  -4.0020551e-01   1.2355151e-01   2.5619926e-01  -4.0082666e-01   3.3077630e-01
   4.5952460e+01   7.6156593e+01   1.1462916e+00   4.0162924e-01   1.3624287e+00   5.9732890e-01   6.8854525e-02   9.7673947e-01   9.0189625e-01   3.9411473e-01   8.2217639e-01   1.4327929e-01   1.1491940e-01   4.0660690e-01  -4.0085336e-01   1.6397878e-01  -1.3208809e-01  -7.1446287e-01  -1.4336388e+00
   4.8056040e+01   6.4676641e+01   9.8966545e-01   3.6383169e-01   1.5005148e+00   6.9397600e-01   7.6137474e-02   1.3289371e+00   8.5508345e-01   4.2876390e-01   6.9295034e-01   1.0224929e-01  -4.8313916e-02   3.6496341e-01   5.1654947e-01  -8.2523072e-02   8.2486618e-02  -1.4043441e-01  -2.7279155e-02
   3.4441641e+01   6.5351550e+01   1.2483299e+00   3.9483307e-01   1.3340256e+00   6.9554043e-01   8.4577424e-02   1.1598214e+00   5.5499689e-01   4.9090948e-01   8.6494581e-01   1.4432924e-01  -1.1325180e-01   4.3599588e-01  -4.7561065e-01   8.0094977e-02   1.6331088e-01  -1.5199901e+00  -2.9408937e-01
   4.1151437e+01   5.9768887e+01   1.0329842e+00   3.8008681e-01   1.6067309e+00   5.4783812e-01   7.2469960e-02   1.4599034e+00   6.8189554e-01   7.2475914e-01   9.2964308e-01  -6.1359887e-02   4.1276329e-03   6.3996183e-01  -6.3665307e-01  -1.1745358e-01   4.0190078e-01  -1.0910140e+00   1.6832845e+00
   4.2250508e+01   5.8072478e+01   1.2019056e+00   4.3354415e-01   1.4171109e+00   6.2820023e-01   8.4157010e-02   1.3294964e+00   7.8961984e-01   4.1783674e-01   7.0810073e-01   2.4597498e-02   1.1094484e-01   2.5383009e-01  -8.3044354e-02  -1.6897486e-01  -2.4416205e-01  -7.0629015e-01   1.6978304e+00
   4.1554435e+01   6.2152009e+01   9.3897222e-01   4.3231563e-01   1.4772306e+00   6.0467181e-01   7.9672491e-02   1.2206044e+00   4.5295732e-01   6.6667362e-01   8.5513995e-01   1.2973869e-01  -7.0574664e-02  -5.5002170e-01   2.4194154e-01  -7.6515413e-03  -4.7553463e-01  -1.6065800e+00   1.2036714e+00
   4.6296070e+01   6.0173403e+01   1.1090693e+00   4.5852036e-01   1.5107026e+00   5.0170196e-01   6.8505525e-02   1.1455061e+00   6.1130807e-01   9.5463472e-01   6.8598816e-01   1.6345316e-02   9.9061290e-02  -8.8697810e-03   5.7579166e-01   1.8617386e-02  -3.0751785e-01   5.9042562e-01   1.3852468e+00
   4.4774910e+01   5.5621589e+01   1.1343149e+00   3.5517934e-01   1.3724793e+00   5.0568587e-01   7.5813144e-02   1.2335453e+00   5.8544373e-01   4.4309504e-01   7.5649744e-01   7.4771841e-02  -5.9912410e-03  -4.4520453e-01   1.6522326e-01  -1.5756832e-01   6.8202667e-01  -4.0567428e-01   1.5844744e-01
   4.0877918e+01   5.4738530e+01   9.3442258e-01   4.4328583e-01   1.4492860e+00   5.4507583e-01   7.9387628e-02   1.4837518e+00   4.0057804e-01   5.2469302e-01   7.5154851e-01   1.6168448e-01   1.4386326e-01  -2.5068096e-01  -6.3299518e-01   1.7172835e-01   3.5177488e-01   1.5979474e+00   7.8605554e-01
   4.6387196e+01   5.6227993e+01   1.2361474e+00   3.9235342e-01   1.3072462e+00   6.3388763e-01   8.4782695e-02   1.2885336e+00   9.1901628e-01   6.4454554e-01   5.7095695e-01  -1.5385319e-01   5.2676621e-02  -4.2883261e-01   4.2177199e-01  -1.4392481e-01  -1.1834653e-01  -9.9880385e-01   1.5972440e+00
   3.4680726e+01   6.3976198e+01   9.7589986e-01   3.4831300e-01   1.5404843e+00   6.9788778e-01   7.1455334e-02   1.2489579e+00   4.1002657e-01   8.8700453e-01   8.9852947e-01   1.7198731e-01   1.2809716e-01   3.6041700e-01  -2.0010930e-01   1.5773295e-01   6.1394938e-01   6.8674360e-01  -1.5353065e+00
   4.1767514e+01   5.8716190e+01   1.2128438e+00   4.5449830e-01   1.8039682e+00   6.2577299e-01   7.2955288e-02   9.3737849e-01   1.0374476e+00   4.3954322e-01   4.2580570e-01   1.5376441e-01  -5.3733740e-02  -6.6037960e-01  -7.1156818e-02  -1.4301031e-01  -5.1867244e-01  -1.6035379e+00  -1.5356533e+00
   4.1842247e+01   6.1288230e+01   9.0017563e-01   4.0289197e-01   1.8095156e+00   6.7471219e-01   7.5288291e-02   1.4887426e+00   5.7555332e-01   8.7347739e-01   7.5325043e-01  -1.2999654e-01   1.7415056e-02  -3.8705510e-01  -2.7862014e-01   1.5486449e-01  -2.9423683e-01  -8.5758146e-01  -1.6540176e+00
   4.7022894e+01   6.3849437e+01   9.3755797e-01   3.4532811e-01   1.3684466e+00   6.3373842e-01   7.6473569e-02   1.4814153e+00   5.8292284e-01   1.0445795e+00   3.9530307e-01  -8.7567221e-02  -9.7881657e-02   6.7099181e-02   2.2912034e-01  -9.5469184e-02   1.1048530e-01   1.0791571e+00   1.3255067e+00
   3.9597534e+01   7.7183051e+01   8.9510318e-01   3.8192426e-01   1.7035341e+00   5.4432028e-01   8.2769068e-02   8.6801853e-01   7.8304185e-01   8.3568162e-01   7.1475287e-01   8.1736733e-02  -1.6364463e-01   3.7464515e-01   1.0394388e-01   6.8743464e-02   2.8902256e-01   1.3042909e-01  -1.6159152e-01
   4.6902327e+01   6.6634708e+01   1.1495592e+00   4.0483482e-01   1.4840214e+00   6.5912621e-01   7.8272807e-02   9.1005036e-01   6.8313986e-01   6.1067142e-01   9.1890998e-01  -4.7266349e-02   1.0446464e-01  -3.8399275e-01  -5.8262306e-01  -1.7268279e-02   2.7371958e-01   8.8716522e-01  -5.1054500e-02
   4.2028174e+01   6.1719515e+01   9.3102723e-01   3.6361831e-01   1.5701026e+00   6.4066148e-01   7.1235037e-02   1.3172324e+00   6.9021704e-01   7.4650654e-01   3.3027553e-01   6.0987455e-02  -3.3110960e-03   5.6651534e-01  -2.9534154e-01   1.1726521e-01   6.4596653e-01   4.8288952e-01   6.7422834e-01
   3.7208793e+01   6.9302520e+01   1.2563443e+00   4.8070777e-01   1.4506942e+00   6.4135612e-01   8.6178634e-02   9.7890920e-01   6.8123571e-01   5.1474066e-01   8.3593021e-01  -1.0262433e-01  -3.7659299e-02  -1.1104048e-01   1.7608495e-01  -1.5544793e-01  -1.2232111e-01   1.6784808e-01   9.4413037e-01
   4.0274491e+01   7.4834177e+01   1.2393830e+00   4.7892928e-01   1.5286077e+00   5.7358475e-01   8.5030816e-02   1.1730415e+00   5.2116627e-01   5.8712306e-01   9.1219415e-01  -8.6421680e-02   1.4985487e-01   6.0587568e-01   5.1840673e-01  -3.0336733e-02   6.2678335e-02   1.1176103e-01   6.0904606e-01
   3.7412603e+01   5.4948466e+01   1.0560752e+00   4.7964181e-01   1.4475283e+00   6.1795164e-01   7.8344047e-02   1.0363816e+00   6.5317906e-01   3.5513248e-01   2.5717200e-01   6.0859716e-02  -1.1963823e-01   5.6139548e-01   1.5101264e-01  -7.1663672e-02   2.1274398e-01  -1.7253905e+00   3.4422569e-02
   4.1302206e+01   6.4050843e+01   1.2190140e+00   4.7242836e-01   1.3190978e+00   5.7833393e-01   7.2352056e-02   1.1055201e+00   1.0404184e+00   8.7514205e-01   8.2789120e-01  -5.3126912e-02   1.3695365e-01  -7.4765170e-02  -2.9141651e-01  -1.0985598e-01   4.1355017e-01   1.0271439e+00   9.2245051e-01
   4.2900354e+01   6.2240118e+01   1.1691590e+00   4.2919306e-01   1.5361568e+00   5.2850324e-01   6.8746451e-02   1.2850030e+00   7.2721135e-01   8.0291426e-01   5.0953936e-01  -1.1810170e-02  -1.5433295e-01  -5.3890724e-02   3.9576075e-01  -4.4065152e-03  -6.2596425e-01  -1.1608280e+00  -4.5792727e-01
   3.5415649e+01   7.0367420e+01   1.1954335e+00   3.7938713e-01   1.7288226e+00   6.3717925e-01   7.9494622e-02   1.5197069e+00   8.1022053e-01   6.4881385e-01   2.8879004e-01   1.5646866e-01   1.6456577e-01  -5.9996126e-01  -2.6622692e-01   1.6881537e-01   1.2199374e-01   6.0822500e-01   2.2732876e-01
   3.7387668e+01   5.5915434e+01   1.2562725e+00   3.8933956e-01   1.6259223e+00   6.0713869e-01   8.1741038e-02   1.0739833e+00   9.8427636e-01   9.3423999e-01   5.2001303e-01   1.5628262e-01  -2.6192509e-02   2.6427433e-01   5.4277836e-01   6.4639708e-02   6.1027439e-01  -8.2850702e-01  -4.0354186e-01
   4.6534156e+01   6.6166476e+01   1.2453423e+00   3.7523859e-01   1.3916635e+00   6.1129008e-01   7.3582670e-02   1.5236215e+00   9.4326134e-01   6.1290030e-01   8.2356967e-01  -8.3191777e-03   1.7915297e-02   2.7214497e-01  -4.2946257e-01   5.1298821e-02  -2.9525630e-01   2.0455132e-01  -2.1387037e-01
   4.6279788e+01   5.8843204e+01   1.1856626e+00   4.5419596e-01   1.8088994e+00   5.4883289e-01   6.8092913e-02   1.4772279e+00   5.6951299e-01   9.4306428e-01   3.9736704e-01   1.1551950e-01  -4.5202743e-02   3.7613159e-01   4.3929019e-01  -4.6918923e-02   2.0229704e-01  -1.5329301e+00   1.5448886e+00
   3.4842929e+01   6.8483224e+01   1.2166344e+00   4.3358512e-01   1.4912069e+00   6.4088481e-01   6.4672586e-02   8.7496612e-01   7.0242151e-01   9.1569447e-01   2.8517705e-01  -2.8356506e-02  -2.3276844e-02  -1.1205464e-01   4.5216440e-01   1.7358687e-02  -3.3981366e-01   1.3900544e+00   6.9786364e-02
   3.5728891e+01   5.9303460e+01   1.1558657e+00   3.6190133e-01   1.5985534e+00   5.9044985e-01   7.5056597e-02   1.0633852e+00   7.7347783e-01   7.6065524e-01   3.3832620e-01   3.5448705e-02  -1.0002914e-02   5.1671778e-01   7.2888851e-02   1.3700890e-01   5.1353364e-01   5.9053089e-02  -2.9761213e-01
   3.9659017e+01   6.8336067e+01   1.2295994e+00   3.6436872e-01   1.4322531e+00   6.6041373e-01   8.6378542e-02   1.1059155e+00   9.9690204e-01   3.5783625e-01   8.4833766e-01  -1.5368910e-02  -5.3599681e-02   3.6824594e-01   6.6381035e-01   1.3032657e-01   6.3315832e-01   8.7027252e-01  -2.5177412e-01
   4.1952511e+01   6.6361915e+01   9.3233075e-01   3.9855603e-01   1.6032826e+00   5.9613575e-01   7.1631516e-02   1.3017962e+00   5.2663598e-01   1.0449555e+00   7.8944059e-01   2.7646766e-02   1.5428851e-01   2.5396722e-01   3.3474972e-01  -7.8815477e-02   6.6640954e-01   1.5779542e-01  -1.0575046e+00
   3.7037407e+01   6.1746588e+01   1.1956898e+00   3.4963172e-01   1.2938291e+00   6.8471525e-01   6.7365569e-02   1.2299302e+00   8.1122161e-01   9.7718718e-01   6.9645175e-01  -5.2617510e-02  -6.7128783e-02  -5.1692613e-01  -1.6353320e-01   1.0211303e-01   6.6985889e-01  -8.8786084e-01  -3.5665193e-01
   3.9981941e+01   7.0798099e+01   9.9801114e-01   4.3544329e-01   1.6953620e+00   4.9980020e-01   8.4086632e-02   1.2269814e+00   5.0393915e-01   4.0702538e-01   4.5188165e-01  -4.1867313e-02  -1.0483660e-01   1.8522925e-01   9.5466042e-02   4.1314910e-02  -5.8430958e-01   1.1027392e+00   1.6370087e+00
   4.6615357e+01   7.0859501e+01   9.2434297e-01   4.6904088e-01   1.3354241e+00   6.8312351e-01   6.3785803e-02   1.1495500e+00   6.2603219e-01   9.9608563e-01   2.6792021e-01  -5.1706282e-02  -7.4339093e-02  -5.8238631e-01   4.9158786e-01  -1.1977483e-02  -5.1716224e-01   1.4050819e+00  -1.3966692e+00
   3.6036054e+01   6.9716224e+01   9.7765028e-01   4.7955254e-01   1.3027496e+00   6.1393449e-01   7.2570841e-02   1.4266055e+00   9.0991729e-01   5.7052892e-01   3.4834887e-01   9.7396110e-02  -5.3047190e-02  -3.2363782e-01  -1.2292283e-01   1.2747614e-01  -2.4070897e-01   1.4568003e-01  -6.6634577e-01
   3.8771289e+01   7.2930062e+01   1.2186600e+00   4.8316122e-01   1.5390461e+00   5.1524583e-01   7.2680158e-02   1.0267559e+00   3.5667555e-01   4.5087469e-01   8.5682943e-01  -1.6648401e-01   1.0678970e-01   1.3102832e-01  -6.4210735e-01  -3.5517901e-02   5.3969403e-01  -1.6495334e-01  -5.9375085e-01
   3.4653578e+01   7.6184139e+01   1.1623162e+00   4.7991530e-01   1.6013000e+00   6.3243865e-01   8.3086277e-02   1.1147947e+00   5.6777656e-01   5.5876534e-01   7.0457935e-01   3.6207834e-02   4.2838751e-02   4.2475683e-01  -2.2235162e-01  -5.1097146e-03  -5.7156695e-01  -3.3404346e-01   7.8072299e-01
   3.6142295e+01   7.1310509e+01   1.2653313e+00   4.7507102e-01   1.4274853e+00   6.6847258e-01   7.0072641e-02   9.6109586e-01   5.9852731e-01   7.1818376e-01   6.2446597e-01  -6.7051441e-02   1.4563381e-01  -2.4482181e-01   7.9569445e-02  -1.1549606e-01   6.6909012e-01  -1.6128132e+00  -6.9663557e-01
   4.0371207e+01   7.3562963e+01   9.1852085e-01   4.6128221e-01   1.4347837e+00   6.0997361e-01   8.2774446e-02   1.1666799e+00   7.0347706e-01   8.3269931e-01   4.5239323e-01  -2.2075084e-02  -7.7925211e-02  -6.7059125e-03   6.3123524e-01  -1.2145578e-01  -1.8550733e-02  -2.6437388e-01  -2.2977545e-01
   4.6251127e+01   6.9048287e+01   1.0638044e+00   3.6012770e-01   1.6568745e+00   5.3480132e-01   6.2173937e-02   1.0068771e+00   8.4004363e-01   5.4566158e-01   8.1344837e-01  -1.0954859e-01   8.2451022e-02   5.6610035e-01  -6.3485384e-01   3.7619250e-02  -3.1309652e-01  -7.7904835e-03  -9.3069180e-01
   4.5185039e+01   6.7942714e+01   1.1523261e+00   3.5498839e-01   1.4776973e+00   6.3941657e-01   8.1410787e-02   1.5307227e+00   1.0111923e+00   4.7384339e-01   6.8087395e-01   1.8855366e-02  -3.7524977e-02   3.9151268e-01  -3.0165750e-01   7.7391223e-02   6.7596310e-01  -2.3917961e-01   1.4154326e-01
   4.0991919e+01   6.9460077e+01   1.2422070e+00   3.7453382e-01   1.4650252e+00   6.2086198e-01   7.8336937e-02   1.1348562e+00   4.7755075e-01   6.6836964e-01   5.4091519e-01   1.6116939e-01   1.0821067e-01   4.1588157e-01   4.6630911e-01  -3.4949457e-02  -3.9681004e-01   1.6991398e+00  -4.0779623e-01
   4.1994094e+01   6.1514591e+01   9.4450698e-01   4.1176180e-01   1.6683625e+00   6.7639027e-01   6.4518146e-02   8.9879385e-01   4.7687171e-01   5.9136199e-01   8.7214465e-01   6.3003653e-02  -6.6088956e-02   2.7984084e-01   3.6531884e-01  -7.2410595e-02   4.4906018e-01   1.6800710e+00   1.4000379e+00
   3.7117038e+01   7.1084139e+01   1.2429910e+00   3.4970777e-01   1.6764859e+00   7.0106324e-01   7.3776701e-02   1.0513033e+00   1.0064967e+00   6.5805364e-01   4.2285443e-01   1.0099935e-01  -4.0654323e-02   3.8020417e-01   8.9758938e-02   1.5501211e-01  -9.2642160e-03  -1.2792876e+00  -2.4752461e-01
   3.7295179e+01   7.3400195e+01   9.4119648e-01   4.1767224e-01   1.6755414e+00   6.7817032e-01   7.0443687e-02   9.3299778e-01   4.5838524e-01   9.2462918e-01   8.4639675e-01   6.6412531e-02  -1.2081318e-02   9.2712110e-02   6.2048097e-01   1.2071830e-01   9.9283638e-02  -1.5043241e+00   1.2397795e+00
   4.1163184e+01   6.5793042e+01   1.0310937e+00   4.2039803e-01   1.8004074e+00   5.1166090e-01   8.2909850e-02   1.2604971e+00   9.7747169e-01   5.0515328e-01   6.7225926e-01   1.1880198e-02  -7.0970987e-02  -4.0334301e-01  -5.3630025e-01  -1.6083362e-01   1.8817899e-02  -1.3613040e+00   7.7891718e-01
   3.9842609e+01   6.1134311e+01   1.0068464e+00   4.5664466e-01   1.5282957e+00   6.1994660e-01   7.2304939e-02   8.7870632e-01   7.7510903e-01   7.7074123e-01   3.2725020e-01   1.1129522e-01  -1.4678500e-01  -6.1988471e-01   1.7049030e-01  -1.5869672e-02   1.2927561e-01   1.2310488e+00   1.3351802e+00
   4.1334400e+01   7.4511609e+01   9.4103929e-01   4.4735935e-01   1.2961895e+00   6.5002276e-01   6.4957155e-02   9.0031884e-01   6.1564953e-01   9.2206991e-01   2.8573332e-01   2.5930966e-02   9.2292915e-02  -6.7015534e-01   4.1167569e-01  -6.8347477e-02  -5.5364449e-01   2.1293808e-01   1.1752800e+00
   4.1362809e+01   7.0716455e+01   9.2817410e-01   3.9403535e-01   1.4302991e+00   6.0076095e-01   6.4532039e-02   1.1807908e+00   6.0489364e-01   9.6433459e-01   3.5854362e-01  -1.4312910e-01  -9.4776778e-02  -5.9934539e-01  -2.8647632e-01  -6.2216720e-02   5.6767681e-01  -8.8485257e-01  -9.4762837e-01
   3.5317358e+01   7.1813411e+01   9.3055513e-01   4.8408822e-01   1.7671787e+00   5.3976813e-01   6.3966801e-02   1.3704344e+00   7.3163797e-01   7.5214221e-01   3.6175307e-01  -1.6357006e-01  -1.6095342e-01  -9.6351536e-02   4.3073092e-01  -1.5230628e-01   1.7392445e-01  -9.1220641e-01  -2.0526223e-01
   3.5499848e+01   6.7909862e+01   9.0645446e-01   3.5181192e-01   1.8170682e+00   6.1210828e-01   8.0195572e-02   1.0616643e+00   5.6225941e-01   6.7936740e-01   6.5068433e-01   1.2173102e-01  -6.8677649e-02  -1.3573097e-01   6.5800017e-01   1.2808506e-01   2.3860555e-01   8.9096590e-01   3.2823355e-01
   4.0973220e+01   5.7678287e+01   9.6559504e-01   3.7604194e-01   1.7145863e+00   5.2609178e-01   6.3943727e-02   1.3289533e+00   6.1755507e-01   5.3603585e-01   6.6683608e-01   6.3101872e-02   2.2859552e-02  -6.0942804e-01   4.3806671e-01  -1.5428460e-01  -2.7895875e-01  -5.0409441e-01  -1.6338907e+00
   3.8319737e+01   6.2148485e+01   1.2185936e+00   4.0441632e-01   1.3357243e+00   6.8652894e-01   6.6277836e-02   1.0075551e+00   4.7645971e-01   6.6407254e-01   5.6430720e-01  -1.4753268e-01  -4.6216031e-02   3.9822433e-01   6.7193109e-01  -2.5503434e-02   1.0687102e-01  -2.5944032e-01  -2.6440379e-01
   4.5180365e+01   6.0781521e+01   9.9487167e-01   3.5274247e-01   1.6446435e+00   5.1631129e-01   6.1533142e-02   1.0728917e+00   8.9358402e-01   1.0347929e+00   5.8318667e-01  -2.8917307e-02  -1.2179340e-01   1.5990515e-01  -4.0523019e-01   1.0138057e-01  -2.0199476e-01   1.5554864e-01   1.3144793e+00
   3.6736424e+01   7.5892899e+01   1.1980190e+00   4.1651010e-01   1.3981992e+00   7.0206838e-01   6.4070138e-02   9.6439531e-01   4.6750019e-01   5.0417180e-01   3.8204875e-01   1.4349226e-01  -1.6742798e-01  -2.9012381e-01  -5.4711710e-01  -4.8607810e-02  -2.5971217e-01   8.7864028e-01  -6.2564659e-01
   4.7012455e+01   5.5760613e+01   1.1399808e+00   3.8468968e-01   1.3791121e+00   6.1808340e-01   6.6141378e-02   1.3241593e+00   9.6247452e-01   4.0456874e-01   8.6056055e-01   6.7023212e-02   1.9920803e-02   5.3712789e-01  -3.6543529e-01   4.2582022e-02   1.3329193e-01  -1.6583449e+00   8.8292149e-01
   4.3029314e+01   7.6980601e+01   1.2114524e+00   4.2130274e-01   1.4761100e+00   5.7117521e-01   8.2748591e-02   1.2150062e+00   4.0651916e-01   9.0564101e-01   5.9130233e-01   2.7624500e-02   1.1325161e-01   4.6096674e-01   1.1315986e-01   9.7122116e-02   3.0492476e-01   1.2554526e+00  -7.1638708e-01
   3.9959776e+01   6.7375338e+01   1.0267078e+00   4.5101156e-01   1.3704914e+00   6.7539229e-01   8.5680633e-02   8.8923440e-01   6.6678733e-01   5.5379469e-01   5.9417409e-01   1.5264127e-01  -5.2464195e-02  -3.8041584e-01   2.6301482e-01  -7.0415906e-02   4.2483869e-01   6.5741792e-01  -1.4363930e+00
   3.6414951e+01   7.6790165e+01   9.4796616e-01   3.5642751e-01   1.6138664e+00   6.7587460e-01   6.2550567e-02   1.5227068e+00   4.8430292e-01   8.4700941e-01   2.7825769e-01  -1.2086824e-01  -3.8246807e-02   3.4525271e-01   4.2032657e-01   1.6826556e-02   1.0497749e-01   2.1990717e-01   8.5572021e-01
   4.5084507e+01   7.6806222e+01   9.6692917e-01   3.5079020e-01   1.3204556e+00   5.8310511e-01   6.5840292e-02   9.3920678e-01   5.0572878e-01   6.6959781e-01   6.0667820e-01  -3.1104655e-02   1.0809835e-02  -3.1002657e-01  -5.0833076e-01  -1.3159979e-02   3.1791306e-01   1.4938069e+00  -5.9093382e-01
   4.3482838e+01   7.3549332e+01   9.9036954e-01   3.6515641e-01   1.5441863e+00   5.7473329e-01   7.0038614e-02   1.0490803e+00   3.9476029e-01   7.3752975e-01   8.2073859e-01   1.4615535e-01  -6.0118899e-02  -6.7796962e-01  -1.4916155e-01  -1.6855115e-01   3.2519558e-01   1.6205204e-01   1.4742244e+00
   4.7720860e+01   6.3725632e+01   1.2624047e+00   4.4047635e-01   1.6565879e+00   5.2839001e-01   7.7848321e-02   9.2287166e-01   8.2513886e-01   9.3316861e-01   4.9452947e-01   5.5740759e-02   3.4303060e-02  -2.1789726e-01   3.8965460e-02   1.1434893e-02  -4.7830201e-01   4.7531692e-01  -3.9187249e-01
   3.8869717e+01   6.3055316e+01   1.2101168e+00   4.0647840e-01   1.3150182e+00   6.3563323e-01   7.6027836e-02   1.4065822e+00   3.8375040e-01   6.7935975e-01   6.1960319e-01   1.5788427e-01   1.5947045e-01   7.5130526e-02  -1.3305598e-01   2.0665120e-02  -5.4924965e-01   1.1847697e+00  -1.1918891e+00
   4.5492017e+01   7.3825429e+01   1.0886756e+00   3.7194860e-01   1.7367604e+00   5.3668445e-01   8.0074217e-02   1.4275708e+00   6.9732958e-01   9.6658055e-01   8.1828167e-01   8.1897862e-02  -1.4169887e-01  -1.9921246e-01   3.3765540e-01   1.4852109e-02   5.9039109e-01  -1.8138743e-01  -1.5949860e+00
   3.9096986e+01   6.2012294e+01   1.1018546e+00   4.7951540e-01   1.7726085e+00   5.1063475e-01   6.1567383e-02   1.1150493e+00   3.6307419e-01   7.5072151e-01   7.1364197e-01  -1.4588153e-01   5.4389991e-02   6.7306344e-01  -1.9532652e-01  -1.6903679e-01  -3.2184673e-01  -4.8325602e-01   6.0208593e-01
   4.5903732e+01   6.9077019e+01   1.2124410e+00   3.8135620e-01   1.7467797e+00   6.2683126e-01   6.3128472e-02   9.6022374e-01   5.4046902e-01   4.6240069e-01   9.2904497e-01   1.0072794e-01  -1.4585871e-01   4.2382109e-02  -3.2302312e-01   2.0289001e-02  -6.4523313e-01  -1.7173970e+00  -8.8985336e-01
   3.7131065e+01   5.5167565e+01   9.1623133e-01   4.2792457e-01   1.5671516e+00   6.9441085e-01   6.7049742e-02   1.3502330e+00   9.8232140e-01   1.0332686e+00   6.4931647e-01  -1.1636730e-01  -3.1028827e-02  -5.8460496e-01   4.1661029e-02  -6.7031752e-03   4.2819963e-01  -3.1434623e-01  -1.0733814e+00
   4.1676064e+01   6.6433689e+01   9.1341629e-01   4.2684164e-01   1.6845986e+00   5.9266144e-01   6.6514499e-02   1.2225030e+00   5.7427460e-01   6.6595680e-01   4.5038912e-01   1.4693068e-01   1.5192869e-01  -5.2507124e-01  -5.3833793e-01  -1.6594855e-01  -6.6213839e-01   1.1153310e-02   9.8373157e-01
   3.8474934e+01   7.0003229e+01   1.1373643e+00   3.7902140e-01   1.5591760e+00   5.3785174e-01   6.9491641e-02   1.4066260e+00   5.9033518e-01   7.5798632e-01   7.4381631e-01  -3.2988041e-02  -4.7397573e-02  -3.6859309e-01   6.1622277e-02   1.5539982e-01   2.5219328e-01   2.5425806e-01  -5.4186771e-01
   4.0893521e+01   7.3628241e+01   1.1880067e+00   4.4299106e-01   1.6774091e+00   5.1276218e-01   8.1043778e-02   1.3041525e+00   5.5420161e-01   1.0123528e+00   9.2640109e-01  -7.1348479e-02  -3.5185917e-02  -5.5874989e-01  -1.2415221e-01   6.4670170e-03  -6.4798176e-02   9.1956285e-01   8.6412665e-01
   3.6520183e+01   6.0269491e+01   1.1508855e+00   4.1442630e-01   1.7010079e+00   6.9971186e-01   6.2697829e-02   1.4939050e+00   1.0119674e+00   3.7035854e-01   5.2925009e-01  -1.0463488e-01  -3.8295601e-02   3.4190369e-01   2.7550704e-01  -1.0701955e-01  -5.8298061e-01   2.2132911e-01   6.7854590e-01
   3.7114229e+01   5.9173799e+01   1.2582305e+00   3.4548602e-01   1.5417119e+00   6.2267723e-01   6.6894189e-02   9.0918648e-01   7.4248517e-01   8.4371087e-01   4.6858080e-01  -1.4526548e-01   9.3109105e-02   4.9513001e-01   6.2396619e-01   1.0039286e-01   4.3692963e-01  -1.2357805e-01   1.2334916e+00
   3.8461752e+01   7.0383276e+01   1.2643570e+00   4.0439607e-01   1.6894462e+00   6.2832894e-01   6.2480930e-02   1.5148443e+00   3.7756061e-01   1.0061574e+00   7.5133616e-01  -9.7458670e-03   1.4872291e-01  -6.5997142e-01   1.9162724e-03   4.0133923e-02  -5.3212983e-01   1.4587085e+00   4.9022498e-01
   4.0240864e+01   6.9680565e+01   1.0475271e+00   3.7276533e-01   1.5543580e+00   6.0916874e-01   7.6983637e-02   1.0560279e+00   6.2042830e-01   5.5062426e-01   8.5011216e-01  -2.7656751e-02   9.3239545e-03   3.5603165e-01  -5.5802233e-01  -5.1753635e-02  -2.6454162e-01   3.4438887e-01  -1.6724399e-01
   4.0971364e+01   7.0897834e+01   1.2504978e+00   3.5713834e-01   1.4803764e+00   5.2717899e-01   7.6062197e-02   1.2192868e+00   5.2263614e-01   3.8540845e-01   6.8889285e-01   1.6434083e-01  -1.2593848e-01  -8.8765087e-03   3.4452478e-01  -2.3319721e-03  -6.3088897e-01   1.4012336e+00  -9.4471259e-02
   3.8881806e+01   7.6330061e+01   1.1027730e+00   4.8710640e-01   1.3712462e+00   5.2889477e-01   7.4975542e-02   1.4433560e+00   7.6935276e-01   9.4649598e-01   7.7817671e-01  -1.3582128e-01   9.8121318e-02  -5.7164149e-02  -2.7985244e-01   1.8857725e-02   4.4142998e-01  -6.1383931e-01   7.2773425e-02
   3.9805534e+01   6.7060616e+01   1.0242888e+00   4.4835970e-01   1.3223231e+00   6.2566501e-01   6.3218394e-02   9.1784036e-01   3.6968473e-01   3.5999405e-01   8.9202799e-01  -8.6567279e-03   1.1783043e-01   1.8597241e-01   2.0892241e-01   3.4041278e-02   5.8693856e-01   9.5018797e-01   1.1845300e+00
   4.3909214e+01   6.2423288e+01   1.0762572e+00   4.1245655e-01   1.3691490e+00   6.5823339e-01   7.8338089e-02   1.2807427e+00   5.2796245e-01   5.2649524e-01   8.6533362e-01   9.2144877e-02   1.4294116e-01   1.0149591e-03  -4.8127014e-01  -1.4416342e-01   4.5194009e-01  -1.1811654e+00  -1.6745972e+00
   4.0990763e+01   5.8078391e+01   1.2462191e+00   3.7205936e-01   1.3258428e+00   6.7293029e-01   8.6399064e-02   9.0318246e-01   6.2871165e-01   6.2605694e-01   4.2925312e-01  -9.1393792e-02   7.1242259e-02  -1.2038283e-01   3.8946931e-01  -1.0642501e-01   4.8164821e-01  -3.5819053e-01  -3.0285674e-01
   4.4484880e+01   6.7675086e+01   1.1696732e+00   3.9926505e-01   1.6426148e+00   6.4594464e-01   8.1285841e-02   1.4656569e+00   7.2887914e-01   1.0075276e+00   3.1420655e-01   1.1970048e-01   7.5798224e-03  -6.7902185e-01  -6.8305300e-01   1.6363282e-01  -1.0696146e-01  -3.5564102e-01   1.4178766e+00
   4.0000407e+01   6.0180349e+01   1.0987443e+00   4.4642576e-01   1.6205345e+00   6.8462734e-01   6.4053781e-02   1.3522623e+00   7.1262394e-01   6.2899114e-01   6.8677772e-01  -5.5930111e-02   1.1335347e-02  -6.1267953e-01  -8.6655793e-02   8.2903975e-02  -5.7844152e-01  -3.6803067e-01   4.7176190e-01
   4.0604995e+01   6.2787829e+01   1.0705891e+00   4.7478440e-01   1.7425702e+00   6.4253200e-01   8.3495285e-02   1.5320938e+00   6.8681126e-01   5.2284048e-01   3.0403638e-01  -1.2169208e-01   8.0080177e-02   3.9060157e-01  -4.7347748e-01   9.8401520e-02   4.1250207e-01   1.0881215e+00  -5.7665021e-01
   4.3880589e+01   7.1201854e+01   9.5462916e-01   4.7558568e-01   1.6589689e+00   5.7374069e-01   8.2652469e-02   1.4311467e+00   9.7765353e-01   1.0419830e+00   9.3647472e-01  -7.2252554e-03  -5.5675155e-02  -2.8443574e-01   1.0553086e-01  -8.1324639e-02   2.5592614e-01   9.2792056e-01  -5.9158167e-01
   3.6593313e+01   6.0406587e+01   1.2408983e+00   4.5951464e-01   1.7197180e+00   5.4102652e-01   7.1024867e-02   8.5450914e-01   8.7721100e-01   7.0683360e-01   5.7942004e-01   5.6163678e-02  -3.6139438e-02  -4.4073176e-01   1.9414537e-01   1.0806495e-01  -3.3216917e-01  -1.5501440e-01   4.0534867e-01
   4.0826378e+01   6.0582666e+01   9.5591625e-01   4.3034545e-01   1.3693913e+00   5.3330613e-01   8.5176312e-02   1.4784338e+00   5.3301072e-01   5.8189078e-01   7.1011585e-01   6.5611236e-02  -1.4674905e-01  -3.8580197e-01  -1.2903435e-02   6.0319529e-02  -1.2146618e-01  -2.0669107e-01  -3.0520118e-01
   4.7717636e+01   7.0189794e+01   1.2465101e+00   4.2513157e-01   1.3567834e+00   5.2066221e-01   8.1696800e-02   1.4042727e+00   6.8201253e-01   8.2312369e-01   7.1330652e-01  -1.4983564e-01  -5.4016878e-02   4.8730201e-02   2.1797909e-01   5.0837247e-02  -5.2309566e-01  -1.3686033e+00  -2.7484951e-01
   4.1019693e+01   5.4944974e+01   9.4899564e-01   3.9598948e-01   1.7596298e+00   5.7721009e-01   8.0713665e-02   1.4642513e+00   6.6986391e-01   4.0519846e-01   6.3826071e-01   9.6307109e-02   1.3048993e-01  -4.4415551e-01  -4.1763568e-01  -1.5340785e-01  -4.1557469e-01  -9.5815593e-01  -6.5010441e-01
   3.5915549e+01   7.4787991e+01   1.2501139e+00   4.2318612e-01   1.6325697e+00   5.7225290e-01   7.6587928e-02   1.0244984e+00   4.4114564e-01   9.6372055e-01   3.8423760e-01  -3.3561058e-02  -2.4933548e-02   2.7933288e-01  -8.3684547e-02   5.4927892e-02  -5.0767130e-01   1.0732297e+00   1.4680367e+00
   4.2345658e+01   6.8140555e+01   9.3119657e-01   3.4894996e-01   1.6862632e+00   5.2232726e-01   7.3560738e-02   1.1661047e+00   4.8235076e-01   8.1737355e-01   2.9532826e-01  -8.7607803e-03  -8.0038856e-02  -1.6323246e-01  -2.8660334e-01   7.0790582e-02   1.2282351e-01  -1.1937847e+00   6.2487025e-01
   4.0768559e+01   7.0480774e+01   1.1096729e+00   3.7211152e-01   1.6860678e+00   5.4890867e-01   8.5051765e-02   9.6008293e-01   6.2598550e-01   4.7722703e-01   6.4858417e-01   1.4002328e-01  -4.3412115e-02  -1.2418107e-01  -6.1564637e-01  -1.5119131e-01   1.5578581e-01   1.7292011e+00   2.6606340e-01
   3.6138448e+01   7.4126088e+01   9.4766568e-01   3.8417713e-01   1.4691815e+00   6.0717721e-01   8.4286374e-02   1.1801072e+00   5.4990072e-01   9.8037172e-01   7.7267308e-01  -2.8451467e-02   1.7226835e-01   3.1825984e-01  -8.0697214e-02  -3.9837486e-02  -3.6610274e-01   1.2655080e+00  -9.6375057e-01
   4.6974863e+01   6.0316832e+01   9.4087840e-01   4.4593058e-01   1.3548513e+00   4.9780820e-01   7.7996059e-02   1.1416076e+00   9.7037974e-01   1.0196815e+00   2.6147606e-01  -3.7310438e-02   7.1728911e-02  -2.5504149e-01  -5.5418916e-01   5.6564439e-02  -4.9334430e-01   3.6678925e-01   7.1382754e-01
   3.4563984e+01   7.6327825e+01   1.0043770e+00   3.4993430e-01   1.8163678e+00   5.6911782e-01   7.9527211e-02   8.8012797e-01   7.9305629e-01   9.4346251e-01   6.5354891e-01  -5.2906707e-03   1.0682799e-01  -1.1527816e-01  -4.9673513e-01  -9.8089217e-02   2.3807998e-01  -3.0473684e-01   1.3712489e+00
   4.5577513e+01   7.0219062e+01   1.1297378e+00   4.8576402e-01   1.4131387e+00   7.0579074e-01   8.2343272e-02   1.1640712e+00   7.4771067e-01   9.4410385e-01   8.7070891e-01   3.4630500e-02   2.6154350e-02  -4.1535453e-01  -6.9184469e-01   4.8654901e-02  -5.2491455e-01   1.6073261e+00  -1.0043035e+00
   3.6869144e+01   7.3959113e+01   1.1881759e+00   3.7528374e-01   1.6482485e+00   6.2403000e-01   7.4747577e-02   1.4510944e+00   9.1839083e-01   8.6732952e-01   8.9894836e-01   4.4127132e-02   6.1576342e-02  -6.1226780e-01  -2.2099322e-01   1.3177519e-01  -2.9952844e-01   1.2851396e+00  -1.5836185e+00
   4.6102950e+01   6.5333386e+01   9.9507370e-01   3.5349521e-01   1.6161005e+00   6.4203041e-01   7.8912814e-02   1.5077035e+00   1.0238200e+00   5.2408754e-01   2.9981395e-01  -1.2923741e-01   1.3122204e-01   2.0455812e-01   3.0318054e-01  -6.1831776e-02  -5.6865000e-01   1.3119093e+00   5.3657924e-01
   3.7812260e+01   6.3224099e+01   1.0812044e+00   3.5713934e-01   1.6915228e+00   6.6458915e-01   7.8407190e-02   1.2916124e+00   6.5263777e-01   5.2647664e-01   7.0208681e-01   1.1552523e-03  -1.9747416e-03   8.6080290e-02   3.6830459e-01   3.0118016e-02   5.0001039e-01   1.5773292e-01   1.0519594e+00
   4.6606397e+01   7.0057033e+01   1.2557445e+00   4.2348001e-01   1.4266372e+00   5.8964510e-01   7.8192425e-02   1.4924029e+00   7.6039533e-01   5.2171608e-01   8.0735635e-01  -1.4366894e-01  -1.2725677e-01   6.3058380e-01  -2.1148585e-01   1.1352736e-01  -7.8394724e-02   8.7282990e-01  -1.3218569e+00
   4.3043470e+01   7.3937816e+01   1.2026008e+00   4.6469986e-01   1.7274033e+00   5.7857336e-01   8.2108217e-02   1.4700769e+00   5.9275676e-01   6.5585831e-01   7.8780601e-01   1.2223247e-01  -8.0978331e-02  -3.2467755e-01  -6.5172317e-01   1.0291745e-01   2.4051538e-01  -1.6698095e+00   1.2591553e+00
   4.1294861e+01   6.9905935e+01   1.2534512e+00   4.7838077e-01   1.2809535e+00   5.1933884e-01   6.7864777e-02   1.4696887e+00   6.6694514e-01   9.2578826e-01   4.2474881e-01  -8.2367226e-02   1.5746583e-01   6.7324703e-01   5.9871297e-01  -1.7248996e-01  -3.4725381e-01   3.7270627e-01   1.1980675e+00
   3.4847396e+01   5.9312808e+01   1.2436886e+00   4.6557485e-01   1.5849172e+00   6.8383063e-01   7.8036539e-02   1.5391810e+00   5.5729564e-01   8.3806391e-01   7.5456577e-01   7.2559541e-02  -1.4043880e-01   5.4943111e-01  -3.3652788e-01  -1.2695082e-02   4.8030007e-01  -1.0289197e+00   1.2281122e+00
   3.5869296e+01   6.2608241e+01   1.1490091e+00   4.4978714e-01   1.4752337e+00   5.4491026e-01   6.4696644e-02   8.6978610e-01   5.0444621e-01   9.2626471e-01   6.5136236e-01   1.4749509e-02  -6.0688608e-02   3.4858456e-01   1.1496106e-02  -1.1634364e-01   3.7177951e-01   1.0812277e+00   5.6515488e-01
   4.6746989e+01   6.4691819e+01   1.1789066e+00   3.7346232e-01   1.6252314e+00   5.2856020e-01   8.1004922e-02   1.1844464e+00   8.4924355e-01   5.7131193e-01   8.0740856e-01   1.4134908e-01  -7.9607374e-02   3.4375805e-01   4.7103080e-01   5.9751270e-03  -4.1962154e-01  -5.9593655e-01   1.0457809e+00
   4.7061899e+01   6.6691517e+01   1.1629971e+00   3.6402066e-01   1.6828300e+00   5.1884908e-01   7.3358383e-02   9.4508855e-01   9.5314660e-01   9.2384741e-01   5.1943403e-01  -1.2083987e-01   1.1680803e-01   1.8373585e-01   1.4703100e-02  -3.8528425e-02   5.2561986e-01  -3.0974362e-01   2.7907828e-02
   4.4398972e+01   6.0094918e+01   1.1082079e+00   4.0062588e-01   1.5131717e+00   5.6243224e-01   8.4321115e-02   9.1675525e-01   5.4427400e-01   4.9855027e-01   3.1929191e-01   1.5511850e-02  -1.4677171e-01  -5.2495007e-01   2.2935796e-01   4.5325351e-03   1.3274101e-01   5.2876067e-01  -1.4588349e+00
   4.2000185e+01   7.1563770e+01   1.1365161e+00   4.4421636e-01   1.5770169e+00   5.8433217e-01   6.4653489e-02   1.1702470e+00   5.4194303e-01   7.5853163e-01   8.5252161e-01  -5.2851984e-02   8.6280980e-02   5.6627991e-01   8.3555272e-02  -8.4167019e-02   6.6951555e-01   4.5030258e-01   1.4687281e+00
   4.3514430e+01   5.9506078e+01   1.1268668e+00   3.7895170e-01   1.7023563e+00   6.4114073e-01   8.2152658e-02   1.4879941e+00   8.3814087e-01   8.1184779e-01   2.9966278e-01   5.4222772e-02  -6.2773078e-04  -5.9294488e-01   1.8281205e-01   1.6516512e-01   5.0734131e-01  -1.0200377e+00   1.2101608e+00
   3.8836280e+01   7.5895043e+01   1.1731710e+00   3.7266816e-01   1.3816050e+00   6.9867239e-01   8.3473607e-02   1.3245639e+00   5.7523358e-01   9.1551189e-01   8.5356825e-01   1.2601898e-01  -2.3967602e-03  -5.1044890e-01   9.7880147e-02   4.4937820e-02  -2.0229604e-01   1.3661706e+00  -1.7103231e+00
   3.4644620e+01   5.9489873e+01   1.1940038e+00   3.8276506e-01   1.6976795e+00   5.2856436e-01   6.9815615e-02   9.9916462e-01   6.8061766e-01   7.0264244e-01   3.2264129e-01  -1.2266766e-01  -9.8164673e-02   4.8550009e-01   6.2479197e-01  -1.5644964e-01   3.5777862e-01   3.5645173e-01   1.1011550e+00
   4.6937952e+01   6.6476432e+01   1.1939175e+00   3.5546914e-01   1.6848418e+00   6.7175332e-01   7.7406728e-02   1.1409025e+00   7.3284123e-01   5.5932830e-01   9.2411835e-01   1.4341155e-01  -7.5684104e-04  -1.2391134e-01   1.5286348e-01  -6.1254118e-03   4.8010469e-01  -4.1536258e-01  -7.6937554e-01
   4.5410746e+01   6.1401722e+01   1.2115068e+00   4.3419508e-01   1.3263288e+00   6.9834031e-01   6.8697104e-02   1.2442724e+00   9.3723909e-01   7.5136676e-01   5.2963630e-01   7.7770495e-02   1.9260181e-03  -4.0074255e-01  -6.8171820e-01   7.7494100e-02   3.4007447e-01   1.3709424e+00   1.4587721e+00
   4.5476110e+01   6.1970317e+01   1.2334316e+00   4.4257705e-01   1.7527780e+00   6.6707805e-01   6.8728713e-02   1.1636733e+00   3.7008219e-01   4.1203030e-01   9.3031808e-01   7.4437401e-02  -2.7720815e-02   4.1632648e-01  -2.5332113e-01   4.2950920e-02  -6.7458510e-01  -1.3429094e+00  -1.7027996e+00
   3.9759188e+01   6.0909785e+01   9.7272871e-01   4.0240576e-01   1.3587869e+00   5.4926981e-01   7.1424898e-02   1.5151543e+00   5.6270915e-01   9.1303000e-01   5.8782577e-01   1.5659074e-01   1.4399838e-01   4.0124719e-01  -4.8057236e-02  -5.9283223e-02  -4.3467278e-01   8.2663329e-01  -1.6637682e+00
   4.0713749e+01   7.0545515e+01   1.2354630e+00   4.6079378e-01   1.7410852e+00   6.6841957e-01   8.5307457e-02   1.0078773e+00   7.0499234e-01   8.9315323e-01   9.3321553e-01   1.4132217e-01   3.9088154e-02   5.9339868e-01  -5.6222633e-01   4.9994098e-02   3.8979343e-01   5.5278300e-01  -1.6462550e-01
   3.7218249e+01   7.0416654e+01   1.2389755e+00   4.1076635e-01   1.6284763e+00   5.6393662e-01   6.1112030e-02   1.1868221e+00   3.7076990e-01   6.5432140e-01   5.1699613e-01   4.0249454e-03  -5.1411029e-02  -1.0952988e-01   1.7978782e-01   4.6657636e-02  -1.2665666e-01  -1.9309587e-01  -1.6224225e+00
   4.4938841e+01   6.8852294e+01   1.0764973e+00   3.5864471e-01   1.6463733e+00   6.6298979e-01   7.9678409e-02   1.1784128e+00   5.3749523e-01   6.6286107e-01   7.6781271e-01   8.4419397e-02  -1.3462672e-01   3.3555090e-01   3.8048586e-01  -7.8528975e-02   1.1303031e-01  -1.1658229e-02   1.5363905e+00
   4.7723548e+01   5.7213359e+01   1.2318390e+00   4.7272986e-01   1.2856068e+00   5.3427793e-01   7.8217274e-02   1.2535844e+00   8.2656411e-01   1.0270777e+00   4.0788802e-01   1.0058916e-01  -1.1205133e-01  -5.2121412e-01  -2.5887697e-01  -1.1022138e-01  -5.1414400e-01   1.5289580e+00   7.5255588e-01
   4.4609448e+01   6.9407213e+01   1.2012976e+00   4.0215585e-01   1.4935129e+00   5.1414665e-01   8.6275676e-02   1.1557252e+00   8.6881095e-01   3.6070116e-01   3.5287145e-01   1.0074170e-01  -9.4809449e-02  -5.9416373e-01  -2.6154397e-01   8.1111325e-03  -2.1438487e-01  -1.5115142e+00   1.1099720e-01
   4.0775089e+01   5.8878544e+01   1.1445669e+00   4.3065521e-01   1.7080963e+00   5.6288583e-01   7.7971059e-02   1.1561111e+00   9.3933907e-01   8.7739001e-01   5.1453204e-01  -8.8511453e-02  -1.6363293e-01   5.8829979e-01   1.2324085e-01   7.7727581e-04   2.8542295e-01   4.3195910e-01  -6.5166838e-02
   4.7201127e+01   7.0665010e+01   9.6860008e-01   4.2523599e-01   1.7556358e+00   6.8827393e-01   7.4018308e-02   9.3385019e-01   8.9434425e-01   4.2051145e-01   9.2499147e-01  -1.1340525e-03   1.3692569e-01  -1.8479734e-01  -7.8715670e-02   1.0773918e-01   8.0197824e-02   1.5305500e+00   6.5010612e-01
   4.6139878e+01   7.6742917e+01   1.2199370e+00   4.4360289e-01   1.5024201e+00   5.2924547e-01   8.0873330e-02   8.9250944e-01   7.0387122e-01   8.3377459e-01   6.9184568e-01  -1.9670940e-02  -1.1356405e-01  -2.4359075e-01  -6.5858651e-01  -4.6475997e-02   3.3984862e-02  -1.3562680e+00   1.1547519e+00
   4.4704693e+01   6.8204208e+01   1.1716221e+00   4.5345550e-01   1.4972180e+00   6.9825622e-01   7.7757841e-02   1.2011629e+00   3.8876160e-01   8.5664083e-01   9.2996357e-01  -1.0104788e-01   1.4872889e-01  -4.0887910e-01   4.9911348e-01  -1.4563563e-01  -4.9476822e-01   1.5776450e+00  -4.8250699e-01
   4.0441257e+01   7.7000724e+01   1.0033485e+00   3.4651396e-01   1.5506483e+00   5.6312206e-01   8.1429068e-02   1.2146409e+00   7.8377920e-01   4.3807856e-01   5.4330648e-01   3.5327194e-02   1.4983335e-01   2.3734565e-01   2.9296026e-01  -3.5891684e-02   2.8553202e-01  -4.9661826e-01   1.8878613e-01
   4.1800068e+01   6.5935962e+01   1.0100980e+00   3.5623437e-01   1.3107453e+00   6.6731659e-01   7.1871808e-02   1.2600904e+00   6.5743236e-01   3.8099294e-01   7.2636870e-01  -1.9646134e-02   8.3599635e-02  -5.6981157e-01  -2.5128840e-01  -1.4924004e-01   2.3149813e-01  -6.5094189e-01   1.0158807e+00
   4.1372188e+01   7.3021305e+01   1.1428082e+00   4.0087633e-01   1.6265338e+00   6.3947278e-01   7.3278511e-02   1.5247197e+00   7.2570172e-01   9.7188698e-01   4.7602635e-01   1.4045037e-01  -1.2835782e-02   3.1745541e-01  -6.9143637e-01  -1.0339632e-01  -4.0590989e-02   1.3150317e+00   1.6951768e+00
   4.3856328e+01   6.5335417e+01   1.1983088e+00   3.7773150e-01   1.4658504e+00   6.7524933e-01   8.0503301e-02   1.0339771e+00   9.1999018e-01   9.9796809e-01   4.2913194e-01   9.3902307e-02   2.3629051e-02  -6.8682367e-01   6.7985677e-01   1.1802309e-01   1.0672712e-01   8.0828054e-01  -4.9882645e-01
   4.3228471e+01   7.3161964e+01   1.0513197e+00   3.5487532e-01   1.5291270e+00   5.3381284e-01   8.0920300e-02   1.0139686e+00   3.7011322e-01   8.6106116e-01   4.9573304e-01   1.5673879e-01   2.3638278e-02   6.1204652e-01   5.9427724e-01  -3.9310693e-02   6.0082077e-01  -2.3748729e-01  -6.7515968e-01
   3.4712262e+01   6.8794047e+01   9.7826562e-01   3.7748048e-01   1.3064502e+00   6.4867411e-01   7.7431013e-02   9.4088791e-01   7.7248026e-01   1.0044495e+00   7.0182813e-01   2.1039335e-02   1.1813833e-01  -3.3712693e-01  -5.5799867e-01   5.4755123e-02  -6.0562319e-01   1.6543988e+00   1.2995531e+00
   4.0933896e+01   6.5590673e+01   1.0515703e+00   3.7933997e-01   1.4643434e+00   6.7539230e-01   7.4041395e-02   1.2397592e+00   8.1115622e-01   9.7826525e-01   4.7155258e-01   7.2155256e-02  -1.1843880e-02  -6.8828664e-01  -5.5591621e-01   3.7032637e-02   3.6684294e-01  -2.8603558e-01  -1.6638449e+00
   4.7181913e+01   5.7915430e+01   9.6941868e-01   3.8324249e-01   1.6563300e+00   6.1567377e-01   7.9083412e-02   9.7226221e-01   4.9686489e-01   1.0329796e+00   7.0111343e-01   1.4468525e-01  -1.4265922e-01   5.5873744e-02   6.8167331e-01  -6.8517192e-02  -3.6510255e-01  -1.0610187e+00  -8.8798186e-01
   4.0176611e+01   6.1684153e+01   1.1755437e+00   4.4377064e-01   1.5149082e+00   5.5487132e-01   7.8800023e-02   1.3466640e+00   1.0441541e+00   3.8634226e-01   7.8005091e-01  -5.9392610e-03   1.1980348e-01  -1.3125292e-01   2.7614139e-01   7.5684454e-02  -2.8780665e-01  -9.2224752e-01   8.8949730e-01
   4.5761917e+01   6.6923999e+01   1.0237917e+00   3.8676426e-01   1.3352023e+00   6.8528833e-01   7.2983329e-02   1.0638174e+00   6.7695578e-01   7.8951427e-01   6.1569251e-01  -1.5555545e-01  -1.1610719e-01   4.5176643e-01  -6.1473535e-01  -6.0867742e-02   3.5141300e-01   4.5948758e-01   6.1620297e-01
   4.2188168e+01   5.7271169e+01   1.0684329e+00   4.4401324e-01   1.5641938e+00   5.2147601e-01   6.2970594e-02   1.1505788e+00   9.8731948e-01   7.5813021e-01   8.2484802e-01  -6.1944775e-02   1.2142070e-01   4.9176734e-01  -5.9508617e-01  -6.2180314e-02  -1.2501833e-01   2.1443549e-01   2.5528863e-01
   4.0335083e+01   6.6424418e+01   1.2589599e+00   3.7471354e-01   1.4571822e+00   6.8413261e-01   8.1292918e-02   1.2299575e+00   6.3231342e-01   4.6159550e-01   9.0665329e-01  -2.1520124e-02  -3.3294049e-02  -6.7325038e-01  -3.4290432e-01   8.7408295e-02  -2.4541721e-01   1.4443791e+00  -1.9667894e-01
   3.5263529e+01   6.4146896e+01   1.0850646e+00   4.7011345e-01   1.4395679e+00   6.2572396e-01   7.8127819e-02   1.3613316e+00   5.9219393e-01   6.9862877e-01   7.2898852e-01   2.1210187e-02  -4.2420996e-02  -4.4960298e-01   5.2871154e-01  -5.5213547e-02  -1.9765157e-01   8.1035644e-01   1.4542413e+00
   3.8103514e+01   5.7342932e+01   1.0192031e+00   4.2865224e-01   1.5409107e+00   5.2301188e-01   7.2716572e-02   1.3369729e+00   5.9580014e-01   8.5461937e-01   3.0100065e-01   5.5696133e-02  -8.5190793e-02  -4.1074966e-02  -3.6974921e-01  -5.1693149e-02  -2.6716387e-01  -1.3122754e+00   2.7177272e-01
   3.7881703e+01   7.6674223e+01   9.3485821e-01   4.8791912e-01   1.5179638e+00   6.0416915e-01   6.2354111e-02   1.4564747e+00   3.6845040e-01   5.3431141e-01   4.1008409e-01   1.2727189e-01   1.6077087e-01   5.5290463e-01   2.7278574e-01  -5.2249443e-03  -2.7430091e-01  -2.6379893e-01   1.5105400e+00
   4.6692037e+01   7.1100488e+01   9.5207169e-01   4.7161056e-01   1.5037924e+00   5.0931091e-01   6.7041350e-02   9.4899675e-01   8.5979512e-01   3.6718057e-01   4.5769887e-01   1.6353384e-01  -1.2667412e-01   1.6092231e-01   3.0920434e-01   2.1107641e-02   2.1294928e-01  -1.2587701e-01   2.1236420e-01
   3.9693055e+01   7.5254449e+01   1.2286953e+00   4.0912894e-01   1.6070799e+00   5.6296834e-01   6.7971412e-02   1.1760796e+00   6.6739414e-01   5.2898911e-01   3.4584679e-01  -1.6847096e-01   1.5460476e-01   2.7130805e-01   6.6228513e-02  -2.4423281e-02  -4.4560214e-01  -1.2912018e+00  -1.3975602e+00
   3.9153065e+01   5.6294700e+01   1.0360914e+00   4.6563169e-01   1.4501682e+00   5.1086392e-01   6.3399282e-02   1.2717498e+00   3.7699932e-01   6.7977745e-01   6.0069098e-01   1.0568583e-01  -1.2756873e-01  -1.9211394e-02   3.6047806e-02   1.6232056e-01   6.6870396e-01  -5.3467889e-01  -1.3814583e-01
   4.6184513e+01   7.3174134e+01   1.1086076e+00   3.4768237e-01   1.5338319e+00   6.4494695e-01   6.2196460e-02   1.5184505e+00   5.9368403e-01   7.8038214e-01   6.9656589e-01  -7.4207100e-02  -1.4094532e-01   2.4496804e-01  -1.3722936e-01  -7.6651350e-02  -2.5983284e-01   1.1352991e+00  -7.1366529e-01
   4.2337306e+01   6.2030369e+01   9.9384509e-01   4.2211501e-01   1.3692425e+00   5.3865757e-01   7.9659019e-02   1.0908838e+00   4.9743532e-01   5.3652152e-01   6.7361722e-01  -9.4541467e-02   1.5677208e-01  -5.6356278e-01   3.2592893e-01   2.4427681e-02   6.2573802e-01   8.0285041e-01   1.3839507e-03
   3.7353263e+01   6.8180778e+01   9.7869620e-01   4.3796133e-01   1.4703765e+00   5.6670191e-01   6.1187197e-02   1.4619910e+00   9.9610464e-01   9.9072662e-01   7.6562238e-01   1.1377352e-01  -1.1469472e-01   2.3144139e-01  -5.3814113e-01  -1.3179039e-01   3.2675865e-01  -3.6753599e-01  -1.6194202e+00
   4.5935793e+01   7.2588167e+01   1.2501524e+00   3.7248477e-01   1.5889469e+00   5.4530641e-01   7.3333609e-02   1.3824264e+00   7.2613814e-01   9.8915418e-01   6.5341764e-01  -1.2226340e-01   7.8110026e-02  -1.4719182e-02   3.7104483e-01  -1.6000680e-01  -1.1628944e-01  -2.0879840e-01   1.0758383e+00
   3.9890792e+01   7.4547708e+01   1.0560893e+00   4.0318029e-01   1.4605832e+00   5.4477789e-01   8.1489332e-02   1.2756069e+00   5.2095136e-01   5.1639783e-01   7.7248790e-01   1.5959952e-01   1.3711830e-01   1.7536937e-01   6.3380238e-01   1.0553260e-01  -4.7168012e-01  -1.6913205e+00   1.2155556e-01
   4.7522748e+01   5.8535177e+01   1.1909667e+00   3.8090084e-01   1.7219202e+00   5.4409498e-01   6.3498109e-02   1.3050247e+00   8.1793624e-01   8.6000964e-01   6.0571552e-01   1.5286048e-02   1.0776904e-01   6.4141523e-01   3.9879044e-01  -1.8673901e-02  -2.6972832e-01   5.7728477e-01   1.5704076e+00
   4.3206206e+01   6.9120245e+01   1.1754748e+00   3.9368370e-01   1.7651263e+00   6.0707040e-01   7.1468069e-02   1.0982813e+00   8.3365415e-01   9.7191138e-01   4.9183910e-01  -4.3248322e-02  -1.4668204e-01   1.9114085e-01   3.0406661e-01   1.1494813e-01  -3.7504692e-01  -1.2866488e+00  -5.0125914e-01
   4.0668313e+01   7.6124991e+01   1.0346911e+00   3.6689497e-01   1.7377668e+00   6.4091796e-01   8.4591817e-02   1.0668839e+00   6.1126483e-01   7.8674045e-01   3.2930095e-01   1.7435129e-03   1.6339489e-01  -1.8243307e-01   1.3399575e-01  -9.3043847e-02   4.1441365e-01  -9.0570175e-01   1.0559410e+00
   4.3060055e+01   6.6366001e+01   1.0973434e+00   4.3209444e-01   1.5005065e+00   6.7203740e-01   6.6120841e-02   1.4576812e+00   5.2909486e-01   3.5399375e-01   2.5656204e-01   1.4091873e-01  -2.5736101e-02  -5.4184594e-01   2.9822922e-01   4.6527459e-02  -2.1607880e-01  -1.2699494e+00   5.0000036e-01
   3.8368889e+01   6.6271883e+01   9.3940123e-01   4.3324079e-01   1.4970745e+00   5.3091436e-01   7.9961380e-02   1.3521718e+00   8.9312711e-01   4.6589724e-01   6.4621931e-01  -3.5826830e-02  -2.9299884e-03  -3.6970338e-02   3.6836302e-01  -4.7034152e-02  -8.0136466e-03   8.5401144e-01   4.6335501e-01
   3.4620603e+01   5.8746714e+01   1.0330007e+00   4.3998446e-01   1.4428220e+00   6.0059355e-01   6.4557660e-02   1.5291958e+00   7.5312355e-01   1.0402156e+00   8.2562973e-01   1.0628308e-01   1.4854761e-01   3.4170868e-01   5.2112145e-01   8.4810649e-02   2.2143119e-01   1.3116400e-01   1.6009527e+00
   4.7419481e+01   6.1719078e+01   9.0934416e-01   4.4485500e-01   1.5103818e+00   7.0240204e-01   8.3713095e-02   1.1799949e+00   6.3181654e-01   8.9918178e-01   6.7847394e-01  -8.8738696e-02   3.8585527e-02  -2.8776096e-01   6.8377911e-01   1.5056366e-01   3.9733813e-01  -1.6877721e+00  -3.7086464e-01
   3.7307099e+01   6.7811738e+01   1.0365781e+00   4.2359016e-01   1.7309424e+00   6.5036908e-01   6.8906914e-02   1.3990262e+00   9.7460830e-01   9.1491797e-01   5.2389365e-01  -1.1628952e-01  -6.1043898e-02   3.6202717e-01   6.4153399e-01   2.9900008e-03  -4.1515500e-01  -1.3279597e+00   6.9803864e-01
   3.7220130e+01   7.3105479e+01   1.0224978e+00   4.7164952e-01   1.7974015e+00   6.9107414e-01   7.6731708e-02   1.1817685e+00   1.0144764e+00   6.0105817e-01   5.8900516e-01   4.7192166e-02   3.9499518e-02  -4.9334658e-01  -6.7692306e-01   5.1159557e-02   4.2625320e-01  -1.0208812e+00  -1.4080643e+00
   4.2350495e+01   7.3377940e+01   1.1619187e+00   4.7322451e-01   1.2858241e+00   6.5608597e-01   7.3573576e-02   1.1291101e+00   9.6957185e-01   7.1313477e-01   5.1658324e-01  -6.7394899e-02   8.2829697e-02   5.5545566e-02  -4.8993453e-01   1.0173206e-01  -5.7241855e-02  -1.1087541e+00   1.3781001e+00
   3.7916795e+01   5.9532769e+01   1.0724055e+00   4.1758983e-01   1.5260916e+00   5.8923704e-01   7.9378507e-02   1.1884162e+00   9.2918307e-01   8.1661803e-01   5.8536728e-01   1.1097118e-01   1.1410971e-01  -1.3637938e-01   4.1632124e-01   1.4787097e-01   5.9382676e-01   1.6218968e-01   7.5563452e-02
   4.6092794e+01   6.5390237e+01   9.4288570e-01   3.6365968e-01   1.6015664e+00   6.5608133e-01   7.5209979e-02   1.1540435e+00   5.1716813e-01   8.9499264e-01   3.9858744e-01   7.3677312e-02   1.2430028e-01   5.1652924e-01  -5.6312657e-01  -8.1043160e-02  -5.1955750e-02  -7.7441429e-01  -4.8585848e-01
   4.7558606e+01   7.7400214e+01   9.2510593e-01   3.5955051e-01   1.6524423e+00   6.4329254e-01   8.1751467e-02   1.3926379e+00   8.2247308e-01   9.3277969e-01   7.3392691e-01   1.0627221e-01  -8.8552236e-02   3.6686302e-01  -4.0020410e-01  -6.6662652e-02  -3.7685583e-01   8.2008962e-01   1.5368778e+00
   3.8108803e+01   6.8468275e+01   9.1561018e-01   3.9214204e-01   1.7959091e+00   5.7739951e-01   7.4781487e-02   9.9880589e-01   9.0268460e-01   5.2157514e-01   4.3939793e-01   1.7246483e-01   1.4590098e-01  -6.8768303e-01   1.4077557e-01   1.4800588e-01  -5.8921508e-02  -1.1298155e+00  -9.0252507e-01
   3.3918624e+01   6.7701248e+01   1.1705681e+00   4.2069702e-01   1.6730471e+00   5.3969378e-01   8.0216788e-02   1.4230578e+00   9.7683198e-01   8.2048404e-01   7.1493176e-01  -2.9850553e-02  -2.9545600e-02   4.8280705e-01   4.0320663e-01  -1.5982944e-01   6.1309896e-01   1.0951499e+00   3.2757485e-01
   3.9530220e+01   6.4088116e+01   9.2250011e-01   4.1944150e-01   1.6980120e+00   5.1296735e-01   7.5124203e-02   1.5439454e+00   4.1426567e-01   8.2333777e-01   5.5934388e-01   3.2835921e-02   1.2624122e-02  -5.1295626e-01  -6.5636728e-01  -1.2686637e-01  -2.6756958e-01   1.5992066e-02   2.6931102e-01
   3.9556530e+01   7.3563933e+01   1.2691202e+00   4.4921157e-01   1.4655328e+00   6.0574906e-01   8.2555017e-02   1.4154453e+00   7.7976577e-01   9.8414351e-01   6.8131088e-01   1.3261489e-01   1.4302783e-01  -2.4788421e-01  -7.4497095e-02  -1.3002467e-01   2.2326734e-01  -1.6139874e-01   5.9351067e-01
   4.3784342e+01   6.2496225e+01   9.3518136e-01   4.8680245e-01   1.3278455e+00   5.4493548e-01   7.3350707e-02   1.1694075e+00   6.2971315e-01   9.1359106e-01   6.6831967e-01   6.2429213e-02  -9.5377708e-02   3.7407612e-01   4.3008776e-01   2.9588555e-02  -6.7974737e-01  -1.1342663e+00  -4.1029436e-01
   4.3390660e+01   6.5268396e+01   1.2560059e+00   4.4121762e-01   1.6068274e+00   5.6260439e-01   6.4312092e-02   1.5192849e+00   8.5756366e-01   6.3685059e-01   5.6616812e-01   3.8013903e-02   9.0012002e-02  -3.6783090e-01   5.4913469e-01   1.1516741e-01   2.5819317e-02   1.2565508e+00   8.5828512e-01
   4.2379032e+01   7.0357018e+01   1.0207966e+00   3.5415983e-01   1.5586093e+00   6.6845224e-01   6.7203517e-02   1.1883574e+00   8.3667153e-01   5.8843089e-01   3.8869109e-01   2.9378918e-02   1.5967512e-01   4.2230266e-01  -1.6855671e-01  -5.4238559e-02  -6.7842628e-01   4.9976784e-01  -3.2073073e-01
   3.9096499e+01   7.4242734e+01   1.0621661e+00   4.8696340e-01   1.4732058e+00   6.0505342e-01   6.7012895e-02   9.4614474e-01   4.9027871e-01   9.5033423e-01   7.2536800e-01  -1.1741383e-01   1.4427918e-02  -5.7153599e-03  -6.8903154e-01   2.9773650e-02   2.7561758e-01   8.6512541e-02  -1.3171344e+00
   3.6492975e+01   5.9137577e+01   1.1055410e+00   3.6399811e-01   1.6028790e+00   5.3200073e-01   6.1636695e-02   9.1362262e-01   5.6010391e-01   7.8285594e-01   6.2372245e-01  -1.2326600e-01  -1.6712442e-01  -4.7868201e-01   5.2537290e-01   8.7738424e-02  -5.0847167e-01  -1.0228804e+00  -3.7752345e-01
   4.1386054e+01   6.1751171e+01   9.9473183e-01   3.8445209e-01   1.7055567e+00   5.0541212e-01   6.0950829e-02   1.1531753e+00   6.7643205e-01   6.8525162e-01   8.0932540e-01  -1.6600393e-01  -1.6746203e-01   1.5384671e-01  -4.3734200e-01  -5.8949013e-02   4.6924066e-01  -7.4528071e-01  -1.0653474e+00
   4.2204872e+01   5.9771053e+01   1.0648217e+00   4.7849374e-01   1.3047628e+00   5.9371371e-01   7.2493392e-02   1.4253319e+00   8.4874782e-01   8.5065987e-01   4.7645923e-01  -5.9149238e-02   1.1152905e-01  -5.0835039e-01  -5.1692856e-01  -1.1314993e-01   5.0347039e-01  -1.0718634e-01   5.6135208e-01
   3.7304374e+01   7.1859806e+01   1.2660166e+00   4.7998463e-01   1.7871658e+00   6.9737498e-01   8.2902442e-02   9.8385713e-01   7.4457201e-01   5.4105072e-01   9.4493738e-01  -7.0600779e-02  -6.6770502e-02  -5.6262160e-01  -1.2983344e-01   1.1654062e-01   1.8540483e-01  -9.2276797e-01  -3.9956258e-01
   4.7187663e+01   6.9510005e+01   1.0874838e+00   3.5219273e-01   1.3129784e+00   6.7481443e-01   8.1723310e-02   9.5002473e-01   6.0604187e-01   9.6078175e-01   8.3643575e-01  -1.4821717e-01   6.8132650e-02   3.2464386e-01   2.1896602e-01   8.1112933e-02  -3.8096274e-01  -1.6593056e+00  -5.2918465e-01
   3.7416699e+01   7.6292985e+01   9.8272217e-01   4.2900214e-01   1.8075600e+00   5.8507169e-01   7.8774265e-02   1.0813031e+00   6.0186329e-01   7.0159200e-01   6.5747578e-01   6.8255281e-02   1.0736988e-01   5.2626471e-01   6.3058305e-01  -1.5298499e-01   4.0552184e-01   1.3563049e+00  -6.0993226e-01
   4.5873588e+01   6.5378516e+01   1.0296475e+00   4.8857659e-01   1.3718856e+00   5.0659800e-01   6.3363885e-02   1.2977442e+00   6.1564240e-01   9.2302896e-01   9.3066996e-01  -2.6201732e-02   1.3013335e-01  -1.6662567e-01   1.4825622e-01   1.7297800e-01   2.4166440e-01   9.3265675e-01   5.4135299e-01
   3.8849017e+01   7.2498392e+01   9.5193047e-01   4.3360457e-01   1.7550768e+00   5.6191964e-01   6.9252632e-02   1.0841554e+00   7.4341128e-01   5.6328956e-01   3.4229889e-01  -1.1504550e-01   1.1961895e-01   6.4310227e-01   3.2636625e-01  -1.0606232e-01  -5.0478750e-01   7.1397862e-01   5.8897857e-01
   4.7080484e+01   5.5481690e+01   1.2191903e+00   4.5697334e-01   1.7525140e+00   5.0174888e-01   7.7813953e-02   1.5185574e+00   4.2329945e-01   4.1095901e-01   8.0574017e-01  -8.4167811e-03   5.8786585e-02  -5.5970869e-01  -4.6459089e-01  -1.7162488e-01  -2.1152265e-01   5.8015623e-01   6.5835262e-01
   3.5108143e+01   6.8536871e+01   1.2221778e+00   4.0535421e-01   1.5549056e+00   5.8198849e-01   7.3667167e-02   8.9073376e-01   5.2219217e-01   5.4974902e-01   4.1271601e-01  -6.2770156e-02   1.4230896e-01   6.2463443e-02   2.2546669e-01   6.8350020e-02  -1.3587058e-02  -1.1571840e+00   3.3376128e-02
   4.3090878e+01   7.7104606e+01   1.1135531e+00   4.0403554e-01   1.5949182e+00   5.1440622e-01   7.0163514e-02   1.4912583e+00   4.2842507e-01   6.4360422e-01   6.5368720e-01   5.7448337e-03   1.1011550e-01  -3.3387974e-01   5.6978607e-01   8.0330375e-02   5.5598802e-01  -1.5173454e+00   3.1171176e-01
   4.5464693e+01   6.3734379e+01   1.2115302e+00   4.0220886e-01   1.3832450e+00   5.3817614e-01   7.2894459e-02   1.4978381e+00   8.3961451e-01   7.4896544e-01   5.4954309e-01  -7.3624594e-02  -1.6812953e-01   3.4374945e-01   1.1061443e-01  -7.1043706e-02   3.9129746e-01  -9.5220028e-01   6.0589665e-01
   4.5412275e+01   6.4501247e+01   1.0023037e+00   4.7745776e-01   1.3399559e+00   6.2937594e-01   6.4762527e-02   1.0942734e+00   8.7042657e-01   4.8458271e-01   9.0005798e-01  -2.5424056e-02  -5.0901338e-02  -4.2717305e-02   5.2878805e-01   1.2193547e-01  -4.1428742e-01   4.6537685e-01  -6.4806417e-02
   4.7216281e+01   7.1084265e+01   1.0000723e+00   4.5724145e-01   1.4322576e+00   5.3248669e-01   7.8009570e-02   1.3009560e+00   6.0090544e-01   9.7140547e-01   6.1178619e-01   3.3295926e-02   9.2849184e-02  -5.0344891e-01   4.9649380e-01   7.9462561e-02  -3.0715526e-01   9.5634671e-01   7.6494161e-01
   3.9891108e+01   6.8761889e+01   1.0408846e+00   3.9362525e-01   1.4479048e+00   6.8018952e-01   6.6290205e-02   1.5002218e+00   9.1478971e-01   9.0395672e-01   4.6635299e-01   1.2317519e-02  -1.6172702e-01   2.5059814e-01   2.4152462e-01   1.0943065e-01   5.9820987e-01  -4.6865492e-01  -6.5411440e-01
   3.8706940e+01   6.4851213e+01   1.1785558e+00   3.6938302e-01   1.5433711e+00   6.9783931e-01   8.4916542e-02   1.0529237e+00   7.8732840e-01   3.7878403e-01   3.7238423e-01  -4.8422106e-02  -1.3347202e-03  -3.3932016e-01   3.1426775e-01  -1.6567438e-01   2.4298699e-01  -1.2864219e+00   1.8487255e-01
   4.0274464e+01   5.6981248e+01   1.2280566e+00   4.6162347e-01   1.7792676e+00   5.5639566e-01   6.8996470e-02   9.1890452e-01   4.1750118e-01   7.2410963e-01   8.5840128e-01   1.4969080e-01  -1.8346262e-02  -2.6962282e-01  -2.0757679e-02  -1.4890882e-01   5.1034650e-01   3.2573378e-02   1.1124766e+00
   4.0310776e+01   7.4098385e+01   1.1549834e+00   3.4851189e-01   1.8003541e+00   6.7565366e-01   6.7615442e-02   1.5322132e+00   5.7997524e-01   5.3361574e-01   6.9333478e-01  -1.3690129e-01  -7.4058077e-02  -6.0394288e-01  -6.8580101e-01   1.3204565e-02   1.8582035e-01   1.6257373e+00  -1.0642200e+00
   3.4228038e+01   6.2857683e+01   9.0188362e-01   4.4621007e-01   1.4045885e+00   5.0926774e-01   7.2563887e-02   1.3933639e+00   6.3312329e-01   3.7499887e-01   4.2706546e-01  -1.3147669e-02   1.4905798e-01   3.1186415e-01  -6.3945047e-01   1.1555473e-01   2.9009668e-01   1.1859355e+00   5.5118295e-01
   3.8076839e+01   5.9691280e+01   1.1651179e+00   4.0738037e-01   1.3876990e+00   6.3037765e-01   7.1461837e-02   1.4349747e+00   7.0514463e-01   9.5838476e-01   5.4939149e-01   6.1768521e-02   1.1006506e-01   1.1373276e-02  -6.4878407e-01   9.5631280e-02  -1.0751057e-01   1.4303287e+00   8.2645760e-01
   4.1561668e+01   5.6727665e+01   9.3188196e-01   4.8345887e-01   1.5148919e+00   6.0321746e-01   8.5636875e-02   1.1095596e+00   5.9945350e-01   4.5076799e-01   9.3347048e-01  -3.8512602e-02   4.4936980e-02  -2.9800029e-01  -5.6432207e-01  -8.3143448e-02  -4.2124282e-01   1.4670959e+00   3.3074107e-01
   3.6899128e+01   7.0874470e+01   1.0996671e+00   4.7828778e-01   1.3583052e+00   5.1567284e-01   7.1463591e-02   1.3709532e+00   4.3906770e-01   5.9553505e-01   7.3222105e-01   4.8610564e-02  -4.9602989e-02  -3.3192978e-01   6.4556108e-01   1.4791272e-01  -4.9458422e-01  -1.7050653e+00   1.3376307e+00
   4.2590164e+01   7.3815277e+01   1.1810172e+00   4.2703110e-01   1.3247853e+00   6.3370702e-01   7.7165210e-02   1.4923181e+00   3.8500910e-01   8.0554429e-01   6.8832347e-01   2.7656630e-02  -1.3524775e-01  -2.1397591e-01   4.3649372e-01   5.1710748e-02   3.5357786e-01  -8.0909533e-01  -1.6690727e+00
   4.4498284e+01   5.4590834e+01   1.2641023e+00   4.2527965e-01   1.4551022e+00   6.7014343e-01   7.0278413e-02   1.3775425e+00   9.4235705e-01   6.7653599e-01   3.3586299e-01  -3.1126765e-02   3.2657104e-02   3.6121385e-01   1.8975092e-01  -1.0333890e-01  -5.5701347e-01   1.3137758e+00  -3.5337216e-01
   3.5353408e+01   6.5204721e+01   9.6634032e-01   3.5759766e-01   1.6122613e+00   5.8335843e-01   7.7537881e-02   1.1921964e+00   3.7945384e-01   7.5500836e-01   5.3152285e-01   1.6177617e-01  -1.0374140e-01   1.9929887e-01   3.7696955e-01  -5.8361065e-02  -3.3789296e-01   1.1482743e+00  -1.6801677e-02
   3.4900599e+01   7.2084458e+01   9.3813148e-01   4.6512996e-01   1.7862679e+00   6.3187615e-01   8.5472013e-02   1.0382223e+00   1.0134657e+00   9.0303975e-01   3.8288494e-01  -1.3923497e-01   1.0769915e-01   5.6775013e-01   1.4248700e-02   7.4931139e-02  -3.1574199e-01   1.6263294e+00  -1.3799264e+00
   4.4904391e+01   5.6053352e+01   9.6961500e-01   4.7584721e-01   1.7789331e+00   6.2249382e-01   6.5432685e-02   9.2657296e-01   5.5437843e-01   7.7510938e-01   7.5136529e-01  -5.9462811e-02   1.1870350e-01   4.4899953e-01   9.7212083e-02  -1.5285202e-01  -4.0170071e-01  -1.2638534e-01   6.9562943e-01
   4.5255071e+01   6.2735578e+01   9.7367810e-01   4.6630176e-01   1.7050609e+00   5.4664631e-01   6.8586360e-02   9.2304659e-01   5.2409298e-01   4.1140252e-01   6.1524696e-01   9.0158371e-02  -1.0012326e-02  -2.1139473e-03   6.2258829e-01   9.0553938e-02   3.9459635e-01   1.4804034e+00  -4.9376874e-01
   3.5655974e+01   6.0649252e+01   1.2430471e+00   4.8185533e-01   1.6770565e+00   5.4938620e-01   6.8334783e-02   1.2657266e+00   5.9111823e-01   7.5364589e-01   3.0349313e-01   1.0293853e-01  -1.3841730e-01  -5.0524388e-01   6.5523120e-01   9.5758204e-02   5.0137548e-01   1.7250259e+00  -9.1755862e-01
   4.4196117e+01   5.9567761e+01   1.0073302e+00   4.0599406e-01   1.4572673e+00   6.7375824e-01   6.8083332e-02   9.9896986e-01   5.5799693e-01   5.1848221e-01   2.9870780e-01   8.1574481e-02  -1.1363944e-01  -6.5366320e-01   5.1233026e-01  -1.1865998e-01  -1.2747132e-01   1.5164450e+00  -2.0417727e-02
   3.8078576e+01   5.8296609e+01   9.7048206e-01   4.0485310e-01   1.7629039e+00   5.1613407e-01   7.1815535e-02   1.1976981e+00   6.5762856e-01   4.1966118e-01   5.4649325e-01  -7.7009690e-02   5.7487140e-02  -2.3848740e-01   6.5573696e-01  -1.4199882e-01   1.8580512e-01   1.4893209e+00  -1.5911904e+00
   4.6895460e+01   6.5806858e+01   1.0288019e+00   4.8583978e-01   1.6058892e+00   5.7415481e-01   6.8480075e-02   1.1392293e+00   8.1085835e-01   6.2738507e-01   2.8111183e-01  -1.5842673e-01  -2.6774118e-02   3.2961846e-01   3.8188249e-02  -4.6802505e-02   8.4150645e-02   4.3535640e-01   1.2503005e+00
   3.6022637e+01   6.0783878e+01   1.2507939e+00   4.7480654e-01   1.5415685e+00   6.4795258e-01   7.1963303e-02   1.0423073e+00   4.5514811e-01   4.3475937e-01   4.2467752e-01   2.2339308e-02   5.8161195e-02   3.0824538e-01  -5.4172476e-01  -7.0425287e-02   2.4989526e-01   1.6580920e+00   1.3262481e+00
   3.9873945e+01   7.4075745e+01   1.1528519e+00   4.0205810e-01   1.4304635e+00   5.0432351e-01   7.7894053e-02   1.4375878e+00   3.8172615e-01   7.5224062e-01   6.0869603e-01  -5.5669946e-02   1.0688476e-01   4.0270932e-01   4.4173411e-01   4.9421536e-02   7.8657968e-02   1.4759016e+00   4.1186884e-01
   3.9773030e+01   6.0845787e+01   1.1746814e+00   3.4699690e-01   1.6580385e+00   5.4700747e-01   6.3138166e-02   8.9400714e-01   7.1245834e-01   4.9118529e-01   7.2156284e-01   8.2111265e-02   9.5336117e-02   3.5683517e-01   3.8600682e-01  -1.7244443e-01   5.7966093e-01  -1.0581424e+00   2.0627496e-02
   4.6399272e+01   6.8975509e+01   9.2195982e-01   3.4799517e-01   1.3792918e+00   5.7405423e-01   7.2001785e-02   1.1410208e+00   3.9145054e-01   4.4530742e-01   7.9111781e-01   6.1896432e-02   7.4151311e-02   2.0196821e-01  -4.3885297e-01   1.2652249e-01   1.5802142e-02   1.8303504e-01  -1.1003678e+00
   4.5025679e+01   6.0173777e+01   1.1632292e+00   3.8813679e-01   1.8051004e+00   5.9757335e-01   6.9118049e-02   1.1468275e+00   4.9630234e-01   5.1633014e-01   7.7768548e-01  -1.1586606e-01   8.6240991e-02   2.8331650e-01   9.9971084e-02  -9.8220505e-02   4.5049820e-01  -8.6786392e-02   5.6327831e-01
   4.5157924e+01   6.0279829e+01   1.1762489e+00   4.1949031e-01   1.6782331e+00   5.1430012e-01   7.2001557e-02   1.0382983e+00   4.3771729e-01   3.6467375e-01   7.4482763e-01  -1.5367467e-01   1.1698942e-02  -1.6876071e-01   2.0907294e-01   1.9201571e-02   6.2077059e-01  -1.1831189e-02   1.1779044e+00
   3.4639856e+01   5.5608092e+01   1.1762700e+00   3.6342947e-01   1.5315533e+00   5.2175241e-01   6.9498745e-02   1.4525062e+00   1.0266605e+00   5.3364029e-01   6.0355771e-01  -1.5584140e-01  -1.5250509e-01  -9.9661500e-02  -4.1962079e-01  -1.4750699e-01  -2.4187569e-01   3.9809483e-01  -8.3725913e-01
   3.6324202e+01   6.1673583e+01   1.1477782e+00   3.5201644e-01   1.3196451e+00   6.4895928e-01   8.3521222e-02   1.4345332e+00   9.2788288e-01   5.2769649e-01   4.8351749e-01   1.0029117e-01  -8.3212051e-02  -7.0080380e-02   8.2480417e-02   7.9602736e-02   3.3163744e-01  -2.3373607e-01   3.0446239e-01
   4.0765230e+01   6.7635563e+01   1.0661021e+00   3.5067107e-01   1.6227527e+00   5.5910823e-01   7.8040923e-02   1.3875573e+00   9.6948458e-01   8.0709512e-01   4.3511027e-01   9.2302230e-02  -1.1676286e-01   3.2031160e-01   6.6390069e-02  -3.8613884e-02  -2.3443948e-01   3.9478042e-01   1.0779720e+00
   4.1349152e+01   5.9930885e+01   1.1204328e+00   3.7187317e-01   1.2982924e+00   5.6265130e-01   7.9781531e-02   1.1014664e+00   7.8552530e-01   8.9398603e-01   2.7457861e-01   3.7360734e-02   6.6290423e-02   6.7316729e-01  -2.6113671e-01  -1.8878101e-02  -5.7763222e-01  -1.3270269e+00  -1.0388216e+00
   4.4195007e+01   5.9912046e+01   9.0515445e-01   3.9076290e-01   1.6523431e+00   6.0620727e-01   6.8595120e-02   1.0740012e+00   1.0385401e+00   7.7702916e-01   2.6427997e-01  -9.6596254e-02  -4.3039679e-02   2.5697807e-01   2.8134016e-02   9.1073960e-02  -2.3632783e-01   1.0527318e+00  -1.7241990e+00
   3.4659503e+01   7.6613910e+01   1.2551268e+00   4.0742104e-01   1.6947334e+00   5.7878297e-01   7.4171019e-02   1.4609343e+00   9.5927313e-01   7.3159580e-01   6.3164197e-01  -1.9607880e-02   8.5960179e-02  -6.2231539e-01   5.6907309e-01   1.6459885e-02   5.7735377e-01   1.0824743e+00  -2.6515684e-01
   4.8100610e+01   7.5816381e+01   1.1182665e+00   3.6386801e-01   1.4998183e+00   5.9624209e-01   6.7916093e-02   1.5012507e+00   8.9567683e-01   9.7269643e-01   5.7461928e-01   1.5303580e-01  -2.7975005e-02  -4.1868152e-01  -2.3801005e-01  -1.8890344e-02  -3.1243682e-01   2.9493890e-01  -1.3416801e+00
   4.3766662e+01   6.6655186e+01   1.2146212e+00   3.4749182e-01   1.6947024e+00   6.5773453e-01   8.4461214e-02   1.3602116e+00   5.5257419e-01   4.0838494e-01   4.4748780e-01   1.3450086e-01   1.4247068e-01  -6.6944954e-01   2.8476014e-02   2.7391895e-02  -4.4296649e-01   7.4606680e-01  -6.1275844e-01
   3.4270739e+01   5.9452317e+01   1.0845483e+00   3.6259763e-01   1.5945381e+00   6.0975823e-01   8.4189867e-02   1.4328217e+00   6.4939150e-01   9.3332059e-01   2.9583698e-01   9.6764834e-02   1.5205603e-01   7.5692793e-02   5.6270782e-01  -6.0253734e-02  -4.9027434e-01   2.4466797e-01  -1.3616709e+00
   3.9789946e+01   5.9867959e+01   9.4885156e-01   4.6986473e-01   1.3984507e+00   7.0611439e-01   7.9661931e-02   9.3455035e-01   6.2270574e-01   7.0404549e-01   9.4362526e-01  -1.4964598e-01   1.0915787e-01   2.1460398e-01  -5.7442022e-01   1.1064868e-01   2.1587367e-01   6.2105520e-01  -3.7817339e-01
   3.5639162e+01   6.9645522e+01   1.1431589e+00   4.3773936e-01   1.7187873e+00   5.0005540e-01   7.3939132e-02   1.3338748e+00   4.1771289e-01   8.5720491e-01   7.0404901e-01  -1.3301361e-01   6.2189746e-02  -2.2226506e-01   3.4420233e-01  -1.5060168e-01  -1.2156856e-01   1.2945033e+00   1.0099971e+00
   3.9896569e+01   7.2089364e+01   8.9905057e-01   4.7932999e-01   1.3581473e+00   5.2632612e-01   6.1119602e-02   1.4690175e+00   5.3756963e-01   6.3122665e-01   9.3010554e-01   1.8688828e-02  -1.9677629e-02   4.9748838e-02   5.7687532e-01  -1.0188505e-01  -2.4177069e-01  -1.3971345e+00  -3.9459486e-01
   4.2224507e+01   7.1277701e+01   1.2131135e+00   4.4227247e-01   1.7646525e+00   5.1214306e-01   8.5728026e-02   1.1910261e+00   5.9610059e-01   4.4886536e-01   6.9142112e-01   5.7929910e-02  -1.3528811e-01  -3.4972061e-02  -4.7308235e-01  -1.3254809e-01   8.7082915e-02  -6.4463850e-01  -1.5059243e+00
   4.6281867e+01   6.0048040e+01   1.1502202e+00   4.0896921e-01   1.4235822e+00   6.2613836e-01   7.1611977e-02   1.3421847e+00   5.8887453e-01   4.9217526e-01   9.4493848e-01   1.4725765e-02  -1.5107960e-01   1.3276972e-01  -5.1688636e-01   1.4946199e-01   2.0352530e-01  -8.9683296e-01  -1.2546492e+00
   3.7845360e+01   7.4477720e+01   1.2345463e+00   3.9584380e-01   1.4243411e+00   5.9719013e-01   8.0881409e-02   1.2374414e+00   6.6751721e-01   8.3614036e-01   8.1250908e-01  -8.3100015e-02  -3.7979402e-02   6.0506794e-01  -2.4750762e-01   9.3780738e-02  -2.5567861e-01  -5.2659672e-02   1.6495726e+00
   3.6294986e+01   7.1290015e+01   1.1773453e+00   4.1864828e-01   1.5270417e+00   5.9074462e-01   8.1248934e-02   1.1601136e+00   5.4345786e-01   5.5107945e-01   8.5105884e-01  -1.1797380e-01   1.6626222e-01  -3.6206015e-01   6.5225762e-01  -1.3730198e-01   2.2325935e-01   9.7541339e-01   4.4585461e-01
   3.4159549e+01   5.6145906e+01   9.1348969e-01   3.5916672e-01   1.6794816e+00   6.0428463e-01   8.0840239e-02   1.4453950e+00   4.7815980e-01   7.3840850e-01   3.7889011e-01   3.6208391e-03  -1.3412746e-01   3.1498082e-01  -2.3267067e-01  -6.5647905e-02   6.2720831e-01  -1.5171854e+00   1.2989200e+00
   3.7497920e+01   6.0884770e+01   1.2159032e+00   4.5461568e-01   1.5902037e+00   6.1815808e-01   7.3886428e-02   1.4798981e+00   5.0124331e-01   4.0996420e-01   7.0434264e-01   6.5367644e-02  -9.0654669e-02   2.7211342e-01   8.2086117e-02   1.6532276e-01  -1.0216632e-01  -8.2004106e-01   1.0286715e-01
   4.0582368e+01   7.6779055e+01   1.1479005e+00   3.9388269e-01   1.4149377e+00   5.7834572e-01   8.2280735e-02   9.0158131e-01   5.7656368e-01   7.1824624e-01   8.7831083e-01  -1.5027974e-01   1.2542854e-01   5.9454393e-01  -1.2402156e-02   8.6030600e-02  -1.3907708e-01  -5.3862379e-01   4.3320449e-02
   3.5120187e+01   6.0593384e+01   1.2183318e+00   4.1529433e-01   1.6496443e+00   6.8355122e-01   8.6435691e-02   1.1939637e+00   1.0061393e+00   9.1760084e-01   7.3582044e-01  -8.1003004e-02   8.7093504e-02  -3.6786791e-01   3.1973521e-01   6.4261084e-02  -7.3562454e-03  -1.0889471e+00  -8.7824322e-01
   4.5322714e+01   6.3742697e+01   1.2663169e+00   4.3501295e-01   1.5280269e+00   6.2099025e-01   6.6189871e-02   9.8644070e-01   5.7950019e-01   4.6208513e-01   5.5178008e-01  -4.4114159e-02   9.3313081e-02  -4.9095351e-02   4.3980117e-01   1.3845448e-01  -2.3747767e-01  -5.1939093e-01  -1.5196918e+00
   4.7131438e+01   5.5265582e+01   9.2059883e-01   4.8454213e-01   1.6247012e+00   4.9789519e-01   6.3015981e-02   1.3095403e+00   3.5779882e-01   6.8082750e-01   3.9474241e-01   4.9035441e-02  -2.4080135e-02  -4.0141110e-02  -6.6084485e-01  -9.4938089e-02   3.6781275e-01   1.3607207e-01   1.2977368e+00
   3.8776398e+01   6.7723150e+01   1.1672879e+00   3.6822730e-01   1.8142429e+00   5.4092960e-01   6.7812413e-02   1.3567687e+00   1.0139223e+00   4.9836016e-01   8.7118990e-01   3.5749413e-02   9.9100402e-02  -3.9465886e-01  -3.4128481e-01   9.3856464e-02  -4.4238424e-01   1.9536864e-01  -1.2977704e+00
   3.4692653e+01   7.4123500e+01   1.1351511e+00   4.2992492e-01   1.3825302e+00   6.5400105e-01   8.1746165e-02   9.9161463e-01   1.0117259e+00   9.4433761e-01   7.9685375e-01  -1.4153550e-01   3.4273246e-02  -5.6404953e-01   1.4193884e-01  -3.1041483e-02   5.8115758e-01   4.4953674e-01  -9.5268080e-01
   4.6076351e+01   7.0724323e+01   1.2643272e+00   3.9976331e-01   1.6130324e+00   6.1104940e-01   8.0287186e-02   1.1415547e+00   7.7267814e-01   3.6948103e-01   5.0342835e-01   1.1229195e-01   5.6699423e-02  -6.6825894e-01   1.2072227e-01  -8.5569316e-02  -2.0541859e-01   5.0135042e-01   3.1635790e-01
   3.7146432e+01   7.6079605e+01   1.0079799e+00   3.8501437e-01   1.7294920e+00   5.3005712e-01   7.1302945e-02   9.5133894e-01   1.0070026e+00   4.1096238e-01   6.3095567e-01   1.7195688e-01   1.7197166e-01   8.8862437e-02  -2.4896574e-01   1.1969327e-01   5.9139597e-01  -8.1074591e-01   8.8455981e-01
   3.6179394e+01   5.8459484e+01   9.2013978e-01   4.6383954e-01   1.5589015e+00   5.0474261e-01   7.7462680e-02   9.7700147e-01   3.5601639e-01   8.8245369e-01   4.6342561e-01   1.6287543e-01   1.5030948e-03  -2.5015185e-01  -7.9468391e-02  -4.5706619e-02   2.0384917e-01   7.0439571e-01  -5.1326551e-01
   4.2051749e+01   7.3857539e+01   1.1841437e+00   3.7433713e-01   1.5335358e+00   6.9192682e-01   6.8692296e-02   1.0755685e+00   7.9549699e-01   8.0471770e-01   3.6359841e-01   8.6453767e-02  -1.1752306e-01  -6.1959504e-02  -6.7471322e-01  -8.4794360e-02  -3.8683356e-01   1.4107066e+00   4.5545889e-02
   3.6853695e+01   7.0339798e+01   1.0251491e+00   3.5738403e-01   1.7971069e+00   5.3857940e-01   7.4465264e-02   1.2677171e+00   9.0327686e-01   8.0170134e-01   5.3500200e-01   1.0526789e-01   1.4370879e-01   6.8069387e-01  -5.6884509e-01  -7.4820520e-02   3.5424904e-01  -3.8312557e-01   6.5858845e-01
   4.7224342e+01   6.0447623e+01   9.4520098e-01   4.3430636e-01   1.4716285e+00   5.1004189e-01   7.7196415e-02   1.4150365e+00   7.5095055e-01   6.9700501e-01   4.8280953e-01   2.8946743e-02   7.2746412e-02  -1.9169095e-01   5.4292991e-01  -1.3977931e-01   2.2501914e-01   1.0140081e-02  -1.2540257e+00
   4.0134111e+01   7.3871187e+01   1.0747190e+00   4.5357741e-01   1.4008207e+00   5.4683872e-01   7.5808966e-02   1.5373151e+00   3.7981743e-01   4.6119001e-01   6.2951548e-01  -1.7251724e-01  -9.5440308e-02  -5.9561572e-01  -6.5823749e-01   6.7208234e-02  -1.5547362e-01   8.9828874e-01  -3.0081078e-01
   4.1939071e+01   7.3907026e+01   1.1630786e+00   4.0786724e-01   1.4113609e+00   6.5400322e-01   7.7640199e-02   9.4642954e-01   4.0852449e-01   9.4884999e-01   7.3740773e-01   9.8880985e-02   1.3698927e-01   3.4453481e-01  -1.7415972e-01  -1.2007229e-01  -2.1382518e-01   7.5746304e-01   1.9951984e-01
   4.4208586e+01   7.6138522e+01   9.3021966e-01   4.6011643e-01   1.5209117e+00   5.2056174e-01   6.3475844e-02   1.3453330e+00   6.8456628e-01   6.0647144e-01   5.3854674e-01   8.4920239e-02   9.5482617e-02  -5.4294361e-01   3.6889690e-01   7.0795770e-02  -3.8068034e-01   2.7763487e-01  -4.7788391e-01
   4.2890780e+01   7.6933653e+01   1.1851641e+00   3.9588529e-01   1.3328917e+00   6.9537561e-01   7.1882950e-02   8.5374383e-01   6.2494886e-01   3.7244688e-01   8.3962565e-01  -1.0712498e-01  -1.0996893e-01  -4.9121645e-01  -1.8581990e-01   2.2014889e-02  -8.8239644e-02   1.4317203e-01   1.1306804e+00
   3.6362105e+01   6.4798809e+01   1.1270406e+00   3.5811590e-01   1.5951940e+00   6.7943052e-01   6.1685168e-02   1.3071480e+00   8.6293122e-01   5.0970642e-01   9.0907488e-01  -2.9606581e-04  -2.3637409e-02  -5.1689379e-01   2.9878362e-01  -1.4684194e-01  -3.2827583e-01   1.1620011e+00  -4.9974932e-01
   4.5883935e+01   6.8476483e+01   1.0224519e+00   4.7598273e-01   1.6479033e+00   5.8452523e-01   8.1510450e-02   1.1422655e+00   8.2224521e-01   8.5503412e-01   8.3603801e-01   1.6766596e-01   6.6887768e-02  -4.4914595e-01   3.5293476e-01  -1.6226367e-01   5.1225871e-01  -1.6342960e+00   4.6637899e-01
   4.5773961e+01   6.7835892e+01   9.8002569e-01   4.5572022e-01   1.7847521e+00   6.9611815e-01   6.4035160e-02   1.0178617e+00   1.0155004e+00   7.5555454e-01   3.9364300e-01   4.9310146e-02   1.5653436e-01  -1.0136723e-01  -5.9482550e-01   1.4945556e-01   5.7214961e-01   3.5491150e-01   9.7543872e-01
   3.7556763e+01   7.3507263e+01   9.7353542e-01   3.9513104e-01   1.3778239e+00   6.9998315e-01   6.3991292e-02   1.3517003e+00   5.8338635e-01   6.6865237e-01   4.3816247e-01   1.4725783e-01   1.6399536e-01   1.6661561e-02   3.2051399e-01   5.7960827e-02   6.2579258e-01  -2.5273526e-01  -1.0469276e+00
   4.1443253e+01   6.8336984e+01   9.8002316e-01   3.6554302e-01   1.7988524e+00   5.6723669e-01   6.3605733e-02   1.5462645e+00   1.0423022e+00   8.4855916e-01   4.7514331e-01   1.2005294e-02  -1.4266206e-01  -4.8184221e-01  -4.6027595e-01   8.3998211e-03  -1.7799238e-01  -1.4860534e+00   1.2840565e+00
   4.6135997e+01   6.7221455e+01   1.0583083e+00   3.6263355e-01   1.6744835e+00   5.4138799e-01   7.9523511e-02   1.0427754e+00   1.0138052e+00   5.8279218e-01   8.7779521e-01   1.3272538e-01   7.7333460e-04   2.5463214e-01   6.4407327e-01   3.8651360e-02  -6.3807499e-01   1.2495188e+00  -1.4999720e+00
   3.6118694e+01   6.6320466e+01   1.1695918e+00   4.6435602e-01   1.7845187e+00   5.1816178e-01   8.4177323e-02   1.2120710e+00   7.6245402e-01   8.9947983e-01   8.7582591e-01  -8.4086129e-02  -1.8298455e-02   5.7462845e-01  -1.0007863e-01   5.4505661e-02   5.6474047e-02  -1.5305093e-02  -6.5219871e-01
   4.6508746e+01   5.6340427e+01   9.6443649e-01   4.3805373e-01   1.5221618e+00   5.7730183e-01   6.1142391e-02   1.3127027e+00   7.4805851e-01   4.9255506e-01   6.3010388e-01  -2.6643582e-02   1.5996507e-01  -2.3721911e-01  -5.8945224e-01   9.0307794e-02   4.5378480e-01   4.1638974e-01   4.2083337e-01
   4.8034476e+01   5.8166758e+01   1.1580941e+00   4.5189613e-01   1.5332669e+00   5.0387004e-01   7.2562337e-02   1.3096801e+00   7.3956120e-01   7.9735146e-01   5.0199246e-01  -1.1823440e-02   9.5234129e-02   9.4385991e-02   3.3382172e-01   1.6346916e-01   4.9314535e-01   1.6986621e+00   1.4636791e+00
   3.6114005e+01   7.2369267e+01   1.0947530e+00   3.5877312e-01   1.4823126e+00   5.4778575e-01   8.4894084e-02   1.4187896e+00   4.7493168e-01   8.5863010e-01   7.2791799e-01   3.5100448e-02  -1.4205715e-01  -2.6976082e-02   5.3195006e-01   4.1150635e-02  -6.3403831e-01  -5.2519625e-01  -8.0583466e-01
   4.6879283e+01   6.7571593e+01   9.8207001e-01   4.8822847e-01   1.7389480e+00   6.1180186e-01   7.5366416e-02   1.1135034e+00   6.2818323e-01   7.3335538e-01   7.1552484e-01   7.8084128e-02  -9.8520955e-02   4.6174888e-01   3.7676988e-01   6.3366109e-02   2.1003192e-01   4.8944090e-01  -4.9974306e-02
   3.8826558e+01   5.5546904e+01   9.0293574e-01   3.5775161e-01   1.5483784e+00   6.9932791e-01   7.6840670e-02   1.4517295e+00   3.5459014e-01   5.5846569e-01   9.4051731e-01   2.8341217e-02  -1.5155492e-01   3.4025885e-01   4.8082217e-01  -1.8967605e-02   3.8028011e-01   1.1989491e+00  -1.5788001e+00
   3.8416945e+01   7.2373697e+01   1.1691757e+00   3.5764208e-01   1.7082500e+00   6.6249597e-01   7.9598864e-02   9.4297312e-01   4.6539801e-01   7.9193557e-01   6.7083035e-01  -4.0805092e-02   1.4055530e-01  -5.0954020e-01   2.4501034e-02   3.7236898e-02  -2.8686468e-01  -7.2361381e-01   1.4693277e-01
   3.7515447e+01   6.8302057e+01   9.6846236e-01   4.0076711e-01   1.6851922e+00   5.4034741e-01   6.6181694e-02   9.7175548e-01   3.6194057e-01   8.4506717e-01   6.1063799e-01   1.3162617e-01   7.4933811e-02  -4.8846472e-02   4.8686850e-01   4.9164964e-02   2.4760284e-01   1.3441518e-01  -7.2335049e-02
   3.9638149e+01   5.7472914e+01   1.2107603e+00   4.1835253e-01   1.4415494e+00   6.8919955e-01   6.6884888e-02   1.0493814e+00   5.8899860e-01   5.9517243e-01   3.3407958e-01  -1.0561651e-01  -4.4247076e-02  -1.3651035e-01  -5.2191616e-01   1.3268245e-01   9.3161166e-02  -7.6951968e-01  -4.9934770e-01
   4.3251740e+01   5.8089426e+01   1.1853182e+00   4.7205102e-01   1.5942625e+00   5.3395968e-01   8.3255638e-02   1.0479770e+00   7.2506792e-01   5.1121943e-01   9.1516466e-01  -1.4791935e-02   1.3811715e-01  -6.5495520e-01   5.5555779e-01   1.5854377e-01  -1.7001578e-02   4.2909188e-01  -1.4055216e+00
   4.3226277e+01   6.1753400e+01   9.0962009e-01   4.4484833e-01   1.3393458e+00   5.8326583e-01   8.4250314e-02   9.7819370e-01   8.6584300e-01   5.0146198e-01   3.8886903e-01   1.2674796e-01  -1.0612945e-01   1.2847531e-01  -3.6181381e-01  -1.7131393e-01  -3.2558606e-02   8.0639878e-01   5.5897665e-01
   4.3685840e+01   6.5886603e+01   1.1301659e+00   3.7511174e-01   1.5120465e+00   5.3683336e-01   7.4798961e-02   1.1966818e+00   6.7471887e-01   9.0156277e-01   3.6487337e-01  -4.7652018e-02  -5.8376574e-03   3.7516501e-01   3.9667848e-01   1.6077410e-02   1.1292884e-01   1.0081851e+00  -1.4176917e+00
   3.8570087e+01   5.6180416e+01   1.1400073e+00   3.5026242e-01   1.5565328e+00   5.6943324e-01   6.9717687e-02   9.8968720e-01   7.5550683e-01   9.6194139e-01   4.4948464e-01  -1.2077875e-01   1.2585656e-01  -3.2414940e-01  -3.9680236e-01  -3.2526541e-03   1.6309736e-02  -5.5980080e-01   2.1532816e-01
   4.0585010e+01   7.2110642e+01   1.2242494e+00   4.0592909e-01   1.3791531e+00   5.1829033e-01   7.0344243e-02   1.1001729e+00   4.4494179e-01   4.8176716e-01   9.4087230e-01  -1.5391142e-01   1.1148637e-02  -3.4701163e-03   3.1848268e-02   2.3836399e-02  -4.7562814e-01  -9.5927623e-01   1.2687382e+00
   3.5336128e+01   6.6276907e+01   1.1544506e+00   4.2608829e-01   1.7275136e+00   5.6801591e-01   6.1277896e-02   1.1891624e+00   5.0377420e-01   8.2035087e-01   5.5864020e-01   6.4919989e-02  -1.2191208e-01  -4.6639064e-01   1.2249783e-01   1.0201862e-01   5.0769149e-01  -1.1557602e-01   9.8395974e-01
   3.4535880e+01   6.4951976e+01   9.8148725e-01   4.0257479e-01   1.3647065e+00   6.1337965e-01   8.6200209e-02   1.1996597e+00   7.4715200e-01   8.0355364e-01   4.4764110e-01   1.2481419e-01  -5.6099305e-02  -2.9135796e-01  -1.5705202e-01   1.5822371e-01   6.1880705e-01  -1.2571445e+00  -5.2555990e-01
   4.3642444e+01   7.3153584e+01   1.1934394e+00   4.3393546e-01   1.3739915e+00   6.4137504e-01   7.3486900e-02   1.0540534e+00   9.2253870e-01   8.5913372e-01   6.9449372e-01   6.6479391e-02  -7.1125996e-02   5.9123414e-01  -1.6077179e-01  -1.0083132e-01  -5.7669112e-01   1.4011046e+00   1.0799609e-01
   4.3191491e+01   6.7050649e+01   1.1191164e+00   4.6080292e-01   1.4716410e+00   7.0610660e-01   6.4090575e-02   1.1530819e+00   8.6345826e-01   1.0331285e+00   6.3914570e-01   9.6111700e-02   1.3144379e-02  -2.4382189e-01  -6.5012290e-01   1.1260263e-01   4.0777072e-01   1.0652719e+00   3.4876969e-02
   3.5958014e+01   7.0004498e+01   9.0036764e-01   3.6070180e-01   1.3963303e+00   5.1043266e-01   6.1080596e-02   1.5128436e+00   5.3158752e-01   8.4127753e-01   6.2627181e-01  -9.6183029e-02  -4.5942895e-02   5.0819714e-01   5.9257810e-01   1.3965262e-01  -6.5131578e-01  -1.2862769e+00  -1.1898919e+00
   3.9619970e+01   5.9290042e+01   1.2420472e+00   3.9610312e-01   1.7914538e+00   6.8711017e-01   6.7207421e-02   1.0968285e+00   7.4528966e-01   4.4931897e-01   7.4539786e-01  -1.0568676e-01  -1.2134104e-01   1.4957232e-01  -1.3855999e-01   1.3470258e-01   3.7986980e-01   3.7968472e-01  -9.6045039e-01
   3.8906029e+01   6.3251396e+01   1.0180011e+00   3.6797599e-01   1.4473838e+00   6.2361123e-01   8.0574988e-02   1.5227187e+00   9.0086854e-01   5.5751579e-01   6.5079207e-01   2.6201137e-02  -1.2055558e-01  -2.7972491e-01   3.4452260e-01  -1.4500370e-02   1.4741435e-01  -4.3928660e-01   1.7885332e-01
   4.6031672e+01   7.1613185e+01   1.0712535e+00   4.6077693e-01   1.4033427e+00   5.3468739e-01   8.3949910e-02   1.3400833e+00   8.1053629e-01   4.0526320e-01   9.4200667e-01  -1.4849727e-02   8.8294635e-03  -5.5473610e-01  -6.1905594e-02   1.0162844e-01  -5.3253637e-01   1.4176197e+00   1.3049864e+00
   4.0652975e+01   6.4370873e+01   9.9966016e-01   4.5808474e-01   1.4528029e+00   5.9380826e-01   6.2711721e-02   9.7908031e-01   6.1804064e-01   8.3897315e-01   5.2891248e-01  -1.3715615e-01  -7.3387485e-02   4.7784473e-01  -2.5980400e-01  -1.0865106e-01   9.4995055e-02  -1.1101668e+00   7.6857732e-01
   3.8804634e+01   6.2949565e+01   1.2593329e+00   4.2113136e-01   1.4135337e+00   5.3778276e-01   7.2110335e-02   1.3952700e+00   4.3591204e-01   4.1516625e-01   8.5606415e-01   1.4243729e-01   1.4059125e-01   4.4994281e-01  -1.8896654e-01  -7.1077904e-02  -4.2951628e-01  -1.0352058e+00  -9.9660473e-01
   3.9434536e+01   7.0978592e+01   1.0426454e+00   3.8954987e-01   1.5226155e+00   5.0498263e-01   6.1184773e-02   1.5148323e+00   8.1050557e-01   7.1093174e-01   7.1981588e-01   4.9683083e-02  -1.6966755e-01   2.6656965e-01   4.6053682e-01  -8.1297469e-02  -3.5390457e-01   2.5023113e-02  -3.3406498e-01
   4.7340320e+01   6.2760803e+01   1.0511120e+00   3.4704087e-01   1.7086509e+00   5.0009975e-01   8.5155166e-02   1.0349664e+00   6.3459362e-01   6.2819268e-01   5.2547791e-01  -7.2149593e-02   1.7411242e-02  -3.8018808e-01  -5.2269496e-01  -1.3525374e-01  -6.0722473e-01   1.1071646e+00   3.0176054e-01
   3.6902198e+01   5.9994815e+01   1.2652233e+00   4.3197370e-01   1.6625014e+00   5.5763966e-01   6.2006369e-02   1.4711488e+00   6.2717246e-01   6.2596196e-01   3.2969981e-01   3.3572518e-02  -8.6689162e-02  -2.6050635e-01   3.5788925e-01  -7.2616238e-02  -6.6223589e-01   1.6099017e-01   1.5516900e+00
   4.1903278e+01   5.6218961e+01   1.1347169e+00   4.7076699e-01   1.4643742e+00   6.3716594e-01   7.7612561e-02   1.0750619e+00   7.3538165e-01   6.4027171e-01   9.3635933e-01   7.6814940e-02  -1.0589567e-01  -3.2722012e-01  -6.4316775e-01  -1.4458280e-01  -5.1139420e-01  -1.6847404e-01  -8.0630401e-01
   4.7993199e+01   7.7037436e+01   9.9014042e-01   4.1131324e-01   1.5475023e+00   6.0340030e-01   6.1845166e-02   1.3469851e+00   8.9002227e-01   8.3727528e-01   7.5398567e-01   4.2196037e-02  -1.1760638e-01  -1.3384371e-01  -2.0104004e-01  -1.5842066e-01   4.4337501e-01  -3.0905787e-01  -1.7609548e-01
   4.7629822e+01   5.9011092e+01   8.9843479e-01   3.8049056e-01   1.6826936e+00   6.1457277e-01   8.4415845e-02   1.3824230e+00   9.4815781e-01   8.2662124e-01   8.5030708e-01   1.3568986e-01  -3.6079273e-02  -3.2083640e-01  -1.7779465e-01   4.5712346e-02   6.5643781e-01  -1.4498019e+00  -7.2459891e-01
   4.5916779e+01   6.3897228e+01   1.2279221e+00   3.4957015e-01   1.4689564e+00   6.8293164e-01   8.5775979e-02   1.4721489e+00   1.0136933e+00   4.8032971e-01   2.8450709e-01  -7.6332732e-02   5.1742542e-02  -4.5556351e-01  -6.1000043e-01  -8.3074208e-02   4.8187595e-01   6.2413771e-01   1.7032614e+00
   4.4585720e+01   7.1299256e+01   1.1738524e+00   4.7051172e-01   1.3606497e+00   6.4502196e-01   7.7742552e-02   9.4001633e-01   9.3821026e-01   8.8247614e-01   4.9734283e-01   1.3940354e-01  -2.5766455e-02  -6.4883475e-01   2.1077153e-01  -5.7884282e-02   6.4656011e-01  -8.0414549e-01  -8.4152690e-01
   4.5011495e+01   6.3331391e+01   1.2282465e+00   4.8461774e-01   1.5823286e+00   6.0592150e-01   8.2643102e-02   1.1004834e+00   8.7540797e-01   3.7545541e-01   9.2639556e-01  -1.4097482e-01  -3.7654461e-02   4.4690748e-01  -4.3013227e-01   1.2061270e-01   3.4726254e-01   2.8107258e-01  -1.0021056e-01
   3.7804402e+01   7.5752476e+01   9.1308580e-01   4.5130757e-01   1.4934700e+00   7.0502484e-01   7.3242622e-02   1.4875501e+00   7.2803814e-01   3.9145050e-01   8.2188490e-01   4.1241409e-02  -7.5555565e-02   1.1971067e-01  -6.2589534e-02  -6.5204481e-02   1.6393509e-01   7.6625661e-01  -1.6032189e+00
   3.5622116e+01   6.4211037e+01   9.1995476e-01   4.5694536e-01   1.6188945e+00   6.5457747e-01   8.0885676e-02   1.3709642e+00   8.3804385e-01   3.9096293e-01   5.5444015e-01   1.6180202e-01   5.6549279e-02   7.9951346e-03   1.8150312e-01   6.0711297e-02  -6.0222149e-01   3.3001236e-01  -8.9390965e-01
   4.4711030e+01   7.4041711e+01   1.1479683e+00   3.8395638e-01   1.7460693e+00   6.4285654e-01   8.5675821e-02   1.4018692e+00   5.3784850e-01   4.8729518e-01   3.7693815e-01   1.0731245e-01   6.1791980e-02  -2.4822855e-02  -3.1385918e-01  -1.0726330e-01  -3.3379179e-01  -7.9670087e-03   1.2637702e+00
   3.7748452e+01   7.1660466e+01   1.2676141e+00   4.2133020e-01   1.6329402e+00   6.0122246e-01   7.2290740e-02   1.1734068e+00   4.0259584e-01   4.8987209e-01   5.8885404e-01  -2.9062808e-02   7.8466605e-02  -5.8714486e-02  -5.0273325e-01  -1.1856498e-01   6.3010467e-02  -6.3192902e-01   1.6452072e-01
   3.8488687e+01   5.7374769e+01   9.9894408e-01   4.3563085e-01   1.3832877e+00   6.8263622e-01   8.3034279e-02   9.7957352e-01   7.0690511e-01   7.6314705e-01   3.6571395e-01   1.5635503e-01   2.9781694e-02  -8.1950444e-02  -5.1759172e-01   1.4851586e-01  -1.6033654e-01   1.1758303e+00  -1.3530213e+00
   4.6422726e+01   7.4538772e+01   1.1373330e+00   3.5997930e-01   1.4645690e+00   6.8428318e-01   7.6034398e-02   1.0837786e+00   4.7960979e-01   9.7310943e-01   8.7908116e-01   1.4338590e-01   7.5689378e-02   2.6315912e-01   3.5707696e-01  -6.7243196e-02   3.6794916e-01   1.6868055e+00  -1.5980006e+00
   4.7952066e+01   5.9742791e+01   1.2449164e+00   4.4711776e-01   1.6456395e+00   6.3583609e-01   8.5817045e-02   1.1071495e+00   6.0634437e-01   1.0451282e+00   3.4646111e-01   1.4910097e-01  -4.3916954e-02  -6.7876718e-01   4.8294251e-01  -3.3484239e-03   4.6187254e-01  -5.4605655e-02  -1.3574319e+00
   4.5306539e+01   7.5306094e+01   1.1378343e+00   4.3973615e-01   1.5162740e+00   5.1168862e-01   7.1745636e-02   1.2398800e+00   9.6995369e-01   3.6406080e-01   2.7892148e-01   5.2996541e-02   5.9775329e-02   4.9360648e-02   7.9164553e-02  -1.5912585e-02  -6.7825250e-01   8.7721752e-01   4.6280347e-01
   3.7277501e+01   7.2051262e+01   1.2474995e+00   4.3147634e-01   1.6907683e+00   6.0882786e-01   7.7744907e-02   1.3463550e+00   7.3327466e-01   5.6019378e-01   5.2616564e-01   5.0025320e-02  -5.1364030e-02  -1.6064660e-01  -5.5270477e-01  -3.6318639e-02   2.1286266e-01  -1.6348935e+00  -8.8615031e-01
   4.4689698e+01   5.5300983e+01   1.2062356e+00   3.7306771e-01   1.2930735e+00   6.9775249e-01   7.2581950e-02   1.1906619e+00   7.6703296e-01   8.3676675e-01   3.7547548e-01   8.9556146e-02   1.6529092e-01  -4.7506091e-01  -2.3902592e-01   3.8125764e-02   6.1354289e-01   1.5003561e+00  -1.1876534e+00
   3.8564432e+01   6.4992261e+01   9.9784391e-01   4.7663675e-01   1.5763893e+00   5.2925898e-01   6.8987662e-02   1.2195564e+00   5.7911113e-01   8.7248060e-01   7.4764606e-01  -3.4315762e-02   1.4260590e-02   3.3433205e-01  -5.4269469e-01  -7.0845965e-02  -6.8714855e-01   1.3011152e+00  -1.1122567e+00
   4.5728279e+01   6.8633420e+01   9.4030761e-01   3.4720153e-01   1.4586297e+00   6.1801712e-01   6.6529915e-02   1.2454174e+00   7.4416195e-01   9.2979452e-01   7.2469242e-01   1.4329729e-02   1.8944854e-02   4.2265339e-01   4.8710191e-01  -4.6663579e-02   1.5921711e-01   1.3546566e+00   9.0927833e-01
   4.4717450e+01   6.8702358e+01   9.3096290e-01   3.6514211e-01   1.7163498e+00   5.3039804e-01   7.0812691e-02   1.3316722e+00   9.5596922e-01   7.3187492e-01   3.5592057e-01  -1.0648287e-01   2.2307928e-02   4.5964739e-01   3.4906234e-01  -1.3645776e-01   3.1673709e-01   8.7525620e-01   9.1698703e-02
   3.6273811e+01   7.7424952e+01   1.1197395e+00   4.5365141e-01   1.6518641e+00   6.5591741e-01   7.5522366e-02   1.5328735e+00   4.8430347e-01   4.1015855e-01   3.3362658e-01  -1.4997586e-01   1.2136191e-01   5.7110671e-01   1.0387872e-01   1.5275897e-01  -2.7185769e-01  -5.1087178e-01  -1.5077220e+00
   3.4034042e+01   6.3061818e+01   9.1445753e-01   4.0954941e-01   1.4934491e+00   5.0922567e-01   6.1997612e-02   1.0450316e+00   6.6285503e-01   8.7019869e-01   2.9428751e-01   1.3070965e-01  -1.1750920e-01   5.0882890e-01  -2.3847350e-01  -1.2293149e-01  -5.0984297e-01   1.3792990e+00   1.2540581e+00
   4.6631701e+01   7.1627950e+01   1.2629338e+00   4.4327578e-01   1.7958947e+00   5.7352462e-01   6.3499824e-02   9.6691402e-01   7.8378829e-01   5.6257684e-01   3.4135723e-01   1.4493122e-01  -1.0569581e-01   5.4710514e-01   7.4534760e-02   1.0941985e-01  -5.7858937e-01   1.5458633e+00   1.3193618e+00
   3.9883904e+01   6.8901535e+01   1.1968255e+00   3.9567048e-01   1.6111329e+00   6.7884400e-01   7.7762602e-02   1.1114127e+00   7.3923069e-01   6.5016988e-01   3.7415399e-01   1.0899088e-01   1.2294090e-01  -2.5668757e-01  -3.9669130e-01  -1.2705703e-01   5.9653479e-01  -1.5959657e+00   1.4184533e+00
   4.4012089e+01   7.5403436e+01   1.1431568e+00   4.4241256e-01   1.6316775e+00   6.0723383e-01   7.3668147e-02   1.0390333e+00   3.6509718e-01   5.1394714e-01   5.4763492e-01  -1.1215768e-02   2.3278544e-02  -6.5059703e-01   2.8119393e-01   6.9405039e-02   5.1812458e-01   7.8641519e-01  -3.9123884e-01
   3.9576570e+01   7.6310270e+01   9.5572244e-01   4.6540815e-01   1.6350414e+00   6.9790603e-01   7.8174566e-02   9.3085655e-01   6.0526706e-01   5.8135597e-01   7.4113955e-01   4.5442639e-02   3.8926944e-02   4.0869140e-01   3.1748941e-01  -1.2345124e-01   5.0637491e-01   1.1190108e+00   1.7194245e+00
   4.6410900e+01   6.0572692e+01   1.1554862e+00   4.7792507e-01   1.3585570e+00   5.6844500e-01   6.8077007e-02   9.1125075e-01   4.9703505e-01   1.0211372e+00   5.0747290e-01   6.3049508e-02   5.6049629e-02  -6.5268223e-02  -3.5356097e-01   4.6712223e-02  -2.9550151e-02  -4.5320668e-01  -9.8889300e-01
   3.9066054e+01   5.7700911e+01   1.2081085e+00   4.3391587e-01   1.6563148e+00   5.3319458e-01   8.3203137e-02   1.3516855e+00   7.9490940e-01   7.3948397e-01   6.1197101e-01  -9.2554731e-02   1.7620352e-02  -4.2694373e-01  -5.6318294e-01   8.5261874e-02  -2.0212735e-01   9.6883504e-01  -8.6971619e-01
   4.2820985e+01   5.6733444e+01   1.1213919e+00   3.4900026e-01   1.5718754e+00   7.0538282e-01   6.2647076e-02   1.4308095e+00   9.8321498e-01   3.8040644e-01   3.5784114e-01  -7.6641463e-02  -1.1985838e-01   3.0631937e-01   4.9077551e-01  -1.2200926e-01   3.2038057e-02  -2.5168364e-01   9.1839933e-01
   4.6780295e+01   7.5975902e+01   9.8136500e-01   3.5487394e-01   1.5129336e+00   5.7211121e-01   6.4384092e-02   1.0461170e+00   9.4094933e-01   6.1152270e-01   4.4969326e-01  -1.3946245e-01  -3.1141340e-03   6.5818597e-01  -5.0035658e-01  -1.1141074e-01  -1.7988369e-01   3.3546852e-02  -4.2533059e-01
   4.2672021e+01   6.4525652e+01   9.6787587e-01   4.0964460e-01   1.3070718e+00   5.6052393e-01   6.8554833e-02   1.0316844e+00   5.4122351e-01   5.3970153e-01   9.3538485e-01   3.7611881e-02  -8.6437845e-02   7.7930297e-02  -1.0141418e-01   1.3822110e-01  -3.7123725e-01   7.8600599e-01   1.4161910e+00
   4.5054867e+01   6.1862984e+01   9.4393932e-01   3.6020805e-01   1.8162423e+00   5.0538254e-01   7.4474473e-02   1.4107205e+00   3.6613908e-01   6.5338584e-01   3.8885266e-01  -8.6029472e-02   1.4105278e-01   1.9032687e-01   6.3030153e-01   6.8129394e-02  -1.0482985e-02  -1.7245996e+00  -1.4213492e+00
   3.4239821e+01   5.5148485e+01   1.0090354e+00   4.3402314e-01   1.6826834e+00   5.5682158e-01   7.2056973e-02   9.9900634e-01   1.0247229e+00   5.7944167e-01   6.5921355e-01  -8.0675307e-02   3.7903735e-02  -5.0580502e-01   2.8880037e-01  -2.4391235e-02  -2.6264170e-01   3.5458781e-01   1.0157738e+00
   3.9648575e+01   5.4605945e+01   1.2050315e+00   4.4268644e-01   1.4020609e+00   5.5573238e-01   6.2808534e-02   1.4078972e+00   1.0292163e+00   6.1646194e-01   5.4665913e-01   4.8673090e-02  -1.2172641e-01  -5.7525631e-01  -5.6958782e-01  -5.0861118e-03  -2.3776211e-02  -7.7993712e-02  -3.9878329e-01
   3.8088196e+01   6.2371575e+01   1.2490738e+00   3.6130015e-01   1.3957036e+00   6.7276925e-01   8.2304240e-02   1.0043673e+00   4.7415435e-01   6.7026263e-01   6.7174108e-01   1.3051700e-01  -1.0974389e-01   4.8007490e-02  -2.0435098e-01   3.7168629e-02  -6.5968554e-01  -7.3050602e-01  -1.2465955e+00
   3.4071218e+01   6.0288636e+01   1.1566922e+00   4.8131575e-01   1.4546143e+00   6.6801621e-01   7.6845505e-02   1.1973878e+00   1.0060806e+00   7.0340844e-01   5.7118335e-01   1.0602018e-01  -2.5559330e-02   1.8085082e-01   3.0648290e-01  -6.2139330e-02  -6.0648245e-01  -3.6318795e-01   4.0190656e-01
   4.2351450e+01   6.8854325e+01   9.7267670e-01   4.7866887e-01   1.3751484e+00   6.0667192e-01   6.9466279e-02   9.2356414e-01   7.9446245e-01   9.6482962e-01   5.3112278e-01   1.4442291e-01   7.7489570e-02   5.9913214e-01  -4.6177924e-01  -1.3915239e-01   1.4967366e-01   3.8737277e-02  -3.5634309e-01
   3.9292724e+01   6.0005349e+01   1.1019357e+00   4.2409744e-01   1.3922644e+00   6.1265226e-01   7.9553188e-02   1.1490642e+00   9.3674335e-01   6.5490034e-01   7.1830562e-01  -7.6885247e-02  -1.5128152e-01   5.1266395e-01   6.7692754e-01   1.0046189e-01  -4.0722349e-01  -1.0517028e+00   1.6952449e+00
   3.8642460e+01   5.5865739e+01   9.6162472e-01   4.7231063e-01   1.7632826e+00   5.9572800e-01   8.3637775e-02   1.5280392e+00   6.6553260e-01   7.6985402e-01   5.3414262e-01  -9.0404299e-03   9.4293885e-02  -4.6106957e-02   5.9341010e-01  -8.3044912e-02   5.4224324e-02  -9.5995935e-02   1.0110063e+00
   4.5249731e+01   7.4092396e+01   1.0245741e+00   3.8594117e-01   1.3475044e+00   5.4485437e-01   7.6721259e-02   1.2202077e+00   3.6085602e-01   6.6495610e-01   3.6916626e-01  -1.3490436e-01   1.4531338e-01   3.9922622e-01   5.0336804e-01   9.9976070e-02   4.4115596e-01   1.0786086e+00   9.9602572e-01
   4.0517140e+01   7.6420721e+01   9.6217976e-01   4.8052695e-01   1.5351701e+00   6.1455551e-01   6.1470544e-02   1.5360866e+00   8.1742580e-01   4.0418994e-01   3.9807238e-01   9.3923335e-03   1.9490716e-02   5.8667846e-01   4.5560893e-01  -1.3596166e-01  -3.1630535e-01   5.7904581e-01   9.5430217e-01
   4.0744119e+01   6.5397007e+01   1.1096405e+00   4.8899022e-01   1.3785031e+00   7.0339621e-01   8.1835991e-02   1.3385242e+00   4.8269365e-01   4.7332012e-01   4.8908218e-01   1.7301558e-01  -1.4429463e-01   7.8971032e-02   8.3399380e-02   1.4396762e-01   6.4779083e-01  -6.3503986e-01   3.3826193e-01
   3.8911855e+01   5.8613516e+01   1.1261834e+00   4.4246153e-01   1.7395498e+00   5.8041304e-01   8.0338946e-02   1.2376044e+00   4.2211708e-01   5.4584011e-01   5.4060142e-01  -7.0421375e-02   9.8743091e-02   1.7561343e-01   6.4843447e-02   1.5504559e-01  -6.3836401e-01   1.7390451e-01  -6.2373525e-01
   4.2639114e+01   6.6528238e+01   1.2337195e+00   4.3834373e-01   1.3355195e+00   6.1504122e-01   7.0838373e-02   1.3026060e+00   8.3679323e-01   1.0393698e+00   6.7183475e-01   1.4818891e-01   1.5299166e-01   2.1594197e-01  -3.5219440e-01   7.8326880e-02  -2.6493379e-01   1.1864706e+00   4.4910917e-01
   4.7693541e+01   6.1407680e+01   1.0008455e+00   4.2113224e-01   1.3825532e+00   6.2533054e-01   6.8775104e-02   1.1539379e+00   4.9606964e-01   3.6189323e-01   6.6556152e-01  -4.7183198e-02  -8.6666588e-03   3.4359287e-01   2.5935035e-01  -1.0694700e-01   3.7048724e-01  -2.0931825e-01   5.4488573e-01
   3.9116409e+01   6.8658134e+01   1.1819458e+00   3.4481989e-01   1.3215605e+00   6.2123983e-01   7.4405888e-02   1.5436224e+00   9.0306218e-01   8.4101858e-01   3.9860765e-01  -5.1786968e-02  -1.0345526e-01   5.9269453e-01  -6.6829395e-01   3.8438754e-02  -2.8756969e-01  -1.4624512e+00  -3.5070024e-01
   4.4189369e+01   7.2907136e+01   1.0213668e+00   4.3648096e-01   1.7320566e+00   5.9673142e-01   6.8207100e-02   1.4423909e+00   8.4848090e-01   1.0348869e+00   8.0564555e-01  -1.3815493e-02  -1.5322585e-01  -6.8248840e-01  -6.0053819e-01   6.2493174e-02   4.6773980e-01   1.5544147e+00  -1.6798977e+00
   3.6963391e+01   6.1328104e+01   1.1199269e+00   3.7045377e-01   1.6613248e+00   6.4042879e-01   6.3173555e-02   8.7557488e-01   8.3951704e-01   6.0491192e-01   4.0512248e-01  -2.6688424e-02   1.1934331e-02   2.9197595e-01  -4.8846805e-01  -1.2634436e-01  -3.6244136e-01   6.7385756e-01  -8.6806211e-01
   4.7751250e+01   6.6571637e+01   9.9103486e-01   4.5385060e-01   1.7578244e+00   5.0231891e-01   7.1606054e-02   1.1949972e+00   3.9451564e-01   7.0686393e-01   5.2698526e-01   6.8245538e-02  -1.5534184e-01  -1.9728442e-01   2.9182495e-02  -4.4543319e-02   6.0250650e-01  -1.7260687e+00  -3.8696542e-01
   4.7125312e+01   5.7683422e+01   9.2234070e-01   3.9762580e-01   1.3598424e+00   6.2311021e-01   7.9002518e-02   1.0546305e+00   7.4355546e-01   7.7740800e-01   6.3739418e-01  -1.2776165e-01  -1.2689038e-01   3.8987358e-01   1.7910239e-01   1.2226664e-01   5.1768343e-01  -1.4887058e+00  -9.4312073e-02
   3.8882885e+01   6.7095059e+01   1.1129783e+00   4.3227869e-01   1.7636197e+00   6.6617677e-01   8.4545263e-02   9.9435150e-01   9.3355843e-01   6.9758242e-01   6.3847728e-01   2.4682041e-04   7.4465859e-02  -1.7868252e-01   4.1037360e-01  -5.0730650e-02   6.2152067e-01   1.9708389e-01   3.3324837e-01
   3.9570061e+01   6.2879754e+01   1.2131487e+00   4.3480484e-01   1.3873440e+00   5.6566685e-01   6.7648678e-02   1.2665036e+00   4.1140122e-01   5.7105396e-01   4.4861015e-01  -1.4250713e-01  -1.1798906e-01  -3.9500147e-02   2.2612615e-01   3.2688043e-02   5.0609889e-01  -7.1513019e-01   5.5711579e-01
   3.9448594e+01   5.9534023e+01   1.1687197e+00   3.7357502e-01   1.3631712e+00   5.8302000e-01   6.7891074e-02   1.2609794e+00   8.1009056e-01   6.4829603e-01   8.8110978e-01  -1.2230847e-01   7.3448773e-02  -6.2701542e-02   3.3572757e-01   7.0904365e-02  -2.0883839e-01   1.7026180e+00  -9.6460144e-01
   3.5769826e+01   7.4042192e+01   1.0151710e+00   3.9345624e-01   1.7611984e+00   5.2342257e-01   6.7529897e-02   1.2309107e+00   7.1291425e-01   5.4355309e-01   3.3267565e-01  -1.5517597e-01   4.8679732e-02   9.9532893e-03   2.5712166e-01   4.2141465e-02   3.1347835e-01   5.2719384e-01   2.0327305e-01
   3.7852170e+01   6.4645223e+01   1.2270469e+00   4.4953581e-01   1.2883170e+00   6.9630823e-01   6.7419111e-02   1.2453309e+00   5.4747706e-01   6.6365137e-01   2.5495464e-01  -6.2710748e-02  -1.1637684e-01   2.8560745e-01  -3.9940117e-01   1.2027033e-01   5.1812063e-01   1.6171656e+00   1.1879048e+00
   3.7131593e+01   7.3247752e+01   1.1532263e+00   4.4265533e-01   1.7698879e+00   6.3517908e-01   6.2516008e-02   1.3766143e+00   8.0624830e-01   3.9262848e-01   7.4456952e-01   9.2237179e-02  -1.5886479e-01   3.2284388e-01   6.1770091e-01  -1.4839405e-01   2.0200115e-02  -3.2463762e-01  -1.6154523e+00
   4.8002800e+01   7.3681323e+01   1.1493037e+00   3.7478603e-01   1.6131810e+00   6.7290360e-01   6.8187114e-02   9.0373498e-01   8.2876723e-01   3.8550377e-01   3.7066740e-01  -1.4944152e-01   9.7673416e-02   6.6952691e-01   1.2515076e-01  -1.4589479e-01  -1.5965115e-01  -6.0216931e-01  -4.8572764e-01
   4.0856907e+01   7.3218723e+01   9.9118994e-01   3.8182565e-01   1.8000618e+00   6.6197875e-01   6.6776191e-02   1.4325560e+00   7.0318460e-01   9.2058170e-01   5.7238727e-01  -6.0763812e-02   1.2275223e-01  -6.0419149e-01   4.7013604e-01  -1.6532976e-01  -2.1801634e-01   2.4775690e-01  -1.5301887e-02
   4.7594929e+01   6.2696303e+01   1.1851021e+00   4.7149497e-01   1.7793392e+00   5.4836708e-01   6.9772406e-02   1.4502811e+00   5.8062365e-01   9.4974852e-01   8.1544936e-01  -1.6494791e-01  -6.5014214e-02  -2.2740827e-01   3.2272461e-01   7.5836979e-02   5.8073366e-01  -2.5226365e-02   1.0866850e+00
   4.3857584e+01   7.2149170e+01   9.1407878e-01   4.2975792e-01   1.7256797e+00   6.0462413e-01   8.0787443e-02   1.2241175e+00   4.0424615e-01   4.6093239e-01   7.4030141e-01   1.0655042e-01   3.6393385e-02   3.8391787e-01   6.1580266e-01  -1.6506757e-01  -4.3935882e-01  -1.7131317e+00   1.1328611e+00
   4.0650734e+01   5.5359169e+01   1.1092603e+00   4.0942056e-01   1.4299252e+00   5.1925554e-01   7.0083743e-02   9.7418551e-01   5.6101691e-01   7.0164103e-01   8.8728466e-01  -8.9651537e-02   1.3437919e-01   1.1842387e-01  -5.6614459e-01   1.4951681e-01  -6.3115090e-01  -4.5042715e-01   7.1567521e-01
   3.6745900e+01   6.0617467e+01   1.2241031e+00   4.1593592e-01   1.5307571e+00   5.5762337e-01   7.7774339e-02   1.4810737e+00   8.0525639e-01   3.9723979e-01   7.5085588e-01  -1.5724283e-01   1.1906916e-01  -4.1289757e-01  -5.0955877e-01  -8.7107348e-02   3.8968599e-01  -1.0880961e+00   2.3876025e-01
   4.6730678e+01   7.5959128e+01   9.1421636e-01   4.0059436e-01   1.5035140e+00   5.8675374e-01   6.7334406e-02   1.4183177e+00   9.0607978e-01   5.4862054e-01   4.4502130e-01  -1.0635217e-02   1.1221404e-01  -2.5888746e-01   3.6321274e-02  -2.2866180e-02  -4.1855879e-01  -5.7408606e-01   7.0298542e-02
   4.5979990e+01   6.2184547e+01   1.2687086e+00   3.8577011e-01   1.7184196e+00   5.7871785e-01   7.2024770e-02   1.3839374e+00   8.4726391e-01   4.8963426e-01   7.6506621e-01  -1.6261327e-01   1.3449522e-01  -1.8375921e-01  -3.8857706e-01   1.3127231e-01   3.6588154e-01  -3.0360086e-01  -1.2350130e-01
   3.7482601e+01   7.5603016e+01   1.0326601e+00   4.2283579e-01   1.7804354e+00   6.7444642e-01   8.0106466e-02   1.3029417e+00   1.0391787e+00   6.1574933e-01   9.2650753e-01  -1.8606183e-02   1.3868990e-01  -1.7853584e-01  -9.9229124e-02   1.0073540e-01  -3.7284612e-03   7.6342779e-01   1.2761243e+00
   3.7065049e+01   6.6876645e+01   1.2208111e+00   4.8528923e-01   1.4882593e+00   6.8706729e-01   8.0503500e-02   1.0121212e+00   5.3610702e-01   5.5856514e-01   5.3572972e-01  -1.6645801e-01   1.8518931e-02  -4.6040952e-01  -2.3022604e-01  -9.9547634e-02  -2.9918774e-01   1.3710411e+00  -1.2857737e+00
   4.6539911e+01   7.2059368e+01   1.0988125e+00   4.4832688e-01   1.6642776e+00   5.9945944e-01   6.1474800e-02   1.1962161e+00   6.4819904e-01   7.0095154e-01   4.4701594e-01   6.1335010e-02  -1.4084394e-01   4.8218516e-02   1.7429966e-01  -5.2538218e-02   3.5044311e-01   8.7930483e-01   1.1487781e+00
   4.5817983e+01   6.4302233e+01   1.2367995e+00   3.8628046e-01   1.7773247e+00   5.0474211e-01   6.6509598e-02   1.3906704e+00   8.1281849e-01   6.5503005e-01   5.3218366e-01  -1.6337952e-01   1.1371739e-01  -3.9181798e-01  -9.8060446e-02   1.7392142e-02   1.7578738e-01   8.9240370e-01  -1.5478708e+00
   4.3748305e+01   5.8083031e+01   9.3290092e-01   3.8885153e-01   1.5954671e+00   6.6364459e-01   8.1260500e-02   1.3082891e+00   4.2209109e-01   6.8778908e-01   5.4533876e-01  -8.7960243e-02  -1.5293135e-01   5.2299258e-01  -3.9100983e-01   1.6166867e-02  -6.3767073e-01  -1.1311349e+00  -2.0853573e-01
   3.4825993e+01   6.3694444e+01   1.2292106e+00   3.9400062e-01   1.7134963e+00   5.9868747e-01   7.4007254e-02   1.2033555e+00   9.8554289e-01   4.9891721e-01   7.5262283e-01  -1.4761569e-01  -1.6871800e-01  -1.9188292e-01   1.3341006e-01   1.5767484e-01   2.6231519e-01   1.0657407e+00  -3.2681971e-01
   4.3885984e+01   6.4507380e+01   1.1086642e+00   3.6163504e-01   1.2866708e+00   6.7781219e-01   6.7492931e-02   1.4864015e+00   9.7303365e-01   6.0182894e-01   2.5566561e-01  -1.0377194e-01  -8.8599200e-02  -3.0293278e-01  -2.4470262e-01  -1.6118048e-01   8.0412920e-02  -4.3528931e-01  -1.6648819e+00
   4.7274687e+01   7.3712777e+01   1.1692442e+00   3.8896033e-01   1.6640243e+00   5.0513911e-01   6.6317801e-02   1.5412844e+00   8.5235867e-01   7.6608384e-01   3.9261630e-01  -9.6871987e-02  -1.0151930e-01  -4.4545011e-01   1.0744426e-01  -1.7053539e-01   1.2921940e-01  -5.1568278e-01  -5.7137153e-01
   4.2853755e+01   5.7501736e+01   1.0684538e+00   4.8485645e-01   1.6101159e+00   5.2800094e-01   8.0767163e-02   1.4379582e+00   6.2961813e-01   4.8441446e-01   5.7049631e-01   1.0169606e-01   1.4995249e-01  -1.9246489e-01   5.6551693e-02  -1.6340320e-01   1.3832718e-01  -1.5294615e+00  -3.8233553e-01
   3.6623237e+01   6.9056548e+01   1.1548541e+00   3.6841433e-01   1.3220291e+00   6.1978538e-01   7.0655512e-02   8.7477326e-01   8.1517466e-01   3.7254671e-01   8.9671602e-01   1.1490452e-01   3.9808317e-02  -5.8576894e-01  -2.3791442e-02  -1.1962837e-01   4.7245427e-01  -1.6637538e+00   1.6758081e+00
   4.7609156e+01   5.7879974e+01   1.2182175e+00   3.7368601e-01   1.7299740e+00   6.2514907e-01   6.3485613e-02   1.1538444e+00   5.3601054e-01   4.3957476e-01   5.0187516e-01  -1.4776141e-01  -1.6353692e-01   4.9452771e-01  -4.8444205e-01   9.6361895e-02  -1.1942492e-01   1.3382610e+00   1.1748077e+00
   3.7837129e+01   5.5434749e+01   9.8917873e-01   4.2798291e-01   1.4723613e+00   6.4535705e-01   6.5705389e-02   9.0591923e-01   5.4487503e-01   3.9852954e-01   5.6229553e-01   1.5322542e-02  -1.0690661e-01   1.0487593e-01   3.0682360e-01   1.0175020e-01   3.2922636e-01  -5.1450476e-01   1.0156877e+00
   4.6258389e+01   5.6101643e+01   1.1245639e+00   3.5037954e-01   1.7007084e+00   6.4455111e-01   6.4381361e-02   1.4553092e+00   4.8710551e-01   8.3888391e-01   7.4139994e-01  -1.0884193e-01   1.5317390e-01  -2.8840166e-01  -6.1616128e-01  -3.9363178e-02   1.3290197e-01  -1.1896296e+00   1.0440584e+00
   4.4709015e+01   6.2180806e+01   9.2339070e-01   4.6423917e-01   1.4843832e+00   5.2767570e-01   7.1875734e-02   1.3001212e+00   3.8158164e-01   8.2157375e-01   6.0796110e-01  -5.2287601e-02   8.7733225e-03  -5.8255264e-01  -5.3050038e-03   1.4838397e-01   1.3861493e-01   4.5405290e-01  -9.4308334e-01
   4.2605517e+01   5.4586256e+01   1.0997629e+00   3.6102653e-01   1.3245023e+00   5.5605675e-01   8.5431640e-02   1.3262090e+00   5.9019502e-01   5.5131142e-01   4.4002909e-01   9.0671310e-02  -6.0773616e-02  -5.7304493e-01  -8.1940164e-02   1.3701335e-01  -3.6225854e-02   1.5330253e+00  -7.1976058e-01
   4.6770743e+01   6.0232881e+01   1.1958189e+00   3.7504575e-01   1.6073931e+00   6.3211059e-01   8.0784962e-02   1.1239711e+00   9.3955258e-01   3.7036119e-01   4.8231409e-01  -6.6965219e-02  -3.4950112e-02   2.5827985e-01  -4.5226938e-01   2.0353517e-02  -1.0004052e-02  -1.4075793e+00  -1.7032102e+00
   4.2428350e+01   6.6376565e+01   1.1608977e+00   3.9775465e-01   1.7754904e+00   6.3732946e-01   6.1584874e-02   1.4706341e+00   1.0381373e+00   8.5464953e-01   8.6535062e-01  -9.3800614e-03  -1.7016071e-01  -6.3073752e-01   3.7382985e-01  -1.3416105e-01  -4.7980834e-01   1.1206389e+00   1.4531835e+00
   4.3690412e+01   5.8446083e+01   1.0682876e+00   4.2963548e-01   1.7406132e+00   5.0540875e-01   8.2715469e-02   1.2724958e+00   4.6026199e-01   4.8459613e-01   2.8652795e-01  -1.7184723e-01   7.0121881e-02  -6.6411330e-01  -5.1758621e-01  -9.7321261e-02  -6.0659755e-01  -1.2905417e+00   3.9908781e-01
   3.7669518e+01   6.3891432e+01   9.7333414e-01   3.7548382e-01   1.5939415e+00   6.8467612e-01   6.8154868e-02   1.0431140e+00   1.0333196e+00   5.5637872e-01   4.2151351e-01  -1.5546810e-01   1.0409887e-01  -4.2644993e-01   6.4150774e-02  -2.1251392e-02  -3.6977439e-01   1.6334064e+00  -1.6806099e+00
   4.4382383e+01   6.7390769e+01   1.2171599e+00   3.5595278e-01   1.6095622e+00   6.2974019e-01   6.6297647e-02   1.4119956e+00   8.9153929e-01   5.1001597e-01   3.7194222e-01   1.2964183e-01  -1.8225312e-02   4.2624903e-01   4.1941620e-01   1.6075250e-03  -6.0460039e-01   3.2576479e-01   9.6889615e-01
   4.6888172e+01   5.8945922e+01   9.7081206e-01   4.3261594e-01   1.7691237e+00   5.8650524e-01   8.2712514e-02   1.1714470e+00   1.0441541e+00   1.0036521e+00   8.4052021e-01  -5.7320087e-02  -2.7926461e-02   4.5801354e-02   6.0545591e-01  -1.3411070e-01  -2.0844083e-02  -8.1759347e-01  -2.6567282e-01
   3.5349728e+01   5.8733738e+01   1.2005285e+00   3.7975508e-01   1.6094396e+00   6.8704296e-01   8.5839626e-02   1.3399901e+00   8.7910186e-01   9.9431630e-01   7.8059858e-01   5.0410327e-02   1.1473563e-01  -7.9339392e-02  -4.0373997e-01  -1.7284070e-01  -4.4113049e-01   1.3311894e+00   7.5206760e-01
   3.5408022e+01   6.5324997e+01   1.2289481e+00   3.8205967e-01   1.4524561e+00   5.7406493e-01   6.5142679e-02   1.3086386e+00   7.0793730e-01   4.2231573e-01   8.9148281e-01   3.4125119e-02  -4.6710280e-02   6.3177147e-01  -2.5762960e-01   9.5992551e-03   2.0464616e-01  -1.5608990e+00  -3.2727511e-01
   3.7246029e+01   7.6711406e+01   1.2586341e+00   4.4877856e-01   1.8098543e+00   6.6054686e-01   7.2452079e-02   1.3025149e+00   5.8412674e-01   9.5998380e-01   3.6043801e-01   9.5869139e-02   1.3245799e-01  -9.6290431e-02   1.5114977e-01   1.0178912e-01   4.6492699e-01   1.4466978e+00   2.2238431e-01
   3.8552516e+01   5.6321129e+01   1.2046395e+00   3.4916245e-01   1.4158219e+00   5.0505831e-01   6.4476117e-02   1.2008772e+00   7.6162753e-01   7.6501967e-01   3.6658841e-01   3.0892903e-02   3.5067489e-02  -5.0450209e-01   2.6905088e-02   1.0580123e-02   5.1636462e-01  -1.2755279e+00   2.2708843e-01
   4.4606463e+01   7.1695571e+01   1.0382884e+00   3.5634934e-01   1.3084343e+00   6.6568562e-01   6.6308002e-02   1.4032827e+00   7.3751637e-01   6.2095180e-01   4.6364531e-01  -4.8535437e-02   6.8480582e-02  -6.5236411e-01  -4.8227344e-01   6.6874466e-02  -5.8438404e-01  -1.1266157e+00   9.4647818e-01
   3.9465627e+01   7.0609661e+01   1.1838143e+00   4.7638845e-01   1.7899147e+00   6.7634318e-01   7.9385913e-02   1.2924676e+00   7.9654289e-01   9.0879779e-01   3.6090499e-01  -3.5927258e-02  -1.2946630e-01  -4.2894811e-01  -1.0477737e-01   5.2877607e-03  -7.1567786e-02   8.3654482e-01   9.2334178e-01
   4.3880036e+01   7.4918505e+01   1.2050566e+00   4.1045439e-01   1.5522185e+00   5.0438832e-01   8.0708119e-02   1.2518965e+00   8.0012191e-01   6.2377997e-01   3.0806682e-01  -3.4705128e-03  -1.0587040e-01   1.4472005e-01   1.1191199e-01  -1.2883120e-01  -4.5268614e-01   9.4682180e-01   1.1458249e+00
   4.2402519e+01   6.1083606e+01   1.2165537e+00   4.2765546e-01   1.2952432e+00   6.0073347e-01   6.2330128e-02   1.2583564e+00   1.0416076e+00   6.3952159e-01   4.8564045e-01  -4.8826043e-02   4.8052427e-04   3.8571613e-02  -4.1980880e-01   6.9786976e-02  -2.1851515e-01  -1.6360237e+00  -9.9491134e-01
   4.1424710e+01   6.8847987e+01   9.7611356e-01   4.2601216e-01   1.4633787e+00   6.9645068e-01   7.5541611e-02   9.3906688e-01   3.8685401e-01   4.6736518e-01   7.1969122e-01   1.6891660e-01   1.2140570e-01  -6.2884560e-01  -3.6649474e-01  -9.4058126e-02  -5.8233783e-02   6.5368451e-01   8.9948441e-01
   3.7799031e+01   6.0767493e+01   9.7400254e-01   4.4416683e-01   1.2990347e+00   6.3479335e-01   7.5170468e-02   1.5352895e+00   9.8846189e-01   4.5317753e-01   6.7725754e-01   4.1292250e-02  -1.7267349e-01  -5.5325886e-01   1.5720286e-02   1.3400090e-01  -5.7049603e-01  -6.1491663e-01   1.6519319e+00
   3.8516265e+01   6.8755243e+01   1.1420867e+00   3.8576326e-01   1.5264427e+00   5.4274221e-01   7.9519981e-02   1.3715600e+00   4.7342104e-01   4.8029105e-01   4.4486681e-01  -1.3468003e-01   1.5508370e-01   3.8480195e-01   4.9066001e-01   2.2315838e-02   4.1840705e-01  -1.6327816e+00  -7.0208750e-01
   4.3964071e+01   5.7949685e+01   1.1723953e+00   4.1241357e-01   1.5719901e+00   6.3388805e-01   7.9986151e-02   1.5265837e+00   4.3684316e-01   1.0077254e+00   8.5487229e-01  -1.0924980e-01  -1.2548422e-01  -3.4521787e-01   4.6412033e-01   1.2051329e-01  -2.3180892e-01  -1.2308496e+00  -1.6838557e+00
   4.3392303e+01   5.8311559e+01   9.6969181e-01   3.7235071e-01   1.5718411e+00   6.1459745e-01   7.0751613e-02   1.2989928e+00   5.8820507e-01   7.1574491e-01   4.2254545e-01   1.4751944e-01   7.9343918e-02  -3.3421702e-01  -3.6771691e-01  -1.1937568e-01  -8.3462510e-02   1.4424305e+00   1.7283166e-01
   3.8509798e+01   6.2390094e+01   1.0209922e+00   4.4061290e-01   1.3209564e+00   6.4037367e-01   6.6599198e-02   1.0649069e+00   9.2102009e-01   4.3651228e-01   7.8644806e-01  -1.1224578e-03   4.5102981e-02  -4.5801370e-01  -2.3244459e-01   2.1724430e-02   2.1150918e-01  -1.1703337e+00   1.7083625e+00
   4.4853240e+01   5.7078004e+01   1.1970127e+00   4.6579472e-01   1.6584361e+00   6.6638758e-01   6.8170167e-02   1.0857383e+00   6.9185506e-01   6.2715559e-01   7.9690365e-01   5.3334685e-02  -1.6284529e-01   1.9333059e-02   3.3925903e-02   9.7503958e-02  -4.1135831e-01   3.3667011e-01   1.3443019e+00
   3.5123708e+01   6.6815696e+01   1.1262750e+00   3.9552366e-01   1.4828610e+00   6.6279730e-01   8.4022453e-02   1.4747853e+00   4.6653621e-01   3.9850303e-01   7.7638384e-01   2.6854861e-02   1.2546035e-01   7.3967153e-02   4.2285835e-01   6.4694492e-02   5.1923131e-01   3.6400686e-01  -1.2150258e+00
   4.0992272e+01   6.7893190e+01   1.1309958e+00   4.7217115e-01   1.5669888e+00   6.5832697e-01   7.9652351e-02   9.8374209e-01   6.5684093e-01   7.7106242e-01   9.3273482e-01  -1.0201272e-01  -1.1374032e-01   2.9423900e-01  -1.5600504e-01  -7.6555132e-02   6.4452991e-01   7.7818630e-01   4.2531618e-01
   4.6610558e+01   5.7082274e+01   1.1532754e+00   4.3921993e-01   1.5655577e+00   5.9864203e-01   7.5646177e-02   9.9176833e-01   8.8373843e-01   5.6266162e-01   5.7740352e-01  -5.6608806e-02  -3.4877984e-02   5.2300248e-01   1.5642821e-01   2.5369466e-02   5.6725194e-02   4.7265919e-01  -4.7215857e-01
   4.6703656e+01   6.8658292e+01   1.0207747e+00   4.3059828e-01   1.3910063e+00   5.6061485e-01   6.6253524e-02   1.3872543e+00   7.3331654e-01   8.5921934e-01   8.0169411e-01  -1.2710705e-01  -9.9339618e-02  -4.9399863e-01   3.2818634e-03   7.7484736e-02   5.5962710e-01   4.7546212e-01  -1.5401855e+00
   3.8116017e+01   5.8491381e+01   1.0076676e+00   4.6077489e-01   1.3928516e+00   5.5520318e-01   8.3706657e-02   1.4632079e+00   6.2888914e-01   8.0106857e-01   5.2652534e-01  -3.3755358e-02  -9.6404964e-02   5.0618110e-01  -3.5573987e-02   1.1580998e-02   5.8654257e-02  -6.8566195e-01   1.6260689e+00
   4.6147770e+01   6.2638726e+01   1.0907214e+00   4.2396061e-01   1.4530785e+00   5.6096141e-01   8.6371968e-02   9.1505727e-01   9.4333515e-01   8.2139134e-01   7.2460558e-01  -6.5826409e-02  -1.3426774e-01   6.2251126e-01  -3.8308207e-02   8.3622660e-02  -3.2615566e-01   1.0918617e+00   2.8897357e-01
   4.0100720e+01   5.5827330e+01   9.2160306e-01   4.6654776e-01   1.4540901e+00   6.1111029e-01   7.7618014e-02   1.2384854e+00   7.6662586e-01   3.8333527e-01   7.4706015e-01  -3.6266720e-02  -1.2082973e-01  -6.4458819e-01  -2.5651515e-01  -1.3579061e-01   6.1108651e-01   1.0366216e+00  -1.8503789e-01
   4.3829157e+01   7.2050049e+01   1.1181042e+00   3.5168208e-01   1.3977045e+00   5.4981996e-01   6.5583825e-02   1.1318330e+00   7.3007388e-01   9.3115820e-01   7.0270136e-01   7.8424730e-02  -1.1344324e-01   2.0668721e-01   1.5658471e-01   1.6258905e-03   2.2222387e-01   1.2211460e-02  -8.1312782e-01
   3.4935040e+01   7.5195930e+01   1.1518350e+00   4.3337102e-01   1.3114772e+00   6.5255760e-01   6.9216221e-02   8.7054467e-01   8.8282603e-01   7.4426790e-01   5.9546940e-01   2.6957202e-02   1.4181956e-01  -7.0956256e-02   1.7421496e-01  -9.8369643e-02   1.0556637e-02   8.4338310e-01  -4.6207185e-01
   4.1685106e+01   6.8121725e+01   1.0393825e+00   4.0232528e-01   1.7780571e+00   5.7504875e-01   6.3049868e-02   1.2845256e+00   9.3385826e-01   5.3793237e-01   5.3235467e-01  -1.8913311e-02   5.8490591e-02  -3.7404591e-01   1.9111675e-01   1.1776360e-01  -7.2433605e-02  -1.6411332e+00  -1.1210949e+00
   3.4936782e+01   7.7282969e+01   8.9856926e-01   3.9306314e-01   1.3465682e+00   5.7761843e-01   6.8330926e-02   1.4738533e+00   3.6732860e-01   9.3521118e-01   7.8400826e-01   1.6798405e-01   8.1682653e-02   3.3936320e-01  -6.7266866e-01  -3.3442557e-02   4.3131516e-01   1.4652645e+00  -2.9497872e-01
   4.0936446e+01   7.3847881e+01   1.0051701e+00   4.6782311e-01   1.5207253e+00   6.9732989e-01   7.7718792e-02   1.4518258e+00   6.9221810e-01   5.0600581e-01   6.1092411e-01  -4.4796473e-02  -8.4106267e-02   5.0647451e-01  -1.9035715e-01   1.9694774e-03  -2.8273551e-01  -1.3124176e+00  -1.0882599e+00
   4.4663753e+01   6.0885819e+01   1.1263419e+00   3.7540557e-01   1.6276141e+00   5.8383608e-01   8.5159865e-02   1.4792331e+00   5.0864414e-01   5.9029635e-01   7.1980779e-01   5.6011003e-02  -4.9939101e-02   3.0936568e-01   2.3189634e-01  -2.0405435e-02  -4.1839475e-01   5.4204434e-01  -3.0965259e-01
   3.4210079e+01   5.4734167e+01   1.1688083e+00   4.7962524e-01   1.4154562e+00   5.8969719e-01   8.0059623e-02   1.2396013e+00   4.4612383e-01   5.2836522e-01   2.8936880e-01   1.3650346e-01  -1.0536375e-02  -2.8760191e-01  -4.4300898e-01  -1.6409822e-02  -3.2087544e-01  -8.8532549e-01   7.3243485e-01
   3.9107355e+01   6.6952505e+01   1.0482513e+00   3.7861522e-01   1.3098323e+00   5.1509472e-01   7.7766182e-02   1.4693199e+00   8.9581044e-01   4.5132009e-01   6.3830550e-01  -9.6551357e-02  -1.3732887e-01  -5.6968133e-01   3.4885179e-01  -1.1557657e-01  -2.2568352e-01  -2.4503584e-01   5.0974786e-01
   4.7581945e+01   7.7348647e+01   1.0746111e+00   3.9458063e-01   1.7768021e+00   6.2421774e-01   8.4465490e-02   1.0228198e+00   8.5768139e-01   6.1817434e-01   5.6459073e-01   9.1445174e-02   9.8842323e-02   3.5970427e-01  -4.1473016e-01  -1.5823259e-01  -9.1750915e-02   1.3345586e+00   4.3089001e-01
   3.7080815e+01   5.4942033e+01   9.2294730e-01   3.5893548e-01   1.5116355e+00   5.5492551e-01   7.3641689e-02   1.3331222e+00   3.9789668e-01   4.1397913e-01   2.9902756e-01   1.5561088e-02  -1.0083386e-01  -5.7553506e-01  -4.5242963e-01  -1.5438758e-01   1.3233177e-01   4.8879732e-01  -1.2599399e+00
   3.8068125e+01   6.2468118e+01   1.0514714e+00   4.8456714e-01   1.4815501e+00   5.6580707e-01   7.9456798e-02   1.0114171e+00   7.9752844e-01   4.8947442e-01   8.8700207e-01  -3.9073520e-02  -6.1581075e-02  -6.2654206e-01   4.9117566e-01   7.5889837e-02  -8.0328898e-02  -9.7166639e-01  -1.4701346e+00
   3.8957065e+01   7.5102168e+01   1.1530962e+00   4.4351094e-01   1.5527965e+00   6.5506330e-01   8.3497154e-02   1.0975752e+00   3.6264846e-01   5.8538805e-01   6.6501402e-01   2.6347891e-02  -6.5602917e-02  -1.8359268e-01  -5.7742334e-01   7.0837802e-02  -5.1735725e-01   1.1265012e+00  -7.4602974e-01
   3.5519192e+01   5.7010949e+01   1.1956566e+00   4.5367359e-01   1.7062015e+00   5.0443762e-01   7.9023770e-02   8.9633164e-01   7.3242639e-01   9.6739529e-01   7.1731069e-01  -1.4005270e-02  -1.0872812e-01   4.6718168e-01  -4.9845484e-01   3.9783367e-02  -5.2439388e-01   9.9735433e-01   1.5206745e+00
   4.5521242e+01   6.4615221e+01   1.2573093e+00   3.8310951e-01   1.4729338e+00   5.4877446e-01   8.5661840e-02   1.2791529e+00   1.0054315e+00   1.0361005e+00   9.0302881e-01   5.6771772e-02   2.5622654e-02  -3.0281885e-01   4.8913017e-01  -4.7779414e-02  -5.6385992e-01   1.6281095e+00   3.3962447e-01
   4.6264237e+01   5.5635571e+01   1.1943362e+00   4.7685931e-01   1.4441204e+00   5.8004827e-01   7.1676850e-02   1.0574556e+00   7.7110869e-01   8.0903091e-01   9.2221074e-01  -6.3665673e-02  -1.4085875e-01  -4.7282066e-01  -4.5677935e-01   4.1814780e-02   5.1988097e-01   9.6234490e-01   4.0569629e-01
   4.5840640e+01   6.2166465e+01   1.1686541e+00   3.5360718e-01   1.3483872e+00   5.4656529e-01   7.1635557e-02   9.5678881e-01   5.4253032e-01   4.2755285e-01   7.0219157e-01  -9.8834247e-02   1.1493493e-01   3.7112514e-02   4.0865959e-01   1.0265870e-01   4.6610893e-01   7.0031697e-01  -1.2666251e+00
   4.0470654e+01   6.4668707e+01   1.1103684e+00   3.6346072e-01   1.6755260e+00   6.7402386e-01   6.4406221e-02   1.4574943e+00   9.2882725e-01   7.2757692e-01   4.3286187e-01   9.6771560e-02   1.1248804e-01   4.1943589e-01  -9.6052712e-02   1.1105408e-01  -2.1903923e-01  -5.7759916e-01  -6.9112587e-02
   4.0234323e+01   6.0527534e+01   1.0939447e+00   4.8869166e-01   1.8145683e+00   5.1960808e-01   7.7856913e-02   1.2253602e+00   9.7425883e-01   3.8255812e-01   9.2864332e-01  -7.5357574e-02   2.7418573e-02   2.3155410e-01  -2.9677805e-01  -1.0822996e-02  -8.5463187e-02  -1.5610442e-01  -1.7294006e+00
   3.5635178e+01   6.8824884e+01   9.5523115e-01   4.3938192e-01   1.7499917e+00   6.4668857e-01   6.8854875e-02   1.2286212e+00   7.2561913e-01   8.2199606e-01   8.8793822e-01  -6.0553248e-02   5.2421208e-02   1.7669542e-01  -2.6108296e-01  -9.4159132e-02  -8.2846056e-03  -9.9387163e-01   6.2650361e-01
   4.4736547e+01   7.6582668e+01   9.7031785e-01   4.0162716e-01   1.2930504e+00   5.9669031e-01   8.1447689e-02   8.7662398e-01   5.0452722e-01   7.1450866e-01   7.0488751e-01  -1.5038037e-01  -3.0069368e-02   5.4534349e-01   3.0239281e-01  -2.9191750e-02  -3.3536103e-01   7.6312567e-01   1.0358590e-01
   3.4653589e+01   5.5792903e+01   9.9076380e-01   3.7391456e-01   1.3895119e+00   6.8861247e-01   6.3711961e-02   1.2338143e+00   8.2721324e-01   8.9388055e-01   6.5048480e-01  -3.9238668e-02   1.7208416e-02   4.1922963e-01  -6.1122213e-01   1.0176483e-01   4.4061924e-01   7.2286409e-01  -3.3424704e-01
   3.4159237e+01   5.9073465e+01   1.2245894e+00   3.6299220e-01   1.5995699e+00   5.2193977e-01   7.6303047e-02   1.3763082e+00   7.1617316e-01   8.0593451e-01   3.1943884e-01  -1.3526340e-01   1.0949976e-01  -8.3699885e-02  -3.9301336e-01   1.2429988e-01   6.3317958e-02   8.9715973e-01  -1.4005414e+00
   3.6863658e+01   5.7126731e+01   1.1981974e+00   3.7597360e-01   1.6378175e+00   5.0439032e-01   6.3406142e-02   9.1905065e-01   4.4553522e-01   6.3375594e-01   7.5795605e-01  -9.1375023e-02   1.2581166e-02   5.1589154e-01  -8.8784823e-02   6.2047942e-03  -1.6437850e-01   1.0262209e+00  -1.1469207e+00
   3.9464603e+01   6.0678424e+01   1.2589376e+00   4.6416626e-01   1.7139468e+00   6.6275536e-01   7.1376728e-02   1.4055628e+00   8.3668143e-01   5.2962775e-01   3.5735631e-01   1.3078698e-01   1.6649540e-01   5.4320371e-01  -2.8136416e-01   7.5356314e-02   2.7533896e-01  -3.2677009e-01   3.5375557e-01
   4.3528774e+01   6.6033520e+01   1.0299000e+00   3.8385198e-01   1.5960651e+00   5.9528621e-01   8.4476016e-02   9.3923196e-01   1.0208600e+00   1.0174843e+00   4.1022030e-01   9.8770822e-02  -3.5649106e-02   4.7323378e-02  -3.1832079e-01  -4.2315073e-02   5.0873284e-01  -1.4265895e+00  -1.2585626e+00
   3.9038992e+01   7.0351530e+01   1.1604240e+00   3.4726754e-01   1.3965327e+00   6.3015052e-01   8.4931797e-02   1.0461410e+00   8.9063474e-01   5.8407523e-01   6.8609848e-01   1.0979791e-01   1.1340954e-01   2.4384372e-01  -4.7293144e-01  -1.8543725e-02  -5.7793977e-01   1.0185917e+00  -1.1282070e+00
   4.5466730e+01   7.0650475e+01   1.0833379e+00   3.9509944e-01   1.4009634e+00   5.4730667e-01   6.8824800e-02   1.5272161e+00   7.5372431e-01   1.0249053e+00   4.4686674e-01   3.6480150e-02  -1.6125575e-01   4.0252628e-01  -2.7199555e-02   1.9286620e-02   8.2592216e-02  -7.7375762e-01  -6.8112184e-01
   4.0261456e+01   6.3799824e+01   1.1023157e+00   4.7016921e-01   1.6408386e+00   5.2146811e-01   7.4057954e-02   1.3634904e+00   8.3732620e-01   6.6728286e-01   6.2576135e-01  -3.7080568e-02   9.9081049e-02  -2.0999917e-01  -6.8264755e-01   1.1590479e-01  -3.2410236e-01  -7.0664118e-01  -1.4701040e+00
   4.5969873e+01   7.4523645e+01   1.1642931e+00   3.6611557e-01   1.7165878e+00   6.6359311e-01   8.1413602e-02   1.1012259e+00   6.0920313e-01   3.7673541e-01   5.0598872e-01  -1.0965341e-01   1.5944105e-01  -4.0201135e-01   4.1369982e-01   3.8856277e-02   8.9060309e-02  -6.0941266e-01   4.6847491e-01
   4.5753357e+01   6.8019669e+01   1.0390955e+00   3.9028765e-01   1.5617837e+00   6.8905829e-01   6.2094850e-02   9.5818021e-01   6.6049288e-01   5.8799468e-01   7.1865301e-01   7.2060091e-02   1.1498329e-01   2.9668344e-01   1.3223870e-01  -1.0088792e-01   6.3438651e-01   9.3100048e-01  -8.2103748e-01
   4.3280662e+01   6.7789038e+01   1.0051174e+00   3.8554349e-01   1.6730953e+00   5.1655342e-01   6.4020308e-02   1.1376850e+00   8.0405239e-01   4.8388225e-01   7.2319785e-01  -9.9553569e-02  -1.6261852e-01  -2.2109880e-01   4.7427564e-01   4.3347212e-02  -5.8345197e-01   9.6300873e-01  -5.4214131e-01
   4.5737092e+01   6.6954691e+01   1.2460733e+00   4.0103804e-01   1.4941939e+00   6.1964179e-01   6.8060469e-02   1.2920689e+00   9.0455784e-01   6.1932752e-01   4.1411772e-01   1.1857063e-01   1.4088731e-01  -4.8400666e-01   1.5820942e-01   1.2002891e-01  -1.6775307e-01   1.5299382e+00   2.8999565e-01
   4.6578131e+01   7.0517743e+01   1.0918488e+00   4.8915586e-01   1.4003864e+00   6.7554943e-01   7.7663242e-02   8.9949948e-01   3.6219560e-01   6.1275641e-01   8.9681117e-01   1.6904949e-01  -1.3067494e-01  -5.7371388e-01  -1.2423919e-01   1.6552925e-01   6.1159821e-01  -4.8672677e-01   6.5729236e-01
   4.2434711e+01   5.6040363e+01   1.1896382e+00   4.1368819e-01   1.5070664e+00   5.4371156e-01   8.0992820e-02   8.5488146e-01   9.6297589e-01   6.4024555e-01   2.9363467e-01  -5.3599883e-02   7.3103239e-02  -5.3541804e-01  -8.9410453e-02  -5.0990025e-02   6.2660359e-01  -2.7546293e-01  -5.9607155e-01
   4.7105830e+01   5.6756269e+01   1.0094130e+00   4.7984600e-01   1.3966991e+00   5.6842544e-01   6.3536019e-02   1.4573676e+00   5.7008126e-01   8.8190367e-01   4.4081895e-01  -9.9464801e-02   3.2530408e-02   4.6222921e-01   1.7043681e-01   6.6162237e-02   6.4609706e-01   3.0336326e-02  -9.7686267e-01
   3.6309896e+01   6.9226045e+01   9.8307208e-01   4.4049432e-01   1.7127780e+00   5.7928474e-01   8.1089054e-02   1.3738095e+00   7.3805086e-01   4.4950913e-01   7.5494657e-01  -7.2501931e-02   1.7185692e-02   2.7575375e-01   2.6698440e-01   7.0785294e-02  -5.6497544e-01  -1.5686728e+00   1.9297279e-01
   3.5096427e+01   6.6391537e+01   9.2956270e-01   4.1927094e-01   1.8009477e+00   5.7929613e-01   8.4633452e-02   9.3284409e-01   7.4245499e-01   9.6588571e-01   7.7912998e-01   5.3164401e-02   8.5790859e-02   6.1497430e-01   2.0249992e-02   6.0159340e-03   6.7798129e-01  -1.7431952e-01  -1.4103664e+00
   3.4072963e+01   6.2794275e+01   1.1002078e+00   3.4846403e-01   1.6041152e+00   5.6503096e-01   8.6106017e-02   1.3724336e+00   1.0167997e+00   5.2282739e-01   7.0695684e-01   1.0949757e-01  -6.5514182e-02   1.7974104e-01   4.8381258e-01   7.2071745e-03  -3.8516895e-01   2.1182350e-01  -5.2844935e-01
   4.6156262e+01   5.5878303e+01   1.0578592e+00   4.0029764e-01   1.6936101e+00   5.2983431e-01   7.0720672e-02   1.4488301e+00   5.7410041e-01   5.5872251e-01   8.5906294e-01  -9.3970142e-02  -1.5935227e-01  -1.6266974e-01  -6.4772512e-01  -8.7118537e-02  -2.9772732e-02   2.6754016e-01   6.7551076e-01
   4.0241064e+01   5.5377449e+01   9.2561427e-01   4.6340194e-01   1.4916596e+00   6.6642980e-01   6.3372603e-02   1.3010193e+00   4.5774773e-01   8.1581433e-01   5.8264053e-01  -3.7366211e-02  -7.7444504e-02   1.6383250e-01  -1.6765761e-01   3.4472657e-02   5.9029392e-01  -1.6928842e+00  -1.3662569e+00
   4.7584555e+01   6.8268949e+01   1.0412632e+00   4.7352446e-01   1.4380048e+00   6.9096404e-01   6.4908669e-02   1.0107819e+00   7.6295232e-01   5.7982534e-01   7.7087626e-01   1.6610418e-01  -1.1224269e-01   4.5048179e-01   3.8500396e-02  -1.9313404e-02  -6.2439407e-01   2.9804582e-01  -5.3134276e-01
   4.7836331e+01   7.7227809e+01   1.1555103e+00   4.2755416e-01   1.4029263e+00   5.1972616e-01   7.8613934e-02   1.3989240e+00   7.3810986e-01   6.2354805e-01   5.0700456e-01   5.1301710e-02   5.0377284e-02  -1.1341474e-01   4.8109901e-01   1.9689844e-02  -2.0958832e-01  -1.5537510e+00  -1.0658376e+00
   4.3605420e+01   7.3063955e+01   1.2325668e+00   4.8167969e-01   1.3948855e+00   5.4560978e-01   7.8037038e-02   1.4895830e+00   1.0129776e+00   7.9207494e-01   4.5740848e-01  -1.2291789e-01   9.3600533e-02  -5.2331895e-01   4.7908368e-01  -1.2500882e-01  -4.4688238e-01  -1.3554937e-01  -1.6870164e+00
   3.6719569e+01   7.1477295e+01   1.0836468e+00   4.2467990e-01   1.3795331e+00   6.6105207e-01   6.2108015e-02   1.4656257e+00   5.2583049e-01   4.6672831e-01   4.8930684e-01  -1.2599943e-01  -1.5518962e-01   1.9345143e-01  -1.6744045e-01  -8.9531774e-02   3.0663093e-01  -8.8575620e-01  -3.4991852e-01
   3.7611675e+01   6.5681763e+01   1.2005769e+00   4.7906335e-01   1.5993720e+00   5.3907096e-01   6.6978719e-02   1.0581876e+00   6.1151105e-01   7.0395118e-01   4.4019589e-01   2.8265923e-02   4.8971114e-02  -1.7833874e-01   5.6337753e-01   1.0894502e-01  -1.9588830e-01   1.1484322e+00   6.1312932e-01
   3.5730097e+01   6.5680761e+01   9.1208658e-01   3.6291816e-01   1.7618215e+00   5.3400106e-01   6.8929821e-02   1.1362729e+00   3.8510957e-01   9.5798372e-01   9.3884336e-01  -1.2168504e-01  -5.2329953e-02   1.0408883e-01   2.4882028e-01  -6.7203631e-02  -5.5950523e-01   3.6631015e-01  -1.2112385e+00
   4.1301138e+01   5.8304182e+01   1.1282884e+00   3.5782111e-01   1.3899164e+00   5.4184192e-01   6.7442685e-02   1.2705886e+00   1.0170291e+00   8.9906574e-01   7.6508998e-01  -1.9032833e-02   9.6147665e-02  -1.4069396e-01  -1.7226249e-01   2.0775683e-02  -5.2635492e-01   1.5203765e+00  -5.4828132e-01
   4.5707055e+01   6.2975362e+01   1.1094628e+00   4.7703560e-01   1.4706195e+00   5.6985507e-01   7.2898100e-02   1.3244298e+00   5.0349267e-01   8.5243126e-01   2.9894999e-01  -1.4826672e-01  -1.1570287e-03   6.1991039e-01  -2.8169144e-01  -1.5720681e-01   6.4840962e-02  -1.8183165e-01   7.4529417e-01
   4.2545034e+01   6.9039623e+01   9.6035837e-01   3.6380357e-01   1.6724906e+00   5.8050845e-01   6.8007909e-02   1.2077108e+00   5.4996697e-01   4.1451075e-01   8.0758193e-01  -1.1739888e-01   1.1606651e-01   5.1210314e-01  -2.5151381e-01  -3.3296927e-02   3.8668993e-01  -1.5313902e+00   5.2854259e-01
   4.5449087e+01   6.7070475e+01   1.1992567e+00   4.7691810e-01   1.5394642e+00   5.2233182e-01   8.4658751e-02   1.5203803e+00   6.7696878e-01   7.9196457e-01   6.7546218e-01   5.9795137e-02   1.3549903e-01   1.7822401e-01  -6.4454919e-01  -1.1361091e-01   1.1344165e-01  -1.7132354e+00  -2.2885132e-01
   4.1154227e+01   6.6512297e+01   1.0971523e+00   4.8068099e-01   1.4935211e+00   4.9960372e-01   8.2174293e-02   1.1524312e+00   6.9201589e-01   9.6253763e-01   5.9408420e-01   1.1141722e-03   4.7822602e-02  -1.2290021e-01  -4.8411245e-01   1.2815117e-01  -2.9064564e-02  -1.3993808e+00  -1.7711526e-01
   3.8744935e+01   5.6012963e+01   9.5238940e-01   3.5679971e-01   1.7772766e+00   6.1969023e-01   6.8442478e-02   1.1189608e+00   4.1195279e-01   5.6788481e-01   2.7345710e-01   6.5911084e-02  -1.7123039e-01   5.8407733e-01  -2.3896239e-01  -8.2392644e-02  -5.5740992e-01   1.5107573e+00  -1.1014091e-01
   3.6563402e+01   7.0756462e+01   1.1762596e+00   4.4446498e-01   1.6441919e+00   5.2853145e-01   7.8286901e-02   1.1361538e+00   3.5673363e-01   4.5293860e-01   4.7584118e-01  -4.4755739e-02  -5.4563263e-02   5.1834374e-01  -1.4238501e-01  -1.2384685e-02  -5.1897867e-03  -1.6593694e+00  -4.5620712e-01
   4.5989096e+01   5.9500464e+01   1.0274037e+00   4.7739338e-01   1.6688586e+00   6.1916611e-01   6.3865774e-02   8.9758048e-01   8.5917593e-01   1.0339709e+00   9.1879048e-01   1.0382636e-02  -1.3945236e-01   3.5488498e-01  -1.7324627e-01  -9.3544459e-02   3.0440292e-01  -4.3933980e-01   6.9815147e-02
   3.9286339e+01   6.9991956e+01   1.1073288e+00   4.3705010e-01   1.5386124e+00   5.0812538e-01   8.5706930e-02   9.2491207e-01   5.6100079e-01   9.8448383e-01   4.0489289e-01  -1.6961864e-01   2.2202094e-02   4.1266904e-01  -4.0129765e-01  -1.0901896e-01  -5.5156631e-01   2.8601861e-01   1.5395650e+00
   3.7899212e+01   7.2728357e+01   1.2044352e+00   4.4697531e-01   1.4218954e+00   6.0689860e-01   8.3059863e-02   1.2682852e+00   6.2788376e-01   7.1642191e-01   8.8102783e-01   8.7447327e-02  -6.2759671e-02  -1.4409791e-02  -1.2653898e-01  -5.7624219e-02  -2.1042455e-01  -2.0206807e-01   1.4407515e+00
   4.6813903e+01   6.5093717e+01   1.0447633e+00   4.0181420e-01   1.2833123e+00   5.0571534e-01   6.5604355e-02   1.4365169e+00   7.2174303e-01   3.5589599e-01   6.7082494e-01   1.2918273e-01   5.0231721e-02  -4.2502279e-01   3.5031618e-01   1.4416878e-01   5.6911849e-01   1.1809830e+00  -5.5625661e-01
   3.7839030e+01   5.6860719e+01   1.1163619e+00   4.7900294e-01   1.6163341e+00   5.1520307e-01   8.3623791e-02   8.6723266e-01   7.2554199e-01   4.1708534e-01   4.0520469e-01   1.2894576e-01  -1.2009212e-01  -9.0570904e-02  -4.7804217e-01  -8.4205201e-02   4.6599244e-01  -1.4988057e+00  -1.6103564e+00
   3.7172399e+01   6.1850313e+01   1.2057509e+00   4.3757118e-01   1.4539145e+00   7.0230972e-01   6.9441383e-02   1.1498381e+00   9.6955769e-01   5.2657992e-01   4.1259309e-01   4.6743575e-02  -9.9736733e-03   5.6979000e-01   4.6977927e-01  -8.7349825e-02   4.4204518e-01   2.2612545e-01   9.7320890e-01
   3.8738173e+01   7.7149345e+01   9.7944874e-01   3.6688635e-01   1.6907668e+00   6.7804246e-01   7.1615305e-02   9.3744839e-01   9.7211619e-01   3.7965851e-01   5.9249738e-01   1.2383742e-01   8.8623237e-02   1.1067269e-01  -3.6298822e-01  -9.3103600e-02   2.3860884e-01  -2.2595456e-01   1.1470295e+00
   4.7096574e+01   6.0645815e+01   1.2656995e+00   3.6072051e-01   1.4481551e+00   5.4271591e-01   7.0305107e-02   8.9366624e-01   9.7400796e-01   9.7662375e-01   7.9402021e-01   3.4875914e-02  -1.2863864e-01  -6.4653643e-01   2.7668373e-01  -1.7207195e-01   9.2562068e-02   1.1197191e+00   6.7394064e-02
   4.1663615e+01   6.2045470e+01   1.0030433e+00   3.8587696e-01   1.7646453e+00   5.2953671e-01   6.4592702e-02   1.2468209e+00   6.9733176e-01   1.0459300e+00   7.6717560e-01  -8.4703036e-02  -9.3451708e-02  -1.2605343e-01  -2.8899128e-01  -1.3118833e-01  -4.2726638e-01  -1.1693091e+00  -1.5602334e+00
   3.9217319e+01   6.6999500e+01   1.0533703e+00   4.7268873e-01   1.2956924e+00   6.1435626e-01   6.8983082e-02   9.8893603e-01   4.1274761e-01   7.6838628e-01   3.8932172e-01  -6.9417676e-02   9.9985552e-02   1.7341005e-01   3.7346857e-02  -7.5032394e-03  -2.8360216e-01  -1.0174185e+00   1.6562683e+00
   3.6247398e+01   5.6232851e+01   9.4250604e-01   4.5386479e-01   1.7086995e+00   6.4801430e-01   7.9733321e-02   9.3932476e-01   7.4901678e-01   4.7928184e-01   6.3423047e-01   2.1025496e-02   1.3403832e-01   1.3332672e-01   3.2895516e-01   3.1246900e-02   4.3464140e-01  -5.8084181e-01   5.5479422e-01
   3.6419370e+01   7.6695624e+01   1.1807732e+00   3.5318949e-01   1.2939972e+00   6.4067614e-01   8.0052694e-02   9.5888104e-01   6.9356529e-01   5.5849967e-01   8.5826471e-01  -3.8610957e-02   1.5893430e-01   6.7586325e-01   3.1927736e-01   1.1146684e-01   3.7116717e-01  -2.5899785e-01  -3.0230062e-01
   4.5223500e+01   6.5563615e+01   9.0781335e-01   4.3480230e-01   1.6354159e+00   6.2940685e-01   7.1334338e-02   1.3185085e+00   5.9982579e-01   8.0092922e-01   9.3771852e-01  -1.6997578e-01   3.8872355e-02  -1.9186854e-01   4.9680803e-01  -5.0720006e-02  -1.6981162e-01   1.4482682e+00   4.5044265e-01
   3.5880794e+01   6.7268570e+01   1.0850781e+00   3.5329928e-01   1.5916309e+00   5.8765413e-01   7.9931855e-02   1.5166940e+00   7.6181391e-01   5.7104816e-01   6.9940701e-01   9.6187776e-02  -1.4581326e-01  -2.6716677e-01  -5.3777938e-01  -1.2425687e-01   5.9435613e-01   1.1058567e+00   8.7094182e-01
   3.4813526e+01   6.3706547e+01   1.2348886e+00   3.6607094e-01   1.4163810e+00   6.6458942e-01   7.0413443e-02   1.2618710e+00   4.6817858e-01   9.0576252e-01   4.3596170e-01   6.7518801e-02  -1.4289902e-01  -1.8525032e-01  -2.0739871e-01  -1.0851449e-01   2.7188613e-01  -3.6916372e-01  -4.5159406e-01
   4.2379037e+01   7.5387000e+01   1.2617842e+00   3.9234486e-01   1.3023316e+00   5.8301290e-01   6.6086507e-02   9.7718589e-01   4.0840416e-01   6.3201037e-01   7.3224907e-01   7.6573104e-02  -3.2661927e-02  -5.6206399e-01  -2.2551363e-01   1.6131323e-01   4.6625661e-01  -1.5043013e+00   5.4769895e-01
   3.4701363e+01   6.4239949e+01   1.1225480e+00   4.4416860e-01   1.5114967e+00   6.6993638e-01   7.2462052e-02   9.4712962e-01   9.3993835e-01   7.1916340e-01   2.9116817e-01   1.3417526e-01   1.3136059e-01  -2.3717766e-01   6.9503204e-02  -8.8228490e-02   1.8045504e-01   4.6722814e-02   8.1579935e-01
   4.1405847e+01   7.5796839e+01   9.8401546e-01   3.7481317e-01   1.3008555e+00   5.3794812e-01   8.0390791e-02   1.2291703e+00   5.4578316e-01   6.6204895e-01   2.6400525e-01   9.5589895e-03   7.5918191e-02   5.5187704e-01  -4.3449628e-01   1.2989455e-01   4.3050361e-01   9.7910494e-01   1.7133225e+00
   4.2317352e+01   7.1883558e+01   1.1063443e+00   4.2418396e-01   1.6646810e+00   5.0349714e-01   6.2243346e-02   1.0436726e+00   7.6776270e-01   8.8110772e-01   7.9747870e-01  -1.0557892e-01   1.4085185e-01   3.3621433e-01   6.8975375e-02  -6.0135307e-02   1.2195646e-01  -1.2755475e+00  -2.6468014e-01
   3.6392468e+01   7.5307326e+01   9.0200710e-01   4.3395565e-01   1.6319181e+00   5.9719343e-01   8.4443343e-02   1.1684642e+00   5.4918371e-01   3.5472949e-01   5.7573202e-01   1.1680274e-01  -1.6992289e-01  -6.4735925e-01  -9.8871302e-02   1.3319353e-01   6.8567898e-01  -1.7093729e+00   3.5844327e-01
   3.6868794e+01   7.2409642e+01   1.1287225e+00   4.3121718e-01   1.4198253e+00   6.2641093e-01   8.5942247e-02   1.2788073e+00   5.3330987e-01   8.6542441e-01   7.7225677e-01  -1.1591179e-01   1.6954867e-01  -3.5841943e-01  -2.6494519e-01  -2.2317751e-03   1.6904736e-01   1.3712126e+00  -5.2408499e-01
   4.7402643e+01   7.3259367e+01   1.0916559e+00   3.7846434e-01   1.6932313e+00   5.9879393e-01   8.2334602e-02   1.3701232e+00   5.2299464e-01   4.1140274e-01   5.4819740e-01   6.1749432e-02  -1.1671698e-01  -5.0178105e-01  -3.5052143e-01   5.8262082e-02   2.0805053e-01   1.4549826e+00   7.5251305e-01
   4.4441089e+01   6.9215480e+01   8.9927226e-01   4.3899156e-01   1.5821613e+00   6.3872671e-01   7.9624261e-02   9.2476953e-01   7.1864172e-01   6.9145547e-01   6.0411474e-01   2.4413526e-02  -4.9031342e-02   4.4486098e-01  -6.1435790e-01   1.6993261e-01  -5.3929010e-02   1.0876106e-01  -1.5997762e+00
   4.5327349e+01   5.7331583e+01   1.1526809e+00   3.5676152e-01   1.7742876e+00   5.5224972e-01   7.3551823e-02   1.1696777e+00   5.6546477e-01   7.9290556e-01   8.3468711e-01   1.1728514e-01  -4.9692877e-02   3.7602897e-01   2.6296355e-01  -3.7141719e-02  -2.7543926e-01   1.4227373e+00  -1.0052007e-01
   4.1352710e+01   7.6782545e+01   1.0221315e+00   4.8810390e-01   1.5371933e+00   5.9421823e-01   7.2846360e-02   1.4814812e+00   7.8135082e-01   8.5005592e-01   4.0899830e-01  -8.4762976e-02  -8.5826095e-02   4.5121911e-01  -6.6481990e-01   7.9271348e-02  -5.2882554e-01   1.4826259e+00   6.5208826e-01
   3.5737386e+01   6.4535891e+01   1.1492457e+00   3.6618862e-01   1.4049095e+00   5.8285479e-01   7.7266999e-02   1.0546410e+00   9.1547567e-01   5.8804736e-01   5.4038783e-01  -5.6482465e-03   1.6843832e-01   3.9695603e-01   2.0565812e-01  -6.4325178e-02   2.5232356e-01  -1.2996948e+00   3.8806911e-01
   4.6945405e+01   6.3028633e+01   9.2324357e-01   4.3314181e-01   1.3071435e+00   6.8552197e-01   7.5129202e-02   1.3358379e+00   8.1340461e-01   1.0074517e+00   5.6122940e-01   1.0488720e-01  -6.9819533e-02   4.3183184e-01  -1.2624645e-01  -9.8823992e-02  -5.7988650e-01  -1.5920509e-01   1.3225043e+00
   4.2694683e+01   7.5836441e+01   1.0606656e+00   3.4904891e-01   1.5055970e+00   6.5685149e-01   8.2567580e-02   8.7515744e-01   8.5173483e-01   1.0354222e+00   4.3523985e-01  -1.7228918e-01  -1.7449409e-02   1.6646872e-01   5.8235983e-01  -6.8765853e-02  -3.4591790e-01   1.6325357e+00   6.6288715e-01
   4.2269808e+01   7.2133428e+01   1.0317250e+00   4.6982915e-01   1.7781330e+00   6.2297484e-01   6.3808204e-02   9.8582194e-01   9.2014348e-01   6.9745381e-01   5.0839261e-01  -5.3202793e-02   1.5279254e-01   4.7126954e-01  -9.4923717e-03   4.8520238e-02   1.8603030e-01  -8.4025754e-01   1.2403377e+00
   4.7718689e+01   7.6711685e+01   1.0345951e+00   4.0266435e-01   1.5176827e+00   5.0335159e-01   6.5969901e-02   1.4065998e+00   8.0593748e-01   3.5999445e-01   4.5602886e-01  -4.5230878e-02   8.8488628e-02   6.7484296e-01  -5.8666461e-01   8.9443995e-02   1.0593702e-01  -1.4886991e+00  -7.0555609e-01
   3.6261313e+01   5.4797434e+01   9.1472399e-01   3.6653118e-01   1.8145316e+00   5.3371356e-01   8.1387535e-02   1.2431365e+00   4.8134999e-01   7.4410528e-01   9.4021716e-01   7.9248359e-03   1.5113590e-01   1.1321731e-01   5.2814350e-01   3.7557436e-02   1.2447548e-01  -1.2398207e+00  -9.8433895e-01
   4.3461941e+01   5.7014926e+01   1.2628738e+00   4.1963563e-01   1.7748635e+00   6.5632786e-01   6.0960961e-02   1.1682950e+00   3.8499545e-01   5.6630314e-01   5.9006423e-01  -1.4735911e-01   1.2187991e-01  -5.8059658e-01  -3.7369281e-01   1.3582417e-01   4.3952403e-02   1.4467071e-01   1.5868553e+00
   3.5650044e+01   6.6741692e+01   1.0148065e+00   3.8276095e-01   1.4991963e+00   5.7066026e-01   7.7865392e-02   1.1310490e+00   4.1246581e-01   6.9392466e-01   6.3458070e-01   1.7090627e-01   1.5159007e-01   2.4399199e-02   5.3655096e-01   1.3584378e-01   3.4875012e-01   5.3560445e-01  -1.6674570e+00
   3.6029844e+01   7.4242486e+01   1.0704237e+00   4.7116000e-01   1.7470640e+00   6.0262539e-01   8.5926218e-02   1.5134702e+00   4.6691971e-01   7.5850256e-01   7.2798939e-01  -1.4042612e-01   1.3628071e-01   4.0156711e-01   2.7920730e-01   1.2637794e-01   3.5475464e-01  -7.6573620e-01  -6.7849555e-01
   4.4697979e+01   6.5740513e+01   1.0539675e+00   4.2354040e-01   1.8037499e+00   5.4560177e-01   8.2749313e-02   9.7081030e-01   6.4191390e-01   3.6249700e-01   2.7494271e-01   2.5582568e-02  -2.6496225e-02  -1.9470951e-01  -4.2534138e-01   1.0256362e-01  -1.1849581e-01   7.4742868e-01  -1.2474533e+00
   4.1709293e+01   5.5503270e+01   1.2142308e+00   4.4936997e-01   1.5470441e+00   5.9170519e-01   7.2677695e-02   1.2758083e+00   1.0016744e+00   7.2764223e-01   7.6310256e-01  -1.7103170e-01  -1.2420990e-01  -2.4022027e-01   4.5259656e-01  -1.4939318e-01   5.8154821e-01   2.9270017e-01   1.6550099e+00
   3.6021380e+01   6.3712789e+01   1.2311055e+00   4.4326923e-01   1.6774823e+00   5.3187945e-01   7.3231311e-02   1.3431171e+00   8.9509626e-01   8.4895403e-01   5.0362360e-01  -1.1368071e-01  -2.3185960e-02  -4.4388824e-01  -4.6869536e-01   8.5734830e-02   1.1282471e-01  -2.5416233e-01   1.0843432e+00
   4.6697821e+01   5.7136178e+01   1.2406651e+00   4.3421682e-01   1.6866301e+00   5.0412870e-01   8.5413963e-02   1.1863024e+00   7.2188726e-01   5.4442101e-01   8.3777952e-01  -6.0608335e-02  -3.2500895e-03   3.1515617e-01   3.8128383e-01  -8.6853797e-02  -2.8130554e-01  -1.0594289e+00  -7.8983573e-01
   3.7152008e+01   6.2590389e+01   1.0141904e+00   4.5150177e-01   1.4478762e+00   4.9951618e-01   7.4556290e-02   8.9795976e-01   6.4054029e-01   9.2924805e-01   3.5728475e-01   5.4117951e-02  -1.1240954e-01   1.7565234e-01   3.6336960e-01   4.7123186e-02   1.1266792e-01  -2.9788967e-01   1.1380823e-01
   4.3862589e+01   5.8513827e+01   9.9692863e-01   4.8611777e-01   1.3869709e+00   5.9511817e-01   6.5883590e-02   1.0684765e+00   7.7122001e-01   3.5758890e-01   3.9001212e-01   1.0113046e-01   1.3419714e-01   3.6353381e-01  -9.6984589e-02   9.3944519e-02   6.1798369e-01   1.6397897e+00   2.1709513e-01
   3.6847862e+01   6.9909181e+01   9.1182989e-01   4.3100367e-01   1.7192942e+00   5.4115797e-01   7.0193476e-02   1.1759626e+00   8.4044587e-01   7.3955244e-01   3.0416723e-01   5.1535664e-02  -6.5691563e-02   4.6014201e-01  -4.5171997e-01  -8.4593468e-02   2.9218051e-01   6.2855115e-02   8.0742662e-01
   4.7900596e+01   7.0840985e+01   9.1229890e-01   4.6689215e-01   1.5075984e+00   6.3609697e-01   6.1142984e-02   1.0676547e+00   4.5801043e-01   4.4096981e-01   7.2916918e-01  -2.1011202e-02  -4.0846202e-02   5.9685499e-01  -6.5025778e-01   1.2549565e-01   2.5357806e-02  -2.6080517e-01  -1.5926942e+00
   4.4205840e+01   5.4690068e+01   1.2053578e+00   4.1849877e-01   1.3567076e+00   6.6609969e-01   7.6468568e-02   1.4642750e+00   9.1457030e-01   8.8228309e-01   4.8350882e-01   7.0512134e-02  -4.2783804e-02   3.1646176e-01   1.7147924e-02   1.5348435e-02  -2.4833619e-01   1.5390461e+00  -1.1582601e+00
   3.9218201e+01   6.7337820e+01   9.6748588e-01   4.2276704e-01   1.5316143e+00   6.8685936e-01   7.7890029e-02   1.4553899e+00   5.3127835e-01   6.9108796e-01   7.5394960e-01  -1.6082681e-01   6.1593121e-02   5.8351451e-01   4.8758684e-01   8.8185721e-02  -5.1770861e-01  -1.0708019e+00   1.1948118e+00
   4.6848905e+01   5.7581842e+01   1.0949401e+00   4.7654311e-01   1.5664114e+00   5.4225576e-01   7.5063884e-02   1.0582404e+00   8.1579997e-01   3.7546607e-01   2.6242849e-01  -1.5680463e-01  -1.7281380e-02  -1.3361944e-01  -3.5559237e-01  -7.6462140e-02  -3.1305953e-01   6.3085487e-01   5.7389453e-01
   4.1461545e+01   7.2783226e+01   1.2687206e+00   4.3835155e-01   1.3612856e+00   5.5153861e-01   7.5458307e-02   1.4542272e+00   5.2375965e-01   4.1407913e-01   8.4339884e-01   1.7122128e-01   9.9935588e-02  -1.2387793e-01   3.3218095e-01   1.5186759e-02   3.7034376e-01  -5.1560121e-01  -1.6091971e+00
   3.9845064e+01   5.6769766e+01   1.0596620e+00   4.0208235e-01   1.4897410e+00   5.2616755e-01   8.6268104e-02   9.5051792e-01   8.2316331e-01   4.7511345e-01   9.0604989e-01  -1.2909072e-01  -4.3679396e-02  -4.3674172e-01   2.5340279e-01   3.4458737e-02   6.6484405e-01  -7.9189547e-01  -1.2785556e+00
   4.6035111e+01   5.8397247e+01   9.6530795e-01   4.8156561e-01   1.4761061e+00   5.3151160e-01   8.0657432e-02   1.2166860e+00   6.3139207e-01   6.9297206e-01   8.6242379e-01   5.5832978e-02   6.1668177e-02  -4.0218444e-01   2.8329495e-01   1.1607204e-01  -4.4999494e-01  -7.2151972e-01  -6.6612421e-01
   3.4128435e+01   7.0958210e+01   9.6147921e-01   4.6560022e-01   1.3671159e+00   6.6841599e-01   6.4809093e-02   1.4080306e+00   5.3008897e-01   5.6848209e-01   3.2198159e-01  -1.3160703e-01  -1.5853333e-01  -8.1686535e-03   2.3410565e-02   7.1148947e-02  -6.5754593e-01  -7.4136172e-01   2.6176407e-02
   4.4151600e+01   6.5067986e+01   1.0006594e+00   3.5141526e-01   1.5059575e+00   7.0526423e-01   7.6578311e-02   1.3897083e+00   9.1664972e-01   7.0140979e-01   4.3081222e-01  -4.1080671e-02   6.6532755e-02   1.2033876e-01   7.8806837e-02  -1.2697327e-01   3.2462974e-01   1.5961213e-01  -1.5789938e+00
   4.6276077e+01   5.4613554e+01   1.1479892e+00   3.7296968e-01   1.6744898e+00   5.4027822e-01   7.0016720e-02   1.0813018e+00   9.6532286e-01   3.6273630e-01   6.8234925e-01  -1.4938893e-01   4.2992054e-02   5.3461800e-01  -6.7676869e-01   3.7422095e-02  -5.6288930e-01   1.0502800e+00  -1.0639497e+00
   4.5537252e+01   6.7804885e+01   1.0117939e+00   4.3325632e-01   1.4763115e+00   6.5115127e-01   7.1281730e-02   9.1856899e-01   9.5500984e-01   4.4899182e-01   3.0273155e-01  -6.5967170e-02  -3.1033218e-02  -2.9146302e-01  -2.6615805e-01  -9.5691865e-03  -4.1501103e-01   5.4969317e-01   3.9235636e-01
   4.2767809e+01   5.6188176e+01   1.1876411e+00   3.6459941e-01   1.3026457e+00   6.0754330e-01   6.2810414e-02   9.5285033e-01   8.6020236e-01   6.6866877e-01   5.0889283e-01  -1.5889076e-01   7.6103848e-02   5.5092127e-01  -6.7321514e-01   3.8772421e-02   5.2981409e-01   6.9756783e-01   3.0410573e-01
   4.6200520e+01   7.4715039e+01   9.9084956e-01   3.8958994e-01   1.7000628e+00   5.0109416e-01   6.6420187e-02   1.0844533e+00   5.7936275e-01   4.4095478e-01   7.2849281e-01  -3.0631305e-03   6.5443873e-02  -5.6930827e-02  -3.7152675e-01   1.0023741e-01  -6.1882819e-01  -8.7294682e-01   3.9523061e-02
   4.7629318e+01   5.7406115e+01   1.2211657e+00   4.3034550e-01   1.7923699e+00   6.6520840e-01   7.4182135e-02   1.5106650e+00   9.7292518e-01   9.8329305e-01   8.5762330e-01  -9.8206376e-02   4.0958702e-02   2.5265627e-01  -1.3421416e-02   3.1720447e-03   4.7762701e-01   1.0178254e+00   1.0460853e+00
   3.7929193e+01   6.4555499e+01   9.6757702e-01   3.9920107e-01   1.5166537e+00   7.0523930e-01   7.3935568e-02   1.4731154e+00   9.4639743e-01   4.1145608e-01   3.5616436e-01  -7.0607245e-03   1.4418394e-01  -6.8291557e-01   2.1692802e-01   1.5369929e-01   8.6726883e-02  -1.1205926e+00   1.0514180e+00
   4.0403412e+01   7.3724599e+01   1.2267347e+00   4.8812038e-01   1.7118453e+00   6.0535644e-01   6.5146605e-02   1.4859131e+00   9.2475637e-01   4.5347739e-01   8.9727804e-01   5.6635631e-02   7.6960617e-02   2.2087859e-01   5.3860176e-01  -1.2632517e-01   2.0356092e-01  -1.1909132e+00   1.0141195e-01
   3.7762043e+01   7.5123576e+01   1.0678534e+00   4.0319351e-01   1.5232891e+00   5.2457110e-01   8.2619762e-02   1.1217781e+00   8.0463105e-01   9.8643643e-01   8.6162732e-01  -6.0448125e-02  -1.9096798e-02   1.5723604e-01  -6.4841055e-01   4.2064439e-02  -4.8740287e-01  -7.7416752e-01  -7.3870088e-01
   3.5650592e+01   5.4699152e+01   1.0717661e+00   3.9695514e-01   1.3852487e+00   5.9179092e-01   7.5429535e-02   1.4685275e+00   1.0029999e+00   7.9084263e-01   2.9717292e-01  -5.3455604e-02   7.3448570e-02   1.6051645e-01   5.1492393e-01  -9.6898481e-02   1.0847336e-02  -6.1858251e-01  -1.5883858e+00
   4.0078158e+01   6.9316435e+01   9.8724493e-01   4.7459559e-01   1.7502533e+00   6.4468320e-01   7.9202584e-02   1.2399683e+00   7.0796099e-01   7.8134884e-01   7.7406281e-01  -7.9620361e-02   6.6982882e-02  -1.8392524e-01  -6.5847279e-01   7.4519639e-02   3.1734561e-01   1.6582289e+00   1.2888882e+00
   4.3752961e+01   5.5471098e+01   9.7185810e-01   3.4550196e-01   1.7201814e+00   6.1240452e-01   6.8929734e-02   1.4110862e+00   1.0389006e+00   9.2090765e-01   3.9091116e-01  -1.2338091e-01   1.5732829e-02   5.8297603e-01  -6.9498651e-02   1.1858170e-01   6.2599379e-01   1.7988129e-01  -4.3394831e-01
   3.6378924e+01   7.3558123e+01   1.1281685e+00   4.5850754e-01   1.3450538e+00   6.0200546e-01   8.0976420e-02   1.0903699e+00   9.8942505e-01   8.3347165e-01   9.1875588e-01  -7.9363535e-02   7.1794580e-02   1.3570641e-02   3.1058046e-02   7.2312071e-02   9.1577017e-02   1.5030319e+00   8.4475981e-01
   4.1733724e+01   6.1500083e+01   1.2343349e+00   4.0274317e-01   1.5296387e+00   6.7222603e-01   8.2153441e-02   9.2055645e-01   4.5628500e-01   7.6380180e-01   4.7677654e-01   1.1827265e-01   9.1244978e-02   2.7088103e-01  -3.7319366e-01  -1.6811206e-01   5.0555783e-01   1.3859415e+00   1.6205684e+00
   3.6854732e+01   7.6838699e+01   1.0010785e+00   4.6388550e-01   1.3057215e+00   5.4790661e-01   6.5698485e-02   1.0745367e+00   8.8090767e-01   8.7678096e-01   5.6888932e-01  -6.5357182e-03  -9.6832852e-02   6.7583007e-01  -4.3949763e-01  -1.7301428e-01  -6.8122201e-01  -1.6119411e+00  -8.3169742e-01
   4.2766722e+01   6.5936752e+01   1.1999238e+00   4.8559986e-01   1.6530490e+00   6.8623927e-01   6.3520438e-02   1.1495819e+00   9.4935763e-01   9.9234794e-01   7.9849350e-01   7.4856144e-03   1.0728120e-01  -4.8367814e-01   3.8519729e-01   1.1762297e-01   5.7560007e-02   2.9601980e-01  -1.6748719e+00
   4.7176622e+01   6.5635472e+01   8.9646695e-01   4.2604863e-01   1.7825066e+00   5.2212976e-01   6.6797268e-02   1.2056073e+00   5.8376381e-01   7.4336779e-01   6.6095157e-01  -5.3055939e-02   6.1778967e-03   6.3698028e-01  -5.7337945e-01  -7.4554766e-02   1.1586341e-01   2.1796529e-01  -1.5041530e-01
   4.7613052e+01   6.6108374e+01   1.1458006e+00   4.6580379e-01   1.2919037e+00   5.9530542e-01   7.9587758e-02   1.4690249e+00   8.5383242e-01   5.5787023e-01   8.0199440e-01  -1.3651768e-01   1.1809771e-01  -6.7953691e-01   6.2621857e-01   1.5679837e-01   1.7572988e-01  -5.8183966e-01   1.6314702e+00
   4.1129910e+01   7.1955987e+01   9.0282947e-01   4.0405070e-01   1.6704311e+00   5.2645808e-01   7.3201001e-02   1.1028965e+00   1.0271666e+00   9.9912319e-01   2.6605478e-01  -2.9949550e-02   1.2163901e-01   5.9735978e-01   5.9905494e-01   3.1114545e-02  -5.1933429e-01  -1.5742875e+00   6.9771045e-01
   4.1758497e+01   7.2040952e+01   1.0723895e+00   3.8689661e-01   1.3102267e+00   6.2518654e-01   8.3621215e-02   1.0130530e+00   8.1025822e-01   5.0533574e-01   9.3094728e-01   7.2788246e-02  -1.5585480e-01  -3.1369143e-01  -6.4596142e-02  -9.3750823e-02   1.1039833e-01  -1.7274963e+00   2.6557590e-01
   3.9044195e+01   5.6993060e+01   1.2472845e+00   3.8003533e-01   1.2992547e+00   6.8826981e-01   8.0245747e-02   1.0718574e+00   5.9399339e-01   4.2723003e-01   3.3495106e-01  -1.1741840e-01   1.2660991e-01  -4.1434203e-01   8.5458825e-02   2.1743919e-02  -1.1995054e-01  -1.0423399e+00  -7.4673558e-01
   4.6568312e+01   7.5923475e+01   1.1576526e+00   4.3272256e-01   1.4224884e+00   6.5293866e-01   6.9264169e-02   8.9164904e-01   6.6633547e-01   5.8884332e-01   5.0295952e-01  -3.6738050e-02   7.6235078e-02  -5.6175283e-01  -3.4353984e-01  -1.3487476e-01   2.1772548e-01   5.1046739e-01   8.0384233e-01
   4.4234022e+01   6.0270420e+01   1.1144227e+00   4.3342745e-01   1.5448279e+00   5.8366516e-01   8.0792390e-02   1.3535720e+00   9.6998294e-01   7.8788744e-01   8.5073965e-01   1.0631176e-01   9.2921970e-02   3.5059816e-01   2.8861183e-01   1.2178785e-01  -2.1239978e-01  -1.2120208e+00   1.2793923e+00
   4.4465336e+01   7.3298791e+01   1.1961666e+00   3.8393709e-01   1.6626006e+00   6.9759275e-01   7.4927479e-02   1.3613176e+00   1.0031450e+00   4.7167449e-01   7.0626081e-01   7.1978074e-02  -6.1776790e-02  -4.2369450e-01   1.9896489e-01   1.6001679e-01  -5.4373539e-01   1.2321427e+00  -8.2629888e-01
   4.2940020e+01   7.0620190e+01   1.1053946e+00   4.3876682e-01   1.3059412e+00   5.6006353e-01   6.6705266e-02   1.2544730e+00   5.7011748e-01   1.0333397e+00   8.3081586e-01   1.4155795e-01  -8.8933279e-02  -3.3142207e-01   5.8680140e-01   8.5967251e-02  -6.8234427e-01   2.5891312e-01  -1.6138050e+00
   4.3699995e+01   6.0842803e+01   1.2597679e+00   4.0057945e-01   1.7371285e+00   6.0920482e-01   7.0104174e-02   1.3886190e+00   8.6296470e-01   8.1236864e-01   6.0238519e-01  -1.4394020e-02   6.2742719e-02  -1.3861636e-01  -3.2027102e-01  -2.3528180e-02  -1.0692661e-01  -6.8085770e-01   2.0435651e-01
   4.4705127e+01   6.4771179e+01   1.1104162e+00   3.7536197e-01   1.6548038e+00   7.0497306e-01   6.3911952e-02   1.4844258e+00   8.7912559e-01   7.1469162e-01   4.4502888e-01  -9.9082465e-02  -9.5933915e-02  -5.1934123e-01  -4.1279153e-01   1.4403059e-01   2.6139083e-02   6.9584796e-01   1.5829580e+00
   3.9480966e+01   5.8056353e+01   1.1962438e+00   3.9456491e-01   1.7453634e+00   6.3765074e-01   8.0948033e-02   9.3911575e-01   6.9597943e-01   4.5674384e-01   4.2233298e-01  -4.0707696e-02  -8.9889425e-02  -4.5809730e-01  -6.6019795e-02   9.8336860e-02  -2.6963386e-01   1.7224523e+00  -2.1629995e-01
   4.7220976e+01   5.5235629e+01   1.0436712e+00   4.1428446e-01   1.5412804e+00   6.3396243e-01   8.3997637e-02   1.3941449e+00   8.7056994e-01   8.7263825e-01   2.6647199e-01   9.2540925e-03  -3.1623861e-02  -6.3201323e-01   1.7583428e-01   1.3771837e-01   6.0402100e-01  -1.1986080e+00  -4.7121605e-01
   4.5792084e+01   5.8494019e+01   1.0868623e+00   4.1499082e-01   1.3938045e+00   5.4528306e-01   6.3049551e-02   8.8592113e-01   8.8448957e-01   9.8541956e-01   8.4478606e-01   8.4928425e-02  -1.3870356e-01   6.2241272e-01  -2.9456447e-01  -1.5599213e-01   6.4938801e-01  -1.4421657e+00   6.3241518e-01
   4.1687506e+01   7.1926769e+01   1.2399640e+00   3.8299781e-01   1.6169843e+00   6.5652742e-01   6.7001429e-02   1.5253684e+00   5.6793571e-01   9.5090859e-01   5.6407107e-01  -3.0294841e-02  -1.4017853e-01   5.5003216e-01   4.8203952e-01   1.6240554e-01   3.5550790e-01  -1.3816123e+00  -1.4147789e+00
   3.7318577e+01   7.3519785e+01   8.9955396e-01   3.8368813e-01   1.8060853e+00   6.4450692e-01   6.6951997e-02   1.5313644e+00   5.8611578e-01   3.6604381e-01   8.5304545e-01   8.4683558e-02   8.3693504e-02   1.8146963e-01   4.2031119e-02   9.4339983e-02   1.6767757e-01   1.7092188e+00  -1.3095875e+00
   4.4394422e+01   7.3834730e+01   1.0187840e+00   3.7432143e-01   1.7831080e+00   6.1882302e-01   6.2729254e-02   1.0698622e+00   9.0758596e-01   3.7368304e-01   9.2626790e-01  -2.0716509e-02  -1.4404446e-01  -3.6309170e-02   3.9154705e-02   6.6684183e-02  -6.0070953e-01  -1.3941154e+00   7.6029312e-01
   3.7739704e+01   6.2739808e+01   8.9553552e-01   4.5624780e-01   1.4048633e+00   5.8484575e-01   8.2452671e-02   1.3573908e+00   9.4757471e-01   4.0013292e-01   8.1434249e-01   2.6281512e-02   9.7551144e-02   9.6037912e-02   3.3328166e-01  -1.3207160e-01  -5.3664785e-01  -1.2968136e+00  -8.2388359e-01
   3.8041373e+01   6.6228487e+01   9.7165127e-01   3.6588577e-01   1.4929158e+00   6.9620816e-01   7.2832809e-02   8.5805578e-01   8.0839812e-01   1.0441082e+00   6.8722940e-01  -7.8128826e-02   1.7517928e-02   3.2191649e-01  -5.4198735e-01  -2.7817029e-02  -1.6575131e-01   9.8994160e-01  -1.5205733e+00
   4.2299165e+01   5.9528190e+01   1.2030103e+00   3.9240853e-01   1.4567532e+00   6.8675778e-01   8.3164463e-02   1.3629371e+00   3.6895242e-01   8.2813800e-01   8.4234801e-01  -5.8031761e-02   9.9484290e-02  -4.3418213e-01  -4.5630885e-02  -2.9675120e-02   4.6564214e-01  -2.0846184e-01   1.5468524e+00
   3.9637255e+01   6.5522338e+01   1.1358331e+00   4.4630845e-01   1.5411256e+00   6.6278826e-01   8.3348348e-02   1.0455843e+00   5.2618481e-01   6.1894212e-01   8.3687853e-01   1.3350699e-01  -2.0042412e-02  -1.3901449e-01  -4.3031147e-01   1.3109090e-01   6.0583570e-01  -3.2580063e-01  -3.2452098e-01
   3.7089084e+01   6.6207430e+01   9.8436454e-01   3.9681773e-01   1.5149535e+00   6.5463650e-01   7.1535580e-02   1.2063914e+00   1.0326344e+00   7.2901831e-01   3.7471073e-01   7.8188733e-02   5.6341366e-02   2.5214450e-01   2.3323738e-01  -7.9594278e-03  -6.1080393e-01   8.0386412e-01   1.3941095e+00
   3.8364189e+01   7.5085998e+01   1.2625406e+00   3.6312362e-01   1.3872370e+00   6.7686281e-01   7.2677531e-02   1.4635674e+00   5.7596028e-01   4.3119577e-01   8.7578397e-01   3.4961249e-02   2.2810097e-02   1.0345164e-01  -2.6367150e-01  -1.1558923e-01   3.8171684e-01  -1.5768413e+00  -7.6851827e-01
   4.1335974e+01   7.0229335e+01   9.9727341e-01   4.8049649e-01   1.4404849e+00   6.0738513e-01   6.9456035e-02   1.0696296e+00   4.1910135e-01   1.0091285e+00   6.0402370e-01  -1.1961929e-02  -1.1402622e-01   3.0631644e-01  -2.0350451e-01   1.6814099e-01  -3.1352684e-01   1.3249914e-03   1.3205016e+00
   4.1060942e+01   7.6156055e+01   1.1744750e+00   4.6955160e-01   1.5610931e+00   6.5483413e-01   7.2933774e-02   9.7904605e-01   7.6566299e-01   4.5103806e-01   2.6798285e-01  -1.3265122e-02  -3.3942109e-02  -4.7087042e-01   2.5193321e-01   4.2440881e-03  -2.9775525e-01   2.7390179e-01  -5.8726262e-01
   4.0528801e+01   7.2514508e+01   1.2188809e+00   4.2397255e-01   1.6639882e+00   6.3484754e-01   6.5734070e-02   1.2044245e+00   1.0036111e+00   7.3517973e-01   3.9511370e-01   1.3106610e-01  -1.4622015e-01   3.8916850e-01   6.0877184e-01   1.4236103e-01  -3.9774854e-01  -3.5038569e-02  -1.4043142e+00
   3.7898693e+01   6.1198922e+01   1.0066734e+00   4.8774937e-01   1.5429130e+00   6.1748161e-01   7.9333397e-02   1.4796064e+00   4.9747086e-01   5.3365329e-01   8.1702837e-01  -1.1105135e-02   3.2016640e-02  -7.9768268e-02   5.1667004e-01   8.3642433e-02  -4.4179946e-01   1.2485709e+00  -1.4851294e+00
   3.7956969e+01   6.7940856e+01   1.0677434e+00   3.4946674e-01   1.3450813e+00   6.3360076e-01   6.3306145e-02   1.1670946e+00   9.8979890e-01   9.1566591e-01   4.2289210e-01   2.0977095e-02  -1.5465655e-01  -2.8191379e-01   5.1002421e-01   9.8035038e-02   1.2025183e-01   1.0070354e+00   3.0252788e-01
   3.8987717e+01   7.4263778e+01   1.0845071e+00   4.7768931e-01   1.3369871e+00   6.5764545e-01   8.3275051e-02   1.0106227e+00   7.8324358e-01   8.8152276e-01   9.0020134e-01   4.6272781e-02  -1.6502047e-01   6.1099220e-01  -6.4479846e-01  -6.3494824e-02  -3.2801303e-01   6.2623124e-02   3.5376635e-01
   4.3850565e+01   6.7924074e+01   1.1598634e+00   4.8232412e-01   1.7980098e+00   5.6061201e-01   6.1950394e-02   1.3304603e+00   3.7317343e-01   7.3736709e-01   7.6334530e-01  -5.9811226e-02  -1.5178107e-01  -2.3071023e-01   6.1965423e-01  -4.4550004e-02   2.8680477e-01  -1.2641929e+00  -1.6883993e-01
   3.4917300e+01   6.1429522e+01   9.8653550e-01   4.5751675e-01   1.3485579e+00   5.4976128e-01   7.7953396e-02   1.0632676e+00   1.0104754e+00   9.7256204e-01   4.7366344e-01   2.7707938e-02   3.4017106e-02   5.4429977e-01  -1.4527786e-01  -9.8067381e-02   8.6005325e-02   1.0561481e+00  -7.8553340e-01
   3.9608041e+01   5.9366666e+01   1.0582307e+00   4.6716054e-01   1.4791890e+00   6.8071280e-01   7.9871118e-02   1.2742242e+00   4.6172911e-01   5.1299816e-01   2.9845523e-01  -1.5229017e-01   2.0423559e-02  -2.7574784e-01  -3.4688140e-01  -9.3438006e-02   2.7985647e-01   1.6974265e+00   6.4165341e-01
   4.6301109e+01   5.6918530e+01   9.1726359e-01   3.8119996e-01   1.6343250e+00   5.4129612e-01   6.8376961e-02   1.1037921e+00   1.0284473e+00   7.5110940e-01   4.7336175e-01  -1.1834385e-01   7.3415250e-02   3.4644235e-01  -6.7847460e-01  -4.6127299e-02  -5.7299404e-01  -7.6242049e-01   6.8585189e-01
   3.6781304e+01   5.7619494e+01   9.8969722e-01   4.5308575e-01   1.4289845e+00   5.3091720e-01   6.5389845e-02   1.4061478e+00   9.9403333e-01   6.7026881e-01   6.4171832e-01  -6.1797435e-02  -1.1283463e-02  -2.2255635e-01  -6.8264579e-01  -3.0481061e-02   1.3230970e-01  -1.2040792e+00  -1.4117602e+00
   3.5907862e+01   7.0476318e+01   1.2657249e+00   4.2059714e-01   1.4208670e+00   6.7103535e-01   7.2617128e-02   1.3063288e+00   7.1500697e-01   4.6245314e-01   6.1404788e-01  -1.3073751e-01  -3.4337916e-02  -2.4321742e-01   6.2482952e-01   1.3816927e-02  -3.1836332e-01   6.8667046e-01   1.4795023e+00
   4.5590685e+01   6.3783682e+01   1.0010541e+00   4.4421057e-01   1.4821960e+00   5.6845118e-01   7.4251341e-02   8.7506893e-01   6.2546985e-01   9.0090380e-01   3.1908737e-01  -1.6686060e-01  -1.3947925e-01   5.6797682e-01   3.5426667e-01   1.0442231e-01   1.4510471e-02  -9.5995798e-01  -9.6534866e-01
   4.6243957e+01   7.1329436e+01   1.2639435e+00   4.7004774e-01   1.7043965e+00   5.3106377e-01   8.0334788e-02   1.1499966e+00   7.8440814e-01   5.0526513e-01   8.3704884e-01   1.4159208e-01   4.1230944e-02   2.3351906e-01  -4.0298022e-01   5.7464203e-02   6.0028510e-01  -1.7007611e+00  -1.1509470e-01
   3.9967446e+01   7.2401494e+01   1.1098032e+00   3.8623053e-01   1.2846740e+00   6.6329503e-01   6.4214444e-02   8.8148288e-01   4.3666858e-01   6.7428110e-01   6.2978068e-01  -1.0364852e-01  -1.2381885e-01   4.5582768e-01   2.0351369e-01  -9.9732789e-02   3.9599752e-01  -6.1294614e-01  -8.8059148e-01
   4.2793139e+01   5.7960932e+01   9.9767038e-01   3.9213416e-01   1.6571985e+00   5.5521846e-01   7.5241630e-02   1.1312688e+00   6.2145064e-01   9.6674954e-01   5.7858918e-01   7.3912598e-02   1.7018594e-01   2.6653928e-01  -5.8153292e-01  -9.7860751e-02  -9.5970746e-02  -1.2875762e+00   1.0951967e+00
   3.6374373e+01   7.7336532e+01   1.1963037e+00   3.5969630e-01   1.5332002e+00   4.9989324e-01   6.7889579e-02   1.5307353e+00   6.7079670e-01   4.6731072e-01   9.4175957e-01  -1.2760251e-01  -1.7314671e-01  -4.8415645e-01   2.1343467e-01   1.1391181e-02   2.8153162e-01  -4.5675675e-01   1.1982287e+00
   4.2380536e+01   7.7129465e+01   1.2060591e+00   3.8383679e-01   1.3519835e+00   5.6852122e-01   7.9923925e-02   1.2295130e+00   9.2434543e-01   4.0171526e-01   6.8593590e-01   1.3844237e-01   1.6309479e-01  -1.6472504e-01   6.7730742e-01  -1.6959265e-01   3.3695934e-01   2.7988685e-01  -5.6709300e-01
   4.3454658e+01   7.1028120e+01   1.1028504e+00   4.7441908e-01   1.5484489e+00   6.6458814e-01   7.2709530e-02   1.3915193e+00   5.9818569e-01   6.1867839e-01   5.9206622e-01   3.7384670e-02  -1.1985259e-01  -1.6698745e-01   3.5165417e-01  -5.5545228e-02  -3.0073506e-01  -1.3676034e+00   6.1714618e-02
   4.0219512e+01   5.7857201e+01   1.2334970e+00   3.8631142e-01   1.3723412e+00   4.9795677e-01   8.1854573e-02   1.0354523e+00   4.5229412e-01   7.2407753e-01   6.8074650e-01   5.1261747e-02   1.5732600e-01   8.4453629e-02  -1.0094093e-01  -1.0787249e-01   2.8398879e-01  -6.9453564e-01  -5.3539350e-01
   3.7077841e+01   5.5320913e+01   9.0831701e-01   4.1452449e-01   1.6134867e+00   5.6037621e-01   6.4082119e-02   1.3052263e+00   6.9197432e-01   4.7274754e-01   9.3640190e-01  -1.6076588e-01   1.5179617e-01  -1.9018667e-03   5.7116664e-01  -8.9120714e-02  -6.5776832e-01  -5.0769112e-01   7.0774346e-02
   4.1157016e+01   5.6808841e+01   9.0097312e-01   4.7830813e-01   1.7994024e+00   6.0809209e-01   8.3819464e-02   1.4045012e+00   6.1649618e-01   4.8013781e-01   9.1135898e-01   1.0269760e-01   4.0797586e-02   2.0096096e-01  -7.0445384e-02   2.2424264e-02  -2.7883299e-01   2.7272229e-01   7.6642421e-01
   4.5810203e+01   7.7050299e+01   1.1683643e+00   3.5627198e-01   1.5666676e+00   5.9422540e-01   8.0937471e-02   1.4374322e+00   4.5311194e-01   7.6940078e-01   9.1921599e-01  -7.8142227e-02   1.5647515e-01   4.0625068e-01  -2.7134757e-01  -1.7045631e-01  -2.1088114e-01   3.9556444e-01   1.3180352e+00
   3.8206557e+01   5.9972286e+01   9.5190459e-01   3.4898875e-01   1.4985791e+00   6.5623053e-01   6.1964992e-02   9.8478720e-01   1.0093527e+00   5.9954308e-01   7.8118577e-01   8.5653426e-02   6.4791223e-02  -5.4977374e-01   3.5960228e-01   2.0457848e-02   3.8807993e-01   1.7229381e-01  -7.4268196e-01
   3.4022372e+01   7.7337722e+01   9.0875065e-01   3.9320995e-01   1.7208167e+00   6.5265131e-01   7.5972540e-02   1.3790564e+00   8.4052179e-01   9.0665721e-01   5.8176885e-01   2.6299124e-02   5.5325426e-03   4.8269628e-01   4.0386577e-01   1.5217949e-01  -4.1423843e-02  -1.5493216e+00   1.5090709e-02
   4.4030980e+01   6.9127725e+01   1.0197653e+00   3.4976269e-01   1.7072816e+00   6.1229210e-01   6.8683411e-02   1.2110082e+00   9.6492142e-01   4.6491695e-01   8.3157713e-01   1.4101524e-01  -4.1811191e-02   5.3122595e-01  -3.0681050e-01   1.0809854e-01   9.0483140e-02  -3.8246580e-01   2.3267557e-01
   4.7166162e+01   7.7406356e+01   9.2423715e-01   4.7387822e-01   1.4046270e+00   5.6482861e-01   6.5791057e-02   1.2234308e+00   4.0177475e-01   5.3072745e-01   2.8449540e-01   1.2602999e-02   7.3305241e-02  -5.1167819e-02   8.1003740e-02   1.4990192e-01   3.6658006e-01   9.0433133e-01  -1.2845444e+00
   4.2404071e+01   7.2305627e+01   9.3462764e-01   4.6311653e-01   1.7287805e+00   6.4684028e-01   7.8133207e-02   1.1243362e+00   9.3423770e-01   9.5667106e-01   3.3231092e-01   2.9281513e-02   4.4495335e-02   6.4456962e-01  -5.8973437e-01  -6.1084694e-02  -9.7032136e-02   1.3110660e+00   1.1152172e+00
   4.6043672e+01   6.0216397e+01   1.0439559e+00   3.4886682e-01   1.4410410e+00   6.8083779e-01   6.5742947e-02   1.5226110e+00   1.0026442e+00   4.6002365e-01   3.9200375e-01   1.5159514e-01   1.7576837e-02  -3.1385560e-01  -7.4857937e-02   4.2029459e-02  -5.4509016e-01  -1.5775487e+00  -1.5097490e+00
   4.3067992e+01   6.0378276e+01   1.1582218e+00   4.5847006e-01   1.4730771e+00   4.9808732e-01   6.3803839e-02   1.2399971e+00   1.0146938e+00   4.1939811e-01   6.1020018e-01   1.3393474e-01  -1.1719681e-01   2.5153861e-01   1.9242079e-01  -1.5088107e-01  -9.2588979e-02  -7.9794088e-01   1.1194911e+00
   3.5933717e+01   7.2357090e+01   1.1427177e+00   4.3664407e-01   1.3895163e+00   6.3492661e-01   8.4996671e-02   1.1650647e+00   5.3781237e-01   4.6214094e-01   8.0907921e-01  -4.0276506e-02   1.3278187e-01  -4.5719069e-01  -4.8345347e-01  -6.9608308e-02   1.2739467e-01   1.4526384e+00   1.3405642e-01
   4.2663767e+01   6.5782344e+01   1.2099468e+00   3.8961660e-01   1.4205403e+00   6.2475332e-01   7.5417800e-02   9.7214454e-01   9.8599842e-01   9.7337676e-01   9.3409622e-01   4.6562224e-02  -1.5032169e-01   3.6779139e-01  -4.5028020e-01  -1.6112011e-01   6.9142572e-01  -1.1786626e+00   5.2547389e-01
   3.5949295e+01   6.4324483e+01   1.0854525e+00   4.5767159e-01   1.3579839e+00   6.5360260e-01   7.0416284e-02   1.4628941e+00   7.3438479e-01   9.2240434e-01   5.7014890e-01   1.6267225e-01   1.4378348e-01   5.3413682e-01  -2.2218801e-01   3.7222417e-02  -8.4518495e-02  -2.7642676e-01   1.8828370e-01
   3.5009048e+01   6.6831494e+01   8.9959568e-01   3.5126402e-01   1.6164156e+00   6.7801607e-01   6.1360407e-02   1.3528431e+00   6.5142350e-01   5.8889019e-01   4.5134839e-01  -1.5229974e-01  -5.7408068e-02  -9.0952858e-02  -1.5700300e-01   1.4205566e-01  -1.9934815e-01  -1.0327501e+00   1.5045890e+00
   4.2023350e+01   6.6104263e+01   1.2157100e+00   3.9808204e-01   1.6927405e+00   6.0424854e-01   7.0233264e-02   1.4736428e+00   6.5658635e-01   6.2474575e-01   9.2715776e-01  -7.0192363e-05  -1.3994956e-01  -2.0961420e-01   5.0520567e-01  -1.5393421e-01  -3.8122911e-01   1.5382211e+00   1.0333612e+00
   3.4010321e+01   5.7164800e+01   1.0465580e+00   4.7762164e-01   1.6576345e+00   5.9325913e-01   8.1564228e-02   1.2812458e+00   9.9530488e-01   4.0381047e-01   6.5558321e-01  -6.2344687e-02  -3.5311930e-02   4.9745537e-01  -6.4625783e-01  -1.2097509e-01  -2.5395676e-01  -7.9788182e-01   5.4824627e-02
   4.0417710e+01   6.3047865e+01   9.2565106e-01   4.2130854e-01   1.5562449e+00   5.5840100e-01   6.2777480e-02   1.0538214e+00   7.1756988e-01   6.7090709e-01   3.1136076e-01   1.3581316e-01   1.1010900e-02   5.6052964e-01  -3.6398455e-01   1.7200438e-01   2.6200890e-01  -9.1933875e-02   6.8242204e-02
   4.7478603e+01   7.1997057e+01   1.1026836e+00   3.6554460e-01   1.3374260e+00   6.4413744e-01   7.2235489e-02   1.2616561e+00   9.5296050e-01   4.5293490e-01   6.5980246e-01   2.2579616e-02  -6.0154153e-02  -6.2993420e-01  -5.4710253e-01   6.1838524e-02   6.4300602e-01  -4.2390208e-01   2.1924300e-02
   4.4552408e+01   7.5714506e+01   1.1128412e+00   4.1880814e-01   1.5231013e+00   6.2297783e-01   7.2466352e-02   1.3747324e+00   8.7674883e-01   6.1445861e-01   8.8138510e-01  -7.9194245e-02  -1.0000035e-01   3.7850197e-01   6.3918083e-01  -8.5208695e-02   7.5337365e-02   1.3619050e+00   1.2410525e+00
   3.9995024e+01   7.4239413e+01   1.1385632e+00   3.5941706e-01   1.7627113e+00   6.9935268e-01   6.5529266e-02   1.2102889e+00   5.2597602e-01   5.4189677e-01   7.9916605e-01  -9.4702399e-02   1.3189703e-02   2.8448381e-01   3.8956330e-01  -8.6649544e-02   4.7514740e-01   2.3698051e-01  -1.2592350e+00
   4.1216409e+01   5.9373824e+01   9.7581140e-01   4.4497065e-01   1.6108073e+00   6.2777578e-01   8.4276034e-02   1.0221392e+00   5.1052074e-01   7.6140743e-01   6.9821158e-01  -6.5118880e-02   8.6742179e-03   9.6286482e-02   6.6637006e-01   1.1869902e-01   6.8268394e-01   1.4048623e+00  -5.9466080e-01
   4.4341146e+01   7.0741482e+01   1.0040701e+00   3.9310425e-01   1.7084660e+00   5.3945238e-01   8.1927460e-02   1.1751988e+00   8.5841681e-01   9.2054268e-01   6.6668404e-01   5.1448679e-02   1.5830409e-01  -4.2845565e-01  -6.7723661e-01   1.2794853e-01   4.4037003e-01   6.6404589e-01   2.4913715e-01
   3.6779274e+01   6.0093417e+01   1.2206826e+00   4.5882860e-01   1.6619046e+00   5.0636326e-01   7.8715874e-02   1.1501434e+00   5.0725528e-01   8.8143032e-01   7.8828337e-01  -1.0156798e-01   2.0329939e-02   2.1628430e-01   5.7144235e-01   1.4668769e-01  -3.6357428e-01  -2.7027486e-01  -3.2260831e-01
   4.6513310e+01   5.9135201e+01   9.5457476e-01   4.3720591e-01   1.7433915e+00   6.0909330e-01   7.7172751e-02   1.0651528e+00   5.8471120e-01   3.6127945e-01   4.7950895e-01   6.6143609e-02  -2.0752989e-02   2.4872058e-01   5.1892127e-01   3.6095039e-02  -4.4092193e-01  -8.0601358e-01   4.5262897e-01
   4.6116761e+01   6.8401615e+01   9.9844193e-01   4.7124259e-01   1.4299178e+00   5.7154870e-01   7.3958559e-02   1.2017044e+00   6.8334251e-01   6.3052866e-01   5.4330650e-01  -4.1965165e-03   3.5629417e-02   8.9446460e-02  -3.7399417e-01  -2.0928055e-02   6.2355122e-01  -6.5759640e-01  -3.6680607e-01
   4.5296095e+01   5.6646475e+01   9.3620844e-01   3.4532493e-01   1.5970459e+00   5.4857252e-01   6.8913084e-02   1.1838662e+00   5.5892850e-01   4.7542880e-01   7.2475210e-01   3.4150916e-02  -1.2419173e-01  -3.5797565e-01   6.4338600e-01  -1.4353914e-01   1.4553346e-01   9.1642816e-01   5.8588103e-01
   4.4379730e+01   6.1758649e+01   1.2633608e+00   4.8881403e-01   1.7554776e+00   5.8327899e-01   6.8599778e-02   1.1054100e+00   1.0337982e+00   5.2202797e-01   5.7422832e-01   2.0227145e-02   1.1661293e-01  -1.7514986e-01   1.7592478e-01   5.5598625e-02  -5.2070812e-02  -2.9573248e-01  -1.2389145e-01
   3.4885862e+01   6.4735533e+01   1.1470293e+00   3.9341101e-01   1.6740200e+00   5.7641830e-01   6.1179158e-02   1.3926668e+00   9.2120238e-01   7.6700423e-01   6.2802751e-01  -1.1798904e-01  -8.8113840e-02  -4.7739677e-01  -4.6194240e-01   1.5680718e-01   5.1780376e-01  -6.3276822e-01   1.6163728e+00
   3.6284914e+01   6.4992433e+01   9.5676500e-01   4.8626705e-01   1.3466389e+00   5.1627685e-01   7.3136543e-02   1.4803091e+00   4.7946459e-01   5.6572219e-01   8.6229682e-01   1.6649671e-01  -1.1454357e-01  -4.4787645e-01   5.5857841e-01   1.2295768e-02   4.6050812e-01  -1.3358916e-01   1.7082596e-01
   4.5880329e+01   5.6926826e+01   1.0995913e+00   4.0571484e-01   1.6009487e+00   6.6984186e-01   6.8249191e-02   1.0568134e+00   6.3842905e-01   5.6652014e-01   3.3082554e-01   1.0197320e-01   1.4064380e-02   4.1655873e-01   5.1442940e-01  -6.3385709e-02  -5.6399203e-01   1.2971818e+00   8.1868993e-01
   4.5745715e+01   6.9040025e+01   1.0045406e+00   4.1332496e-01   1.5501531e+00   5.6131745e-01   6.5014438e-02   8.6926921e-01   7.4103313e-01   5.0111635e-01   7.8238188e-01  -1.5712271e-01   5.1739401e-02   6.2360315e-01   6.7003689e-01   1.2142160e-01  -3.9510120e-01  -1.3743659e+00  -1.5314755e-01
   3.8240014e+01   6.9347445e+01   1.0400418e+00   4.6885854e-01   1.7160258e+00   5.2383072e-01   8.5700661e-02   8.6709910e-01   5.5160632e-01   7.2622632e-01   5.1431216e-01  -3.4843469e-02   1.7158915e-01   4.4026469e-01  -6.5379168e-01  -1.4301990e-01  -3.7940489e-02   1.3045681e+00   2.9721267e-01
   3.6313775e+01   5.8550401e+01   1.0555847e+00   4.2227117e-01   1.6511448e+00   6.1737726e-01   7.3104481e-02   1.2466936e+00   9.1007974e-01   5.3082532e-01   6.8541814e-01  -6.5711339e-02   1.2985499e-01  -1.2341700e-01  -4.5470559e-01  -3.6798888e-02  -4.8177764e-01  -7.3367919e-01   9.6209688e-01
   3.5497120e+01   5.5567812e+01   9.3745399e-01   4.7032254e-01   1.3729178e+00   6.7041321e-01   7.9837542e-02   1.2147107e+00   7.6458625e-01   6.5432078e-01   8.1250038e-01   1.5195182e-01   5.4036377e-02   2.4166710e-01  -3.3051000e-01  -5.4481908e-02   1.3480458e-01  -1.6257130e+00  -6.7613892e-01
   3.6880540e+01   6.6880492e+01   1.0921540e+00   3.5579207e-01   1.5186316e+00   5.6393905e-01   7.9098766e-02   1.0704422e+00   8.9566960e-01   5.5253627e-01   4.0635735e-01  -3.4475739e-02  -1.0809250e-01  -5.3667241e-01  -2.5270229e-01   1.5938903e-01   3.5321261e-01  -2.1221670e-01  -1.9340915e-01
   3.5143196e+01   5.5269679e+01   9.1921840e-01   4.1500374e-01   1.3662500e+00   6.2733642e-01   8.0384369e-02   1.4713654e+00   4.5015072e-01   1.0111111e+00   8.8597282e-01  -1.5006378e-01  -1.3697110e-01  -5.3816062e-01  -1.6311427e-01  -1.4138771e-01  -2.4973619e-01  -1.3319726e+00   1.5265466e+00
   3.9091852e+01   7.0235698e+01   1.1811182e+00   3.7835963e-01   1.3616989e+00   5.2782820e-01   6.6337748e-02   1.0298814e+00   3.8068299e-01   5.0697366e-01   6.0221187e-01   3.1245634e-02  -7.5445621e-02  -2.9490775e-01  -2.6323605e-01  -1.2077077e-01  -7.9984091e-02   6.9633998e-01  -1.3470243e+00
   3.5927962e+01   5.7117643e+01   1.1452462e+00   4.0583723e-01   1.5409894e+00   6.1375614e-01   8.1906028e-02   1.2120546e+00   6.2158430e-01   4.8748778e-01   3.0642529e-01   5.6766658e-02  -1.5919446e-01  -2.6878592e-01  -6.4514752e-01   2.2927078e-02   1.8069447e-01   1.1978739e+00  -1.4501398e-01
   3.5348805e+01   7.0506717e+01   1.0804056e+00   4.3631238e-01   1.7145125e+00   6.2148504e-01   7.5470185e-02   9.6638877e-01   6.4274659e-01   6.2926045e-01   7.4778622e-01  -1.1866496e-01   1.1023091e-01  -5.0987571e-01  -5.6685670e-01   1.1535775e-01  -6.2735374e-01  -1.1215002e+00  -8.7708426e-01
   4.2201277e+01   5.5848810e+01   1.1585215e+00   4.0050770e-01   1.7825350e+00   5.7874982e-01   7.8039735e-02   9.4403382e-01   7.1954462e-01   8.5510627e-01   7.2836245e-01  -1.1429200e-01  -1.4064542e-01  -4.8882170e-01   6.6170439e-01  -1.1173782e-01   1.6774737e-01   3.7022107e-01   1.4202492e+00
   4.2468347e+01   7.6668032e+01   1.0813656e+00   4.8231466e-01   1.4503552e+00   6.5356853e-01   7.5811095e-02   1.1581028e+00   6.5866353e-01   7.1332200e-01   9.4479108e-01   2.2825554e-02  -1.2652097e-01  -6.6883791e-01  -3.8443474e-01  -1.7240229e-01  -5.8020724e-01   1.4855617e+00  -1.2649030e+00
   4.2848598e+01   5.4998847e+01   1.0213417e+00   3.5184642e-01   1.4664502e+00   5.7001696e-01   7.9150154e-02   1.5005800e+00   9.2645886e-01   7.2492014e-01   7.8374903e-01   9.8411744e-02   6.9642442e-02   5.4787984e-01   5.8279829e-01  -5.7333225e-02  -6.6932509e-01  -3.5446704e-01   1.6051977e+00
   3.5983549e+01   6.1981111e+01   9.4612999e-01   4.7705630e-01   1.7586363e+00   5.8912566e-01   7.5751457e-02   1.5378054e+00   1.0446944e+00   4.5198620e-01   8.0947651e-01  -1.1111290e-01   1.1403106e-01  -5.0329363e-01  -3.2827977e-01   9.6780501e-02  -3.4491354e-01   1.1758869e+00  -1.4330567e+00
   4.7581600e+01   6.0195133e+01   1.1680306e+00   4.7124814e-01   1.7508124e+00   6.8101577e-01   7.0959084e-02   1.0065244e+00   1.0207623e+00   8.7341466e-01   5.3160907e-01   1.2612759e-01   7.9702674e-02   1.5994940e-01  -6.9032411e-01  -6.4347439e-02   2.5026003e-01  -1.6378946e+00   1.1980320e+00
   3.4683513e+01   5.5229508e+01   1.0635986e+00   4.0461318e-01   1.5867474e+00   4.9858131e-01   7.7929017e-02   1.4587251e+00   9.8281332e-01   5.5095573e-01   6.4715995e-01   2.6149260e-02   1.6146116e-01  -6.0973645e-01   2.3825942e-01  -6.9055730e-02   4.4167758e-01  -7.1288613e-01   1.3024627e+00
   4.5222443e+01   6.0202162e+01   1.2189453e+00   4.5229583e-01   1.5437340e+00   5.7831308e-01   6.2785231e-02   1.1146528e+00   6.8781878e-01   4.6945722e-01   3.8931051e-01   2.1701873e-02   1.1780520e-01  -1.5928913e-01   5.3526167e-01   1.3336151e-01   5.4169893e-01  -8.9331053e-01   2.7274098e-02
   4.4609220e+01   7.4829070e+01   9.8824401e-01   3.9878881e-01   1.7876188e+00   5.5663703e-01   6.7369030e-02   1.0895517e+00   8.3322718e-01   6.3504078e-01   5.6171020e-01  -1.1304462e-01  -1.2243958e-01   5.4329949e-01   5.7522259e-01  -1.6822042e-01   3.3142418e-01   7.4241210e-01  -1.7354996e-01
   4.3040322e+01   6.7019175e+01   9.8190315e-01   4.0577447e-01   1.5195886e+00   5.2390184e-01   8.0542072e-02   1.1522698e+00   7.9949489e-01   7.2291379e-01   8.6290305e-01   1.3037869e-01   9.9682575e-02   2.4911795e-01   3.8737012e-02   9.9218278e-02   3.5743765e-01   1.5358075e+00   1.1675130e+00
   3.5887909e+01   7.2264166e+01   1.1167362e+00   4.7453565e-01   1.7594803e+00   6.2410693e-01   7.6971671e-02   1.1353179e+00   6.1831001e-01   1.0360880e+00   2.6247294e-01   2.2631913e-02   1.6223394e-01  -5.6434231e-01  -1.9339615e-01   1.6270865e-01  -1.8138147e-01  -9.9930042e-01  -5.0099968e-01
   4.7679246e+01   7.6890776e+01   1.2520139e+00   3.8976961e-01   1.7272324e+00   5.1580222e-01   7.1437679e-02   1.3922585e+00   8.1294470e-01   4.4646495e-01   6.3641634e-01  -1.4793606e-02  -9.4579683e-02   2.8624346e-01   3.0346682e-01   9.3529377e-02  -3.7962710e-02   4.2924991e-02   8.8130534e-01
   3.6691149e+01   7.3259773e+01   1.1028543e+00   4.1074215e-01   1.5665668e+00   6.9454934e-01   6.5783061e-02   1.1847229e+00   7.6942023e-01   5.5184641e-01   4.9973240e-01   5.1545128e-02   9.7772926e-03   5.0606594e-01   3.8309173e-01  -8.4894594e-02  -3.0500433e-01  -1.1883122e+00  -8.3705448e-01
   3.9898032e+01   6.2552242e+01   1.0461814e+00   4.0477797e-01   1.5209839e+00   5.9746011e-01   7.8620810e-02   1.1605063e+00   3.8094434e-01   5.0635045e-01   5.7207052e-01  -3.9905806e-02   7.0853485e-02  -1.3881014e-01  -5.2439193e-01  -8.1552810e-02   5.1279919e-01   2.3712834e-01   3.4537986e-01
   4.6566269e+01   5.5172282e+01   1.2071874e+00   4.3380528e-01   1.7409083e+00   5.3608187e-01   6.8854680e-02   1.2158152e+00   7.8291154e-01   3.9955970e-01   4.9558193e-01  -1.5792592e-01   1.0777038e-01   4.3010601e-02  -3.7169816e-01  -1.3899777e-01  -2.8584111e-01  -2.2977593e-01  -8.8087538e-01
   4.6870114e+01   6.7588716e+01   9.5389097e-01   4.8485452e-01   1.7882839e+00   5.2720236e-01   8.2236773e-02   8.6381080e-01   4.9935863e-01   5.2899662e-01   5.9195894e-01   3.4642909e-02   6.6704768e-02   4.9056745e-01   7.2494154e-02   3.5029657e-02   4.4555115e-01   8.1074544e-01   1.3964333e+00
   4.0619045e+01   6.9624340e+01   1.2379034e+00   3.4929337e-01   1.3591581e+00   6.4644940e-01   6.8039245e-02   1.1304103e+00   7.0190085e-01   4.4193749e-01   7.1233223e-01   1.1913158e-01   2.4100175e-03  -5.7753450e-01   6.1668303e-01  -1.8709578e-02  -4.5416681e-01  -1.4059274e+00   1.0163410e-01
   3.9034156e+01   5.4676521e+01   1.2154729e+00   4.8162610e-01   1.6246426e+00   6.8704558e-01   7.2249961e-02   1.4138720e+00   4.0976025e-01   5.2297609e-01   7.9720570e-01  -2.7875108e-02   2.7237312e-02  -4.4415743e-02   8.3159780e-02  -1.6634894e-01   1.1576365e-01  -3.0123824e-01  -8.1853488e-01
   4.3304828e+01   6.2691962e+01   1.2519741e+00   3.4482406e-01   1.7412681e+00   6.8022274e-01   7.5119501e-02   1.2098357e+00   1.0399506e+00   8.5958309e-01   8.4971637e-01  -1.7173298e-01  -1.6404567e-01   4.3358131e-01  -1.1182657e-01  -2.1965316e-02   3.9697606e-01  -1.4512591e+00   1.4273479e+00
   3.7359487e+01   6.7499229e+01   1.2102247e+00   4.0026383e-01   1.2937354e+00   5.6590053e-01   8.0024073e-02   1.3974510e+00   5.7975705e-01   6.3540910e-01   6.6106612e-01   9.2639253e-02   1.0093288e-01  -4.7662787e-01   4.4089413e-01  -8.5992737e-02   7.6079984e-02  -6.2590368e-01  -3.9347730e-02
   3.8128072e+01   7.6385621e+01   9.1488267e-01   4.5590354e-01   1.6968233e+00   6.7015130e-01   7.6573248e-02   9.9935443e-01   9.0115871e-01   1.0063871e+00   2.9880554e-01  -7.6476560e-02  -1.0004199e-01  -3.0175021e-01  -3.9430854e-01  -3.6735900e-02  -6.5582187e-01  -1.3731773e+00  -9.8587570e-01
   4.2372066e+01   7.1281412e+01   1.1108052e+00   4.0649487e-01   1.6120606e+00   6.1975390e-01   6.8312094e-02   1.5136711e+00   6.7097566e-01   6.1103258e-01   9.3152121e-01   7.7439604e-02   6.0854817e-02  -6.8158109e-01  -6.1239091e-01   6.5601554e-02   1.0810303e-02   1.6557266e+00  -9.2400531e-01
   3.6294270e+01   7.3484806e+01   1.0293752e+00   3.5491106e-01   1.3467981e+00   5.7331031e-01   6.4177125e-02   1.4054806e+00   4.3685583e-01   8.3129469e-01   6.6441718e-01  -1.1488459e-01   3.3526875e-02   9.8632948e-02   3.7768393e-01  -3.3610100e-02   3.5968950e-01   8.7640506e-01  -8.8335540e-01
   3.4707154e+01   7.7113581e+01   1.2568344e+00   4.7172136e-01   1.4745868e+00   6.6576307e-01   7.1664998e-02   8.7304329e-01   6.4800044e-01   7.3226276e-01   9.0352395e-01   3.8199436e-02  -8.6949383e-02  -5.2476697e-01   5.0067050e-01   1.6430944e-02   5.5903199e-01   1.1724793e+00   5.6420325e-01
   3.7091539e+01   6.7053900e+01   1.2218011e+00   4.0017091e-01   1.6322255e+00   6.4315828e-01   6.9252959e-02   9.0744251e-01   9.5628500e-01   4.9126090e-01   9.2197540e-01   3.0396893e-02   4.8675175e-02  -4.1331063e-02   1.0831473e-01   7.9718746e-02   4.3721271e-01   6.1985807e-01  -7.6610351e-01
   3.7847890e+01   5.7257352e+01   1.1728817e+00   4.6953464e-01   1.4274301e+00   6.7133444e-01   6.2708565e-02   1.5180461e+00   6.8014041e-01   6.0817322e-01   7.9925040e-01   1.5687986e-01  -8.5230231e-02  -4.4025317e-01   1.4252679e-01   1.6906407e-01   6.0580650e-01   2.3203483e-01   7.2919820e-01
   3.5177029e+01   7.5128346e+01   1.0293950e+00   3.7838208e-01   1.4133988e+00   5.9558259e-01   8.6360860e-02   1.3750711e+00   4.0826320e-01   9.7709245e-01   5.7885173e-01   1.4489559e-01   9.2509327e-02   3.3007502e-02   1.2040144e-01  -5.0830003e-02   4.1371148e-01   2.2819246e-01   1.1454456e+00
   3.5713348e+01   7.6217291e+01   1.1105277e+00   3.8084549e-01   1.3329850e+00   6.1637185e-01   8.3911037e-02   1.1855838e+00   8.2600516e-01   8.0797442e-01   8.0875952e-01   1.5334542e-01  -1.6779042e-01   5.8857860e-01  -2.5579423e-01  -7.2980532e-02  -3.9886697e-01   1.5247522e+00   8.6835954e-01
   4.1629943e+01   6.3794617e+01   1.1030724e+00   4.1288885e-01   1.3944956e+00   5.6459916e-01   6.7467722e-02   1.1478386e+00   6.0069297e-01   8.8445795e-01   8.4981078e-01   9.9540174e-02   2.9136026e-02  -1.3093682e-02  -1.5541771e-01  -1.2900551e-01   6.4908687e-01   9.1277734e-01   8.2841026e-01
   4.0030684e+01   7.4782497e+01   1.2342173e+00   4.5930879e-01   1.7738740e+00   5.0767445e-01   8.3256651e-02   1.5292292e+00   5.2185544e-01   5.6919146e-01   8.8737897e-01  -7.5420726e-02  -1.0081081e-01   1.5362500e-01   1.3736738e-01  -1.7148648e-01  -1.3468314e-01  -3.4960637e-01   1.1419683e+00
   3.4878853e+01   5.4860640e+01   1.0016901e+00   4.7089919e-01   1.7217196e+00   6.0537690e-01   7.2961620e-02   1.1517208e+00   6.2812942e-01   9.4306316e-01   3.5417815e-01  -1.2091808e-01   1.1589514e-01   4.4374521e-01  -4.0818377e-01   1.9261300e-02  -4.8056673e-01   4.2189171e-01  -1.1803513e+00
   4.7934451e+01   7.2152552e+01   1.0719785e+00   3.6681627e-01   1.2902523e+00   5.5491246e-01   6.5970034e-02   1.4081538e+00   5.5617973e-01   6.7553185e-01   8.8995646e-01  -1.6768112e-01   5.8489119e-02   6.2867507e-01  -1.4674938e-01  -9.8599046e-02   1.1973098e-01  -1.2786876e+00  -1.3668432e+00
   4.7810177e+01   6.3277079e+01   1.1526614e+00   3.9037155e-01   1.6299045e+00   5.5152304e-01   6.5511051e-02   9.6455363e-01   9.9381192e-01   7.1645972e-01   8.3365630e-01  -2.0743691e-03   1.2364561e-01   1.2530104e-01  -2.3161121e-01  -4.9409706e-03   2.2289607e-01  -3.1833943e-01   9.4704170e-01
   4.7295208e+01   6.2222424e+01   1.2042793e+00   4.8667782e-01   1.4347298e+00   6.6295810e-01   8.0120442e-02   9.4773754e-01   3.9389193e-01   7.9866751e-01   6.4572243e-01  -1.2203686e-01   9.8870020e-02  -1.4385649e-01   3.8669742e-01  -1.2325796e-01   4.7857441e-01  -1.4447871e+00  -7.7648022e-01
   3.8627612e+01   6.6860326e+01   1.1294793e+00   4.8651031e-01   1.6515480e+00   6.0210484e-01   8.3004078e-02   1.0627138e+00   3.6041882e-01   8.9742403e-01   7.5825577e-01   1.2936141e-01  -7.2278964e-02  -2.1970897e-01   3.6122069e-01  -4.3842356e-02  -4.0477650e-02   1.4918997e+00  -1.1680094e+00
   4.1923970e+01   7.5436284e+01   1.2641041e+00   3.4867132e-01   1.5000906e+00   5.7577135e-01   7.2529321e-02   1.0635379e+00   7.8327074e-01   4.5678200e-01   7.1314585e-01  -1.5082367e-01  -1.0729534e-01   6.4021057e-01   4.1207646e-01  -8.9661914e-02  -4.7139920e-01   6.1897354e-02  -5.3863929e-01
   3.7934594e+01   5.6774322e+01   1.1828228e+00   3.9954499e-01   1.6306946e+00   5.4880237e-01   6.3130924e-02   9.3094904e-01   6.6035775e-01   1.0249592e+00   3.5298486e-01  -6.4412182e-02   3.2607056e-02  -2.1216795e-01   4.4295738e-01   1.6693867e-01  -2.1997453e-01  -1.2913283e+00   2.1592483e-01
   3.7308819e+01   6.2386429e+01   9.4564026e-01   4.1368128e-01   1.5759308e+00   5.7505376e-01   7.5181997e-02   1.4285896e+00   8.8806574e-01   6.9754915e-01   9.1434275e-01   5.7308288e-02   1.5987298e-01  -4.0335317e-01   1.5580173e-01  -1.2740881e-02   6.6882544e-01  -5.7793738e-01  -1.2073669e+00
   3.4422429e+01   6.4043162e+01   9.3188557e-01   4.8709037e-01   1.2860627e+00   5.4818680e-01   7.2351825e-02   1.3000051e+00   7.0535202e-01   1.0194079e+00   8.5233581e-01  -1.5574984e-01   1.2107698e-01   4.3863617e-01   1.2667267e-01  -1.6954173e-01   5.2259805e-01   1.5713264e+00   1.1664373e+00
   4.2815334e+01   7.4600832e+01   1.1897926e+00   3.7399852e-01   1.7246260e+00   6.2330572e-01   7.9933113e-02   1.4826991e+00   9.9649534e-01   6.7210431e-01   4.7529144e-01  -5.3112443e-02  -4.9344545e-02   4.8722993e-01  -1.2351564e-02  -1.0941391e-02  -2.3246717e-01  -1.7341433e-02  -1.7247407e+00
   3.7393010e+01   5.8268836e+01   1.1124142e+00   3.7948982e-01   1.5388294e+00   7.0449569e-01   8.2157807e-02   9.9294290e-01   3.9292566e-01   9.9901366e-01   3.0944837e-01   1.6137353e-01  -3.5665794e-02   4.1459589e-01   2.9448331e-01   1.0156218e-02   4.4936308e-01   2.0376875e-01  -5.2551405e-01
   4.0328424e+01   7.0244804e+01   1.0963038e+00   4.6414230e-01   1.4767817e+00   5.8758053e-01   7.3215969e-02   1.1220294e+00   9.1822095e-01   6.8284231e-01   7.4546941e-01   2.5798803e-02   7.8282784e-02   4.5111140e-01   4.8124640e-01   8.4905032e-02  -3.9080365e-01   1.3532778e+00   1.9681074e-02
   3.4922404e+01   6.2713492e+01   9.3204537e-01   3.8312121e-01   1.4867544e+00   6.4946088e-01   8.4674214e-02   1.5458702e+00   5.1308370e-01   8.3931746e-01   5.5335397e-01  -9.7502612e-02  -1.2796539e-01  -5.0424711e-01   3.5361778e-01  -6.4434319e-02   3.9743739e-01  -4.7293651e-01  -1.3515581e+00
   4.5745700e+01   5.9703345e+01   1.1878690e+00   3.5354596e-01   1.6394973e+00   5.2754552e-01   6.8356122e-02   1.3730417e+00   9.3884346e-01   5.2166027e-01   6.8309692e-01  -5.8612436e-02  -1.2044729e-01   5.6394551e-01   5.7053405e-01  -1.6801936e-01   2.1376615e-01  -1.0256526e+00  -1.3002374e+00
   4.6068969e+01   5.5865185e+01   8.9516654e-01   3.7464897e-01   1.6841524e+00   5.9693074e-01   7.4567243e-02   1.3540199e+00   5.2965472e-01   7.5876568e-01   9.4617816e-01  -8.2878316e-02  -1.3256200e-01   5.0865159e-01  -4.8483565e-01   2.0028762e-02   1.6180649e-01   1.4108423e+00   8.8708704e-01
   4.3474231e+01   6.0007228e+01   9.0589658e-01   4.3526504e-01   1.6787049e+00   5.0162317e-01   6.5620015e-02   8.7257525e-01   7.9814193e-01   4.5221465e-01   3.6948586e-01  -1.2248488e-01  -1.4881154e-01   2.9261837e-01   4.0275201e-01  -4.2218934e-02   6.8481122e-01  -7.9108857e-01  -2.2812538e-01
   3.8816065e+01   5.7210684e+01   9.9568922e-01   3.8002544e-01   1.4801649e+00   5.2733429e-01   8.6136290e-02   1.3846480e+00   5.2995804e-01   7.4978067e-01   5.4397324e-01   3.3326062e-02  -1.3706685e-01   6.8106373e-01  -1.1392613e-01   1.4143326e-01   6.8643417e-02  -1.0383301e+00   2.0069341e-01
   4.7853774e+01   6.3839941e+01   1.2411392e+00   3.7661587e-01   1.3749171e+00   6.1768959e-01   7.0428611e-02   1.2233529e+00   3.6711401e-01   1.0076533e+00   7.2957591e-01   1.3854364e-01  -1.8898370e-02   3.3938470e-02   5.2730759e-01   8.7229616e-02  -6.6533828e-01   1.5190566e+00   8.6071338e-01
   4.0300118e+01   6.2002850e+01   1.1577788e+00   4.5422548e-01   1.5939360e+00   5.3564927e-01   7.1912714e-02   1.1150589e+00   7.2401902e-01   5.9937065e-01   5.8745069e-01  -1.6027586e-01   6.7065235e-02   6.4992865e-01  -3.5165247e-01   1.1651143e-01  -3.7246249e-01  -1.4203220e+00   8.6568406e-02
   4.6949374e+01   6.6046374e+01   1.2437343e+00   4.0105130e-01   1.5429676e+00   5.5935623e-01   7.9744607e-02   1.1002387e+00   7.5450926e-01   8.0398495e-01   3.4920596e-01  -6.0397956e-02   1.2362280e-01   1.4852173e-01  -5.3603455e-01  -8.7091726e-03  -3.1591099e-01  -1.4517320e+00  -1.4414860e+00
   3.5482229e+01   6.0667185e+01   1.1418434e+00   4.1330236e-01   1.4209057e+00   5.0323617e-01   7.9038115e-02   9.7572264e-01   7.7451635e-01   8.2828532e-01   6.2818743e-01   2.2305747e-02  -1.7130853e-01   3.7251104e-01   5.5327980e-01   6.7740848e-02   3.1368293e-01   8.3209294e-01  -9.4857210e-01
   3.8309571e+01   7.1319448e+01   1.2455977e+00   3.7214382e-01   1.4464813e+00   6.8127536e-01   6.6923745e-02   1.4339789e+00   5.0857376e-01   8.1219981e-01   5.0115476e-01   6.0183981e-02   7.6462588e-02   3.9430046e-01   3.1507895e-02  -6.6388440e-02   2.4318369e-01   3.6628972e-01   5.9353036e-01
   4.5160016e+01   7.2598759e+01   9.3104145e-01   4.8232799e-01   1.7168839e+00   5.7979935e-01   8.2339524e-02   1.1112512e+00   8.8331333e-01   7.6624781e-01   4.3497024e-01   1.6625410e-01   2.6615526e-02  -4.3763617e-01   5.9516789e-01  -1.3005031e-01   4.8233896e-01  -1.2945550e+00   9.6131298e-01
   4.0339358e+01   6.2922156e+01   9.9131113e-01   3.7633292e-01   1.4654023e+00   6.6430146e-01   8.4984695e-02   8.9827361e-01   3.8251910e-01   8.5705433e-01   7.1735272e-01  -5.2329631e-02   8.8812133e-02   9.6557357e-02   3.7131542e-01   5.1405537e-02   5.6129431e-02   1.5621905e+00   9.4396404e-01
   3.8338501e+01   7.1786061e+01   1.2568993e+00   4.4123703e-01   1.7519335e+00   5.9439467e-01   8.2557265e-02   1.0937276e+00   5.1880662e-01   4.3153510e-01   2.9582415e-01  -8.3648157e-03   8.4150118e-02   2.7464522e-01   5.4182318e-01   3.1418967e-02   1.1282767e-01  -1.1970200e+00   1.3500786e+00
   4.5519033e+01   7.4050921e+01   1.0157215e+00   3.9203398e-01   1.4929297e+00   5.0380447e-01   8.2063257e-02   1.4705838e+00   8.0407910e-01   7.6292106e-01   6.1502441e-01  -1.1572658e-01   7.8170284e-02  -7.9311354e-02   3.6222562e-01   1.0046373e-01   5.6394664e-01  -2.4544071e-01   2.0471317e-01
   3.5288272e+01   6.6627594e+01   9.6137793e-01   3.5027360e-01   1.6319138e+00   5.3020890e-01   6.8767654e-02   1.1017874e+00   6.2333007e-01   8.4494256e-01   5.4951510e-01   3.7215717e-02  -7.4933940e-02  -4.5453618e-02  -2.9024721e-01   1.5322309e-01  -1.6945381e-01   1.5177696e+00  -1.4139170e-01
   4.4352760e+01   6.1134415e+01   1.2378883e+00   4.4728304e-01   1.3173603e+00   5.6447755e-01   6.1621626e-02   1.5149416e+00   6.0153540e-01   9.3181331e-01   5.7455181e-01  -1.1990447e-01  -2.2364761e-02   4.7026869e-02   1.8943722e-01  -1.1138647e-01  -6.8639798e-01  -6.0299853e-01   7.6856288e-02
   4.7144216e+01   6.4937357e+01   1.1174957e+00   3.8163292e-01   1.4673402e+00   7.0268741e-01   7.4715268e-02   1.2099559e+00   8.6551180e-01   8.5173083e-01   8.9932966e-01   3.7054844e-02  -1.4243237e-01   1.7345867e-01   4.8335255e-01   1.7158919e-01  -4.5161243e-01   1.1900623e+00   7.3651285e-01
   4.5147031e+01   6.8382995e+01   9.9434729e-01   3.4688460e-01   1.3317582e+00   5.7459756e-01   8.2245272e-02   1.2773074e+00   5.1802786e-01   9.9297824e-01   3.7373669e-01  -4.1944065e-02   1.5545608e-01   4.9894785e-01  -5.7137322e-01  -2.8296370e-02   4.1891684e-01   6.7775084e-01  -1.1303254e+00
   3.8163505e+01   6.9709414e+01   1.1414334e+00   4.2421629e-01   1.2958694e+00   5.7867731e-01   7.9143302e-02   1.4462446e+00   9.2309200e-01   7.6806593e-01   8.0454223e-01   1.5091900e-01   1.2348844e-01   5.9694903e-01   3.0598635e-01  -5.5530238e-02   1.5429880e-01  -4.5450473e-01   5.5333624e-01
   4.1839345e+01   7.5789922e+01   1.1309580e+00   4.4837427e-01   1.3288797e+00   6.4535693e-01   7.0016181e-02   1.0538410e+00   5.6797713e-01   7.8451423e-01   8.1338864e-01  -1.1391170e-01  -1.5946876e-01   3.7319890e-02   2.1289994e-01   9.9860285e-02   3.3738350e-01   9.2165542e-01   8.2825761e-01
   3.8917146e+01   6.1424166e+01   1.2266241e+00   3.4674658e-01   1.3962174e+00   6.5441461e-01   6.5976258e-02   1.0326459e+00   8.2708622e-01   3.9078196e-01   3.7101315e-01  -5.6292527e-02  -1.6077649e-01   5.1281802e-01   5.5029596e-01   1.3864377e-01  -1.1711979e-01  -9.6008993e-01   1.6754739e-01
   4.5722401e+01   7.0496591e+01   1.1486014e+00   4.6476795e-01   1.7892709e+00   5.8936989e-01   8.3395260e-02   1.4586131e+00   3.9234514e-01   3.5615730e-01   3.4361275e-01   1.6200842e-01  -9.2929842e-02  -4.5171018e-02   1.0792019e-01   1.5355703e-01  -1.5551055e-01  -9.4433192e-01  -7.1558166e-01
   3.8717838e+01   7.4501710e+01   1.0014210e+00   4.2590187e-01   1.7921844e+00   5.8310618e-01   7.7107010e-02   1.1453968e+00   4.8901669e-01   8.8029323e-01   6.9932650e-01  -4.1644742e-02  -1.4831250e-02  -3.1722492e-01  -1.8517431e-01  -1.4601643e-01   1.9421809e-01  -2.1448989e-01   1.0954538e+00
   4.0464983e+01   6.4563757e+01   1.0203623e+00   3.5291690e-01   1.4133465e+00   7.0469639e-01   7.6412791e-02   1.0959353e+00   8.5198530e-01   1.0364723e+00   4.4754270e-01  -9.0936069e-02   4.5286478e-02  -3.4222192e-01   5.4802239e-02   1.5090380e-01   2.4640854e-01  -2.6472024e-01  -1.3252154e+00
   3.9207018e+01   5.5142745e+01   1.1557978e+00   3.7757370e-01   1.5626469e+00   6.5351160e-01   8.1839003e-02   1.3716579e+00   7.0444278e-01   5.9457013e-01   9.0679358e-01  -1.2929469e-01  -5.9601205e-02   3.9707652e-01  -1.7997691e-01  -1.7274088e-01  -3.5136786e-01   1.6837379e-01  -1.6854125e+00
   4.0618296e+01   7.5402584e+01   9.0573300e-01   3.8601223e-01   1.4773657e+00   6.4735898e-01   7.7509419e-02   1.2583934e+00   7.5018538e-01   8.9963781e-01   5.3635168e-01   5.6874207e-02  -1.1636682e-01   6.1666548e-01   6.3359941e-01  -3.3955802e-02   4.6639388e-01  -1.2105721e+00  -1.6833651e+00
   4.1391027e+01   5.5869377e+01   1.2679615e+00   4.7914470e-01   1.3815119e+00   6.9985734e-01   8.4505132e-02   1.5068890e+00   5.8124837e-01   6.2928497e-01   5.0664095e-01   5.2424863e-02   5.7645050e-02   5.7494291e-02  -5.0638840e-01  -9.3276139e-03  -5.6775769e-01  -6.8195124e-01   1.2631512e+00
   3.5397760e+01   6.6402446e+01   9.8469197e-01   3.5058056e-01   1.4555947e+00   5.9276290e-01   6.9637657e-02   8.9054611e-01   8.3263857e-01   6.2881183e-01   8.1454446e-01  -1.3057495e-01  -1.6532504e-01  -2.4260470e-01   5.1785085e-01   1.6940896e-01   4.0820867e-01  -5.2698400e-02  -1.3862991e+00
   3.6247947e+01   7.3686335e+01   1.1894135e+00   3.9999397e-01   1.4962932e+00   6.0661934e-01   7.9289218e-02   1.1495940e+00   5.1499422e-01   3.6806585e-01   7.4207203e-01   1.4858751e-01  -1.2434062e-01   1.7175812e-01   4.2303713e-01   1.5280098e-01  -6.9488196e-02  -4.2091357e-01  -3.9281406e-01
   3.4151324e+01   7.6771973e+01   9.2514065e-01   3.9042579e-01   1.3067806e+00   6.9826237e-01   6.7311037e-02   1.1247014e+00   4.3139043e-01   7.0607012e-01   4.5345131e-01  -3.8770358e-03   1.2755299e-01   3.7987995e-01  -5.0804821e-01   1.3135406e-01  -4.6778543e-01   2.5654065e-01   2.9918054e-02
   4.3586771e+01   5.9253969e+01   9.9775485e-01   3.9165675e-01   1.7243198e+00   5.8321206e-01   6.3967755e-02   1.3914273e+00   8.6897483e-01   9.9243130e-01   6.5497529e-01   1.0677748e-01   7.9701656e-02  -3.4918313e-01   5.9419181e-01   9.6667868e-02  -5.8974691e-02  -4.9367103e-01  -7.6572641e-01
   3.5066738e+01   6.6136700e+01   1.0523246e+00   4.2262694e-01   1.3579791e+00   6.5360145e-01   6.9180755e-02   9.6292849e-01   3.6135116e-01   4.6555404e-01   9.2555457e-01   8.5286149e-02  -1.4135441e-01  -6.2493283e-01   3.6223508e-01  -4.6253855e-02   5.6687120e-01   9.9373405e-01   1.3215661e+00
   3.8399524e+01   6.5537934e+01   1.1916970e+00   3.7620824e-01   1.5846441e+00   5.0914230e-01   6.1281195e-02   8.6588729e-01   6.2530293e-01   4.7345081e-01   2.8787381e-01  -1.6544761e-01   7.6477615e-02  -3.8962250e-01  -1.0173681e-01  -8.5074511e-02   1.7981124e-01  -3.8707213e-01  -2.1921141e-01
   4.2820069e+01   7.1357935e+01   1.2232559e+00   3.5897821e-01   1.5637185e+00   6.4860581e-01   8.1948223e-02   1.2169773e+00   6.8234809e-01   8.3511322e-01   5.6194003e-01  -1.0023379e-01  -1.0524388e-02   5.5148111e-01  -4.2819768e-01   1.2300217e-01  -5.5247245e-02  -6.4989547e-01  -2.0511986e-02
   3.9974348e+01   5.8549544e+01   9.8165034e-01   3.8596283e-01   1.5950758e+00   6.9247126e-01   8.3321956e-02   9.9496963e-01   8.5523038e-01   8.2877932e-01   9.4324458e-01   6.4812688e-02   2.5546629e-02  -1.0554865e-01  -3.4462390e-01   1.1633249e-01  -2.7219914e-01  -1.3233422e+00   1.0118953e+00
   4.5995436e+01   5.7585015e+01   8.9852071e-01   4.6913772e-01   1.3438218e+00   5.4884816e-01   8.4204773e-02   1.2962573e+00   4.4329833e-01   6.9003952e-01   5.6100365e-01   3.9183265e-02  -1.4920031e-03   2.9397740e-01   4.8643701e-01  -6.5909960e-02   1.2180236e-02  -5.9174902e-01  -2.9756535e-01
   3.5593563e+01   5.7434256e+01   1.1838733e+00   3.7309754e-01   1.3710949e+00   6.7019332e-01   6.8245260e-02   1.3096185e+00   1.0010452e+00   8.0749806e-01   8.3199880e-01  -6.8669067e-03  -4.4472207e-02  -4.1515987e-01  -3.3222479e-01  -7.7116962e-02  -3.6275137e-01  -5.3382731e-02   9.8985534e-02
   4.5695413e+01   5.6750322e+01   1.1981546e+00   4.0839937e-01   1.7322888e+00   5.4854193e-01   8.1815943e-02   1.1249901e+00   5.1656607e-01   5.0763551e-01   4.4021562e-01   3.7712821e-02   1.0934584e-01  -5.2595079e-01   5.9721269e-02   9.6199553e-02   1.4913533e-01  -1.4317113e+00  -4.9604938e-01
   4.4497811e+01   5.5855064e+01   1.1384202e+00   3.7428470e-01   1.4482573e+00   6.2059103e-01   7.8841606e-02   9.4899537e-01   8.1842639e-01   4.1148335e-01   8.6787788e-01  -2.7355586e-02   1.5578743e-01   5.6853200e-01   6.2025756e-01  -1.3758682e-01   6.2739957e-02   1.6958154e+00   3.4344461e-01
   4.4478781e+01   6.9554970e+01   9.2218084e-01   4.6833250e-01   1.4307589e+00   6.7779730e-01   6.6576077e-02   1.3294479e+00   6.9930203e-01   1.0135688e+00   4.2245375e-01   5.0601633e-02   4.7217602e-02  -5.4168016e-01  -1.8532539e-01  -8.4201364e-02   6.5189132e-01  -2.6525163e-01  -1.4860092e+00
   3.5459964e+01   6.8907857e+01   9.7257487e-01   4.8138113e-01   1.3726173e+00   5.2459498e-01   8.0359434e-02   1.2513700e+00   9.9230915e-01   9.5150810e-01   6.2604391e-01  -8.3378251e-02  -1.1271353e-01  -1.6269693e-02   5.6907575e-01  -4.1733249e-02   2.7249952e-01  -3.6723220e-01  -8.0632059e-01
   3.6639472e+01   6.8360694e+01   1.0951433e+00   3.8436109e-01   1.7189457e+00   5.9622590e-01   7.4215827e-02   9.8607259e-01   5.9797065e-01   5.3682317e-01   7.1195854e-01  -9.5023076e-02  -2.3158957e-02   4.8958659e-01  -5.6608192e-01  -4.7109191e-02  -2.7564735e-01  -1.7247881e+00   6.9171768e-01
   4.6578220e+01   7.1322181e+01   1.0520735e+00   4.4658153e-01   1.7655992e+00   5.8061341e-01   8.5309461e-02   1.3064008e+00   4.1705135e-01   9.8062110e-01   4.2342437e-01   1.6190030e-02   1.5787423e-01  -2.2346709e-01   6.0818840e-01  -1.2702191e-01   4.3660174e-01  -6.9076951e-01   7.6429993e-01
   4.3897418e+01   7.1414694e+01   1.0070781e+00   3.9428719e-01   1.5921869e+00   6.1281866e-01   8.3304008e-02   1.1677841e+00   1.0107138e+00   8.2813328e-01   4.4063504e-01  -3.0177215e-02  -3.3957647e-03   2.8639083e-01  -5.7175406e-01  -1.4283394e-01   4.5673319e-01  -1.0518763e+00   7.8363545e-01
   4.6112471e+01   6.5589558e+01   1.2163833e+00   4.6061287e-01   1.3899075e+00   6.3539773e-01   7.1988653e-02   1.3221550e+00   4.7120910e-01   9.7603141e-01   6.3388735e-01   1.1160338e-01   3.6353294e-02  -5.1809751e-02   6.1517912e-01   1.4307011e-01   3.7776092e-01  -8.5347304e-01  -2.3958900e-01
   3.4077397e+01   6.5231923e+01   1.2339876e+00   3.5829457e-01   1.6798929e+00   5.8265646e-01   7.6365800e-02   1.3758031e+00   9.1595269e-01   1.0112545e+00   4.0636926e-01  -6.3797398e-02  -9.3769617e-02   6.7188242e-01  -3.8560280e-01  -6.5199791e-03  -4.5981992e-01  -1.3757745e+00   1.9602836e-01
   3.9042005e+01   7.5648349e+01   9.4049256e-01   4.5120664e-01   1.3290549e+00   5.5228785e-01   7.5247907e-02   1.1567312e+00   8.3068277e-01   6.8604772e-01   9.2154100e-01   1.6940746e-01   1.4595855e-01  -1.3018960e-01   2.5053757e-01   7.9598734e-02  -1.7886843e-01  -3.7996193e-01   1.7300872e+00
   4.6743738e+01   7.0517636e+01   1.1964892e+00   3.6995576e-01   1.5060665e+00   6.1255667e-01   6.3455210e-02   9.6587543e-01   8.7252424e-01   3.8296593e-01   6.9852276e-01   1.0943051e-01  -1.1215405e-01  -6.1016189e-01  -1.1590803e-01   1.0135103e-01   1.8079261e-01   1.3393441e+00  -2.5138562e-01
   4.3217877e+01   7.2914406e+01   1.1453578e+00   3.9982913e-01   1.6103266e+00   6.1956324e-01   8.1044287e-02   1.3670551e+00   8.7840715e-01   5.8312017e-01   6.6386026e-01  -1.2004785e-01   4.8767332e-02  -1.9228679e-01   6.8874860e-01   1.2774345e-01   4.6661654e-01  -1.3221236e-01  -6.0355013e-01
   3.9157463e+01   7.3517236e+01   1.1136178e+00   3.6365384e-01   1.6498378e+00   5.2040645e-01   7.3512142e-02   8.8473570e-01   3.9214634e-01   4.5111299e-01   3.5119344e-01  -1.4291717e-01   1.6363352e-01  -4.2161726e-01  -1.8354258e-02  -8.1567400e-02  -3.5283672e-01  -2.3291799e-01  -4.6015532e-01
   4.7131835e+01   7.2810297e+01   1.0083851e+00   3.9187039e-01   1.3028917e+00   5.1600024e-01   6.6542471e-02   9.0976371e-01   4.5729093e-01   1.0236972e+00   5.9774801e-01   6.6802265e-02   1.2080236e-01   8.4207017e-02  -6.0319084e-01  -1.2862730e-01  -4.1345476e-01  -2.3022171e-01  -6.3688760e-01
   3.9174104e+01   6.5265897e+01   9.4190679e-01   3.9739328e-01   1.6301815e+00   5.5770234e-01   6.1201669e-02   1.1428951e+00   4.9093982e-01   9.1802200e-01   7.0182206e-01  -3.2766437e-02   8.8698959e-02  -4.6342208e-01  -5.6136524e-01  -5.5085676e-02  -3.1369673e-01  -8.0423998e-01  -2.7232404e-01
   3.6780662e+01   5.7056808e+01   1.1221550e+00   3.5766892e-01   1.6194222e+00   6.9189896e-01   7.5875645e-02   1.4079470e+00   9.9550729e-01   4.6464240e-01   3.1436041e-01   1.0236362e-01  -1.2711146e-01  -6.9841245e-02  -5.4854209e-01  -1.5013446e-01  -3.4599405e-01  -1.3491880e+00   2.9370468e-01
   4.4921870e+01   5.8878058e+01   1.2106021e+00   4.1343767e-01   1.6014235e+00   6.5695228e-01   8.3350870e-02   1.4633166e+00   9.3552269e-01   6.8540939e-01   4.0297583e-01   7.0584876e-02  -1.6166174e-01  -1.1807250e-01   1.2285397e-01   7.2147096e-02  -2.7206262e-02  -1.3450498e+00   1.2920271e+00
   3.6435565e+01   5.9082722e+01   1.2175112e+00   4.6549275e-01   1.5643471e+00   6.7112250e-01   7.3121438e-02   1.1109233e+00   7.8734022e-01   1.0009826e+00   9.2938310e-01  -1.0650712e-01  -6.7629767e-02   6.4028494e-01  -2.5582780e-01  -2.7715161e-02   3.4682921e-01  -2.5585143e-02   1.1039818e+00
   4.1998838e+01   6.6995388e+01   1.2548144e+00   3.9744454e-01   1.5744162e+00   6.2981408e-01   8.5154527e-02   1.1152604e+00   4.0184664e-01   7.3882920e-01   7.7510575e-01   1.3735772e-01  -9.3658009e-02   1.8927893e-01  -5.8930937e-01   4.2831978e-02  -5.6478569e-01  -1.4586329e+00  -1.5692041e+00
   3.8693865e+01   5.8976090e+01   1.0301111e+00   3.9519620e-01   1.3794217e+00   6.1891946e-01   6.7082628e-02   1.4945972e+00   5.4846126e-01   1.0196107e+00   5.1428450e-01  -1.1130618e-01   1.0397339e-01   7.1645503e-03  -2.3097011e-02  -3.0131640e-02  -6.6999331e-01   1.6300499e+00  -9.8737261e-01
   4.2802115e+01   7.1899619e+01   1.0064242e+00   3.9990439e-01   1.3855048e+00   5.6345710e-01   8.4620427e-02   1.2777507e+00   9.0526461e-01   7.2090702e-01   3.2670389e-01  -8.4123129e-02  -2.3870828e-02  -1.8345746e-01   6.5915532e-02  -1.0034496e-01   5.6028613e-02  -5.2480790e-01  -1.0778864e+00
   4.3920074e+01   6.1896586e+01   1.1349064e+00   3.8825339e-01   1.4117501e+00   6.8102581e-01   6.8274224e-02   9.9328784e-01   6.4839182e-01   5.6240634e-01   3.1166034e-01   4.1234430e-02  -3.1578971e-02  -3.6502077e-01  -2.4926408e-01   1.4506456e-01   3.7875687e-01  -1.4098479e+00  -1.3411104e+00
   4.2913390e+01   6.0273492e+01   1.1889899e+00   3.5723550e-01   1.6522343e+00   5.4979749e-01   6.6468220e-02   1.5018315e+00   1.0100516e+00   1.0013736e+00   6.5892450e-01   5.1675617e-02   2.1956681e-02   5.7458523e-01  -1.7209807e-01  -1.7027537e-01  -3.2590578e-01   1.2251055e+00  -6.5338790e-02
   4.3966040e+01   7.5360742e+01   1.2018535e+00   4.2192161e-01   1.3329635e+00   6.5445775e-01   7.9819014e-02   9.3681122e-01   6.6474127e-01   6.0740855e-01   6.5439566e-01   1.4274861e-01   1.8703638e-05  -4.8790431e-02  -3.4593776e-01  -6.1594492e-02  -3.4826755e-01   1.4937967e+00  -9.7282365e-02
   3.6674940e+01   7.0042923e+01   1.1555463e+00   3.4602340e-01   1.4773941e+00   6.1729451e-01   7.3219635e-02   1.2427057e+00   9.5559585e-01   5.6928638e-01   8.7193732e-01   6.4373909e-02  -1.6527638e-01   1.9386995e-01   1.7327254e-01   1.6226972e-01   6.5564783e-01   2.4986173e-01  -9.8668085e-01
   4.0897877e+01   6.0226443e+01   1.0914088e+00   4.4871197e-01   1.3457881e+00   6.8275317e-01   6.5010800e-02   1.1983015e+00   5.6587540e-01   5.4672907e-01   5.2641212e-01  -5.8592304e-02   9.3485263e-02  -4.2142389e-01  -2.5878222e-02  -1.5768697e-01   6.0131511e-01   7.0761784e-01   1.0073744e+00
   4.2182310e+01   6.9598982e+01   1.1587498e+00   4.4561011e-01   1.6895264e+00   6.0429132e-01   7.7277130e-02   1.0810427e+00   7.7469111e-01   4.0270903e-01   8.7728193e-01   1.6404831e-01   1.3197889e-01  -6.8517340e-01   3.9418578e-01  -1.6369611e-01  -1.7644557e-01  -1.8583096e-01   1.2255406e+00
   3.7484433e+01   6.4073090e+01   1.0633627e+00   3.5597474e-01   1.6872230e+00   5.5523636e-01   7.4046097e-02   1.2966302e+00   6.9023893e-01   4.5606084e-01   2.5814790e-01   1.2744354e-01  -8.5013556e-02  -2.9862182e-01   8.2206061e-02  -4.9697636e-03   6.5724405e-01   1.0611270e+00  -1.5892369e+00
   3.4074859e+01   7.3120170e+01   1.0522584e+00   3.5206752e-01   1.6946465e+00   6.4173537e-01   6.5371274e-02   9.0012247e-01   8.8328786e-01   3.6743235e-01   7.5613126e-01   8.8847925e-02  -8.1776322e-02   3.1633976e-02  -3.3692411e-01  -1.6163552e-01  -1.4794332e-01  -1.2620794e+00  -1.1421912e+00
   3.6323815e+01   7.1710653e+01   1.0985771e+00   3.7202882e-01   1.7866535e+00   5.6626632e-01   8.5024497e-02   9.9830546e-01   5.3105749e-01   4.6447946e-01   9.0681862e-01   1.7151759e-01   2.9912523e-02  -6.2702111e-01  -1.9508157e-01  -1.1158618e-01   2.0568660e-01  -4.0382244e-01  -6.8917216e-01
   3.7370442e+01   6.8940187e+01   1.2471494e+00   4.1042650e-01   1.3958029e+00   4.9799252e-01   8.1384945e-02   1.1281493e+00   4.3284596e-01   7.4245961e-01   3.9930665e-01  -1.4326004e-01   4.0518410e-03  -1.6940345e-01  -5.1369148e-01   8.2783326e-02   2.4433272e-01   1.5480057e+00   5.6306789e-01
   3.7680526e+01   7.2788008e+01   1.2578693e+00   3.8673125e-01   1.7284885e+00   5.3145800e-01   8.0394931e-02   9.7831587e-01   7.9528062e-01   8.1935959e-01   7.0927405e-01   1.4159025e-01   1.3807805e-01   1.3486749e-01  -1.7138652e-02  -9.1621278e-02  -1.5950928e-01  -4.3095499e-01   4.0589372e-01
   4.0288006e+01   7.2913549e+01   1.2391194e+00   4.1666303e-01   1.6445799e+00   6.8991660e-01   8.0844535e-02   1.0096327e+00   6.5494522e-01   7.4504729e-01   2.6300520e-01   3.7269164e-02  -1.6431670e-01  -4.3425814e-01   3.6195851e-01   5.4821388e-02   2.5664619e-01  -1.7302368e+00   7.2180229e-01
   4.4546612e+01   6.1141817e+01   1.0842722e+00   4.5035482e-01   1.6813573e+00   6.2394284e-01   8.5198558e-02   1.0122936e+00   1.0092403e+00   6.1728797e-01   6.1475271e-01   5.7916655e-02  -5.4410214e-03  -5.4904421e-02   6.0200149e-01   1.2004863e-01   3.7287563e-01   1.7147477e+00  -6.7305595e-01
   4.3750958e+01   5.4645520e+01   1.0682836e+00   3.6755988e-01   1.3200715e+00   4.9950810e-01   6.3551362e-02   1.0072284e+00   8.3856198e-01   9.7948769e-01   6.9944869e-01  -1.5737387e-01  -2.8542127e-02   1.0629124e-01   4.2050873e-01  -1.6477646e-01   2.8372919e-01  -1.3868300e-01  -1.5110147e-01
   3.4266435e+01   7.6570077e+01   1.2013490e+00   3.4741575e-01   1.7409238e+00   6.9920225e-01   7.3078033e-02   1.3024060e+00   4.8505258e-01   5.1349290e-01   6.5539794e-01  -1.5251460e-01  -1.0979033e-01   4.2732563e-01  -1.7778829e-01  -1.1428613e-01  -5.4768608e-01   3.0191151e-01   3.4617277e-01
   4.5393572e+01   6.6786515e+01   1.2284455e+00   4.6950059e-01   1.6819219e+00   6.6580010e-01   7.2620987e-02   1.4629401e+00   7.4521249e-01   1.0105882e+00   3.0588067e-01  -1.0403312e-01   8.5089075e-02  -2.0866067e-01   3.9889369e-01  -1.3944082e-01  -6.8674924e-01   3.7424117e-01  -1.5861206e-01
   3.4755382e+01   5.7942883e+01   1.2341184e+00   4.0973324e-01   1.4476036e+00   6.0009110e-01   7.7161742e-02   1.2934732e+00   8.1019694e-01   8.9281670e-01   3.0367966e-01   2.5018373e-02  -6.7495010e-02   1.9490523e-02   6.4151985e-01   1.3439420e-01   4.5248410e-01  -5.8980311e-01   6.1207778e-01
   3.8773669e+01   7.4702663e+01   1.1961563e+00   4.7127489e-01   1.7080386e+00   5.9720363e-01   7.9245332e-02   1.5251233e+00   6.1320987e-01   4.9547855e-01   3.8940387e-01   2.0136194e-02   1.6765442e-01  -8.7148838e-02   6.4835892e-02  -2.2981484e-02   7.6626027e-02  -6.1548953e-01   1.8171645e-01
   3.6932580e+01   7.5143920e+01   9.4424987e-01   4.6614302e-01   1.5679930e+00   5.2530768e-01   7.1169450e-02   1.2639970e+00   8.3949337e-01   3.8880209e-01   4.1535242e-01  -5.4673203e-02  -3.0691674e-02   4.5157625e-01  -5.2384183e-01  -3.1293148e-02  -7.0688736e-02  -5.7702563e-02   1.4187061e+00
   3.8158512e+01   5.9510695e+01   1.2582455e+00   3.7273071e-01   1.6581500e+00   6.2670550e-01   7.8237510e-02   1.4527245e+00   8.2259871e-01   9.2979515e-01   7.1729419e-01   1.2462767e-01  -1.4057891e-01  -1.0730353e-01   3.2871621e-01   5.7533989e-02  -1.5794217e-01   1.1176484e+00   1.2995812e+00
   3.9373194e+01   7.7014577e+01   1.1463717e+00   3.5602787e-01   1.7452780e+00   6.3389870e-01   7.3172385e-02   1.2479361e+00   8.3658994e-01   3.6778867e-01   7.4963417e-01   8.6707290e-02  -1.3041942e-01   5.7409020e-01  -8.2518048e-02  -5.6356417e-03  -6.4848801e-01   1.4888911e+00  -7.6501537e-01
   3.7026674e+01   5.7197529e+01   1.1440533e+00   4.5226090e-01   1.6205211e+00   5.7863863e-01   6.9884193e-02   8.9185592e-01   6.1972176e-01   1.0093236e+00   4.0179451e-01   1.5117953e-01  -1.6395853e-01   3.8211795e-01  -3.3054601e-01   1.6074265e-01   5.1491408e-01  -1.6969415e-01  -6.2844529e-01
   4.5369079e+01   7.4348822e+01   1.2508580e+00   4.7449389e-01   1.5869360e+00   6.9185647e-01   6.4274895e-02   1.4311195e+00   6.6162657e-01   6.5324659e-01   2.6478962e-01  -8.9048140e-05   1.4614894e-01  -3.8510680e-01   2.1807661e-01  -1.4441991e-01   2.1049121e-01  -2.4375892e-01  -1.3625432e+00
   3.7784693e+01   6.7365172e+01   1.0590982e+00   3.9392781e-01   1.6335091e+00   6.1234772e-01   6.9557210e-02   8.8130092e-01   8.2726451e-01   5.4055277e-01   7.5654367e-01   9.5272356e-02  -4.8717254e-02   1.1981294e-02   1.4770647e-01  -3.9183614e-02   2.0304827e-01  -1.0642489e+00   9.6697576e-01
   3.4842626e+01   7.4503249e+01   1.2278996e+00   4.5322473e-01   1.6432321e+00   5.3402060e-01   7.5067310e-02   1.1626086e+00   5.5781555e-01   9.3095970e-01   9.0619715e-01  -7.3741420e-02   8.3823890e-02  -1.4815803e-02   6.4730526e-01  -1.0653977e-01   1.8943957e-01   1.0585159e+00  -1.5109081e+00
   4.5448751e+01   7.6563597e+01   1.0372371e+00   4.0379974e-01   1.3061901e+00   5.0545629e-01   7.4316721e-02   8.9143696e-01   7.1591956e-01   5.7615200e-01   8.0052765e-01   1.1583672e-01   7.9617207e-02  -9.6146402e-02  -6.5322944e-01  -1.2550559e-01   2.1525312e-01   9.5028665e-01  -1.0916771e+00
   4.5996196e+01   6.4535494e+01   1.2124760e+00   4.2893502e-01   1.3070953e+00   5.6297851e-01   7.3763381e-02   1.4302167e+00   6.7282613e-01   6.8941921e-01   5.8625990e-01  -1.0955412e-01  -1.5903414e-01   7.3430954e-02  -7.3613262e-02  -9.1091011e-03  -6.2236436e-01   1.5551054e-01   8.2614534e-01
   4.2626955e+01   5.5261188e+01   1.2581375e+00   4.5880618e-01   1.3474231e+00   5.7217568e-01   6.6547783e-02   1.1519053e+00   7.6736919e-01   5.3868362e-01   3.1126259e-01  -5.6332445e-02  -7.0087073e-02  -4.3102733e-01   3.2981282e-01  -1.9830169e-02   4.6957918e-01   5.1458972e-01   2.6873723e-01
   4.4753583e+01   7.0412565e+01   1.2293767e+00   3.6956457e-01   1.7254078e+00   6.1049966e-01   8.5744255e-02   9.5267726e-01   5.0263039e-01   1.0203663e+00   6.7037596e-01  -1.0449735e-01  -8.1084205e-02   3.4823254e-01  -5.2463753e-02  -1.5399465e-01   6.4775559e-01   4.8655877e-01   1.5232093e+00
   4.2404066e+01   6.5214445e+01   1.2207077e+00   3.9308413e-01   1.6963991e+00   5.8446117e-01   7.4084929e-02   8.6487094e-01   4.2043455e-01   4.2723807e-01   7.1025726e-01   2.7562801e-02  -1.7049355e-01   1.2286117e-02   1.5661642e-01  -1.4347539e-01  -2.2669134e-01  -2.0907849e-01  -2.5395086e-01
   3.4213325e+01   7.5219707e+01   1.0642118e+00   4.5541415e-01   1.3003141e+00   5.8025452e-01   7.8044092e-02   1.5332454e+00   7.3502519e-01   8.9574222e-01   8.4105624e-01   9.6375824e-02  -1.5010819e-01   1.4459661e-02  -2.7852045e-02  -1.8717509e-02   6.0545584e-01  -1.5939176e+00   4.9021324e-01
   4.7957520e+01   7.2087746e+01   1.0768812e+00   3.5072832e-01   1.4519950e+00   6.4201765e-01   7.7174769e-02   1.3712148e+00   4.7149387e-01   5.3840577e-01   4.3572369e-01  -9.8838170e-03  -6.1804564e-02   1.9683083e-01   6.3397788e-01  -1.4027114e-01  -6.3876234e-01   1.2146215e+00   1.2363827e+00
   4.5121143e+01   5.4885766e+01   1.1197301e+00   3.8026754e-01   1.6480936e+00   5.3756626e-01   6.4414518e-02   1.4276527e+00   1.0125100e+00   1.0354138e+00   9.1998927e-01   3.8652506e-02   1.2109461e-01  -5.9302067e-01  -3.2457558e-02  -8.0631686e-02  -7.3268873e-02   6.9697353e-01   8.1772958e-01
   3.7507804e+01   6.1760458e+01   1.0442190e+00   4.8715497e-01   1.5923974e+00   5.7178061e-01   6.6386629e-02   1.5261305e+00   3.8580551e-01   4.3767093e-01   7.4021177e-01  -5.6317952e-02  -1.4345619e-01  -4.4631182e-01   5.4350515e-01   8.4642338e-02   6.0113140e-01  -1.1822108e+00   7.2122599e-02
   3.7908895e+01   7.2761864e+01   1.1706285e+00   4.7410990e-01   1.4094097e+00   6.0890216e-01   6.7732832e-02   1.4377618e+00   3.9320973e-01   8.7128094e-01   7.8638118e-01   1.3971378e-01  -1.4827031e-01   1.7901546e-02   3.7451467e-01  -8.9574456e-02  -6.9187950e-01   6.9748164e-01   1.3407548e+00
   3.9675663e+01   5.7005692e+01   1.0456774e+00   4.7189751e-01   1.3420747e+00   6.5774523e-01   6.6100979e-02   1.2929528e+00   1.0214717e+00   5.3201578e-01   6.4871843e-01   1.6544918e-01   1.9526883e-02  -4.9713849e-01   6.2830103e-01  -1.1639798e-01   5.7353260e-01   1.4655971e+00  -1.4121710e+00
   3.5979509e+01   7.2634839e+01   1.2174125e+00   3.7114943e-01   1.5623106e+00   5.5712823e-01   6.3575104e-02   8.9258885e-01   9.0156672e-01   9.0883449e-01   7.3813732e-01   1.9910553e-02   1.6661814e-01  -5.9977044e-02  -9.0791907e-02   9.0830062e-03  -4.4274801e-01   1.1139977e-01  -5.5106483e-01
   4.4713050e+01   6.4083910e+01   1.0323104e+00   4.3744716e-01   1.4132313e+00   5.9735173e-01   8.5063367e-02   1.2964497e+00   8.7529619e-01   5.2879809e-01   6.9334572e-01  -1.3714102e-01  -5.9221083e-02   4.8216463e-01  -2.1654238e-01   1.0645155e-01  -1.6615458e-01  -8.6889849e-01  -1.3345774e+00
   3.9513254e+01   6.5954383e+01   1.0343131e+00   3.5616939e-01   1.5772273e+00   6.0852195e-01   6.7072654e-02   1.2606699e+00   8.9311438e-01   5.4531582e-01   7.2579416e-01  -1.1525642e-01   2.3630532e-02  -2.4789855e-01  -4.4404829e-01   1.2673143e-01  -1.2810228e-01  -4.8207291e-01   2.7133340e-01
   4.2446761e+01   7.6295613e+01   9.8869080e-01   4.6700246e-01   1.5523798e+00   6.1200303e-01   8.0708142e-02   1.2284646e+00   5.6852685e-01   6.8819207e-01   7.9500639e-01  -2.8369147e-02  -8.6989517e-02  -4.7802709e-02  -2.0462959e-01   1.6930643e-01   3.6508724e-01   8.4322993e-02   4.2865318e-01
   3.4326521e+01   6.0153926e+01   9.2389787e-01   4.5889253e-01   1.6183630e+00   5.4753650e-01   8.4864018e-02   1.3586242e+00   5.1842356e-01   4.1367204e-01   9.1577008e-01   1.6962473e-03   1.1897908e-01   2.2930962e-01  -2.8684740e-01  -5.4889747e-02   1.7916360e-01   4.3348394e-01   5.8696201e-01
   4.7730592e+01   6.0045797e+01   1.2536717e+00   4.3231992e-01   1.3545127e+00   5.0628704e-01   7.3950082e-02   1.1598500e+00   4.2827296e-01   5.1603241e-01   3.7155737e-01   8.4580663e-03  -3.8326988e-02  -4.4053600e-01  -4.9706387e-01   1.6869141e-01   5.7229023e-01   2.6641029e-01   1.5113126e+00
   4.3224047e+01   6.8920508e+01   9.4137334e-01   4.4456419e-01   1.3839169e+00   6.2093940e-01   8.3768347e-02   1.3317531e+00   6.7841780e-01   9.6264917e-01   2.5780453e-01   1.4440910e-01  -1.0577444e-01  -4.3108267e-01   7.2327427e-04   3.0732823e-02   7.2391670e-02  -1.7491962e-01  -3.8902834e-01
   3.8307241e+01   5.8234033e+01   1.0824344e+00   4.3884196e-01   1.6419779e+00   6.4884281e-01   6.9567592e-02   1.5148651e+00   4.3301840e-01   3.5395895e-01   8.2496599e-01  -7.1743960e-02  -5.9444595e-02  -2.1455058e-01   5.6921099e-01  -2.6901355e-02   5.0485276e-01   1.0826950e+00   7.6220022e-01
   3.6117721e+01   6.2451995e+01   1.0796817e+00   4.5286381e-01   1.3355185e+00   6.1757633e-01   6.4537520e-02   1.2809380e+00   7.2234448e-01   4.3366752e-01   3.9504566e-01  -8.8628484e-02  -1.4094895e-01   5.3225811e-01   3.6774343e-01   4.5231002e-02   2.4643734e-01  -1.4701583e+00  -8.3984928e-01
   4.3667143e+01   6.4072597e+01   9.4555816e-01   3.8567681e-01   1.4209901e+00   5.0925854e-01   6.6464911e-02   1.1245463e+00   6.4332685e-01   5.3127476e-01   9.0159984e-01   5.1105838e-02  -1.6133324e-01   1.4121500e-01   6.0899834e-01  -8.7984930e-02  -6.5423628e-01  -1.1471447e+00  -1.4462003e+00
   4.5351892e+01   6.9361201e+01   1.1024071e+00   4.8657653e-01   1.3014695e+00   6.5064750e-01   7.0592192e-02   1.2636814e+00   4.1738719e-01   6.6120215e-01   5.1743019e-01  -1.9347161e-02  -5.4018768e-02  -3.9884301e-01  -6.8129394e-01  -5.1649881e-03   4.5125296e-01   1.4722685e+00   2.0582080e-01
   4.1557074e+01   6.5672792e+01   1.2307581e+00   4.1518706e-01   1.5661201e+00   5.6534274e-01   7.2619599e-02   9.7909629e-01   4.8271479e-01   5.9393228e-01   8.1762375e-01  -1.1602121e-01  -6.0709205e-02  -6.5881108e-01   3.4700524e-01   9.2629847e-02  -4.9756301e-01  -1.4850985e+00  -4.0735999e-01
   4.1389539e+01   6.2248021e+01   1.0837921e+00   3.6106613e-01   1.8055194e+00   6.3571836e-01   6.1169391e-02   1.1525191e+00   8.4013736e-01   5.9035214e-01   2.5581403e-01   6.3566027e-02   8.9805850e-02   5.9305577e-01  -4.1554845e-01   1.4862180e-01   6.7235515e-01   9.2714187e-02  -6.2771668e-01
   4.6053966e+01   7.0864104e+01   1.0502188e+00   3.6678317e-01   1.8002636e+00   5.6656044e-01   6.2739945e-02   1.0742608e+00   7.0062550e-01   9.7858211e-01   3.9565559e-01  -1.4583437e-01  -4.6429677e-02  -7.7368219e-02  -1.9741879e-01   5.4406839e-02  -1.1268034e-01  -7.9525561e-01  -1.5120407e+00
   3.4034972e+01   7.3632957e+01   1.0521673e+00   4.7076955e-01   1.6616521e+00   6.1522304e-01   7.0475663e-02   1.3231403e+00   6.7954344e-01   8.3917187e-01   4.6044332e-01  -1.3428320e-01  -1.6417741e-01   4.8206789e-01  -5.0748384e-02   1.5666734e-01   4.2088822e-01  -8.1291585e-01   5.7813912e-01
   4.5069510e+01   5.9807429e+01   1.1377431e+00   3.9059982e-01   1.7675581e+00   5.9915839e-01   6.8468105e-02   1.2311102e+00   9.1760833e-01   5.6716101e-01   9.3499757e-01   1.0941290e-01   1.0966932e-01   2.8023863e-01   3.3503536e-01   8.8803544e-02   3.9299670e-01  -8.1356919e-01  -1.3780808e+00
   4.5100563e+01   6.5967370e+01   1.1602355e+00   4.6571760e-01   1.4635828e+00   6.9851245e-01   7.7971885e-02   1.0713104e+00   4.4301031e-01   9.0670023e-01   2.7728071e-01  -1.1254230e-01   1.5353691e-01   9.4574758e-02   4.6129492e-01  -1.1909642e-01  -2.6798306e-01   8.6469531e-01  -9.2066797e-01
   4.0861881e+01   5.9472461e+01   1.2560564e+00   3.6741806e-01   1.3584107e+00   6.4779815e-01   6.5228032e-02   1.3113782e+00   5.4289938e-01   8.0793426e-01   2.6420579e-01   3.7384995e-03   4.4062424e-03  -6.1955300e-01   5.7650279e-01  -1.2383729e-01  -4.2719522e-01  -5.0276821e-01  -3.6830545e-01
   3.9781471e+01   7.4494249e+01   1.0044207e+00   4.2440446e-01   1.7441482e+00   6.8134189e-01   7.6998132e-02   1.5014509e+00   9.0998233e-01   5.5469529e-01   4.4620804e-01   4.3369294e-02   1.6911807e-01  -1.5860847e-01   3.5922217e-01  -1.4321544e-01  -1.9827103e-01   1.3981470e+00  -1.0312535e+00
   3.5291051e+01   6.0561853e+01   1.2320300e+00   4.7407107e-01   1.2964194e+00   5.5842577e-01   6.5208576e-02   1.0172514e+00   8.7845862e-01   4.8319262e-01   3.4095163e-01  -1.7214815e-01   1.4638747e-01   1.1123630e-01   4.6415115e-01  -1.5700411e-01  -6.8195739e-01  -6.2981993e-01  -5.7269690e-01
   4.4611518e+01   6.8658557e+01   1.2650586e+00   4.7047988e-01   1.7289552e+00   5.8736112e-01   6.2550057e-02   1.1626611e+00   6.2248142e-01   5.7151936e-01   9.1906337e-01  -3.1585573e-02   2.4455903e-02   5.6134255e-01   9.4493060e-02  -3.0433400e-02  -5.5467770e-01  -1.4618955e+00   1.6232724e+00
   3.5962548e+01   6.4975006e+01   1.1364804e+00   4.7189761e-01   1.4350848e+00   7.0082950e-01   8.3953863e-02   1.1065959e+00   5.0922185e-01   5.4914664e-01   6.6355407e-01  -2.1523934e-02   1.0766683e-01   4.7624445e-01   5.5291094e-01   6.4734440e-02   1.3125694e-01  -4.6907493e-01  -7.3338724e-01
   4.7987576e+01   7.0074720e+01   9.2524552e-01   3.9040587e-01   1.6769887e+00   5.2218312e-01   7.8902784e-02   9.2148881e-01   9.6677676e-01   4.4585441e-01   9.1255813e-01   1.6402562e-01  -2.2688998e-02   1.2546840e-01   5.2012080e-01   1.2785985e-01   5.9115571e-01  -2.1827809e-01  -1.4529888e+00
   3.4931594e+01   5.5603278e+01   9.9817175e-01   4.7817142e-01   1.7351961e+00   6.1581696e-01   7.0468351e-02   1.0882585e+00   6.0722727e-01   6.1726475e-01   8.2391541e-01   5.4738386e-02  -7.4347953e-02  -3.3972472e-01  -5.1452859e-01  -1.6109410e-01   2.6690771e-01   7.3329864e-01  -1.1048829e+00
   3.6729622e+01   7.4611117e+01   1.1280295e+00   4.1937957e-01   1.4142313e+00   5.6782014e-01   6.6959734e-02   1.5389726e+00   9.9450193e-01   9.7809956e-01   8.3976711e-01   9.2492607e-02  -4.4614593e-02  -3.1773997e-01   6.5854987e-01   1.5448277e-01   4.3926504e-01   1.5450280e+00  -1.5950594e+00
   4.5856597e+01   7.2353399e+01   1.1636231e+00   4.8466801e-01   1.2982058e+00   6.1951996e-01   8.0636972e-02   1.3259634e+00   5.8743666e-01   6.7603812e-01   8.8056839e-01   2.3954162e-03  -1.2397189e-01  -1.9072864e-01  -3.0997935e-01   6.0693203e-05   3.9895753e-02   1.4329118e+00   8.1615902e-02
   4.4496028e+01   6.9246432e+01   1.0299490e+00   3.9341627e-01   1.5588929e+00   5.6902132e-01   8.0137628e-02   1.1692270e+00   6.0591631e-01   3.9858101e-01   4.7126848e-01  -9.8219321e-02   1.5083648e-01  -2.4693672e-01   2.6179238e-01  -2.7651107e-02   1.6088997e-01   2.3167194e-01   1.2104823e+00
   4.0419793e+01   7.0445785e+01   1.0211894e+00   4.7832795e-01   1.5685619e+00   6.3263735e-01   8.1584108e-02   1.4920024e+00   7.4859525e-01   5.0704667e-01   8.9242773e-01   1.4256121e-01  -9.5555827e-02  -4.3558206e-01   4.4857950e-01  -4.9068961e-02   7.6472982e-02   1.4683862e+00  -9.3774904e-01
   4.7454269e+01   6.1744193e+01   1.2170607e+00   4.0845673e-01   1.7457035e+00   6.6420113e-01   6.5711208e-02   1.0955615e+00   6.1422819e-01   9.3500255e-01   5.6698749e-01   1.4139662e-02   5.0699647e-03  -1.4229954e-03   9.6400105e-02  -7.0046756e-02  -4.4811696e-01  -1.3575673e-01  -9.1161789e-01
   4.5972691e+01   6.0770184e+01   1.0550777e+00   3.7330032e-01   1.5973965e+00   6.6877000e-01   7.2971148e-02   1.5431220e+00   4.5145738e-01   4.6786814e-01   6.9005571e-01  -4.3242909e-02  -2.6499981e-02  -9.5534425e-02  -5.6383774e-01  -1.5081467e-01   4.4647029e-01  -9.1477530e-01   4.4541246e-01
   3.4805415e+01   6.4760940e+01   1.0753826e+00   3.7666519e-01   1.3389577e+00   6.5449197e-01   7.9934802e-02   1.3402553e+00   3.5557701e-01   1.0197068e+00   3.0490247e-01   9.3950013e-03  -1.1622487e-01  -5.9411941e-01   6.9261855e-01   8.9047059e-02  -5.7727202e-01   1.5453864e+00  -1.1572425e+00
   4.2044415e+01   5.7550180e+01   1.2567472e+00   3.8937094e-01   1.6012889e+00   5.0242804e-01   8.2087740e-02   1.0269747e+00   4.3896409e-01   7.4619412e-01   4.9334320e-01   9.5100012e-02  -1.6353377e-02   1.2338262e-01   3.6346844e-01   3.5505312e-02  -6.7880146e-01   5.6734656e-01  -1.1796997e-01
   4.5079305e+01   7.0895701e+01   9.4890192e-01   4.4391147e-01   1.6683557e+00   5.5232275e-01   7.7996765e-02   1.5392734e+00   1.0035852e+00   6.1196975e-01   5.0291832e-01   1.3564037e-02   1.6176830e-01  -3.3053435e-01  -5.4896259e-02  -1.2481160e-01   6.0726935e-01   1.0749133e+00  -6.1582971e-01
   3.7958803e+01   5.8500539e+01   1.0385153e+00   4.4174287e-01   1.3497117e+00   5.2602598e-01   7.2473212e-02   1.5166966e+00   1.0227685e+00   6.4499167e-01   6.3821142e-01   1.3641512e-01   1.0420657e-01   2.5713340e-01  -6.8662590e-01  -1.7045661e-01   3.2179441e-01  -4.3454319e-01  -1.2151508e+00
   4.6155518e+01   6.6014977e+01   9.1371313e-01   3.8481592e-01   1.3203947e+00   6.0847992e-01   6.5151641e-02   1.0643274e+00   4.1193440e-01   1.0362415e+00   8.1968711e-01  -1.0866869e-01  -7.1679667e-02  -1.9186340e-01   1.7970579e-01  -3.5620277e-02  -3.6184082e-01  -1.5009617e+00  -1.3370344e-01
   3.6624628e+01   6.4000745e+01   1.1595088e+00   3.9976951e-01   1.3910884e+00   5.9785278e-01   8.3735355e-02   1.2427809e+00   7.0959699e-01   8.9309694e-01   2.5909506e-01  -6.8029256e-02   1.0821730e-01   5.0836375e-03  -8.7926479e-02   7.0763787e-03   1.6809223e-01  -1.3048010e+00  -6.6740763e-01
   4.2988745e+01   6.8849008e+01   1.1513037e+00   3.8513201e-01   1.3687100e+00   5.4255959e-01   6.1348741e-02   9.8321766e-01   6.9644859e-01   8.0338600e-01   4.5266931e-01   1.2630632e-01  -6.1475840e-03  -6.0119988e-01   2.4045660e-01  -1.3743582e-01  -6.4001477e-01   3.3264914e-01  -1.1292790e+00
   3.6805997e+01   6.6774432e+01   1.1302094e+00   4.2795355e-01   1.6156730e+00   5.9400835e-01   6.8610033e-02   8.7124031e-01   3.9418198e-01   9.3543291e-01   7.6961512e-01   6.4921238e-02   1.0773908e-01  -1.2297605e-02   5.4508571e-01  -1.6792782e-02   5.7825719e-01  -5.4628352e-02  -1.4583980e+00
   4.7906886e+01   6.7896273e+01   9.3899745e-01   4.8519537e-01   1.4650064e+00   5.1662973e-01   8.3372858e-02   1.1921198e+00   8.0612052e-01   3.8456269e-01   8.7608437e-01   6.5950488e-02   4.6108601e-03   1.6556334e-01   6.1578663e-01   1.1300737e-01  -2.6867610e-01   5.2054610e-01  -1.0551085e+00
   3.5726415e+01   7.7253597e+01   1.0892990e+00   3.9157991e-01   1.4626109e+00   5.1566097e-01   7.3406280e-02   1.2430537e+00   7.2069574e-01   9.9084066e-01   2.9619715e-01  -1.1381530e-01   1.2150788e-01  -3.3592846e-01   2.1725541e-01  -7.7427257e-02  -5.8401986e-01   1.2800883e+00  -3.9565476e-01
   3.4728583e+01   6.7385298e+01   9.2318257e-01   4.6385506e-01   1.3148071e+00   5.0143148e-01   6.1347190e-02   1.0194472e+00   4.6128833e-01   9.8882444e-01   8.7718708e-01  -4.7030341e-02  -6.4850945e-02   4.1051655e-01   4.7630029e-01  -1.4593951e-01   5.8366252e-01  -5.8446394e-01   7.3488876e-02
   4.1094231e+01   7.5262415e+01   1.1636860e+00   4.6490078e-01   1.5689434e+00   5.9616595e-01   7.4288984e-02   1.1021145e+00   5.3640311e-01   3.7103234e-01   2.9460820e-01  -1.1764946e-01   9.8564633e-02   1.9630384e-01   4.4732113e-01   7.7526497e-02  -3.8564178e-01   7.2055745e-01   9.7956373e-01
   3.5976247e+01   5.8373072e+01   9.8304774e-01   3.6762023e-01   1.6944421e+00   5.3244915e-01   8.1764978e-02   9.2323434e-01   3.6296152e-01   8.8124545e-01   5.3578521e-01   5.6024599e-02   9.6694132e-02   6.3540501e-01   6.1243300e-01  -8.3412621e-02   5.2446184e-02  -3.6884948e-01  -3.5234684e-01
   3.7061173e+01   7.4166829e+01   9.6220686e-01   4.2827494e-01   1.6693592e+00   6.7571908e-01   6.2792104e-02   1.3929522e+00   5.1379058e-01   7.5049519e-01   5.5196420e-01   8.9763578e-02   9.5907822e-02  -6.7387124e-01  -8.6774836e-04  -1.2679096e-01   9.4447105e-02   1.7232476e+00  -1.3975091e+00
   3.7804807e+01   6.2371784e+01   1.1253620e+00   3.9759520e-01   1.6114458e+00   6.8793256e-01   6.8174311e-02   9.4292134e-01   5.3285989e-01   1.0077197e+00   3.0111373e-01   1.6488548e-01  -5.9354453e-02   2.7397312e-01  -1.5997864e-02  -5.4802990e-02  -6.6279837e-01  -1.1560169e+00   1.0170507e+00
   4.7490600e+01   5.6851357e+01   9.2315185e-01   3.5248457e-01   1.6676313e+00   6.6517013e-01   6.3632693e-02   1.1561425e+00   5.3625599e-01   7.7894967e-01   3.3254750e-01   3.0719490e-04   1.4884173e-02   2.5357708e-01   3.8050587e-01   1.5202902e-01   4.9847707e-01  -1.5599697e+00  -1.8195391e-01
   3.5281351e+01   7.6668453e+01   9.9457370e-01   4.8013037e-01   1.5511540e+00   5.9138957e-01   8.4523497e-02   1.0888390e+00   9.4921973e-01   6.2465908e-01   7.2191504e-01   5.9019291e-02   8.4194115e-02   1.6625253e-01  -1.2558188e-01   1.4488318e-01  -6.8839354e-01  -1.0058420e+00  -5.7541408e-01
   4.6252711e+01   7.5075500e+01   9.4705305e-01   4.2947384e-01   1.5713426e+00   6.6634542e-01   6.6865235e-02   8.7346254e-01   7.2042082e-01   5.7479434e-01   5.5553555e-01  -1.2819542e-01  -4.5234203e-02   5.1734885e-01  -5.5037372e-01  -7.6695493e-02  -1.8890875e-02   1.5432560e+00  -1.1250849e+00
   3.5883363e+01   7.6104175e+01   9.2618109e-01   4.4794180e-01   1.7797060e+00   5.3555091e-01   7.4081593e-02   1.4324727e+00   6.7865511e-01   4.8552301e-01   8.4173408e-01  -1.0930316e-01   1.2901208e-01   1.8044531e-01  -1.1753801e-01  -4.0528549e-02  -5.9597788e-01  -1.1604881e+00  -5.1106600e-01
   4.6259258e+01   7.2898642e+01   9.4839961e-01   3.6032313e-01   1.4861669e+00   5.2797517e-01   6.2418982e-02   1.0886932e+00   3.8189944e-01   4.9076743e-01   5.4855195e-01  -3.2983418e-02   8.8431174e-02   2.8392209e-01  -2.0983008e-02   7.8482289e-02   6.1361491e-01  -1.4096243e+00   7.7889202e-01
   3.6781133e+01   7.1134187e+01   1.1653487e+00   4.5046608e-01   1.3879644e+00   5.1199600e-01   7.5691327e-02   1.0283490e+00   6.3283766e-01   9.7088124e-01   7.7194964e-01   4.9136657e-02  -6.3922152e-02  -5.2256845e-01  -3.2831156e-01   1.2336242e-01  -4.1647934e-01  -8.4034336e-01  -1.0771573e+00
   3.9373273e+01   5.8069046e+01   1.0224154e+00   3.7171201e-01   1.5812473e+00   5.1409277e-01   7.3678682e-02   1.4796049e+00   7.2441392e-01   5.6035365e-01   7.8773994e-01  -1.5847295e-01   1.0279640e-01  -4.3888503e-01  -6.2315199e-01   6.8332301e-02   4.9211853e-03   2.1949271e-01  -3.9182543e-01
   3.6304698e+01   5.6120153e+01   9.2642160e-01   4.0795181e-01   1.5676804e+00   6.9604257e-01   6.3682602e-02   1.5047847e+00   7.1432604e-01   9.6516331e-01   2.6345078e-01  -2.8876561e-02  -2.7019040e-02  -3.4152666e-01   1.6609912e-01   2.2526683e-02   6.5957612e-01   4.1382673e-01  -9.9531591e-01
   3.9225703e+01   7.2489881e+01   1.1658769e+00   3.6606750e-01   1.6072911e+00   6.1961518e-01   6.7009743e-02   1.1798583e+00   9.4558027e-01   4.1118144e-01   5.9150663e-01  -3.5895636e-04  -7.9512925e-02  -1.7458779e-01   3.8485952e-01  -1.0605787e-01   3.9161978e-01  -5.7037664e-01   1.6131302e-01
   4.5664312e+01   6.5997842e+01   1.2203006e+00   4.2131814e-01   1.6171099e+00   6.1606326e-01   8.3529231e-02   9.0946179e-01   6.2741568e-01   4.2148055e-01   8.4116733e-01   8.9185932e-02  -1.6573935e-02  -6.5978705e-01  -6.5042384e-01   1.6181891e-01   5.0424912e-01   3.8232088e-01  -1.3849023e+00
   4.2480889e+01   6.6361546e+01   9.3398174e-01   3.5234953e-01   1.7912647e+00   6.5679032e-01   6.4427149e-02   1.3137511e+00   6.5377074e-01   5.8198465e-01   5.7899409e-01  -1.5959361e-01   1.1959552e-01   5.1524717e-01  -8.2800136e-02  -3.3803976e-02  -1.2743912e-01   3.9033781e-01   1.0126455e+00
   3.5263762e+01   7.3313524e+01   1.2632699e+00   3.6626410e-01   1.3057207e+00   5.4192909e-01   8.0026927e-02   1.4700786e+00   8.0742589e-01   4.0304954e-01   7.8260709e-01   4.5091113e-02  -6.2823498e-02   6.5749643e-01  -6.7769226e-01  -1.0776479e-02   4.6148361e-02   1.5139646e+00   4.1796976e-01
   4.3334665e+01   6.9437558e+01   1.1109233e+00   4.1824262e-01   1.7230596e+00   6.2348714e-01   7.5517598e-02   1.4495661e+00   6.9876490e-01   5.0261255e-01   8.3571186e-01  -5.8378566e-02  -9.5492010e-02   1.8291698e-01  -2.1311622e-01  -3.9436341e-02  -9.5157269e-02  -1.7110195e+00  -1.3034834e+00
   3.7571179e+01   6.7983730e+01   9.1942876e-01   3.9690415e-01   1.4625091e+00   6.7436511e-01   6.6818981e-02   1.4058297e+00   3.6660704e-01   7.1805834e-01   7.7507887e-01  -8.9144207e-02  -8.2983716e-02  -5.7431812e-01  -6.6735759e-01   1.6356244e-01   5.5110446e-01   2.5924911e-01  -1.0170052e+00
   4.6683013e+01   6.7190348e+01   1.0932933e+00   3.9801707e-01   1.3836068e+00   5.4283336e-01   8.2607782e-02   1.4296262e+00   8.5552360e-01   4.9766174e-01   8.9444550e-01  -1.0590986e-01  -1.2586064e-01   1.3783110e-02  -5.0368011e-02   1.3044210e-01  -3.4057325e-01   1.0385509e+00  -9.8266686e-02
   4.5217025e+01   6.8461325e+01   9.2026002e-01   4.7696822e-01   1.7252134e+00   6.9554410e-01   7.2525344e-02   1.4440246e+00   9.8854196e-01   3.8476818e-01   4.0048453e-01   1.3836105e-01   9.6868202e-02   5.9187575e-01   6.7370582e-01  -1.2065781e-01   3.9769744e-02   8.0564445e-02  -1.6989110e+00
   4.6965018e+01   6.7696435e+01   1.1914649e+00   3.9178689e-01   1.7552833e+00   6.2423577e-01   7.6448825e-02   1.4894336e+00   1.0413253e+00   9.5288074e-01   6.8583957e-01  -8.1285013e-02  -4.2457500e-02   4.1952783e-01  -4.9646693e-02   7.2800026e-02  -5.1269344e-01   1.5486401e+00   1.4429658e+00
   4.4688055e+01   6.7464819e+01   1.1738989e+00   4.7111439e-01   1.7922387e+00   5.7738514e-01   7.0506881e-02   8.7053764e-01   4.5054400e-01   4.0651971e-01   3.3936174e-01  -5.4214710e-02   1.5658220e-01   2.8504879e-01   2.7778525e-01  -1.0567345e-01  -6.0679575e-01  -1.7030594e+00   1.4741971e+00
   4.1935677e+01   7.3729173e+01   9.2478061e-01   4.5675458e-01   1.8026078e+00   6.2244207e-01   6.5764467e-02   1.4736027e+00   5.7388814e-01   1.0378045e+00   8.8637974e-01  -1.1921438e-01   1.0361724e-01  -6.1155858e-02  -2.8951236e-01  -1.6579860e-01   1.0215180e-01  -1.9881327e-01  -7.2948279e-01
   3.7390189e+01   7.2883092e+01   9.6535692e-01   3.4967002e-01   1.4985587e+00   5.9216141e-01   7.9721713e-02   1.4703188e+00   6.9961469e-01   8.6769637e-01   4.6170210e-01  -7.0481204e-03  -1.2006112e-01  -6.4211476e-01   1.4571026e-01  -5.3968204e-04  -3.4003612e-01   8.3136327e-01   3.2689989e-01
   4.6035942e+01   6.7034460e+01   9.2532323e-01   4.1321131e-01   1.4252572e+00   5.6608626e-01   6.3432279e-02   8.7557880e-01   9.9683700e-01   5.9120279e-01   3.9031887e-01  -8.3179369e-02  -1.3010881e-01  -1.2818071e-01   1.8215546e-01  -4.7802878e-02   4.7019326e-01   8.0717500e-01   1.5383726e+00
   4.6850411e+01   6.7250097e+01   1.0169328e+00   4.1203253e-01   1.6113768e+00   6.7038978e-01   7.1969156e-02   9.6114636e-01   3.9924800e-01   7.5420257e-01   5.5767308e-01   1.2715506e-01  -5.0574523e-02   3.8895015e-01   6.5311073e-01  -1.3191870e-01  -3.3676577e-01   6.1832942e-01  -3.3623083e-01
   4.7649602e+01   6.2617567e+01   9.0646341e-01   4.1510033e-01   1.7511622e+00   5.2879108e-01   6.8953649e-02   9.7589930e-01   6.7187006e-01   9.4744927e-01   9.0549430e-01   1.7261962e-02   7.2243166e-02  -5.7267112e-01   6.4015167e-01  -1.3602632e-01  -5.1028529e-01   9.6248234e-01   9.1401371e-01
   3.5195326e+01   5.8297994e+01   9.6724539e-01   4.5798462e-01   1.2881461e+00   6.3817939e-01   6.4750000e-02   1.3167910e+00   8.1099652e-01   4.2863515e-01   7.2825422e-01  -1.5155193e-01  -1.1344803e-01   6.1604802e-01  -5.9750565e-01  -8.1728290e-02  -4.9041829e-01   6.8261841e-01  -1.4293213e+00
   4.7472353e+01   7.4810338e+01   9.9484742e-01   3.5329824e-01   1.3174937e+00   5.7556443e-01   6.2432224e-02   1.4600157e+00   8.6523541e-01   8.1309644e-01   5.0169376e-01   1.0751191e-01  -6.3419116e-02   6.4115006e-02  -1.0349403e-01  -8.9083711e-02  -3.0745495e-01  -1.7033015e+00  -1.6148517e+00
   3.5291030e+01   7.2346391e+01   1.1750914e+00   3.7804181e-01   1.3958247e+00   6.8852854e-01   6.9493371e-02   1.1826646e+00   3.5852898e-01   4.0445753e-01   5.2499363e-01  -8.1087496e-02   3.4836551e-03   6.7367938e-01   1.9340230e-01   7.4445983e-02   9.1754463e-02   7.4590625e-03   1.0555930e+00
   4.0108479e+01   5.8329637e+01   9.7007592e-01   3.8257140e-01   1.7542149e+00   5.4764497e-01   8.2634737e-02   8.7985943e-01   7.4221286e-01   6.7869921e-01   5.0173155e-01   3.0744400e-02  -1.5041899e-01  -1.6985812e-01   5.5798208e-01   1.6201862e-01  -2.3984459e-01   1.4992609e-01  -1.6300795e+00
   4.5876439e+01   5.6148707e+01   1.1967930e+00   3.8083100e-01   1.6880764e+00   6.6654339e-01   6.8798448e-02   1.4073606e+00   7.7937639e-01   4.6095618e-01   8.1006269e-01  -3.3105506e-02  -1.4199205e-01   6.5063910e-01  -1.9096208e-01   1.5736685e-01  -6.8755939e-01   8.0934756e-01   1.3234687e+00
   4.2961887e+01   5.6020690e+01   9.8881696e-01   4.3990432e-01   1.7966234e+00   5.4727696e-01   7.2346500e-02   9.2180964e-01   7.8889278e-01   6.0774296e-01   2.5609430e-01   6.6004683e-02  -1.0406755e-01  -2.2037862e-01  -2.0114238e-01   3.6551795e-02  -5.2077501e-01  -2.9444855e-01   5.0352631e-01
   3.7278840e+01   7.5076594e+01   1.2116320e+00   4.8278596e-01   1.7496253e+00   5.8973263e-01   7.4709524e-02   1.4730645e+00   4.5286355e-01   6.8375471e-01   7.5548904e-01  -1.2702572e-01  -1.7168669e-01  -4.8031065e-01   7.2435402e-02   1.2957368e-01  -3.1335116e-01  -8.5615623e-01  -2.7854501e-01
   4.7690124e+01   7.3004430e+01   1.0038905e+00   4.6061182e-01   1.6394019e+00   6.7404748e-01   6.4832059e-02   1.0801974e+00   3.9552926e-01   8.4181097e-01   7.8788110e-01   9.1611311e-02   1.7299302e-01  -2.4967855e-01  -3.1697544e-01  -1.3947340e-01  -1.2205319e-01   1.3302117e+00   4.3259087e-01
   4.4335232e+01   7.5946231e+01   1.1850212e+00   4.4688428e-01   1.7240923e+00   6.7867016e-01   8.1639582e-02   1.3823954e+00   8.4739697e-01   9.6384478e-01   8.6741004e-01  -1.6768158e-02  -4.7713622e-02  -6.4604604e-01  -6.1979060e-01  -1.7033666e-01   5.1397377e-01   1.4861607e+00   1.4161409e+00
   4.3840373e+01   7.0671295e+01   1.1740571e+00   4.0243678e-01   1.4037186e+00   6.5302218e-01   8.2580012e-02   1.5287535e+00   5.5789035e-01   8.4937292e-01   6.2548446e-01  -1.5665712e-01  -1.2341957e-01  -4.4640216e-01  -6.1637467e-01   1.1933341e-01   6.8111762e-01   2.0584724e-02  -3.8944961e-01
   3.4826809e+01   5.5437724e+01   1.0703400e+00   4.2771711e-01   1.4174934e+00   6.4032808e-01   7.4374108e-02   1.3752431e+00   4.5129407e-01   3.7392077e-01   3.6166295e-01  -3.5445126e-02   1.0390133e-01   6.0538280e-01   1.2209956e-01   1.5784944e-01  -5.7129396e-01  -3.1082003e-01   1.5019520e+00
   3.6004710e+01   5.5631768e+01   1.0536061e+00   4.5552327e-01   1.5220782e+00   7.0163868e-01   8.3983821e-02   1.1231479e+00   4.0020187e-01   6.6007115e-01   6.4857071e-01  -1.3179888e-01  -1.4517278e-02   2.3647652e-01  -3.2547275e-01  -2.4174906e-02   2.4479809e-01   8.4906437e-01  -1.3177255e+00
   3.8460676e+01   6.9642958e+01   9.4290247e-01   3.8892452e-01   1.6128984e+00   7.0360833e-01   7.7486332e-02   1.3513238e+00   4.4071936e-01   3.8782100e-01   6.7992925e-01  -2.7232172e-02   1.5894016e-01   6.6003804e-01  -4.1581313e-01  -1.3015519e-01  -5.6043753e-01   8.6855905e-01   1.6450534e+00
   4.5374176e+01   6.5961820e+01   1.0211156e+00   3.6620607e-01   1.3510184e+00   5.6933014e-01   7.3332987e-02   1.4464753e+00   9.4736488e-01   5.6016120e-01   3.9807528e-01  -1.3083468e-01  -1.3460758e-01   6.1518203e-01  -2.7408559e-01   2.1552110e-03  -3.8119638e-01   9.6952595e-01   1.6371039e+00
   3.4023495e+01   6.3922049e+01   1.0247838e+00   4.6887672e-01   1.6510508e+00   5.1008972e-01   8.2863367e-02   1.0209262e+00   5.3602853e-01   8.3223157e-01   8.9034569e-01  -1.0359395e-01  -1.5577873e-01  -6.5494342e-01   6.5597122e-01  -1.4538435e-01   7.6273195e-02   1.1929746e+00  -1.3902348e+00
   3.4926822e+01   7.1926800e+01   1.0914023e+00   4.3877629e-01   1.5623037e+00   5.9535213e-01   6.9506006e-02   8.9887929e-01   7.8900967e-01   8.2443724e-01   8.0844940e-01   1.4116039e-01   1.4219164e-01  -5.4469308e-01  -4.9722851e-02   8.4280927e-02  -5.6084539e-01   8.7713674e-01  -2.7031570e-01
   3.6629534e+01   7.6612149e+01   1.0703331e+00   4.6929908e-01   1.3023348e+00   5.9849443e-01   6.9721561e-02   1.2141387e+00   8.4609205e-01   7.9383092e-01   5.8327382e-01   9.5517477e-02   1.5352628e-01  -1.4536063e-01   1.7937796e-01   1.6649849e-01   3.6784863e-01   3.6246117e-01  -6.9879041e-01
   3.9084332e+01   5.8799272e+01   9.6515481e-01   4.1592333e-01   1.5017964e+00   5.1805747e-01   7.4933025e-02   1.1695441e+00   9.2153709e-01   5.1159885e-01   3.7605338e-01   1.1737957e-01   1.0392884e-01  -5.7908035e-02   4.6196355e-02   2.4934381e-02   1.3821395e-01   4.5714548e-01   3.6698348e-01
   3.9077188e+01   7.0512294e+01   1.0669651e+00   4.2127340e-01   1.4689596e+00   5.1077493e-01   7.7481620e-02   1.0162105e+00   7.4683580e-01   3.5361941e-01   8.8241849e-01   3.5980513e-02  -1.5039570e-01  -2.5385720e-01  -5.1339598e-01   9.7698014e-02   4.4797823e-01  -1.8086916e-01  -1.1749716e+00
   4.3900523e+01   7.2700174e+01   9.6283923e-01   4.6828518e-01   1.6369487e+00   6.9336896e-01   8.2784292e-02   1.4354305e+00   6.5618561e-01   3.7227688e-01   9.2442505e-01   1.6842232e-01   1.1925173e-01   2.4948655e-01   4.2117846e-01  -5.7558164e-02  -4.4066965e-02   4.6811002e-01   1.1058565e+00
   3.4387705e+01   6.2669443e+01   1.1846760e+00   3.9293228e-01   1.5491186e+00   6.3190635e-01   6.3919024e-02   1.2588421e+00   8.3928329e-01   7.6043014e-01   5.6529827e-01   8.9083659e-02  -8.9266896e-02   5.4645517e-01  -2.8942594e-01   5.9976052e-02  -4.9755509e-01   1.6695004e+00  -7.4945972e-02
   3.8806301e+01   7.2694610e+01   1.0781605e+00   4.0863202e-01   1.3692220e+00   5.0759194e-01   7.8793279e-02   1.2163004e+00   6.0349753e-01   1.0048995e+00   2.5461886e-01   1.4406038e-01   1.2901608e-01   7.0093825e-02  -2.2285625e-01   7.0619713e-02   5.8366420e-01  -1.1950505e-01   1.2973712e+00
   3.9282763e+01   5.6633815e+01   9.3965194e-01   3.5277974e-01   1.3083417e+00   5.0378628e-01   6.4487113e-02   1.0468499e+00   9.6020772e-01   4.1384821e-01   4.2101486e-01   1.0720782e-01  -1.1921512e-01   4.7338694e-01   3.9098399e-02   5.7813271e-02   4.8411315e-01  -9.3286012e-01  -1.0522903e+00
   4.0652959e+01   6.2520717e+01   9.0864024e-01   3.9405190e-01   1.5404975e+00   5.9595593e-01   7.6096447e-02   1.5066181e+00   4.5576784e-01   6.0801826e-01   2.9627911e-01   5.7398894e-02  -8.0516900e-02  -6.5807916e-04   3.9000262e-01  -1.4029786e-01   5.8825987e-01   1.6434482e+00  -1.7022081e+00
   4.7651142e+01   7.5958707e+01   9.6215395e-01   3.8618516e-01   1.5944093e+00   6.1450094e-01   7.8471704e-02   1.0550817e+00   4.5957642e-01   7.2384641e-01   4.7485994e-01   1.7140238e-01   1.1491015e-01  -6.2646931e-01   3.7636983e-01   2.6468105e-04  -4.4980046e-01   4.4914157e-01  -4.5021923e-01
   3.7082082e+01   7.0528550e+01   9.4695267e-01   4.4593555e-01   1.6507815e+00   6.9949918e-01   6.8597128e-02   1.0151931e+00   9.8291543e-01   8.0463325e-01   6.3091584e-01   1.7033805e-02   9.5748936e-02   3.7104216e-01  -6.0082586e-01  -6.0269687e-02  -4.2396119e-01  -5.4818362e-01   7.2235739e-01
   3.9089445e+01   6.1226250e+01   1.1389129e+00   4.8435868e-01   1.3404937e+00   5.5728995e-01   6.8562261e-02   9.9084598e-01   9.0249331e-01   4.2260065e-01   3.7813815e-01   1.4047254e-01  -3.3166887e-02   5.6003536e-01   1.3202681e-02   1.4029906e-01  -4.1656719e-01  -1.0659073e+00  -9.5654866e-01
   3.9550382e+01   5.9396443e+01   1.2428275e+00   4.0127867e-01   1.5200951e+00   6.8101129e-01   7.3224781e-02   1.0250906e+00   8.1923008e-01   9.1113837e-01   4.2871975e-01   8.2294319e-02   6.5000664e-04   5.3634569e-01   3.2898589e-01  -1.0582453e-01  -6.2841383e-01   7.3461403e-01  -1.7132095e-02
   4.8050060e+01   6.8219871e+01   1.0880694e+00   4.1270252e-01   1.7440069e+00   5.3343184e-01   6.7295683e-02   1.1265776e+00   7.9411435e-01   6.1364257e-01   2.5563576e-01   2.7009821e-02  -5.8551451e-02   5.9773681e-01  -2.1297237e-01   1.2250495e-01   2.2882168e-01  -4.3711551e-01   5.4581611e-01
   4.1702616e+01   5.8820599e+01   9.2189750e-01   3.9758567e-01   1.3444663e+00   7.0176713e-01   7.4642058e-02   9.8893384e-01   4.7312817e-01   5.2401869e-01   6.0665463e-01   1.7247410e-02   8.9861123e-02  -5.1137123e-01  -5.9570740e-01   7.6561655e-02  -7.0068108e-02  -1.1549357e+00  -2.1903059e-01
   3.9940827e+01   6.9810979e+01   1.1012431e+00   3.6405205e-01   1.3137749e+00   6.7269969e-01   6.9533545e-02   1.0954423e+00   6.4269529e-01   1.0392733e+00   7.9176960e-01   6.7413389e-02   1.3521733e-01   2.5171877e-01   8.9165106e-02   1.5878650e-01  -2.5881621e-01   9.5759059e-01  -1.6131570e+00
   4.5387952e+01   6.9998367e+01   1.1068159e+00   3.5950406e-01   1.6792695e+00   5.3175337e-01   7.0035481e-02   9.9274719e-01   7.1954972e-01   5.1727499e-01   9.4469238e-01   6.0672562e-02   6.0143441e-02  -6.3968278e-01  -1.8801402e-01   2.6718941e-02  -3.1127357e-02  -9.7460348e-01   8.1853713e-01
   4.7151780e+01   7.6402006e+01   9.9364142e-01   4.3399273e-01   1.7587719e+00   6.0417570e-01   7.3130320e-02   1.3220012e+00   5.9198411e-01   5.2253227e-01   7.5056732e-01  -6.7158890e-02  -1.3548441e-01  -2.1026820e-01  -5.7864240e-01   1.1837476e-01  -3.7551929e-01  -1.0097265e+00   1.0477832e+00
   3.9912006e+01   5.4663472e+01   1.0047454e+00   3.9947752e-01   1.3630949e+00   6.3944817e-01   7.8880872e-02   1.1698176e+00   9.6847583e-01   3.9555779e-01   3.0085695e-01   1.4046122e-01   1.2389815e-01  -9.3295554e-04   4.7073541e-01  -9.3469382e-03   6.6015039e-01   6.7808386e-02   1.1721241e-01
   3.6690242e+01   6.9440327e+01   1.2456961e+00   3.9260124e-01   1.3875570e+00   6.3479203e-01   7.5918015e-02   1.4741732e+00   7.7212352e-01   4.9362921e-01   6.7207451e-01   6.0906244e-02  -1.6705879e-01   2.7598701e-01   6.0004802e-02  -7.7607431e-02   6.7218709e-01   1.0593929e+00  -1.1859710e+00
   4.2596152e+01   6.6551420e+01   8.9794825e-01   3.5310061e-01   1.4669599e+00   6.2308534e-01   6.1931441e-02   1.5105928e+00   4.9733020e-01   4.0755788e-01   5.0604464e-01  -8.8453988e-02   9.5038186e-02  -2.5703684e-01  -3.6344186e-01   3.8157474e-02   5.2335961e-01  -5.4351718e-02   2.9593576e-01
   4.4682106e+01   6.6915921e+01   1.2585300e+00   3.4860727e-01   1.5022859e+00   5.8616804e-01   6.2324615e-02   8.9448334e-01   6.3062946e-01   7.4153079e-01   5.3899219e-01   1.0484920e-01   4.1574412e-02  -5.4949043e-01   5.6154068e-01   8.6452057e-02   6.4858312e-02   1.4987951e+00  -1.2051045e+00
   3.9997249e+01   7.4461189e+01   1.0632612e+00   4.7301622e-01   1.6757547e+00   5.1247687e-01   8.2830565e-02   1.3293255e+00   6.2168572e-01   1.0401271e+00   4.3141128e-01   3.1617210e-02  -1.2619254e-01  -4.5066106e-01  -1.6727138e-01  -1.5743314e-01  -5.7499443e-02   1.0482408e+00  -5.4024180e-01
   4.7065673e+01   6.2699276e+01   9.3141870e-01   3.7965347e-01   1.3876132e+00   5.1748397e-01   8.4411491e-02   1.0536086e+00   4.0256440e-01   6.8612206e-01   6.5570509e-01   1.4176844e-01  -1.4859284e-01   1.3481141e-02   6.1768726e-01   2.1688401e-02  -3.2581161e-01  -1.5328630e+00   1.3960275e+00
   3.7717663e+01   5.4699654e+01   1.1217538e+00   3.5544582e-01   1.6833471e+00   5.7262176e-01   7.9854985e-02   1.2641690e+00   9.2038276e-01   8.7835725e-01   7.3777686e-01   4.4248329e-02  -7.4060809e-02  -6.7375363e-01  -6.4787289e-01   1.4744693e-01  -5.6460259e-01   1.3699771e+00   7.1566600e-01
   3.6733756e+01   6.2264015e+01   9.6878138e-01   4.6209430e-01   1.6925150e+00   5.6262555e-01   6.1921116e-02   1.0127807e+00   8.7545060e-01   1.0363931e+00   5.8813591e-01  -1.5251348e-01  -1.3979948e-01  -4.2303033e-01  -4.2607631e-01  -1.5860868e-01   2.9382462e-01   9.9198977e-01  -8.6671006e-01
   4.4981126e+01   6.8873521e+01   9.7702596e-01   4.8333137e-01   1.6851580e+00   5.4723459e-01   7.3418093e-02   1.3176297e+00   9.2885418e-01   8.6294792e-01   8.1034422e-01   2.4681720e-02  -1.2412048e-02  -6.3018530e-01  -1.7104395e-01  -1.5072665e-01   5.0428153e-01  -6.8253934e-01  -1.7209408e+00
   4.0998339e+01   6.4143692e+01   9.8671982e-01   4.7392763e-01   1.7395660e+00   6.6644317e-01   8.2204153e-02   1.5430033e+00   7.8793488e-01   6.8731148e-01   4.0902583e-01  -1.3713482e-01   1.3824087e-01   4.0936240e-01   3.9388722e-01   1.5152156e-01   3.6313658e-02   1.1610606e+00   1.4236915e+00
   4.1708816e+01   5.7334321e+01   9.7605723e-01   4.8376921e-01   1.3006809e+00   6.2727935e-01   6.8753312e-02   9.9112654e-01   5.3707848e-01   6.6015873e-01   7.6222047e-01   3.1174769e-02   2.6474288e-02  -6.1226355e-01  -4.9910429e-02   8.2412811e-02  -3.1774371e-01  -1.5984949e+00   5.1964057e-01
   4.3840674e+01   6.1815157e+01   1.1405158e+00   4.2554488e-01   1.3117288e+00   6.4685363e-01   8.1689875e-02   1.4091340e+00   1.0286767e+00   5.6289633e-01   8.1546588e-01   1.2959606e-01  -4.2982787e-02  -3.1781256e-01   6.7729658e-01  -6.7459916e-02   3.1258734e-01  -8.8017578e-01   8.9291749e-01
   4.1143384e+01   5.5900475e+01   1.0656349e+00   3.9214696e-01   1.5473019e+00   5.2022299e-01   6.7405657e-02   9.5378974e-01   7.4441392e-01   8.6685167e-01   2.9417349e-01   1.6448682e-01   1.5194767e-01  -5.1749597e-01  -5.8576553e-01   1.4264663e-01  -2.5927429e-01   9.9378126e-02  -8.9438541e-01
   3.8923370e+01   6.6140772e+01   9.9242572e-01   4.0544403e-01   1.4432427e+00   6.5334963e-01   6.3868671e-02   1.4305520e+00   3.7452730e-01   7.9668575e-01   3.4116842e-01  -4.3671999e-02   1.6281738e-01  -3.4980878e-01  -4.0820562e-01   1.6256340e-01   1.4820464e-01  -1.6133948e+00   1.0980828e+00
   3.6259839e+01   7.3174095e+01   1.2202998e+00   3.5457548e-01   1.3255598e+00   5.5993081e-01   7.9566815e-02   1.1689941e+00   6.2577986e-01   8.1579043e-01   4.1537705e-01  -1.5476299e-01   4.7038214e-03   4.2443425e-01  -1.6915928e-01   1.1351675e-02   1.3103433e-01   1.3056762e+00   1.6416540e+00
   4.0542281e+01   5.5096971e+01   1.0550765e+00   4.5307870e-01   1.6271077e+00   5.5078959e-01   8.1723013e-02   8.6442115e-01   5.2207723e-01   1.0443538e+00   2.5800017e-01  -1.5163305e-01   8.3003718e-02   2.4801250e-01  -1.7293556e-01  -2.6987588e-02   9.7604824e-02  -8.2586756e-01   8.5915045e-01
   3.8502919e+01   7.3222451e+01   9.7930895e-01   3.6812410e-01   1.6673319e+00   5.8260484e-01   7.2213051e-02   1.3188079e+00   8.3243331e-01   1.0110615e+00   9.3710256e-01  -1.3397506e-01   1.2954943e-01  -1.3122066e-01  -2.0887031e-01  -1.4760858e-01   1.2144969e-02   1.7240119e+00   1.3566417e+00
   4.2348671e+01   7.4657780e+01   9.3266434e-01   3.6482207e-01   1.7518967e+00   6.9823015e-01   7.6090025e-02   1.3972443e+00   9.4427264e-01   1.0242104e+00   4.7814939e-01  -1.4787957e-01  -1.2385089e-01  -5.5002774e-01  -1.6988829e-01   1.0189233e-01  -6.5730356e-01  -9.1404332e-01  -9.5174090e-01
   4.3057577e+01   7.6355266e+01   1.0290570e+00   4.7217195e-01   1.4712912e+00   4.9955945e-01   7.0697583e-02   1.3291114e+00   8.6271539e-01   9.2980533e-01   4.5423279e-01  -1.1305286e-02   8.7914126e-02   5.1287216e-01  -1.8230950e-01  -1.3247342e-01   6.5960327e-01   5.1047499e-01  -7.8089259e-01
   3.8535217e+01   6.0701498e+01   9.9046506e-01   3.8639385e-01   1.8076526e+00   6.6331807e-01   6.7983081e-02   1.3297970e+00   8.7386540e-01   7.1406978e-01   9.2046776e-01   1.3572269e-01   1.3520163e-01  -1.5186161e-01   2.2497468e-01   6.0349041e-02  -6.6823431e-01   7.9656608e-01  -1.2925021e+00
   4.6126898e+01   7.1392535e+01   1.0435811e+00   4.4501857e-01   1.6771227e+00   6.7708963e-01   7.9471132e-02   1.0642380e+00   8.2054333e-01   7.2156131e-01   6.0366603e-01   1.5043262e-01   1.4071407e-01  -5.5224246e-01  -2.3372336e-01  -1.0274915e-01  -5.8739016e-01  -3.5570480e-01   4.7615085e-01
   3.7921629e+01   6.4040959e+01   1.1443698e+00   3.7566715e-01   1.6904867e+00   5.4396709e-01   8.0809645e-02   1.2439920e+00   6.9038195e-01   5.7717071e-01   6.7747707e-01   3.6842610e-02   5.3577253e-02  -1.5054784e-01   1.8565366e-02   6.2170643e-02  -2.4448877e-02  -1.1345614e+00   6.1223244e-01
   4.2542364e+01   7.5172438e+01   1.1161503e+00   4.5301921e-01   1.7037075e+00   6.7621983e-01   7.7304929e-02   1.1271847e+00   8.4369866e-01   4.0221067e-01   7.3043075e-01   9.3219665e-02  -7.2964746e-02   3.6021294e-01  -5.2175062e-01  -8.4520808e-02  -6.7385158e-01  -7.7771147e-01  -5.4314159e-01
   3.7562817e+01   6.1871753e+01   1.0942654e+00   3.8601807e-01   1.6748611e+00   6.2485602e-01   7.4649308e-02   1.1682762e+00   3.7994808e-01   9.0777912e-01   6.3425132e-01   3.1790994e-02   1.5905907e-01  -1.8256362e-01   1.9049228e-01   6.9053183e-02   2.4053298e-01  -1.4896960e+00   1.6089918e+00
   4.2065608e+01   6.3679232e+01   1.2573836e+00   4.1947678e-01   1.7116387e+00   6.5872108e-01   8.4197352e-02   8.6623654e-01   4.8163407e-01   3.5489642e-01   3.6368267e-01   1.3573707e-01  -1.9012398e-02   3.0110631e-01   8.6687823e-02  -2.5238883e-02   3.5252031e-01   1.3021924e+00   1.2233051e+00
   4.1082548e+01   7.0497752e+01   1.1329161e+00   3.6258040e-01   1.7516602e+00   6.9167836e-01   7.0395024e-02   1.2772367e+00   9.0131252e-01   7.0234253e-01   3.3365509e-01  -1.3944619e-01   6.4672375e-03   4.4343223e-01  -6.0702743e-01  -1.5386528e-01   2.0902766e-01   1.5167476e+00  -5.0561226e-01
   3.7183232e+01   5.9543906e+01   9.3907650e-01   3.5431872e-01   1.7516440e+00   5.2953430e-01   7.1756022e-02   1.0629995e+00   4.3854817e-01   7.3800732e-01   6.7033655e-01   1.9117995e-02   1.2408833e-01  -6.3903128e-01   6.8061862e-01   9.3850863e-03   8.7192695e-03  -1.5045207e+00   1.3911932e+00
   3.7022855e+01   6.2520336e+01   1.0256683e+00   4.8612493e-01   1.6591159e+00   6.4805249e-01   8.6359247e-02   1.2146372e+00   8.5470415e-01   1.0248955e+00   9.0278159e-01   1.3989979e-01  -1.0124671e-01  -4.5045243e-01  -2.8424342e-01   1.4140401e-01  -3.6531540e-01  -4.5760509e-01  -5.9913736e-01
   3.9127527e+01   7.1467016e+01   1.2050436e+00   3.5431873e-01   1.5492914e+00   5.6611941e-01   6.2815071e-02   1.3875976e+00   7.2841460e-01   6.1184634e-01   2.5409696e-01   1.2485917e-01  -1.0305173e-01   3.5757543e-01  -3.5727829e-01   7.4193887e-02  -5.7951443e-01   4.5753605e-01  -8.4158007e-01
   4.4436501e+01   6.6164444e+01   9.6503544e-01   4.7758398e-01   1.3727460e+00   5.3950164e-01   6.9308085e-02   1.3167160e+00   7.5134779e-01   9.6453526e-01   8.7135980e-01   9.2594467e-03  -8.0124516e-02  -4.8430904e-01   1.5928386e-01  -5.6582591e-02   6.1226414e-01   7.2983749e-01   3.0940934e-01
   4.2958835e+01   7.4485541e+01   1.2681031e+00   3.9216993e-01   1.2825992e+00   6.0188316e-01   7.5008263e-02   1.3167607e+00   8.4145155e-01   9.8987710e-01   8.1351729e-01  -4.4362359e-02  -2.7145815e-02  -1.9136739e-01   6.0078110e-01  -4.4524634e-02   6.2702583e-01   5.2312322e-02   5.3232390e-01
   3.6646228e+01   7.6423849e+01   1.0214712e+00   4.4124227e-01   1.7127669e+00   5.8914462e-01   7.3943519e-02   1.2999356e+00   7.2643437e-01   5.3813713e-01   7.5813782e-01   1.4442722e-01   1.4972198e-01  -5.5364673e-01  -6.8274793e-01  -1.3513253e-01  -3.4761660e-01  -5.1602787e-01  -1.6362649e+00
   4.0074625e+01   7.1563150e+01   1.0820448e+00   4.4917290e-01   1.5954987e+00   5.1568371e-01   6.7773574e-02   8.7573728e-01   9.6756822e-01   9.1844732e-01   7.2535152e-01  -6.3643309e-02   8.7978241e-02  -3.1185695e-01   3.7019897e-01  -1.6344712e-01   1.2731165e-01   8.2386862e-01   7.8466205e-01
   4.1754007e+01   5.6625334e+01   1.1598220e+00   3.6475253e-01   1.3047137e+00   5.6741541e-01   6.5459644e-02   1.0839653e+00   7.7338378e-01   5.8614870e-01   4.7234145e-01   5.2511590e-02  -1.0320827e-01   1.3531969e-01  -8.0319502e-02   2.4182213e-03  -2.0514611e-01  -2.4427612e-01  -1.0619701e+00
   4.3542419e+01   6.8100660e+01   1.2421073e+00   4.7278764e-01   1.6276618e+00   5.8747813e-01   6.2358984e-02   1.3373835e+00   6.2809626e-01   6.2736871e-01   2.6829497e-01   1.2323020e-01  -1.3340322e-01  -1.2147356e-01   3.5271708e-01   4.4182806e-02  -1.0792980e-01   3.6560864e-01   4.1036718e-01
   3.6572561e+01   6.8890088e+01   1.0181014e+00   4.4529494e-01   1.5216059e+00   5.4144599e-01   8.1487630e-02   1.1388204e+00   7.5293570e-01   8.5352141e-01   3.7504045e-01   1.7184544e-01  -5.1748044e-02   2.4162494e-01   3.6112207e-01  -9.8349684e-02  -7.6510104e-02  -1.7529085e-01  -2.5537162e-01
   4.1848749e+01   7.0861565e+01   1.0333887e+00   4.0942213e-01   1.7510599e+00   5.6487975e-01   6.1864164e-02   9.5576006e-01   1.0196417e+00   9.2356278e-01   6.8478222e-01   1.4285270e-02   1.5939976e-01   5.0821179e-01  -6.0133498e-01   1.6078564e-01   1.3727709e-01   6.2722829e-01   3.0059707e-01
   3.4560430e+01   6.3398602e+01   9.3239754e-01   4.0490188e-01   1.6691116e+00   6.1231333e-01   7.3610104e-02   9.9005801e-01   7.1353666e-01   5.4174430e-01   6.5581501e-01   7.1398410e-02  -8.9518212e-02  -3.4877814e-01   5.0248418e-01   8.4808362e-03   4.0153091e-02   3.3384001e-01   2.8726399e-01
   3.5715763e+01   7.7147265e+01   1.1056409e+00   3.9062880e-01   1.6145124e+00   5.5176291e-01   8.4642799e-02   1.4939076e+00   1.0261412e+00   1.0156288e+00   4.1220908e-01   5.3428303e-02   4.5977978e-02  -6.7648460e-01   1.2626201e-01   1.6231009e-01   1.3835381e-01   1.4159170e+00  -1.0214044e+00
   3.4620060e+01   7.2833628e+01   9.8580188e-01   3.4552396e-01   1.6528571e+00   6.1801311e-01   7.7943785e-02   1.4144520e+00   1.0383043e+00   8.8553261e-01   4.8050254e-01   1.5448598e-01  -3.6439509e-02   7.7785761e-02  -1.5944017e-01   1.6143593e-01   1.7760519e-01   1.7237347e+00  -6.4619258e-01
   4.5012126e+01   7.5469302e+01   9.6602018e-01   3.7057667e-01   1.7152653e+00   5.3373627e-01   6.8564685e-02   1.4794439e+00   5.9258887e-01   1.0271685e+00   3.1264243e-01  -6.2045167e-02   1.0485269e-01  -3.9590134e-01  -7.2832722e-02  -9.6643022e-03   1.0481260e-01  -1.5677166e+00  -6.5085732e-01
   3.8757261e+01   6.7547076e+01   1.0749130e+00   4.1833401e-01   1.6111149e+00   6.0334005e-01   6.3767022e-02   1.5265140e+00   8.3513250e-01   4.9518150e-01   8.4874187e-01   9.4708709e-02  -6.7221530e-02   1.5432711e-02  -3.9584616e-01  -1.2343594e-01  -2.0720721e-01   6.9474565e-01  -8.1450327e-02
   4.5497365e+01   5.7279225e+01   9.1733572e-01   4.7730142e-01   1.3824856e+00   5.3649713e-01   6.1014492e-02   1.4293687e+00   6.8991348e-01   7.2857071e-01   3.1076023e-01   3.7987071e-02   1.5272517e-01  -3.3745070e-01   4.1240995e-01  -1.6848395e-01  -6.3887985e-01  -1.4797339e+00  -1.2703032e+00
   3.4707801e+01   6.6830497e+01   1.1172972e+00   4.4496403e-01   1.5486648e+00   5.0387675e-01   8.5330438e-02   1.0729654e+00   9.9791039e-01   8.0843776e-01   3.0839921e-01   5.4762621e-02   1.6407780e-01   4.8256008e-01  -4.4670437e-01  -1.4604867e-02  -4.1780814e-02  -5.8384529e-01   1.3187554e+00
   3.9983245e+01   6.6069398e+01   1.2171873e+00   4.7969701e-01   1.4687751e+00   5.4025095e-01   6.5736983e-02   9.9665723e-01   9.1452755e-01   6.1956144e-01   5.7230113e-01   3.9519767e-02  -3.7413206e-02   3.7063017e-01   3.8396940e-01  -3.3121796e-02  -9.6780353e-02   1.3079119e+00  -1.2669729e+00
   4.8061030e+01   6.5959672e+01   9.2440344e-01   4.4933370e-01   1.3950086e+00   5.2079641e-01   7.1578517e-02   1.5395066e+00   1.0384514e+00   7.2276493e-01   6.7625622e-01  -1.3719769e-01  -3.5800325e-02  -1.7176980e-02  -1.1924087e-01  -1.5710277e-01   2.2860719e-01  -1.5863609e+00  -1.0255438e+00
   4.2145267e+01   7.4640471e+01   1.0167023e+00   4.7046068e-01   1.5729543e+00   5.4846288e-01   6.6469693e-02   1.3638749e+00   8.7157671e-01   3.5834221e-01   4.0617346e-01  -2.7638187e-02   1.1181736e-01   1.4498899e-01   4.5977136e-01  -6.1517765e-02   3.8701672e-01  -9.8938535e-01   1.6506931e-01
   4.1340250e+01   5.6678450e+01   1.1897308e+00   4.3571088e-01   1.6444182e+00   6.6327480e-01   7.5505830e-02   1.2482639e+00   8.5167304e-01   5.5822055e-01   8.3504448e-01  -5.8072954e-02  -4.7047253e-03  -3.9040817e-01  -3.6252546e-01  -7.8899610e-02   3.4103470e-01  -1.2149057e+00  -2.7852393e-02
   3.6579998e+01   6.3006267e+01   1.1044085e+00   3.7423354e-01   1.4289228e+00   5.5292879e-01   7.5418056e-02   1.4718786e+00   8.7135849e-01   4.8544647e-01   3.6468356e-01   1.3674625e-01   1.4332362e-02   4.0960912e-02  -1.1383469e-01   1.1353688e-02   5.3317988e-01   8.2618413e-01   6.9525803e-01
   4.0372325e+01   5.5092576e+01   1.1229955e+00   3.6574177e-01   1.8155518e+00   5.3710365e-01   7.0270274e-02   1.1030076e+00   7.8836218e-01   3.6848632e-01   4.3645183e-01  -1.2382334e-01   1.1946159e-01  -4.0161424e-01   6.6722138e-01  -5.4598114e-02  -2.5035215e-01  -1.7107525e+00   4.8313257e-01
   3.7493256e+01   7.6135240e+01   1.0162069e+00   4.4500093e-01   1.7172546e+00   5.3110363e-01   6.7861758e-02   1.3488186e+00   9.6718597e-01   5.8653913e-01   4.2736790e-01   1.0984365e-01   5.8457298e-02   3.5723932e-01  -4.0547169e-01   2.6000822e-03  -3.6537838e-01  -5.2358956e-02   1.2406551e+00
   4.0320047e+01   6.7135333e+01   9.2949857e-01   3.4723116e-01   1.6638320e+00   6.1499445e-01   8.4563042e-02   1.1959818e+00   8.5133668e-01   9.7431241e-01   4.1182501e-01   9.0754605e-02  -1.6659633e-01  -1.7551671e-01  -4.6978555e-01  -9.5231578e-02   2.8465502e-01   1.7244828e+00  -1.0742655e+00
   4.7080931e+01   6.9355889e+01   9.3864944e-01   3.8715660e-01   1.4034759e+00   5.6899057e-01   8.0039333e-02   9.5131517e-01   9.5815224e-01   5.9515034e-01   5.2719844e-01   6.5315479e-02  -1.0558326e-01   2.7987628e-01   6.9031787e-01  -6.9115548e-02   8.0373239e-02   9.6358238e-01   4.9836965e-01
   3.5978323e+01   6.8337918e+01   1.0409678e+00   4.6883784e-01   1.2812151e+00   5.3537310e-01   7.9954797e-02   1.2823025e+00   8.4506263e-01   9.4373157e-01   5.9906857e-01   8.7531785e-02  -2.7115045e-02   3.2825314e-01  -3.2110965e-01  -2.6339460e-03   4.4797398e-01   1.5226900e+00   1.6266624e+00
   3.4638559e+01   5.6525429e+01   1.2668374e+00   4.7142675e-01   1.5248149e+00   6.9359513e-01   6.9631718e-02   1.2126168e+00   8.7274763e-01   4.9524411e-01   3.7158668e-01   1.4821935e-01  -1.4096865e-01  -4.4640704e-01   6.8443667e-01   1.4237368e-01   5.6470959e-01   2.4782328e-02   4.5322609e-01
   3.8965234e+01   6.4715962e+01   1.1963385e+00   3.7048784e-01   1.7401579e+00   5.2578547e-01   6.2125962e-02   9.4472013e-01   9.6006525e-01   5.7534892e-01   5.8744857e-01   1.0179285e-01  -1.4375153e-01  -3.3463246e-01   6.1987322e-01  -2.7006631e-02  -1.8804983e-01  -1.2855906e+00   1.5275966e+00
   4.1342687e+01   7.6921761e+01   9.1723683e-01   4.1862807e-01   1.7722345e+00   5.2522913e-01   6.8043309e-02   9.6156270e-01   6.0592765e-01   9.9157126e-01   3.9258742e-01   7.6062939e-02   1.1960499e-01   5.6469398e-01  -5.4731046e-01   1.2207266e-01  -6.3735423e-01  -1.2297621e+00   8.0028764e-02
   4.6244285e+01   5.8163201e+01   1.1451437e+00   4.6098752e-01   1.7067771e+00   7.0038418e-01   6.8300314e-02   1.1888690e+00   4.3585330e-01   1.0157377e+00   5.6094618e-01   2.8563950e-02  -1.8249832e-03   3.6844077e-01  -2.7503585e-02   1.6692016e-01   1.2247819e-01  -5.8507462e-01  -5.0739861e-01
   3.4002294e+01   6.8171439e+01   1.1848439e+00   4.2823593e-01   1.3989557e+00   5.1514144e-01   7.4867972e-02   1.4920867e+00   5.3169308e-01   6.9163531e-01   2.8432219e-01   6.6699308e-02   1.4873041e-01   5.8644051e-01  -2.9629072e-01  -1.0954854e-01  -1.1642227e-01  -1.0067200e+00   1.5421670e+00
   4.5232711e+01   6.0531780e+01   1.2589133e+00   4.3971355e-01   1.6215561e+00   5.3133514e-01   7.2015557e-02   1.5309922e+00   4.5172589e-01   6.1137551e-01   4.0176826e-01   1.2131613e-01  -3.8111133e-02  -6.6184105e-01   3.7004355e-01  -1.6030985e-01  -6.6850468e-01  -2.0248309e-01   1.0747532e+00
   4.6437101e+01   6.8109562e+01   1.1123526e+00   4.5406989e-01   1.7205158e+00   5.7889406e-01   6.6779320e-02   1.1315752e+00   4.9471946e-01   9.1922202e-01   4.5638927e-01   1.0801223e-01   6.7327919e-02  -6.6648518e-01   5.2876119e-01   5.9565950e-03   2.5974140e-01  -9.1884719e-01  -8.5598305e-01
   3.7080169e+01   6.3332852e+01   1.1301165e+00   4.2153690e-01   1.4139788e+00   6.6333261e-01   6.1413107e-02   9.6895760e-01   4.3935311e-01   6.3449316e-01   8.7100209e-01   1.5840019e-01  -9.4974561e-02  -1.8868064e-01  -2.1859922e-02   1.4320866e-01   6.3971446e-01  -6.3805545e-01   8.6205528e-01
   4.2270758e+01   6.1149428e+01   1.0598777e+00   4.0844839e-01   1.3471364e+00   5.3015919e-01   8.4166050e-02   1.4611483e+00   4.9600247e-01   4.1311156e-01   6.4002831e-01  -3.1694650e-02   2.7011545e-02   1.6937473e-01   4.6245287e-02  -9.1855543e-02   3.8291073e-01   1.5993217e+00   7.0249099e-01
   3.4979254e+01   5.7360797e+01   9.5585670e-01   4.8528903e-01   1.7722846e+00   5.4313472e-01   6.8028205e-02   1.0746982e+00   5.9164579e-01   9.1315049e-01   2.5466594e-01  -1.2735254e-01   9.6398090e-02  -3.8401468e-01   4.7421753e-01   1.1533658e-01  -3.9180793e-01  -7.6726776e-01   6.4420677e-01
   3.5591716e+01   5.9598202e+01   1.0309066e+00   4.5817469e-01   1.7810502e+00   5.4152665e-01   6.5129963e-02   1.2517512e+00   1.0122178e+00   5.3934001e-01   2.9728266e-01  -1.8657904e-02  -1.1051123e-01   4.5783637e-01   8.4141233e-02  -1.7244558e-01  -4.2942696e-01  -8.9408866e-01  -2.4429047e-01
   3.9235643e+01   6.8224597e+01   9.8104386e-01   4.2765424e-01   1.5224242e+00   5.1397542e-01   6.1034028e-02   1.2279036e+00   4.0052918e-01   8.9949704e-01   3.5371833e-01   8.8350323e-02  -1.2653889e-01   6.6686024e-01   3.4927490e-01   6.0875768e-03  -5.6892848e-01   2.8470783e-01  -2.6267119e-01
   4.1977568e+01   5.8795598e+01   1.0126092e+00   4.3953066e-01   1.3285584e+00   5.8060583e-01   7.7804779e-02   1.0822929e+00   6.7129466e-01   4.7510993e-01   8.7587141e-01   1.5892949e-02  -1.1937876e-01   5.7687399e-01   5.7420031e-01  -1.5800873e-01   7.4092809e-02  -4.3979683e-02   1.6647802e+00
   3.6862813e+01   5.7929572e+01   1.1449627e+00   4.1691442e-01   1.7448089e+00   5.9064999e-01   7.1286275e-02   1.2618024e+00   5.3250923e-01   5.5020777e-01   3.2530644e-01  -7.4491259e-02   5.6542744e-02   1.1725803e-01  -5.7441343e-01   2.6525252e-02   2.4243330e-01   8.8730844e-01   6.9832808e-01
   4.4866404e+01   7.5094574e+01   1.0763700e+00   3.8598372e-01   1.3195999e+00   6.4010540e-01   8.4071365e-02   9.8760509e-01   6.4352387e-01   5.5512104e-01   2.9371673e-01  -3.4365249e-03  -1.3861336e-01   2.3291491e-01   6.2242168e-01  -1.6673681e-01  -1.9957990e-02  -7.4152963e-01   1.4129676e+00
   4.7265419e+01   7.0579145e+01   9.6499482e-01   4.3416748e-01   1.7344768e+00   5.4996246e-01   7.2825407e-02   9.5704612e-01   1.0401994e+00   6.5119771e-01   4.5253094e-01   1.4354745e-01  -9.1198700e-02   1.4678367e-01  -5.9400661e-01   9.9549661e-02   4.8286379e-01   2.3763726e-01  -7.3332820e-02
   4.0487681e+01   6.3385968e+01   1.1882636e+00   3.5287288e-01   1.4969577e+00   5.0172520e-01   6.2187384e-02   1.0094430e+00   5.2981314e-01   6.1677201e-01   3.8494250e-01  -3.7148191e-02   1.2717487e-01  -2.5954908e-01   5.4289962e-01  -1.3745504e-01  -6.9265694e-01   1.0304147e+00  -6.1765603e-01
   4.7607199e+01   7.1589341e+01   9.5202915e-01   4.8511314e-01   1.7796329e+00   5.0972941e-01   6.7655724e-02   9.5033862e-01   6.9778518e-01   8.3407774e-01   7.2938663e-01   1.4270595e-01   7.9490705e-02   5.1179434e-01  -2.3092025e-01   8.7477507e-02  -4.7456748e-01   5.9774064e-01   7.2619360e-01
   3.9958782e+01   6.7583248e+01   1.1493989e+00   3.7262447e-01   1.7963225e+00   5.1379304e-01   6.7371411e-02   1.1142085e+00   4.1645154e-01   1.0222044e+00   5.1195390e-01  -1.5748627e-02   1.2831686e-01   2.0298904e-01  -5.1594078e-01   1.5439429e-01  -4.0422641e-01   1.2803690e+00   1.1529431e+00
   4.7064542e+01   6.1184527e+01   1.0947064e+00   3.9674709e-01   1.3897872e+00   6.4399747e-01   7.0063046e-02   9.6038437e-01   9.7494890e-01   9.9529019e-01   3.4788853e-01   8.8838090e-02  -1.5749258e-01  -2.2579743e-01  -1.2234229e-01  -5.9871279e-02   2.9041803e-01   1.1014699e+00   1.0364906e+00
   3.8932416e+01   7.3512452e+01   9.2126179e-01   4.7103895e-01   1.3360975e+00   6.4554619e-01   7.3939120e-02   9.3329280e-01   8.3250307e-01   7.6183276e-01   6.6909036e-01  -2.7690676e-03   6.9795701e-02   4.9324491e-01  -4.2878291e-03   3.3034395e-02   5.0248145e-01   3.0005546e-01   1.0499562e-01
   4.7202653e+01   5.6863508e+01   1.1963575e+00   4.2306771e-01   1.6359439e+00   6.8339015e-01   6.1078240e-02   8.9739001e-01   9.6785605e-01   8.7237198e-01   8.1831781e-01  -3.5562589e-02   1.3146045e-01   9.6274688e-02   2.4407571e-01  -1.6768235e-02  -5.4833888e-01   1.4554853e+00   4.4847129e-01
   3.8218748e+01   6.1218902e+01   1.0964802e+00   3.6954184e-01   1.3808148e+00   6.4102586e-01   6.5207544e-02   9.9568402e-01   8.7643496e-01   5.3672110e-01   4.7653225e-01  -5.5892712e-02   8.3168152e-02  -4.4747885e-01   5.5893169e-01  -1.3033198e-01  -3.2670283e-01   7.5736260e-01  -1.1424198e+00
   3.5712550e+01   6.0433134e+01   1.2323484e+00   4.1711997e-01   1.7647965e+00   5.9982331e-01   7.9901490e-02   1.2363358e+00   5.4761613e-01   5.4136069e-01   6.7834189e-01  -6.2175870e-02  -1.2239690e-02   2.3009744e-01  -8.5938809e-02   1.6589311e-02   4.5784222e-02   6.0280489e-01  -1.4774814e+00
   3.6913560e+01   6.7445223e+01   1.2260863e+00   4.5198402e-01   1.7469986e+00   6.2824219e-01   8.3882904e-02   1.0808443e+00   4.6036389e-01   7.7399329e-01   3.0126047e-01  -5.7516549e-02   6.4236204e-02   6.7447074e-01   3.2103770e-01  -7.9995340e-02   1.1343276e-01   9.9112835e-01  -8.6089585e-02
   4.7557251e+01   7.1856681e+01   1.2580437e+00   4.6736386e-01   1.7107573e+00   5.0606919e-01   7.6453912e-02   9.0783296e-01   7.0458854e-01   7.9668810e-01   5.6545288e-01  -7.9045166e-02   1.3195617e-01   3.2455453e-01  -1.2875705e-01   6.8115858e-02  -5.3940226e-01  -8.1779843e-01   1.5673388e+00
   3.8454913e+01   7.5773834e+01   1.2142812e+00   4.5905344e-01   1.6467049e+00   5.8226201e-01   8.2384200e-02   9.9652003e-01   9.7824990e-01   5.9855299e-01   7.7790022e-01   4.6522431e-02  -2.5849647e-02  -4.9171160e-01  -2.7745871e-01   2.4838554e-02   5.2560172e-01   1.5435939e+00   1.1599632e+00
   3.9039489e+01   6.7510429e+01   1.1431385e+00   3.6689231e-01   1.7078007e+00   5.7158179e-01   6.5162843e-02   1.0945331e+00   6.7497800e-01   1.0298723e+00   6.5558794e-01   9.8148937e-04   8.8295045e-02  -1.8190426e-01   2.5633748e-01  -9.7380888e-02  -8.7856972e-02   7.9259331e-01  -1.0317035e+00
   3.7652472e+01   5.6616752e+01   1.1573021e+00   4.5901546e-01   1.7059674e+00   6.5168411e-01   6.3349173e-02   9.4617396e-01   9.8139209e-01   4.2413902e-01   4.1007091e-01  -1.6498923e-01  -7.5520924e-02   2.2700067e-01  -2.2586670e-01  -5.7685489e-02   1.8919339e-01   1.6049885e+00  -5.3922721e-01
   4.7026490e+01   7.5061145e+01   1.0017289e+00   4.4964577e-01   1.3356777e+00   6.6561993e-01   6.3063661e-02   1.4971503e+00   5.3941604e-01   7.1648495e-01   9.1009082e-01   2.4186622e-02  -1.3275347e-02  -5.8089946e-03   5.1504906e-01   8.1559797e-02   6.2160494e-01   4.9475815e-01  -1.1174764e+00
   3.6803312e+01   7.5206615e+01   1.0552685e+00   4.0019129e-01   1.4585462e+00   6.8321653e-01   8.6003538e-02   1.5262035e+00   8.4158179e-01   4.8133098e-01   4.0296149e-01   9.7716227e-03   3.0842986e-02   2.1130892e-01   2.4725304e-01  -1.6252585e-01   2.5663088e-01   2.4379833e-02  -1.2849358e+00
   3.5699882e+01   6.7523887e+01   9.2050793e-01   4.0929549e-01   1.7795603e+00   6.5311407e-01   7.9497973e-02   1.1601114e+00   4.3607718e-01   5.3197660e-01   4.8043726e-01   8.5611332e-02  -8.2164581e-02   8.1193567e-02  -3.0824573e-01  -1.2265013e-01   2.4934893e-02  -7.0230244e-01  -1.4206418e+00
   4.2137906e+01   7.2981523e+01   1.2096108e+00   4.1572585e-01   1.7809565e+00   7.0372485e-01   7.4102815e-02   8.6854810e-01   6.9280518e-01   5.2132583e-01   3.4965692e-01  -1.0650104e-01  -1.2718577e-01   5.7891256e-01  -5.7277631e-01  -1.7039443e-01   4.8105725e-01   1.0143155e+00   1.3638447e+00
   3.8257628e+01   6.9564845e+01   1.1959329e+00   4.2789980e-01   1.7140398e+00   6.7263144e-01   8.0672632e-02   1.4559179e+00   4.4822966e-01   9.2375726e-01   6.9973758e-01  -1.2840401e-02  -6.1132808e-02   4.1501628e-01  -1.2726433e-01  -5.0718278e-02   4.2132114e-01  -1.1065512e+00  -1.7020799e+00
   3.8988347e+01   6.8959140e+01   1.0701084e+00   4.1403492e-01   1.6222670e+00   6.3204313e-01   8.0046932e-02   1.1080128e+00   9.6401381e-01   8.8970709e-01   8.0495763e-01   1.3202041e-01   1.6234674e-01   4.0760456e-01  -5.2560176e-01   9.0249748e-02  -3.4773766e-01   1.4104794e+00   2.1483890e-01
   4.5120148e+01   6.4866278e+01   1.1812695e+00   3.8482309e-01   1.5073894e+00   6.3028185e-01   7.5115590e-02   1.3042515e+00   8.8577993e-01   5.3362580e-01   5.7429734e-01   1.1379774e-01   1.6293673e-01   5.1375452e-01  -2.6034542e-01   5.5819968e-03  -6.3946274e-01   1.4649947e+00  -1.4095595e+00
   4.8016629e+01   5.5112931e+01   1.1722573e+00   4.3869350e-01   1.4372845e+00   5.5873555e-01   6.5278689e-02   9.5174876e-01   5.9987504e-01   6.3793710e-01   6.7535039e-01  -7.3665604e-02   7.7221022e-02   6.1445281e-01   6.1644248e-01  -1.1308528e-01   5.7063668e-02  -7.0552963e-01   1.0988788e+00
   3.7444119e+01   6.4251744e+01   1.2522524e+00   4.3606637e-01   1.7719926e+00   5.0434383e-01   6.4633885e-02   1.2112744e+00   6.9160185e-01   6.2877525e-01   9.1862921e-01   9.5109134e-02   8.6331035e-02  -1.3985546e-01  -1.5128736e-01   1.1041343e-01  -6.7064161e-01  -1.5110093e-01  -1.5023269e+00
   4.3075760e+01   6.2951127e+01   9.3630944e-01   3.8889251e-01   1.5053175e+00   6.9404553e-01   6.3194542e-02   1.1302299e+00   6.4032510e-01   4.6377662e-01   4.4173610e-01   3.7238284e-02  -1.0924483e-01  -1.7416053e-01  -5.6704636e-01   1.1395082e-01   6.2767775e-01   1.6002794e+00   1.1685527e+00
   3.3958033e+01   5.4639115e+01   1.1516990e+00   4.3170915e-01   1.4414045e+00   5.3729099e-01   8.5032920e-02   1.4758857e+00   5.3491405e-01   5.8823005e-01   2.5393021e-01  -3.5021149e-02  -1.6661134e-01  -4.7327573e-01   1.3259518e-01   9.6039364e-02  -5.6077377e-01   5.5606400e-01  -9.9116056e-02
   4.3881649e+01   6.4800870e+01   9.9937823e-01   4.0489261e-01   1.6947288e+00   6.5002591e-01   8.1447395e-02   1.5166659e+00   5.4065289e-01   9.3967679e-01   6.7392968e-01  -5.2516365e-02   1.4845155e-01  -1.9364010e-01   3.7503060e-01   9.2333691e-02   5.8773909e-01  -5.4696945e-02  -8.6477202e-01
   3.6774415e+01   6.5310824e+01   1.1919711e+00   4.4476397e-01   1.4139746e+00   5.2054202e-01   7.1033926e-02   1.2281814e+00   7.7166736e-01   6.7440888e-01   6.2526469e-01  -1.5436359e-01  -1.3252238e-01  -1.8934079e-01   6.0059703e-01   1.1597462e-01  -2.1449200e-01   4.4437919e-02  -1.2959225e+00
   4.4684058e+01   7.6098835e+01   1.1364761e+00   3.9897792e-01   1.2817312e+00   6.7044128e-01   7.6329669e-02   1.0421196e+00   7.2273043e-01   5.7585774e-01   3.4138224e-01   2.9916176e-02   1.4004879e-01   2.1372851e-01  -4.0992179e-01  -2.9263165e-03  -2.9297146e-01  -4.4845994e-01   1.0613974e+00
   4.3115983e+01   7.0709996e+01   1.0289414e+00   4.3369238e-01   1.6730243e+00   6.4209786e-01   6.2769709e-02   1.2141941e+00   7.1108423e-01   6.9580281e-01   2.9095090e-01  -1.1261239e-01   6.5384594e-02   3.0691089e-01  -3.7894578e-01  -1.6730489e-01  -6.1324686e-01   1.2582454e+00   1.6202562e+00
   4.1204508e+01   6.1316993e+01   1.1746858e+00   4.0408495e-01   1.6968682e+00   5.1699486e-01   6.8531231e-02   9.4645672e-01   8.2522617e-01   6.0113017e-01   5.1927077e-01   1.4807827e-01  -1.3085838e-01   3.3713677e-01   1.8471090e-01  -1.6230540e-01  -4.5830534e-01  -6.7269856e-01  -4.7203355e-01
   3.4328647e+01   5.7244271e+01   1.0847744e+00   3.6007775e-01   1.7950335e+00   5.5293838e-01   7.8023298e-02   1.0295644e+00   7.5093188e-01   7.8674965e-01   3.1183626e-01   1.1003268e-01  -6.5109513e-02   2.3975050e-01  -2.0420155e-01   1.4547521e-01  -1.6435402e-01  -3.3137419e-01   9.3952858e-01
   3.4084375e+01   6.8915639e+01   1.2117734e+00   3.8380076e-01   1.7405485e+00   6.2834627e-01   7.9977148e-02   1.3286789e+00   9.8434530e-01   4.2279928e-01   4.9930294e-01  -6.8982746e-02   3.2348057e-02  -5.9396789e-01  -4.7817170e-02   3.8041913e-02   5.7898918e-01   1.3041144e+00   2.0934745e-01
   3.9421527e+01   5.9220274e+01   1.2038947e+00   4.6777455e-01   1.5544776e+00   5.6191180e-01   6.8016850e-02   1.3498357e+00   9.9209406e-01   6.6444670e-01   3.1243746e-01   1.5117960e-01   1.6723621e-01  -2.9606538e-01   2.0057131e-02   1.2342602e-01  -3.1040209e-01   4.8463523e-01  -1.6821069e+00
   4.1245112e+01   6.0651386e+01   1.0048586e+00   3.9342139e-01   1.5173454e+00   5.1883199e-01   7.5707059e-02   1.4929211e+00   9.2159508e-01   4.3425862e-01   2.6276751e-01   1.3854881e-02   8.5440304e-03   2.5432327e-01  -6.6826434e-01   7.9993543e-02  -6.8166424e-01  -1.4873062e+00   5.9018696e-01
   3.6951283e+01   5.7528450e+01   1.1265886e+00   4.8480096e-01   1.7677215e+00   5.2838438e-01   6.8605590e-02   1.0631028e+00   5.5875093e-01   1.0090353e+00   7.0055300e-01  -4.5028615e-02   1.7121624e-02   8.8940055e-02  -6.6392236e-01  -1.0655044e-01   4.9352797e-01  -5.4030446e-01   1.2322387e+00
   3.6684167e+01   5.5207741e+01   1.1547295e+00   4.0594845e-01   1.6456913e+00   5.3391943e-01   6.6420005e-02   1.1255757e+00   5.3925922e-01   4.4275641e-01   5.1198477e-01   1.2996440e-01  -3.5151390e-02  -1.0159361e-01   5.0376970e-01   1.1587266e-01  -1.0581438e-01   7.1186697e-01  -1.5541044e+00
   3.8710787e+01   6.7345795e+01   9.6842574e-01   4.6767131e-01   1.8124983e+00   6.1956669e-01   6.8466213e-02   1.0063844e+00   6.8581927e-01   7.8180033e-01   2.7882356e-01   5.4389899e-02   6.6768294e-02  -1.8141007e-01  -3.1560681e-01  -1.7834541e-03  -2.7924293e-01  -1.5711802e+00  -5.4119810e-01
   4.3408334e+01   7.6996073e+01   9.9656449e-01   4.2157399e-01   1.7713504e+00   5.2904878e-01   7.0209873e-02   1.3486259e+00   4.5540519e-01   8.4321668e-01   7.6875424e-01   2.1869340e-02   5.4054961e-02  -1.2460346e-01   4.6744676e-01   7.3770187e-02  -3.5061198e-01  -1.0266852e+00  -2.6820241e-01
   4.7935285e+01   6.8351784e+01   9.5631501e-01   4.5233504e-01   1.5257347e+00   5.3388700e-01   6.4757298e-02   9.5589400e-01   9.1344393e-01   7.1863912e-01   9.1667115e-01   1.6021131e-01   1.4901324e-02  -2.1770204e-01   4.6889804e-01   2.9817512e-02  -3.2488628e-01   1.0531941e+00  -1.3740480e+00
   3.9926712e+01   7.1932622e+01   1.0823459e+00   4.1601450e-01   1.6576865e+00   5.7111154e-01   6.5156939e-02   1.3618782e+00   4.3020942e-01   6.9133581e-01   4.5480556e-01   9.4316902e-02   1.2162358e-01  -5.1111696e-01   6.2746708e-01   1.7239638e-01   2.0822407e-01   1.1547443e+00   1.3387510e+00
   3.5829976e+01   5.7302475e+01   9.5660691e-01   3.5664558e-01   1.6053187e+00   6.7055430e-01   6.3011299e-02   1.2625553e+00   5.5322216e-01   8.3568858e-01   4.6429892e-01  -5.2156023e-02   1.6628971e-01   4.6076212e-01   3.3510485e-01  -3.1334800e-02   3.9809090e-01  -2.4616854e-01  -1.4131877e+00
   3.5085277e+01   5.4869189e+01   1.1914631e+00   4.4727548e-01   1.5419520e+00   5.0819103e-01   7.9454952e-02   1.4464061e+00   5.0236576e-01   8.4713822e-01   5.4824826e-01  -1.6132759e-01  -2.6290307e-02   1.5687395e-01   6.3449690e-01  -9.9831960e-02  -2.9011364e-01   1.6250702e+00   8.5245776e-01
   4.0380280e+01   7.1944619e+01   1.2026700e+00   3.6474315e-01   1.3367301e+00   5.1122587e-01   7.0623405e-02   1.4024038e+00   9.5354141e-01   4.3825824e-01   4.9313273e-01  -1.7144897e-01  -1.4510177e-01   5.0373036e-01   3.2641188e-01  -1.5523619e-01   2.2500911e-01  -8.7761447e-02  -3.9510193e-01
   4.5734593e+01   6.3996684e+01   1.1761344e+00   3.9050852e-01   1.7882611e+00   6.3998922e-01   8.2254640e-02   1.2375721e+00   3.6286973e-01   7.5900091e-01   4.3833099e-01   1.0591339e-01   6.3449239e-02   3.3975974e-01   1.3786682e-02  -1.1009665e-01   5.5549411e-01   2.7268542e-01  -1.7053798e+00
   4.0478441e+01   5.7891047e+01   1.0311833e+00   3.9787408e-01   1.7197161e+00   5.4237675e-01   8.4571096e-02   9.3165252e-01   7.9348902e-01   7.0181739e-01   4.8864680e-01   8.1916355e-02  -8.3254775e-02  -7.1119758e-02   5.2538928e-01  -1.0977209e-01  -1.5521511e-01  -1.2595444e+00   1.2209375e+00
   4.6025177e+01   7.5841588e+01   1.1599159e+00   4.0216987e-01   1.4591143e+00   5.5521455e-01   8.1597308e-02   8.9156708e-01   1.0326413e+00   4.1757759e-01   4.8943216e-01  -1.7048613e-01  -3.6482894e-03  -5.5565851e-02  -1.8110492e-01   7.8053248e-03  -6.2080757e-01   6.9904835e-01  -1.4710405e+00
   3.6861577e+01   6.3704496e+01   9.8672247e-01   4.3569022e-01   1.5372678e+00   7.0380338e-01   8.2487622e-02   1.0140021e+00   8.1849947e-01   7.1615499e-01   6.8504892e-01  -1.6702778e-01   2.4480330e-02   1.8450318e-01  -6.1278429e-02   7.8586597e-02  -1.0494925e-01   1.0292622e+00  -1.6348707e+00
   3.4434563e+01   7.6961203e+01   9.7004708e-01   3.8199164e-01   1.3470815e+00   6.4320038e-01   6.0972386e-02   1.4320189e+00   4.9137052e-01   7.7951443e-01   7.1862752e-01   1.2023988e-01  -1.2862434e-01  -4.3687450e-01  -8.6099859e-02   4.4976995e-02   6.2348791e-02  -7.7093172e-01   9.5747236e-01
   4.0722846e+01   6.8031340e+01   1.1388883e+00   4.3462003e-01   1.4665322e+00   5.8431006e-01   6.9747919e-02   1.4020404e+00   8.8999945e-01   4.7849481e-01   4.5393072e-01  -1.2193167e-02  -1.2917518e-01   2.3956503e-01  -4.1715149e-01   1.6111744e-01   4.9349814e-01  -1.4197951e+00   1.4166393e-01
   3.8252504e+01   7.2410374e+01   1.0490075e+00   3.5209110e-01   1.6524877e+00   6.6234244e-01   6.0936881e-02   9.7995961e-01   9.3243651e-01   9.0092186e-01   5.9950460e-01  -8.2080549e-02  -1.0019280e-01  -2.0908324e-01   6.0097553e-01  -4.2405121e-02   6.5886270e-01  -1.0452253e+00   1.6548889e+00
   4.7910570e+01   6.6699705e+01   1.1649853e+00   4.6409219e-01   1.6272926e+00   5.1438922e-01   7.5504954e-02   1.5433448e+00   6.4881597e-01   9.8029939e-01   7.1176810e-01  -1.1195337e-01   1.4195295e-01   2.7751185e-01   4.1069806e-01   4.4990630e-02  -2.3697085e-01   1.6585151e+00   1.3058808e+00
   4.3601590e+01   7.4490194e+01   1.1182377e+00   3.8413302e-01   1.5372264e+00   6.3763016e-01   8.2474023e-02   1.0421193e+00   4.4552468e-01   8.6500483e-01   5.6513500e-01   1.5861376e-01   1.2980575e-01   2.2348555e-01  -1.7953533e-01  -1.3972980e-01   6.3328213e-01   8.5588138e-01   1.5928879e+00
   4.7185024e+01   6.7232259e+01   1.0309388e+00   3.9289981e-01   1.7215046e+00   6.5746432e-01   7.9686734e-02   1.3779700e+00   8.6920159e-01   9.1109668e-01   2.8602816e-01   1.2551368e-01   4.8872773e-02   6.5056399e-02   2.2297135e-01  -1.1463531e-01  -9.7379397e-02   7.2506751e-01  -1.3824304e+00
   3.5551039e+01   5.5930835e+01   9.4772751e-01   3.4583209e-01   1.3743002e+00   6.9391380e-01   6.2683915e-02   1.1271637e+00   1.0391275e+00   8.4031837e-01   8.5458848e-01   1.4593223e-01   1.1895619e-01  -3.3732227e-01   3.0161440e-01   8.3111169e-02   7.4698396e-02   5.2625520e-03   1.4384893e+00
   4.3278310e+01   7.1753331e+01   9.3854012e-01   4.1343275e-01   1.2955989e+00   6.2814771e-01   7.2763207e-02   1.1018419e+00   4.5591865e-01   1.0017585e+00   5.4102510e-01   1.5072478e-01  -9.0741587e-02   7.1697636e-02   5.3710470e-01  -1.4663317e-01  -1.8782774e-01  -3.4419840e-01  -1.2075448e+00
   3.5987885e+01   7.4146209e+01   9.5418563e-01   3.7268562e-01   1.6054875e+00   6.2095910e-01   6.9918711e-02   1.0833964e+00   9.9256960e-01   6.6438974e-01   7.4472662e-01  -1.6217273e-01   1.1465782e-01   1.3889540e-01  -5.4884405e-01   6.7544168e-02  -6.0616191e-02   1.2875813e+00  -4.6178811e-01
   4.1818728e+01   5.7467494e+01   9.7537819e-01   3.9822024e-01   1.5348614e+00   6.6563987e-01   8.5523136e-02   1.3733096e+00   5.8714673e-01   7.3971098e-01   7.5041279e-01  -1.4737911e-01   1.2645935e-01   3.2633911e-01   6.8767672e-01  -1.0007819e-01   2.7550936e-01  -5.6025688e-01   1.0590376e-01
   3.5446231e+01   7.5039004e+01   1.2363948e+00   3.7978538e-01   1.5863689e+00   6.2628557e-01   6.2719680e-02   1.2113517e+00   9.6782187e-01   8.6030952e-01   8.8981239e-01  -1.0291072e-01   1.6836935e-01  -6.9134257e-01  -6.8103845e-01  -1.3420836e-01  -5.3865231e-01  -1.5808777e+00   1.0232842e+00
   4.6203585e+01   5.8023699e+01   9.9754608e-01   4.7628518e-01   1.2905906e+00   5.0314825e-01   6.8314963e-02   1.4285062e+00   8.1716106e-01   6.8762292e-01   4.0672475e-01   1.0245626e-01  -1.6128766e-01  -4.4297075e-01  -2.1606638e-01   1.2851874e-01   3.9665445e-01  -4.2790292e-01   1.7139342e-01
   3.8574710e+01   5.9505920e+01   1.0721506e+00   4.0517044e-01   1.2859091e+00   5.7178996e-01   7.0453762e-02   1.3365984e+00   8.5730921e-01   4.1864420e-01   7.7655374e-01  -3.8408900e-02  -4.9837593e-02   1.4105491e-01   4.9041590e-01  -5.6711872e-02  -4.9204056e-01   1.0294086e+00  -4.1838910e-01
   4.1905256e+01   7.1204899e+01   9.0805424e-01   4.4055012e-01   1.7982671e+00   5.7220054e-01   7.3218832e-02   9.2848052e-01   8.5364730e-01   5.5994834e-01   4.7108079e-01   2.8779194e-02  -1.6749189e-01  -1.4594325e-01   1.4440662e-01   1.2561513e-01   6.0160298e-01   1.5790625e+00   1.2865609e+00
   4.5875262e+01   6.1646585e+01   1.2515835e+00   4.3165630e-01   1.4613293e+00   5.8016123e-01   6.4232280e-02   1.0255845e+00   8.0811437e-01   7.5970530e-01   8.2666130e-01  -1.5968038e-01   8.5450734e-02   2.1909417e-01  -6.2370837e-01  -1.5400379e-01   3.3945112e-02   1.2984852e+00  -1.6277687e-02
   4.2982818e+01   5.4738243e+01   1.0853517e+00   4.0202974e-01   1.3993179e+00   6.8640450e-01   7.3914900e-02   1.1348700e+00   7.2901719e-01   7.6646588e-01   7.3438578e-01  -3.7172543e-02   1.3730237e-01  -2.3166972e-01   4.9189261e-01   8.3115315e-02   3.3684738e-01   3.2480906e-01  -9.9594102e-01
   4.2507267e+01   7.4991935e+01   1.0421176e+00   4.6602982e-01   1.5927915e+00   6.8884129e-01   6.6489948e-02   9.2496757e-01   9.0281272e-01   9.9203375e-01   4.8144986e-01  -4.6116469e-02  -3.8025245e-02  -1.7617022e-01  -4.8242658e-01  -5.4894256e-02  -4.7107695e-01  -1.6553230e+00   9.7255596e-01
   4.7391105e+01   5.9885226e+01   9.9453094e-01   4.7724901e-01   1.5121145e+00   5.6675758e-01   6.5203879e-02   1.2452458e+00   9.8841579e-01   4.4103531e-01   7.3982807e-01   9.8203892e-02   1.6945214e-01  -2.5270514e-01   3.9419432e-01   2.7120090e-02   3.6568234e-01  -3.2997406e-01   9.2021393e-01
   4.3072408e+01   7.4046626e+01   1.1183824e+00   4.4574123e-01   1.6755604e+00   5.2154279e-01   6.5921361e-02   1.2754613e+00   6.2552336e-01   6.6275622e-01   6.7968687e-01  -4.7351241e-02   9.3215376e-02  -1.3113918e-01  -8.8765828e-02   3.2752777e-02   3.5433350e-01  -5.5281475e-01   6.5543391e-01
   3.7931288e+01   7.7143503e+01   1.0549116e+00   4.4427196e-01   1.5840980e+00   5.1890049e-01   8.0229469e-02   1.4497636e+00   7.2295018e-01   3.9304977e-01   3.3588873e-01  -8.1961592e-02   8.3075345e-02  -3.8628618e-01   6.0676809e-01   1.2600230e-01  -6.1984067e-01   1.5405148e+00  -1.5508478e+00
   4.2478954e+01   6.4877970e+01   1.0679660e+00   4.7387923e-01   1.3906922e+00   5.0272612e-01   6.5349369e-02   1.0756424e+00   7.0136030e-01   6.7739864e-01   4.3565998e-01   2.1936653e-02   7.6878509e-02  -6.5124611e-01   6.8035792e-01   1.3832074e-01  -4.6419798e-01   4.7813861e-01   1.6022034e+00
   3.4576494e+01   5.9248734e+01   9.5403868e-01   4.8081151e-01   1.4011943e+00   5.7977536e-01   6.1431894e-02   1.0150714e+00   5.5384607e-01   5.3821945e-01   4.9062993e-01  -1.4969532e-01  -1.1437209e-01  -1.5688992e-01  -3.8017254e-01   1.0321262e-01   6.8947782e-01  -1.1584645e+00   1.2051877e-01
   3.5091114e+01   5.9279444e+01   9.5901354e-01   3.9256421e-01   1.6668356e+00   6.6430356e-01   8.1197516e-02   1.1799624e+00   5.8844682e-01   9.0230819e-01   7.6543892e-01   1.0824298e-01  -2.6166507e-02  -3.9479478e-01  -3.8515896e-01   7.6129654e-02   1.0194074e-01  -4.6195906e-01   2.3003683e-01
   4.5189703e+01   6.4905880e+01   1.0660936e+00   4.4634263e-01   1.5978772e+00   5.1441340e-01   6.4183849e-02   1.5273235e+00   5.8246217e-01   1.0336964e+00   5.2763063e-01  -1.1410684e-01  -6.1903780e-02  -2.6368386e-01   2.9729419e-01  -1.4640124e-02  -8.6810354e-02   9.1842465e-01  -6.5826150e-01
   4.2008435e+01   6.4006693e+01   1.1748031e+00   4.4131214e-01   1.4826262e+00   5.6471128e-01   7.2601426e-02   1.1424745e+00   4.7427152e-01   4.6817570e-01   3.1191038e-01   1.4928816e-01   1.4820130e-01   4.6635872e-01   9.6030285e-02   1.6098561e-01  -2.1637881e-01  -1.6923172e+00  -1.5141121e+00
   3.7305296e+01   6.1977129e+01   9.1530650e-01   3.7961269e-01   1.6092045e+00   5.7957348e-01   6.4826911e-02   1.2177831e+00   4.9382094e-01   5.4426445e-01   6.2999730e-01   1.2041228e-02  -1.2177250e-01   5.2690167e-01  -4.4402104e-01  -9.9541557e-02   2.1827783e-01   1.3683705e+00  -3.7437394e-01
   4.7969309e+01   7.6192480e+01   1.0021596e+00   3.5004923e-01   1.3927062e+00   5.4051964e-01   6.8509759e-02   1.5120788e+00   7.5522432e-01   6.7983878e-01   9.3436126e-01   1.4908214e-01  -3.6251814e-02   6.6454648e-01  -2.1561382e-01  -6.9937567e-02   3.1146594e-01   2.4511758e-01  -1.0551582e+00
   4.6131997e+01   6.1805485e+01   9.4528812e-01   4.3016923e-01   1.8022249e+00   5.7025288e-01   8.2558065e-02   1.3175520e+00   9.3287605e-01   5.4537564e-01   8.2954932e-01   3.2767786e-02   1.0357598e-01   5.9552491e-01  -5.0940606e-01  -4.1062273e-02  -4.7408120e-01   8.6118844e-01  -3.9426315e-01
   4.1413067e+01   6.3852009e+01   9.5940778e-01   3.9871805e-01   1.5243604e+00   5.7542148e-01   7.0321717e-02   9.7906877e-01   7.0426451e-01   9.5801955e-01   9.2590082e-01  -1.7288263e-01  -5.1197051e-02  -1.4366369e-01   2.9499598e-01   1.6047701e-02   1.4822215e-01   1.3942554e+00   5.0085895e-01
   3.9988817e+01   7.0844331e+01   1.1818927e+00   4.8697445e-01   1.3276536e+00   5.8254543e-01   8.4871932e-02   1.3051019e+00   4.2330670e-01   8.6727066e-01   9.2391805e-01   1.4624680e-01  -8.6128488e-02   4.2567085e-01   4.5622157e-01  -3.5250718e-02  -4.3980917e-01   1.4879950e+00  -1.0625951e+00
   4.3111098e+01   5.6748120e+01   1.2035078e+00   3.5663878e-01   1.6438458e+00   6.3216507e-01   7.1494814e-02   1.2273974e+00   8.1897341e-01   9.4755711e-01   7.3034283e-01  -2.7143325e-02   4.6098486e-02   6.1673064e-02  -3.3592481e-01  -2.1185511e-02   4.2396666e-02  -1.2163171e+00   1.5372212e+00
   4.3317570e+01   6.6409081e+01   1.0834686e+00   4.0684115e-01   1.7393859e+00   5.8495488e-01   6.4193806e-02   1.4103220e+00   3.6548590e-01   5.1211101e-01   6.6556506e-01   1.4328055e-01   1.0503796e-01  -4.4321817e-01   3.5574753e-02  -3.3914060e-02   5.1515261e-01   1.1117602e+00  -5.4518894e-01
   3.7194773e+01   6.1464918e+01   1.0326650e+00   3.5186097e-01   1.6046624e+00   5.8330035e-01   6.2872553e-02   1.1718198e+00   1.0268029e+00   8.5648454e-01   7.5088635e-01   1.0595943e-01   1.6777691e-01   4.7333519e-01  -4.2071878e-01   1.3148901e-01   6.8454459e-01  -2.0528883e-01  -1.2851050e+00
   4.4790220e+01   6.3993561e+01   1.0427115e+00   3.5029310e-01   1.3128867e+00   6.5568236e-01   7.2320675e-02   1.3562951e+00   6.9841496e-01   7.0368523e-01   6.5223224e-01   1.6960931e-01   8.6142524e-02  -1.8943040e-01   4.2103024e-01   1.0420815e-01  -2.1924210e-01   1.3765651e+00  -1.1598403e+00
   4.5419615e+01   5.5474905e+01   9.0910051e-01   4.7019058e-01   1.8148816e+00   5.1559219e-01   6.9725137e-02   1.0642812e+00   3.7571880e-01   7.6070900e-01   8.9489299e-01  -8.9147424e-02   9.6596386e-02   2.4458767e-01   5.0814886e-01  -6.8748881e-02   5.3189876e-01  -1.5633217e+00   1.5951567e+00
[truncated: 2,650,146 more chars]
