# Supplementary material for: Uncertainty propagation in pore water chemical composition calculation using surrogate models
Source: Sci Rep. 2022 Sep 5;12:15077. doi: 10.1038/s41598-022-18411-5 (PMC9445106; doi:10.1038/s41598-022-18411-5)
Supplement: Supplementary file 2 — Supplementary Information 2. [file 41598_2022_18411_MOESM2_ESM.zip › Raw_data/Large_range_case/Inputs_Validation_set.txt]

   3.6863153e+01   7.2805787e+01   1.2605206e+00   4.0056889e-01   1.2944549e+00   6.0084013e-01   8.5706710e-02   1.1618620e+00   8.0783606e-01   4.1414381e-01   4.5282791e-01  -4.9832025e-02   2.4189368e-02   4.5514775e-01  -3.0266075e-01   1.2380125e-01   1.7015614e-01   4.5784650e-01  -6.0320244e-01
   3.7848047e+01   5.9274062e+01   9.6193693e-01   4.0906113e-01   1.6123348e+00   4.9915909e-01   6.8925705e-02   1.1940947e+00   9.1333481e-01   6.3040471e-01   5.2543052e-01  -4.5276582e-02   1.0965160e-01   1.3653063e-01  -5.7505684e-01  -1.9723188e-02  -4.0614766e-01   3.8745092e-01   1.5673048e+00
   3.9429838e+01   7.4712598e+01   1.0618194e+00   3.7209509e-01   1.4365483e+00   5.2499959e-01   7.5131046e-02   1.0842753e+00   8.3060090e-01   9.9961082e-01   8.0844807e-01  -6.9802326e-02  -2.6715264e-02  -5.4103294e-02   1.1650168e-02   5.4001620e-02  -5.2905610e-01   6.7352059e-02  -1.7388515e-01
   3.6129024e+01   7.2115441e+01   9.7363417e-01   3.4853768e-01   1.3837423e+00   6.6975532e-01   8.4187377e-02   1.3933832e+00   5.7879399e-01   4.0979765e-01   4.9609189e-01  -1.5380741e-01  -1.0159208e-01  -3.5160097e-01  -1.1321970e-02   5.6331008e-02  -3.6842826e-01   1.0154807e-01  -8.3460819e-01
   4.5563335e+01   7.0350059e+01   1.0902540e+00   3.7312657e-01   1.7438507e+00   5.9619125e-01   6.0971926e-02   1.2782769e+00   9.8277464e-01   4.1881879e-01   4.9420953e-01   1.0787524e-02  -8.4872654e-02   3.4826211e-01  -2.0591735e-01  -1.6248649e-01   1.9646134e-02   1.3099280e+00   3.5154682e-02
   3.8131164e+01   7.0673472e+01   1.0158537e+00   4.5812931e-01   1.7835362e+00   5.2763127e-01   8.5754950e-02   8.7489577e-01   7.1198533e-01   3.7435452e-01   3.6364127e-01   9.6841908e-02  -1.3378668e-01  -1.4052330e-01   4.4366524e-01  -2.9135013e-02  -6.5344322e-01  -9.3464632e-01  -1.0896707e-01
   4.5471522e+01   7.2287667e+01   9.9927695e-01   4.7940849e-01   1.5155914e+00   6.1956050e-01   7.9178176e-02   1.1515101e+00   7.8890330e-01   3.7447632e-01   5.4655465e-01   1.4044016e-01  -1.0065262e-01  -5.0196075e-01  -2.9048443e-02   5.8190548e-03   7.4380332e-02   1.7092243e+00  -3.4319961e-01
   3.8278124e+01   6.4595240e+01   1.0191545e+00   4.4527362e-01   1.4363387e+00   5.2026843e-01   8.4304587e-02   1.3542801e+00   5.3762276e-01   4.1546493e-01   7.9482076e-01  -1.7611011e-02  -4.4417436e-02   4.4646672e-01   1.3199409e-01   1.1771400e-01   5.2788246e-01  -3.7051772e-01   1.5755044e+00
   4.6482382e+01   7.0829190e+01   9.8278921e-01   4.1882287e-01   1.5517937e+00   5.4394460e-01   6.4649343e-02   1.2506058e+00   6.0092709e-01   4.5821813e-01   8.3748743e-01   6.9180188e-04  -8.8778057e-03  -1.5457427e-01   4.1061419e-01  -8.0596634e-02   5.4695883e-01   1.1292089e+00   1.1326539e+00
   3.5270113e+01   6.8264451e+01   1.1537512e+00   4.5716744e-01   1.4286693e+00   5.9574401e-01   8.0725328e-02   9.3658549e-01   8.9255398e-01   6.5195372e-01   6.3277727e-01   5.1580825e-02  -8.1883689e-03  -1.9527105e-02   5.3160003e-01  -2.7024864e-02   3.0767252e-01   1.2721479e+00  -5.1050772e-01
   4.2753641e+01   6.6232798e+01   9.7689135e-01   3.8747208e-01   1.3806655e+00   5.6780466e-01   6.9810104e-02   1.2506283e+00   5.9775837e-01   3.8175335e-01   3.0252824e-01   1.2936436e-01   1.6721024e-01  -1.7189053e-01  -2.4442603e-02  -1.6397983e-02  -1.1078733e-01  -1.4239551e+00  -3.7836349e-03
   3.6993153e+01   5.6276516e+01   8.9833310e-01   3.7584549e-01   1.6352569e+00   6.0530329e-01   7.3697496e-02   1.1644800e+00   5.3557150e-01   6.9394553e-01   3.0505855e-01   8.2618706e-03  -4.7651934e-02   3.1974713e-01  -3.6310118e-01   1.5034325e-01  -6.5933874e-01  -2.2289617e-01  -1.4677316e+00
   3.9802318e+01   5.6474739e+01   1.0114880e+00   4.6829149e-01   1.4015679e+00   6.2620293e-01   8.2050869e-02   1.2026416e+00   9.1173818e-01   6.4671274e-01   7.9378826e-01  -1.0432056e-01   1.3142264e-01  -3.9663140e-01  -1.0569657e-01  -6.1019035e-02  -1.9091650e-01  -1.6329712e+00   5.7925903e-01
   4.4229223e+01   6.7129670e+01   1.2168575e+00   4.1551807e-01   1.3020202e+00   6.0355307e-01   7.9616537e-02   1.4457060e+00   8.1052170e-01   8.4301587e-01   3.5717100e-01   1.4174072e-02   4.1415994e-02  -4.5215761e-02   5.1823924e-02  -5.5232675e-02   5.8930324e-01   9.6167222e-01   3.4455700e-01
   4.2641229e+01   5.6734483e+01   1.1318508e+00   3.7478873e-01   1.6629085e+00   6.0173257e-01   6.1209565e-02   9.3644385e-01   5.9298753e-01   5.4835193e-01   6.3824568e-01  -1.0923937e-01   2.4210424e-02  -9.4854191e-02  -6.7559805e-01  -1.2197850e-01   6.5234913e-02   4.2201784e-01  -9.0967185e-01
   3.7089465e+01   5.9774784e+01   1.0205256e+00   4.4428689e-01   1.5338218e+00   6.1311126e-01   7.3839022e-02   8.6052714e-01   8.6415518e-01   3.5418364e-01   5.6171969e-01  -1.0220980e-01   9.7449339e-02   3.1574526e-01  -5.0654009e-01  -1.7889241e-02  -2.1678145e-01   1.9216661e-02  -1.5266465e+00
   4.1948174e+01   7.4043802e+01   9.5048356e-01   4.1363594e-01   1.7088364e+00   6.4695649e-01   6.9920680e-02   1.3509532e+00   4.4022674e-01   1.0431542e+00   6.6390988e-01  -5.5724155e-02  -1.6740995e-01  -5.9538542e-01  -5.3942210e-01   4.4763903e-02   4.3628438e-01  -1.0194549e+00  -1.1003417e+00
   3.8792858e+01   6.0889307e+01   1.2193868e+00   4.5470170e-01   1.7118155e+00   5.9689875e-01   6.6284965e-02   1.4535131e+00   4.5157641e-01   9.5365962e-01   3.5496311e-01  -6.3092671e-02   3.7814057e-02   6.8312081e-02   6.7044019e-02  -3.4667394e-02   1.6116937e-01   1.3666786e-01  -4.0331185e-01
   4.1439943e+01   6.1475370e+01   1.0161016e+00   4.0625600e-01   1.3413852e+00   6.0044755e-01   7.7746394e-02   8.6431352e-01   8.8860787e-01   8.9781038e-01   7.0264760e-01  -5.0930188e-02  -1.3065673e-01   1.6778698e-01  -6.1850647e-01  -1.3310070e-01  -4.6917060e-01  -8.0212543e-02  -2.4873532e-01
   4.1364788e+01   5.5422531e+01   1.1268185e+00   3.9604969e-01   1.7601570e+00   6.6465631e-01   7.9057287e-02   1.2541555e+00   4.8171068e-01   6.6587480e-01   7.3830624e-01  -1.6876979e-02   6.5925110e-02   4.2618077e-01  -2.2499970e-01  -6.1188613e-02  -1.3383804e-01   1.0880262e+00   1.0987449e+00
   4.5084405e+01   5.5247707e+01   1.1871769e+00   3.8714764e-01   1.5985330e+00   6.8973026e-01   6.6758177e-02   9.0757696e-01   1.0313765e+00   9.3209177e-01   6.5297305e-01   1.3816275e-01  -1.2695909e-01  -5.5492960e-01  -3.3534164e-01  -1.1504854e-01  -6.3244859e-01   1.3788610e+00  -1.1038802e+00
   4.3724906e+01   6.6097822e+01   9.9571280e-01   4.0393653e-01   1.6012602e+00   5.3130302e-01   8.2082972e-02   9.5456418e-01   7.9177901e-01   6.5363592e-01   3.2283671e-01   7.4449313e-02   9.6251735e-03   3.4787169e-01   6.4782629e-01   7.2883588e-02  -9.3581256e-02   8.6490983e-01  -2.3158602e-01
   4.1726276e+01   6.4233942e+01   1.1899080e+00   3.6982623e-01   1.3744008e+00   5.5928048e-01   6.8092836e-02   8.6075610e-01   5.3815960e-01   4.9842200e-01   5.7130090e-01  -1.0428459e-01  -1.3452853e-01  -3.9315936e-01   4.5608341e-01  -3.6110206e-02   2.8409259e-01  -1.3143850e+00   1.9563805e-01
   4.3278287e+01   6.2224908e+01   1.0854593e+00   3.7655974e-01   1.3075161e+00   6.2063966e-01   8.4402001e-02   1.3973872e+00   4.3049386e-01   9.7253848e-01   7.6686898e-01  -5.1022287e-02   1.4575020e-01  -5.3204757e-01   1.4424081e-02  -4.6312001e-02  -5.5366289e-01  -2.4609768e-01  -1.5766424e+00
   3.9010365e+01   6.9055194e+01   9.4186536e-01   3.6426639e-01   1.4997144e+00   6.6936812e-01   8.6215040e-02   9.4478959e-01   7.7742443e-01   4.4325520e-01   2.7564302e-01   3.5634150e-02   1.4693758e-01  -3.9158997e-01  -4.3258101e-01   2.3426824e-02  -6.5279218e-01  -1.2333264e+00   1.2090831e+00
   3.6042937e+01   6.1440642e+01   1.2333002e+00   3.8331491e-01   1.2934014e+00   6.7651599e-01   8.3604225e-02   1.1738004e+00   4.2109478e-01   1.0101617e+00   4.8932834e-01   6.6250154e-02  -1.0360065e-02  -4.7390546e-01  -1.0865521e-01  -2.9473846e-02  -4.3836704e-01   1.2521211e+00  -1.4050441e-01
   3.9133694e+01   5.4995562e+01   8.9877760e-01   3.4649044e-01   1.6452406e+00   6.3640663e-01   7.6289632e-02   1.3139430e+00   3.9152565e-01   7.5183259e-01   5.9389609e-01   1.8555982e-02  -1.6868179e-01   4.4748789e-02   1.3480221e-01  -1.2855800e-02  -5.6641445e-01  -6.2681874e-01  -9.2308629e-01
   3.4945564e+01   5.9313664e+01   9.2792212e-01   3.9570903e-01   1.7791639e+00   6.5994121e-01   8.5479131e-02   1.2221217e+00   9.3653613e-01   6.0243311e-01   2.9779833e-01  -1.5815340e-01   4.3639719e-02   3.0344096e-01  -6.1722016e-01  -4.5959566e-02   3.9467298e-01  -1.4726552e+00  -8.2035160e-01
   4.1752960e+01   7.1985170e+01   1.1547072e+00   4.0488668e-01   1.6612270e+00   5.6193913e-01   6.2995112e-02   8.7145778e-01   9.5934604e-01   4.1065029e-01   5.0425914e-01  -6.5190958e-02   5.2285959e-02   3.0556081e-01  -6.0914739e-01  -4.3496052e-02   4.0147359e-01  -1.5926096e+00   1.6173043e-01
   4.0374705e+01   6.7574003e+01   1.0614840e+00   3.4669555e-01   1.4679918e+00   5.6572772e-01   6.7789084e-02   1.1647746e+00   9.2913574e-01   1.0064983e+00   6.6010927e-01  -6.6714420e-02  -3.0229176e-02   3.3871837e-01  -3.7108485e-01  -9.8398854e-02  -5.4773388e-01  -1.4081648e+00  -9.8096519e-01
   3.3957601e+01   7.1361173e+01   9.2116904e-01   4.6820948e-01   1.6256546e+00   5.6396467e-01   7.7162723e-02   1.2312549e+00   4.1634838e-01   9.5951691e-01   8.8466924e-01  -6.5668832e-02   4.3342365e-02   4.5537093e-01   4.1087516e-01  -6.8315205e-02   6.7549421e-01  -7.1614215e-01   8.1749529e-01
   4.6377331e+01   6.5983551e+01   9.0396749e-01   4.7673051e-01   1.5697527e+00   6.6512693e-01   6.8942189e-02   1.2251271e+00   1.0208440e+00   4.5080846e-01   2.6632385e-01  -3.3623190e-02   3.5177678e-02  -3.7614864e-01   3.6834058e-02  -1.2496805e-01  -7.4422074e-02   8.9499268e-01   1.3549677e+00
   4.6770304e+01   6.6335533e+01   9.8083432e-01   4.4169863e-01   1.5125224e+00   6.3776657e-01   7.4531533e-02   1.3666135e+00   7.8957718e-01   4.6613190e-01   8.8974033e-01   1.5218063e-01  -9.9702093e-02   3.8804032e-01   6.4263567e-01  -9.7508245e-03  -5.2915981e-01   1.6678516e+00  -3.1226816e-01
   3.9519666e+01   6.4867626e+01   1.1129153e+00   4.2592001e-01   1.4997766e+00   6.9240835e-01   6.6269103e-02   1.0744942e+00   6.7465076e-01   8.6676385e-01   5.4932424e-01   1.0013325e-01   1.4069776e-01   1.6956847e-01  -2.2769766e-02  -1.7667007e-02   2.6044836e-02   3.5418860e-01   5.7909315e-01
   3.8877864e+01   5.5365019e+01   1.0124833e+00   3.9642482e-01   1.6559789e+00   5.5399360e-01   7.5723717e-02   1.1137919e+00   7.8732450e-01   1.0453771e+00   3.5965005e-01  -1.1180305e-01  -7.0473467e-02  -1.0810107e-01   5.4920270e-01   1.5806954e-01  -1.2050834e-01   1.3586554e+00  -1.4157594e+00
   4.0774143e+01   7.0143096e+01   1.1047776e+00   4.5946833e-01   1.5997302e+00   5.6163145e-01   7.2355991e-02   1.4716668e+00   4.7933245e-01   3.6527581e-01   6.4513428e-01  -1.1575783e-01   1.2170770e-01   6.1710668e-01   1.1070588e-01  -1.3871194e-01   5.6000997e-01  -1.3438987e+00  -5.4053006e-01
   4.1443128e+01   5.8686060e+01   1.2057714e+00   4.5586784e-01   1.4628462e+00   7.0334200e-01   7.8725255e-02   9.7418580e-01   8.0661161e-01   1.0030251e+00   6.7901644e-01   1.6186453e-01   6.5843904e-02   3.7040799e-01  -5.3499179e-01  -6.8233698e-02   1.5202016e-01  -8.2961925e-01  -7.4082364e-01
   4.7577388e+01   6.8175773e+01   1.0864905e+00   4.8848811e-01   1.4600656e+00   5.0872346e-01   7.0309012e-02   1.4589921e+00   7.9146751e-01   3.6759624e-01   3.0935217e-01   1.2342872e-02  -6.5006996e-03  -6.6961429e-01  -6.6084129e-01   3.3071732e-02  -5.3231449e-01  -7.8917220e-01  -1.6789703e+00
   4.4971268e+01   7.3705586e+01   1.0789981e+00   4.6092153e-01   1.6291893e+00   5.4397150e-01   8.5210114e-02   1.2173330e+00   7.5739257e-01   5.2156691e-01   5.1995043e-01  -1.1484763e-02  -4.6905157e-02   2.4574179e-01   1.3075677e-01  -7.8873973e-02  -2.9368762e-01   1.5983157e+00  -7.7124465e-01
   3.4536299e+01   6.1801386e+01   1.1370300e+00   3.8899609e-01   1.3752655e+00   5.0039483e-01   7.5108075e-02   1.5108267e+00   1.0266764e+00   8.8958654e-01   8.4679808e-01  -1.3338612e-01  -9.1392911e-02  -3.4333657e-01  -1.5691800e-01   1.0206415e-01   4.5026920e-01   1.4130091e+00  -1.4598596e+00
   3.6091689e+01   7.3924292e+01   9.3285281e-01   4.4825250e-01   1.6563182e+00   6.7838778e-01   8.3013345e-02   8.9029918e-01   8.6645483e-01   6.6851412e-01   7.6695109e-01   1.3484330e-01  -1.4976248e-01  -8.4790859e-02   6.8904923e-02  -1.6561052e-01   8.5348435e-02  -5.5196652e-01   1.6178456e+00
   3.6572222e+01   7.0003607e+01   9.4354341e-01   4.1193286e-01   1.3945605e+00   4.9809426e-01   7.2388295e-02   1.2856601e+00   7.9567488e-01   4.5941631e-01   9.1082696e-01  -1.1855872e-01   8.7638044e-02  -3.7735070e-02  -4.0263215e-01   1.3062906e-02   6.5230202e-01  -8.9453297e-01   4.3065247e-01
   4.3277823e+01   5.7877322e+01   1.1227609e+00   4.8245767e-01   1.5330777e+00   5.8281940e-01   7.8235644e-02   8.5624418e-01   4.6028596e-01   4.6263866e-01   3.5713738e-01  -8.6521797e-02   1.3994824e-01  -2.4922510e-01   3.5445196e-01   1.5082550e-01  -6.2219670e-01   1.3412382e-01   4.6189784e-01
   3.5081822e+01   5.7258229e+01   1.1452247e+00   3.6577549e-01   1.5299513e+00   7.0000576e-01   7.5997797e-02   1.2204774e+00   8.8904369e-01   3.8166240e-01   7.7327428e-01   1.4461942e-01   6.8602553e-02  -9.2799815e-02   6.0396228e-01  -5.7053297e-02   1.2175229e-01   1.3620698e+00  -1.0801736e+00
   4.8083655e+01   6.9238016e+01   1.0788855e+00   4.3905917e-01   1.5874166e+00   6.8983721e-01   7.8406005e-02   1.2353709e+00   4.6241779e-01   1.0083984e+00   7.4266356e-01   1.3411153e-02   1.4539057e-01  -3.4165199e-01  -4.5425327e-01  -1.1571379e-03   1.9548784e-01   8.2141602e-01  -1.2846250e+00
   4.5991040e+01   7.6727163e+01   1.1182542e+00   4.4604217e-01   1.3017471e+00   5.9565808e-01   8.2942323e-02   1.1273175e+00   5.0710772e-01   5.7973214e-01   7.1016633e-01   1.2207617e-01  -1.3860864e-01  -4.5234877e-01   1.8307179e-01  -1.5659975e-01  -2.2544641e-01   1.0162682e+00  -6.3988103e-01
   4.3601441e+01   5.6760182e+01   1.1206116e+00   3.7932343e-01   1.5306716e+00   5.6821835e-01   6.1533775e-02   9.7981178e-01   1.0241270e+00   4.6575480e-01   7.5442733e-01   8.0876719e-02  -6.1243707e-02  -2.5097684e-01   5.4443331e-01  -1.4085486e-02  -2.3197124e-03   4.5753070e-01  -1.6465592e+00
   3.6494400e+01   6.4060467e+01   1.2017796e+00   4.3639137e-01   1.7786876e+00   6.8612633e-01   6.9552185e-02   1.1031800e+00   9.0496622e-01   9.6655151e-01   4.3531029e-01   1.4323725e-01   1.6582928e-01  -6.4480606e-02  -6.4970903e-01   1.2608164e-01  -5.6271178e-03  -1.7850410e-01   3.0720166e-01
   4.5361512e+01   6.9157438e+01   1.1085950e+00   4.3451459e-01   1.3383418e+00   5.9062302e-01   6.5114251e-02   1.3049641e+00   6.9801961e-01   5.8022930e-01   4.0129497e-01  -2.1687466e-02  -1.3366460e-01  -3.1364324e-02   5.9833019e-01  -1.5260480e-01  -5.2834642e-01   9.4502733e-01   1.7032331e+00
   4.3526495e+01   5.7863394e+01   1.2190231e+00   4.4494751e-01   1.7100336e+00   6.0536506e-01   7.7192316e-02   1.0271600e+00   3.9111590e-01   7.9676995e-01   7.4096708e-01   1.7754162e-02   2.5928747e-02  -1.7477132e-01  -3.2542451e-01   1.6268400e-01   5.4098233e-01  -8.7855001e-01   1.7128893e+00
   4.7109635e+01   6.0828751e+01   9.7657760e-01   4.2892814e-01   1.3003694e+00   6.9614230e-01   6.5789312e-02   1.1876049e+00   6.0534094e-01   5.4142553e-01   3.8856254e-01  -3.4617197e-02   1.6720459e-01   3.9696028e-01  -1.3062485e-01   1.4738968e-01  -5.1767701e-02   1.3291658e+00   2.8471879e-01
   3.4243852e+01   6.9857155e+01   1.2354659e+00   4.7675494e-01   1.7439470e+00   6.0346287e-01   8.4754956e-02   1.5096738e+00   3.5806553e-01   6.4092883e-01   3.1866129e-01   8.1300052e-02  -1.1909702e-02  -6.1295769e-01  -2.2882582e-01  -1.3309958e-01  -4.0741436e-02   1.1310224e+00   6.7419558e-01
   4.6864374e+01   5.8969575e+01   1.2275242e+00   3.8896897e-01   1.2997021e+00   5.1677431e-01   6.9361012e-02   1.0231990e+00   7.6647175e-01   5.3452891e-01   8.9412626e-01  -1.1519181e-01   6.9378167e-02  -6.1034769e-01   3.6044706e-01   1.2344882e-01  -5.8800224e-01   4.9603871e-01   1.7212316e+00
   3.4325189e+01   5.7627655e+01   1.1823263e+00   4.3613327e-01   1.7097890e+00   6.1210629e-01   8.2716051e-02   1.4108213e+00   8.5816390e-01   4.1511844e-01   8.4782767e-01   2.9985307e-02   1.3249600e-01   6.0634501e-01   1.4851128e-01  -1.5945727e-02   8.5842634e-02   1.0759488e+00  -1.7052307e+00
   3.5348910e+01   5.8719548e+01   1.0660232e+00   3.8641972e-01   1.3567964e+00   6.4795620e-01   6.0965470e-02   1.3494437e+00   6.0738625e-01   7.1366264e-01   3.3604133e-01   7.7751512e-03  -1.4792825e-02   3.5995654e-01  -2.5688885e-01   1.4236996e-01   4.2183792e-01   8.0331594e-01  -4.1386647e-01
   4.2262425e+01   7.2734384e+01   1.0604899e+00   3.9336284e-01   1.4814732e+00   5.4659155e-01   8.4025999e-02   1.2883247e+00   7.6729233e-01   5.6409391e-01   7.2320087e-01   1.7203412e-01  -4.9115477e-02  -4.8471062e-01   3.0215257e-01  -4.0888029e-03  -1.1036881e-01   1.6952344e+00  -1.2309505e+00
   4.7807125e+01   7.4155805e+01   1.1574481e+00   4.8019925e-01   1.4477959e+00   6.0213662e-01   7.0306476e-02   1.3970101e+00   9.1087556e-01   6.5700852e-01   8.4802863e-01   1.0022667e-01  -2.4402575e-02  -3.8375775e-01  -3.5241277e-01   2.3028276e-02   5.0888617e-01   8.4315189e-01  -5.3316359e-01
   4.2538172e+01   6.8469052e+01   9.4845189e-01   3.8012760e-01   1.6379042e+00   5.4153457e-01   8.5429681e-02   1.0111207e+00   5.1907516e-01   7.7057269e-01   3.5944301e-01   1.1992425e-01   5.9115061e-02  -1.3035089e-01  -4.7813346e-01   3.5586250e-02   5.0398691e-01   1.6445161e+00   6.3475955e-01
   4.0012657e+01   6.3506353e+01   9.6311308e-01   4.1222742e-01   1.4572872e+00   5.2367882e-01   7.6242620e-02   1.1430196e+00   4.9468100e-01   8.9978126e-01   2.8113099e-01   6.3335270e-02   1.6598376e-01  -5.2692990e-01  -3.7837951e-02  -1.7258443e-01   3.3074600e-01   1.3797393e+00  -4.0717676e-02
   3.8834856e+01   7.3598399e+01   1.0695060e+00   4.1659985e-01   1.3233940e+00   6.6906400e-01   6.5894676e-02   1.0229717e+00   6.9629422e-01   8.5582794e-01   3.9385425e-01   5.3800028e-02   1.6290857e-01  -2.4147189e-02   4.3694078e-01   1.0954961e-01  -1.8329407e-01   1.4354775e+00  -1.0799471e+00
   4.1774350e+01   7.6523189e+01   1.2386581e+00   4.5240616e-01   1.4697636e+00   5.8900039e-01   6.8233589e-02   1.1100061e+00   9.1527602e-01   5.1310313e-01   5.1709806e-01  -7.1896791e-02  -4.4298047e-02  -3.3706876e-01   6.7412508e-01   4.7118490e-02  -1.3272727e-01   9.1774290e-01   1.6251812e-01
   4.1911237e+01   6.9016006e+01   1.1951468e+00   3.5164825e-01   1.4509267e+00   5.0728123e-01   6.2825011e-02   9.7084451e-01   1.0360241e+00   1.0066712e+00   4.9815022e-01  -3.1933957e-03  -1.7150028e-01   3.7543221e-01   5.6886976e-01  -2.8938700e-03   3.3593653e-01   5.7448738e-01   6.3164901e-01
   3.6217541e+01   6.1901800e+01   9.0789029e-01   4.8375607e-01   1.6422107e+00   6.2734201e-01   6.5249354e-02   1.2874069e+00   3.6335925e-01   4.7196790e-01   5.4825068e-01   7.3279664e-02   5.9296168e-02  -6.8769103e-01  -2.6304007e-01  -6.3062104e-02   1.2956200e-01  -1.4038657e+00  -1.5169795e+00
   4.1019978e+01   5.4894813e+01   9.8047741e-01   4.7225909e-01   1.6893578e+00   6.3043025e-01   6.3724110e-02   1.4176918e+00   6.3324907e-01   9.5557292e-01   8.2181526e-01   1.2225542e-01  -1.2184799e-01  -3.5219173e-01   1.3756811e-01   8.2878435e-02   5.2379676e-01   5.2821096e-01   1.3984654e+00
   4.6836214e+01   6.4789114e+01   9.3210551e-01   4.0123707e-01   1.6318827e+00   6.3460217e-01   6.3547180e-02   8.9112469e-01   8.4558090e-01   4.4130029e-01   4.5974203e-01   1.7200661e-01  -3.8002800e-02  -2.6298234e-01   5.0340029e-01   9.7331307e-02  -1.5604784e-01   1.2789986e+00   3.0966007e-01
   3.7901979e+01   7.2174461e+01   9.4527907e-01   4.8116163e-01   1.4749590e+00   5.6235080e-01   6.1969109e-02   1.1588045e+00   1.0234883e+00   8.3443150e-01   5.9197477e-01  -1.5047838e-01   2.1938371e-02  -5.0877558e-01   3.5934951e-01   8.5653967e-02  -2.8172474e-01  -1.6945133e+00  -2.5925515e-01
   4.0676203e+01   6.5669897e+01   1.1455612e+00   4.0045146e-01   1.5253541e+00   5.1786336e-01   8.1859738e-02   1.3980357e+00   7.6881765e-01   1.0387119e+00   5.6071637e-01   6.5336187e-02   1.5530530e-02   3.2783212e-02   6.5151670e-01  -1.3012284e-01   6.1265244e-01  -7.3466171e-01  -9.5054390e-01
   4.5103046e+01   7.4171564e+01   1.1832251e+00   3.9937941e-01   1.3046672e+00   5.7150503e-01   7.5174099e-02   1.0248784e+00   9.8515086e-01   5.4995757e-01   4.0956241e-01  -8.8402247e-02  -1.1914473e-02  -5.1035073e-01   4.6830109e-02   1.6359753e-01   4.3784458e-01  -5.1245773e-01  -1.4020998e+00
   4.3919052e+01   7.6951347e+01   9.3001042e-01   3.6731621e-01   1.3206094e+00   6.1039114e-01   7.5424763e-02   1.4964477e+00   8.3133465e-01   7.5996233e-01   3.7465455e-01  -3.8704585e-02  -1.6287606e-01   3.4983196e-02   1.0631049e-01  -1.2138530e-01  -4.4092234e-01  -8.5119893e-01   1.3771416e+00
   4.0303673e+01   6.1975506e+01   1.2053931e+00   3.7124689e-01   1.3435070e+00   6.4377398e-01   6.3832236e-02   8.8673256e-01   8.8871946e-01   1.0422770e+00   5.1495228e-01  -2.8448913e-02   8.4999857e-02   3.3852757e-02   2.8091119e-01  -4.1951215e-02  -4.9362435e-01  -1.4424797e+00   4.5808496e-01
   3.7469384e+01   6.1090455e+01   1.0456108e+00   4.2543906e-01   1.5546199e+00   6.7716031e-01   7.2236650e-02   1.4450603e+00   5.0898574e-01   5.0438900e-01   7.0334891e-01   1.2431894e-01   4.4799953e-02  -5.4272195e-01  -6.4223685e-01  -1.1500172e-01   2.3863436e-02  -5.7520818e-01   8.4933189e-01
   4.3123144e+01   5.9553745e+01   1.2108489e+00   3.7595654e-01   1.6507195e+00   6.5541495e-01   7.3661060e-02   1.0296662e+00   1.0292572e+00   9.8160792e-01   2.7651294e-01   1.4761252e-01   2.5114774e-02  -3.8474638e-01   2.7757746e-01   6.9998983e-02   1.1885492e-01   2.0650699e-01  -1.3871593e-02
   3.4715032e+01   6.8380281e+01   1.1405806e+00   4.8322672e-01   1.2825315e+00   5.3465760e-01   8.2877522e-02   9.5924820e-01   8.2625171e-01   4.8381660e-01   5.0511766e-01  -1.0540107e-01  -5.0347068e-02  -6.6304899e-01  -2.1743316e-02   1.6554667e-01   5.1219065e-02   1.7220151e+00   5.2685343e-01
   4.2906834e+01   7.2340742e+01   1.2359915e+00   3.6556205e-01   1.4030045e+00   6.4505962e-01   7.5013533e-02   1.0935482e+00   4.6345809e-01   1.0299214e+00   3.6864425e-01  -3.9532091e-02  -1.5883992e-01   2.4376838e-01   2.7477891e-01  -1.4602322e-01   6.4096297e-01  -1.8852088e-01  -1.0133618e+00
   4.5647244e+01   5.7478854e+01   9.0006909e-01   4.2751482e-01   1.6058700e+00   5.1968530e-01   7.9290845e-02   1.3639146e+00   4.2418048e-01   7.5569903e-01   9.0063353e-01  -4.3585110e-02   1.2896968e-01   1.7781848e-01   2.5972961e-01  -8.6933847e-02  -4.9258242e-01   1.1280857e+00  -9.9483672e-01
   4.7351655e+01   6.7286128e+01   1.1781184e+00   4.0539247e-01   1.3852650e+00   5.2694087e-01   6.9702868e-02   1.1455210e+00   7.3978385e-01   9.4826706e-01   4.2171422e-01  -4.7949571e-02   1.1288180e-01   5.8274205e-01  -3.1588947e-02  -1.7313963e-01   5.3455069e-01   7.4398819e-01   2.9748331e-01
   4.5838421e+01   6.6198690e+01   1.0878111e+00   4.5498757e-01   1.6771181e+00   7.0298867e-01   7.3047363e-02   1.3459820e+00   7.7358854e-01   6.8611936e-01   6.2917130e-01   7.0804296e-02  -2.7447193e-02   3.6725161e-02   5.2578640e-02  -6.3131322e-03  -2.0711561e-01  -7.4492377e-01  -1.1384221e+00
   4.1274579e+01   6.2234095e+01   1.1662536e+00   3.7209278e-01   1.3615571e+00   5.4075699e-01   8.4837869e-02   8.5552173e-01   3.9096994e-01   4.8634824e-01   8.2534265e-01   9.7829315e-02   4.6464621e-02   6.1371109e-02   1.0133814e-01   6.7428924e-02   2.5094035e-01  -6.4590038e-02   1.5523591e+00
   4.6938482e+01   6.1354319e+01   9.9182795e-01   4.5541691e-01   1.7162777e+00   5.1442795e-01   7.2807404e-02   1.1041230e+00   5.1425283e-01   4.5390935e-01   2.7199450e-01   1.5573089e-01   3.4212573e-02   6.3724729e-01  -3.9691951e-01  -1.2027017e-01   3.1894834e-01  -9.1565914e-01   3.2158337e-01
   3.8221865e+01   7.3528510e+01   1.0735874e+00   4.7732210e-01   1.8049815e+00   6.7895467e-01   8.5680087e-02   1.0179054e+00   6.0918485e-01   9.3941605e-01   2.7206300e-01   4.8852464e-02   1.0244786e-01   4.5424757e-01   3.1026484e-01   2.3104869e-02   6.2339704e-01  -6.5283093e-01   1.6285269e+00
   4.4878723e+01   5.7302465e+01   1.0291165e+00   3.6755085e-01   1.3234478e+00   5.4779780e-01   6.8868930e-02   1.3813988e+00   6.3038692e-01   4.2241745e-01   7.3941388e-01   3.2826506e-03  -2.7271579e-02   6.0917158e-01   5.5661179e-01   1.1136232e-01  -5.1363938e-01   8.3752664e-01   1.3758131e-01
   3.8225981e+01   5.7045049e+01   9.4041657e-01   4.4697521e-01   1.6525766e+00   5.0466278e-01   6.1455249e-02   1.0910759e+00   9.4589007e-01   6.4041444e-01   9.3464514e-01   4.4724538e-02   1.7125022e-01  -6.2764775e-01  -5.3759479e-01  -1.5656047e-01  -2.6796832e-01  -4.2915757e-01  -1.3398347e+00
   4.5997568e+01   7.3348143e+01   1.2544640e+00   3.7443412e-01   1.6070166e+00   6.2181331e-01   8.5823243e-02   1.1719770e+00   7.9549075e-01   6.3305076e-01   2.5493910e-01  -6.1921738e-02  -6.9927593e-02   2.3982357e-01  -9.0914401e-02  -1.5248042e-01   4.6336069e-02  -1.3343708e+00  -1.2314694e+00
   4.6761388e+01   5.5941788e+01   1.2308654e+00   3.7451815e-01   1.4844190e+00   6.9812799e-01   8.2947423e-02   1.4997923e+00   7.8274228e-01   9.8309406e-01   2.8811550e-01  -6.1884270e-02  -6.8759770e-02   2.6210511e-01   3.1688391e-01  -1.2468603e-01  -2.8469797e-01  -1.2978730e+00   1.1962645e+00
   3.5686898e+01   6.4744439e+01   1.0501331e+00   4.1697628e-01   1.5154869e+00   5.2761692e-01   6.9868091e-02   1.2881427e+00   9.4384982e-01   4.2017215e-01   4.5671032e-01   4.8236491e-02  -9.8868967e-02  -2.2267222e-01   3.4683198e-01   1.6542512e-01   5.0721218e-01   9.0472033e-01   8.3156464e-01
   4.8005804e+01   7.3715667e+01   1.1942132e+00   4.4149504e-01   1.5647304e+00   6.8418576e-01   7.2325965e-02   8.7348959e-01   8.1682233e-01   4.9162465e-01   5.5882676e-01   4.4435534e-02  -9.0777132e-03  -3.8681754e-01   3.7028106e-01  -1.0279449e-02  -4.9059420e-02  -1.1255014e+00   6.9358440e-01
   3.5067366e+01   7.4203309e+01   1.1726602e+00   4.7324226e-01   1.7076648e+00   6.4977875e-01   6.5618899e-02   1.2373076e+00   4.8575840e-01   3.7749258e-01   6.5427571e-01  -1.2494543e-01  -4.5163083e-02  -6.5960629e-01   5.1585663e-02  -1.4574341e-01  -1.3200334e-01   1.0891624e+00   6.6528147e-01
   4.1925007e+01   6.6499860e+01   1.0583609e+00   4.7079342e-01   1.4725631e+00   5.1049043e-01   6.8062659e-02   1.3327194e+00   3.5878451e-01   8.4411115e-01   7.8604158e-01  -1.7217030e-01   6.6583498e-02  -2.5944041e-01   5.2092506e-01   9.7042065e-02  -4.7578716e-01  -1.0576658e+00  -1.4501707e+00
   4.2684665e+01   5.6311494e+01   1.1573911e+00   3.5034700e-01   1.7708702e+00   5.6143509e-01   7.6330486e-02   9.0528843e-01   5.6164871e-01   6.6679388e-01   4.2761157e-01  -3.6126613e-02   1.6662417e-01  -2.1736253e-01  -3.4608517e-01  -1.1206417e-01   6.2484362e-01   7.8125318e-01   3.9517249e-01
   3.4417184e+01   6.2094271e+01   1.2104116e+00   4.6988475e-01   1.7124110e+00   5.7279694e-01   6.4304731e-02   1.1097353e+00   9.1164812e-01   9.2554361e-01   7.9038173e-01  -9.7794879e-02   1.5028963e-02  -6.0632256e-01  -1.2079110e-01  -1.7151621e-01   6.4176099e-01   3.9446938e-01  -1.1403283e+00
   3.6073680e+01   7.4603485e+01   1.0488159e+00   4.3005606e-01   1.4589090e+00   6.2933981e-01   6.3085664e-02   1.1468187e+00   3.9885806e-01   8.1069031e-01   4.7484989e-01   7.8775184e-02  -1.2639924e-01  -5.3034879e-01  -1.3758929e-01  -1.1826815e-01   6.2834756e-01  -2.4086933e-01  -1.6222346e+00
   4.5822493e+01   6.4099591e+01   1.2560973e+00   4.6530495e-01   1.6248021e+00   6.9034500e-01   8.2886362e-02   9.1172919e-01   6.5088307e-01   8.7388608e-01   4.4937775e-01  -8.3881945e-02  -1.4667892e-01   4.0812419e-01   4.1286463e-01  -1.3093310e-01   2.6192785e-01   1.0842925e-01   1.3008141e+00
   4.1696413e+01   6.0961872e+01   1.2432269e+00   4.7731270e-01   1.6621923e+00   5.5942675e-01   7.9393821e-02   1.0161772e+00   9.6878131e-01   7.0080088e-01   8.1563478e-01   9.2455205e-02  -1.4747184e-01   2.3182716e-01  -6.6427885e-01  -1.0486438e-01  -4.0095109e-01   1.6116992e+00   3.7485922e-01
   4.7358230e+01   6.1498322e+01   1.2172056e+00   3.7712998e-01   1.5573484e+00   4.9902490e-01   7.6807362e-02   1.4988640e+00   7.2126521e-01   4.8607488e-01   8.3331218e-01   4.7054127e-02  -1.0807486e-01   4.7328683e-01   2.3508533e-01   9.8710830e-02  -5.7848165e-01  -2.6015491e-01  -7.5161949e-01
   3.5598000e+01   6.5729139e+01   1.1035600e+00   4.2435886e-01   1.4602180e+00   6.9495742e-01   7.2052990e-02   1.1809937e+00   4.9100910e-01   9.6403418e-01   3.0983384e-01   2.1233052e-02  -9.0605620e-02  -2.9644428e-01  -1.2863849e-01  -1.0918835e-01   2.9758607e-01   1.3128625e+00   6.2784807e-01
   4.7930311e+01   7.4065439e+01   1.0620675e+00   3.9771735e-01   1.6430565e+00   5.1679835e-01   8.4567090e-02   8.8910551e-01   5.5466321e-01   9.1315045e-01   5.4534733e-01  -1.1313962e-01  -1.0069138e-01   5.3424092e-02  -2.3984939e-01   4.3274810e-02   3.8797462e-01  -4.7515309e-02   8.9837961e-01
   4.4054045e+01   6.8816833e+01   1.1308930e+00   3.5191564e-01   1.5519974e+00   6.8785287e-01   8.1451180e-02   1.3666191e+00   8.0084889e-01   7.3950190e-01   6.0378468e-01   1.1634049e-01  -6.9432679e-02  -6.7177900e-01  -3.5860495e-02   4.3535025e-02  -3.9932492e-01   4.4177607e-01  -7.5702622e-01
   3.9249207e+01   7.4217209e+01   1.1775841e+00   4.6472283e-01   1.7099418e+00   6.9855378e-01   8.4454134e-02   1.4717173e+00   6.9495279e-01   3.8194238e-01   2.9309400e-01   8.7867259e-03  -9.1117350e-02   3.5719352e-03   3.8142001e-01  -8.6050118e-02   3.9179472e-01  -5.2216298e-01  -2.9429650e-01
   4.3391244e+01   7.0412606e+01   1.1479232e+00   3.6394942e-01   1.5492692e+00   6.8833327e-01   8.3380553e-02   1.0464143e+00   3.6086012e-01   4.8520553e-01   9.1338911e-01   9.9317501e-02  -1.3195758e-01  -5.4296681e-01  -2.3525750e-01  -1.5965426e-01  -3.7778867e-02  -1.5531955e-02   1.4103105e-02
   4.2735383e+01   5.8511910e+01   1.0155175e+00   4.8143476e-01   1.3634770e+00   5.8459173e-01   6.8330507e-02   1.2909699e+00   9.8454411e-01   7.9381109e-01   3.7726660e-01   6.9544802e-02  -1.3938104e-01   9.7529767e-02   6.2642262e-01  -1.5911140e-01   4.1375043e-01   1.4958431e+00   3.1861387e-01
   4.2765529e+01   7.1470833e+01   1.1881774e+00   4.3440692e-01   1.6756581e+00   5.6353361e-01   7.8073693e-02   9.5368562e-01   6.5566723e-01   9.1717660e-01   7.3757470e-01   8.8291240e-02  -2.2952503e-02  -3.3648539e-01   4.2060288e-01   6.2115439e-02  -3.3913992e-01   5.8154118e-01   7.1368426e-01
   4.5731490e+01   7.1010613e+01   1.1396904e+00   4.4751624e-01   1.5171853e+00   6.6764802e-01   7.5805813e-02   1.3089084e+00   8.7013009e-01   9.6774453e-01   4.7321943e-01   1.2722462e-01   1.4747119e-01  -3.3102463e-01   5.5881331e-01  -9.8642575e-03   1.8529859e-01   2.8849817e-01  -3.4369739e-01
   4.1097560e+01   5.4749511e+01   1.1230274e+00   4.0812941e-01   1.7364489e+00   6.3237161e-01   6.1191513e-02   1.1883060e+00   7.8200010e-01   9.8388102e-01   7.5695928e-01  -5.7151130e-02   5.8229536e-02  -1.8042294e-01   9.4571638e-02   8.7985219e-02   6.2060612e-01  -1.2204242e+00   1.2551295e+00
   3.7374114e+01   5.6008549e+01   1.0352128e+00   4.0338468e-01   1.2864277e+00   5.2911306e-01   7.0652164e-02   9.4075249e-01   8.6641637e-01   8.6506672e-01   8.5133794e-01   5.6649212e-02   6.5293484e-02  -4.3980913e-02   4.6243602e-01  -9.2603009e-02  -6.4362341e-01  -1.8404289e-01  -1.7290756e+00
   4.2461239e+01   5.9401377e+01   1.0358784e+00   4.2861606e-01   1.5532494e+00   6.0359141e-01   8.2861462e-02   1.2587945e+00   8.7079366e-01   5.4952647e-01   4.2607637e-01  -6.0360521e-02   1.2983465e-01   2.0641484e-01  -1.0626398e-01  -3.8738946e-03  -3.6495018e-01  -1.0746413e+00  -1.4938349e+00
   3.7459792e+01   7.7064143e+01   8.9776016e-01   3.9139539e-01   1.7917934e+00   6.1283003e-01   7.0912125e-02   1.1425232e+00   4.0607836e-01   9.0220549e-01   3.3657442e-01  -1.5799881e-01   4.8775282e-02   2.9285573e-01  -5.4606620e-01   1.6977945e-01   2.8415061e-01  -1.2211683e+00  -1.2957272e+00
   4.4193050e+01   6.4474418e+01   1.1266499e+00   4.2844222e-01   1.5256440e+00   6.5677202e-01   6.6372623e-02   9.0320619e-01   5.3917417e-01   9.7377009e-01   5.9041761e-01   1.0800489e-01  -1.1472711e-01  -5.0510347e-01   3.7970382e-01  -1.0528926e-01   1.4498102e-01   8.5823476e-01   1.0970299e+00
   4.1142089e+01   7.1670175e+01   1.0730419e+00   4.7473892e-01   1.7077233e+00   5.3952146e-01   8.1368333e-02   1.0257292e+00   5.2084352e-01   6.1529479e-01   5.5547441e-01   1.0748143e-01  -1.1354564e-01  -1.8462998e-01  -6.6534366e-01  -1.6817112e-01  -4.5030241e-01  -8.0189486e-02  -2.1664121e-01
   4.5430459e+01   7.5312575e+01   1.1925073e+00   4.5926046e-01   1.3590995e+00   5.9485177e-01   7.2926761e-02   1.0670437e+00   8.7703409e-01   9.6192433e-01   6.2933298e-01   1.4938272e-01   7.0004928e-03   2.2066099e-02   6.0011958e-01  -2.7299403e-02  -6.1318141e-01   6.8205932e-01   1.6787178e+00
   4.1263081e+01   7.4433816e+01   1.2467739e+00   4.5263466e-01   1.5554426e+00   5.2557714e-01   6.9504613e-02   1.4188777e+00   1.0086569e+00   6.5258482e-01   4.1433526e-01  -9.1964133e-02  -9.6703269e-02   5.8898084e-02   5.0559340e-01   2.9042414e-02  -1.4564222e-02   1.0831090e+00   2.1182130e-01
   4.7467906e+01   6.9950381e+01   9.5359475e-01   4.2246930e-01   1.5129581e+00   6.1870061e-01   6.2756482e-02   1.4077270e+00   3.7129506e-01   9.3070090e-01   6.0709808e-01  -1.2654891e-01  -2.3607480e-02   1.1705906e-01   4.0034498e-01  -5.5672687e-02   2.4950029e-01  -1.9871206e-02  -6.8759969e-01
   4.3543206e+01   5.7844816e+01   1.0178784e+00   4.8205411e-01   1.4099619e+00   6.8140610e-01   8.5458502e-02   1.2402018e+00   6.2574331e-01   3.9146333e-01   8.5991341e-01  -2.8303033e-02  -9.1335689e-02   5.7675246e-01   4.1017472e-01   5.7106974e-02   4.0186781e-01   6.9203765e-01  -1.1483592e+00
   4.4579042e+01   7.6567621e+01   1.0214478e+00   3.9441971e-01   1.3695035e+00   5.0541839e-01   6.9866588e-02   9.8070930e-01   8.0125608e-01   7.5115044e-01   2.6195472e-01   9.6999211e-02   2.2278018e-02   4.8324209e-01  -5.3943463e-01  -9.1136880e-02   4.6308349e-01   3.7582034e-01   8.2262549e-01
   3.9226441e+01   6.9656984e+01   1.0863701e+00   3.6779645e-01   1.4344110e+00   6.4616319e-01   7.0093988e-02   8.6069482e-01   4.7918815e-01   5.6486711e-01   5.7398078e-01   9.7482350e-02   7.9979253e-02  -5.4440144e-01   1.9447572e-01   1.0673773e-01   4.7139163e-02  -6.5924281e-01   6.2713883e-02
   3.9376292e+01   7.3001097e+01   9.8115384e-01   4.0451662e-01   1.6509470e+00   5.8175874e-01   7.9430067e-02   9.4268468e-01   7.7998299e-01   1.0246008e+00   4.6626030e-01  -1.0282222e-01  -1.2909766e-01   8.0812480e-02  -1.6363087e-01  -1.2487674e-01   1.1294376e-02  -8.9514004e-01   1.6373559e+00
   3.7136656e+01   6.5094006e+01   1.2479685e+00   4.6374604e-01   1.4076714e+00   6.9225020e-01   7.2849393e-02   9.7298093e-01   8.5627777e-01   6.6024931e-01   7.4830784e-01  -5.6411524e-03   1.7195726e-01  -5.9110327e-01  -4.2392949e-01   1.4651183e-02  -3.7528337e-01   7.0629048e-01   4.2838063e-01
   4.1323270e+01   7.3675661e+01   9.9136222e-01   3.8154993e-01   1.6497647e+00   7.0061723e-01   6.8283998e-02   1.4396076e+00   4.2582391e-01   8.3334421e-01   7.2939113e-01  -7.7491318e-02  -2.3631781e-02  -2.9418460e-01  -9.3888191e-02   9.3121223e-02   5.4892923e-01  -1.6813486e+00  -7.6421267e-01
   4.6546838e+01   7.3263036e+01   1.2450119e+00   4.2276700e-01   1.7955135e+00   5.3395744e-01   7.0787595e-02   1.3820463e+00   4.8583269e-01   5.9950592e-01   4.1353381e-01   1.0138286e-01  -8.5005452e-03   6.8064206e-01   4.2533983e-01  -1.5176092e-01   4.8584676e-01   2.5197708e-01   1.6164740e+00
   4.4006436e+01   5.9946660e+01   1.0933709e+00   4.6773959e-01   1.3021321e+00   5.0896787e-01   8.2023296e-02   1.2599519e+00   1.0073944e+00   6.1977128e-01   5.5926220e-01   7.1779275e-03  -2.5352807e-02  -6.7320658e-01   6.7194291e-01  -6.2337478e-02  -6.2020621e-01   1.4757059e+00   1.3474144e+00
   4.3270757e+01   7.4725996e+01   1.2285782e+00   3.6493302e-01   1.4613368e+00   6.6564619e-01   7.6338836e-02   1.1938517e+00   7.1994171e-01   6.7176625e-01   7.0383236e-01   8.0956159e-02  -1.0318062e-01   2.9510728e-02  -5.9182141e-01  -1.0931385e-01   3.9222855e-01  -3.3834193e-01  -1.1580327e-01
   3.8681663e+01   6.6222418e+01   1.2072467e+00   3.6804644e-01   1.5971972e+00   6.4405458e-01   8.3460115e-02   1.4640884e+00   4.7245486e-01   8.6434772e-01   9.3839259e-01  -1.4303803e-01   1.7123728e-01   4.1582822e-01   6.3291932e-01   5.6260857e-02  -3.7348345e-01   1.6947685e+00   1.6875690e+00
   3.9148844e+01   7.0529088e+01   1.1284502e+00   4.3620915e-01   1.5494389e+00   5.5217299e-01   6.6734790e-02   1.2769581e+00   9.3530761e-01   5.1622775e-01   6.7546658e-01   5.3608719e-02   1.3410390e-01  -4.5067128e-01   4.0431644e-01  -1.5567843e-01  -3.4582304e-01  -3.6900756e-01   1.4309829e+00
   4.4590645e+01   6.5645545e+01   1.2116693e+00   4.4121657e-01   1.7045914e+00   6.8831806e-01   7.9433458e-02   1.4955202e+00   6.3799281e-01   7.5140195e-01   2.9841065e-01  -1.8066400e-02   1.5394236e-01  -4.8727387e-01   5.5014547e-01   1.5734643e-02   1.0062891e-01   1.7036118e+00   2.5978357e-01
   4.4493927e+01   6.9393864e+01   9.6238389e-01   4.7890588e-01   1.2813347e+00   5.7744598e-01   7.3899914e-02   1.5173436e+00   8.2939167e-01   8.7006657e-01   5.7324799e-01   1.7045968e-01  -5.0219578e-02   1.7897245e-01  -6.7710149e-01   4.0427105e-02  -6.3113227e-01  -1.1501344e+00   9.6281896e-01
   4.3256809e+01   6.2372994e+01   9.1758327e-01   4.2539011e-01   1.5743247e+00   6.0323280e-01   6.8279477e-02   9.7515162e-01   8.9323947e-01   4.4577811e-01   8.4655420e-01   2.5302372e-02   3.7863387e-03  -1.7873685e-01  -1.7586168e-01  -2.2276122e-02   5.0776056e-01   1.2007858e+00   6.6364274e-02
   4.5177961e+01   6.7214733e+01   1.1572495e+00   3.7028634e-01   1.7563062e+00   6.3067105e-01   6.3719815e-02   1.3771858e+00   1.0082918e+00   1.0403152e+00   2.9359629e-01  -5.0590086e-02  -7.8985135e-02   9.2552549e-02  -5.1834653e-01  -1.6646684e-01   4.7247631e-01   1.0603491e+00   1.5225905e-01
   4.7222954e+01   5.7875867e+01   9.5919796e-01   4.5080894e-01   1.5574022e+00   5.5455789e-01   8.0823823e-02   1.5091670e+00   3.7101615e-01   1.0087118e+00   4.8609704e-01  -6.0856737e-02   1.4112286e-01  -3.7237403e-01   6.6187575e-01  -1.9232386e-02  -5.1729963e-01   2.3774193e-01  -4.5368485e-01
   3.5631169e+01   6.4180815e+01   9.0217387e-01   3.6521657e-01   1.3567259e+00   5.0626628e-01   6.9579709e-02   9.5343093e-01   4.8518726e-01   9.3380054e-01   5.6565965e-01   1.0383479e-02   1.4490689e-01   1.5991202e-01  -3.7407817e-01   1.4206059e-02   6.7226964e-01   1.5120251e-01   7.0281526e-01
   4.0531389e+01   6.7256311e+01   1.1399025e+00   4.2349133e-01   1.3636275e+00   5.6938017e-01   7.4553091e-02   9.5048747e-01   7.6061282e-01   5.9601039e-01   3.0507712e-01   1.5775922e-01  -3.7491252e-02   2.8292598e-01   3.4971266e-01   1.1208319e-02   4.1482222e-01   6.5700994e-01  -7.9203501e-01
   3.4337868e+01   7.6775554e+01   1.1514345e+00   4.0222028e-01   1.5561508e+00   6.1538235e-01   7.9873683e-02   9.3484772e-01   6.0954839e-01   7.6213884e-01   3.3456007e-01   1.5675137e-02  -8.1416762e-02  -2.0125830e-02  -1.4987810e-01  -1.7195924e-01  -2.6327107e-02  -1.4465589e+00   6.3842809e-01
   3.7042226e+01   5.8744931e+01   9.1664855e-01   4.2323071e-01   1.5885624e+00   6.9776561e-01   6.1341717e-02   1.2715781e+00   9.5429367e-01   4.8845218e-01   6.4980358e-01  -1.6768884e-01  -1.5099077e-01  -2.7610892e-01  -3.2825649e-01  -3.9023491e-02  -4.3775653e-01   1.0507771e+00   1.6796086e+00
   3.8236718e+01   6.4739569e+01   1.0581635e+00   4.4375088e-01   1.3691681e+00   5.8703900e-01   8.4704150e-02   1.3386972e+00   4.5316329e-01   9.1394690e-01   3.3139697e-01   9.2197083e-02   4.8210232e-04   4.5049606e-01  -5.0306191e-01  -1.0583818e-02   4.4788658e-01   1.3886026e+00   1.1290579e+00
   4.1935310e+01   6.2684686e+01   1.1516408e+00   4.2247508e-01   1.4339993e+00   5.1652910e-01   8.2997797e-02   1.4552556e+00   4.1305619e-01   4.9919654e-01   8.3000243e-01   6.5203725e-02   3.4621904e-02   2.3576169e-01  -2.6796853e-01   3.7904462e-02  -3.5754074e-01  -7.6487365e-02  -1.0331355e+00
   3.9949705e+01   5.8677618e+01   1.1148775e+00   3.9051697e-01   1.7454023e+00   5.8239008e-01   6.7146324e-02   1.3609693e+00   3.7027925e-01   9.1126735e-01   4.3385159e-01  -1.0302050e-01   1.3564854e-01   1.0577073e-01  -4.0169363e-01  -3.6416782e-02   7.1147016e-02  -9.8635800e-01  -6.2571811e-01
   4.0420711e+01   7.6145875e+01   1.0552340e+00   3.8209168e-01   1.6943824e+00   5.0192780e-01   7.3980054e-02   8.9267095e-01   3.7333296e-01   5.4394394e-01   7.6819180e-01   1.1154794e-01  -1.5590500e-01   5.0010125e-01  -6.8075588e-01  -4.7381148e-02  -4.6767995e-01  -1.2149576e+00   9.2222900e-01
   4.4322783e+01   5.8128129e+01   1.1340879e+00   3.6067097e-01   1.8126742e+00   6.4751844e-01   7.9027685e-02   1.1568756e+00   9.5877090e-01   4.1712454e-01   4.7247488e-01  -1.5323506e-03  -5.8452240e-02   4.2813649e-01  -1.2144011e-02  -8.0295494e-03   2.2193361e-01   2.8837289e-01   2.8612550e-01
   3.8736610e+01   6.5642706e+01   9.2056221e-01   3.5478400e-01   1.7078052e+00   5.3506616e-01   6.7078688e-02   1.2822961e+00   8.5850645e-01   4.1447356e-01   4.0568670e-01  -1.7378645e-02   4.7625887e-02   1.7349451e-01   1.5476603e-01  -1.5094832e-02  -3.9620606e-01   5.0305267e-01   2.5250195e-02
   4.7839234e+01   6.8711756e+01   9.1441721e-01   3.6046763e-01   1.7235459e+00   5.7929364e-01   7.1258458e-02   9.9610687e-01   4.1812319e-01   4.2731469e-01   5.4679608e-01   8.2978810e-03   1.7310687e-01  -3.4868608e-01   1.6821438e-01  -9.9988561e-02  -3.1545924e-01   3.9533856e-01   4.2292146e-01
   3.9628649e+01   5.5659375e+01   1.1758745e+00   4.3331160e-01   1.3138649e+00   7.0214093e-01   7.2519886e-02   1.3655907e+00   3.7578040e-01   7.2755461e-01   7.7610113e-01   5.9121046e-03   1.4647231e-01  -6.7752637e-01  -2.7543564e-01   4.2829608e-02   4.0649155e-01   9.6023094e-01   9.9756047e-01
   3.6980053e+01   5.5376090e+01   9.4794050e-01   4.6356975e-01   1.4437130e+00   6.7880077e-01   7.0339069e-02   1.2142599e+00   7.1674456e-01   7.7316703e-01   4.3222489e-01  -1.5099187e-01   2.3686590e-02  -1.8536141e-01   5.6561783e-01  -1.1866364e-01   9.9935834e-02   1.2256777e+00  -5.2916026e-01
   4.5617240e+01   7.6988141e+01   9.9406262e-01   4.4666494e-01   1.6505927e+00   6.5383461e-01   7.7027979e-02   1.3354427e+00   6.5089671e-01   6.1677034e-01   7.9507395e-01   3.1879746e-02   1.2342753e-01   2.6050015e-01   3.4605587e-01  -5.2878727e-03  -1.8535448e-01  -9.9977484e-01  -1.1286743e+00
   4.5098645e+01   5.5408254e+01   1.2454112e+00   3.5462865e-01   1.8105177e+00   5.0095984e-01   8.2575489e-02   1.3937592e+00   7.6652318e-01   8.2431228e-01   8.2694341e-01  -1.2294124e-01   4.4265070e-02  -9.9533838e-02  -4.8255692e-01  -4.5921500e-02   6.2466458e-01  -2.8578572e-01   5.8015604e-01
   4.5297999e+01   7.5031201e+01   9.0882250e-01   4.7703210e-01   1.6547073e+00   5.0774890e-01   7.7625756e-02   1.1065993e+00   6.6651123e-01   9.3287100e-01   5.5787306e-01   1.7083093e-02  -5.4930323e-02  -2.6147529e-01  -2.8858231e-01   9.6964533e-02   9.1961147e-02  -1.3376987e+00  -1.1706392e+00
   4.7987804e+01   6.6075417e+01   1.0748964e+00   3.5523219e-01   1.4433616e+00   7.0614360e-01   6.3611980e-02   9.9542051e-01   7.9763021e-01   4.7951144e-01   8.7545946e-01  -1.0679429e-01   1.5679915e-01  -9.8730231e-02  -4.1333930e-01  -1.4007196e-01  -4.4736958e-01  -9.7036939e-01   1.3164893e+00
   3.4568463e+01   6.6307579e+01   1.0815412e+00   4.2068161e-01   1.4994160e+00   5.3563022e-01   8.1914129e-02   1.2925548e+00   5.7167937e-01   9.7253419e-01   2.7756970e-01  -3.0191428e-03  -7.1920007e-02  -4.3453888e-02  -2.0069380e-02   1.2468475e-01  -3.5175182e-01   7.5603138e-01   1.5332303e+00
   3.4563702e+01   6.8539989e+01   1.0353068e+00   4.6689002e-01   1.4135951e+00   5.9968485e-01   7.0509186e-02   1.1129623e+00   9.6241096e-01   7.6954999e-01   8.2649375e-01  -3.5033929e-02  -5.9403627e-02  -6.4960554e-02  -5.5289906e-01   8.2432656e-02   1.9094665e-01  -1.1807966e+00  -6.4921584e-01
   3.6590050e+01   7.2040265e+01   9.5055366e-01   4.8107805e-01   1.6980430e+00   6.0832276e-01   7.2960704e-02   9.7388959e-01   1.0132698e+00   9.8990810e-01   9.3717401e-01  -8.8307588e-02  -4.0402248e-03  -1.3913537e-01  -3.6755569e-01  -6.9506837e-02  -7.9403382e-02   4.8037284e-01   1.4129331e+00
   3.6709099e+01   5.6866195e+01   9.1400488e-01   4.3371247e-01   1.4089352e+00   6.9669990e-01   8.1083270e-02   1.2485491e+00   8.9522227e-01   8.2762798e-01   3.6656626e-01   6.9424111e-02  -4.5687518e-02   4.7855882e-01   4.0548660e-02  -1.5965719e-01   3.0767479e-02  -1.4435730e+00  -1.5131938e+00
   4.6200647e+01   6.0782118e+01   1.0752831e+00   3.4926521e-01   1.4448024e+00   6.2156447e-01   8.3131252e-02   9.6875956e-01   7.1253319e-01   6.1462955e-01   7.0755648e-01   6.8510341e-02   8.0423425e-02  -2.1225118e-01  -9.5805691e-02  -1.0119196e-01  -2.6479249e-01  -9.9135301e-01   1.3080432e+00
   4.7634197e+01   6.3376921e+01   9.3918152e-01   3.5411351e-01   1.3393720e+00   5.9046663e-01   8.0480828e-02   1.4559181e+00   5.5807575e-01   9.5288407e-01   5.7246052e-01  -4.8667079e-02  -1.2724349e-01  -3.5011760e-01  -6.7752751e-01  -9.0575567e-02   2.3517536e-01  -5.1447977e-01  -1.6360998e+00
   4.1026432e+01   6.6958916e+01   1.1385146e+00   4.2920112e-01   1.7107666e+00   5.7117632e-01   7.4805678e-02   1.5265797e+00   6.5340749e-01   8.4296176e-01   4.3394655e-01   1.1341673e-01  -7.2515072e-02   1.2527996e-01  -5.5435978e-01   1.4564384e-01  -5.1963114e-01  -2.7877873e-01   6.4505380e-01
   3.4878327e+01   5.9754925e+01   1.1348012e+00   3.6770051e-01   1.3822583e+00   6.1569974e-01   6.6998457e-02   1.4664257e+00   5.0097827e-01   4.6314896e-01   7.8807315e-01   1.5779116e-01   1.1539817e-01   5.2038431e-01  -2.3730452e-01  -1.1583847e-01  -4.3136596e-01   3.4168817e-01  -3.7335495e-01
   4.3249116e+01   7.1999055e+01   9.4372434e-01   4.7168317e-01   1.3411473e+00   6.3504391e-01   7.5283714e-02   1.1680195e+00   6.8507955e-01   5.9670123e-01   4.7824700e-01  -1.1779164e-02  -1.4750199e-01   3.1869249e-01   3.3257922e-01   6.0272729e-02   4.3250519e-01  -9.1842231e-01  -1.1943105e+00
   4.3343698e+01   6.6955719e+01   1.1688421e+00   4.5965877e-01   1.6836956e+00   6.1860629e-01   8.3340878e-02   1.0740448e+00   4.0460035e-01   6.1893895e-01   6.2165279e-01   2.2727503e-02   8.0254165e-02   3.3317992e-01   3.2612113e-01  -1.3124947e-01   4.5654431e-01   9.7891545e-01   1.0950407e+00
   3.8803994e+01   7.4767652e+01   1.1452747e+00   3.9913095e-01   1.4954128e+00   5.9565865e-01   7.7737879e-02   1.1480446e+00   9.6934474e-01   6.9470211e-01   3.1696995e-01   9.0924539e-03  -1.2093086e-01   1.0850566e-01   3.6769660e-01   9.5307888e-02  -5.2718543e-01  -1.3756961e-01   1.2490505e+00
   4.3842086e+01   6.8552553e+01   9.3053776e-01   3.6938309e-01   1.4820537e+00   5.0554309e-01   6.2424792e-02   1.4601288e+00   8.1161855e-01   7.6719520e-01   6.7285106e-01  -2.7716567e-02   1.3603260e-01  -6.7773821e-01  -3.4503296e-01   1.4535670e-01  -2.3120952e-01   5.9111235e-01  -5.5212028e-01
   3.7243787e+01   7.0883215e+01   1.2598875e+00   4.7097335e-01   1.7228289e+00   6.6282951e-01   6.4142051e-02   1.5196960e+00   6.7279342e-01   9.0187540e-01   6.8253699e-01  -1.1689946e-01  -5.0733084e-03   6.3671245e-01   6.7859268e-01  -1.5117346e-01   1.6511507e-01  -1.6961238e+00   1.2468423e+00
   4.5500038e+01   5.5202442e+01   1.0871234e+00   4.7051219e-01   1.4678876e+00   5.8889983e-01   8.3198124e-02   1.4150161e+00   5.9716332e-01   5.1714830e-01   3.2695909e-01  -1.6087584e-01  -1.4854080e-01  -7.3735087e-03  -4.2847303e-01   1.7117008e-01  -3.9147488e-01  -1.3297715e+00  -9.4569696e-01
   4.7247396e+01   7.1040342e+01   1.1735402e+00   4.7188909e-01   1.7397793e+00   6.3671811e-01   8.1681281e-02   1.3058867e+00   4.8871259e-01   4.1619489e-01   5.1238474e-01  -6.3503759e-02   2.8332468e-02   8.0534496e-02  -3.4816722e-01   3.0295094e-02  -1.4811776e-01   1.6948625e+00   5.8591050e-01
   4.2491685e+01   5.8807887e+01   1.2504807e+00   4.8156312e-01   1.4154756e+00   6.6632166e-01   8.5502537e-02   1.4079974e+00   8.8951369e-01   8.5058573e-01   5.8501643e-01  -1.5094967e-02   1.0056525e-01  -1.2818281e-01   1.4369713e-01   9.4599770e-02  -5.6493543e-01   6.7414268e-01  -1.5173399e+00
   4.1048957e+01   7.4084978e+01   1.2036925e+00   4.2080343e-01   1.6128067e+00   5.6550574e-01   8.5935808e-02   1.4013714e+00   1.0370951e+00   4.8067942e-01   5.6748925e-01  -1.4379923e-01   6.3815645e-02  -2.1834922e-01   4.5763320e-01   5.3095736e-02   6.2816227e-01  -7.3430023e-01  -7.9246610e-01
   4.0328376e+01   6.2388214e+01   1.0894831e+00   4.8661265e-01   1.6536736e+00   6.3066697e-01   7.1894366e-02   1.4232792e+00   3.9264827e-01   7.9119305e-01   3.0918330e-01  -4.9227741e-03   8.3971066e-02   3.9333624e-01  -5.5949297e-02   6.2406672e-02  -6.2652030e-01  -8.3483069e-01   7.8373963e-01
   3.8588259e+01   6.6186663e+01   1.2479169e+00   4.8137813e-01   1.6788468e+00   5.6330143e-01   8.4208485e-02   1.4279244e+00   6.8747009e-01   3.9920780e-01   4.6047539e-01   1.0770549e-01   1.1562330e-01  -1.6056974e-01   1.2787486e-01   1.1864022e-01  -1.9013598e-01   1.3882520e+00  -8.1612224e-01
   4.2839977e+01   7.2619506e+01   1.1198522e+00   4.1467442e-01   1.7202545e+00   6.9481602e-01   6.2694528e-02   1.3436747e+00   6.1419434e-01   8.3378694e-01   5.6043337e-01  -4.0195551e-02   1.4647789e-01  -3.4139391e-01  -6.5161306e-01   1.1449538e-02   2.0062996e-01   1.9112439e-01  -5.7828783e-01
   3.6240031e+01   5.8492163e+01   9.1592354e-01   4.2796562e-01   1.4734204e+00   5.0940827e-01   7.1932753e-02   9.2940096e-01   8.8471464e-01   9.8942661e-01   3.4223392e-01   1.3599324e-01  -1.2203053e-01   4.2366824e-01  -3.7122089e-01   1.6045798e-01   4.6563392e-01   1.7186130e+00   1.0477412e+00
   3.6633418e+01   5.5073055e+01   9.6659580e-01   3.7038039e-01   1.4656252e+00   5.4942017e-01   6.2233232e-02   9.3570328e-01   7.5630808e-01   8.0371787e-01   7.3139464e-01   1.6116307e-01  -1.3781652e-01  -1.4220324e-01  -2.0778237e-03   1.6837176e-01  -3.0185130e-01   4.6818261e-01   6.2255649e-01
   4.1793639e+01   7.7426479e+01   1.0221471e+00   4.0940735e-01   1.7694517e+00   5.8464242e-01   8.0203872e-02   1.0462201e+00   9.5209529e-01   1.0040266e+00   8.9478624e-01   1.3024898e-01  -1.6314071e-01  -4.1660492e-01   4.2261782e-01  -7.8608396e-03   6.7635657e-01   1.0243525e+00   1.5258166e-01
   3.6947290e+01   6.4945434e+01   1.0194148e+00   4.8906481e-01   1.6603245e+00   6.9228674e-01   6.4448356e-02   1.1797557e+00   3.8813498e-01   9.8228095e-01   9.1811135e-01  -1.2765409e-01   1.4111235e-01  -3.7920116e-01  -4.7395148e-01  -1.6985733e-01  -6.6612349e-01  -1.1827158e+00  -3.4779362e-01
   3.5212545e+01   7.4189063e+01   1.1670633e+00   3.7127458e-01   1.5261460e+00   5.0651875e-01   6.1042800e-02   1.3759083e+00   8.2901356e-01   8.0175590e-01   5.7870110e-01  -8.1818273e-02  -1.4440094e-01  -6.9736599e-02  -4.1396865e-02  -4.9860041e-03  -2.3337532e-01  -1.1553627e+00  -1.3353013e+00
   3.9474442e+01   6.7800391e+01   1.1323514e+00   3.7355303e-01   1.6123963e+00   5.3308298e-01   8.2545737e-02   8.9936405e-01   5.9807270e-01   1.0427868e+00   9.0547645e-01  -7.6505971e-02   4.8271121e-02  -4.2833466e-01  -4.4338164e-01  -5.5932779e-02   3.2952623e-01  -9.4815497e-01  -5.3249480e-01
   4.1801268e+01   7.2273411e+01   9.5090352e-01   4.4619418e-01   1.3652421e+00   5.0419375e-01   7.4949501e-02   1.3385002e+00   7.0666205e-01   7.0953256e-01   5.8836662e-01  -1.0112236e-01  -1.2953461e-01   4.5663858e-01  -3.8104326e-01   4.0804738e-02  -2.2865756e-01  -5.9410937e-01  -7.9937919e-02
   4.7525011e+01   7.3270161e+01   1.2156487e+00   4.3157182e-01   1.3323980e+00   5.6046634e-01   7.2750030e-02   1.5190875e+00   5.4880048e-01   1.0350291e+00   4.2216861e-01   6.6540671e-02  -4.4799462e-02   6.6681328e-01   5.5668080e-01  -1.1029723e-01  -4.5380525e-01  -5.7585168e-02   1.2298823e+00
   4.0965972e+01   6.5035319e+01   1.2383939e+00   3.8465907e-01   1.7417045e+00   5.1489242e-01   7.1333479e-02   1.0560924e+00   8.9294936e-01   5.5631165e-01   5.8918551e-01  -1.3900182e-01   1.4146157e-01   9.8007611e-02  -4.2042472e-01  -1.3041017e-01   4.2801305e-01  -8.7792271e-01  -2.7956292e-01
   4.4211265e+01   6.1498563e+01   1.1100196e+00   4.4614390e-01   1.7306904e+00   5.9564707e-01   7.0048600e-02   1.3020918e+00   8.4108522e-01   7.7082667e-01   3.4812755e-01   1.1217621e-01   5.0993629e-02   5.2763119e-01   1.5227435e-02   2.9275113e-02  -1.9411012e-01  -1.5280518e-02  -3.2442561e-01
   4.5989079e+01   5.9051067e+01   9.7383026e-01   4.4810671e-01   1.5802725e+00   5.8663351e-01   7.4506564e-02   1.3276036e+00   4.9438891e-01   9.8339388e-01   4.6927117e-01   9.5517531e-02  -1.3115017e-01   3.4255171e-01  -5.4474546e-01  -3.3706772e-02   2.8411788e-01   5.2731696e-02   1.4108080e+00
   3.8426516e+01   5.5676252e+01   9.0188152e-01   3.6349312e-01   1.2932989e+00   5.4095182e-01   7.2561858e-02   1.0932550e+00   1.0410988e+00   7.6182961e-01   8.1638494e-01  -1.2938282e-01   1.2577141e-01   4.4945742e-01   1.5625929e-01  -1.6221925e-01  -2.3266677e-01  -1.3830802e+00   8.2545367e-01
   4.8096346e+01   6.5376877e+01   1.1297063e+00   3.6577438e-01   1.4147201e+00   6.9585859e-01   8.1061341e-02   1.0645756e+00   8.3975467e-01   3.6965901e-01   7.7159575e-01  -1.2144994e-01  -1.3319543e-01   1.6111543e-01  -5.5814732e-01   1.3912498e-01  -4.0656028e-01  -1.5097598e+00  -6.6034541e-01
   3.6992603e+01   5.6873457e+01   1.0906730e+00   4.0365798e-01   1.5430102e+00   5.5586316e-01   7.7461943e-02   1.0891996e+00   4.5577566e-01   9.3749841e-01   8.6132868e-01   3.1649363e-02   1.2630589e-01   3.4343142e-01   2.7038972e-01   1.5452525e-01  -3.5736154e-01   3.6816829e-02   1.4589661e+00
   4.7800664e+01   7.1442216e+01   1.1182869e+00   3.8300364e-01   1.3808013e+00   7.0459637e-01   8.0780464e-02   1.0875554e+00   9.9668967e-01   8.3275492e-01   8.7893460e-01  -1.3879428e-01  -2.4450441e-02   7.6306863e-02  -6.3455869e-01   3.3896245e-02   2.7573313e-01  -1.2506645e+00  -3.7115722e-01
   4.4891936e+01   6.0090127e+01   9.9900034e-01   4.4292443e-01   1.4613350e+00   5.6353362e-01   7.3329329e-02   1.5170910e+00   8.5301326e-01   6.6532025e-01   4.7432865e-01   1.2096384e-01  -1.0053376e-01  -4.1254828e-01  -6.1344032e-01  -1.6176052e-01   2.9422272e-01   1.3548042e+00   4.2632283e-01
   4.4356712e+01   6.0699468e+01   1.1225009e+00   3.8058644e-01   1.6600194e+00   6.7692251e-01   8.1561219e-02   1.3004352e+00   5.6654228e-01   7.1927022e-01   6.7461584e-01  -1.1984351e-01  -1.3369108e-02   8.8730277e-02  -1.5727621e-01   8.2741873e-02  -5.8969815e-01   9.7927843e-01   5.1526648e-01
   3.8843340e+01   6.2568504e+01   1.0769140e+00   4.2560179e-01   1.5539639e+00   6.1040216e-01   7.4517888e-02   1.0515291e+00   9.4615534e-01   4.5008571e-01   3.0974737e-01   3.5783228e-02  -1.6053888e-01  -2.2855919e-01  -5.9052420e-01   1.2417245e-01   6.4938611e-01  -1.0441421e+00  -9.4077525e-01
   3.6287315e+01   6.0718112e+01   1.1008448e+00   4.0909808e-01   1.3491016e+00   6.8941685e-01   7.7864694e-02   1.3837376e+00   1.0189005e+00   1.0006594e+00   8.8905279e-01   2.4225400e-02   1.1119649e-01  -4.9022882e-01   2.1647291e-01  -2.8932630e-02   6.3242419e-01  -7.3172622e-01  -1.6725885e+00
   3.4960184e+01   7.3465493e+01   1.1212039e+00   4.1502990e-01   1.4566280e+00   6.4415789e-01   7.5206796e-02   1.1172080e+00   9.5607217e-01   4.6162222e-01   6.0758061e-01  -1.6499844e-02   1.3473655e-01  -3.9073538e-01   5.3839094e-01  -9.3606620e-02   4.7190750e-01   7.2462857e-01  -1.1446919e+00
   4.1643182e+01   7.5962703e+01   1.0429255e+00   4.4783989e-01   1.3176239e+00   6.4526856e-01   7.5974538e-02   1.0273750e+00   3.9225187e-01   5.7537792e-01   4.6660073e-01   4.7948463e-02  -1.8845982e-02   5.0439459e-01  -6.1499188e-01  -1.5602988e-01  -2.6647943e-01  -8.1899984e-01   1.2230518e+00
   4.6134122e+01   6.3094062e+01   9.1438918e-01   4.0109497e-01   1.7663864e+00   6.8511017e-01   6.5235765e-02   1.0253793e+00   3.6939858e-01   7.8279867e-01   4.7517750e-01  -1.5153514e-02   4.7861890e-02   2.5614297e-01   2.2326389e-01   4.2758295e-03   6.0158998e-01   4.8252961e-01   4.3545616e-01
   3.8486108e+01   6.9386860e+01   1.0461014e+00   4.6202730e-01   1.2871941e+00   6.6962465e-01   8.2009986e-02   1.1879890e+00   8.2409259e-01   8.1725100e-01   9.1089669e-01  -5.6322297e-02   4.2795372e-02  -1.6276403e-01  -2.3863568e-01   1.0454008e-02  -6.8002663e-01  -1.1074901e+00   1.6689760e+00
   4.5466141e+01   5.6428239e+01   1.0473624e+00   4.1146009e-01   1.3677627e+00   6.2616370e-01   6.5044094e-02   1.5047162e+00   7.2631425e-01   9.4991701e-01   3.1254796e-01  -9.9318757e-02  -1.0493197e-01  -5.6641643e-01   4.8128337e-01  -2.7616263e-02   2.3860465e-01  -1.3442930e+00  -5.3781485e-01
   3.5037273e+01   7.3889620e+01   1.1098926e+00   4.6242922e-01   1.3812387e+00   6.8769274e-01   6.5721317e-02   1.4768452e+00   8.5871254e-01   4.1602998e-01   2.9276703e-01   7.0589477e-02  -9.9246703e-02   1.8551340e-01  -5.8946997e-01   1.5150763e-01   2.0984110e-01  -2.4745183e-01   4.0829848e-01
   3.3925396e+01   6.5312174e+01   9.8526188e-01   4.4924416e-01   1.5641322e+00   5.0599205e-01   7.1866460e-02   9.0766080e-01   6.7606697e-01   7.0865919e-01   9.2636085e-01  -1.0127142e-01  -1.3568768e-01   5.9648615e-01  -5.5969050e-02   2.3543368e-02  -5.2894697e-01   1.3118145e+00  -5.0742162e-01
   4.7377042e+01   7.1895317e+01   9.1862863e-01   3.7112615e-01   1.6476996e+00   5.8369720e-01   7.8149015e-02   8.6199408e-01   1.0109338e+00   4.7652085e-01   2.6901306e-01   1.7152201e-01   1.5682103e-01  -6.8405796e-01   8.9737002e-02  -1.0287083e-01  -1.5813406e-01  -1.1185683e+00   1.6392691e-01
   4.3240764e+01   7.3770496e+01   1.0819270e+00   4.6079632e-01   1.7804497e+00   5.1372741e-01   8.2566330e-02   1.2267545e+00   4.8787110e-01   3.9738425e-01   3.8360862e-01  -1.7058109e-01  -1.4893247e-01   5.8278810e-01   1.6470328e-01   1.3697536e-01  -6.7843618e-01   1.5635483e+00   4.0542272e-01
   3.5433092e+01   5.6044723e+01   1.1368148e+00   4.3788832e-01   1.5625688e+00   6.8922058e-01   7.7439428e-02   1.3594871e+00   1.0200541e+00   1.0062977e+00   8.9011760e-01   1.6335061e-01  -1.4642620e-01  -4.7127324e-01  -5.5956338e-01   3.3692823e-02  -5.0088589e-01   1.0376314e+00  -8.9235668e-01
   3.8636959e+01   6.4468722e+01   9.5677007e-01   3.4936473e-01   1.4596733e+00   5.0420552e-01   6.9123262e-02   9.6040296e-01   9.2294088e-01   4.1102227e-01   5.3370486e-01  -6.9909742e-03   1.5614534e-01  -9.2769118e-02   1.7443971e-01   1.3062269e-01   6.1401407e-03  -1.3939922e+00  -1.4888546e+00
   3.7344141e+01   6.9742502e+01   1.0917449e+00   4.1793239e-01   1.5092150e+00   5.3512785e-01   8.3332865e-02   1.2094246e+00   8.9744020e-01   3.7635805e-01   8.4726164e-01   1.3344377e-01  -1.2252706e-01   5.3275269e-01   9.9654641e-03   1.5468877e-01   2.8772932e-01   1.0670934e+00   4.5274654e-01
   4.3143083e+01   7.1901882e+01   1.0168522e+00   4.8345975e-01   1.4339653e+00   6.7976930e-01   7.3201878e-02   1.0451253e+00   5.8168369e-01   7.0576108e-01   6.3102017e-01  -2.6663695e-02   6.7385345e-02  -2.7310745e-01  -1.4624186e-01  -1.9065609e-02  -1.8197125e-01   6.9719777e-01  -1.2775680e+00
   3.4521725e+01   5.4697212e+01   1.0675480e+00   4.6288723e-01   1.4427999e+00   6.0254618e-01   6.6007811e-02   1.1394100e+00   4.4934582e-01   8.9352029e-01   6.2176619e-01  -6.1204111e-02   1.6829139e-01   6.3462799e-01  -5.7673968e-01  -1.3603129e-01   5.2562873e-01   1.2056009e+00   7.2512307e-01
   3.5919732e+01   5.6118009e+01   1.1869176e+00   4.0090690e-01   1.3533617e+00   6.1794333e-01   6.1850553e-02   1.4670725e+00   9.5743441e-01   6.9122128e-01   4.5937259e-01   4.8329318e-02  -1.1609004e-02   4.0055743e-01   6.4245609e-01  -8.4208151e-02  -1.9549952e-01   1.3536790e+00   1.4447678e+00
   4.5962074e+01   7.3380597e+01   1.1402743e+00   4.2507962e-01   1.7847340e+00   6.8507470e-01   6.8176070e-02   9.9939952e-01   3.7412586e-01   9.3257576e-01   3.0136481e-01  -1.9235495e-02   7.1120705e-02   4.0760830e-01  -2.8251097e-01   2.8652575e-02  -5.6243375e-02  -1.1184796e+00   1.6714375e+00
   4.0987830e+01   5.7119652e+01   9.6158610e-01   3.8396391e-01   1.7469619e+00   6.5287688e-01   7.9176988e-02   1.2870710e+00   6.4965787e-01   8.1428529e-01   3.3225522e-01  -1.7762259e-02   1.1420636e-01   3.7303509e-01   3.6487143e-01   1.5024196e-01   2.9618614e-01  -1.3523079e+00   1.3093065e+00
   3.8282311e+01   6.2795569e+01   1.0721630e+00   3.8656591e-01   1.6818207e+00   5.1486173e-01   6.5243283e-02   9.2176300e-01   6.3663365e-01   6.3492101e-01   6.0808004e-01  -2.5712157e-02   4.5376329e-02  -5.4814955e-01   4.0072560e-01  -1.7084272e-01   2.5227808e-01   1.7285506e+00   1.4672736e+00
   4.6108813e+01   5.5065114e+01   1.0038952e+00   4.8915846e-01   1.3647079e+00   5.1259387e-01   8.5086974e-02   1.1801483e+00   4.5780760e-01   6.6310965e-01   5.4844626e-01  -1.5996687e-01  -8.1961662e-02  -2.4264337e-02   5.1585655e-01  -7.2312263e-02  -3.0969311e-01  -7.4183506e-01  -1.7878952e-01
   4.4106170e+01   7.7138064e+01   1.2246224e+00   4.4095842e-01   1.5260696e+00   6.2632195e-01   7.0008069e-02   1.2290497e+00   7.8612638e-01   3.7300283e-01   3.2926261e-01   8.5182140e-02  -7.4318748e-02  -3.4913225e-01   5.7275026e-01   7.0676931e-02   1.9487800e-02  -1.1458085e+00   1.2218738e+00
   4.3782766e+01   6.9213151e+01   9.6728683e-01   4.2707074e-01   1.7786005e+00   6.6526338e-01   7.1282363e-02   1.0517373e+00   7.0239837e-01   6.9598560e-01   3.6570489e-01  -1.5661997e-01  -1.1686824e-02  -4.1616569e-01   6.5089426e-01  -5.0390448e-02  -3.1041646e-01   1.4765238e+00  -1.3693743e+00
   3.9679000e+01   7.5571988e+01   1.1190793e+00   4.7762966e-01   1.4229428e+00   7.0617616e-01   7.8152529e-02   1.0221038e+00   6.7182979e-01   3.6163523e-01   2.6507582e-01  -1.6781949e-01  -9.1586583e-03   3.7907097e-01  -1.9809504e-01  -1.1670137e-01  -5.2243864e-01   1.2529973e+00  -1.2617879e+00
   3.5762438e+01   7.3691839e+01   1.1473001e+00   4.2085640e-01   1.5937628e+00   5.6198828e-01   8.2593739e-02   1.5432069e+00   1.0285147e+00   7.6628142e-01   6.5108642e-01  -6.3666699e-02  -1.3158225e-01   6.5516483e-01  -3.6663826e-01  -1.5023564e-01   4.4462463e-01   7.4640776e-01   1.9786353e-01
   4.0133335e+01   5.8416364e+01   1.1603369e+00   4.2944776e-01   1.4722571e+00   6.4030220e-01   6.1662130e-02   1.0717552e+00   4.8709801e-01   5.3626137e-01   8.9098317e-01   7.2966765e-02   1.3401171e-01   2.8126708e-01   6.2312143e-01   5.7265075e-02   2.0531835e-01   1.6532795e+00   7.0062901e-01
   4.3717881e+01   6.1737527e+01   9.9742570e-01   3.6493348e-01   1.2897010e+00   6.6535633e-01   6.9189920e-02   9.0630858e-01   8.2483343e-01   5.2625323e-01   3.7653502e-01  -2.1451377e-02   1.7311820e-01  -2.9369086e-01  -6.9131546e-01   1.3276228e-01   4.7161878e-01   1.2067997e-01  -4.8076717e-01
   4.1579386e+01   6.4584071e+01   9.4786796e-01   3.6179260e-01   1.6060888e+00   5.5243543e-01   8.3968661e-02   1.3701287e+00   4.3051302e-01   4.7463749e-01   7.6777160e-01  -6.3360278e-02  -3.9928645e-02  -5.3043972e-01  -3.0421824e-01   4.6548851e-02   4.1432240e-01   1.5862086e+00  -1.1320258e+00
   4.0050830e+01   7.4485911e+01   9.6929038e-01   3.8125420e-01   1.6157838e+00   6.1907041e-01   8.6327339e-02   1.3648335e+00   6.0741766e-01   9.4367159e-01   4.4603015e-01  -2.8545778e-02   4.6476230e-02   5.7824201e-01   4.6231254e-01   1.7157913e-01  -4.9603386e-01  -8.2721341e-01   1.1674602e-02
   4.7614578e+01   5.5803701e+01   9.8491659e-01   4.4974643e-01   1.6113854e+00   6.6251274e-01   6.4365541e-02   1.3509951e+00   9.4491771e-01   4.7814349e-01   8.3186047e-01  -1.2569610e-01   1.4327388e-01   4.7400746e-01  -7.5485046e-02   1.7241460e-01  -1.3239700e-01  -1.2541476e+00  -7.8989993e-01
   3.7176107e+01   6.2177227e+01   1.1618449e+00   4.4131645e-01   1.3898713e+00   5.7953622e-01   7.1265020e-02   1.0085584e+00   6.8317028e-01   7.1509139e-01   4.1194659e-01   1.6031117e-02   5.8271962e-02   4.5078521e-01  -1.9361586e-01   1.2446782e-01   2.0185010e-01  -1.2960032e+00  -6.1321988e-01
   4.2207358e+01   7.1465890e+01   1.2210156e+00   4.0612175e-01   1.7290948e+00   6.8277356e-01   6.6622982e-02   1.2528633e+00   8.6536852e-01   8.6937730e-01   5.6934226e-01  -1.6480611e-01   1.4019779e-01  -4.3942656e-01   2.6878815e-01   9.4833792e-03   5.2583711e-01   6.6327532e-01   1.6611095e+00
   3.6248400e+01   5.9241367e+01   1.2086258e+00   4.2847957e-01   1.3748356e+00   6.9050332e-01   7.7157650e-02   9.4306914e-01   1.0289668e+00   1.0204744e+00   7.2217494e-01  -6.8978045e-03   1.7080423e-01   2.4311563e-01  -1.2946389e-01   4.9572998e-03   2.8481457e-01   1.4779038e+00   1.6989574e-01
   3.4885204e+01   5.4798600e+01   9.5102888e-01   4.0660994e-01   1.3036053e+00   6.5716605e-01   6.4427256e-02   1.1188122e+00   5.6479630e-01   1.0075152e+00   5.2776135e-01  -1.0799182e-01  -6.9350472e-02   6.1376373e-01  -5.8483838e-02  -1.6147209e-01   1.8975375e-02  -3.2505021e-01  -1.7300958e+00
   4.2769427e+01   7.4191989e+01   1.0265259e+00   4.0602955e-01   1.3976772e+00   5.4489042e-01   8.0570020e-02   1.1197769e+00   1.0013029e+00   1.0247200e+00   9.4405227e-01   8.6970125e-02  -1.1109723e-01   1.5389820e-01  -2.9820972e-01   1.0222658e-01  -2.4790894e-01   7.0192042e-01  -1.7115208e+00
   4.0946042e+01   7.2520614e+01   1.1181812e+00   3.5863196e-01   1.7368569e+00   5.4712939e-01   7.5266559e-02   1.1793457e+00   5.5633164e-01   3.7077446e-01   3.2122347e-01   7.2668244e-02   4.6896544e-04  -3.4656858e-01  -6.8056654e-01   5.4314354e-02   8.5948652e-02   4.8693419e-01   4.3844942e-01
   4.7719403e+01   5.8010925e+01   1.1449763e+00   4.1834319e-01   1.3427672e+00   5.4372972e-01   6.6835481e-02   1.0915389e+00   7.9272606e-01   9.9615328e-01   2.6030896e-01   1.0726438e-01  -3.8977422e-02   5.4075369e-01   1.1631647e-01   2.5245544e-02  -1.7805136e-01   2.3436904e-01  -1.6440112e+00
   3.3919867e+01   6.3985764e+01   1.0849481e+00   3.6074029e-01   1.7575551e+00   6.0699239e-01   7.9916666e-02   1.1196176e+00   9.2988796e-01   5.6192795e-01   7.5597210e-01   8.5260662e-02  -1.3827265e-01  -3.8191631e-01  -5.2171103e-01  -7.5411539e-02  -1.4597945e-01  -7.0870317e-01   1.1109359e+00
   3.5882056e+01   5.9800511e+01   1.1644208e+00   4.4089214e-01   1.4135110e+00   5.7866213e-01   6.8494872e-02   9.8003942e-01   6.1431172e-01   5.2379381e-01   5.1379037e-01   9.0038054e-02   1.1865688e-01   3.7869655e-01   2.5731643e-01  -2.0538328e-02  -3.9127386e-01   5.0307179e-01   1.8118106e-01
   4.2863958e+01   6.2934379e+01   1.0192443e+00   4.3471313e-01   1.7506916e+00   5.8979174e-01   8.2007187e-02   9.7162462e-01   1.0361067e+00   6.2378477e-01   6.5121284e-01   4.6147513e-02  -1.4776954e-01   5.0314190e-01   5.3409711e-01   9.6890555e-02   3.5534883e-01   3.3738179e-01  -1.0368635e+00
   4.3449826e+01   7.1211574e+01   1.0108850e+00   3.5540028e-01   1.7890109e+00   5.4620765e-01   7.7701452e-02   1.5027896e+00   8.6462836e-01   9.1074666e-01   7.5356749e-01   1.4090176e-01   2.0917529e-02   3.8313188e-01   2.9325381e-01   5.9832644e-02   6.5106638e-01  -9.2835550e-01  -6.2757541e-01
   3.6104858e+01   7.5037231e+01   1.0937391e+00   4.4266497e-01   1.5501704e+00   6.0566418e-01   8.0256646e-02   1.0417673e+00   5.0010359e-01   9.2792898e-01   6.1810361e-01  -7.7784924e-02   5.1398655e-03  -3.6297033e-01  -4.3221502e-02  -4.9948531e-02   3.3102056e-01  -1.7012789e+00  -1.5934959e+00
   4.1919696e+01   6.0682588e+01   1.1203339e+00   4.1850830e-01   1.4397829e+00   5.5084048e-01   8.0197779e-02   1.3698062e+00   3.7435462e-01   5.0314323e-01   6.3588541e-01   1.2180246e-01   1.1319306e-01  -3.1799905e-01   1.6014820e-01  -8.2146370e-02  -5.0980987e-01   1.3465543e+00  -4.0079406e-02
   4.1195227e+01   5.9309549e+01   1.0158022e+00   3.6899136e-01   1.5292527e+00   5.8798452e-01   8.3635338e-02   9.9680452e-01   9.3128216e-01   3.9752787e-01   9.0099830e-01   8.5294428e-03   9.3335901e-02  -3.2340836e-01  -3.6835803e-02  -1.5758355e-01  -9.9545842e-03   6.1102502e-01  -9.8946621e-01
   4.1133254e+01   7.1096669e+01   1.0817464e+00   3.8013113e-01   1.6558915e+00   5.4601261e-01   7.4291035e-02   1.3365060e+00   4.6789057e-01   3.9470111e-01   5.7206725e-01   8.6410190e-02  -2.8597644e-02   5.8874818e-01   6.3434574e-01  -9.2106937e-02  -3.0817352e-01   1.2202094e+00  -1.5387613e+00
   4.0228567e+01   5.5951417e+01   9.4259676e-01   4.5212440e-01   1.6945988e+00   5.3835260e-01   8.2084013e-02   1.2049938e+00   4.3421472e-01   3.7232578e-01   4.1662176e-01  -5.4759535e-02  -5.2272790e-02  -6.2531107e-01   2.5661285e-01   8.9988956e-02   4.7899748e-02  -7.5548959e-01   1.3797591e+00
   3.4869735e+01   6.8528133e+01   1.0454569e+00   3.5032534e-01   1.7094248e+00   6.5190027e-01   7.2676666e-02   8.6630126e-01   4.7565271e-01   9.9304027e-01   5.4456937e-01   1.0022364e-01   3.3503404e-02   2.1654236e-02  -3.1111585e-01  -1.5002849e-01   5.7428472e-01  -1.0092473e+00  -9.6213407e-01
   4.3769675e+01   7.3067383e+01   1.2361707e+00   3.5938990e-01   1.4819210e+00   5.2205812e-01   8.5740284e-02   1.5244726e+00   1.0099291e+00   7.7923533e-01   8.0457953e-01  -5.6044686e-02   1.3288414e-01  -2.9385516e-01   4.9020049e-01   5.5279224e-02   4.8301888e-01   1.0539443e+00   9.1558285e-01
   3.6411731e+01   6.1548644e+01   1.1688427e+00   4.7780883e-01   1.3779179e+00   5.5853288e-01   6.4071682e-02   1.0495866e+00   9.5256448e-01   8.5320335e-01   7.5492500e-01  -1.5957690e-01   5.6982879e-02  -3.1909098e-01   4.9243509e-01  -1.5227196e-01  -5.9953217e-01   5.4073230e-01   1.1535190e+00
   4.7898498e+01   7.6453095e+01   1.0474206e+00   4.6591528e-01   1.4064847e+00   5.8552145e-01   6.6764696e-02   1.2919192e+00   9.6597646e-01   7.9597434e-01   3.0165670e-01  -8.5236666e-02  -9.2716247e-03  -3.4344309e-01  -5.3402161e-01   8.1023257e-02  -7.6285048e-02   5.8182180e-01  -1.7072250e+00
   4.4659685e+01   6.9965632e+01   9.7832797e-01   4.8403749e-01   1.5464688e+00   5.3367484e-01   6.3329410e-02   1.3320091e+00   7.1226442e-01   7.5285059e-01   6.0377191e-01   5.7257347e-02  -4.5787098e-02   5.1673156e-01   2.9271186e-01  -1.3516331e-01   6.0082986e-01  -1.5845342e-01   1.3123655e+00
   3.9758609e+01   5.8904205e+01   1.0156452e+00   3.4582132e-01   1.5782235e+00   5.7172628e-01   6.5325585e-02   8.8199814e-01   4.1401053e-01   3.6474136e-01   6.7749534e-01   5.4347869e-02  -6.1253469e-02   2.2508044e-01  -2.9119230e-01   1.2637029e-01  -3.1960156e-01  -5.7135181e-02  -4.3550516e-01
   3.9090753e+01   5.5878693e+01   9.3733424e-01   4.8209850e-01   1.4913989e+00   5.7933560e-01   7.1399066e-02   1.1119612e+00   7.6008150e-01   5.1316282e-01   9.0427373e-01   5.9480689e-02  -8.8790822e-02   2.1255129e-01   2.8900188e-02  -1.3182955e-01  -1.0110314e-01  -1.4072693e+00  -1.2055597e+00
   4.3392838e+01   7.0795880e+01   1.1277406e+00   4.8844531e-01   1.4356702e+00   5.0375780e-01   6.9691696e-02   1.0450146e+00   9.4234899e-01   9.0056809e-01   2.7648372e-01   1.4530441e-01   1.5267168e-01  -2.9917674e-01   4.7625472e-01  -1.4477867e-02  -4.2874604e-01  -1.6894380e+00  -1.0906087e+00
   4.4543146e+01   6.9989407e+01   1.1914111e+00   4.5992299e-01   1.7449580e+00   5.2292674e-01   6.4892897e-02   1.2391855e+00   1.0095311e+00   6.2637401e-01   4.6899194e-01  -1.5269099e-01  -1.1544100e-01   4.8631479e-02   2.5443617e-01  -3.3937072e-02  -9.1028869e-03   5.2681987e-01   1.4873635e+00
   4.1636831e+01   6.5535878e+01   1.0737675e+00   4.7166168e-01   1.3244466e+00   6.7597707e-01   8.0146164e-02   9.8856289e-01   8.0997461e-01   3.7478645e-01   8.0420666e-01  -1.3747831e-02   2.6484222e-02  -3.1629300e-01   5.1428810e-01   6.0432164e-02  -5.2221607e-01   1.7138747e-01  -9.2955992e-01
   3.9006567e+01   6.3735646e+01   1.0530821e+00   4.2538332e-01   1.3868742e+00   6.1932961e-01   7.9216918e-02   1.1319580e+00   7.3720013e-01   7.5013591e-01   2.8327861e-01  -1.5447254e-02   7.9191947e-03  -5.1838692e-01  -2.7239211e-01  -9.2584302e-02  -1.4046710e-01  -7.6983770e-01   9.0984394e-01
   4.6719760e+01   6.2262364e+01   1.0583754e+00   4.1001357e-01   1.7005376e+00   6.4347172e-01   6.6887457e-02   1.0101511e+00   6.7169542e-01   6.7286140e-01   7.3838308e-01  -1.3514364e-01  -9.6825678e-02  -6.0507101e-01   6.4661169e-02  -1.5784818e-01  -2.9630589e-01  -4.0129744e-01  -1.3480503e+00
   4.3633090e+01   7.2634250e+01   1.1565109e+00   4.4503115e-01   1.6779279e+00   6.1331672e-01   6.9378515e-02   9.8824906e-01   3.5687538e-01   4.1786845e-01   8.2274311e-01  -1.3824701e-01  -7.8587765e-02  -3.4990658e-01   2.1722074e-01   6.5756186e-02   1.4307503e-02  -1.4130970e+00   1.1070098e+00
   3.3993640e+01   7.3863706e+01   1.0329879e+00   4.7476618e-01   1.4042473e+00   5.3773987e-01   7.2988973e-02   1.0190173e+00   5.3567433e-01   9.7412786e-01   7.2062413e-01  -9.1423814e-02  -4.5852983e-02   2.6611279e-01  -6.4310269e-02  -9.4102842e-02  -1.2061158e-01   8.8856043e-01   1.1105716e-02
   4.5223462e+01   6.3687084e+01   1.1881956e+00   4.2066069e-01   1.7766838e+00   5.5159084e-01   8.2840965e-02   1.3507015e+00   5.1458100e-01   4.2440611e-01   4.2576257e-01  -1.5656627e-01   1.0585171e-01   3.5780943e-01   1.0531369e-01   1.0840807e-01   1.3645653e-01  -1.5592490e+00   3.0617002e-01
   4.4614846e+01   6.9425110e+01   1.1966962e+00   3.8119336e-01   1.3839767e+00   5.0860105e-01   8.0609917e-02   1.1100850e+00   5.9381986e-01   6.5637394e-01   6.1778662e-01  -6.1068159e-02   1.1747755e-01  -8.8721238e-02  -2.6220193e-02   4.4309771e-02  -5.8365196e-01  -1.1082883e+00   1.1386102e+00
   4.0793681e+01   6.3210907e+01   1.2430926e+00   4.3890772e-01   1.5199761e+00   5.7796568e-01   6.9311342e-02   9.8610634e-01   1.0268665e+00   4.4406599e-01   7.9253179e-01  -4.3028164e-02   1.3535690e-01   4.9700893e-01   6.2672996e-01  -1.0150048e-01  -2.4655365e-01  -1.6748462e+00  -1.4469318e+00
   4.7926934e+01   7.3833019e+01   1.1592096e+00   4.1818650e-01   1.4227921e+00   5.3051495e-01   7.8048761e-02   1.5406063e+00   8.1463507e-01   6.6084929e-01   4.1548631e-01  -1.3056939e-02  -1.3803816e-01  -5.6356951e-01   7.1199423e-02   9.0738730e-02   2.7686844e-01   2.3628128e-01   1.0326379e+00
   4.5316226e+01   6.2805739e+01   8.9735527e-01   4.7405579e-01   1.6421011e+00   6.0048943e-01   7.9963016e-02   9.4780542e-01   4.3001122e-01   3.5613012e-01   2.9367880e-01   1.5786455e-01   1.4663242e-02   3.6774399e-01   2.6038010e-01   7.2349024e-02  -2.2424899e-01  -3.2797741e-01   1.4121220e+00
   4.0781134e+01   7.1849491e+01   1.0886444e+00   4.7665620e-01   1.5109620e+00   5.5143479e-01   7.8201526e-02   8.6236448e-01   6.7049517e-01   5.5936856e-01   9.2848134e-01   7.0245929e-02   1.0842257e-01  -3.8551782e-01   3.8348387e-01   2.8462099e-02  -2.8448823e-01  -6.5527799e-01   1.7050491e-01
   3.8463909e+01   6.2619226e+01   9.5821636e-01   4.0942150e-01   1.7709260e+00   6.6005606e-01   7.1723704e-02   1.4639597e+00   7.6207407e-01   1.0084945e+00   4.7308752e-01  -1.5938601e-01  -4.2929869e-02   1.6876239e-01  -4.9072676e-01   1.4811880e-01  -5.5604243e-01  -1.7114197e+00   5.6283695e-01
   4.6300458e+01   7.2353101e+01   9.0791170e-01   4.0331407e-01   1.3919005e+00   5.8687674e-01   7.7645921e-02   9.2104694e-01   8.9255996e-01   5.3822919e-01   5.3322783e-01  -4.5406102e-02   1.0955666e-01   3.9612639e-01   6.2510545e-01  -9.8150946e-02   2.0405358e-01  -1.0292527e+00  -8.5985684e-02
   4.2048509e+01   5.8768761e+01   9.9473230e-01   3.8236577e-01   1.3166958e+00   6.9831322e-01   7.9920956e-02   1.5463054e+00   5.5258984e-01   5.5828069e-01   2.9653307e-01   1.6197547e-02  -5.1141957e-02  -6.7923689e-01   5.7085608e-01  -1.0060550e-02  -4.2695736e-01  -9.7635970e-01   1.0995007e+00
   3.7885810e+01   6.1191027e+01   1.0635550e+00   3.6108362e-01   1.7939159e+00   5.0746485e-01   8.4367033e-02   1.4592030e+00   1.0388968e+00   7.5983345e-01   2.8214087e-01  -9.8703435e-02   1.1472688e-01  -1.1983934e-01  -3.9399186e-02   5.2616150e-04   8.8253424e-02  -6.7311576e-01   2.6477175e-01
   4.2487144e+01   7.0670520e+01   1.1064256e+00   3.9899348e-01   1.7662736e+00   5.5549154e-01   6.3799106e-02   1.0572913e+00   5.9862325e-01   7.0220539e-01   3.7382743e-01   5.4809716e-02   9.7864782e-02  -6.5742081e-01   1.7930963e-01  -2.5361420e-02   4.3682894e-01  -1.6820410e+00  -1.0207302e+00
   3.6785866e+01   5.4731058e+01   1.2408452e+00   4.3839412e-01   1.6416413e+00   6.6338957e-01   7.6657677e-02   1.4383236e+00   5.2364668e-01   4.0650975e-01   4.5647609e-01  -1.5325816e-01   9.1236218e-02   3.8100222e-01  -2.8744004e-01   2.3101577e-02   2.9108061e-01   9.7552937e-01  -8.8322189e-01
   4.0241402e+01   5.7144567e+01   9.2400720e-01   3.5977580e-01   1.4042963e+00   6.0110506e-01   7.6202531e-02   1.0913382e+00   8.1450286e-01   7.0843327e-01   5.4498370e-01   1.5688769e-01  -1.2214412e-02  -3.4959034e-01  -1.7923838e-01  -9.4768883e-02   1.0860746e-02   1.2190700e+00  -1.1342641e+00
   4.1630420e+01   6.7764930e+01   1.0273120e+00   4.1800574e-01   1.6259197e+00   7.0227691e-01   7.2390064e-02   9.5532693e-01   6.2414913e-01   6.5222385e-01   3.5813793e-01  -1.6360201e-01  -9.5430349e-02   4.7175261e-01  -6.8371439e-01  -5.8970639e-02   3.5367647e-01   4.5053413e-01  -5.9698868e-01
   4.3318731e+01   6.6212150e+01   9.2453472e-01   4.5953598e-01   1.3986958e+00   6.0127953e-01   7.3478582e-02   9.0384534e-01   1.0113848e+00   3.9562384e-01   2.5772348e-01  -1.2516885e-01   5.0196979e-02   2.0703689e-01   5.0624249e-01   1.2783212e-01  -6.8579008e-01  -5.0058215e-02  -8.1756304e-01
   4.7007402e+01   5.9940283e+01   1.1698746e+00   4.2056448e-01   1.7767991e+00   6.2982837e-01   8.0004337e-02   1.2658556e+00   3.6034105e-01   8.6497922e-01   5.8536813e-01   7.2001153e-02  -8.9386329e-02  -6.8900418e-01  -5.3232213e-01  -1.3714978e-01   6.1726881e-01   8.2290737e-01  -1.5544576e+00
   4.4035411e+01   7.4013383e+01   1.2278608e+00   4.4632073e-01   1.4597958e+00   6.8621994e-01   7.6454465e-02   1.1233021e+00   8.3400381e-01   4.6527947e-01   6.6929488e-01  -1.3321314e-01   8.8539279e-02   3.1042706e-01  -1.8083539e-01  -1.0863657e-01  -1.1218344e-02  -4.0205000e-01  -5.2268353e-01
   3.7294264e+01   6.2791366e+01   1.2603160e+00   4.2123448e-01   1.4404201e+00   5.7741974e-01   7.1950612e-02   1.0603112e+00   6.4650935e-01   1.0087850e+00   5.0663873e-01  -6.5681268e-02   1.6307524e-01   8.0616141e-02  -5.4535741e-02  -9.9864442e-02   1.1190389e-01  -1.5526367e+00   7.8426370e-02
   4.2258040e+01   6.5807921e+01   1.2350004e+00   3.5755709e-01   1.5365236e+00   5.5259180e-01   7.6919778e-02   1.3235797e+00   4.9377536e-01   5.6097970e-01   8.8136900e-01   3.7677847e-02   1.5199928e-01  -1.5572376e-02   5.4041348e-02  -5.4868472e-02  -3.5043360e-01   1.3973867e+00   1.4229548e-01
   4.7159887e+01   7.2244859e+01   9.1765817e-01   4.3366085e-01   1.7141601e+00   5.4082014e-01   8.0254403e-02   1.3642537e+00   7.2719779e-01   8.3014990e-01   8.2929204e-01   1.0005644e-01   4.3410402e-02   2.9782149e-01   4.9787265e-01   8.8293751e-03   2.3455554e-01  -1.0038201e+00  -1.5509152e+00
   3.7831550e+01   6.7049754e+01   1.1997077e+00   4.7811481e-01   1.5163725e+00   7.0481849e-01   6.9194531e-02   1.0372599e+00   4.8023789e-01   7.0971027e-01   2.6197095e-01  -1.1187220e-01   1.2391799e-01  -3.5348817e-01  -1.3942556e-01  -1.3009815e-01  -1.4603458e-01  -4.4832915e-01   7.9211263e-01
   3.4247798e+01   5.5665637e+01   9.1585915e-01   3.7511630e-01   1.4737217e+00   6.8376603e-01   7.0440981e-02   1.5073900e+00   4.1095606e-01   8.0639260e-01   7.4875558e-01   2.7808965e-02   1.4118424e-01  -1.8071133e-01   4.6545533e-02  -1.1900633e-01   3.9014564e-01   1.3924280e+00   1.0733458e+00
   3.5267175e+01   6.4112584e+01   1.1175998e+00   3.7053294e-01   1.7530507e+00   6.0099408e-01   6.1406434e-02   1.0869218e+00   4.9568544e-01   1.0397994e+00   7.0167473e-01  -1.6657712e-01   1.1231825e-01  -3.6305157e-01   4.0515248e-01  -5.2831999e-02  -3.1767314e-01  -1.0377920e+00   1.4737764e+00
   3.9265377e+01   6.4876275e+01   1.0681702e+00   4.6378980e-01   1.5026341e+00   5.5427011e-01   6.7411466e-02   9.0225740e-01   7.3584098e-01   8.9749059e-01   4.0948852e-01   1.4436797e-01  -6.3382827e-02  -1.2703815e-01  -5.8344234e-01  -5.1987168e-02   3.9706745e-01   1.3086644e+00   6.2816064e-01
   3.9876820e+01   6.1852751e+01   1.1814733e+00   3.6960418e-01   1.6233150e+00   5.8600020e-01   7.3441385e-02   1.1709971e+00   4.5216988e-01   9.9912837e-01   7.7993293e-01   1.0755107e-01  -7.2101257e-03  -5.3739079e-01  -6.3927507e-01   1.5267806e-01   4.6605321e-01  -1.7195448e+00   6.8387514e-01
   3.8128121e+01   7.6717090e+01   1.1275559e+00   3.4892702e-01   1.5881003e+00   7.0022971e-01   7.5890806e-02   1.1203754e+00   3.7572758e-01   5.2989131e-01   9.3467762e-01  -4.3167668e-02  -1.6742271e-01   6.8384973e-01  -4.0915493e-01  -7.0437519e-03  -4.0382905e-01   1.6645192e+00   1.7755970e-01
   3.5040703e+01   5.7523532e+01   1.1255366e+00   4.8272927e-01   1.6159710e+00   5.2256647e-01   7.2381672e-02   1.4007715e+00   8.8309273e-01   8.4974810e-01   3.5569410e-01  -1.3493564e-01   4.9404779e-02  -5.5557931e-01  -4.3815601e-01  -7.6804571e-02   3.6893755e-01  -4.3493541e-02  -9.7809138e-01
   3.7375439e+01   5.6062783e+01   1.2051673e+00   3.7417171e-01   1.4791767e+00   5.6384202e-01   6.5402743e-02   8.8128068e-01   9.9013809e-01   5.7485139e-01   8.3359209e-01  -1.0955289e-01   9.2487896e-02  -3.0485492e-01  -6.7508186e-01   1.0995941e-01   2.3090865e-01   7.7471274e-01  -1.1843301e+00
   4.0698959e+01   7.5226879e+01   1.0495111e+00   4.0495665e-01   1.4604588e+00   5.2552522e-01   7.6499355e-02   1.2066247e+00   8.9600827e-01   6.3273718e-01   5.4797612e-01  -2.3080699e-02  -5.9984781e-02   5.5744065e-01  -6.6130655e-01  -7.4501149e-02   4.9741295e-01  -1.1303256e+00   8.1728610e-01
   4.4418947e+01   7.2166629e+01   1.0787045e+00   3.7060445e-01   1.4537882e+00   5.3707348e-01   6.6548891e-02   1.3580661e+00   6.8808021e-01   6.0860620e-01   8.3516068e-01   1.3748234e-01  -1.1253901e-02   4.2094704e-01   6.3318203e-01   1.7258528e-01  -6.8428103e-01  -1.1215338e+00  -1.4293734e+00
   3.4003437e+01   5.5647536e+01   1.2625655e+00   4.1548930e-01   1.3377323e+00   6.4529061e-01   8.3840732e-02   1.3454898e+00   7.0022972e-01   7.3074417e-01   7.3037906e-01  -1.5107376e-01   1.6818340e-01   2.1924896e-01   2.4856663e-01   2.2944832e-03   6.7605180e-01   2.9518133e-01   1.5183763e+00
   4.6233081e+01   6.3120840e+01   9.5036053e-01   4.7413998e-01   1.4112486e+00   6.6850629e-01   7.2768568e-02   1.3609632e+00   5.2039293e-01   6.9724055e-01   7.8907381e-01  -1.1269981e-01  -9.4195631e-03  -3.1360459e-01   5.5687410e-01  -1.1767380e-01   1.1591254e-01   1.2300240e+00  -8.7634092e-01
   4.3174556e+01   5.8708551e+01   1.0186746e+00   4.4388658e-01   1.5743871e+00   7.0399729e-01   6.7554194e-02   1.0016578e+00   8.3550649e-01   8.2005178e-01   6.3055269e-01  -1.3742098e-01  -1.6080162e-02  -5.7793270e-01   2.8727729e-01  -9.2409225e-02   6.4231500e-01   1.1140106e+00  -9.4750189e-01
   4.3331617e+01   6.3993378e+01   1.2039968e+00   4.8478594e-01   1.4331418e+00   5.8390102e-01   8.1358104e-02   1.0618690e+00   7.6576739e-01   8.6950547e-01   7.2820799e-01   1.6828843e-02   5.8332967e-02  -4.6968706e-01   7.4002476e-02  -1.2646962e-01   1.8562260e-01   4.5371864e-01  -8.2882350e-01
   3.5942263e+01   5.6236232e+01   9.5605072e-01   3.4645536e-01   1.7371501e+00   5.3712853e-01   7.0587081e-02   1.0463128e+00   9.6186870e-01   8.0038292e-01   2.9450358e-01   5.7571747e-02   9.6205420e-02  -2.0278561e-01   4.7458692e-02  -2.7999754e-02  -2.4469821e-02  -1.2706835e+00   2.6420827e-01
   4.7187047e+01   7.1582917e+01   1.2382814e+00   4.0065950e-01   1.6355184e+00   6.6132162e-01   8.4912094e-02   1.1959768e+00   7.6169963e-01   5.6136767e-01   4.3134693e-01  -1.6275009e-02   6.0531133e-02  -6.9163499e-01   5.4858698e-01  -5.1916349e-02   5.9022871e-01  -3.4444943e-01   1.3510813e+00
   3.8864831e+01   6.7642145e+01   1.1238314e+00   4.5955345e-01   1.6351435e+00   5.9495698e-01   6.4542066e-02   9.7232042e-01   8.3756812e-01   3.7382570e-01   8.2364510e-01  -5.8538104e-02   1.6602525e-01   3.3720173e-01  -4.7637488e-01   2.7143373e-02   3.3035081e-01  -6.9910091e-01  -1.5000153e+00
   3.4747191e+01   6.1897554e+01   9.3075340e-01   4.4309018e-01   1.5325702e+00   6.2180691e-01   6.5711411e-02   1.3523677e+00   8.1990683e-01   9.6585357e-01   2.8871908e-01  -3.4610493e-02  -1.2413115e-01   1.2739633e-01   6.8882560e-01  -1.2074180e-01  -4.8686507e-01  -1.5119813e+00   6.4760231e-02
   3.5713351e+01   7.2235590e+01   1.0853784e+00   4.7049251e-01   1.6265239e+00   5.1190891e-01   6.4513943e-02   1.4396275e+00   5.9054340e-01   1.0222262e+00   4.4625773e-01   4.6582652e-02  -7.9558101e-02  -2.2314206e-01  -3.7827072e-01   8.4012277e-02   1.8093230e-02  -1.4557776e+00   9.0885254e-01
   4.6412470e+01   6.5948381e+01   1.2253697e+00   4.3879551e-01   1.4850494e+00   5.4372806e-01   8.4793687e-02   1.1044707e+00   8.0755763e-01   6.8699211e-01   6.9044376e-01  -1.6578497e-01  -6.1194967e-02   3.9997855e-01   6.4268299e-01   5.3014982e-02   6.3856947e-04  -4.8712349e-01   8.6213257e-03
   4.2312558e+01   7.4185498e+01   1.1419078e+00   4.4417062e-01   1.7677205e+00   5.9720770e-01   6.7163532e-02   1.4116342e+00   4.8637195e-01   7.0809593e-01   3.7679611e-01   2.5197795e-02   1.6622644e-01  -3.2448314e-01  -4.3489370e-01   1.6846428e-02  -6.4050657e-01   1.1588767e+00  -6.6494475e-01
   4.0931466e+01   6.3025793e+01   9.8580246e-01   3.8731118e-01   1.5786244e+00   5.8744345e-01   7.6140596e-02   1.1510586e+00   9.3376162e-01   3.6474432e-01   8.1319522e-01   1.4622529e-02   9.6070316e-02  -4.8148223e-01  -5.9281604e-01  -1.0224404e-01   4.8307183e-01  -1.2077737e+00   1.0654777e+00
   3.6876405e+01   5.5909642e+01   1.1002157e+00   4.0180491e-01   1.4626418e+00   5.1621515e-01   6.5545606e-02   1.3596432e+00   4.5891104e-01   3.8163539e-01   8.4299488e-01  -1.7947376e-03  -1.0900263e-01  -6.9039865e-01   1.3434348e-01  -2.8034357e-02  -3.6946043e-01  -2.4215795e-01  -7.4856940e-01
   3.3910754e+01   5.4720120e+01   1.2086913e+00   4.0020296e-01   1.3447108e+00   5.1099579e-01   6.1264447e-02   1.1389112e+00   9.4648975e-01   4.5558558e-01   8.2967278e-01  -1.0668017e-01  -9.7064035e-02   5.8622004e-01   6.2345176e-01  -1.3271152e-01   6.1876691e-01  -5.4124069e-01  -5.7054604e-01
   4.7971191e+01   6.2829373e+01   1.1574729e+00   4.4474550e-01   1.4864563e+00   5.2670821e-01   7.7665475e-02   1.3276980e+00   7.7969860e-01   9.5071835e-01   3.4220604e-01  -9.8640517e-02   1.4125111e-01   1.1437261e-01   5.9219430e-01  -5.7434631e-02  -4.2673881e-01  -1.7094067e+00   6.0019949e-01
   3.5227994e+01   5.9544115e+01   1.1661205e+00   4.4200880e-01   1.6886419e+00   6.3664985e-01   6.7941051e-02   1.2554932e+00   5.7404604e-01   7.6905084e-01   4.1351226e-01  -1.4755015e-01  -1.5081542e-01   1.5141965e-01   2.0218852e-01   4.7412292e-02  -2.7698784e-01  -8.7240821e-01   9.4191787e-01
   4.4773223e+01   5.5560343e+01   1.1338867e+00   4.5572913e-01   1.6563569e+00   5.4049088e-01   8.3545472e-02   8.7037810e-01   4.0265051e-01   8.4929018e-01   6.3173719e-01   5.5477795e-02  -1.6196885e-01  -4.9234897e-01  -4.2326354e-01   6.4813207e-02   4.8076413e-01   8.0036722e-02  -2.4433010e-01
   4.6862742e+01   5.7973704e+01   1.2465186e+00   3.7975722e-01   1.7441693e+00   5.1050211e-01   6.1236330e-02   9.9293765e-01   9.3901501e-01   3.8342865e-01   7.8946083e-01   2.5023684e-02  -6.3220535e-02   3.4104985e-01   4.0966088e-01  -6.0916249e-02  -2.9259601e-01   1.6827185e+00   1.1008380e+00
   4.1793154e+01   6.1303853e+01   9.3189757e-01   4.0273503e-01   1.6538239e+00   6.8589078e-01   8.2078577e-02   1.1618351e+00   3.6357999e-01   9.9186859e-01   6.1207311e-01   1.5042769e-01   1.0656481e-01  -5.2269287e-01   3.4276446e-01   1.6895243e-01   1.3258708e-01  -5.0292253e-01  -1.1558615e-01
   4.0860192e+01   7.7129196e+01   1.1140800e+00   3.8214025e-01   1.2877512e+00   5.1363091e-01   7.1847566e-02   1.5320517e+00   8.6865597e-01   5.7454519e-01   4.8083085e-01   4.0151085e-02  -3.4362259e-02  -9.4879245e-02  -4.0789286e-01  -1.6916117e-01  -3.5046471e-01   2.9529476e-01  -2.7544786e-01
   3.8615519e+01   5.9722648e+01   1.2481960e+00   4.2790815e-01   1.7922785e+00   6.9047923e-01   7.3304054e-02   1.2091547e+00   5.6675936e-01   5.3749866e-01   6.5464913e-01  -7.8489785e-02   9.9433848e-02   2.1955826e-01   5.0194395e-01   3.4845693e-02   7.2867023e-02  -1.0960972e+00   1.6111461e+00
   4.3912584e+01   5.9609288e+01   1.1923467e+00   3.4768374e-01   1.3342549e+00   6.4936771e-01   6.2559160e-02   9.5261719e-01   4.9129337e-01   5.6505984e-01   5.1729276e-01   1.3057633e-01  -1.6790044e-01  -1.7784011e-01   2.4964930e-01   1.6302032e-01  -4.5007930e-01   1.3849580e+00   1.1561243e-01
   3.4840665e+01   6.0432879e+01   1.2555571e+00   3.7878051e-01   1.3729443e+00   5.4614329e-01   7.3085814e-02   1.5309834e+00   3.6359149e-01   4.8341351e-01   3.3512314e-01  -1.4073865e-01  -1.5113589e-01   2.4218121e-01   1.5994621e-01   1.2635387e-01   5.0558344e-01  -1.4106821e+00  -1.0356916e+00
   3.9355649e+01   5.5545438e+01   1.2381126e+00   4.4708135e-01   1.4788232e+00   5.6510300e-01   8.3164005e-02   1.1381046e+00   4.8670763e-01   4.1839657e-01   7.2338942e-01  -1.3753070e-01  -1.4218282e-01   4.3828711e-01  -5.5871196e-01   1.4933929e-01  -2.8932008e-01   1.3772777e+00   9.8864665e-01
   3.9905149e+01   7.6408532e+01   8.9794860e-01   4.5160474e-01   1.4457024e+00   5.8545189e-01   7.1739723e-02   1.2115636e+00   8.2511027e-01   7.6730089e-01   6.1353160e-01  -6.0083950e-02   5.8163896e-02   4.6297831e-01  -1.8203543e-01   1.1735066e-01   8.3295349e-03   4.2291698e-01   7.4646609e-02
   4.2091682e+01   6.4178486e+01   1.2297796e+00   4.8043489e-01   1.5630720e+00   6.8378499e-01   8.4943646e-02   8.9978335e-01   1.0118051e+00   3.6514561e-01   2.5783701e-01  -1.2317561e-01   1.0246698e-01  -4.9101177e-02  -7.6848466e-02   6.5825754e-02   2.2050405e-01  -1.0196000e+00   2.2778359e-01
   4.5115670e+01   6.0207520e+01   1.2187796e+00   4.0268528e-01   1.6271574e+00   5.6081288e-01   6.3753325e-02   1.4248629e+00   8.4131405e-01   1.0375344e+00   7.1737201e-01  -1.6241701e-01   7.4051279e-05   1.1520929e-01   6.0034425e-01   2.3002830e-02  -2.7231738e-01  -3.6426965e-01  -1.5044765e-01
   4.2108770e+01   6.8106364e+01   1.2438326e+00   4.2353961e-01   1.3966222e+00   5.4698443e-01   6.4800019e-02   1.1005046e+00   1.0428255e+00   3.8549016e-01   6.5967702e-01  -1.1025195e-01  -1.2124162e-01  -1.1990406e-01  -2.9233435e-01  -1.4291270e-01  -2.3231993e-01  -5.9664304e-01   1.0924844e+00
   3.5913334e+01   6.2602279e+01   1.0678353e+00   4.4789285e-01   1.3283100e+00   6.3398130e-01   8.5689073e-02   1.1273659e+00   4.2183761e-01   9.5329355e-01   8.9713499e-01   5.3539385e-02  -3.3028501e-02  -1.0514919e-01  -5.3026274e-01  -3.3228913e-02  -2.2354773e-01  -3.2520259e-01  -5.6681130e-01
   4.6070590e+01   5.8299589e+01   9.0040515e-01   4.3712290e-01   1.3042250e+00   6.8378643e-01   7.2509287e-02   1.3718317e+00   7.1134695e-01   7.8351009e-01   5.2409660e-01  -1.3427654e-01  -1.2268849e-01  -9.5978425e-02   7.5528546e-02  -1.0093693e-01   5.1007657e-01  -1.4431286e+00   1.5852145e+00
   3.9944585e+01   5.5266306e+01   1.1480839e+00   3.4688962e-01   1.3915059e+00   6.4286306e-01   8.4453694e-02   1.2377767e+00   9.7478222e-01   6.2024215e-01   5.9005467e-01   1.5883386e-01  -1.4061639e-02  -1.6836910e-01  -2.5454730e-01  -2.4338373e-02   3.2510186e-01   6.7846348e-01  -5.7526180e-01
   3.9878978e+01   7.2426723e+01   1.0583436e+00   4.7432855e-01   1.7098700e+00   5.2191941e-01   7.2729815e-02   1.2510837e+00   3.7379473e-01   4.4555909e-01   7.5009070e-01  -1.6845082e-01   6.4185420e-02  -6.6686333e-01   2.7316466e-01   1.2230165e-01  -1.5106792e-01   1.2066384e+00   1.1536934e+00
   4.5401938e+01   5.8327972e+01   1.2138333e+00   3.7191393e-01   1.5196695e+00   6.8587863e-01   6.6609666e-02   1.0331212e+00   9.9501734e-01   7.6972272e-01   3.3571687e-01   3.0780606e-02  -1.6023307e-01  -2.4888730e-01  -2.8914714e-01  -1.6726743e-01  -5.9203687e-01   1.2815639e-01   1.9268324e-01
   4.7221347e+01   6.8739498e+01   1.1698090e+00   4.3784200e-01   1.6287696e+00   6.0932761e-01   6.5453986e-02   1.2160312e+00   5.4748604e-01   8.4659977e-01   5.6130949e-01  -8.3883771e-02   5.0877513e-02   6.3338758e-01  -3.6899909e-01   1.7020783e-01   1.7863749e-01   4.3369207e-02   3.4707673e-01
   3.4162630e+01   6.7091281e+01   1.0530510e+00   4.5904250e-01   1.5059049e+00   5.2731898e-01   6.8403966e-02   1.3015378e+00   6.2413018e-01   6.0734797e-01   3.8705335e-01  -7.3448684e-02  -9.7856438e-02  -5.6463182e-01   4.7938363e-01  -1.3221018e-02   5.1451102e-01   1.0948070e+00  -1.2750445e+00
   3.6331269e+01   6.0226953e+01   1.1105547e+00   4.8503437e-01   1.6966983e+00   5.7832245e-01   6.5381340e-02   1.4581609e+00   8.1337440e-01   6.4629129e-01   8.0580419e-01  -3.8885893e-02  -7.8178971e-02  -3.6119139e-01  -1.0758639e-01   1.0352853e-03  -1.7443004e-02  -9.3527712e-01  -1.8261255e-01
   4.2456015e+01   5.8289264e+01   1.1383961e+00   4.2702571e-01   1.4129714e+00   5.4399744e-01   6.4848051e-02   8.8641511e-01   3.7857086e-01   8.0608998e-01   5.4909521e-01  -1.3484927e-01   9.2806312e-02  -6.7441988e-01  -1.3562696e-01   7.2311777e-02   3.1285488e-01  -5.0960146e-01   1.2941930e+00
   4.1432739e+01   6.5328359e+01   9.1775805e-01   4.2442022e-01   1.5393189e+00   6.2616470e-01   6.1705287e-02   1.4287218e+00   8.2818308e-01   4.2699026e-01   4.8994253e-01   1.5252955e-01   8.1740554e-02  -6.4693313e-01   1.2232197e-01   1.0523598e-01   6.3981747e-01  -1.5699130e+00   1.0649145e+00
   4.6796172e+01   7.1802954e+01   1.0632622e+00   4.4320881e-01   1.2965891e+00   6.7454769e-01   7.4514195e-02   1.0531390e+00   4.7067997e-01   4.2306216e-01   8.7401306e-01  -3.9387751e-02  -1.2892758e-01  -4.6323777e-01   1.5586970e-03  -5.0157262e-02  -8.3689002e-02  -1.4903502e+00  -1.4522861e+00
   3.4795574e+01   5.9565795e+01   9.5194487e-01   4.5224795e-01   1.6997407e+00   5.5563844e-01   8.2720370e-02   1.0245762e+00   8.7543886e-01   8.8267054e-01   8.1558326e-01  -1.7352337e-02   1.2954858e-01  -3.1453242e-01  -1.6909045e-01  -1.4452566e-01  -1.2895205e-01   1.0939502e+00  -1.7089785e+00
   4.1312775e+01   6.8419960e+01   1.1370802e+00   4.3921291e-01   1.4555103e+00   5.5179643e-01   6.9870503e-02   8.8009600e-01   9.3725219e-01   7.7345780e-01   4.6633453e-01   1.6359485e-01   3.3928997e-02   3.5636023e-01   5.4211150e-01  -1.0625801e-01  -5.4455638e-01  -1.1774979e+00  -1.2441366e+00
   4.5870538e+01   7.5143958e+01   1.0024308e+00   3.5479486e-01   1.6409079e+00   6.3043747e-01   7.1740914e-02   9.1922824e-01   6.2645663e-01   7.9596672e-01   4.5603253e-01   1.4575357e-01   2.7478584e-02  -2.8645772e-01  -2.8230268e-01  -1.4297386e-01  -2.0280374e-01   1.3709844e+00  -3.7310315e-01
   4.2201859e+01   5.6729079e+01   1.1807881e+00   3.7461783e-01   1.4091785e+00   6.6852884e-01   7.5902217e-02   1.0818367e+00   8.8793612e-01   9.3466319e-01   3.6897288e-01  -1.2361240e-01  -3.7477459e-02   4.7349256e-01  -2.1870463e-01  -2.6014982e-02  -6.0791708e-01  -1.0337337e+00  -1.1218342e+00
   4.4095125e+01   6.8334348e+01   1.1952027e+00   4.1461354e-01   1.4934876e+00   5.7661142e-01   8.2520827e-02   1.4445232e+00   1.0098642e+00   9.5291674e-01   9.1171403e-01   1.3064597e-01  -1.6184245e-01  -6.6691715e-01  -3.3939983e-01  -1.1706002e-01   5.0504704e-01  -6.6624443e-01   1.2278997e+00
   4.7055133e+01   6.3902253e+01   9.7874180e-01   4.8879770e-01   1.5789557e+00   6.4350368e-01   8.3512059e-02   1.0639134e+00   7.1211221e-01   9.5772873e-01   3.3115425e-01   4.0851834e-02  -1.4934632e-01   2.2950023e-01   6.9243220e-02   9.4540866e-02   6.1900188e-01   8.6259210e-01   6.9394213e-01
   4.3468912e+01   6.1797704e+01   1.0707796e+00   4.2016372e-01   1.6506684e+00   6.7628988e-01   8.1108737e-02   1.4416184e+00   1.0117268e+00   1.0111994e+00   7.8830022e-01   7.5974801e-02   1.0308403e-01  -2.6269251e-01   6.5749392e-03  -5.1583934e-02  -1.4986945e-01   3.0429696e-01   3.5390403e-02
   4.2647355e+01   7.5718208e+01   8.9501816e-01   4.7809417e-01   1.6561370e+00   6.5279624e-01   7.5860194e-02   1.1277496e+00   3.9698442e-01   6.0404073e-01   4.4232126e-01  -1.1520309e-01   4.5919679e-02  -7.8574285e-02   5.8860576e-01   1.4570491e-01  -2.8656070e-01  -1.1166928e+00   1.6577803e+00
   4.7436349e+01   5.8039534e+01   9.2659549e-01   3.7194484e-01   1.6948780e+00   6.7729726e-01   7.7332871e-02   1.4866964e+00   3.8838920e-01   3.5383566e-01   8.4776434e-01   1.6534628e-01   5.4695209e-02   6.6087598e-01   5.3121974e-01  -9.4748297e-02  -1.2540021e-01   1.4518019e-01  -4.8681705e-01
   4.6157098e+01   5.9168931e+01   1.2388443e+00   4.7064720e-01   1.5270911e+00   5.1994410e-01   8.6071011e-02   1.4319990e+00   5.1585538e-01   7.7114372e-01   3.5311310e-01  -6.2894595e-02  -1.3159415e-01   2.4664951e-01   2.0629606e-01  -1.3675849e-01   6.2710375e-01   1.3913920e+00   1.4581574e+00
   3.8456885e+01   7.0739010e+01   1.2221440e+00   4.8184813e-01   1.5028465e+00   6.1124897e-01   8.1894183e-02   1.3174754e+00   9.3983405e-01   6.5009547e-01   8.4622666e-01   1.3296735e-02   8.9900141e-02   5.7370866e-01   4.9534329e-01   3.1304395e-02  -7.4513305e-02  -1.6759167e+00   7.8849697e-01
   3.8884028e+01   6.5808313e+01   9.3988614e-01   4.5795289e-01   1.5427754e+00   5.7072255e-01   8.3576693e-02   1.4367141e+00   3.8919329e-01   5.0266814e-01   5.1895710e-01   1.0015290e-01  -3.4968982e-02   4.5684111e-01   6.9060899e-01  -1.6845128e-01   6.0627013e-01  -1.1939365e+00   1.1211607e+00
   4.3980055e+01   5.7817494e+01   1.2646117e+00   4.4234476e-01   1.8106912e+00   6.6287521e-01   7.6532294e-02   1.4560246e+00   6.7503043e-01   4.2788814e-01   4.3637490e-01   1.2747543e-01  -1.5385522e-01   1.3083518e-01   4.6018890e-01   6.1803634e-02  -4.1028488e-01   1.6705299e+00  -1.2088108e+00
   4.2632396e+01   6.6781467e+01   1.1507932e+00   4.3737537e-01   1.4022302e+00   6.5857696e-01   7.6893752e-02   1.2122256e+00   9.4749650e-01   9.8451685e-01   9.1590373e-01  -1.6839256e-01   1.6478814e-01  -2.4174054e-01   1.6466816e-01   1.0216424e-01   3.5839875e-01   6.7945851e-01  -6.0773543e-01
   4.1831492e+01   6.5802910e+01   1.2567911e+00   4.5758233e-01   1.2813980e+00   6.9495669e-01   7.8299747e-02   1.5282067e+00   3.7438286e-01   7.4648541e-01   5.2012000e-01   3.3972996e-02   1.2237214e-02   1.3133883e-01   2.4554102e-01   3.4936353e-02  -3.8361585e-01  -6.2957667e-01   6.3672683e-01
   4.4165637e+01   7.0700663e+01   9.4181367e-01   4.1961971e-01   1.3506606e+00   5.0584781e-01   8.3726009e-02   1.2578847e+00   8.5516480e-01   9.5041522e-01   7.1905965e-01   1.0733211e-01   1.3457991e-01  -5.7146983e-01   5.7361937e-02  -6.4028512e-02  -9.8279112e-02   3.4216750e-01  -1.3864483e+00
   3.9176991e+01   7.1328391e+01   1.0165852e+00   4.2733830e-01   1.4886888e+00   7.0549197e-01   7.2122954e-02   8.9672074e-01   6.7055576e-01   8.2793284e-01   9.3748092e-01  -1.5412634e-01  -3.1342904e-02  -3.6084926e-01   6.0823205e-02   1.3485542e-01  -5.4003569e-01   1.4365010e+00   5.9097100e-01
   4.2191273e+01   6.7170817e+01   1.0726583e+00   4.8324957e-01   1.4316040e+00   6.9474738e-01   8.3409996e-02   1.3226772e+00   8.9598839e-01   8.1944954e-01   4.2654057e-01   1.0926772e-01  -8.0591301e-02  -6.8547661e-01  -6.1255467e-01   1.3361019e-01   4.3074922e-01  -5.5986933e-01  -1.4982176e+00
   4.4899746e+01   6.4217955e+01   1.0485821e+00   3.6219411e-01   1.5952002e+00   5.1533285e-01   8.0185389e-02   9.9019739e-01   5.0238632e-01   8.5362035e-01   8.9477773e-01   3.8349175e-02  -1.6154372e-01  -2.3554013e-01   4.5037640e-01   9.2958575e-02   5.8619893e-01  -1.2662393e+00  -1.5170197e+00
   4.3748339e+01   6.6569535e+01   1.0105052e+00   3.4944765e-01   1.5938750e+00   6.2145568e-01   6.7451494e-02   1.1959142e+00   1.0343525e+00   6.8441172e-01   3.2038931e-01   1.0922979e-01   1.1158742e-01  -4.5859980e-02   5.1773419e-01  -1.7932808e-02   8.3366939e-02   8.9857368e-01   9.0439154e-01
   4.6183967e+01   7.5849832e+01   1.0807997e+00   3.5505829e-01   1.5508435e+00   5.5965445e-01   6.9018117e-02   1.2581188e+00   8.5381269e-01   7.3280596e-01   8.3745322e-01   5.6104871e-02  -2.7623738e-02  -4.1765994e-01  -4.1015862e-01   2.9801295e-02   4.0009489e-01  -7.0458146e-01  -1.1417505e+00
   4.2838936e+01   7.2345286e+01   1.0512877e+00   4.4004073e-01   1.5399672e+00   5.9808129e-01   7.4288231e-02   1.0468384e+00   6.3770950e-01   5.9999207e-01   7.0778377e-01  -1.5145777e-02   4.9393502e-02  -6.1511123e-01   3.7608483e-01  -3.5824546e-02   4.8654765e-02  -5.5168797e-01   1.1954093e+00
   4.1625446e+01   6.4208050e+01   1.2544495e+00   3.6455629e-01   1.6721959e+00   5.6503912e-01   7.5409350e-02   8.7896247e-01   5.6695751e-01   5.5186872e-01   5.4157424e-01   6.1162998e-02  -1.4612325e-01  -2.8101520e-01   2.5558380e-01  -1.2057022e-01   6.4527395e-01  -9.0270344e-01   4.3455458e-01
   3.4192087e+01   6.8692805e+01   1.0948261e+00   4.3949261e-01   1.4266981e+00   7.0222694e-01   8.4098454e-02   9.7694067e-01   7.7137580e-01   5.7812381e-01   7.5417118e-01  -3.3772789e-02   1.2035793e-02  -6.5631777e-01   6.8231361e-01  -1.6124758e-01   1.0439945e-01  -5.2307709e-01   5.0494040e-01
   4.1811191e+01   6.4069633e+01   9.2607344e-01   4.3665942e-01   1.4094434e+00   5.6067233e-01   6.2176352e-02   1.4095996e+00   7.2308901e-01   5.9776665e-01   8.5619310e-01  -1.5234311e-01   1.1228714e-01   5.9177163e-02  -2.8992753e-01  -2.1311137e-02   2.0359858e-01   8.4662466e-01   3.1615145e-01
   3.3995190e+01   6.8591840e+01   1.2516380e+00   4.8279177e-01   1.3579195e+00   6.2015868e-01   7.2471172e-02   1.0967650e+00   6.1311332e-01   9.9215458e-01   5.7981647e-01   3.1919534e-02   6.1338674e-02   6.6302445e-01   9.0492374e-02  -3.9707403e-02  -3.6071730e-01  -2.1906914e-01   8.2429993e-01
   4.7456593e+01   7.3693593e+01   9.4460423e-01   4.8349475e-01   1.7512652e+00   5.2414449e-01   8.2757897e-02   1.3753379e+00   9.1178538e-01   4.6686476e-01   4.5576269e-01   1.5634979e-01  -6.7048016e-02  -1.5943119e-01   2.8587382e-01  -5.2897971e-03  -5.5571474e-01   9.4269178e-01   1.0923496e+00
   4.0745096e+01   6.2015689e+01   1.2247936e+00   4.0399323e-01   1.8076352e+00   6.0552912e-01   6.9313339e-02   1.5130825e+00   3.7582616e-01   7.9403890e-01   8.4493465e-01   7.2607744e-02   1.3625814e-01   5.9270803e-01  -5.5270836e-01   1.2682733e-01   3.2144044e-01  -9.4164336e-01  -3.4463227e-01
   3.9844734e+01   5.8447389e+01   1.0848668e+00   4.4406005e-01   1.4878689e+00   6.8429966e-01   7.2381962e-02   1.3189193e+00   5.5733758e-01   5.7365069e-01   8.2996811e-01   2.1450299e-02  -1.1378355e-01  -1.2235373e-01   6.8665277e-02  -7.7514965e-02  -4.7472704e-01   4.4712512e-02   1.1016869e+00
   3.6116069e+01   6.0260249e+01   1.1494840e+00   4.1192926e-01   1.6758494e+00   5.0457875e-01   6.5285700e-02   8.7550866e-01   8.5228063e-01   9.2445746e-01   2.7739845e-01   1.3135672e-01   5.6065390e-02   6.4138578e-01  -5.3457272e-03  -1.3881789e-01   4.2102716e-01  -8.4621507e-01  -3.6996236e-01
   4.4597051e+01   6.1493976e+01   1.0311670e+00   4.1464951e-01   1.5044605e+00   6.5037104e-01   6.9892792e-02   9.9348718e-01   6.6664231e-01   4.3411381e-01   6.4660161e-01   1.1008646e-01  -1.7165973e-01  -1.1592022e-01   6.8821813e-01   1.3280906e-01  -6.7621553e-01   5.9449236e-01  -9.4883632e-01
   4.7942983e+01   6.9929381e+01   1.2052168e+00   3.8750014e-01   1.8034922e+00   5.4141463e-01   7.4468213e-02   9.0323278e-01   8.2680613e-01   6.4770289e-01   7.5715616e-01  -7.7708372e-02  -1.3856851e-01  -1.2829244e-01  -3.3977345e-01  -8.4477812e-02   5.1734315e-01  -1.8684436e-01  -1.4850132e+00
   3.9467836e+01   6.3280665e+01   1.1427205e+00   4.5502836e-01   1.3767888e+00   5.5352176e-01   7.9912501e-02   1.2374518e+00   4.5149122e-01   6.7772979e-01   3.3961122e-01   1.1840157e-01  -9.9539861e-02  -3.5056647e-01  -3.0574552e-01  -1.5086495e-01  -3.2015931e-01   2.2711890e-02   5.3550579e-01
   3.6345094e+01   5.6772201e+01   9.6695067e-01   3.9728033e-01   1.4821490e+00   5.1404849e-01   7.7037404e-02   1.4937670e+00   8.2110109e-01   6.1559416e-01   6.1345699e-01  -1.1040152e-01  -1.3539194e-01   3.5596588e-01  -1.4153200e-01  -4.1509089e-02  -5.7482346e-01  -1.6305604e+00   1.6210060e+00
   3.5859511e+01   5.7663324e+01   9.9915344e-01   4.5432388e-01   1.4915255e+00   5.9080296e-01   8.6464486e-02   1.4255948e+00   9.9999548e-01   5.6560524e-01   4.5365854e-01   8.5969167e-02   1.6976912e-01   5.8078198e-01   1.3826403e-01  -1.6171626e-01  -3.6657900e-01  -1.5859993e+00  -8.8522543e-01
   3.8558927e+01   5.6421457e+01   1.0562924e+00   4.1630201e-01   1.5676760e+00   5.8726775e-01   6.4574502e-02   1.3428540e+00   7.1009547e-01   7.4810261e-01   8.9941333e-01   9.6616038e-02   7.0474657e-02   1.4015954e-01  -1.5799439e-01   1.8422548e-02  -2.7406204e-01  -5.2508453e-01   1.0813222e+00
   3.8922289e+01   6.6227106e+01   1.0827427e+00   4.1753066e-01   1.5497436e+00   5.5183331e-01   7.9266163e-02   1.5366182e+00   4.3456425e-01   4.9420666e-01   6.2273399e-01   2.9491294e-02  -1.9669678e-02  -1.5998042e-01  -7.3000951e-03  -4.5530555e-02   5.0360414e-01   1.2150120e+00   5.2101543e-01
   3.8191205e+01   6.2505955e+01   9.1256003e-01   3.8792999e-01   1.5410825e+00   5.6949239e-01   6.7216036e-02   1.3541745e+00   9.1828697e-01   8.6585426e-01   6.8926551e-01  -4.6794119e-02   1.6656968e-01   2.6520291e-01   1.8594314e-01   1.3083387e-02  -4.3771326e-01  -7.4872779e-01   2.4839874e-01
   3.7542411e+01   6.6250225e+01   1.0417596e+00   4.1558525e-01   1.7089578e+00   6.1053114e-01   6.3965670e-02   1.0862643e+00   7.7121139e-01   9.7314291e-01   5.1248060e-01  -2.0917767e-02   1.6593485e-01  -1.9695294e-01  -3.1568780e-01   1.4614462e-02   1.3172244e-01  -1.3760636e+00  -8.6821287e-02
   3.9946587e+01   7.3574807e+01   1.0262419e+00   4.4235487e-01   1.6134230e+00   6.6305551e-01   7.1499325e-02   1.0536449e+00   8.4039492e-01   5.8274956e-01   5.2883507e-01   5.3189886e-02   7.2741244e-02  -3.1984711e-01  -5.7464330e-01  -8.8562755e-02   5.5365427e-01  -1.3159146e+00   4.8743204e-01
   3.7595491e+01   6.6363062e+01   1.0633278e+00   3.9000807e-01   1.3364828e+00   5.3817425e-01   6.8669510e-02   1.0856316e+00   9.8687379e-01   9.2992334e-01   8.5332658e-01   6.9994670e-03   1.5884738e-01  -3.5096310e-02   4.1874776e-02   1.0395379e-01   6.6424172e-01  -7.9826968e-01  -1.6174044e+00
   3.6543802e+01   6.1739451e+01   1.1794511e+00   3.7525758e-01   1.7462624e+00   6.8520625e-01   8.3914673e-02   9.6602991e-01   8.3872803e-01   6.3950749e-01   7.6035703e-01  -1.4665045e-01   1.2555736e-01  -5.2895834e-01  -4.8132786e-01  -1.6260880e-01   5.9644658e-01   1.3880567e+00   4.0453501e-01
   4.0037750e+01   5.9251367e+01   1.0583330e+00   4.0565611e-01   1.3356333e+00   7.0416412e-01   8.5698616e-02   9.5787219e-01   6.6761760e-01   4.7430866e-01   5.4782598e-01   6.9900814e-02   1.6275221e-01   6.8927896e-01  -2.0590831e-01   1.2778198e-01   7.1173688e-02  -9.8976445e-02  -1.4714542e+00
   3.4562263e+01   5.8579231e+01   1.0102522e+00   4.3462931e-01   1.5392565e+00   6.9379315e-01   7.3935907e-02   1.1413432e+00   6.8648345e-01   8.6995239e-01   2.9901671e-01  -2.1030104e-03  -1.3268624e-02  -5.5372243e-01   2.5544064e-01  -7.0739415e-02   4.4477412e-01  -1.3410105e+00   1.6394518e+00
   3.8690028e+01   6.3490159e+01   1.1730048e+00   3.4852011e-01   1.5990125e+00   6.3795762e-01   7.8135831e-02   9.5667140e-01   3.5672351e-01   5.6157072e-01   8.2701642e-01   1.3606070e-01  -1.4260411e-01  -1.6670574e-01   4.2513372e-01   7.8826112e-03  -4.3352362e-02  -3.7027701e-01   8.6011669e-01
   4.4068375e+01   7.2874282e+01   9.4857161e-01   3.8662595e-01   1.3098046e+00   5.2563316e-01   6.6341924e-02   1.2525152e+00   5.9003770e-01   1.0429393e+00   5.7778020e-01  -2.2668371e-02  -2.1398599e-02   2.1958601e-01  -3.3387863e-01   1.7309870e-02  -4.2753426e-01   3.0456747e-01   5.8477445e-01
   4.4244118e+01   6.8971283e+01   1.1688824e+00   4.0948215e-01   1.3653446e+00   5.7021963e-01   6.3387528e-02   1.0024453e+00   7.1335282e-01   5.9878739e-01   8.9267423e-01   7.8836282e-02   1.4828434e-01  -6.4788615e-01   2.9011917e-02  -1.0663358e-01   4.6862016e-01  -3.1879441e-01   1.8416906e-01
   4.2554539e+01   7.0968437e+01   1.2331585e+00   3.9604710e-01   1.8138143e+00   6.6793728e-01   8.0323946e-02   1.2529112e+00   9.5304169e-01   9.7221146e-01   6.9671913e-01   1.6347015e-01  -1.2537010e-01   6.7178617e-01  -1.3043321e-01   1.6602733e-01  -6.5635944e-01  -1.2430878e+00  -1.5722584e+00
   3.8296855e+01   6.1141640e+01   1.1207365e+00   3.9107719e-01   1.4430899e+00   6.9794904e-01   6.5411917e-02   1.0548174e+00   4.0180947e-01   9.1801621e-01   4.7259141e-01  -8.5282291e-03   8.8496599e-03   1.9663909e-01   4.4546275e-05  -1.0943757e-03  -4.7555848e-01  -2.9553791e-01  -3.0690838e-01
   4.6427231e+01   5.9206608e+01   8.9954101e-01   3.5114897e-01   1.3169712e+00   5.0796396e-01   7.3603953e-02   1.2392331e+00   7.9346171e-01   6.0258311e-01   8.5407649e-01   4.2277599e-02   4.2874401e-02   1.8197374e-01  -5.4277708e-01   6.6081673e-02  -6.7736338e-01  -6.8071035e-01   4.2807170e-01
   4.1829151e+01   6.3129681e+01   1.2067062e+00   4.3232493e-01   1.5701930e+00   5.9252650e-01   6.4220452e-02   1.4385182e+00   9.3580101e-01   6.5078114e-01   5.2356480e-01   3.3593063e-02  -1.0141868e-01   1.5473218e-01  -2.7361210e-01  -9.2211098e-02   3.5212342e-01  -7.3596787e-01   3.3573560e-01
   3.6189777e+01   7.4028673e+01   1.2203253e+00   3.6328164e-01   1.5785133e+00   6.2153254e-01   7.4262837e-02   1.2090686e+00   6.5462125e-01   7.5533028e-01   3.0317331e-01   7.2223764e-02   1.1727144e-01   2.7981436e-01   6.0664408e-01   2.2947235e-02   1.4915774e-02   5.8950709e-01   1.0599631e+00
   4.2224498e+01   7.1791578e+01   9.0386341e-01   4.3046906e-01   1.3084165e+00   6.2143066e-01   7.7328256e-02   1.5246824e+00   1.0199433e+00   5.6215383e-01   2.9013115e-01  -9.1295660e-02   8.7182411e-02  -2.3420604e-01  -4.4820229e-01  -6.5747670e-02   6.5748986e-01   1.7902120e-01   1.0984312e+00
   4.3189271e+01   7.7018867e+01   9.8663474e-01   3.4852431e-01   1.4354614e+00   6.9222877e-01   6.9868248e-02   1.0165445e+00   8.3584290e-01   8.4345152e-01   3.3193637e-01  -1.0962097e-01  -1.2080686e-02   6.1727678e-01  -2.4059035e-01   1.6817974e-01  -1.8608303e-01  -1.2680315e+00  -5.4241028e-01
   3.4994701e+01   6.0942460e+01   9.9723455e-01   4.3420041e-01   1.7460715e+00   5.0383882e-01   8.5480038e-02   1.4797077e+00   7.4924548e-01   9.0620393e-01   7.3983950e-01  -1.2477908e-01  -1.5242112e-01   2.0156440e-01  -5.9063318e-01  -8.1409564e-03   1.8820900e-01  -1.2175792e+00  -1.5823211e+00
   4.7272163e+01   7.3048508e+01   1.2432373e+00   4.6236367e-01   1.5915200e+00   5.0694738e-01   7.8395951e-02   1.0193809e+00   9.2042066e-01   1.0181664e+00   9.1816599e-01  -5.4455545e-02  -1.0386695e-03  -7.1605594e-02  -4.9009196e-01   2.5071834e-02   6.1899972e-01  -5.5869139e-01   4.2598313e-01
   4.7043951e+01   5.4622060e+01   1.1323637e+00   4.5916417e-01   1.5336677e+00   6.8882057e-01   7.6196879e-02   9.5542694e-01   6.0241670e-01   1.0441410e+00   5.6379951e-01  -1.3976435e-01  -8.7403206e-02   2.7936946e-01   7.2900596e-04  -2.3707776e-02  -4.8147898e-01   1.5539631e+00  -1.1619117e+00
   3.4154732e+01   6.3925137e+01   1.1863475e+00   4.1206080e-01   1.4918103e+00   5.7626196e-01   7.0332224e-02   1.1817842e+00   5.6773713e-01   5.1787901e-01   4.4834545e-01  -7.7922417e-03   1.3210859e-01   1.7690207e-01   3.2809233e-01  -1.1628707e-01  -4.3726888e-01  -9.9013867e-01  -1.6998009e+00
   4.2160800e+01   7.3743521e+01   9.9374708e-01   4.4905358e-01   1.3988931e+00   6.2249328e-01   6.2624057e-02   1.1737522e+00   6.2496191e-01   7.0514957e-01   2.8638045e-01   1.3677239e-01   3.7726365e-02  -3.8863286e-01   2.6459940e-01   4.9734929e-02   3.8247658e-02   1.2373298e+00  -6.2290046e-01
   3.5388864e+01   5.7811215e+01   9.2196617e-01   3.6589985e-01   1.7959116e+00   6.0691543e-01   8.5873746e-02   1.0400895e+00   8.4009410e-01   8.7598417e-01   3.4905114e-01  -1.7075395e-01  -1.4129618e-01   6.5676559e-01   2.8978811e-01   1.4492298e-01  -5.7641212e-01  -2.5294515e-01   5.2872274e-01
   3.7139135e+01   7.1199739e+01   9.6746306e-01   4.2869737e-01   1.6088158e+00   6.4604525e-01   7.3815844e-02   1.2782062e+00   9.8062645e-01   8.1715020e-01   6.9823297e-01  -1.2487172e-01  -1.3638083e-01   1.4293990e-01  -1.9770260e-01   8.7324613e-02   6.3569912e-01  -1.2730634e+00  -1.5102019e+00
   3.3928494e+01   5.9232289e+01   1.1376111e+00   4.4384647e-01   1.8072609e+00   5.7143051e-01   7.0846707e-02   1.0211570e+00   4.0894115e-01   6.1581656e-01   5.4392417e-01  -1.0485837e-01  -1.4769036e-01   1.5749361e-01  -3.6812598e-03  -7.8231002e-02  -2.8806813e-02  -2.1420027e-01   5.3637043e-01
   3.8687248e+01   6.1651217e+01   1.2696492e+00   4.5468412e-01   1.7222083e+00   5.5271848e-01   7.6577880e-02   1.3060422e+00   4.2777958e-01   9.3372201e-01   6.7978271e-01   1.7076646e-01   1.1270449e-02  -5.8141224e-01   3.8139039e-01   2.4332165e-02   2.2477159e-01   1.6689162e+00   1.5033240e+00
   3.4751718e+01   6.8468614e+01   1.2417736e+00   3.8774109e-01   1.3257041e+00   6.0970238e-01   6.9642705e-02   1.1879731e+00   1.0087543e+00   3.5819578e-01   5.5154655e-01  -1.3804639e-01  -1.1937266e-02  -6.0734024e-01  -4.9364713e-01  -1.3316504e-01   5.0692546e-01   3.7927859e-01   4.3980689e-01
   4.3997845e+01   6.9922263e+01   1.0942480e+00   4.3171502e-01   1.5583783e+00   6.8092523e-01   7.5992116e-02   1.0489242e+00   6.8736763e-01   4.6084076e-01   7.3872881e-01   5.4185225e-02  -1.5663562e-01  -3.5223213e-01   6.5589989e-01  -5.0000252e-02   6.0331445e-01  -4.8432936e-01   6.1741035e-01
   4.1866334e+01   6.0465578e+01   1.2581725e+00   4.4087948e-01   1.2856239e+00   5.1768293e-01   8.2245096e-02   1.2597956e+00   3.8445604e-01   3.9656550e-01   7.1420414e-01  -2.2401907e-02   3.1705274e-02   6.8357093e-01  -1.8712356e-01   6.2991920e-02  -2.4548544e-01  -1.3237440e+00  -1.2044410e+00
   4.1367821e+01   6.5083302e+01   1.1040609e+00   3.9109692e-01   1.3662874e+00   5.9601587e-01   7.2761845e-02   1.1125219e+00   5.4766830e-01   9.7699128e-01   3.7928527e-01  -6.5590629e-02  -1.1091975e-01  -3.8914764e-01  -4.2049438e-01   8.5393453e-02   5.4157373e-01  -1.5041720e+00   2.8601411e-02
   4.4824950e+01   5.5810757e+01   9.5969352e-01   3.6467807e-01   1.7811235e+00   5.0752505e-01   6.3538348e-02   1.2853443e+00   5.0345394e-01   6.7111962e-01   5.7610998e-01  -1.2738073e-01  -1.4432924e-01  -6.1068447e-01  -4.1215477e-01   1.1880085e-01   6.5454881e-02  -3.0970908e-01   1.3700561e+00
   4.1457266e+01   6.0555179e+01   1.2271235e+00   3.4800938e-01   1.7519684e+00   6.3395016e-01   7.7542147e-02   1.2581032e+00   5.4983401e-01   6.9992265e-01   7.0791944e-01   7.4890404e-02   8.9138941e-02   1.7787895e-01   6.8858447e-01  -8.3438102e-02  -4.5981157e-01   1.5404276e+00  -1.0214349e-01
   4.4124159e+01   6.0515625e+01   1.1495695e+00   4.5771838e-01   1.7898150e+00   6.4937147e-01   6.4345802e-02   8.6670603e-01   4.8763826e-01   4.2306534e-01   4.8421220e-01   5.9023163e-02   9.9208860e-02   3.5049277e-01   2.9223956e-01  -1.2813615e-01   1.8449625e-01  -8.9179952e-01   1.4598463e+00
   4.2507858e+01   7.2554112e+01   1.2094156e+00   4.1607454e-01   1.6555659e+00   5.7353179e-01   6.4433937e-02   1.4086050e+00   6.5916216e-01   8.3859163e-01   6.5296283e-01   1.0631931e-01  -2.5335633e-02   3.6831433e-01   5.9739147e-01   1.4698504e-01  -3.2693395e-01  -1.5127124e+00  -9.1490544e-01
   3.5692950e+01   6.8460886e+01   9.2239941e-01   3.7428566e-01   1.5776780e+00   6.6518384e-01   7.3721518e-02   1.3371101e+00   1.0440207e+00   6.3608620e-01   5.1794500e-01  -1.5498711e-01  -1.5045987e-01  -7.7988044e-02  -4.1245003e-01  -1.4247534e-01   3.5918873e-01  -1.3384130e+00  -3.2601341e-01
   4.6157322e+01   6.9021377e+01   9.8274044e-01   4.0027296e-01   1.2825904e+00   5.8583462e-01   8.0485915e-02   1.2980956e+00   4.5498733e-01   8.5700037e-01   4.3430649e-01  -5.7289001e-02  -9.5082033e-02   2.2785451e-01   4.3059776e-01   4.1605247e-03  -4.4486245e-01   7.8613847e-02  -1.4802659e+00
   4.1466462e+01   5.8671838e+01   1.1150923e+00   3.6146819e-01   1.3565664e+00   6.8819532e-01   6.2777761e-02   1.2559980e+00   9.2843016e-01   8.0684367e-01   2.9839120e-01   9.9988955e-02  -9.3666623e-02   4.0201825e-01  -4.0540688e-01  -8.0405313e-02   5.7310986e-01  -1.6142231e+00  -1.3738382e+00
   3.7237023e+01   5.4639347e+01   1.1888108e+00   4.0778867e-01   1.7670473e+00   6.1433945e-01   6.9039854e-02   1.3090517e+00   9.9334655e-01   3.9964592e-01   8.8486687e-01   5.9008511e-02  -1.4853365e-01   4.4623737e-01  -5.2600417e-01   1.4118520e-01   2.5933540e-01  -1.2650132e+00   1.1493669e+00
   3.4319325e+01   7.6507975e+01   1.0019804e+00   4.6064392e-01   1.6621408e+00   6.4084760e-01   8.2440466e-02   1.1321814e+00   9.9775102e-01   6.8824677e-01   9.2512792e-01   2.5052218e-02  -1.3715090e-02   5.8238261e-01   3.2800692e-02  -7.1086076e-02  -6.2032935e-01  -1.5666577e+00   1.7037557e+00
   4.0175122e+01   7.3530587e+01   9.5765302e-01   3.7802744e-01   1.3808317e+00   6.5739151e-01   8.5399216e-02   1.3622451e+00   5.0583195e-01   9.2413135e-01   2.8805109e-01  -1.6038727e-01   7.3308088e-02  -3.4439152e-01   6.3940343e-01  -8.2491713e-02  -9.4254912e-02   1.2199032e+00  -1.0184725e+00
   4.5159647e+01   6.0558649e+01   9.5205401e-01   4.8316013e-01   1.4284247e+00   5.9686571e-01   7.2288367e-02   1.5054567e+00   4.0849438e-01   5.4293072e-01   2.6719577e-01  -1.2556376e-01  -3.9505711e-03   3.6301936e-01   3.2804288e-01  -8.7743705e-02   5.7418239e-01   8.7620603e-01   1.0475085e+00
   4.4057624e+01   7.7363406e+01   1.1228377e+00   3.5527393e-01   1.3519171e+00   5.0612780e-01   8.4642928e-02   1.0954133e+00   5.2743824e-01   9.1319147e-01   7.5697487e-01   9.2467484e-02  -3.6416049e-02  -2.9945678e-01   3.8851944e-01   1.1837483e-01  -4.7694224e-01   2.1052351e-01  -1.3893983e+00
   4.4584986e+01   7.6538470e+01   1.0547747e+00   4.0479866e-01   1.6236679e+00   6.8421976e-01   8.2966590e-02   9.7808690e-01   5.6238593e-01   5.8852397e-01   6.1491971e-01  -5.4918263e-02   6.3761221e-02  -1.5292996e-01  -2.4527653e-01  -1.2527095e-01   2.3046897e-01  -1.5143213e+00  -3.2021213e-01
   3.4466846e+01   5.7918046e+01   1.1110281e+00   3.7338783e-01   1.6932774e+00   6.2295721e-01   8.0496073e-02   1.1384072e+00   4.9825558e-01   1.0156946e+00   4.6206360e-01  -1.5926698e-01  -1.9254795e-02   6.0581243e-01   5.1529302e-01   5.5781021e-02  -5.7017336e-01  -6.5603959e-01  -1.2220856e+00
   4.0220817e+01   6.1165901e+01   1.0089164e+00   3.8346396e-01   1.3562105e+00   6.4120622e-01   6.8489897e-02   1.3280028e+00   5.0347134e-01   9.6334937e-01   5.2292840e-01   9.6318117e-03  -2.6703308e-02   2.6083125e-01  -2.8744415e-01  -6.8856696e-02   7.3448760e-02  -1.0229331e+00   2.0103615e-01
   3.8328710e+01   6.0387724e+01   1.1780623e+00   4.8785364e-01   1.6335337e+00   5.0489441e-01   8.4997563e-02   1.2371684e+00   3.9219171e-01   4.2496260e-01   5.2837773e-01   1.2104904e-01   9.7913407e-03  -5.0806323e-02  -5.4147893e-01   9.8463974e-02   2.9669022e-01  -1.2670871e+00  -6.2603844e-01
   3.4345756e+01   6.2320606e+01   1.0669029e+00   3.6390387e-01   1.5506851e+00   7.0508339e-01   7.1644867e-02   1.3774884e+00   9.1431220e-01   9.1203288e-01   6.0402208e-01   1.2258818e-01   5.7634630e-02   3.4681915e-01  -6.6261880e-01   1.1593145e-01   6.7667307e-02   3.8086346e-01   1.6604262e+00
   4.2141218e+01   7.2744609e+01   1.0900459e+00   3.6436162e-01   1.8127342e+00   5.1674602e-01   6.1317390e-02   1.1251737e+00   6.9365010e-01   6.9902531e-01   3.8540011e-01   1.4938971e-01   9.8691514e-02   1.4664063e-01   6.5125009e-01   7.9871746e-02  -2.1558889e-01  -6.6514597e-01  -6.0768039e-01
   4.3185578e+01   7.3109349e+01   1.1569441e+00   4.7852494e-01   1.7852385e+00   6.3419468e-01   7.3136046e-02   1.0161160e+00   4.0204279e-01   1.0349651e+00   4.0611008e-01  -1.2288387e-01   4.8256666e-02  -1.0251236e-01  -3.4698714e-01   9.2858929e-02  -5.0727167e-01   4.8205033e-01  -1.3763834e+00
   4.3903330e+01   6.6558098e+01   1.0206116e+00   4.1206050e-01   1.3605317e+00   6.6692358e-01   7.0770348e-02   9.8612406e-01   8.1798756e-01   8.2519323e-01   2.6582712e-01  -1.5449206e-01  -5.6843467e-02  -2.6191336e-01   3.6713110e-01   4.2726558e-02   1.5068348e-01  -1.5817565e+00   4.9732409e-01
   3.8053250e+01   5.5430739e+01   1.0828996e+00   4.5708854e-01   1.5195121e+00   5.8645278e-01   6.6446176e-02   1.1319665e+00   8.8317440e-01   9.5022699e-01   8.1074034e-01   5.0355098e-02  -1.5536630e-01   6.6266551e-01   4.8896929e-01   1.1684385e-01   7.4451933e-02   1.2727789e+00  -1.9220378e-02
   4.1592211e+01   6.0984387e+01   9.7466900e-01   4.4181248e-01   1.7687761e+00   6.4007133e-01   6.9021699e-02   1.2277137e+00   6.5183157e-01   7.5989330e-01   7.0744070e-01   5.7089587e-02   3.2247535e-02   5.1367756e-01   7.4422092e-02   9.8652472e-03   4.7046398e-01  -1.0954226e+00   4.0516575e-01
   3.4107402e+01   6.7028302e+01   1.2545211e+00   3.5301165e-01   1.4975325e+00   6.8061097e-01   6.2862662e-02   1.2882217e+00   5.1430554e-01   9.6598975e-01   3.3554471e-01  -7.6329528e-02   1.4461143e-01  -2.9575083e-02  -6.3572816e-01   4.9192664e-02  -5.7803656e-01  -1.2909857e+00   5.0740669e-01
   4.4970788e+01   7.4084815e+01   1.0650836e+00   3.7908652e-01   1.7197297e+00   6.0483376e-01   7.6169709e-02   1.4605788e+00   4.6523358e-01   5.5822716e-01   7.9394187e-01   1.0680644e-01   1.2633484e-01  -2.0296225e-01   2.4838537e-02   1.4852984e-01  -1.0933605e-02   2.3532062e-01  -1.3023481e+00
   4.5667146e+01   5.4951141e+01   9.9804572e-01   4.5689154e-01   1.5853094e+00   6.0731571e-01   7.1604315e-02   1.3869729e+00   5.5337500e-01   6.0299118e-01   9.4455431e-01   1.3684882e-01   7.6621979e-02  -2.6405246e-01   1.4763036e-01  -8.7946952e-02   6.5049636e-01   1.4148551e+00  -1.4007150e+00
   4.1764767e+01   7.6196830e+01   1.1752760e+00   4.0217036e-01   1.6536869e+00   5.3790967e-01   8.4870793e-02   1.2025617e+00   4.8200167e-01   9.9671855e-01   4.6399324e-01   8.8220276e-02   2.0952973e-02  -1.5829677e-01   2.8509613e-01   2.9696327e-02   6.1535156e-01  -9.3905495e-01  -5.6380719e-01
   3.7748156e+01   7.5526707e+01   9.9167976e-01   4.6229730e-01   1.4650447e+00   5.6828615e-01   7.1553965e-02   8.8717563e-01   6.4481911e-01   4.3726910e-01   8.4118114e-01  -1.6522931e-01  -8.0205930e-02  -2.3553949e-01  -8.2368642e-02  -1.3565026e-01  -2.8572336e-01   7.9983750e-01  -1.3899218e+00
   3.8543632e+01   6.4091851e+01   1.2413940e+00   3.9264877e-01   1.7047577e+00   7.0535603e-01   8.2533746e-02   8.5937312e-01   8.5966498e-01   5.9544455e-01   6.2764481e-01  -7.1872469e-02   9.2498158e-02   2.1866339e-01   1.0687041e-01  -1.3606232e-01  -1.6025721e-01   8.0265737e-01  -1.3482926e-01
   4.1234105e+01   6.8039475e+01   1.2324345e+00   3.7915785e-01   1.3203712e+00   5.4668077e-01   6.1892257e-02   9.3439929e-01   3.7068064e-01   8.7445114e-01   4.9816780e-01  -1.6861177e-02   1.0290249e-01  -1.4473498e-03   3.4488681e-01  -1.5094335e-01  -1.2878893e-01  -8.3377166e-01  -1.1146079e+00
   3.8829591e+01   7.0787563e+01   1.2539022e+00   3.6838096e-01   1.4638565e+00   5.2460234e-01   6.2718039e-02   1.0519892e+00   7.2074947e-01   5.6451600e-01   7.1011617e-01  -1.4399369e-01   1.1138754e-01   6.0661758e-01  -5.0982961e-01   1.4581965e-01  -1.8218922e-01  -1.5979355e+00  -1.6943203e+00
   4.3617262e+01   7.0045531e+01   9.5600941e-01   4.2943715e-01   1.4409644e+00   5.5855677e-01   6.1129964e-02   1.1770750e+00   5.5797331e-01   3.9371167e-01   6.1724506e-01   1.0277696e-01   3.1716105e-02  -3.8868861e-01  -5.5102513e-01   7.9670671e-02   3.6285489e-01  -1.5898903e+00   8.2571433e-01
   4.4107819e+01   7.6444445e+01   1.1705112e+00   3.5868653e-01   1.4148282e+00   5.0026416e-01   6.6672326e-02   9.9354493e-01   4.9072785e-01   4.1807690e-01   4.7578976e-01   1.4825783e-01   3.6313498e-02  -3.9676869e-01  -3.8087806e-01  -2.8235519e-02   5.8538770e-01  -1.1811932e-01  -1.7461165e-01
   3.8716476e+01   5.7015123e+01   1.0753345e+00   4.6740043e-01   1.6439875e+00   5.9209561e-01   8.2389700e-02   1.4570006e+00   4.5725311e-01   4.0480997e-01   9.3083172e-01  -1.5951678e-01   8.3299711e-02   5.9237357e-01   6.6543185e-01   2.2833925e-03   4.6686510e-01  -1.0645160e+00   1.3403472e+00
   4.4799522e+01   6.7261828e+01   1.1267255e+00   4.8325458e-01   1.7161992e+00   5.1648257e-01   6.6170073e-02   1.0771062e+00   8.4377704e-01   7.3702884e-01   5.1262494e-01   2.6271724e-02  -2.7678248e-02  -3.8372267e-01   1.9740004e-01   2.3673652e-03  -3.0878829e-01   3.2014843e-01   4.8632932e-01
   4.1008616e+01   5.9920368e+01   1.1049008e+00   3.7435583e-01   1.5537757e+00   6.7068832e-01   6.9688981e-02   1.1709165e+00   6.9625366e-01   6.9308031e-01   4.6617289e-01   7.5719786e-02   1.4776511e-02   1.7082892e-02   2.8753166e-01   9.5042554e-02   1.8346532e-01  -4.7003443e-01  -3.7957846e-02
   4.0063174e+01   5.4886299e+01   1.1144806e+00   4.6405809e-01   1.3050985e+00   6.6647293e-01   6.6154867e-02   1.2570898e+00   9.0848375e-01   6.7078796e-01   3.2739974e-01  -2.0962662e-02   1.4843433e-01   1.1254000e-01   5.9907385e-01   9.5501479e-02  -3.6983745e-01  -1.2585328e+00   1.2050916e+00
   3.6190731e+01   7.4154417e+01   9.5855992e-01   4.7225853e-01   1.4087179e+00   7.0188633e-01   7.2845260e-02   1.5427407e+00   6.7309702e-01   9.4838604e-01   7.6264476e-01   1.3958145e-02   1.6686969e-01  -5.4093714e-01   1.1210627e-03   2.4810580e-02   3.1948231e-01  -1.6263541e+00   7.0272533e-01
   4.6765754e+01   6.8083193e+01   1.0958434e+00   4.3930344e-01   1.3276876e+00   6.3240459e-01   6.8335865e-02   1.2603169e+00   4.0429257e-01   8.3000388e-01   8.7403502e-01   1.7124192e-01   6.0362046e-03  -5.5910160e-01   3.2413754e-01   1.1665057e-02   2.3654308e-01  -1.2114957e+00  -1.2141235e-01
   3.5665139e+01   7.4666585e+01   1.2100880e+00   3.8690646e-01   1.7798305e+00   6.2285421e-01   7.2785574e-02   1.1926219e+00   5.5364576e-01   9.1627073e-01   8.1948247e-01  -1.1759634e-01   1.0323855e-01   4.4162745e-01  -6.7413403e-01  -1.2559531e-01   5.7837047e-01   6.3250624e-01   6.7016771e-01
   3.8600219e+01   6.6174810e+01   1.0024383e+00   4.5466649e-01   1.4079519e+00   5.1341676e-01   6.3559102e-02   1.3182424e+00   3.6263171e-01   8.2674439e-01   4.7795149e-01  -7.3926043e-02   1.6635660e-01   3.8246789e-01  -1.7132805e-01  -1.3890618e-01  -4.3385407e-01  -1.0721760e+00  -1.1369470e+00
   4.1212043e+01   5.8213111e+01   1.0004165e+00   3.8357318e-01   1.7592965e+00   6.0108425e-01   6.6403423e-02   1.3539403e+00   5.1692010e-01   5.4087516e-01   2.9787004e-01   1.5052919e-01   2.3754583e-02  -5.3745559e-01  -6.5649798e-01   5.2427140e-02   3.0277969e-01  -1.1865599e+00  -1.3220331e+00
   3.6925721e+01   6.2402953e+01   1.2631464e+00   4.8709437e-01   1.7879703e+00   5.6799961e-01   8.1063072e-02   1.5461231e+00   5.4469377e-01   9.3215863e-01   6.7042354e-01   6.6846352e-02   2.0949470e-03  -5.5126141e-01   1.6448684e-01  -5.4647233e-02  -3.9006959e-01   9.9130832e-01  -9.3012491e-02
   4.5924160e+01   6.4008533e+01   9.4904194e-01   3.6372611e-01   1.5859847e+00   5.9997448e-01   6.7527974e-02   1.0444229e+00   7.9556967e-01   6.0492766e-01   3.3292706e-01  -9.6168026e-02  -1.8899276e-02  -4.3211940e-01   2.8745827e-01   5.2181032e-02  -6.1523823e-02   3.3008135e-01  -1.7268338e+00
   3.6209366e+01   7.0836870e+01   1.2111822e+00   4.4209600e-01   1.2983629e+00   6.1440475e-01   6.3377900e-02   9.4848218e-01   6.7880542e-01   9.7489343e-01   7.8465302e-01  -1.5518350e-01  -8.4587433e-02  -2.2251332e-01   6.6810200e-01   1.5503293e-01  -1.7244129e-01  -1.1694434e+00   6.9107769e-01
   4.2160445e+01   6.8453882e+01   9.7310067e-01   3.9602586e-01   1.3599270e+00   5.6853129e-01   8.2884589e-02   1.3040241e+00   5.5221224e-01   5.2383416e-01   3.9760924e-01  -1.7186428e-01  -3.2664773e-02  -3.0700143e-01   5.2872755e-01  -8.8478717e-02  -6.2035213e-01  -1.2933103e+00  -9.6220443e-01
   4.6035201e+01   7.3487801e+01   1.0603040e+00   3.7071460e-01   1.7901391e+00   6.8296443e-01   8.5012565e-02   1.1119222e+00   5.3031165e-01   7.1101754e-01   8.8049850e-01   6.5444832e-02  -7.1399691e-02  -2.9776463e-01  -6.0413585e-01  -3.2920234e-02  -2.0274892e-01   1.2680017e+00   1.8344664e-01
   3.4006396e+01   7.6130153e+01   1.1912905e+00   4.4670555e-01   1.4462855e+00   7.0525355e-01   7.9233065e-02   9.4696996e-01   6.9443570e-01   9.1630099e-01   8.7936663e-01  -1.3552921e-01   3.7338159e-02   2.6382185e-01   4.7331365e-01  -2.9499317e-02  -5.6367120e-01   8.9484702e-01  -7.3109111e-01
   3.8431486e+01   5.8520094e+01   9.5205280e-01   3.7660651e-01   1.6543027e+00   5.9175963e-01   8.2570151e-02   1.1199269e+00   5.9684729e-01   3.7218465e-01   9.2192036e-01  -1.4602144e-01   8.6234521e-02   1.1734752e-01  -5.4380823e-01  -5.1448423e-03   6.5429168e-01   1.3314249e+00   5.2905717e-03
   4.4700019e+01   5.8257231e+01   1.0723597e+00   4.3296976e-01   1.4252026e+00   6.7183320e-01   6.6326761e-02   9.3191572e-01   9.0637437e-01   8.8705391e-01   8.5798333e-01   7.5690639e-02  -9.9638224e-02  -3.5891331e-01   2.6780138e-01   6.1675225e-02  -4.4046172e-01  -1.2411931e+00   1.5292909e+00
   4.3393885e+01   7.1287977e+01   1.0497973e+00   3.6938357e-01   1.4604618e+00   6.3327845e-01   8.5335647e-02   1.3520999e+00   6.3367273e-01   3.5471998e-01   5.6721827e-01   1.0756119e-01   2.0807738e-02   3.1977203e-01  -1.5011630e-01  -7.4767306e-02   5.8596592e-02   1.6776480e+00   1.3578573e-01
   3.7285614e+01   5.5867099e+01   1.2434049e+00   4.3594668e-01   1.5837039e+00   5.5180346e-01   6.8701891e-02   1.2699318e+00   6.7992467e-01   5.9971299e-01   6.6944280e-01  -1.2287890e-02  -1.9372383e-02   5.3753277e-01   2.0577352e-01  -1.1031099e-01  -6.7899298e-01   5.8967613e-01  -1.5847708e+00
   4.1241901e+01   7.7323608e+01   1.0441529e+00   4.2418091e-01   1.4609761e+00   6.4114855e-01   7.4098790e-02   1.5343185e+00   9.9740276e-01   7.1120520e-01   3.3514315e-01   1.0728556e-01  -1.2487663e-01  -4.5772792e-01   6.7829666e-01  -6.1154460e-02   1.8318565e-01  -1.1431400e+00  -8.1392518e-01
   4.2882336e+01   7.4597120e+01   1.0824113e+00   3.5035174e-01   1.4344590e+00   5.6969039e-01   6.4053941e-02   8.8475105e-01   5.1871288e-01   7.3436876e-01   8.1713572e-01   1.1269872e-01  -9.3572003e-02   2.2380117e-01   6.5737334e-01   1.0554763e-01   3.0787762e-01   1.3122534e+00   2.6325728e-01
   3.5243131e+01   6.3544656e+01   9.8242335e-01   3.5185406e-01   1.3663457e+00   5.9434180e-01   7.2078314e-02   1.0319931e+00   6.0527171e-01   4.9293202e-01   9.1731252e-01  -8.2538226e-02   1.2951398e-01   4.1938858e-01   5.3722715e-01   3.0782900e-02  -1.4940231e-01   7.2655051e-02   8.3491997e-01
   4.3600758e+01   5.7278473e+01   9.7586892e-01   3.9540800e-01   1.5828755e+00   6.5377644e-01   6.8085297e-02   1.4856123e+00   7.7686535e-01   9.4876230e-01   8.3148816e-01  -1.1321299e-01   1.5619061e-01  -1.9607734e-01  -4.2113025e-01   3.2973664e-02   3.1764703e-01   3.5360338e-01   3.6008363e-01
   4.1954440e+01   7.5197786e+01   1.0700502e+00   4.7194147e-01   1.4218329e+00   5.7591747e-01   8.0946783e-02   9.5915683e-01   8.3923716e-01   1.0114508e+00   4.6418917e-01  -1.5669363e-01  -5.1422955e-02   5.1635563e-01  -8.3980657e-02   1.5638178e-01   4.2857582e-01   7.7790603e-01   1.0945011e-01
   4.3480922e+01   7.3019904e+01   1.1945084e+00   4.7798957e-01   1.8107428e+00   6.6232236e-01   7.8199435e-02   1.0665058e+00   8.3387411e-01   6.9717873e-01   6.2484538e-01  -7.0344484e-02   1.5048283e-01  -4.3886427e-01   3.4780408e-01   1.9396749e-02  -6.8874511e-01  -1.3937919e+00  -4.4482613e-01
   4.4279801e+01   6.3528729e+01   9.4377645e-01   4.4398894e-01   1.3957993e+00   6.6789072e-01   6.2174170e-02   9.5062389e-01   8.4157677e-01   3.9821556e-01   6.2530723e-01   8.5562335e-02  -1.5859778e-01  -3.2688391e-01   2.9346511e-01  -1.5740151e-02  -2.3913120e-02  -1.4846810e+00   1.5679677e+00
   4.1747171e+01   6.4548035e+01   1.1606956e+00   4.7178605e-01   1.3147488e+00   5.2329005e-01   7.9190423e-02   1.2006729e+00   9.9642235e-01   7.4927188e-01   3.5076126e-01   1.2237897e-01  -9.9152682e-03   3.6574225e-01  -3.2359283e-01  -9.9990870e-02   1.3943360e-01  -7.7414532e-01  -8.9176425e-01
   3.9121367e+01   6.8178701e+01   8.9777414e-01   3.7890516e-01   1.6582319e+00   6.5427553e-01   6.2253746e-02   1.3533577e+00   5.9207160e-01   4.7355452e-01   9.4482628e-01   6.5062952e-02   9.7845082e-02  -4.7252119e-02  -4.7335766e-01  -9.3508475e-03   2.0364045e-01  -5.5668111e-01  -9.2686569e-02
   3.7448780e+01   5.6274163e+01   1.1945193e+00   3.5957814e-01   1.6145243e+00   5.1892164e-01   7.0861103e-02   9.3826172e-01   3.8828912e-01   7.8351957e-01   5.0124914e-01  -1.0305572e-01   6.7871448e-02   5.9344153e-01  -4.4832535e-01  -1.3205516e-02  -6.5171420e-01   9.4347578e-01   1.0275932e+00
   4.4246418e+01   7.5067950e+01   9.3274627e-01   4.1026422e-01   1.7430355e+00   6.7613123e-01   8.4874970e-02   1.4341736e+00   9.0924803e-01   7.8420668e-01   3.6460601e-01  -1.3912882e-01   4.3152566e-02   1.5487707e-01   4.1830352e-01   3.4060130e-02  -1.9704081e-01   7.3149572e-01  -1.8832853e-01
   4.6814281e+01   5.9807949e+01   1.1201443e+00   3.7920707e-01   1.3722790e+00   6.0782267e-01   6.6477668e-02   1.1187878e+00   4.1725295e-01   5.6345700e-01   8.9169744e-01   9.1370188e-02   4.3032678e-04  -2.0861343e-01  -2.2369196e-01  -3.5275950e-02   5.5477508e-01   2.2494557e-01   5.2978533e-01
   4.1833916e+01   6.4165163e+01   1.0963546e+00   4.3041450e-01   1.4951710e+00   6.3346311e-01   7.7621518e-02   1.5393918e+00   6.8192525e-01   7.4786322e-01   2.9065959e-01   2.1373550e-02   3.4080106e-02   2.2789760e-01  -4.5473578e-01   2.0659452e-02  -3.7574213e-01   7.4805980e-01  -5.0430194e-01
   4.7272683e+01   5.6160517e+01   1.0407148e+00   4.0469786e-01   1.4054827e+00   5.6849387e-01   7.1391495e-02   1.4556228e+00   9.1695098e-01   6.4100244e-01   4.9466776e-01   1.6352380e-01   1.6494686e-02  -4.2003243e-02  -6.4577792e-01  -5.0290864e-02  -3.0417483e-02   3.9367118e-01   1.3273711e+00
   4.0216411e+01   7.0279853e+01   1.0205420e+00   4.7130737e-01   1.4470603e+00   6.3540975e-01   6.9880818e-02   1.3395806e+00   8.2683230e-01   7.0039615e-01   8.4873047e-01  -2.5111029e-02   1.1364464e-01   4.7614843e-01   1.1809876e-01   3.2804428e-02  -5.4120489e-01  -1.5520227e+00   1.2817930e+00
   4.8067891e+01   6.9965988e+01   1.0815208e+00   3.9334396e-01   1.6368510e+00   5.0076959e-01   7.0386380e-02   1.0901521e+00   4.4743976e-01   8.6979745e-01   3.7263833e-01  -4.4454539e-02  -5.5001254e-03  -6.5676771e-01   5.3240800e-01   4.4025904e-02   1.6216647e-01  -1.6624629e+00  -1.1758687e+00
   4.7230818e+01   5.5804402e+01   1.1512088e+00   3.8429104e-01   1.3227897e+00   5.5949966e-01   6.5215939e-02   9.1094673e-01   1.0449792e+00   4.1879363e-01   8.1010201e-01   9.1097303e-02   1.1042219e-01  -3.8960950e-01  -6.6449242e-01  -9.9315235e-02   3.2152656e-01  -1.7007078e+00   9.3807048e-01
   3.9379543e+01   7.2652109e+01   1.0606498e+00   4.4399116e-01   1.8165618e+00   6.3314285e-01   8.3687807e-02   8.7560413e-01   1.0429343e+00   7.3936134e-01   5.5325736e-01  -1.5363665e-01   5.8614024e-02  -3.8126718e-01  -4.5727193e-04   1.1549785e-01   2.9966531e-01   6.5969439e-01   3.4363039e-01
   4.3524168e+01   7.6602338e+01   9.5635469e-01   4.3124644e-01   1.3006328e+00   5.8715683e-01   6.5666050e-02   9.9641197e-01   4.9110699e-01   5.2439874e-01   6.8900961e-01   7.6400681e-02  -1.9557290e-02   5.4798531e-01  -6.5037242e-01  -1.1450523e-01  -1.4044744e-01   1.5484852e+00   1.6201736e+00
   3.5565129e+01   7.5063484e+01   1.1937114e+00   3.8694004e-01   1.6381840e+00   6.2007663e-01   8.3636386e-02   1.3487622e+00   7.1047630e-01   1.0111845e+00   9.4005803e-01  -8.5602687e-02   8.8483564e-03  -4.5327495e-01  -6.6847344e-01   1.2612286e-01   5.6515727e-01   1.0271548e+00   3.7556205e-01
   4.5847236e+01   7.2537108e+01   1.0130907e+00   3.9083594e-01   1.4141658e+00   5.3488563e-01   8.0242948e-02   1.1097057e+00   9.0233073e-01   6.3041810e-01   6.5218580e-01  -1.3783101e-01   1.5700601e-01   3.1280074e-01  -2.5333042e-01   4.6620118e-02   2.8336036e-01   1.2849797e+00  -5.9407469e-01
   4.6074541e+01   6.7974178e+01   1.1837026e+00   3.4935925e-01   1.3612735e+00   5.6881057e-01   7.7854004e-02   1.4430110e+00   4.2936172e-01   5.3870650e-01   7.1878141e-01   7.4082364e-02   7.2632934e-02   5.0365230e-01   3.1419432e-01  -2.4650544e-02  -4.8803290e-01  -1.1295398e+00  -1.6446246e-01
   4.1057001e+01   6.3775576e+01   1.2368120e+00   4.0922831e-01   1.7071542e+00   6.5141246e-01   8.4463454e-02   1.0031742e+00   7.6012038e-01   1.0135896e+00   3.9842277e-01   8.1960251e-02  -3.6318487e-02   1.5817487e-02   6.5202571e-01  -1.0253464e-01  -6.0316476e-01  -1.5252998e+00  -9.9278066e-01
   4.5125947e+01   6.7933112e+01   9.3067194e-01   4.6603132e-01   1.6381162e+00   5.7441670e-01   7.4559072e-02   1.5367375e+00   4.9016870e-01   3.6365367e-01   7.1941967e-01   5.8370998e-02  -7.3116837e-02   8.2422892e-02   1.1633469e-01   1.2043644e-01  -4.3037507e-01   1.5554341e-01   1.2685157e+00
   3.4093311e+01   5.7959961e+01   1.1857482e+00   4.2157079e-01   1.4401427e+00   6.8301577e-01   7.3682253e-02   1.4065715e+00   9.1918433e-01   1.0425307e+00   4.7434348e-01   5.6602106e-02  -1.3503278e-01   4.7651892e-01   1.7054964e-01  -1.3229988e-01   5.3424149e-01   5.2795225e-01   1.3592687e+00
   4.6534573e+01   7.5578380e+01   1.1296988e+00   3.9585933e-01   1.3581779e+00   6.1105073e-01   7.3132274e-02   1.3015553e+00   5.0246060e-01   8.8824967e-01   8.4620923e-01  -1.0590787e-01   1.1472509e-02   4.8833041e-02  -3.7361870e-01   1.4596213e-01  -3.3925928e-01  -8.7357957e-01  -1.6739156e+00
   3.6481293e+01   7.5030122e+01   1.1746175e+00   3.5079912e-01   1.4930677e+00   6.6844048e-01   7.5560915e-02   1.0730262e+00   6.4242268e-01   5.8608327e-01   4.9552063e-01  -1.4778792e-01   4.9709255e-02  -3.2004116e-01   6.9242070e-01  -4.6529224e-02   9.5535370e-02  -3.0148868e-01   8.1758145e-01
   3.6652126e+01   7.6746400e+01   9.0614145e-01   4.8225668e-01   1.4782776e+00   5.6424986e-01   6.9212032e-02   1.2404517e+00   4.2142975e-01   6.3001448e-01   5.3394208e-01   4.2973448e-02   7.7693240e-02   2.7909771e-01  -9.1688856e-02  -3.6485299e-02   6.0083725e-01  -5.3676150e-01   1.2652665e+00
   3.9841451e+01   6.3621105e+01   1.1574214e+00   4.7743346e-01   1.3674416e+00   5.5921790e-01   6.5144072e-02   1.0171770e+00   6.2619383e-01   6.6651277e-01   2.9787316e-01  -8.6325133e-03  -1.3334790e-01   5.8670433e-01   1.8999632e-01  -8.8309045e-02  -6.2401766e-01  -6.4863098e-01  -1.4577592e+00
   3.6101756e+01   7.4839810e+01   1.1134793e+00   4.4738671e-01   1.2969081e+00   5.3817541e-01   7.4706952e-02   1.4769946e+00   5.6522047e-01   9.8256141e-01   8.5246286e-01   1.3732854e-01   1.6336180e-01   5.8054041e-01  -5.2723410e-01   8.5580594e-02   6.2066889e-01  -1.1089974e+00   1.4760626e+00
   4.5425618e+01   6.8421222e+01   1.0313054e+00   3.4782715e-01   1.6960583e+00   6.3766070e-01   7.0236985e-02   1.5386095e+00   9.0217713e-01   9.4857036e-01   2.9875090e-01  -1.4791085e-01   1.5448841e-01  -4.7250130e-01   2.8180995e-01  -4.6088567e-02   4.7224397e-01  -5.6001023e-01   2.9567069e-01
   3.6505109e+01   5.5428611e+01   1.1985746e+00   3.4497492e-01   1.8001646e+00   5.3723922e-01   6.9536266e-02   1.0904356e+00   5.6831284e-01   5.3836542e-01   3.2527641e-01  -1.2629233e-01   2.2166296e-02   3.7287533e-01  -9.4443740e-02  -7.5461564e-03   3.1042115e-01  -1.6139046e+00   1.0923216e+00
   3.8680416e+01   6.5837479e+01   9.6485109e-01   4.2354958e-01   1.3670069e+00   5.7145182e-01   7.5148915e-02   1.4193944e+00   7.1257650e-01   8.0508355e-01   2.8466842e-01   1.3226369e-01   1.7118235e-01   3.2822358e-01   4.6777839e-01   2.3764595e-02  -6.1992881e-01   4.7757152e-01   6.1874231e-01
   3.5809140e+01   7.6389950e+01   1.2382821e+00   4.2163897e-01   1.5934115e+00   6.1740048e-01   8.5999942e-02   1.1734153e+00   5.1745041e-01   5.1987128e-01   7.2981457e-01   8.8210023e-02  -8.3547113e-02  -3.5412551e-01  -8.8133825e-02   9.6119929e-02   1.5326739e-01  -1.1913833e+00   1.4345317e-01
   3.5143862e+01   5.7977457e+01   1.0163478e+00   4.1080151e-01   1.4662106e+00   6.1509285e-01   7.6344331e-02   8.6779722e-01   5.3682513e-01   8.4782252e-01   6.7993009e-01  -1.0746501e-01   9.4186340e-02   6.2580264e-01  -4.2724016e-02   6.4997607e-02  -1.5351769e-01   1.2178644e+00  -9.5578117e-01
   4.0661857e+01   5.9763402e+01   1.0883557e+00   4.0380908e-01   1.7504563e+00   5.0516569e-01   7.6657102e-02   1.2981137e+00   9.4864029e-01   6.1265918e-01   2.8120467e-01   6.3503904e-03   1.5584883e-01  -5.2333423e-01  -1.9530316e-01  -1.3499642e-01  -4.5588464e-01   1.2704807e+00  -1.7310473e+00
   4.5909650e+01   5.7944733e+01   1.0705189e+00   4.5769492e-01   1.5181396e+00   5.5482102e-01   8.1308390e-02   1.2530029e+00   9.8104474e-01   5.5858049e-01   6.6045280e-01  -4.4831464e-02  -9.9877046e-03  -4.8920676e-01  -1.4261633e-01   1.6979516e-01  -2.8159421e-01   9.6102740e-01   1.3728465e-01
   4.0601835e+01   6.6214501e+01   9.3627818e-01   4.4734410e-01   1.7608134e+00   6.2988198e-01   7.8547499e-02   1.2978500e+00   5.1362642e-01   9.9616829e-01   9.1540503e-01   6.0661375e-02  -6.0213898e-02  -4.9197233e-01  -6.3368707e-01  -2.5425078e-02  -5.7882647e-01  -6.4447483e-01   1.3231382e+00
   4.0040319e+01   6.1662167e+01   1.1729901e+00   4.3446273e-01   1.8166216e+00   5.9113348e-01   7.5110442e-02   1.1365601e+00   5.4040110e-01   5.2435200e-01   8.8365680e-01   1.3015741e-01  -5.1880512e-02   3.4966962e-01  -9.5990706e-02  -2.2092565e-02  -2.4390913e-01  -3.9725760e-01   1.7228898e+00
   3.8148511e+01   7.1329062e+01   1.1595362e+00   4.7835391e-01   1.4360700e+00   6.8688567e-01   7.9734607e-02   8.7401532e-01   1.0089331e+00   5.4014354e-01   3.9729226e-01  -1.4837196e-01  -1.6600450e-01   3.4318959e-01   3.4027832e-01   1.3743217e-01  -2.7845216e-01   1.4962819e-01   5.1794643e-01
   3.7851185e+01   5.5675202e+01   9.5122840e-01   4.6523626e-01   1.7024406e+00   6.4401778e-01   6.4539106e-02   1.5018672e+00   4.5778270e-01   6.4528471e-01   4.0209136e-01   1.5255759e-01  -2.1149028e-03  -3.8300880e-01  -3.0130459e-01   9.1968764e-02  -2.5741461e-01   2.3211753e-01  -2.6301411e-01
   4.7683037e+01   6.5437121e+01   1.1854851e+00   4.2297207e-01   1.8126727e+00   5.3572158e-01   8.4287253e-02   1.1383737e+00   7.5214309e-01   6.6911436e-01   7.4851603e-01   3.2487823e-02   2.5113662e-02  -1.2570435e-01   7.3971417e-02  -1.1623077e-02   4.7808775e-01   1.0061242e+00  -5.2425144e-01
   4.2733012e+01   6.3753239e+01   1.2009658e+00   4.5956164e-01   1.2925855e+00   5.3279914e-01   7.8919618e-02   1.2749926e+00   7.5741890e-01   8.7245622e-01   5.8813996e-01   3.9887312e-02  -8.4796743e-02  -5.9647085e-01   3.8103359e-01  -1.5058921e-01   6.7727546e-01   9.3515327e-01  -1.2899955e+00
   3.6521932e+01   7.6420337e+01   1.2440516e+00   4.6190197e-01   1.7465085e+00   5.7978895e-01   7.3817780e-02   1.3360172e+00   3.8190972e-01   6.4623260e-01   5.9015567e-01   9.3471018e-03  -9.1287333e-02   3.8217419e-01   4.4226607e-01  -4.6408691e-02  -3.3783721e-01   3.6274538e-01  -9.4620849e-01
   4.8040494e+01   5.9661605e+01   1.2252438e+00   4.8820361e-01   1.4422954e+00   5.5562162e-01   7.9090309e-02   1.2403346e+00   1.0072465e+00   9.3552130e-01   8.6621076e-01  -1.0201514e-01   1.7774801e-02  -6.5416855e-01  -3.1271362e-01  -5.3289579e-02   4.5532858e-01  -1.9591688e-01   7.5253814e-01
   3.5297858e+01   5.5448273e+01   9.6539313e-01   3.4891379e-01   1.6472450e+00   6.9961786e-01   8.1419815e-02   1.1631226e+00   6.7139299e-01   7.7248183e-01   4.0318111e-01  -1.4007797e-01  -1.2329109e-01   3.8464668e-01  -6.2073642e-01   3.8095817e-02   5.6432760e-01  -9.4646060e-01  -4.6865369e-01
   3.6168002e+01   6.8525125e+01   1.1639553e+00   4.3252896e-01   1.5622797e+00   6.1168291e-01   8.6442489e-02   1.1823642e+00   7.5608713e-01   4.6522844e-01   4.4404869e-01  -1.6066248e-01   4.4057966e-02  -6.1294244e-01   1.6768558e-01   5.1893048e-02  -4.7060881e-01  -1.2770694e+00  -2.1368917e-01
   4.6328723e+01   7.3929798e+01   1.1665952e+00   4.8732574e-01   1.7125927e+00   5.8306091e-01   8.3799075e-02   1.4758107e+00   4.0895679e-01   9.5710881e-01   5.4126436e-01  -5.6459115e-02  -4.2360781e-03  -1.2411180e-01  -5.5475300e-01  -1.4860410e-01   6.3499659e-01   1.7006973e+00   1.6724056e+00
   4.3269115e+01   7.5314654e+01   1.1383177e+00   3.7880310e-01   1.3656427e+00   6.3385589e-01   6.1713981e-02   1.2869084e+00   8.7241796e-01   8.7876647e-01   2.7267521e-01   9.5503889e-02  -5.2968081e-02  -9.2919324e-02   1.0106963e-01   1.0500560e-01  -6.2372332e-01  -1.3727923e+00  -1.0408510e-01
   4.7787853e+01   7.6677640e+01   9.7493186e-01   4.6067405e-01   1.4058993e+00   6.9940238e-01   6.6370448e-02   1.5039664e+00   9.3875104e-01   7.7573610e-01   7.1771536e-01  -1.5442361e-01  -5.0232378e-02   4.3236000e-01   3.5517883e-01  -7.6276193e-03  -1.8767143e-02  -1.0682340e+00   1.0057514e+00
   4.7026383e+01   7.4817639e+01   8.9692177e-01   4.2997555e-01   1.4301988e+00   6.8153569e-01   6.7265282e-02   1.5459021e+00   3.8458643e-01   4.7025209e-01   3.9590895e-01   4.8434094e-02   8.8501661e-02  -4.0628627e-01  -2.5182505e-01   1.1873841e-01   3.0811563e-01  -1.0887196e+00  -1.5515831e+00
   4.3680819e+01   5.6628651e+01   1.1306335e+00   4.5259315e-01   1.7439606e+00   5.4915744e-01   6.7985544e-02   1.2962618e+00   9.9917682e-01   7.9675506e-01   6.7842567e-01  -8.3011733e-02   5.7996866e-02  -5.0424729e-01   4.0230601e-02  -9.5151239e-02  -6.1185340e-01  -1.6993744e+00   1.4167614e+00
   3.5583846e+01   6.8730276e+01   9.2684126e-01   4.6098955e-01   1.4839635e+00   5.7063848e-01   6.5615662e-02   1.4071966e+00   4.7618815e-01   6.9465760e-01   2.9662547e-01  -9.0224946e-03  -1.0691399e-01  -4.0181519e-01   7.7672693e-03  -7.6061215e-02   2.5480159e-01   1.1562064e-01  -2.1161108e-01
   4.3729480e+01   6.1208909e+01   1.0675994e+00   3.7359434e-01   1.6095825e+00   5.0374462e-01   6.6797827e-02   1.4420597e+00   5.1023801e-01   5.6513993e-01   4.7110348e-01  -7.0447572e-02   9.0227325e-02  -5.9575533e-01  -5.2545660e-02   6.3210030e-02   1.5332554e-01  -1.6538884e+00  -7.7638345e-01
   4.3509466e+01   6.5128321e+01   9.2688487e-01   3.9814766e-01   1.3444215e+00   5.0899391e-01   7.6266076e-02   8.8943096e-01   6.7808416e-01   7.2149684e-01   5.5149122e-01  -7.5222629e-02   8.3543472e-02  -2.4522278e-01  -4.6226648e-02  -1.2851097e-01   4.5871995e-02  -5.6557278e-01  -6.4549920e-01
   3.5624873e+01   5.8270608e+01   1.2083187e+00   4.2877336e-01   1.3031022e+00   5.1772429e-01   7.3129505e-02   1.0286369e+00   5.6401264e-01   6.8572176e-01   6.2439832e-01   7.1582478e-03   1.6843209e-01  -6.1906846e-01   5.6080290e-01   4.5197149e-02  -3.8539627e-01  -1.2552574e+00   1.7289153e+00
   4.7569634e+01   7.1456960e+01   9.1292665e-01   4.4774900e-01   1.7785223e+00   5.9770867e-01   7.9359910e-02   1.0486834e+00   5.7171212e-01   7.5771627e-01   3.3637849e-01  -8.1801900e-02   9.9764214e-02   4.6216689e-04   1.9488624e-01  -5.1365176e-03  -9.6536409e-02   8.5755588e-01   5.5032688e-01
   4.0819506e+01   5.8241908e+01   1.2169567e+00   4.6132986e-01   1.4607230e+00   6.1794744e-01   6.5627736e-02   1.0682955e+00   7.2219398e-01   5.3296486e-01   5.7702955e-01   9.7567571e-02  -5.1166838e-02   3.3480048e-01   8.8523227e-02   1.3261282e-01  -1.8790242e-01  -5.0759821e-02  -1.9394898e-01
   4.4116542e+01   7.6237276e+01   9.4763071e-01   4.6138088e-01   1.8171789e+00   5.7185292e-01   8.3743604e-02   1.4822865e+00   7.2348665e-01   5.1654155e-01   4.4211767e-01  -1.0348618e-01   1.3697042e-01  -1.3547824e-01  -9.5760786e-03   1.6806370e-01   6.6927963e-01   1.1973499e+00   1.4489077e+00
   4.5614516e+01   6.6096846e+01   1.1388325e+00   3.6331335e-01   1.6484499e+00   5.2781060e-01   7.2393001e-02   1.3654237e+00   8.6595210e-01   8.8932080e-01   6.0782774e-01  -1.3265798e-01  -2.4786486e-03  -1.6328372e-01   5.7373289e-01   1.5299535e-01  -4.2694435e-01   1.0898473e+00  -1.6713020e+00
   3.9946322e+01   6.9446388e+01   1.1597439e+00   4.5677665e-01   1.7807588e+00   5.6357217e-01   6.4680928e-02   8.7196580e-01   3.7850807e-01   8.2056668e-01   6.9054886e-01  -1.0319299e-01   9.8841196e-02  -3.1695782e-01  -5.0547714e-01  -1.8230656e-02  -5.0389485e-01   1.5939123e+00  -1.0658451e+00
   4.7353486e+01   6.3175949e+01   1.1781342e+00   3.9626071e-01   1.4675881e+00   5.5468267e-01   7.3463403e-02   1.1474824e+00   5.8521039e-01   5.3683191e-01   7.7196118e-01  -1.2474292e-01   1.2736504e-01   6.6910219e-01  -2.3580990e-01   4.5819989e-03   3.7142486e-01  -3.8452114e-01   1.3674788e+00
   4.0806198e+01   7.0916709e+01   1.2363839e+00   4.3857118e-01   1.7227328e+00   5.6110781e-01   7.1439925e-02   1.3307956e+00   6.6388163e-01   7.3306164e-01   7.6889573e-01  -6.6823992e-02   3.0266134e-02   3.5765622e-01  -2.4703021e-01  -1.3729365e-01  -4.6354530e-01   3.3450676e-02  -4.5458295e-01
   4.6493289e+01   6.0592705e+01   1.2381702e+00   4.8498798e-01   1.7823751e+00   6.7993789e-01   6.7071931e-02   1.4932463e+00   9.4399645e-01   4.1280309e-01   7.7240641e-01  -5.6163944e-02  -1.4346874e-01   4.3943196e-01   3.7987234e-01  -6.7730805e-02  -3.3061276e-01  -6.2916967e-01  -1.1913532e+00
   3.9355592e+01   7.2924769e+01   1.1834433e+00   3.6088950e-01   1.7019843e+00   5.6884479e-01   6.6668929e-02   1.5195792e+00   6.5246314e-01   6.0903460e-01   8.5294321e-01  -1.3817553e-01   1.1376999e-01   6.4435419e-01  -3.2160867e-01   1.1830054e-01  -1.2912953e-01   1.6779848e+00   1.3166105e+00
   3.7528841e+01   6.1293777e+01   1.0824397e+00   3.9142803e-01   1.5385895e+00   6.1764131e-01   6.5873466e-02   1.2224482e+00   5.6948786e-01   5.7800493e-01   2.7086223e-01  -7.6550191e-02  -5.9798653e-02  -5.5883136e-01  -1.8864976e-01  -1.6686687e-01  -2.4368833e-01  -3.7902698e-01  -2.2222063e-01
   4.3586403e+01   5.8722831e+01   1.1613744e+00   4.6713019e-01   1.4709473e+00   6.5141604e-01   7.0765777e-02   1.2065357e+00   9.0560599e-01   4.9386696e-01   6.3678054e-01  -5.1456396e-02  -4.0443837e-02   6.1752343e-01  -2.6443186e-01   9.3824076e-02   9.8013590e-02  -1.5217545e+00   7.4104227e-01
   4.2939921e+01   6.4736842e+01   9.2636770e-01   4.7709616e-01   1.4193166e+00   6.0202770e-01   6.8819518e-02   9.7363891e-01   9.2595762e-01   5.2152137e-01   4.3155650e-01  -1.5819502e-01  -1.5066121e-01  -1.7916704e-02   3.4936110e-02   1.4401021e-01  -2.0837097e-01  -1.1607424e+00   6.1236196e-01
   4.2123068e+01   6.7360899e+01   1.0597474e+00   3.7360025e-01   1.7444245e+00   6.2807661e-01   6.8361037e-02   9.6347178e-01   7.5592031e-01   9.3356286e-01   6.0110281e-01   8.2160696e-03  -1.5974142e-01   9.7516484e-02  -6.6443155e-01  -1.5711048e-01   4.2432249e-01   2.5135615e-01   1.2965792e+00
   3.8512379e+01   5.4672227e+01   1.0067915e+00   3.6741039e-01   1.5890469e+00   5.4706982e-01   7.6243987e-02   8.7091453e-01   7.4176502e-01   5.1355143e-01   9.1396516e-01  -1.7869728e-02   7.8074877e-02   6.1385449e-01  -1.8582627e-01   9.8170501e-02   2.1292004e-01  -1.9382459e-01  -1.1357519e+00
   4.7660568e+01   7.4302454e+01   1.0820389e+00   3.5055642e-01   1.4959156e+00   5.0488099e-01   7.4801767e-02   1.2493737e+00   6.6556971e-01   4.4656313e-01   9.2365240e-01  -1.1960519e-01   3.0201765e-02  -5.0046785e-01  -2.5614975e-01  -8.6859044e-02  -6.0039050e-01   4.5864525e-01   3.7163728e-01
   4.0146747e+01   5.5856703e+01   1.2120542e+00   4.4037275e-01   1.7242998e+00   6.1345671e-01   6.1107254e-02   1.3548098e+00   7.3786907e-01   5.8815314e-01   7.6426678e-01  -3.1751647e-02   1.3326717e-01  -2.4146346e-01  -4.0879808e-01  -1.6369646e-01   6.3791151e-02  -1.4412550e+00  -1.2069884e+00
   3.6245633e+01   7.4666255e+01   9.6412421e-01   4.6470282e-01   1.3052437e+00   6.9487276e-01   8.5229068e-02   9.7506670e-01   7.0515386e-01   5.0122603e-01   8.8530320e-01   8.2106198e-02   1.0019869e-01  -6.6543787e-01   4.3477821e-02   1.3177134e-01  -4.8629793e-01   4.5258842e-01  -5.0380472e-02
   4.2050911e+01   7.6475524e+01   1.0021865e+00   4.3934950e-01   1.4370631e+00   5.2321322e-01   8.2519707e-02   1.1684692e+00   3.9897779e-01   8.0471495e-01   5.0179027e-01   3.7305593e-02   3.1600816e-02   2.8409042e-02  -5.4424279e-01  -3.2202877e-02   1.8130741e-01  -4.3779103e-01   1.7305134e+00
   4.3572678e+01   5.5731138e+01   1.0420542e+00   4.4701805e-01   1.8002009e+00   5.6461383e-01   6.6207522e-02   1.1463697e+00   5.0193469e-01   5.4045719e-01   4.5352837e-01  -1.2739505e-01   6.5517450e-02  -9.4820702e-02   4.8279547e-01   2.7965797e-02   1.6359063e-01  -1.2274990e-01  -1.3057902e+00
   3.7492273e+01   7.5306555e+01   1.2604373e+00   3.9642174e-01   1.4242397e+00   5.8238756e-01   7.9358181e-02   1.2572277e+00   6.2219350e-01   5.6811385e-01   3.8214364e-01   1.2297125e-01   5.2124701e-02  -2.9099773e-01   3.9241675e-01  -2.3056276e-03  -9.2664317e-02   5.3565820e-01   2.2785718e-02
   4.1012235e+01   7.2161906e+01   8.9724117e-01   4.6788838e-01   1.3137630e+00   5.8840691e-01   7.1254805e-02   1.3875469e+00   6.4143257e-01   9.7576472e-01   8.7635113e-01  -1.2108303e-01  -1.3444661e-01  -1.8763802e-01  -3.8883130e-01   4.3127815e-02  -6.8303950e-02   2.1252454e-01   8.3188168e-01
   4.4888675e+01   6.8340347e+01   9.2753127e-01   4.6375520e-01   1.8127433e+00   5.6186096e-01   7.0471288e-02   1.0049544e+00   8.3332903e-01   4.5589256e-01   8.1645694e-01  -2.4810121e-02  -1.5411545e-02   2.5340839e-01   6.7759730e-01  -1.0282035e-01   5.4239510e-01  -4.4543480e-01  -9.2847758e-01
   4.7069116e+01   5.7331313e+01   9.6846888e-01   4.5748451e-01   1.7214898e+00   5.7499743e-01   6.3788531e-02   1.5125175e+00   6.2585516e-01   6.0732794e-01   3.5891180e-01   4.8819458e-02  -1.6847779e-02   2.6051994e-01  -4.4128687e-01  -1.6467539e-01  -4.9958359e-01  -7.7725714e-01   3.6552797e-01
   3.5613720e+01   6.6439571e+01   1.1942453e+00   4.4705730e-01   1.3417765e+00   6.7352961e-01   8.0533570e-02   1.3116164e+00   3.9762771e-01   9.5257516e-01   7.2366056e-01  -8.9758286e-02  -1.2670479e-01   3.4529967e-01   3.3940289e-01   8.9035685e-02   1.2182045e-01  -1.3180124e+00   1.2293303e+00
   4.0065680e+01   6.7154952e+01   1.1101511e+00   4.7728068e-01   1.4293388e+00   6.1077162e-01   8.3701145e-02   1.0582760e+00   4.5148289e-01   1.0219465e+00   4.7482937e-01  -6.9217964e-02  -1.3089410e-01  -5.7723950e-01  -5.4555249e-01   8.5758652e-02  -3.0265435e-01   1.0547361e+00  -1.0362782e+00
   4.5680442e+01   5.9585696e+01   1.1988534e+00   4.5472086e-01   1.5152059e+00   5.4936208e-01   8.0556433e-02   1.4223396e+00   8.8547935e-01   7.8265706e-01   3.1539187e-01  -1.2171480e-01   2.5083575e-02   5.9779896e-01  -4.8127206e-01   6.2004472e-02   1.2820391e-01  -1.2111835e+00  -4.3397155e-01
   3.5594558e+01   7.6821196e+01   1.2648442e+00   4.2929755e-01   1.5255992e+00   7.0114981e-01   7.6514603e-02   1.1148988e+00   1.0189362e+00   9.2560873e-01   9.2648215e-01  -3.9538012e-02   1.1339056e-01   5.0539745e-01  -1.5435251e-01   1.6269428e-01  -5.6066553e-01  -9.9818469e-01  -1.1640874e+00
   3.7448796e+01   6.7369154e+01   9.3042887e-01   4.7892151e-01   1.5222099e+00   6.5283866e-01   7.3460320e-02   1.4964408e+00   7.6042729e-01   6.4071495e-01   9.0279542e-01   9.4818613e-03  -8.5949528e-02   1.1490276e-01   1.2435910e-01   1.3125948e-01  -3.1998020e-01  -7.8987487e-01  -8.0424226e-01
   3.6300195e+01   5.6516221e+01   1.0830713e+00   4.8894735e-01   1.3432773e+00   5.0933127e-01   6.9489671e-02   1.2974229e+00   4.6857757e-01   7.2518039e-01   6.4108272e-01  -1.9818350e-03   6.3371006e-02  -4.9320342e-01  -6.2640485e-01  -4.3567167e-02   1.1634090e-01  -4.3299514e-01  -4.5244170e-01
   4.0396073e+01   5.5041427e+01   1.1166484e+00   4.0466884e-01   1.5479265e+00   6.5520956e-01   6.2943493e-02   1.1590552e+00   4.2752236e-01   4.3678138e-01   3.2573553e-01   7.8110519e-02   4.5093106e-02  -2.8244893e-01   1.8785825e-01   6.1638652e-04  -4.2591324e-01   4.7874501e-01  -5.9339061e-01
   4.2753241e+01   7.1561672e+01   1.1394193e+00   3.7926751e-01   1.6316381e+00   6.7778191e-01   6.3848204e-02   9.7239336e-01   7.4348914e-01   5.4764231e-01   6.0738312e-01   3.6178106e-02  -1.6919128e-01  -4.9548497e-03  -1.3884100e-01  -9.5701158e-02   5.4189675e-01  -1.3546433e+00  -1.1780398e-01
   4.4734264e+01   6.5748821e+01   9.4018616e-01   3.9301130e-01   1.3478474e+00   5.5650979e-01   7.0338389e-02   1.2764415e+00   7.8611752e-01   4.0436047e-01   2.9410864e-01   2.0887932e-02   1.1950225e-01  -5.8183566e-01  -1.5217093e-01  -1.2722615e-01  -1.9896585e-01  -9.9232475e-01   7.9721995e-01
   4.6004294e+01   6.5993610e+01   1.2189220e+00   3.5243597e-01   1.3052866e+00   6.2547508e-01   6.3921439e-02   1.0601585e+00   9.8873239e-01   3.6228148e-01   2.8416538e-01   3.4025423e-02   3.3644240e-02  -3.0599112e-01   1.2077415e-01  -7.9908796e-02   3.6765291e-01  -1.2277252e-01   1.0315354e-02
   3.6419550e+01   5.9449786e+01   1.1812830e+00   3.5897950e-01   1.5972075e+00   6.2110067e-01   7.5453079e-02   8.9581054e-01   9.6960563e-01   4.6631755e-01   5.3051767e-01  -1.4782461e-01  -1.1345941e-02  -2.4235129e-01  -5.4542610e-01  -4.7090078e-02  -6.7525454e-01   5.6323122e-01  -9.9336919e-01
   3.5797709e+01   6.1491957e+01   1.0305818e+00   4.3208012e-01   1.3303488e+00   6.4083351e-01   6.6205247e-02   1.1824598e+00   9.5106849e-01   4.6297945e-01   5.4919431e-01   8.0259092e-02  -1.4086404e-01  -5.7519093e-01  -6.3142127e-01   1.5915479e-01   5.5347511e-01  -4.9022724e-01   9.1869396e-01
   3.8814018e+01   5.6208983e+01   1.2472982e+00   4.3762359e-01   1.5092967e+00   6.0222060e-01   7.3424952e-02   1.4599993e+00   4.6674453e-01   4.0240238e-01   9.1084655e-01  -6.8467615e-02  -5.5337878e-04   5.0441617e-01  -4.8461180e-01   1.5920319e-01  -6.4230399e-01  -1.0189210e+00   8.2520012e-01
   3.5632289e+01   6.3740919e+01   9.0437260e-01   4.3461309e-01   1.7544925e+00   5.5673402e-01   6.8950766e-02   1.0191610e+00   4.0468525e-01   7.2452530e-01   3.7893448e-01  -1.0437927e-01  -4.2011068e-02  -4.0808433e-01  -3.1506043e-01   9.1953176e-02  -6.5593672e-01   8.0387061e-01  -1.1609474e+00
   3.7998959e+01   6.3189557e+01   1.0468081e+00   4.2035270e-01   1.6597020e+00   5.7323531e-01   7.7031516e-02   1.0625914e+00   4.8741799e-01   9.7632010e-01   9.3745792e-01  -6.9249324e-02   3.7145865e-02   4.8370302e-01   2.8419053e-01   4.5284122e-02  -6.2698565e-01  -1.2236130e-01  -8.5639241e-01
   3.9587110e+01   6.5128553e+01   1.1503463e+00   4.3942550e-01   1.7868335e+00   6.1410577e-01   7.0401426e-02   1.2236113e+00   6.7614918e-01   4.1351825e-01   8.0428634e-01   1.5778463e-01  -7.9541087e-02   3.0732623e-01   1.5380869e-01   8.5127395e-02   3.7283197e-02   6.1305899e-01   8.2424076e-01
   4.5668575e+01   7.5450696e+01   1.0011882e+00   3.8512859e-01   1.5874931e+00   6.7773621e-01   8.0965383e-02   1.2057098e+00   6.2530905e-01   9.2169290e-01   6.9281491e-01  -3.3582839e-02  -1.5710578e-02   6.2705630e-01  -3.1473229e-01  -4.8960530e-02   5.1903160e-01   5.0082939e-01  -8.6926684e-01
   4.4418875e+01   7.5490531e+01   1.0299842e+00   3.6871470e-01   1.6181197e+00   5.9411481e-01   7.9951889e-02   8.7447383e-01   7.8984117e-01   7.0452795e-01   4.3996901e-01   7.1819308e-02  -9.4615042e-02   2.2613128e-02  -6.0887714e-01  -3.7268098e-02  -4.8413735e-01   1.0679060e+00  -7.6597538e-01
   3.5389298e+01   6.9770989e+01   1.1616117e+00   3.8143339e-01   1.3746667e+00   5.2771511e-01   6.5815702e-02   1.5238778e+00   7.0829789e-01   9.0048915e-01   9.1610720e-01   6.6094608e-03   1.2804093e-01  -5.3670917e-01  -3.1224070e-01  -2.9482909e-02  -4.1635615e-01  -1.9819942e-01   1.2880142e+00
   4.5664191e+01   5.5548167e+01   9.8512646e-01   4.5676061e-01   1.7258043e+00   5.7131022e-01   6.7113249e-02   9.7171552e-01   3.8080946e-01   5.9630784e-01   3.2250431e-01   1.0989431e-01  -9.1516603e-02  -1.4690656e-01   3.5922418e-01   4.9402749e-02  -6.0420180e-01   9.5301895e-01   4.7470055e-01
   4.0447592e+01   7.4214851e+01   1.2215644e+00   4.7752923e-01   1.6665032e+00   5.7183995e-01   6.4587583e-02   1.3322333e+00   4.1986015e-01   9.9657262e-01   6.6771126e-01   1.1372600e-01  -1.5502260e-01  -4.4180229e-01  -6.8550884e-01   8.4771827e-02   7.6681666e-03  -9.0223139e-01   1.0229145e+00
   3.4374742e+01   6.9056792e+01   1.2692593e+00   4.6689563e-01   1.6161041e+00   5.9983254e-01   8.5853897e-02   1.0861253e+00   7.3604030e-01   4.2233665e-01   7.3741708e-01   8.8567649e-02  -1.6792210e-01  -4.2547582e-01  -6.4982237e-01   4.0613180e-02  -3.0347317e-01   1.0146950e-01   7.7045042e-01
   4.4112639e+01   5.5917907e+01   1.2165939e+00   3.9950709e-01   1.6834944e+00   6.5710300e-01   8.0657646e-02   1.0044574e+00   1.0001988e+00   7.3903354e-01   7.7435961e-01   5.0051348e-02   7.7536347e-02   3.7817174e-01   4.4511493e-01   3.0971858e-02   2.6938232e-01  -5.7739438e-01   5.9568820e-01
   4.6375486e+01   7.0147781e+01   9.3837282e-01   4.3750472e-01   1.6194097e+00   5.0942573e-01   7.6396805e-02   1.4130467e+00   7.4132307e-01   8.6322137e-01   7.1800731e-01  -9.1166839e-02   1.5094319e-01  -1.8036047e-01   2.2593918e-01  -2.8831334e-02   6.8660320e-01   8.8188311e-01   1.4362650e+00
   3.6817609e+01   6.5761515e+01   1.0849531e+00   4.7948053e-01   1.3254905e+00   5.2783109e-01   8.0944592e-02   1.4954202e+00   6.9431026e-01   6.6374436e-01   3.0238423e-01   2.1015383e-02  -5.0453641e-02  -5.8255911e-02   1.8674770e-01   1.1269795e-02  -4.7132877e-02  -1.6416910e+00   1.3537188e+00
   3.8432125e+01   6.0093937e+01   9.6939559e-01   4.0706093e-01   1.4246323e+00   5.1857788e-01   7.3636731e-02   1.2925917e+00   4.4315894e-01   7.6515692e-01   8.4301858e-01  -4.2101712e-02  -3.1224396e-02   4.1809656e-01  -1.6567697e-01  -1.0742913e-01   4.9277422e-01  -3.1993328e-01  -1.2835692e+00
   4.7290890e+01   6.1198993e+01   1.0129212e+00   4.7126481e-01   1.4276050e+00   6.8095756e-01   7.1283431e-02   1.0030351e+00   9.2156767e-01   3.8043993e-01   7.0696193e-01  -7.8048504e-02   3.0728223e-02  -3.7291487e-01   2.4383604e-01   2.0184530e-02   3.9511342e-01   4.8819693e-01  -1.2301655e+00
   4.6505403e+01   6.2077833e+01   1.0826931e+00   4.2126356e-01   1.3464964e+00   6.1224546e-01   7.6621985e-02   1.1282344e+00   5.1491871e-01   4.7851261e-01   2.7754268e-01   4.4065117e-02   6.5796398e-02   2.8010965e-01  -4.4184033e-01   7.3413868e-03   2.0325080e-01   1.4071589e+00   4.8034810e-01
   4.6337214e+01   5.8389141e+01   1.2119314e+00   3.6694908e-01   1.2894448e+00   6.6613181e-01   7.9499103e-02   1.2662730e+00   3.6017971e-01   1.0236994e+00   7.7734086e-01  -1.0195863e-02   1.9777397e-02   4.5301583e-01  -2.4829937e-01   1.1363840e-01   3.8818713e-01  -5.2190013e-01   1.2153007e+00
   3.5551967e+01   7.5677951e+01   1.0462446e+00   4.5576190e-01   1.5229504e+00   6.3118450e-01   7.3834849e-02   9.4933704e-01   8.1263166e-01   8.2402302e-01   3.1481328e-01  -1.1410807e-01   8.3951655e-02   3.9302069e-01   5.7673188e-01   1.1112708e-01   1.8773669e-01   5.8060306e-01   7.6217633e-02
   4.0201887e+01   7.0887261e+01   1.1555208e+00   4.4337087e-01   1.5153579e+00   6.0351026e-01   7.8037405e-02   9.2858559e-01   4.4704452e-01   9.7543385e-01   4.8751060e-01  -8.5702339e-02  -1.6652460e-02   6.4288455e-01  -4.7578544e-01  -4.7022096e-02   1.3642117e-02  -1.5031964e+00  -2.9897466e-01
   4.6500469e+01   5.6212686e+01   1.0091107e+00   4.8278833e-01   1.3638936e+00   5.0085484e-01   6.8750638e-02   9.4745166e-01   6.7665273e-01   7.5397713e-01   6.5303209e-01   2.8495420e-03   9.7270580e-02   2.1588216e-01  -4.2148626e-01  -3.1694937e-02   3.7553504e-01  -6.7129226e-01  -1.4604079e+00
   4.4799300e+01   7.7019503e+01   1.2439917e+00   3.5241791e-01   1.4225663e+00   5.7527588e-01   8.2061472e-02   1.2549872e+00   4.4585615e-01   7.1086579e-01   2.9820172e-01  -6.4698651e-02  -2.2694159e-03   6.8368459e-02  -4.1668746e-01   4.8454347e-02   9.9283485e-02  -5.4740744e-01   1.1601705e+00
   3.9283819e+01   6.4157672e+01   1.0143027e+00   4.8905694e-01   1.3128879e+00   7.0432894e-01   6.9192825e-02   1.2142742e+00   9.6261197e-01   9.0864242e-01   8.4055986e-01  -3.2744185e-02  -1.6328146e-01  -6.2158387e-01   4.7008245e-01   1.3072757e-01   3.3630329e-01   1.5261208e+00   1.5874044e+00
   4.6374544e+01   5.6827029e+01   9.9483440e-01   4.4946193e-01   1.7129264e+00   6.7320468e-01   8.6106537e-02   1.0292860e+00   9.4345589e-01   6.2312168e-01   6.4006272e-01   6.7210807e-02  -1.4314673e-01  -4.8041222e-01   4.9170654e-01  -1.4714859e-01   5.7961132e-01   1.3265162e+00  -1.4118049e+00
   4.1983133e+01   7.4863356e+01   1.1536834e+00   3.6955750e-01   1.7984165e+00   5.6587961e-01   8.4342697e-02   9.7287836e-01   7.8624506e-01   6.3071947e-01   9.1158462e-01   5.0865019e-02  -7.1021841e-02   3.0847322e-01   2.9981610e-01   1.6569847e-01  -2.0658131e-01   6.5330088e-01   1.4396844e+00
   4.6207312e+01   5.8041229e+01   1.1181133e+00   3.7129292e-01   1.2937255e+00   5.0272195e-01   6.8160253e-02   9.0875917e-01   5.3517758e-01   5.6358502e-01   3.5863436e-01   1.2285189e-01  -8.1989410e-02   2.3028673e-01  -2.9997128e-01  -1.5617731e-01   3.0566863e-01  -1.3843848e+00   1.0573817e+00
   3.4429336e+01   6.9264127e+01   9.3639471e-01   4.3221281e-01   1.5442851e+00   5.3909587e-01   6.6287257e-02   1.0886533e+00   9.1381325e-01   6.1540133e-01   4.2724504e-01  -2.1541615e-02   5.1093869e-02   1.3659229e-01  -4.2709319e-01  -1.5951565e-01  -5.9544195e-01  -1.5933838e+00   5.2182644e-01
   3.6782161e+01   7.4433390e+01   1.0000601e+00   4.4312166e-01   1.6056919e+00   5.6489752e-01   7.8965456e-02   1.4195665e+00   9.0442775e-01   6.1408574e-01   7.7399866e-01  -1.1734654e-01   1.1739742e-01  -2.5712311e-02  -4.6054013e-01   1.6153430e-01   5.9607727e-01  -1.1648782e+00  -1.0807389e+00
   4.5988084e+01   6.3773982e+01   1.0299621e+00   4.3298193e-01   1.6353001e+00   5.5156432e-01   8.4538887e-02   9.1334619e-01   9.4434725e-01   5.0883628e-01   3.4486706e-01   2.0813086e-02  -1.5991072e-02   1.6746292e-01  -1.4454313e-01   1.3990208e-01  -1.1891960e-01  -7.6563118e-01   1.2352075e+00
   3.8854279e+01   7.0866330e+01   1.2183102e+00   4.2654829e-01   1.3846910e+00   6.7585781e-01   6.3010752e-02   8.9254342e-01   4.5812355e-01   7.4612967e-01   9.3255683e-01   1.1611559e-01   3.7955557e-02   2.4513677e-01   6.4072219e-01  -1.6409813e-02   9.2732878e-02  -7.8816257e-04   1.4593044e+00
   4.4893175e+01   7.3327155e+01   1.0214089e+00   3.7371895e-01   1.8101203e+00   6.0655402e-01   8.2787969e-02   9.5567278e-01   7.2363006e-01   1.0034379e+00   6.9782797e-01   2.7948213e-02   1.3268721e-01   4.9928983e-01  -3.8134502e-01   4.9008425e-02  -3.1163512e-01   8.8543773e-01   1.0579214e+00
   4.2226301e+01   6.5591927e+01   1.0974896e+00   3.6374433e-01   1.7042008e+00   5.8422605e-01   8.6457168e-02   1.5042739e+00   1.0328815e+00   7.5823440e-01   6.9513239e-01  -9.4012427e-02   1.7151505e-01  -6.1913823e-01  -4.5782164e-01  -1.2986699e-01  -1.5266818e-01   9.4494743e-01  -1.0660734e+00
   3.7427116e+01   7.6492368e+01   1.0986359e+00   4.2840609e-01   1.6653601e+00   5.5039645e-01   7.4135796e-02   1.2391219e+00   7.1952809e-01   4.7134900e-01   9.2879129e-01  -1.5386427e-01   1.0303326e-01   1.4994434e-01  -3.6259210e-01  -1.5249979e-01   9.0492650e-02   1.6016331e+00  -1.0745694e+00
   4.7536284e+01   7.0306014e+01   1.1674516e+00   3.9622191e-01   1.3720203e+00   5.3706613e-01   6.3657963e-02   1.5088098e+00   3.9634354e-01   4.5784578e-01   7.5241359e-01   1.0237872e-01  -3.1195428e-02  -4.4103998e-01   2.9664303e-02  -5.0742173e-02  -2.0030807e-01   1.3886977e+00   4.9789791e-01
   3.6086495e+01   7.6681151e+01   1.1042439e+00   4.5646246e-01   1.7211057e+00   5.8281964e-01   7.2715727e-02   8.8286545e-01   4.7912788e-01   4.2925398e-01   7.0471578e-01  -1.4138808e-02  -1.4908933e-01  -3.1061630e-01   6.6215358e-01   1.6656197e-01  -6.4035831e-01   1.0867617e+00  -8.2256671e-01
   3.5338654e+01   7.6485558e+01   1.1425721e+00   4.0121888e-01   1.3425773e+00   6.4284948e-01   6.4420673e-02   1.4092384e+00   7.6168355e-01   4.6543668e-01   9.0454625e-01  -4.6593693e-02  -1.5032461e-01   3.0474469e-01   1.5621266e-01  -1.6031207e-01  -2.2873852e-01  -2.8204490e-01   1.7952218e-01
   4.0650556e+01   7.4929257e+01   9.8573510e-01   3.9535211e-01   1.5202062e+00   6.4498604e-01   8.6339431e-02   1.1855241e+00   8.4600521e-01   7.6999117e-01   3.6981728e-01  -8.1917287e-02  -9.3574870e-02   4.9883566e-01  -4.8292705e-01  -8.4145833e-02  -6.6109763e-01   1.0465282e+00   5.4149533e-01
   4.7778329e+01   5.8507443e+01   1.1380374e+00   4.0849719e-01   1.6374030e+00   5.4379019e-01   7.9593446e-02   1.5344661e+00   7.4988656e-01   5.6472282e-01   2.9664054e-01   2.0254298e-03   7.8705306e-02  -7.4531542e-02   2.4358320e-01   7.9690007e-02  -6.6128605e-01   6.2640683e-01  -1.1697105e+00
   4.1129065e+01   5.5066604e+01   9.9282499e-01   4.5362694e-01   1.3583599e+00   6.1893104e-01   8.3861215e-02   1.0107515e+00   6.7853478e-01   1.0133039e+00   6.1295928e-01  -1.0766397e-01   3.6582060e-02   4.7484888e-01  -5.6520875e-01  -1.6150860e-01  -5.5876363e-01   1.4424794e+00  -1.1013127e+00
   4.0115533e+01   6.6818906e+01   9.9431554e-01   4.0552362e-01   1.6453598e+00   6.9869544e-01   8.4236595e-02   1.3063151e+00   8.5132386e-01   8.4018113e-01   3.7871364e-01  -1.3048807e-01   4.9466408e-02   3.9176023e-03   3.7718844e-01   1.1552188e-02   4.6088637e-01  -1.5581796e+00   8.3136679e-01
   3.5988943e+01   5.6290121e+01   9.8595271e-01   3.7165682e-01   1.4263401e+00   5.4362626e-01   8.6193509e-02   1.5144688e+00   7.6737227e-01   6.5759491e-01   6.9144519e-01   5.6229566e-02   1.6816389e-01   6.6405345e-01  -6.0762421e-02  -1.2888587e-01   3.5057017e-01  -1.4747370e+00   4.9088275e-01
   4.3609391e+01   6.3666300e+01   1.2039448e+00   4.4837902e-01   1.4785674e+00   6.3717464e-01   7.9765545e-02   9.3176762e-01   9.4630812e-01   5.1520222e-01   8.6224180e-01   1.0546596e-01  -3.0336436e-02  -3.5939380e-01   9.9888765e-02  -4.1600916e-02   6.6367941e-01  -5.1396801e-01   1.3862652e+00
   4.4199308e+01   7.3202914e+01   9.2480521e-01   4.4507152e-01   1.4369248e+00   5.2785691e-01   6.3856457e-02   1.2007045e+00   7.1351478e-01   7.9977312e-01   8.3423169e-01   1.6904622e-01   6.6874408e-02  -3.4088686e-01  -3.9104495e-01   3.8557315e-02   5.6554950e-02  -6.3288001e-01   3.8213478e-01
   4.4475057e+01   7.2183648e+01   1.2494166e+00   4.3359669e-01   1.3518591e+00   6.5653339e-01   6.4077064e-02   1.4251057e+00   7.6474789e-01   7.5055139e-01   4.8033894e-01  -1.2049588e-01   1.5015644e-01  -1.1937703e-01   4.7671568e-01  -1.0252302e-01   2.7546486e-01   1.5924006e+00   3.8871350e-01
   4.2174080e+01   5.8380755e+01   1.1806847e+00   4.8226223e-01   1.6868659e+00   5.0326430e-01   7.6651301e-02   1.4542300e+00   8.3824386e-01   5.9232418e-01   9.1020537e-01   1.5129429e-01   7.8359256e-02  -1.3768602e-01   6.7161465e-01   1.0006786e-01   3.3261319e-01  -1.2566970e+00   1.6712829e-01
   4.5449833e+01   7.6834193e+01   9.8346620e-01   4.3520413e-01   1.5575406e+00   5.9236779e-01   7.2368112e-02   1.5116383e+00   6.7180180e-01   9.6087148e-01   2.9335296e-01  -1.0620230e-01   1.1988478e-01   3.1321573e-02   5.2489380e-01   4.0960909e-02  -6.8297839e-03  -1.6372260e+00   8.4852405e-01
   4.0238482e+01   5.5253789e+01   1.0965430e+00   3.5531628e-01   1.7727442e+00   5.7193253e-01   7.6618199e-02   1.5092966e+00   7.1257730e-01   5.4998032e-01   6.6967126e-01  -1.3288034e-01   1.2009661e-02  -1.5586383e-01  -3.9490098e-01  -3.6731199e-02   1.5868567e-01   1.1066440e+00   1.1140641e+00
   4.5742136e+01   7.2973513e+01   9.3331073e-01   4.3570455e-01   1.5152136e+00   5.4565587e-01   7.2057266e-02   8.9841415e-01   7.8678179e-01   6.2478878e-01   9.1024422e-01   2.3909583e-02   1.1747873e-01  -2.0084162e-01  -4.7664969e-01   2.1608066e-02  -2.5517596e-01  -1.1611230e+00   3.1751040e-02
   3.9507336e+01   7.5336852e+01   1.0256123e+00   4.5694668e-01   1.7283586e+00   5.7094070e-01   8.3853801e-02   8.9848910e-01   8.6886305e-01   8.8946134e-01   2.5500799e-01  -1.2344618e-01   1.6772846e-01   5.0352406e-01  -2.9020576e-01   8.4992866e-02  -8.2865234e-02  -1.5914020e+00  -1.7284364e+00
   4.0794061e+01   6.6576501e+01   1.1273986e+00   4.6790121e-01   1.4871181e+00   6.7816852e-01   6.1746855e-02   1.1896567e+00   7.1577293e-01   5.0117752e-01   3.8388404e-01   9.5522252e-02  -6.8723087e-02   2.0795107e-01  -6.4363273e-01  -1.8030855e-02  -1.7040028e-01   1.0545630e+00   1.6530223e+00
   3.7840876e+01   6.8281956e+01   1.0666157e+00   4.0305639e-01   1.3790328e+00   6.3174633e-01   6.8982730e-02   1.0956000e+00   8.7580236e-01   8.2410852e-01   6.3723015e-01   1.1010464e-01  -4.1112639e-02  -2.6199155e-01  -5.7336692e-01  -1.5040303e-01   4.4102959e-01   8.3704658e-01   5.9107545e-01
   3.7571813e+01   7.3422291e+01   1.0616259e+00   3.9538195e-01   1.3047683e+00   5.3861605e-01   6.3167990e-02   1.3379544e+00   9.3553353e-01   6.8054311e-01   8.2788557e-01  -4.0357570e-02   9.4387619e-02  -5.7474627e-01  -6.9068250e-01   1.6119808e-01   4.2342016e-01  -1.1012886e+00  -2.2548121e-02
   4.2662351e+01   6.0391183e+01   1.0166787e+00   3.8533782e-01   1.7168594e+00   6.3667944e-01   7.9689220e-02   1.0546065e+00   4.5883683e-01   5.4534563e-01   4.5235473e-01   2.3531707e-02  -1.6765819e-01   2.6835264e-01   3.4598089e-01  -1.4075041e-01  -5.0936619e-01  -8.0739668e-01  -2.5813339e-01
   4.7790021e+01   7.1996300e+01   1.2031140e+00   3.4660814e-01   1.3467350e+00   6.0707703e-01   7.9576284e-02   1.3065292e+00   9.6530696e-01   9.1015363e-01   8.7028204e-01   4.5357785e-02   7.0882651e-02   4.5429322e-01   4.7925779e-01   1.5104723e-01  -1.2634933e-01   3.0965583e-01   5.1535697e-01
   4.5974814e+01   7.2335081e+01   1.1154237e+00   3.5602923e-01   1.3238765e+00   5.3077394e-01   7.0101454e-02   1.3677959e+00   4.9623267e-01   8.9041954e-01   5.5486533e-01  -3.8419742e-02  -5.0257923e-02   1.2686695e-01   1.0842110e-01   8.5885395e-02  -2.1693637e-01   7.0886759e-01   1.4687032e+00
   4.3008928e+01   7.5510711e+01   9.1416832e-01   4.2133502e-01   1.6028951e+00   6.2755053e-01   6.6382613e-02   1.1491360e+00   4.7863272e-01   7.6543891e-01   4.9657120e-01  -6.8415076e-02  -9.0551245e-02   5.4663342e-01   4.0058850e-01   1.6126290e-01   3.2162025e-01  -8.6157727e-01   1.6824869e+00
   3.7655511e+01   7.0035594e+01   1.2580849e+00   3.9079107e-01   1.5215038e+00   6.0454109e-01   8.0480781e-02   1.1658632e+00   7.0427052e-01   4.5976405e-01   8.2590258e-01   2.7264201e-02  -6.3811994e-02  -4.1806898e-02  -3.4006161e-01  -1.7251939e-01  -3.3602753e-02  -4.1992699e-01  -1.3360087e+00
   4.3526558e+01   6.9447391e+01   1.0744903e+00   4.2659119e-01   1.7290273e+00   5.7303584e-01   6.1522959e-02   1.2515582e+00   4.8771770e-01   5.7882952e-01   6.1511917e-01  -1.6507415e-01   2.6643161e-02  -2.1099382e-01  -5.9610082e-01  -4.3341708e-02   1.3381890e-01  -1.0273434e+00   1.6763863e+00
   4.6239107e+01   5.7177383e+01   9.5547440e-01   4.3467952e-01   1.5047849e+00   6.2006532e-01   6.3934330e-02   1.1669547e+00   6.2727316e-01   9.2686773e-01   6.4860909e-01   3.0043665e-02   1.2939625e-01  -6.5198429e-01   2.4332174e-01   2.7707199e-02  -2.8593157e-01  -1.0779628e-01   2.0347931e-02
   3.9106041e+01   6.4200290e+01   1.1672511e+00   3.9864866e-01   1.4628241e+00   5.6961367e-01   8.3129463e-02   1.2126429e+00   6.1230335e-01   5.6745883e-01   6.8795414e-01  -4.8331023e-02   6.3375026e-02   5.4936972e-01  -2.7105173e-01  -8.3098336e-02   5.8304170e-01   2.1448769e-01   8.5317383e-01
   3.9966806e+01   7.1820649e+01   1.0394359e+00   3.8817914e-01   1.8110018e+00   5.7907684e-01   6.2375541e-02   1.1190927e+00   4.9747971e-01   7.1371853e-01   6.5472981e-01  -1.4282584e-01  -1.5996363e-01  -3.4477743e-01   3.8767300e-01   5.7692862e-02   4.6061860e-01  -1.3896857e+00  -2.4183420e-03
   4.6092058e+01   7.1222083e+01   9.0524477e-01   4.5549906e-01   1.5300756e+00   6.5035696e-01   7.9696627e-02   1.0647393e+00   6.2040066e-01   1.0337544e+00   7.0460657e-01  -1.5506202e-01   7.3730921e-02   1.9777679e-01  -4.9549047e-01  -9.0628862e-02   6.3932697e-02  -1.2479440e+00  -9.9574275e-01
   4.7599022e+01   7.0779855e+01   1.1046491e+00   4.1454209e-01   1.5392063e+00   6.3919096e-01   8.5617112e-02   9.1221778e-01   4.7040391e-01   7.8782027e-01   3.2609189e-01   1.7159809e-01   5.5653127e-02   1.5093798e-01   6.5024859e-01   1.3234351e-01  -1.2115303e-01  -1.6959014e+00  -1.2113435e+00
   3.9838715e+01   5.8358005e+01   9.7413317e-01   4.0544669e-01   1.6814672e+00   5.8342004e-01   8.1655423e-02   1.0032801e+00   6.0440323e-01   8.0877422e-01   4.7720441e-01  -1.3123461e-02  -7.8152237e-02  -6.0525486e-01   2.2868645e-01  -1.0686376e-01  -3.4702095e-01   8.2877195e-01   1.4198685e-01
   4.4314060e+01   6.5189685e+01   1.2473777e+00   4.8407933e-01   1.4245267e+00   6.2036485e-01   8.5685890e-02   8.9326934e-01   8.8036380e-01   7.8028409e-01   6.9728373e-01   1.2629606e-01   2.7881881e-04  -2.3363009e-01   4.7369667e-01  -1.3401777e-01   4.6390221e-01   3.4385048e-01  -6.6757722e-01
   4.6147170e+01   6.0397164e+01   1.0497904e+00   4.1936095e-01   1.7747323e+00   6.6460887e-01   7.8857597e-02   1.4093992e+00   8.3669607e-01   8.2082696e-01   5.1261698e-01   1.2473891e-01   8.1026307e-02   4.7179563e-01  -1.8432979e-01  -3.7363828e-02  -5.0583288e-01   9.4815476e-01  -1.5677377e+00
   4.7368697e+01   7.2153020e+01   9.3004625e-01   4.1731194e-01   1.5503373e+00   6.7521440e-01   8.5691034e-02   1.4921654e+00   1.0266317e+00   7.5052785e-01   5.0826185e-01  -4.9970508e-02  -1.3934674e-01   6.5987308e-01   6.1778136e-01   1.3050791e-01  -3.1746247e-01  -8.7105004e-02   9.8177124e-01
   4.6506634e+01   7.0809108e+01   1.1605190e+00   4.6437032e-01   1.4192889e+00   5.1397900e-01   7.0747809e-02   9.1256220e-01   5.9212309e-01   8.8618756e-01   8.9006454e-01   1.1144937e-02  -1.6533483e-01   4.2092495e-01  -2.6157461e-01  -1.1818839e-01  -2.7294555e-01   1.5201528e+00   1.4530132e+00
   3.7708713e+01   6.6847589e+01   9.1171001e-01   4.4906317e-01   1.6772550e+00   6.4575462e-01   7.8209159e-02   9.7168625e-01   8.5390354e-01   6.3531362e-01   4.5417144e-01  -2.1683293e-02  -1.0281887e-01   5.3914844e-01   5.3522140e-01   7.7945181e-02   5.4485719e-02  -8.1856979e-01  -3.2162644e-01
   3.8111154e+01   7.0933291e+01   1.0206625e+00   4.1015650e-01   1.7884599e+00   5.7812322e-01   7.8032693e-02   1.4087402e+00   5.0139710e-01   4.5517502e-01   4.7096276e-01  -1.3579684e-01   1.4312199e-01  -1.1909132e-01   2.0938425e-01  -3.4029226e-02  -7.4350693e-03   4.1609885e-01  -6.8214988e-01
   4.5145132e+01   6.1035026e+01   1.2192809e+00   4.7005555e-01   1.5382760e+00   6.7610419e-01   6.5540046e-02   1.4541708e+00   9.1433540e-01   6.3557666e-01   8.4214612e-01  -1.5001793e-01  -1.4416096e-01  -2.6200348e-01  -5.6761074e-01  -7.1462780e-02  -3.2996514e-01   1.0054637e+00  -6.5491743e-01
   3.5864125e+01   5.5547077e+01   1.1890919e+00   3.6068211e-01   1.5536366e+00   6.9291550e-01   7.4035084e-02   9.2969686e-01   6.8887385e-01   6.8933602e-01   3.9381721e-01   6.4057610e-02  -1.0956691e-01   2.7304763e-01  -4.6796527e-01   5.9161800e-02   3.6937102e-01   1.6410372e+00   6.4671215e-01
   3.4397254e+01   6.5016390e+01   1.1051066e+00   4.6067400e-01   1.3360218e+00   6.4793393e-01   7.1318979e-02   1.2764045e+00   6.6041673e-01   4.9416851e-01   4.8107046e-01  -1.5466540e-01  -5.2031434e-02   5.3847512e-01   3.4968074e-01   5.2990874e-02  -6.7995800e-01  -1.4746922e+00  -9.9661714e-01
   3.5489090e+01   5.9019399e+01   9.0089075e-01   4.2246819e-01   1.7263878e+00   4.9773244e-01   6.6236812e-02   1.1124207e+00   7.7588964e-01   8.8098447e-01   7.2007037e-01   3.5824966e-03  -1.2228548e-01   5.3064190e-01  -2.7767452e-01  -1.6936661e-01   1.1455757e-01   2.2194194e-01   7.9815804e-01
   3.5548150e+01   6.4775744e+01   1.1455725e+00   3.9720181e-01   1.7293201e+00   5.9506093e-01   6.2831579e-02   1.0068107e+00   1.0442007e+00   6.0664672e-01   6.6477839e-01   1.1258572e-01   3.7672478e-02   1.4574821e-01   4.5497873e-01  -6.1835873e-02   4.7470375e-01   1.3415052e+00  -6.8069988e-01
   3.6211636e+01   7.1882766e+01   9.1431252e-01   4.5823288e-01   1.5704611e+00   5.9643870e-01   7.3296785e-02   1.3267833e+00   3.7176864e-01   8.6657763e-01   8.6433526e-01   1.6705545e-01  -7.5651930e-02  -1.5202689e-01   5.3755660e-01   7.8242957e-02  -2.3791277e-01   1.6749766e+00   1.4812638e+00
   3.4381818e+01   5.5048268e+01   1.1818076e+00   4.2450548e-01   1.7322781e+00   5.5080077e-01   6.4392973e-02   9.8970220e-01   5.3927001e-01   9.9333625e-01   4.4637668e-01  -1.5848684e-01  -7.4090121e-02   2.6556294e-01   4.5009811e-02   1.2299013e-01  -1.5600905e-01   1.3103620e+00   3.1041865e-01
   3.7210160e+01   6.8295356e+01   9.1035951e-01   4.8115759e-01   1.5372344e+00   6.5541467e-01   8.2384983e-02   1.1750712e+00   4.1331973e-01   5.7626918e-01   5.6933738e-01   9.9625324e-02   5.7913783e-02  -2.4862861e-02   6.7743022e-02  -1.4143615e-01  -3.3055203e-01   1.3851344e+00  -9.3822601e-01
   4.5276467e+01   6.4531683e+01   1.0760993e+00   4.1592994e-01   1.6443579e+00   5.6637618e-01   8.1122082e-02   1.3008709e+00   1.0424545e+00   4.6422674e-01   4.3638756e-01   1.3978332e-01  -2.9624498e-02  -5.3279577e-02  -1.2625351e-01  -5.5542363e-02  -6.1139638e-01   1.7278040e-01  -6.2064519e-01
   4.6344311e+01   6.3103306e+01   1.1735367e+00   3.6205075e-01   1.7871524e+00   5.7805588e-01   7.6222006e-02   1.4557798e+00   4.1672579e-01   9.8979238e-01   4.2571111e-01   1.5886103e-02  -1.6298420e-01  -1.2501445e-01   2.0297867e-01   4.2708896e-02   6.8452434e-01   5.9834048e-01   3.9935004e-01
   3.4003724e+01   7.6768072e+01   1.0809320e+00   4.4103563e-01   1.4519360e+00   5.6164068e-01   7.7457567e-02   1.1876464e+00   9.5046039e-01   7.4349876e-01   5.2951507e-01   1.0409000e-01  -4.0880024e-02   3.4317818e-01   3.0437873e-01   3.9591354e-02  -3.3617629e-01   5.2284896e-01  -1.5270429e-01
   3.6650912e+01   6.7385829e+01   1.2118544e+00   4.5102729e-01   1.3261556e+00   5.9944917e-01   7.0421048e-02   1.3048973e+00   4.0314720e-01   9.1749935e-01   4.8535071e-01  -5.1250754e-02   2.4292915e-02  -2.1574254e-01  -2.7786610e-02   2.3753562e-02  -1.0356383e-01   1.5324520e+00   1.3487020e+00
   4.7046394e+01   7.7245349e+01   1.0939994e+00   4.3693044e-01   1.5739181e+00   7.0524537e-01   8.0857565e-02   1.0062211e+00   7.0315199e-01   4.9885494e-01   4.8713353e-01   9.9890235e-02   4.8037310e-02  -5.1972715e-02  -2.3629669e-01  -8.8713647e-02   6.7294126e-01  -1.5523551e+00  -9.5338477e-02
   3.6905027e+01   6.4694605e+01   1.2579187e+00   3.7933797e-01   1.4163112e+00   5.0978096e-01   7.7734622e-02   9.9284927e-01   8.9640966e-01   6.5033618e-01   2.6322725e-01  -9.0090271e-02  -3.2822549e-02   9.1952736e-02   2.0906921e-01  -1.7237260e-01   1.0151588e-01  -5.5471272e-01   8.0331845e-01
   3.6878258e+01   7.1596516e+01   1.2693643e+00   4.2522870e-01   1.7795867e+00   6.5553149e-01   6.7214837e-02   1.2916938e+00   3.7957390e-01   6.5678296e-01   8.3261480e-01   6.6698924e-02   7.4371450e-02   3.7156366e-01   1.3251340e-01  -1.6614018e-01  -6.4570515e-01   1.1006897e+00  -3.8977430e-01
   3.9889886e+01   5.8560679e+01   1.1759880e+00   4.7478828e-01   1.3258007e+00   5.7670202e-01   7.4482965e-02   1.3067583e+00   5.9684924e-01   5.0164907e-01   3.0172315e-01   5.9998392e-02  -1.4267516e-01   5.5875237e-02   1.8753706e-01   5.2176013e-02  -3.5055528e-01   3.5174552e-01  -2.8271388e-01
   4.2993538e+01   5.9069086e+01   1.1679386e+00   3.8915375e-01   1.7049421e+00   5.0055650e-01   6.8430661e-02   1.3699988e+00   4.4198781e-01   5.9522058e-01   5.4586544e-01  -7.1384645e-02   8.3646839e-02   5.6217758e-01   8.5421739e-02   8.7336346e-02  -5.0551127e-02  -3.5382525e-01   1.7084607e+00
   4.6438033e+01   7.2878965e+01   1.2223807e+00   4.4700177e-01   1.4228343e+00   5.6308159e-01   6.8023124e-02   1.2329409e+00   9.4950133e-01   5.9488160e-01   3.3975912e-01   4.5600792e-02  -1.5522878e-01  -1.1332894e-01   6.4385378e-01   6.7184194e-02  -4.8987406e-01  -8.0494106e-01   6.6938339e-01
   3.8612715e+01   7.7121172e+01   9.4224982e-01   3.8389704e-01   1.7229971e+00   5.2475993e-01   6.2312366e-02   1.0576266e+00   4.4539047e-01   7.5257455e-01   4.0288695e-01  -6.2529953e-02  -1.1103966e-01  -6.1673221e-01  -4.6613614e-01   1.1318940e-01   4.3306368e-01   8.0040248e-01   1.5647437e+00
   4.6514381e+01   7.0316659e+01   1.0532839e+00   4.6837183e-01   1.2893802e+00   5.4031208e-01   7.5293239e-02   1.3440653e+00   8.1608355e-01   6.5863995e-01   6.2900739e-01  -9.0625731e-02  -1.3103098e-01   4.9973097e-01  -6.0867388e-01   5.3307140e-03   6.5936925e-01  -7.9305539e-01   1.0805944e+00
   3.5949733e+01   6.3599693e+01   9.8834564e-01   3.7789801e-01   1.3174828e+00   6.8738947e-01   7.2755984e-02   1.2034132e+00   1.0053643e+00   1.0343625e+00   3.5534485e-01   8.2454287e-03   9.1842559e-02   2.6075771e-01   6.6549469e-01  -1.1962414e-01   4.8910743e-01   5.9089837e-01  -1.3462087e+00
   3.8887382e+01   7.6841326e+01   1.2618596e+00   4.8747274e-01   1.5916326e+00   5.1836982e-01   8.0081987e-02   1.5367811e+00   5.1783790e-01   7.6893363e-01   6.2822729e-01   9.2078691e-02   8.4683568e-02  -4.4478760e-01  -6.7806668e-01  -6.4386579e-02  -5.4598494e-01   3.2108279e-01  -5.2679199e-01
   4.5627129e+01   5.8345237e+01   9.5457770e-01   4.5000553e-01   1.4699813e+00   5.2763164e-01   8.0478494e-02   1.4100034e+00   9.8635030e-01   9.3918352e-01   7.0121247e-01  -1.0870309e-01   1.1287871e-01  -2.6278801e-01  -6.2468806e-01   1.1568217e-01  -6.4662117e-01   1.4762818e+00  -1.3748658e+00
   3.9518091e+01   6.8156128e+01   9.0427639e-01   4.2675941e-01   1.7174509e+00   6.0944360e-01   6.9558521e-02   9.1444023e-01   9.9009760e-01   5.1812304e-01   5.9435055e-01   1.5239061e-01  -4.0393922e-02   2.0437550e-01  -4.4533249e-01  -6.3675381e-03   4.3167102e-02   1.2927774e+00   8.8886483e-01
   3.7645417e+01   6.4910995e+01   9.2606787e-01   4.2418694e-01   1.4549651e+00   6.2915494e-01   7.8925414e-02   1.4374020e+00   8.2104867e-01   8.0225546e-01   8.0108035e-01   9.4331313e-02  -3.0090198e-02  -5.4444383e-01  -6.5959788e-01   1.5397073e-01  -6.8855475e-01   1.5577945e+00  -1.3884593e+00
   4.0124115e+01   7.1316331e+01   1.0206381e+00   4.4753598e-01   1.2999571e+00   5.2684578e-01   7.3006267e-02   1.4865324e+00   7.2556175e-01   6.4368654e-01   8.8802064e-01  -5.0034547e-02  -8.0699563e-02  -5.6869749e-01   2.9430028e-01  -1.0915282e-01  -5.6080191e-01   1.1731274e+00   5.3957698e-01
   4.6686334e+01   7.6657559e+01   1.1739514e+00   4.5192800e-01   1.3996887e+00   5.4818742e-01   7.8364422e-02   9.4032829e-01   4.9446777e-01   4.8100432e-01   4.1133296e-01   4.4169402e-02   7.1518666e-02   5.1266572e-01   2.7275794e-01   6.0028630e-02   3.5200368e-01  -2.9982861e-01  -7.0436717e-01
   4.3295286e+01   7.2485414e+01   9.2983393e-01   4.5753586e-01   1.6977606e+00   6.6921819e-01   7.7235809e-02   1.2791360e+00   7.2563535e-01   6.7398978e-01   6.3099854e-01   3.1223105e-03   1.3469669e-01   9.1482742e-02  -4.5143030e-01  -4.2472246e-02   4.5176212e-01  -6.3511536e-01  -4.1562058e-01
   3.5051800e+01   6.4580235e+01   1.2447737e+00   4.6833448e-01   1.4260128e+00   5.3818148e-01   6.1487675e-02   1.4613602e+00   3.7318449e-01   8.6750130e-01   4.7018654e-01   1.6843148e-02  -1.6274673e-01  -3.6273338e-01  -2.3265277e-01  -1.6857019e-01   5.0739504e-01  -1.7394414e-01  -1.6135210e+00
   3.9880168e+01   5.9962921e+01   1.0725577e+00   3.8256446e-01   1.7285910e+00   6.5242586e-01   7.5592492e-02   1.0009021e+00   3.8427441e-01   4.8467199e-01   6.6844041e-01  -5.0285856e-02  -6.7997202e-02   2.2170746e-01   8.8052785e-02   1.2337094e-02   2.8650980e-01  -1.6370665e+00  -1.4669156e+00
   3.8091931e+01   7.0843558e+01   1.1439652e+00   4.5494000e-01   1.3151629e+00   6.3516882e-01   7.3194825e-02   1.4788474e+00   1.0328386e+00   8.6791229e-01   7.3249974e-01  -1.3781133e-01   8.0604669e-02  -3.8546297e-01  -6.7327722e-01  -9.8064839e-02  -1.7901364e-01  -6.7960122e-01  -1.1733161e+00
   4.4404456e+01   6.2777580e+01   1.2657816e+00   3.4594563e-01   1.7300382e+00   5.3846428e-01   8.2604677e-02   1.2558207e+00   5.2984571e-01   8.7312552e-01   9.3302296e-01   6.7482670e-03   2.3922690e-02  -5.2131588e-01   1.9985644e-02   2.3114768e-02  -2.6343144e-01   1.6055459e+00  -1.1952242e+00
   4.4796601e+01   7.1367640e+01   9.3187685e-01   3.6522722e-01   1.4538008e+00   6.9045659e-01   6.4210816e-02   1.2942074e+00   7.6242376e-01   9.8127326e-01   5.1684222e-01   5.9144919e-02   4.8172977e-02  -1.4172303e-01  -6.2006567e-01   5.7338338e-02   4.5854361e-01   1.5126789e+00  -1.1727630e+00
   3.9871672e+01   6.8315061e+01   1.0648925e+00   4.1655337e-01   1.7251351e+00   6.4632545e-01   7.7775048e-02   1.1913961e+00   9.1247010e-01   6.5163849e-01   5.2305307e-01  -3.2759152e-02  -1.4235467e-01  -4.8686091e-01  -6.1298169e-01   3.1050574e-03   9.5066512e-02  -1.4102365e+00   1.3575317e+00
   4.4648059e+01   5.5945849e+01   1.2324822e+00   3.5205046e-01   1.5654210e+00   6.1596903e-01   6.4064751e-02   9.0719753e-01   5.1094079e-01   6.8037328e-01   6.1498624e-01  -1.0475111e-01   1.0183273e-02   3.0156849e-01   3.9495147e-01  -1.4697990e-01  -4.7036897e-02   3.1590177e-01   7.8436805e-01
   4.1774618e+01   5.4790137e+01   1.2539860e+00   4.4542658e-01   1.4629584e+00   5.5978604e-01   7.0180144e-02   8.6521171e-01   5.2212287e-01   8.3959021e-01   7.2576066e-01  -9.2931453e-02   1.6480016e-01   2.7273430e-01  -6.3987905e-01  -5.2513363e-02  -5.1970484e-01   1.1227489e+00   9.2597881e-01
   4.7370716e+01   7.4536247e+01   1.0708178e+00   3.8411144e-01   1.2873767e+00   6.2837236e-01   6.9601398e-02   1.4127398e+00   6.8163273e-01   3.8011131e-01   5.2410332e-01   4.3432913e-02  -9.7474536e-02  -5.0955709e-02   3.7635271e-01   5.1947811e-02  -3.6143651e-01  -7.0494968e-01   1.8665634e-01
   4.2909299e+01   7.1044734e+01   1.1905669e+00   3.5072858e-01   1.6139678e+00   6.1423839e-01   8.0667092e-02   1.1565531e+00   4.1379150e-01   9.0580449e-01   3.9050491e-01  -1.8698564e-03   9.1693444e-02  -3.4472903e-01   5.8107760e-01  -1.6097540e-01  -5.6764898e-01  -6.6563774e-01  -1.0808751e+00
   4.2934772e+01   5.7408069e+01   1.1438137e+00   4.0804916e-01   1.3340262e+00   5.0811654e-01   8.4871343e-02   1.0975475e+00   5.6673114e-01   1.0085900e+00   5.7191976e-01  -6.1768864e-02  -2.8721235e-02  -6.4888671e-01  -1.4967574e-03  -1.3284417e-01  -5.6487995e-01  -6.2150308e-01   1.2350392e+00
   3.7670339e+01   6.4098140e+01   1.2201733e+00   3.5908642e-01   1.5804615e+00   6.2174459e-01   7.0630952e-02   1.3654207e+00   6.0689936e-01   1.0263210e+00   8.2168026e-01  -1.7209236e-01   1.1510282e-01   5.2151950e-01   4.0677294e-01  -1.5740409e-01   1.7043287e-02   1.4315517e+00  -9.0609239e-01
   4.4406721e+01   7.3486891e+01   1.0170829e+00   4.4419316e-01   1.3294736e+00   6.3663090e-01   6.8766201e-02   1.3315643e+00   1.0225083e+00   9.9403947e-01   4.2585481e-01   1.4693890e-02  -1.0129763e-01   3.7585002e-01   5.0613307e-01   3.1882981e-02  -3.1735819e-01  -1.3215264e+00  -6.6768128e-01
   4.1137985e+01   6.2457169e+01   1.2256852e+00   4.4769609e-01   1.3586386e+00   5.7250138e-01   6.8316057e-02   9.1666992e-01   5.1332359e-01   8.5194460e-01   3.5935805e-01  -6.5815430e-02  -1.3106783e-01   7.7204672e-02   4.4037262e-01  -7.6822966e-02  -1.0760997e-01  -9.0472165e-01  -3.5812062e-01
   4.4969228e+01   7.0289679e+01   1.0118955e+00   3.8115412e-01   1.5536926e+00   7.0162432e-01   7.4752973e-02   1.3466037e+00   6.0862024e-01   5.5969971e-01   6.5751668e-01   7.5749520e-02  -8.1089446e-02  -4.0540514e-02   3.7983131e-01  -6.8489838e-02  -4.6324594e-01  -8.2223804e-02   9.6833088e-02
   4.4066314e+01   5.8707504e+01   1.0268558e+00   3.8013606e-01   1.2958927e+00   6.9693545e-01   6.4470530e-02   1.0042137e+00   4.1291366e-01   7.5810887e-01   8.9792773e-01   8.0526152e-02  -1.0307882e-03   2.9793514e-01   4.3960145e-01  -6.1656674e-02  -2.2618107e-01  -1.2193405e+00  -3.7148901e-01
   4.3072655e+01   5.9040564e+01   9.1887782e-01   4.3946901e-01   1.5959495e+00   5.7683981e-01   6.2401767e-02   9.5793126e-01   9.7395517e-01   1.0382861e+00   3.1460382e-01   2.6134243e-02   1.2310760e-01   3.5166362e-01   2.6311800e-01   1.4636011e-02  -7.2514779e-02   1.6909912e-01   1.1977489e+00
   4.0904473e+01   6.1579627e+01   1.0568843e+00   4.6128581e-01   1.5472599e+00   5.7025711e-01   6.6764406e-02   1.2782178e+00   9.5296711e-01   4.5961214e-01   7.7013582e-01   9.8805624e-02  -1.2088281e-01   4.2826939e-01   4.8378406e-01  -8.7844315e-02  -4.6057664e-01   2.7997850e-01   9.5059181e-01
   3.7610478e+01   6.9191226e+01   9.6299088e-01   4.8144118e-01   1.6982980e+00   5.4631135e-01   6.8123968e-02   1.4947602e+00   9.0446787e-01   7.7045545e-01   4.8257985e-01  -1.1011629e-01  -3.4869593e-02  -2.9266297e-01   5.5134422e-01  -6.1998010e-02   1.1714333e-01  -1.5988893e+00  -1.1735878e+00
   4.7026185e+01   7.5569919e+01   1.0758103e+00   4.5449944e-01   1.7593151e+00   5.7575516e-01   7.0277744e-02   1.3283130e+00   8.6598769e-01   3.6250740e-01   3.5401320e-01  -1.5265164e-02   1.9676555e-02  -1.9291568e-01   3.0560552e-01   7.9847623e-02  -5.1151313e-01  -1.0011914e+00   9.7856018e-01
   3.4659280e+01   6.0997215e+01   1.0038889e+00   4.4269557e-01   1.7539867e+00   6.2198828e-01   6.6476246e-02   1.1064867e+00   3.6167401e-01   7.8791602e-01   7.4940250e-01   8.1502588e-02  -1.2670557e-01   3.3703221e-01  -4.2129991e-01   1.6265101e-01   1.6463768e-01  -4.2518300e-01  -7.9155729e-01
   3.7068346e+01   7.2646379e+01   1.2103792e+00   3.9457220e-01   1.4870291e+00   6.2934820e-01   6.7361343e-02   1.4452651e+00   7.0147289e-01   5.5261609e-01   4.0918586e-01   9.3868703e-02   8.4295945e-02  -1.3877764e-01  -3.4817327e-01  -9.4083842e-02   3.1019890e-01  -5.3337047e-01  -6.3860316e-01
   4.3945340e+01   6.3084681e+01   9.9985659e-01   4.1028029e-01   1.7593508e+00   5.3452023e-01   6.8649984e-02   1.3258323e+00   4.6842596e-01   8.2992619e-01   5.4517332e-01  -6.0871220e-02  -1.2483493e-01   4.9288500e-01   6.2884783e-01  -1.5545326e-01   4.6630201e-01   5.8036791e-01   1.6416324e+00
   4.5599360e+01   7.0313760e+01   1.2097596e+00   3.7593870e-01   1.7525640e+00   6.3478057e-01   7.6002643e-02   1.0252793e+00   8.5722736e-01   8.2845833e-01   7.1575458e-01   1.2035482e-01   3.2364481e-02   1.0759796e-01  -6.4039076e-01  -1.3179706e-01   6.5774271e-01  -6.9534412e-01  -5.1962740e-01
   4.1140980e+01   7.6986305e+01   1.1526330e+00   3.4570578e-01   1.6825014e+00   6.5596267e-01   7.8535620e-02   1.0269866e+00   3.5829797e-01   7.7177855e-01   3.0350330e-01  -8.1466075e-02  -1.4997562e-01   5.4865030e-01   3.5626665e-01  -1.0334142e-01  -4.3493893e-02  -7.3626867e-01   6.2644494e-01
   3.8307719e+01   6.3203724e+01   9.0457947e-01   4.4574972e-01   1.8030915e+00   6.3773387e-01   7.5968486e-02   1.1756761e+00   6.1363584e-01   7.7735167e-01   4.8448536e-01   6.2081277e-02   5.4870687e-02  -6.1841565e-01  -4.1889928e-01  -1.3672813e-01   5.6300861e-02  -8.2177403e-01  -5.4200105e-01
   3.8993979e+01   5.7055772e+01   9.7279053e-01   4.2437054e-01   1.3625232e+00   5.1304336e-01   7.8272435e-02   1.0110584e+00   9.1092768e-01   5.2132671e-01   8.5767742e-01  -5.9741839e-02   6.3861760e-02  -1.9724903e-03  -3.8984199e-01  -2.6726821e-02   2.0207760e-01   1.6943531e+00  -1.3907615e+00
   3.8341806e+01   6.8761885e+01   1.1525871e+00   3.5919994e-01   1.6671503e+00   6.5704864e-01   7.3306316e-02   1.1273884e+00   8.4311316e-01   9.3120568e-01   4.1987842e-01   1.5419138e-01   4.0323052e-02  -2.1832649e-01   6.7053690e-01   1.5406394e-01  -6.5675734e-01  -7.1194940e-01   5.9610363e-01
   3.7639007e+01   7.7309211e+01   9.2854179e-01   3.5464558e-01   1.4215644e+00   5.0252271e-01   7.3734700e-02   1.3946324e+00   7.9321917e-01   6.1267044e-01   5.1178843e-01  -1.3252641e-01  -5.8478924e-02  -3.5390159e-01   1.3166209e-01  -1.1049437e-01  -2.7682849e-01  -1.6994330e+00  -9.0365777e-01
   4.6828450e+01   7.5343830e+01   1.1562850e+00   4.6801823e-01   1.4678464e+00   6.8993480e-01   7.9367160e-02   1.1946202e+00   8.4334960e-01   8.5406382e-01   5.8204112e-01  -1.6095812e-02   7.2454420e-02   5.5956972e-01  -6.2236005e-01  -3.7861703e-02   2.8858365e-01   3.0182250e-02  -9.2004600e-01
   3.5126801e+01   6.8507462e+01   1.2631501e+00   4.8444181e-01   1.6831303e+00   6.9828245e-01   7.2682749e-02   1.1323832e+00   5.6242813e-01   1.0269182e+00   7.0248910e-01   1.0184411e-01   1.5110673e-01  -1.2130571e-01  -1.1080349e-01  -1.2154469e-02   1.0167539e-01  -6.9908388e-01  -2.5509327e-02
   3.6761778e+01   5.5419318e+01   1.0081015e+00   3.8705230e-01   1.4991155e+00   5.6924791e-01   7.3770589e-02   1.0465698e+00   6.9540440e-01   6.5563102e-01   7.6116130e-01  -9.1493450e-04   1.2650198e-01   1.7449721e-01  -5.5420408e-01   8.6278800e-02   3.4415712e-01  -1.2151632e+00  -8.6171443e-01
   4.6057501e+01   7.7003175e+01   1.1391429e+00   4.0849402e-01   1.5332123e+00   6.2146313e-01   8.4941001e-02   1.2749168e+00   8.4711416e-01   7.8550144e-01   8.7258173e-01   4.0027626e-02   1.3741603e-01  -4.7628909e-02  -3.7383427e-01  -5.5176182e-02  -2.3115746e-01  -4.8618750e-01  -7.1411114e-01
   4.4324370e+01   7.6788192e+01   1.0116534e+00   4.6238308e-01   1.3922355e+00   5.6625608e-01   7.9940698e-02   9.3484299e-01   9.2937481e-01   7.1982109e-01   7.6622617e-01   2.6979707e-02  -3.3450628e-02   3.6703932e-01  -6.1509639e-01   1.3426042e-01   6.4054263e-01  -1.4778351e+00   7.7265845e-04
   3.4881240e+01   7.1915673e+01   1.0853862e+00   3.7228318e-01   1.7601310e+00   5.8835691e-01   8.4817214e-02   1.1867716e+00   4.8105536e-01   8.3255372e-01   2.7606440e-01  -1.2763542e-01   8.9623417e-02   3.6195258e-02   5.9758930e-01   4.2445362e-02  -6.2037977e-01   1.4832679e+00  -8.9053373e-01
   4.6161720e+01   7.4226460e+01   1.2502531e+00   3.6132459e-01   1.7297882e+00   5.3243491e-01   8.2799837e-02   1.1904850e+00   7.3662067e-01   4.5875442e-01   6.2579489e-01  -1.5384121e-01  -4.3901347e-02   4.8309274e-01  -2.1153227e-01  -1.1622627e-02  -5.7047789e-01  -1.1249837e+00  -2.2185166e-01
   3.6246727e+01   6.4926938e+01   1.0870610e+00   3.9054607e-01   1.6800196e+00   5.4177072e-01   7.2162856e-02   1.5336114e+00   5.3815975e-01   7.0067905e-01   4.5112517e-01   1.7060683e-01  -1.1152613e-01  -3.8692618e-01   3.3215273e-01  -8.0010083e-02  -5.4347658e-01   3.4932044e-01   1.5695925e+00
   3.4504247e+01   6.1591081e+01   1.0937768e+00   4.8105600e-01   1.8129290e+00   5.6689784e-01   6.9567950e-02   1.0465290e+00   7.4099844e-01   8.8072289e-01   9.0744665e-01  -1.1622815e-01  -9.8568157e-02  -4.3442555e-01   2.3130903e-02  -7.4946487e-02  -5.5048522e-01   1.6963675e+00  -2.2096254e-02
   4.2008480e+01   6.6170242e+01   1.1099823e+00   4.4137798e-01   1.5371567e+00   6.4074848e-01   8.5857001e-02   9.1314000e-01   7.3701441e-01   5.9067767e-01   2.7081440e-01  -1.4108759e-01   4.0208430e-02  -4.9005155e-01  -3.6961555e-01   4.7352182e-02   5.1378656e-01   4.7868648e-01  -1.2718779e+00
   4.5254627e+01   5.6208600e+01   1.0487767e+00   4.4843886e-01   1.3669700e+00   6.8086517e-01   6.4250743e-02   9.9743788e-01   8.3847183e-01   5.1269381e-01   3.2189260e-01   1.1507261e-01   1.3521209e-01   1.6377772e-01   6.5435649e-01   1.2182753e-01  -5.3976458e-01   9.3535521e-02   1.2103702e+00
   3.4333599e+01   5.8834244e+01   1.0805687e+00   4.1100232e-01   1.6922042e+00   6.5654926e-01   7.9540906e-02   1.2413865e+00   8.6264445e-01   5.7203972e-01   8.7439732e-01   1.5029771e-01   1.1753040e-01  -2.1187787e-01   4.3549670e-01  -5.4614291e-02   4.7220966e-01   1.6412230e+00  -1.6687315e+00
   3.7919843e+01   5.7951236e+01   9.0767146e-01   3.6841739e-01   1.8062984e+00   5.7632098e-01   7.1453098e-02   1.0713435e+00   6.6807178e-01   8.4455231e-01   3.0166185e-01  -2.6498296e-02  -3.7012034e-02  -3.4456824e-01  -3.4039433e-01  -9.3771160e-03   5.5103753e-02  -1.0249920e+00   1.6473019e+00
   4.1981207e+01   7.6393118e+01   1.1594921e+00   4.7187727e-01   1.3494207e+00   6.1563767e-01   7.5397588e-02   9.2550298e-01   6.5629990e-01   4.7845214e-01   7.0690712e-01  -7.2390577e-02   1.5532631e-01  -4.4751708e-01  -2.1216217e-01   9.5974709e-02  -1.9436749e-01   1.6136010e-01  -1.2850252e+00
   4.6319660e+01   7.0287945e+01   1.1683564e+00   4.5984903e-01   1.5383293e+00   6.6579300e-01   6.9188900e-02   9.7852572e-01   8.8418047e-01   5.6013773e-01   2.7404268e-01   1.0710293e-01  -4.8460915e-02   4.2286445e-01  -4.6867168e-01  -1.1802171e-01  -1.1954283e-01   1.6076551e+00   6.3522596e-01
   3.7404019e+01   7.5845713e+01   1.1227531e+00   4.5491645e-01   1.8106860e+00   6.5511307e-01   6.8885291e-02   9.0966271e-01   6.7039947e-01   1.0130819e+00   5.6474253e-01  -1.5146282e-01  -4.1809984e-02   5.8127754e-01   1.1807500e-02   3.7872156e-02   8.1820462e-02  -6.4062170e-01  -6.8954474e-01
   4.7871914e+01   7.3218834e+01   9.2133035e-01   4.0441607e-01   1.7044555e+00   6.7284141e-01   7.8840493e-02   1.3110229e+00   8.9865159e-01   1.0046198e+00   5.0474880e-01  -1.6463492e-02   7.9917884e-02   3.1435447e-02  -2.7181693e-01  -1.6061726e-01  -5.6351874e-01  -2.6855412e-01  -1.0507001e+00
   4.1333585e+01   7.5002332e+01   1.1015470e+00   4.0922672e-01   1.4798233e+00   5.3269805e-01   7.4024131e-02   1.1455257e+00   6.1995251e-01   6.3356888e-01   9.1496795e-01   8.4053392e-02  -9.1195642e-02  -4.5162951e-01  -5.3270939e-01  -2.8844340e-02   3.5829156e-01  -2.9767524e-01   3.5664243e-01
   3.7716024e+01   5.6094385e+01   1.1423260e+00   4.8711152e-01   1.3300301e+00   6.3853895e-01   7.4088237e-02   9.9356710e-01   3.7316989e-01   8.1783385e-01   4.6012044e-01  -1.0500904e-01   4.9161248e-02  -3.9184599e-01   5.9607109e-01   6.6239961e-03   3.0884063e-01  -4.1773861e-02   3.4491547e-01
   4.6062977e+01   7.6596073e+01   1.1944081e+00   3.5739236e-01   1.5691679e+00   6.1804773e-01   6.9073042e-02   1.4119193e+00   5.1640105e-01   1.0286473e+00   6.9887539e-01   1.3721626e-01  -1.2853576e-01  -1.8828907e-01  -3.0824393e-01   1.6547728e-01   1.8000694e-01  -1.3366034e+00   8.6258362e-01
   4.5802203e+01   6.8042283e+01   1.1030012e+00   3.5620330e-01   1.5973844e+00   5.0093594e-01   7.9230266e-02   1.2085520e+00   3.7743601e-01   4.7414191e-01   4.8468119e-01   3.6711074e-02   1.6190672e-01   6.7370286e-01   2.0964124e-01  -1.0231294e-01  -1.4260605e-01   1.5051681e+00   1.1625715e+00
   4.1949965e+01   7.3909124e+01   1.0983237e+00   3.8052722e-01   1.4096207e+00   6.3129926e-01   7.1831123e-02   9.2705944e-01   7.8942228e-01   4.7436769e-01   5.6668124e-01   1.1044680e-01  -1.4441927e-01   6.2626863e-01   5.9548922e-01   1.8420438e-02   2.9219186e-01  -1.6386220e+00  -1.4666714e+00
   3.9592976e+01   6.7228708e+01   1.1602674e+00   4.5462997e-01   1.4889931e+00   6.1718883e-01   7.8679104e-02   8.8913160e-01   8.5302288e-01   9.7594312e-01   4.7135309e-01   7.0462930e-02  -1.4132347e-03   1.9632620e-01  -5.0299599e-01  -6.3858575e-02  -1.1975334e-01  -2.8689210e-01  -2.7511824e-01
   4.7490756e+01   6.1841195e+01   1.1074858e+00   4.4696631e-01   1.6415088e+00   6.1226327e-01   8.2077997e-02   1.3148027e+00   8.9301798e-01   7.9479352e-01   4.4672710e-01   7.9996507e-02  -2.3539319e-02   3.8207989e-01  -3.5631859e-01  -1.6485903e-01   6.3228415e-02  -5.6586491e-01  -1.1169393e-01
   4.7364315e+01   6.3443438e+01   1.0837281e+00   4.5615775e-01   1.2853291e+00   6.0596747e-01   8.0003458e-02   1.4714125e+00   1.0413622e+00   4.8089329e-01   8.1642471e-01  -5.9539843e-02   9.8169320e-02   6.7407699e-01   4.3221987e-01   1.0608277e-01   4.7680788e-01  -1.3587121e+00  -6.9073502e-01
   3.8849682e+01   6.9118947e+01   1.2121135e+00   3.6993760e-01   1.3658147e+00   5.2984821e-01   6.2058822e-02   9.3466105e-01   5.7009458e-01   8.6379495e-01   6.8899563e-01  -4.6568346e-02   1.5785501e-01   6.3991068e-01   1.2754841e-02   1.8768009e-02   3.5045496e-01   5.6046989e-01   1.0496928e+00
   4.5821177e+01   6.0118506e+01   1.0359476e+00   4.0434525e-01   1.5243321e+00   5.5440798e-01   8.3462484e-02   9.7933569e-01   5.6643273e-01   5.9940758e-01   4.0805907e-01   4.8786803e-02  -7.7316344e-02  -5.4469710e-01  -6.7106063e-01  -4.0657110e-02   1.1094428e-01   1.6463090e+00  -1.0094035e+00
   4.4665437e+01   5.6140064e+01   9.6059543e-01   3.7873242e-01   1.8034270e+00   5.4333765e-01   7.6368747e-02   1.2664123e+00   3.5906483e-01   9.4005382e-01   5.1700837e-01   4.1269056e-02  -5.2643148e-03  -8.7939208e-02   2.8343224e-01   2.8450534e-02  -5.4345054e-01   2.9185909e-01  -1.0979295e+00
   4.0889264e+01   7.2134407e+01   1.2333813e+00   4.4479551e-01   1.6066927e+00   5.8303770e-01   6.2589670e-02   1.5285112e+00   9.9547073e-01   7.7901250e-01   9.2860445e-01   8.5788570e-02   1.2741966e-01   4.4171905e-02  -4.0363860e-01   7.4290983e-02   2.3486954e-01  -1.3711663e+00  -1.4005234e+00
   3.9417668e+01   6.9363070e+01   1.1380028e+00   4.6226632e-01   1.4746859e+00   6.7052843e-01   7.6535380e-02   1.0914887e+00   1.0349131e+00   4.6647369e-01   6.4997934e-01  -1.0214642e-01  -4.0985170e-02  -4.6863553e-01   3.5108180e-01   1.1990257e-01  -6.5402671e-01  -6.8809918e-02  -5.9486203e-01
   4.5861608e+01   7.2957436e+01   1.1225350e+00   4.6659140e-01   1.7282032e+00   7.0440066e-01   7.0764971e-02   1.0517505e+00   9.0580449e-01   6.0662626e-01   3.7375991e-01   1.6924566e-01  -1.4734494e-01   1.6878154e-01   4.1549268e-01  -1.0457091e-01  -1.8914430e-01  -1.6900874e+00   7.7800824e-01
   4.6488845e+01   5.4826658e+01   1.0934619e+00   4.8722305e-01   1.6943864e+00   5.5611659e-01   6.3456601e-02   9.3344519e-01   8.8968442e-01   9.8580276e-01   4.7513800e-01   4.0160155e-02  -5.7235606e-02  -5.1887187e-01   3.6583061e-01  -7.6894162e-02   2.9148092e-01   8.9799217e-01   7.3735570e-01
   3.6476606e+01   5.9992039e+01   9.9110945e-01   4.0175386e-01   1.6314860e+00   6.0398229e-01   7.1969579e-02   9.9260318e-01   5.6478778e-01   3.7275685e-01   6.5146103e-01  -4.1550655e-02  -1.3121053e-01   3.3602249e-01   4.8302395e-01  -1.7072880e-02   2.0873632e-01  -2.1710831e-01  -1.6932573e+00
   4.6884647e+01   7.3202382e+01   1.1013599e+00   4.1670245e-01   1.6077927e+00   6.3769844e-01   6.3329292e-02   8.5710354e-01   4.2547620e-01   5.1334405e-01   4.1526719e-01  -5.4620258e-02   1.2431260e-01   5.1306919e-01  -1.5883847e-01   7.4577991e-03   6.8374507e-01  -1.5536102e+00  -1.1463062e+00
   3.4378128e+01   6.9112077e+01   1.1387169e+00   4.3247708e-01   1.7789303e+00   5.5523303e-01   7.5181474e-02   1.1327850e+00   3.7566249e-01   6.7872094e-01   2.9656289e-01  -1.3031397e-01   5.2024212e-02  -6.4163519e-01  -3.8841394e-01   1.6725545e-01  -4.5374144e-01   8.5310420e-01   7.5051415e-01
   4.7809925e+01   6.7448157e+01   1.0983557e+00   4.1542322e-01   1.6973158e+00   6.1540191e-01   7.2417987e-02   1.4288661e+00   1.0319212e+00   7.8147531e-01   7.0283314e-01   8.3576759e-02   1.1141677e-01  -9.7598314e-02   2.2139940e-01   4.0702542e-02  -3.5720332e-01  -1.0471875e+00   1.0236674e+00
   4.0672824e+01   5.5668200e+01   1.0609419e+00   4.2773033e-01   1.3032588e+00   5.5851662e-01   8.5690709e-02   1.5365005e+00   5.3116396e-01   6.6558114e-01   3.0823119e-01  -8.5791837e-02   1.3470408e-01  -3.0793664e-01   4.6295255e-01   3.9221550e-04  -5.6377862e-02  -6.5246387e-02   1.3100261e+00
   3.9887751e+01   6.7236747e+01   1.2497135e+00   3.9810930e-01   1.7720478e+00   6.0203193e-01   7.6849965e-02   1.5389885e+00   3.7933068e-01   8.6892033e-01   5.7066273e-01   6.1205520e-02  -9.3186280e-03   3.6295391e-01   2.3356205e-01  -9.7138620e-02  -6.7001541e-01  -1.6663895e+00  -3.7859290e-01
   4.4897754e+01   6.1207255e+01   9.6443109e-01   4.2057555e-01   1.5971429e+00   5.1017251e-01   7.8146845e-02   1.4686932e+00   7.6532361e-01   4.2304446e-01   4.0180569e-01  -9.2910512e-02   1.0537199e-03   4.4309007e-02   6.2788966e-01   3.7784222e-02   5.1365914e-01  -1.4723971e+00   1.1760597e+00
   3.8648099e+01   7.6105292e+01   1.1966493e+00   4.3826998e-01   1.5461959e+00   5.5557186e-01   8.2810273e-02   1.3657002e+00   5.2513217e-01   4.4063197e-01   6.7250613e-01  -5.1762660e-02   1.3686084e-01  -4.0542566e-01  -3.0931216e-01   1.4987279e-01   5.6520184e-01   3.8344602e-01  -9.3865011e-01
   4.2035006e+01   5.5480686e+01   9.9068534e-01   3.6085899e-01   1.6114517e+00   5.3075132e-01   6.7805050e-02   9.9759849e-01   4.1020764e-01   1.0423870e+00   4.7512668e-01  -1.8763139e-02  -1.3050122e-01   1.2666569e-01  -2.3701930e-01  -1.5413240e-01   2.4386407e-01   3.7070261e-01   3.7101582e-01
   4.5862135e+01   5.5509524e+01   1.1419868e+00   3.8882981e-01   1.3956710e+00   5.3613996e-01   8.5130257e-02   1.5391581e+00   7.9133093e-01   5.7899181e-01   8.8210540e-01  -2.8622758e-02   4.4249170e-02   4.2832010e-01   2.2267738e-01   9.9395029e-02  -1.8575627e-01  -1.5009033e+00  -6.0176147e-01
   3.7673788e+01   6.1489882e+01   1.0070954e+00   3.8324995e-01   1.3198518e+00   6.6745957e-01   8.2375090e-02   1.0171025e+00   4.9994217e-01   4.3157383e-01   6.5088226e-01   8.4387463e-02   1.5704165e-01  -6.7283913e-01  -3.0778255e-01  -6.1993479e-02   4.9806866e-01  -1.0672856e+00  -3.6010419e-01
   4.1341227e+01   7.3712713e+01   9.8316770e-01   4.0831092e-01   1.3889089e+00   6.0699790e-01   7.6155374e-02   1.0727395e+00   1.0304189e+00   1.0247847e+00   8.8802201e-01  -1.0903517e-01  -9.8747361e-03   3.9138820e-01  -8.8083179e-02   4.7266713e-03  -1.2516797e-01  -5.9954804e-01   1.1851802e+00
   3.8548472e+01   5.5846537e+01   1.2507944e+00   4.5857884e-01   1.5072128e+00   5.6253420e-01   7.0485400e-02   1.4251668e+00   6.3219829e-01   5.3425268e-01   3.0778670e-01  -1.0632004e-01   6.5427535e-02  -5.4587296e-01  -3.8483507e-02   5.3989628e-02  -1.5989208e-01  -3.6758809e-01  -3.4536175e-01
   4.3583094e+01   7.4209836e+01   1.1409597e+00   4.5856507e-01   1.4556329e+00   7.0497712e-01   7.8193313e-02   8.8314171e-01   1.0349526e+00   7.2766378e-01   9.2066799e-01  -3.3134585e-02   8.5109698e-02  -2.1222474e-01  -2.6235091e-01  -3.0727330e-02  -2.5061005e-01  -1.0730943e+00   1.2660200e+00
   4.1357501e+01   7.4110168e+01   1.0861355e+00   3.5368694e-01   1.6391134e+00   6.2268906e-01   8.5029503e-02   1.2522378e+00   7.5214851e-01   6.3073962e-01   2.8673683e-01   5.2233352e-02  -1.6739490e-01   2.4222552e-01  -1.6219171e-01   1.7152982e-01  -5.8064726e-01  -1.3654048e+00  -6.6014395e-01
   4.0931521e+01   6.8065405e+01   1.1403340e+00   4.4869320e-01   1.5179306e+00   5.5275432e-01   8.4875940e-02   8.8163155e-01   9.8523497e-01   8.7499899e-01   7.3292712e-01  -7.2666058e-02   4.2193019e-02   6.3708767e-01  -2.4539308e-01   1.7101837e-01  -3.1942907e-01  -1.3084792e+00  -5.2938308e-01
   3.5283001e+01   7.6830231e+01   1.1183591e+00   4.1010497e-01   1.7741803e+00   5.8894739e-01   6.5270744e-02   1.0102934e+00   8.5747176e-01   8.2188450e-01   9.0756957e-01   6.2356161e-02   4.3874447e-02   1.6875455e-02   3.2489198e-01  -4.1916626e-02   3.4629795e-01  -8.5230429e-01   4.7491251e-01
   4.6862531e+01   5.7709167e+01   1.0972046e+00   4.8882062e-01   1.5614819e+00   6.8503773e-01   8.3814618e-02   1.1341456e+00   5.5431839e-01   6.9840000e-01   5.1181279e-01   9.5398826e-02  -9.3192708e-02  -6.5730751e-01  -4.0881191e-01  -7.8076229e-02  -2.9601174e-01   9.1145591e-01   1.1125783e+00
   4.2246460e+01   5.5498190e+01   1.2367089e+00   4.2467649e-01   1.4629122e+00   6.9877781e-01   8.4315140e-02   8.9586864e-01   5.1426850e-01   1.0290498e+00   2.6258714e-01  -1.3990980e-01  -1.6954369e-01   4.2753521e-01   5.9019695e-01  -1.3599636e-01  -2.4343287e-02   1.5863277e+00  -4.1799312e-01
   4.1956302e+01   7.3245688e+01   1.1817391e+00   4.1259014e-01   1.4098638e+00   6.6418207e-01   7.7361827e-02   1.4616205e+00   6.2783707e-01   4.6093385e-01   9.1553131e-01   5.4905784e-02  -1.5484246e-01  -2.7635123e-01   3.2394755e-01  -5.0424915e-02   3.9740178e-01  -9.0131540e-01   7.0917931e-01
   3.8622169e+01   5.9645710e+01   1.1564796e+00   4.6722192e-01   1.4376025e+00   6.7022274e-01   6.5774577e-02   1.2611331e+00   7.4239989e-01   5.8503613e-01   6.8757103e-01  -1.2204353e-01  -1.3781924e-02  -2.6581392e-01   4.2173869e-01   3.6700167e-02   6.6828263e-01   1.1124056e+00   4.7841545e-01
   4.4872729e+01   7.1920473e+01   1.2109777e+00   4.7242241e-01   1.5593679e+00   6.0084587e-01   7.0572084e-02   1.1966550e+00   5.7528022e-01   7.6971470e-01   3.2479087e-01   1.6071694e-01  -1.2232890e-01   3.0126261e-01   6.3293780e-01   4.2205666e-02  -1.6370586e-02  -1.5517780e+00   6.8572972e-01
   4.1157080e+01   5.6687626e+01   9.0807824e-01   4.2883140e-01   1.4049482e+00   6.9602440e-01   8.4246700e-02   1.3036800e+00   5.3635393e-01   7.0571765e-01   5.1119428e-01   1.1063734e-01  -1.6252247e-01   5.3670535e-01  -5.2279564e-01   1.2534529e-01   2.8534097e-01   1.4223543e+00  -3.8485150e-01
   3.5910123e+01   6.9635187e+01   1.1815392e+00   4.3937409e-01   1.4593492e+00   5.4084708e-01   6.3059384e-02   1.5074454e+00   9.1823370e-01   6.7680477e-01   6.2424126e-01  -9.2022730e-03  -1.1476597e-01  -2.4500908e-01   6.4890620e-01   8.0124268e-03  -4.2028739e-02   5.4386657e-01   1.4405273e-01
   4.1739855e+01   6.5990610e+01   1.0533826e+00   3.6906685e-01   1.6352245e+00   5.9432022e-01   8.4317951e-02   1.4290683e+00   6.1066665e-01   7.0178529e-01   5.4741084e-01   1.3656824e-01   1.5242138e-01  -5.8564923e-01  -4.0557781e-01   6.2539590e-02   3.5258671e-01  -5.1275905e-02   1.0729042e+00
   3.5711457e+01   7.3767043e+01   9.8832810e-01   4.3802507e-01   1.3752420e+00   6.2885378e-01   6.5868515e-02   1.5145608e+00   5.1157893e-01   5.8930330e-01   4.3991492e-01   1.6898967e-01   1.4845978e-01   1.1577079e-01   1.9974781e-01   4.7025725e-02  -2.1139552e-02   5.7201985e-01   2.2619372e-01
   4.2800857e+01   7.4836684e+01   1.1081160e+00   3.4578043e-01   1.5666129e+00   6.7376489e-01   8.5226675e-02   1.2936423e+00   4.8606152e-01   4.4131362e-01   9.2864501e-01  -3.3369364e-02  -4.9218157e-02  -2.3904339e-01   1.1760596e-01   2.6241887e-02  -5.0336738e-01  -1.5697631e+00   1.2550275e-01
   4.2826953e+01   6.7188987e+01   9.9642784e-01   3.5132731e-01   1.3911997e+00   6.7645298e-01   8.0486415e-02   1.2043396e+00   8.4186002e-01   5.8549748e-01   8.8492369e-01   1.4477286e-01   3.6451389e-02  -2.0344958e-01  -1.8466509e-01  -1.4474476e-01   4.2848515e-01   1.7287465e+00   4.2579500e-01
   4.0061700e+01   6.7747533e+01   1.2063805e+00   3.8045435e-01   1.3631095e+00   6.9542421e-01   7.3898026e-02   1.0496360e+00   4.5698253e-01   7.3429753e-01   6.2172153e-01  -3.3764869e-02   1.2006307e-02  -2.0257904e-01  -4.4064497e-01   2.4157484e-02  -8.1230161e-02   4.8689992e-01  -1.5181806e+00
   4.6296289e+01   7.1926812e+01   1.1299814e+00   4.1161545e-01   1.4096027e+00   5.5980308e-01   8.3431568e-02   1.1397272e+00   7.8694049e-01   8.5804010e-01   5.7369382e-01   1.7264715e-01   1.5189189e-02   6.2860515e-01   2.7669428e-01  -1.2208916e-01   4.0455364e-01   1.6594295e+00  -1.0348276e-01
   3.7491373e+01   7.4704501e+01   9.6796772e-01   3.4573313e-01   1.3110672e+00   7.0164871e-01   7.9180848e-02   1.0809406e+00   8.1101496e-01   6.6750502e-01   8.4627896e-01  -7.1527757e-02   1.5685382e-02   3.3481055e-01  -1.0354681e-01   4.3616960e-02   3.9559920e-01  -9.9990124e-01   1.4731741e+00
   4.3424968e+01   6.3625793e+01   9.9955364e-01   3.9759888e-01   1.4041210e+00   5.9268769e-01   8.6163838e-02   1.0471698e+00   8.0017682e-01   5.3226992e-01   5.3794241e-01  -9.8468006e-02   1.5055275e-01  -1.1219339e-01  -5.6611898e-01   1.0490404e-01  -4.8273552e-01  -6.4302037e-01  -3.7501632e-02
   4.3054731e+01   6.1023062e+01   1.0417638e+00   3.8289811e-01   1.6909158e+00   7.0081254e-01   7.1597583e-02   1.4237022e+00   8.1349182e-01   8.9994821e-01   6.5494327e-01  -7.2064458e-02  -1.2127619e-03  -3.9866700e-01   5.3448799e-01  -4.9268778e-02  -1.6715650e-01  -1.2077660e+00   1.6985592e+00
   3.5933365e+01   6.5673624e+01   1.0679673e+00   3.5581984e-01   1.2905442e+00   5.6834977e-01   7.2114011e-02   1.4191400e+00   6.9840932e-01   9.1948371e-01   5.4735371e-01   6.2060734e-02  -6.4119311e-02  -6.8402600e-01  -6.7306077e-01   2.0629993e-02   4.5353772e-01  -1.0297373e+00  -7.7020744e-01
   4.6619031e+01   7.0205944e+01   1.1660426e+00   3.6200261e-01   1.5904476e+00   6.8207913e-01   8.4297986e-02   1.0963415e+00   7.3894908e-01   4.2088729e-01   6.0313552e-01  -1.2621484e-01   1.6314453e-02   2.4051406e-01   1.6838402e-01  -2.6552134e-02   3.7365669e-01  -1.0260271e-01   7.8867753e-01
   4.5957030e+01   7.4795868e+01   9.3995813e-01   4.7945621e-01   1.4272065e+00   5.3643850e-01   7.1403247e-02   9.7760035e-01   9.7236890e-01   7.4954880e-01   4.7969383e-01  -3.2283363e-02   6.4354917e-02   6.4105603e-01   6.2270320e-01  -8.9538546e-02  -6.0196197e-01  -1.6553078e+00  -1.5657787e+00
   4.2102842e+01   7.0280725e+01   1.0917518e+00   3.7985575e-01   1.6553861e+00   6.7204883e-01   7.1386499e-02   9.3497197e-01   5.7029791e-01   7.4659761e-01   8.8713685e-01   1.5522103e-01   1.4693684e-01   3.9466735e-01   2.2755435e-01   1.6747686e-01   4.3155688e-01   3.8470756e-01   3.2964828e-01
   4.7135064e+01   6.1462282e+01   9.0293621e-01   3.8681684e-01   1.4675660e+00   4.9891495e-01   6.5629570e-02   1.1638491e+00   7.3122152e-01   8.3121632e-01   9.2599305e-01   3.9370666e-02  -9.6918539e-02   1.5361505e-01   4.2757518e-01  -1.5858864e-01   9.7681462e-02   1.3684872e+00   1.0231387e+00
   3.9325209e+01   6.3341946e+01   1.1256339e+00   3.6068459e-01   1.6693416e+00   5.2409192e-01   8.4972356e-02   1.0791281e+00   7.6347521e-01   5.5365072e-01   8.1599882e-01   5.3445392e-02  -9.2985133e-03  -3.1564065e-01  -1.2226952e-01   5.6339499e-02  -7.3789057e-02  -1.2487367e+00  -1.4615614e+00
   4.6505750e+01   7.3110281e+01   1.2435312e+00   3.5269772e-01   1.3267402e+00   5.6699522e-01   7.2263893e-02   1.3519193e+00   6.2275165e-01   6.9176157e-01   7.9962002e-01   4.0990073e-04   7.7315733e-02  -2.6961413e-01   6.5631157e-01   1.2347340e-01   2.6903124e-01   1.7007755e+00   1.4576318e+00
   4.4184882e+01   6.0188046e+01   1.0969330e+00   3.9613411e-01   1.3546827e+00   6.6508939e-01   8.0849891e-02   1.5129832e+00   9.3370518e-01   7.6384495e-01   6.8257066e-01  -1.3641347e-02  -1.6855376e-01  -3.2232587e-01   5.3005672e-01   7.8296070e-02   4.3168574e-01  -7.5463427e-01   7.7288976e-01
   3.8404732e+01   5.4656434e+01   1.0326660e+00   3.4961407e-01   1.4310686e+00   5.7792336e-01   6.4060578e-02   9.3203697e-01   3.8251026e-01   7.5350542e-01   8.0345218e-01  -1.3228929e-01  -1.0846973e-01   3.3144872e-01  -5.2941692e-01   1.3979532e-01   3.1167130e-01   9.8645537e-01   1.3598156e+00
   4.3474606e+01   7.4815069e+01   1.2425955e+00   4.5458109e-01   1.5117627e+00   5.1621201e-01   6.9212495e-02   1.0312513e+00   4.2935379e-01   4.0385461e-01   6.9144677e-01   1.3463416e-01   1.4259215e-01  -4.3316895e-01  -5.2441189e-01   1.5370467e-01   4.4587075e-01  -6.5817963e-01  -1.2646886e+00
   4.2981640e+01   7.3060278e+01   9.5751994e-01   3.6184207e-01   1.7057583e+00   5.4997299e-01   8.0229260e-02   1.2389017e+00   7.1562907e-01   8.6436021e-01   8.5194822e-01  -5.5290535e-02  -1.4244773e-01  -9.2442407e-02  -5.7530985e-02  -5.1320359e-02  -5.6062514e-01  -1.3388882e+00  -5.5413691e-02
   4.6579836e+01   5.6614351e+01   9.6047383e-01   4.8714238e-01   1.5827007e+00   6.7592164e-01   7.8382339e-02   1.1031772e+00   4.3668412e-01   4.6544615e-01   6.9433729e-01   1.5937358e-01  -4.3168525e-02   4.1372711e-01   2.9409608e-01   1.1651885e-01  -3.7163155e-01  -1.8078551e-01  -1.6608429e+00
   4.0863689e+01   6.9734916e+01   9.3908489e-01   4.1927020e-01   1.5950074e+00   6.1474934e-01   6.4699437e-02   9.5235555e-01   9.0461206e-01   3.9894319e-01   8.9906961e-01   1.4956769e-01   1.4240876e-01   1.1567096e-02  -4.6083009e-01  -1.2084652e-02  -5.5066044e-01  -1.6068393e+00  -1.1889307e+00
   3.5439380e+01   5.9264998e+01   1.2115910e+00   3.6046649e-01   1.5430694e+00   6.0641394e-01   8.4189771e-02   9.9823112e-01   7.5876924e-01   9.3681931e-01   2.5851403e-01   1.6922245e-01   1.3731528e-01  -5.3142769e-01  -5.0347284e-01  -1.2719196e-01   4.2858051e-01   5.3136485e-01   7.4930799e-01
   3.4424494e+01   7.3960523e+01   1.1898234e+00   3.4707249e-01   1.3224393e+00   6.7608369e-01   7.0401614e-02   1.4174898e+00   5.5716739e-01   6.6096845e-01   4.2069623e-01   1.3468878e-01   1.3210997e-02  -2.9192587e-01  -3.7909853e-01  -1.6554178e-02   6.8857710e-01  -1.7195421e+00   1.2167590e+00
   4.7446119e+01   6.9330887e+01   1.0249617e+00   4.1042039e-01   1.2870976e+00   5.3048167e-01   6.5091570e-02   1.3115684e+00   9.1477143e-01   1.0002996e+00   3.5956953e-01  -6.5113349e-02  -4.0560965e-02  -2.0180304e-01   4.9389539e-01   1.5729309e-01  -3.9897303e-01  -3.9428070e-01  -1.4608247e+00
   4.6550625e+01   6.0882464e+01   1.2387725e+00   3.9864425e-01   1.4323305e+00   5.6941774e-01   6.4413486e-02   1.4436387e+00   9.1359145e-01   8.7201236e-01   5.3702929e-01  -1.9710112e-02  -4.6530386e-02  -8.4717680e-02   6.9176978e-01  -1.1146396e-01   4.7837406e-01   1.1066367e+00  -1.6910789e+00
   4.1868272e+01   5.5182299e+01   1.0682877e+00   4.4976661e-01   1.4011113e+00   6.5138519e-01   6.1469711e-02   1.5403823e+00   3.9567551e-01   9.5232485e-01   7.1419615e-01  -1.6257088e-01   1.6148390e-02   4.4971089e-01   3.5344704e-01  -1.3847263e-01   3.6922647e-01   2.5778176e-01   1.5710465e+00
   4.4603688e+01   6.6031354e+01   1.1204638e+00   3.7117249e-01   1.7358381e+00   6.4526127e-01   7.4391476e-02   1.2497317e+00   7.1798033e-01   8.6380195e-01   5.9512378e-01   7.1764477e-02   2.7117772e-02  -4.0594759e-01  -2.1449101e-01   1.1883219e-01  -2.8043587e-03  -1.7246069e+00   2.8260569e-01
   3.8590395e+01   6.9505745e+01   1.1284446e+00   4.3957886e-01   1.4597637e+00   6.8070607e-01   6.9214374e-02   9.3120876e-01   9.8453365e-01   1.0053296e+00   3.2245026e-01   4.0172054e-02   1.2706637e-01  -2.8863482e-01  -2.2568543e-01   3.1904172e-02  -4.2889759e-01   1.4532108e+00  -1.2905906e+00
   3.6421876e+01   5.6194511e+01   9.8386654e-01   3.6468315e-01   1.3651189e+00   6.6066502e-01   7.9126480e-02   1.2335444e+00   7.9963613e-01   4.8212661e-01   5.0795576e-01   4.7315007e-02   4.4129801e-02   5.2707475e-01  -3.1713226e-01   2.1358315e-02   2.3189276e-01   1.1757754e+00  -1.0609311e+00
   3.6588725e+01   5.9384926e+01   1.2480413e+00   4.2016102e-01   1.6318610e+00   6.5806023e-01   6.5876453e-02   1.2583471e+00   9.4550000e-01   9.5407122e-01   6.6917076e-01  -1.0066345e-01   5.3399671e-02   1.7728214e-01   2.7771367e-01   1.7308871e-01  -4.9850819e-01  -1.0938600e+00  -1.6392758e+00
   4.6106101e+01   5.8226009e+01   1.1087209e+00   4.2347902e-01   1.3625442e+00   6.0110915e-01   8.2709432e-02   1.2378749e+00   3.7136365e-01   9.4029473e-01   4.7279120e-01   1.6174699e-01   1.6607710e-01  -1.7814473e-01  -2.6801019e-01   1.4441048e-01   6.9195627e-01  -1.3320036e+00   9.7445169e-01
   3.4557396e+01   5.4970944e+01   1.0308981e+00   4.6111594e-01   1.7272970e+00   5.3588432e-01   7.9715064e-02   9.9630095e-01   6.6913475e-01   9.5144061e-01   6.0170303e-01   1.0997395e-01  -3.0429818e-03  -4.9979156e-01   2.2707146e-01   7.4789137e-02  -8.8797364e-02   1.4744101e-01   4.6883514e-02
   4.6164963e+01   7.3554612e+01   1.1760883e+00   3.9735094e-01   1.4956739e+00   6.0524905e-01   7.5915792e-02   1.5002556e+00   9.0786582e-01   7.0722280e-01   6.6446801e-01  -1.6283446e-01   1.3604059e-01  -2.0857069e-01  -4.0495396e-01  -1.2926790e-01  -3.2334837e-01   1.1684344e+00  -4.7839387e-01
   4.4122201e+01   7.3338476e+01   9.3319839e-01   3.6761434e-01   1.3774723e+00   5.6877902e-01   7.7241746e-02   1.1884430e+00   9.5919178e-01   5.4325607e-01   4.3826129e-01   3.3485049e-02  -6.6578094e-02   2.9218976e-01  -3.3815067e-01   6.5130706e-02  -1.8977849e-01   2.6051167e-01  -1.5399238e-01
   3.7897307e+01   7.4245104e+01   9.1863898e-01   4.2389589e-01   1.6256706e+00   6.1760756e-01   7.0093478e-02   1.4455551e+00   4.5974042e-01   3.9469218e-01   4.2821409e-01   8.4553345e-02  -1.4654409e-01  -2.3729979e-01  -4.4344245e-01  -9.3579791e-02  -5.1328743e-01  -4.4124475e-01   3.2071440e-02
   4.1322962e+01   6.5307868e+01   1.2059807e+00   3.6001387e-01   1.4578638e+00   5.7301869e-01   8.2358701e-02   1.0553139e+00   6.0431274e-01   9.9249646e-01   2.7843154e-01   1.2033689e-01  -1.4874409e-01   1.9577805e-01   4.5626443e-01   7.8522213e-02  -1.5574201e-01  -5.3232890e-02   6.6577456e-01
   4.4302355e+01   7.4529121e+01   9.5650607e-01   4.6968130e-01   1.7131537e+00   5.9243037e-01   8.2098949e-02   1.3049472e+00   5.7154042e-01   7.5466642e-01   5.9623485e-01   7.8383841e-02  -5.7939084e-02   2.6834739e-02   5.0007978e-02  -1.4286224e-01   6.1225315e-01   6.5085731e-01  -5.9100073e-01
   4.3724287e+01   6.2128851e+01   1.2265813e+00   4.5330224e-01   1.3815475e+00   5.8409733e-01   7.1539925e-02   1.4762233e+00   1.0355112e+00   4.6579006e-01   8.3880995e-01   2.9883713e-02  -8.7746726e-02  -2.8918786e-01  -1.3388931e-01  -1.4770541e-01   3.0542683e-02  -6.4058592e-01   3.7300777e-01
   4.2840214e+01   6.0489516e+01   1.0191710e+00   4.5942375e-01   1.6738329e+00   6.7398739e-01   6.3428556e-02   1.3744635e+00   1.0168672e+00   6.9002282e-01   4.9801929e-01   1.0882080e-01  -1.0193166e-01   4.2364887e-01   4.7907464e-01   1.4718571e-01   4.0512694e-01  -1.9590024e-01  -1.3795793e+00
   4.3063265e+01   5.5739301e+01   1.1564439e+00   4.0893553e-01   1.3900103e+00   6.8351918e-01   7.3022355e-02   1.4313412e+00   4.5009259e-01   9.7708557e-01   3.1658659e-01   1.2993554e-01   1.1134060e-01   1.7874742e-01   2.0855854e-01  -1.4394416e-01  -4.0154782e-01   1.2341674e+00   1.3783995e-01
   4.4142642e+01   7.3873230e+01   1.1716937e+00   4.0291030e-01   1.6359593e+00   5.8170008e-01   8.2274722e-02   1.3180798e+00   5.3054474e-01   5.4892971e-01   3.3894204e-01   1.3910798e-01  -8.0723738e-02  -2.6880894e-01  -1.2471890e-01   7.4263779e-02  -4.4735793e-01   1.3268622e-01  -1.1882226e+00
   4.7919397e+01   6.6006705e+01   1.1732038e+00   3.5384529e-01   1.6588850e+00   5.0948343e-01   6.4172392e-02   1.1040238e+00   5.5363686e-01   4.7560413e-01   3.1390200e-01  -1.6219981e-01   8.6499117e-02  -1.6118737e-01   2.6462526e-01   1.5430717e-01  -3.8021506e-01  -1.4174838e+00   2.5368659e-01
   3.5056888e+01   7.6032466e+01   9.4152970e-01   3.4563786e-01   1.7063246e+00   5.1831783e-01   8.3973576e-02   1.0045201e+00   4.7639167e-01   7.1604450e-01   4.0689997e-01   3.4887802e-02  -1.2765079e-01  -2.0247406e-01  -6.7218920e-01   1.4764510e-01   4.7422291e-01   5.9758098e-01   1.6856145e+00
   3.6068972e+01   5.9171535e+01   1.0392570e+00   4.1533751e-01   1.7130082e+00   6.7196150e-01   7.9656306e-02   1.3535012e+00   5.4313336e-01   7.5093435e-01   6.1297849e-01  -1.6652872e-01   1.0017870e-01  -2.9118780e-01  -6.4331803e-01  -1.4074561e-01  -5.5637254e-01   1.4849305e+00  -6.2578900e-01
   4.4439914e+01   6.3901226e+01   1.0317814e+00   4.7787537e-01   1.5812339e+00   5.6046415e-01   7.5289723e-02   1.0662526e+00   5.0018127e-01   5.3069955e-01   8.8941333e-01  -7.0555522e-02  -5.8640272e-02   2.6040075e-01  -2.1678582e-01  -1.1050904e-01  -6.5397393e-01  -1.2647363e+00   1.3081117e+00
   4.5065423e+01   5.7660405e+01   1.2470945e+00   4.6457241e-01   1.4411947e+00   6.8958958e-01   8.4577002e-02   1.2679567e+00   1.0378301e+00   7.7509788e-01   3.8423295e-01   1.2890582e-01  -4.7697647e-02  -1.5228807e-01  -5.2452079e-01  -1.4100907e-01  -4.6139926e-01   7.9236866e-01  -1.4023709e+00
   4.2925582e+01   6.6605011e+01   1.0343712e+00   3.9596684e-01   1.7866792e+00   5.1802423e-01   6.7142296e-02   1.0779447e+00   7.6661430e-01   7.9849706e-01   3.8491684e-01  -1.0529889e-01   8.0816946e-02  -6.8661974e-03  -7.7259950e-02  -1.3039146e-01  -2.6022336e-01   6.3990841e-01   5.7214443e-01
   4.0863954e+01   7.7296552e+01   1.1846304e+00   4.8610460e-01   1.6777758e+00   5.3588542e-01   7.0843835e-02   1.1472883e+00   5.1589190e-01   7.9087913e-01   6.0445818e-01  -1.2416102e-01  -9.5131517e-02  -6.3222589e-01  -6.8590164e-01   9.7143269e-02   1.3889359e-01  -8.4787332e-01  -8.3278258e-01
   3.6448798e+01   5.8791684e+01   1.0450504e+00   4.4624759e-01   1.7352517e+00   5.6670686e-01   7.8094515e-02   1.0346590e+00   5.9212054e-01   1.0177397e+00   8.9906796e-01  -1.2240583e-01   1.3980767e-01  -6.7148888e-01   5.2850062e-01   3.3658894e-02   6.1720442e-01   1.2798630e-01  -1.3670179e+00
   4.3842380e+01   6.8613203e+01   1.0251178e+00   3.4715983e-01   1.5176226e+00   6.3522499e-01   7.6069448e-02   1.5009836e+00   6.5313141e-01   4.1878372e-01   9.3056977e-01   1.0684468e-01  -1.5999484e-01   6.8292576e-01  -3.0016584e-01  -5.8530994e-03  -6.3144686e-01  -1.3789267e+00  -1.7181665e+00
   3.6986327e+01   6.8303743e+01   1.2583155e+00   3.4726199e-01   1.3789241e+00   6.5205704e-01   6.4741712e-02   8.6558234e-01   8.0875361e-01   6.7470689e-01   5.6425186e-01  -8.0448997e-02  -8.8505984e-02   5.3166111e-03  -2.2582363e-01   1.2543025e-01   2.7428624e-01  -4.0141232e-01  -1.3092368e+00
   3.6441333e+01   6.5692984e+01   9.6852444e-01   4.5771087e-01   1.5837614e+00   6.8199123e-01   6.3070007e-02   1.4432719e+00   9.4021996e-01   8.6091102e-01   9.0001615e-01  -5.9070980e-03  -4.7249892e-02  -2.1990964e-01   9.4615324e-02   7.4359564e-02   2.5819689e-01   8.9214053e-01  -8.3268334e-02
   4.7863697e+01   7.6842482e+01   1.1639598e+00   4.4964161e-01   1.7098425e+00   5.3614210e-01   7.8584755e-02   1.3936124e+00   6.0300837e-01   8.6800747e-01   6.3229382e-01   5.2663737e-02  -6.8832370e-02  -1.2754268e-01  -6.0138839e-01   7.1965253e-02  -2.3928202e-01   9.9991277e-01  -4.3301603e-01
   4.1243446e+01   7.3724550e+01   8.9689752e-01   3.7901232e-01   1.3401093e+00   6.3763109e-01   6.9425298e-02   1.5456734e+00   8.2991094e-01   5.7113653e-01   3.0882258e-01  -1.6440551e-01  -1.3183302e-01   4.4312225e-01   1.3016952e-01  -4.5971193e-02   1.1683982e-01  -6.8347151e-02  -1.2171588e+00
   4.5225789e+01   5.9286480e+01   1.1996193e+00   3.7458632e-01   1.3016434e+00   5.3623618e-01   8.0802877e-02   1.2314570e+00   5.3779944e-01   5.5330480e-01   7.4187881e-01   1.6319711e-01   2.1685993e-02  -1.9592461e-01  -3.1457670e-01  -9.9029144e-02   3.7833328e-01   1.5685365e+00  -1.4037164e+00
   4.1107863e+01   6.1156278e+01   1.0987875e+00   4.6521607e-01   1.3597442e+00   5.1657865e-01   8.0227842e-02   1.3603482e+00   1.0202351e+00   7.7004047e-01   5.3255758e-01  -1.2432661e-01   1.3158684e-01  -4.2358757e-01  -1.8826518e-01  -8.6417126e-02   5.1791755e-01  -4.2194946e-01   7.9335645e-01
   4.5159915e+01   7.0576176e+01   1.2089790e+00   4.2605340e-01   1.7386362e+00   5.3856765e-01   7.4378324e-02   1.1145705e+00   8.9439608e-01   1.0340307e+00   5.3481583e-01  -1.1611329e-01   1.0689650e-01  -4.1901755e-01  -4.0195142e-01   1.4773799e-02  -2.8232311e-02  -5.6074331e-01   1.7167081e+00
   4.1346236e+01   7.0952668e+01   1.1863631e+00   4.2492627e-01   1.6627119e+00   5.3813332e-01   7.5287952e-02   1.0029798e+00   9.9248977e-01   4.0381650e-01   6.7528081e-01  -2.6045912e-02  -1.4461783e-01  -7.6769908e-02  -6.4490458e-01   9.5139416e-02  -6.6091876e-01  -8.3930307e-01  -1.4024806e+00
   4.3589355e+01   6.4537248e+01   9.1824536e-01   4.0292670e-01   1.5211872e+00   5.5555990e-01   6.8492341e-02   1.4407927e+00   5.8887557e-01   6.7249524e-01   5.4804799e-01   5.7079072e-02   7.6422215e-02  -8.4681144e-02   4.1829624e-01   4.2782159e-02   1.4324210e-01  -1.1189442e+00   5.6361681e-01
   4.7122441e+01   7.7344312e+01   9.6650953e-01   3.6709729e-01   1.2921636e+00   6.3917731e-01   8.0928281e-02   1.3746600e+00   6.5012368e-01   5.0864366e-01   8.0527264e-01  -1.4669878e-01   1.1605209e-01   1.8520873e-02   2.6755423e-01  -1.5680611e-01   6.2209450e-01   9.7956511e-02  -7.7505854e-01
   3.6008815e+01   6.7153042e+01   1.1711962e+00   4.4804008e-01   1.5028850e+00   5.2324571e-01   8.5516367e-02   9.7909531e-01   8.0051794e-01   5.1746146e-01   3.5890860e-01  -1.3905441e-01  -2.5068394e-02  -2.1995495e-01  -6.4961114e-01  -7.2247724e-02   6.2913236e-01   2.3396930e-02  -1.6865061e+00
   4.3470975e+01   6.3439265e+01   1.1330868e+00   4.7373178e-01   1.5659272e+00   5.5458112e-01   7.2090999e-02   8.6067947e-01   5.7652154e-01   9.5378952e-01   9.3427450e-01  -1.0105656e-01  -9.3813820e-02   5.5131285e-01   3.5478264e-01  -3.1313347e-02  -3.8704384e-01  -4.6253998e-01   1.5391690e+00
   3.7928681e+01   6.5342039e+01   9.7180781e-01   3.7888126e-01   1.3496001e+00   5.3327330e-01   6.3167934e-02   1.1890426e+00   1.0463668e+00   4.7977637e-01   3.8622475e-01   1.0747593e-01   7.3423316e-02  -3.1127289e-01   3.3851749e-01   7.4210878e-02   1.6460957e-01   1.4665128e+00  -1.5312310e+00
   3.7918157e+01   6.7558287e+01   1.1637677e+00   4.1185947e-01   1.5311869e+00   6.6442602e-01   7.3056064e-02   9.6454246e-01   4.6788751e-01   6.2484514e-01   5.6254578e-01   1.4703981e-01   1.5697700e-01   5.6242843e-01  -7.6242623e-02  -1.0276621e-01  -3.1043648e-01  -6.9340752e-01   7.6281436e-01
   4.2861711e+01   5.7715136e+01   1.1491192e+00   3.5212665e-01   1.6258112e+00   6.5604386e-01   6.8228500e-02   1.1770529e+00   7.0590309e-01   3.6602417e-01   7.3366188e-01  -1.3051491e-01   6.4310331e-02   2.2649228e-01  -1.4688188e-01   1.5670140e-01   5.9259534e-01   3.0232441e-01  -5.8975392e-01
   4.8054765e+01   7.0923792e+01   1.0941326e+00   3.9483684e-01   1.4322378e+00   5.7117315e-01   7.5762268e-02   1.1153031e+00   8.3040013e-01   7.6743722e-01   7.7155101e-01   8.4513265e-03   3.4229026e-02   5.5366470e-01   3.6782783e-02   1.5979968e-01  -4.3739932e-01  -2.5159512e-01   1.0441225e+00
   4.7420738e+01   6.1557914e+01   1.1212807e+00   4.1084988e-01   1.6956690e+00   5.3419450e-01   6.6926550e-02   9.1910044e-01   7.7720694e-01   5.3240049e-01   4.9965422e-01  -1.2317924e-01   9.2466467e-02   4.8380291e-02   2.7144052e-01   1.2065921e-02  -6.2762059e-01   9.2137976e-01   1.2836039e+00
   4.4759241e+01   7.1439363e+01   9.3945409e-01   4.1607101e-01   1.4130918e+00   5.3372808e-01   8.4879338e-02   1.4020583e+00   6.4394730e-01   6.5838089e-01   8.4973966e-01  -1.2677540e-01  -9.4565075e-02  -1.7069390e-01   4.9827042e-01   9.1698483e-02  -5.4055388e-01   4.8179528e-01  -5.9681680e-01
   4.1772866e+01   5.8716116e+01   9.3673438e-01   3.6616557e-01   1.7042417e+00   5.4773212e-01   8.3086570e-02   1.2750776e+00   5.6445418e-01   6.9170837e-01   4.1283562e-01   7.0269776e-02  -1.3532262e-01   2.2885004e-01  -5.6747209e-01  -5.7777941e-02  -3.1577009e-01  -1.5798390e+00   9.1951413e-01
   4.4082244e+01   6.0384738e+01   9.3175155e-01   3.7754084e-01   1.4244434e+00   5.6782975e-01   6.8337280e-02   9.4640564e-01   3.9420697e-01   3.6003265e-01   7.1443459e-01  -6.8690541e-02   1.4886656e-01  -3.0886119e-01  -3.7632694e-01   1.3001669e-01   3.7808376e-01   1.6682759e+00  -1.7182226e+00
   3.5485542e+01   6.1952871e+01   1.1099100e+00   3.7228122e-01   1.5846311e+00   6.8843695e-01   6.4888636e-02   1.0991843e+00   6.2824496e-01   8.9953237e-01   2.8414810e-01   1.0136966e-01   7.6490230e-02  -1.9598110e-01  -1.8533399e-01  -1.1648199e-01  -6.9053740e-01   6.0395720e-01   1.2628329e+00
   3.6060608e+01   6.0006651e+01   1.1448338e+00   4.0242500e-01   1.3867591e+00   5.2077627e-01   6.6935528e-02   1.0448332e+00   4.1454431e-01   7.3456492e-01   8.6144993e-01   8.0887072e-02  -1.5984967e-01   9.3669570e-02  -6.6959556e-01   2.6148781e-02  -3.3590111e-01   5.0384532e-01  -1.0484934e+00
   3.5709368e+01   7.5676646e+01   1.2468318e+00   3.7593264e-01   1.5548344e+00   6.9413814e-01   8.3222817e-02   9.3262796e-01   7.5270386e-01   9.8487737e-01   5.7880388e-01   1.7205168e-01   4.3971839e-02   4.1669776e-01  -2.8749293e-01   5.9468584e-02   1.0677895e-01   1.0934202e+00   8.0419399e-01
   4.3001833e+01   6.4045357e+01   1.2412317e+00   4.6736294e-01   1.5516203e+00   5.1383827e-01   7.5261221e-02   1.5068569e+00   6.6744458e-01   7.7043220e-01   6.2942354e-01   1.5368380e-01   5.8862077e-02  -6.0244881e-01  -3.0712025e-01  -3.3582546e-02  -6.1178816e-01  -1.3798308e+00  -9.6939616e-01
   3.8807648e+01   7.1206783e+01   1.2378292e+00   4.3573619e-01   1.6823794e+00   6.7252177e-01   7.5057299e-02   1.2562859e+00   7.3791613e-01   7.7932152e-01   4.3190503e-01   6.8329439e-02  -8.7107514e-03   5.9342331e-01  -1.8878079e-01   1.3992892e-01   6.3829247e-01   3.5093506e-01   8.5253627e-01
   4.0112003e+01   6.5885167e+01   9.8919626e-01   3.4555749e-01   1.4918264e+00   5.3523160e-01   8.1757723e-02   1.4695517e+00   8.4954764e-01   9.3522013e-01   8.2767156e-01   1.0003990e-01   1.5325436e-01  -6.3406258e-01  -3.0016755e-01  -4.8970990e-02   2.0556114e-01   9.5327321e-02  -4.8538631e-01
   4.5054905e+01   5.4620115e+01   9.5985415e-01   3.7554537e-01   1.5781130e+00   6.9325030e-01   6.9710662e-02   1.3760712e+00   9.0993967e-01   3.9553226e-01   6.4329426e-01   1.7230202e-01   1.1364428e-01  -5.1662373e-02  -4.0275899e-01  -9.7705079e-02   7.2803911e-02  -5.2862754e-01   5.6530672e-02
   4.3073059e+01   7.1567052e+01   9.0138932e-01   3.9877860e-01   1.4760310e+00   6.0560503e-01   6.4160116e-02   1.0600620e+00   7.6753080e-01   4.9646255e-01   3.3186528e-01   9.9179290e-02   5.2328809e-02  -4.4601580e-01   2.7247335e-01   1.1065402e-01   2.5631770e-01  -9.0594267e-01   8.6925662e-01
   3.5590386e+01   7.4234529e+01   1.1962048e+00   4.7621435e-01   1.4564789e+00   5.1804277e-01   6.7861011e-02   1.3105693e+00   6.1167828e-01   7.4828393e-01   3.0131119e-01  -1.5721605e-01   1.3841722e-01   4.5766814e-01  -5.6272528e-01   1.0881125e-01   6.6507978e-01  -2.2664199e-01   5.7852010e-02
   4.2967612e+01   6.7730942e+01   9.9179472e-01   4.6062694e-01   1.7819042e+00   5.5044483e-01   7.4187807e-02   1.1577283e+00   8.6066098e-01   4.8104199e-01   2.9872042e-01  -6.5247782e-03   6.6679105e-02  -2.7669428e-01  -2.2293245e-01   2.4777133e-03  -5.0872134e-01  -3.4698700e-01  -9.0684256e-01
   4.5260224e+01   6.0930985e+01   1.2477566e+00   4.2528168e-01   1.3030678e+00   5.0558609e-01   7.3517897e-02   1.2182876e+00   6.4383761e-01   8.4039695e-01   4.4441683e-01   1.0229590e-01   1.5741911e-01   1.4919879e-01   4.4235179e-02  -5.1724776e-02   2.1742052e-01   1.1671460e+00  -8.6294923e-01
   4.0986319e+01   6.0692479e+01   9.3561805e-01   4.4189215e-01   1.4323149e+00   6.6056670e-01   8.0238931e-02   1.2394804e+00   4.8749991e-01   8.8738504e-01   5.7015115e-01   1.0125392e-01  -8.2165739e-02  -5.6837234e-01   4.4104136e-01  -6.6363538e-02  -1.3981828e-01  -3.5108058e-01   2.7088328e-01
   3.5881485e+01   6.2426862e+01   1.1017074e+00   4.3249401e-01   1.4679084e+00   6.7815488e-01   6.7039716e-02   1.4513214e+00   9.0086336e-01   3.5784326e-01   7.6368808e-01  -1.4699885e-01  -3.4890547e-02  -2.5781208e-01   6.7068351e-01   9.1855640e-02   1.3030893e-01  -7.4267384e-01  -2.9594453e-01
   4.5660625e+01   6.3557874e+01   1.0301363e+00   4.3853977e-01   1.3816773e+00   5.5347888e-01   6.5746855e-02   9.6463902e-01   4.9095699e-01   9.4299022e-01   7.5354933e-01   4.7991176e-02   1.6479693e-01  -6.4751237e-01   3.1724476e-01  -1.2279381e-01  -4.8294267e-01  -2.5848922e-01   1.3147005e+00
   3.8760108e+01   7.7177225e+01   1.1632328e+00   4.7074300e-01   1.3928138e+00   5.2608830e-01   6.2569779e-02   1.5443599e+00   8.7036757e-01   4.8249675e-01   7.7578322e-01  -1.0936857e-01  -1.5740863e-01  -2.3341574e-01  -4.6336955e-01   9.9575447e-02  -3.7185950e-01   9.3684855e-01   3.1959614e-01
   3.5947705e+01   6.4404821e+01   9.2061924e-01   4.4051897e-01   1.6186110e+00   6.2595954e-01   8.1903744e-02   9.5549533e-01   5.3207497e-01   4.2075951e-01   3.0692123e-01  -5.7311032e-02   9.1137926e-02   5.3483345e-01  -6.0028477e-01  -1.0788942e-02   1.5135864e-01  -1.7027472e+00  -1.7214275e+00
   4.1278693e+01   5.8918638e+01   1.0695663e+00   3.9417531e-01   1.5410078e+00   6.8753214e-01   6.7736826e-02   1.4891300e+00   7.2597327e-01   7.7342424e-01   8.0989666e-01   4.2244136e-02  -1.5516600e-01  -2.5599217e-01  -1.6268354e-01  -9.0346570e-02  -2.6659024e-01  -1.2215534e+00   8.1873233e-01
   4.7844166e+01   5.5747259e+01   1.1707170e+00   4.5058825e-01   1.4924021e+00   6.0956590e-01   8.6164952e-02   1.3004987e+00   1.0222408e+00   4.1378131e-01   9.0723339e-01   2.0728512e-02  -5.7903080e-02   5.5313426e-01   6.5460555e-02  -1.3189535e-01  -4.7670874e-02   1.4917916e+00   8.7323777e-01
   4.1271980e+01   5.6378462e+01   9.8929338e-01   4.5913122e-01   1.8012048e+00   6.6806538e-01   8.4773803e-02   1.0378394e+00   9.7321119e-01   5.4829406e-01   7.8491520e-01   1.3593318e-01   1.5125298e-03  -1.7520296e-01  -4.9435495e-01  -9.7497567e-02   4.0359504e-01  -2.2951623e-01  -1.4737062e+00
   3.6275669e+01   6.8620975e+01   9.3919574e-01   4.0635945e-01   1.5172693e+00   6.4532356e-01   7.5532208e-02   9.4196588e-01   4.8605443e-01   5.5229043e-01   4.0028485e-01   1.0476105e-01   2.0543515e-02  -7.7080770e-02  -4.1111447e-02  -1.4826506e-01  -2.9881686e-02   4.5491136e-02   7.1301470e-01
   4.2845109e+01   6.6969720e+01   1.0749793e+00   3.8648508e-01   1.4000197e+00   5.4917731e-01   8.2890579e-02   1.3900649e+00   9.1518904e-01   8.6326699e-01   2.5420284e-01   7.1632096e-02   1.2093018e-01   6.8103528e-01  -1.4788835e-01   4.8617219e-02  -5.1742528e-01   1.5394956e-01   1.5510389e+00
   4.2465953e+01   6.8435808e+01   1.0019055e+00   4.5791675e-01   1.3976790e+00   6.1369177e-01   8.3005216e-02   1.2910413e+00   9.0854173e-01   1.0276512e+00   7.2520713e-01   1.6564543e-01  -9.2488896e-02  -6.7286948e-02   2.7545085e-01   9.7362112e-02  -2.3981537e-01  -3.0035633e-01   1.0106024e+00
   4.0424432e+01   6.7218745e+01   1.2497423e+00   4.8526032e-01   1.8076732e+00   7.0484979e-01   7.1829362e-02   1.3128244e+00   8.2837527e-01   7.2946776e-01   9.0847708e-01   7.3149166e-02  -1.1085027e-01   5.7581156e-01   4.9553336e-01  -3.6072641e-02  -6.2416084e-01  -8.9212112e-01  -1.4068166e+00
   3.5281455e+01   7.5840907e+01   1.0383640e+00   4.6951706e-01   1.8168623e+00   5.3878301e-01   8.3887033e-02   9.5777980e-01   9.8146626e-01   8.1284669e-01   3.2989137e-01   1.0888865e-01   8.1644580e-02  -4.9929857e-01   3.9337336e-02  -3.7765330e-02  -1.4283917e-01  -1.0003744e+00   8.8634248e-01
   4.1423046e+01   5.7659466e+01   1.1044139e+00   4.6766532e-01   1.5828049e+00   6.1688890e-01   7.8160836e-02   9.0101329e-01   9.2496318e-01   9.3857568e-01   7.3028711e-01   9.8029476e-02   1.4925421e-01   6.8100258e-01  -2.7966373e-01  -9.9795634e-02   4.3381673e-01   9.3311316e-01   1.0797228e+00
   4.4319531e+01   6.0418224e+01   9.7507670e-01   3.6129007e-01   1.7762286e+00   5.2905776e-01   7.4417182e-02   1.4570770e+00   7.3255666e-01   7.0982262e-01   4.9398155e-01   3.4773857e-02   2.9759334e-02   3.7217357e-01   7.5962151e-02  -7.9805648e-02   4.3685410e-01  -3.7462885e-01  -7.2568649e-01
   3.9752142e+01   6.1676135e+01   1.2505484e+00   4.0329045e-01   1.5266899e+00   5.5727166e-01   7.1751569e-02   1.0095780e+00   5.9169531e-01   4.8580194e-01   7.6884124e-01   5.3245894e-02   8.9500841e-02  -1.1852416e-01   3.6510507e-02  -9.9512078e-02  -2.3913680e-01  -6.8691993e-01  -3.4672709e-01
   4.2221570e+01   7.0833064e+01   8.9619368e-01   3.9064509e-01   1.6152589e+00   5.0876052e-01   6.6810974e-02   1.1329608e+00   7.8084140e-01   6.7764094e-01   6.6350990e-01  -1.2090049e-01  -1.0095542e-01   3.7413536e-01  -5.8964225e-01  -1.5421789e-01  -6.2974539e-01  -5.6201933e-03   1.7273768e+00
   3.8462082e+01   7.2278842e+01   1.2070514e+00   4.3815739e-01   1.5517673e+00   7.0004046e-01   7.9415063e-02   9.2426928e-01   5.6207739e-01   6.3258870e-01   4.9407488e-01  -1.6738961e-01   1.6505717e-01   3.5068861e-01  -2.3992653e-01   2.3833024e-02  -5.6042416e-01   1.4718278e+00  -3.6484656e-02
   4.0204232e+01   5.4707427e+01   1.1896982e+00   3.8527025e-01   1.6737515e+00   5.3817018e-01   6.9310005e-02   1.2876355e+00   5.1249569e-01   7.2030340e-01   8.8537349e-01   8.3983830e-02   2.2172850e-02  -9.8746406e-02  -6.0781507e-01  -1.0365143e-02   2.8777077e-01   1.0997441e+00  -3.9070701e-01
   4.0924122e+01   6.8611822e+01   1.2107481e+00   3.7519934e-01   1.2909863e+00   5.9243772e-01   8.5536969e-02   1.0112870e+00   7.8132517e-01   1.0368616e+00   3.3245440e-01  -9.8714980e-02  -3.2563370e-02  -3.7280023e-01   3.8757176e-03   1.6687386e-01   1.5437932e-01  -1.4169738e+00   9.9349161e-01
   4.7623420e+01   7.7118143e+01   9.6265942e-01   4.1953384e-01   1.5174083e+00   6.5995734e-01   7.9456301e-02   1.2728079e+00   3.6782900e-01   1.0396464e+00   4.6169938e-01   1.2427890e-01   6.8258208e-02  -3.7034347e-01   7.1323932e-02   5.2107131e-02  -3.6461095e-01  -7.9510299e-01  -4.1298769e-01
   4.3998271e+01   7.4279205e+01   1.1595444e+00   4.1536398e-01   1.6538805e+00   5.9566276e-01   7.9287093e-02   1.2048424e+00   4.3335974e-01   8.7076655e-01   8.7022170e-01   1.3254919e-01  -2.3257258e-02   1.4200701e-02   6.1129396e-01   3.8080154e-02   1.6579778e-01  -8.4413248e-01   1.2610015e+00
   4.2607383e+01   5.7987389e+01   9.4474232e-01   4.4123893e-01   1.6581320e+00   5.4900019e-01   6.8937230e-02   1.0670588e+00   1.0057875e+00   9.8753589e-01   3.2354431e-01   5.7191943e-02  -9.1947972e-02  -3.1830868e-01   3.6186856e-02  -1.6383823e-01   6.0971471e-01  -1.6028809e+00  -1.5937466e+00
   4.5932372e+01   7.5709428e+01   9.2317401e-01   4.7101597e-01   1.5789097e+00   6.6108822e-01   6.7563464e-02   1.4764152e+00   9.6343885e-01   9.3820989e-01   4.2402405e-01   2.2678986e-02  -1.6019693e-01  -1.5649769e-01  -4.1854426e-01   5.3528405e-02  -6.6328728e-01  -1.6497232e+00   1.6330274e+00
   3.4083740e+01   7.0608303e+01   1.0103389e+00   3.7897419e-01   1.4277914e+00   5.4524166e-01   8.5117928e-02   1.1360406e+00   9.9614670e-01   6.7880039e-01   7.2498324e-01  -1.2141322e-01   1.1808185e-01   1.9615646e-02   6.0730316e-01   1.0631201e-01   5.4680644e-01   1.3010555e-01   1.7659681e-01
   4.6267351e+01   5.7893234e+01   9.0722169e-01   4.7748942e-01   1.6245893e+00   5.4957508e-01   7.8489437e-02   8.8374680e-01   7.5643722e-01   7.8146243e-01   3.8029390e-01   8.4191806e-03  -9.5233846e-02   6.1569104e-02   2.8695403e-01   8.9343779e-02  -7.6210219e-02  -1.0941523e+00   1.3338566e+00
   3.9889208e+01   7.2610056e+01   1.0197808e+00   4.1593792e-01   1.5879854e+00   7.0074308e-01   6.2601532e-02   1.5076405e+00   5.6712635e-01   8.9571586e-01   6.7833426e-01  -1.4151175e-01  -1.4018821e-01   2.3405002e-01  -5.6417792e-01   1.0581984e-01  -5.2366914e-01   1.5578712e+00   2.9325541e-02
   4.3263298e+01   6.8873931e+01   9.4577778e-01   4.6039062e-01   1.6615325e+00   5.6344129e-01   7.2818614e-02   9.4785259e-01   8.4785706e-01   8.4836592e-01   4.8498504e-01   1.7068314e-02   3.7372075e-02   5.7435656e-01  -1.9242241e-01   1.8486720e-02  -3.2073600e-01  -6.5950094e-02  -2.4115862e-01
   4.6075818e+01   5.8405507e+01   9.8991779e-01   3.7432715e-01   1.5652311e+00   5.9933245e-01   7.8014920e-02   9.9557754e-01   1.0329667e+00   1.0045896e+00   8.4645756e-01   1.3733606e-01  -2.6943207e-02   5.8360502e-01  -4.5428058e-01   6.3252902e-02  -1.7470535e-01   3.2453824e-01  -9.3310534e-01
   4.0805051e+01   6.7478951e+01   1.0366458e+00   3.8309407e-01   1.3331506e+00   5.6243707e-01   7.9158448e-02   1.1119160e+00   1.0418453e+00   3.5743250e-01   5.4608214e-01   3.8418631e-02  -2.0481023e-02  -3.3536570e-01  -2.0388183e-01  -1.2433946e-01   9.4765010e-02   1.6435932e+00  -1.0138151e+00
   4.1564171e+01   7.3292708e+01   1.2191279e+00   3.8333308e-01   1.8118928e+00   5.8519677e-01   7.2760834e-02   1.2608133e+00   5.9069351e-01   5.9620032e-01   5.9409675e-01  -1.6631040e-01   9.8470463e-02  -4.7490393e-01  -6.2409167e-01  -5.6979349e-03  -4.9006321e-01  -1.2945280e+00   3.1641742e-01
   4.7698067e+01   7.6078193e+01   1.0229655e+00   4.4570274e-01   1.5276103e+00   6.0037708e-01   7.1655341e-02   9.8813816e-01   6.5362567e-01   4.0299538e-01   4.6393420e-01  -1.2980982e-01  -1.2250981e-01  -6.2972665e-01  -4.4452148e-01  -3.1529169e-02  -6.9216763e-01  -1.6609470e+00  -2.8940316e-01
   3.7066640e+01   6.1582749e+01   1.2625777e+00   3.6182202e-01   1.7114507e+00   6.3434624e-01   7.6713662e-02   1.3967853e+00   6.4219432e-01   4.7241593e-01   2.6090479e-01   7.2055906e-02   1.7016212e-01   5.9948069e-01  -2.0577419e-01   1.6555711e-01   5.6504782e-01   5.6058971e-01  -7.6490822e-01
   4.1029773e+01   7.1517843e+01   1.0707659e+00   4.7409473e-01   1.6936236e+00   5.2706835e-01   7.9436533e-02   1.2581091e+00   5.7206152e-01   9.8099612e-01   5.9819634e-01   7.8702084e-02   1.3518007e-01   6.8128523e-02   5.8433781e-01   1.5305748e-01   6.8970060e-01  -1.4178930e+00  -6.4629590e-01
   4.2975096e+01   6.7666817e+01   1.1074047e+00   3.8979612e-01   1.7576208e+00   5.1077238e-01   6.3312839e-02   1.3320777e+00   6.2753683e-01   8.0775637e-01   6.2635372e-01  -7.2293580e-03   4.1764616e-02  -2.5908589e-01   3.9274851e-01  -8.4088094e-02  -1.2581931e-01  -1.6470325e+00  -1.5163695e+00
   3.7838300e+01   6.9198821e+01   1.0372829e+00   4.8428895e-01   1.3525328e+00   5.4891198e-01   8.4845033e-02   1.3947712e+00   7.1859450e-01   8.3290112e-01   4.2534543e-01   3.5248106e-02   1.1804902e-01   3.9893900e-01  -3.4171710e-01  -1.1356053e-01  -4.5541148e-01  -9.5223866e-01   1.1039533e+00
   4.6926461e+01   7.3130269e+01   1.2180149e+00   4.6160268e-01   1.4088112e+00   6.5861375e-01   7.5430712e-02   1.3751952e+00   7.6857769e-01   5.2457874e-01   7.8687851e-01  -5.9237877e-02   8.9795775e-02  -2.3977280e-02  -2.3314462e-01  -8.2140222e-02  -3.5395904e-01  -2.6284445e-01   1.5829384e+00
   3.9521241e+01   6.6597545e+01   9.4565195e-01   4.7032627e-01   1.4572319e+00   5.5643094e-01   8.3261301e-02   1.4917709e+00   3.8719097e-01   4.4708851e-01   5.8163197e-01  -1.7120486e-01  -7.7501376e-02  -2.9841993e-01   3.7841371e-01  -1.2884143e-01   4.5818961e-01  -1.0395098e+00   1.1157362e+00
   3.4459864e+01   6.9113141e+01   9.1534136e-01   4.8473211e-01   1.4848881e+00   7.0111325e-01   8.1677864e-02   1.4477248e+00   1.0130977e+00   6.7212499e-01   4.0263365e-01   1.3792646e-02  -7.1032325e-02  -5.4183544e-01  -4.4501572e-02  -1.5369217e-01  -1.2488315e-01  -2.4943012e-01  -7.5645874e-01
   3.4754516e+01   5.8229545e+01   9.0911545e-01   3.8164438e-01   1.3225051e+00   5.5797864e-01   7.6586717e-02   1.1776455e+00   5.4685653e-01   3.9601681e-01   7.3098879e-01   1.8479330e-02  -2.8675366e-03  -3.6789080e-01   2.9747468e-01  -1.3549446e-01   4.7193862e-01  -8.3777505e-01   9.0685387e-01
   3.4081879e+01   6.7948191e+01   1.2168642e+00   4.5254298e-01   1.3109356e+00   5.1947721e-01   7.2530963e-02   8.6455982e-01   8.8649032e-01   3.7167068e-01   3.4565717e-01  -4.2522851e-02  -1.1398660e-01  -5.2869429e-01  -5.8322771e-01   4.2839935e-02  -5.7077677e-01   1.6223676e+00  -2.5161936e-02
   3.9651629e+01   5.6057389e+01   1.1298902e+00   3.9151033e-01   1.7685039e+00   5.3452518e-01   6.8103928e-02   1.3217659e+00   7.7843979e-01   6.7385033e-01   4.0133230e-01  -5.1492339e-02   1.6332660e-02   6.1710912e-01  -5.3547156e-01   4.8533058e-02  -2.2247065e-01   7.2750785e-01   2.6463787e-01
   4.2388475e+01   7.2284175e+01   1.1688830e+00   4.2344812e-01   1.3488405e+00   6.1184281e-01   7.9754092e-02   8.7350942e-01   8.0382849e-01   5.5829565e-01   5.8150523e-01   3.5163387e-02   4.3085158e-02   6.2680343e-01  -6.4982038e-01   9.6321197e-02   1.2279647e-02  -3.5249349e-01  -1.4603686e+00
   3.8319828e+01   7.1353635e+01   9.6079950e-01   3.8083206e-01   1.5474636e+00   5.0494839e-01   7.1686428e-02   1.2572041e+00   7.5325000e-01   4.3644281e-01   5.4963868e-01  -1.5880140e-01  -1.6439492e-01   9.6115449e-02  -5.2823543e-01   2.6223848e-02   1.3377712e-01   8.8125777e-01   5.8346511e-01
   3.7235030e+01   6.0268050e+01   1.2359712e+00   4.5575814e-01   1.6940867e+00   5.4038325e-01   8.1482374e-02   1.2629325e+00   8.4197309e-01   8.8616037e-01   9.1206461e-01   1.3753731e-01   7.1767334e-02   6.1515751e-01  -3.6850386e-01   8.3637478e-02   1.7934719e-01  -8.9293084e-01   1.6597043e+00
   4.6556522e+01   6.4209970e+01   9.6464871e-01   3.9033491e-01   1.7707295e+00   6.9737074e-01   7.3313327e-02   1.4390597e+00   7.2094452e-01   4.2675381e-01   7.3058868e-01  -1.3156641e-01  -4.5823020e-02   5.3468712e-01  -4.1557978e-01   5.4108323e-02   4.5534228e-01  -2.0374563e-01   1.0791205e+00
   3.9707095e+01   6.7033182e+01   1.0058565e+00   4.4196372e-01   1.7029174e+00   7.0605001e-01   8.3158993e-02   1.4669695e+00   4.6659274e-01   7.0215688e-01   2.6931736e-01  -9.7227636e-02  -1.5699887e-01   1.4973736e-01  -4.1492359e-01  -5.1434094e-02  -2.8725473e-01   1.2666719e+00  -1.5531537e+00
   4.0326499e+01   7.3782437e+01   1.2041119e+00   4.4824604e-01   1.6796749e+00   5.3822896e-01   6.3495231e-02   1.4936869e+00   6.5779232e-01   4.6676988e-01   7.8725317e-01  -5.0345761e-02   3.9778940e-02   1.3192796e-01  -3.2721386e-01  -3.6933570e-02  -6.2467867e-01  -1.1251757e+00   9.3331693e-02
   4.2759990e+01   6.0503237e+01   1.1440332e+00   4.0440669e-01   1.4126037e+00   5.0390133e-01   7.5333442e-02   1.0173303e+00   8.0085280e-01   5.1825952e-01   6.2652786e-01  -1.5330628e-01  -1.6717168e-01  -1.5726357e-01  -2.8339924e-01  -1.9347690e-02  -1.1056271e-01   1.6486452e+00   7.8605407e-01
   3.4350774e+01   7.3519825e+01   1.1625530e+00   4.5706901e-01   1.8120259e+00   6.6857726e-01   6.5655643e-02   1.2702050e+00   3.6343981e-01   5.2526347e-01   2.7896063e-01  -9.9791535e-02   1.2953547e-01   4.6080471e-01  -6.4859926e-01  -7.7172767e-02   3.9444874e-02  -1.9071522e-01  -1.2315859e+00
   4.7493476e+01   7.1630010e+01   9.9847475e-01   4.3555510e-01   1.6770523e+00   5.2502283e-01   6.9716240e-02   9.0739851e-01   8.7244077e-01   7.6478830e-01   6.5586368e-01  -5.0017186e-02   8.9582323e-02  -5.7809693e-01  -4.0179899e-01  -4.4294278e-02  -1.0189718e-01   2.2675310e-01  -1.3939642e+00
   4.3120786e+01   7.2966289e+01   1.0954718e+00   4.3599112e-01   1.7012576e+00   5.2833895e-01   6.8392176e-02   1.2045212e+00   4.6453928e-01   6.5372377e-01   8.3564340e-01  -1.6586844e-02   1.5414685e-01  -3.0553346e-01  -1.7649959e-01   5.6907574e-02  -1.2556445e-01   2.9576777e-01  -9.2034702e-01
   4.6237348e+01   7.4113853e+01   1.1479814e+00   4.5178091e-01   1.7792836e+00   6.5051090e-01   6.1922575e-02   8.8801044e-01   4.9337293e-01   5.1485020e-01   8.5023831e-01  -1.1747692e-01  -3.4604909e-02  -5.9830589e-01   4.8679950e-01   3.1814729e-03  -3.7596492e-01   1.7266286e+00   1.1268416e+00
   4.7751922e+01   6.0697715e+01   1.0140806e+00   4.4426264e-01   1.7996033e+00   5.1741292e-01   6.8242995e-02   1.4494465e+00   6.1502056e-01   8.4197442e-01   9.2076215e-01  -1.5542430e-01  -4.8180074e-02  -2.7112102e-01   1.8427472e-01  -1.2071913e-01  -1.8759348e-01  -1.2829986e-01  -1.5207459e+00
   4.3992410e+01   7.7066762e+01   1.2066968e+00   3.7508024e-01   1.7554352e+00   6.2239864e-01   7.8902496e-02   1.3594077e+00   4.5397585e-01   4.3089267e-01   3.0260205e-01   1.6738688e-01   1.6195013e-01  -7.2559199e-02   1.7995383e-01  -1.6026868e-01   4.5707825e-01   1.2623301e+00  -1.1927885e+00
   3.7088118e+01   6.2213423e+01   1.1953002e+00   4.3416514e-01   1.3906096e+00   6.8469614e-01   7.3640748e-02   1.4236224e+00   3.6567892e-01   7.5991736e-01   9.1159569e-01   1.9310624e-02   5.6512198e-02  -4.0989071e-01   6.6761411e-01  -5.3747632e-02   9.9401570e-02   8.6029678e-01   9.8826379e-01
   4.0207138e+01   7.0845741e+01   1.1471868e+00   3.7763257e-01   1.4631348e+00   5.9902525e-01   6.1460373e-02   1.4444377e+00   9.4718389e-01   7.8840627e-01   2.7076700e-01   5.7266717e-02   3.5211436e-02   5.2841899e-01   2.2994877e-01   1.4739328e-01  -6.3407568e-01   4.3877637e-01  -9.2383062e-01
   4.1719737e+01   5.8608129e+01   9.2774487e-01   4.1995006e-01   1.4834876e+00   6.1042710e-01   8.2292947e-02   1.4792424e+00   9.4368267e-01   7.5376482e-01   3.6355646e-01   4.4236237e-02   1.3504934e-01  -3.1064320e-01  -1.1086371e-01   9.6124751e-02   1.8021814e-02  -1.4057910e-01   6.0890593e-01
   3.4901909e+01   5.7565720e+01   1.0981518e+00   3.9095281e-01   1.5928836e+00   6.4581253e-01   6.8260358e-02   1.5229808e+00   7.6397950e-01   7.1944010e-01   6.8145353e-01   1.6685900e-01   3.1210828e-02   4.7989660e-01   4.2616014e-01  -4.5580773e-02  -5.4432634e-01   1.3146494e+00  -1.1679051e+00
   3.5770393e+01   6.7506617e+01   1.1056152e+00   3.5402995e-01   1.5811616e+00   5.0549128e-01   8.2013043e-02   1.3188131e+00   6.2238131e-01   6.1845978e-01   7.7860377e-01  -5.2479319e-02   9.0159751e-02   2.1402884e-01   5.0679390e-01  -1.0654286e-01  -4.3322637e-01   1.5901197e+00  -1.4714652e+00
   3.8282433e+01   5.5121660e+01   9.8314297e-01   4.5438635e-01   1.7882771e+00   6.7356288e-01   8.5517860e-02   1.3498636e+00   7.7164516e-01   4.7704219e-01   6.3886881e-01  -1.0745874e-01  -9.5872294e-02  -2.8781446e-01   5.8145958e-01  -9.2900056e-02   6.6839983e-01   8.4715208e-01   1.6440632e+00
   4.0892419e+01   7.7261550e+01   1.1471030e+00   4.0750983e-01   1.3524778e+00   6.4539316e-01   8.5890320e-02   1.2819260e+00   5.9653778e-01   7.5150273e-01   4.1956942e-01  -1.2556069e-01   4.7602134e-02  -6.5595734e-01  -1.5029949e-01  -1.6855160e-01  -2.9128911e-01  -1.5695619e+00  -1.6361728e+00
   3.9116457e+01   5.7255709e+01   1.1519938e+00   4.7600785e-01   1.5630537e+00   5.1797140e-01   6.7108036e-02   9.3504270e-01   6.3892628e-01   7.5396164e-01   4.9213719e-01  -1.2438759e-01  -1.4525698e-01   3.7083334e-01  -4.2542885e-01  -1.1403196e-01   6.9339453e-03  -7.7030485e-01   8.5452158e-01
   4.0768575e+01   6.7761415e+01   1.0397935e+00   4.4547026e-01   1.3040584e+00   6.3935538e-01   6.8331719e-02   1.2962950e+00   9.8201275e-01   6.9677198e-01   4.9209739e-01  -1.2335320e-01  -1.2441140e-01   5.0777059e-01   4.8383214e-01  -4.1554623e-03  -1.9127427e-01  -1.3561054e-01  -1.0258180e+00
   4.3794908e+01   7.2958700e+01   8.9751067e-01   3.6994543e-01   1.7784797e+00   6.6847976e-01   7.2468316e-02   1.3014116e+00   5.5299229e-01   8.0462249e-01   6.1446600e-01   3.8493140e-02   1.0168307e-01  -4.0664502e-01   6.0248402e-02   3.8040791e-02   1.4923949e-01   7.0741899e-01   3.1270705e-01
   4.6107019e+01   6.4855372e+01   1.0350002e+00   4.6858535e-01   1.7564764e+00   5.1479100e-01   7.1023696e-02   1.1613532e+00   5.4451361e-01   4.6668478e-01   2.5608180e-01   4.4986927e-02  -4.0449301e-02   1.5718692e-01  -4.6620271e-02   1.3237638e-01   6.7948460e-01   7.0099056e-01  -1.5405417e+00
   4.1268703e+01   6.4880140e+01   1.2217208e+00   4.8794275e-01   1.3690508e+00   6.8162691e-01   6.7107405e-02   9.7759654e-01   5.9525086e-01   9.6809093e-01   8.4529471e-01  -1.7311595e-01   1.3659187e-02   1.4984265e-01  -3.5902543e-01  -9.8718761e-02  -2.2035249e-01   6.3102617e-01  -2.6942546e-02
   3.5545699e+01   5.9117923e+01   9.1691397e-01   3.6460828e-01   1.6742526e+00   5.4747737e-01   6.8013370e-02   1.1162554e+00   7.6130929e-01   4.2387539e-01   8.3473921e-01  -7.4785875e-02   3.2124359e-02   1.4582800e-01  -2.8322099e-01  -8.4180306e-02  -2.7043395e-01  -7.1448239e-01   3.7242988e-01
   4.2796600e+01   6.0576391e+01   1.0793112e+00   3.7167426e-01   1.3018645e+00   6.9665280e-01   7.5701507e-02   8.6168668e-01   8.3462805e-01   1.0410588e+00   7.7256169e-01  -1.4383573e-01   1.5954246e-01   6.1963768e-01   2.8918728e-01   1.1189652e-01   4.1715468e-01  -5.8905999e-01  -9.0779017e-01
   4.7708398e+01   7.1065063e+01   9.7107991e-01   4.5125347e-01   1.7535243e+00   5.3863846e-01   8.3485754e-02   1.4290645e+00   7.1306884e-01   8.3372037e-01   2.6146952e-01  -5.3660534e-02  -1.5339613e-01  -6.6491515e-01  -4.8951253e-01   2.4942181e-03   1.5894110e-01  -1.7757714e-01   1.6114069e+00
   4.1505089e+01   6.2226915e+01   1.0287253e+00   4.4188253e-01   1.4886150e+00   5.0005873e-01   8.4087612e-02   1.2504121e+00   4.1797922e-01   9.9838968e-01   2.9536044e-01   4.2533579e-02  -9.0406245e-02  -5.5420565e-01  -3.1791397e-01  -1.3917789e-01   2.7181503e-01  -1.6606254e+00  -3.1244368e-01
   4.5126444e+01   5.8002403e+01   1.2476838e+00   4.7951277e-01   1.3385598e+00   6.7313402e-01   8.0453712e-02   1.1580237e+00   9.8678353e-01   4.1419813e-01   7.2987483e-01   2.3920836e-02  -8.4739257e-02   2.0673599e-01  -3.5611485e-01   1.5992761e-01  -5.5599284e-01   1.5240778e+00  -1.0377544e+00
   3.9217681e+01   5.6014045e+01   1.1595174e+00   4.6593002e-01   1.7042756e+00   5.5352233e-01   6.1894379e-02   1.0707427e+00   4.6344436e-01   7.8713022e-01   2.8418539e-01  -1.3205800e-01  -1.2949748e-01   2.3934268e-01   3.4814271e-01  -1.5523777e-02   4.6390330e-01   5.2524774e-01  -8.1871297e-01
   3.5320984e+01   6.3749434e+01   1.0843439e+00   3.5771733e-01   1.3687886e+00   6.2993072e-01   7.2744380e-02   1.1343941e+00   5.7376914e-01   6.2360752e-01   9.0063116e-01   1.6769279e-01   1.6423723e-01   4.0762651e-02  -6.9069243e-02   1.4896282e-02  -6.4861543e-01  -1.3260676e+00   1.2487276e+00
   4.0340858e+01   6.2057520e+01   1.1806024e+00   3.6552692e-01   1.6579364e+00   6.7092951e-01   7.6356053e-02   1.1209648e+00   7.9005193e-01   8.1173322e-01   7.3954044e-01  -8.3404272e-03  -8.4893433e-02  -6.4135856e-01  -6.5822912e-01   2.2575565e-02  -5.6806839e-02  -9.0288326e-01   1.3933997e+00
   4.7790026e+01   6.8717486e+01   1.0612473e+00   4.6487269e-01   1.5945140e+00   5.9625819e-01   6.8271615e-02   1.4757246e+00   7.6565206e-01   8.9431860e-01   5.2637109e-01  -1.4281193e-01  -6.8641600e-02  -2.2100162e-01   5.4138412e-01   7.6509268e-02  -6.3809864e-01   1.2872811e+00   1.4631482e+00
   4.7734763e+01   5.9821688e+01   1.1958517e+00   3.9646298e-01   1.4248826e+00   5.0328038e-01   7.8245157e-02   1.2209068e+00   6.3536333e-01   7.1841849e-01   5.9958737e-01  -7.6563337e-02   6.7703737e-02  -5.7669410e-01  -4.2304534e-01   8.7597907e-02   4.0570735e-02   7.4283163e-01   1.4176023e-01
   4.0122958e+01   6.3644737e+01   1.0569911e+00   3.7896411e-01   1.4885014e+00   5.8046939e-01   6.4939146e-02   1.4971941e+00   5.7457762e-01   6.5526474e-01   6.4370971e-01   4.3334552e-02   5.8992615e-02  -5.0938474e-03  -5.3037046e-01  -4.4943207e-02   6.6034347e-01   8.9566884e-02  -1.6640172e-01
   3.6754839e+01   7.6832726e+01   1.2437034e+00   4.3131368e-01   1.2932812e+00   6.8122686e-01   7.4913698e-02   1.0742620e+00   4.0608217e-01   8.8010465e-01   5.9408624e-01   1.0411608e-01  -1.2853035e-01   3.4263581e-01  -6.2299917e-01   2.3711978e-02  -3.4729491e-01   1.5570121e+00  -4.6512977e-01
   4.0157530e+01   7.2801416e+01   1.0657404e+00   4.1288559e-01   1.5611246e+00   6.7295188e-01   7.3002400e-02   1.5041338e+00   4.9706279e-01   4.4403810e-01   5.8716020e-01  -6.2260668e-02  -1.7107668e-01   5.1565553e-02   1.6395464e-01  -1.5466651e-01   2.2889061e-01   8.1649474e-01   6.3027166e-01
   4.6275943e+01   6.7528100e+01   9.0797134e-01   4.5788275e-01   1.5761064e+00   5.6002294e-01   7.9592771e-02   1.0157344e+00   8.6685594e-01   6.4072189e-01   8.2476499e-01  -4.7643635e-02   1.5705777e-01  -5.8911271e-01  -1.1076037e-01  -1.0594741e-01  -5.8036721e-01   2.9891376e-01  -1.8248938e-01
   3.5628733e+01   7.6950402e+01   1.2016280e+00   4.2279165e-01   1.4693515e+00   6.0289753e-01   6.7610424e-02   1.3769575e+00   4.2507281e-01   6.9847223e-01   8.2110912e-01   5.1685012e-03   2.1316066e-02  -5.9281627e-01  -1.6395510e-01  -2.2526085e-02  -4.3754674e-01   3.2733191e-01   1.2749308e+00
   3.8878328e+01   7.0587057e+01   9.5247367e-01   4.5036417e-01   1.6911011e+00   6.4442722e-01   8.0669074e-02   1.3139818e+00   7.1623277e-01   5.3249231e-01   7.8036434e-01   1.6755491e-01  -6.0290023e-02   6.1938996e-01  -4.4230265e-02  -1.4808510e-01  -2.8621366e-01   3.4785455e-01   8.1324997e-01
   3.9446423e+01   5.9521203e+01   1.1004465e+00   4.6624204e-01   1.3910864e+00   5.6239365e-01   6.1845373e-02   1.4075135e+00   1.0137733e+00   7.2118346e-01   3.4724277e-01   1.6579345e-01  -2.8068026e-02  -9.6236529e-02  -5.0587232e-01  -5.4531139e-02   5.5599260e-01  -1.5042011e-01  -2.1421953e-01
   3.8059900e+01   5.7856376e+01   1.1557793e+00   4.6337483e-01   1.5912194e+00   6.0672956e-01   6.4111504e-02   1.4515534e+00   6.5428535e-01   4.6506218e-01   6.6854970e-01   2.7397118e-02   5.8301378e-02   1.9140947e-01   7.3298166e-02  -7.9793106e-02   5.8246719e-01  -2.9821092e-01   4.5949437e-01
   4.5192393e+01   6.4306246e+01   1.0912932e+00   4.8030187e-01   1.5872464e+00   6.0947886e-01   8.2118427e-02   9.0597737e-01   5.5164597e-01   5.5676355e-01   4.1234462e-01   2.4609786e-02  -6.1910027e-02   2.6955430e-01  -5.2510079e-01   7.9582180e-02   4.9691438e-02  -2.0817012e-01  -7.9574301e-02
   3.4896751e+01   6.6550582e+01   9.4118891e-01   4.2915045e-01   1.4445825e+00   5.0082642e-01   7.0424615e-02   1.1086814e+00   8.6646685e-01   5.4814889e-01   6.0491828e-01  -1.7145275e-01   1.2676205e-03  -9.0288425e-02   6.0093164e-01   1.0431621e-01   6.0106735e-01   1.0479029e+00  -8.9355957e-01
   3.7452791e+01   6.0231372e+01   1.2663327e+00   4.6012771e-01   1.3650917e+00   5.2528223e-01   6.9639814e-02   1.3583965e+00   6.3628065e-01   9.4001407e-01   7.0286049e-01  -9.4885624e-02   6.7013615e-02  -1.3462384e-01  -6.5758072e-01  -1.4728626e-01  -1.7294659e-01  -6.0747310e-02  -1.5714377e-01
   4.1978130e+01   6.7207840e+01   1.0907329e+00   4.0406674e-01   1.3939498e+00   6.6736553e-01   8.6025109e-02   1.1913833e+00   8.7066644e-01   7.6037864e-01   3.7487232e-01  -1.1245681e-01  -1.1727483e-01  -2.3002975e-01  -3.3085687e-01   1.2719457e-02  -4.2504758e-01  -1.2336283e+00   7.8386911e-01
   4.5861342e+01   6.7984786e+01   1.1450941e+00   3.8276644e-01   1.3191644e+00   6.3435115e-01   8.4134939e-02   1.3307359e+00   6.8246279e-01   1.0005612e+00   9.3382271e-01  -1.3270541e-01   1.5509549e-02   6.0481008e-01  -8.6703249e-02   1.4396959e-01  -3.7989666e-01   2.8606377e-01  -1.1414538e+00
   3.8218718e+01   7.1765696e+01   1.1168720e+00   3.7840612e-01   1.8050423e+00   6.9012047e-01   6.2087848e-02   1.5307322e+00   4.8281625e-01   1.0225880e+00   4.3653455e-01  -7.5640374e-02  -9.6881797e-02   6.3662768e-01  -3.0124800e-01  -7.7938162e-02   4.6762156e-01  -6.5673805e-01  -1.5195546e+00
   3.7936556e+01   7.1097200e+01   1.0255017e+00   4.0255733e-01   1.6062136e+00   6.3718580e-01   7.8417657e-02   1.1420280e+00   3.9181777e-01   8.2887619e-01   3.1080231e-01  -1.0139009e-01  -8.1791678e-02  -2.4715348e-01   2.5522070e-01   1.3846519e-03  -6.0699452e-01   1.6618137e+00  -5.4279386e-03
   4.5848460e+01   7.6683950e+01   1.0128784e+00   3.7743537e-01   1.2811924e+00   6.0221492e-01   7.7475117e-02   1.5295958e+00   6.4641049e-01   7.7600647e-01   8.2114155e-01   8.0783406e-02   1.1099144e-01  -6.0383232e-02   4.1636342e-01  -1.3783176e-01  -5.6278876e-01  -7.6830214e-02  -1.4177843e+00
   4.1884697e+01   6.0762096e+01   1.0828574e+00   4.8531701e-01   1.6377789e+00   5.3221988e-01   7.5053176e-02   1.5329827e+00   3.9814620e-01   7.5742308e-01   8.3838374e-01   2.9152663e-02   1.6717200e-01   1.7372980e-01  -3.6084221e-01  -3.6647726e-02   1.8839844e-02  -1.2750947e+00  -9.0964983e-01
   3.7429373e+01   6.2777966e+01   1.0796029e+00   4.8323561e-01   1.6897580e+00   5.5407192e-01   6.2713138e-02   1.0083502e+00   3.7709632e-01   7.9386333e-01   7.9015594e-01  -5.8445762e-02  -1.6523791e-01   5.1465148e-01  -4.1216272e-01   1.5868366e-01   9.8770542e-03   5.2879396e-01   3.5668747e-01
   3.8974024e+01   7.0113894e+01   1.0737021e+00   4.7448640e-01   1.4128483e+00   5.3126984e-01   7.3746027e-02   1.1478381e+00   7.7065417e-01   6.4727474e-01   7.0941935e-01   3.0683984e-02   8.2307636e-02  -7.0800623e-02  -2.0828420e-01  -1.7534916e-02   4.1148935e-01  -1.6902305e+00  -1.2888500e+00
   3.9631441e+01   7.0262486e+01   1.1974019e+00   4.0616932e-01   1.3197633e+00   6.7378650e-01   8.1449113e-02   1.0822496e+00   5.8929889e-01   5.8787144e-01   3.7643477e-01   3.7970625e-02   1.3087730e-01   6.8897937e-01  -1.9849108e-01   4.6678935e-02   4.1640326e-01  -1.6780639e+00   3.4886193e-01
   3.6922391e+01   6.1137558e+01   1.1368970e+00   4.5479335e-01   1.8118151e+00   6.1208824e-01   7.1910660e-02   1.1351437e+00   8.4591776e-01   9.9307331e-01   5.0668305e-01  -3.7354464e-02   1.6622983e-01  -2.7536462e-01   4.0387971e-01  -6.4804173e-02  -1.7682806e-02  -4.3611142e-01   3.2939518e-01
   3.6543558e+01   7.2163738e+01   1.1797031e+00   4.3535396e-01   1.6831868e+00   6.4764971e-01   6.7099531e-02   1.2947502e+00   7.1868364e-01   8.1451952e-01   9.2750929e-01  -2.4346789e-02  -1.5557044e-01  -1.6174697e-01  -5.2964096e-01  -1.5373261e-02  -5.3979518e-01   1.6946422e+00   7.6930876e-01
   3.4568112e+01   5.4624620e+01   1.2156108e+00   3.5847934e-01   1.5069573e+00   5.4784372e-01   7.3386587e-02   1.2022821e+00   8.0270142e-01   7.2980593e-01   5.8459205e-01  -1.7298532e-01   1.8965785e-02   3.8299943e-01   2.8054866e-01   7.6478814e-02  -1.9628491e-01   8.7219495e-01  -1.5262545e+00
   3.7605204e+01   7.3883229e+01   9.7906552e-01   3.5952344e-01   1.6843269e+00   6.5486663e-01   8.3475327e-02   8.7459286e-01   8.2200574e-01   3.8190411e-01   6.5327837e-01   5.3151070e-02   1.2702514e-01  -4.6449408e-01  -2.9359663e-01  -6.6215571e-02   6.0718559e-01  -1.5132530e+00   1.4697517e+00
   3.6503919e+01   5.6732935e+01   1.1163014e+00   3.9909795e-01   1.5425977e+00   6.0842108e-01   8.0859522e-02   1.2285187e+00   7.2875415e-01   5.3023749e-01   7.4697196e-01   1.2618047e-01  -1.0196087e-01   4.9698628e-01  -6.2924866e-01  -1.7300713e-01  -3.6469186e-01   5.2511494e-01   4.3619977e-01
   4.7767718e+01   6.2213943e+01   1.2621729e+00   4.5499489e-01   1.3148804e+00   5.6951027e-01   7.6652983e-02   1.0804202e+00   7.6926766e-01   4.5914754e-01   4.0799652e-01  -1.5419233e-01  -1.3698152e-01  -2.4686087e-01  -5.6268569e-01  -1.5298178e-02   2.2100692e-01   1.5858956e-01  -1.0385106e+00
   3.4641077e+01   6.1925084e+01   1.1112490e+00   3.5045199e-01   1.4045959e+00   6.0571093e-01   6.3788326e-02   1.4229138e+00   6.5065786e-01   6.5871903e-01   4.8084011e-01   1.7037855e-01   8.6119638e-02   1.0376340e-01  -9.9914505e-03  -1.3629944e-01   5.7801700e-01   8.4283740e-01   1.3781119e+00
   4.6200805e+01   6.0938788e+01   9.3347187e-01   4.6151711e-01   1.6956056e+00   6.2719145e-01   6.9831840e-02   1.1600649e+00   9.3410549e-01   7.0915398e-01   2.9796507e-01   1.6774593e-01   1.5759722e-01  -4.8759601e-01   2.6701444e-02  -5.9664879e-02   5.5231093e-01  -1.6260399e+00   8.9174085e-01
   4.5169351e+01   5.6846840e+01   9.4938187e-01   4.2715409e-01   1.3332607e+00   5.4668891e-01   6.6984768e-02   1.0057495e+00   1.0280250e+00   7.7760018e-01   3.5096181e-01  -6.2827883e-02   1.0581070e-01   5.8311997e-01   2.4854004e-01   1.2985194e-01  -4.2343561e-01  -1.5438267e+00   7.3658796e-01
   3.4864967e+01   6.8772802e+01   1.0589455e+00   4.7102997e-01   1.6234331e+00   5.7920001e-01   8.5296882e-02   1.2043210e+00   6.8195761e-01   7.7389357e-01   6.1515203e-01  -1.6133783e-01  -1.6001970e-01   3.2659854e-01  -6.0107072e-01   1.5018270e-01   3.8151191e-02   1.4809922e+00  -4.5946041e-02
   4.6069462e+01   5.8010371e+01   9.0739548e-01   3.6687649e-01   1.4076724e+00   5.6044531e-01   7.0569300e-02   1.4479690e+00   5.0275449e-01   6.3623442e-01   3.0281500e-01  -1.0416774e-01   1.4691381e-01  -4.9400883e-01   1.6232506e-01  -9.5278578e-03  -2.0064537e-01  -1.1657750e+00   1.0322769e+00
   4.0776289e+01   7.3932438e+01   1.1571209e+00   3.6399093e-01   1.5514113e+00   6.6946094e-01   6.2428544e-02   1.4148392e+00   5.9368255e-01   5.7537430e-01   7.9745343e-01  -8.8083865e-02   4.5565932e-02  -9.4197284e-02  -2.6757731e-01  -6.2653823e-02  -9.0643628e-02   8.3443628e-01  -4.5492962e-01
   3.6501598e+01   7.0171906e+01   1.1946727e+00   3.4765546e-01   1.6020211e+00   5.8242699e-01   7.3579753e-02   1.2794487e+00   5.8819692e-01   1.0263329e+00   9.3223033e-01   8.0301562e-02  -5.6996347e-02  -4.0408562e-01  -8.5339422e-02   1.2076153e-01   4.9457077e-01   1.0071715e+00  -8.9617409e-01
   3.7451248e+01   6.5603450e+01   1.2391848e+00   4.6060772e-01   1.6317883e+00   6.3752821e-01   6.2053382e-02   1.2817653e+00   3.5624107e-01   5.7940717e-01   4.5399969e-01   1.1300457e-01  -1.0123490e-02   4.4180555e-01   5.8113707e-01  -1.0183674e-01   3.5164530e-01   1.1360996e+00   1.2862693e+00
   4.2069203e+01   7.1471216e+01   9.3178274e-01   4.5288103e-01   1.6334419e+00   5.0086916e-01   7.1947868e-02   8.5509914e-01   9.4908093e-01   9.1290975e-01   6.0373064e-01  -1.0647272e-01   1.4886339e-01  -3.1609899e-01  -4.2413645e-01  -8.6686566e-02   6.0606999e-01  -9.1620192e-01   2.1237729e-01
   4.6462565e+01   6.7001801e+01   1.1094433e+00   4.0364933e-01   1.4937681e+00   6.8893395e-01   6.2119109e-02   1.4471573e+00   7.8474659e-01   6.3985337e-01   6.6578528e-01  -9.7201109e-02   5.9419867e-02   2.5388136e-01   2.7231895e-01  -1.2789216e-01   3.1544402e-01  -1.2277320e+00  -7.3091642e-01
   4.1636737e+01   6.7969373e+01   1.2547671e+00   4.6418528e-01   1.5900113e+00   5.3548193e-01   8.1136831e-02   9.7309740e-01   7.0786529e-01   7.4918336e-01   7.7246253e-01  -3.1768562e-02  -8.8256637e-03   4.4375720e-01   2.3485490e-01  -1.1756257e-01   2.7503799e-01   1.1723705e+00   1.5323557e+00
   4.0892287e+01   7.4531999e+01   1.1863018e+00   3.9428765e-01   1.4744932e+00   5.5318560e-01   7.2884144e-02   1.1505611e+00   3.6342798e-01   7.2530368e-01   8.2350359e-01  -1.7080761e-01  -3.2863436e-02   6.8533733e-01  -2.0817267e-01   1.2048996e-01  -4.2117989e-01  -4.2747481e-01   4.5570767e-01
   3.6480381e+01   6.3818079e+01   1.1933652e+00   3.4698736e-01   1.5443214e+00   6.9928318e-01   6.4682269e-02   9.2075575e-01   4.1520723e-01   9.4460549e-01   7.8954727e-01  -1.0842076e-01  -1.4870308e-01  -3.8439145e-01  -9.8162113e-02   1.7712089e-02  -4.9187298e-01   4.7560060e-01  -3.1360702e-01
   4.2983947e+01   6.3613777e+01   1.1397969e+00   3.8672875e-01   1.5462678e+00   5.4017875e-01   7.1875160e-02   1.0111520e+00   1.0224816e+00   9.6268208e-01   8.7841230e-01  -4.4762515e-02  -6.1615612e-02  -4.4109241e-01   3.3840751e-02  -1.1423901e-01   1.5858790e-01  -1.1898470e+00   7.4929702e-01
   4.3270393e+01   5.6130222e+01   1.0328679e+00   3.5096189e-01   1.6261266e+00   6.0159411e-01   7.5661370e-02   1.3193920e+00   9.9463047e-01   7.4570951e-01   4.3484057e-01  -1.2331652e-01  -1.4023587e-01  -5.6094865e-01  -6.6184972e-01  -9.8225028e-03  -5.4021131e-01   1.5305899e+00   1.5692926e+00
   3.4405239e+01   5.5893985e+01   9.3124292e-01   3.8064048e-01   1.7360570e+00   6.2372187e-01   7.7617675e-02   1.1070598e+00   1.0321093e+00   7.2439751e-01   7.4743805e-01   1.4906347e-01   1.7109263e-01   5.3100144e-01   2.5489480e-01  -8.4242107e-02  -4.8267332e-01  -9.6308562e-02  -1.7025807e+00
   4.1563698e+01   7.6058026e+01   1.1968458e+00   3.6532651e-01   1.4396254e+00   5.3617602e-01   7.7145320e-02   1.1129554e+00   9.0342859e-01   9.2688255e-01   4.3375394e-01   5.6711891e-02   1.4020257e-01   4.9336723e-01  -6.5343080e-01   9.5293430e-02   5.1370024e-01   1.2585075e+00  -6.8700014e-01
   3.6251655e+01   5.7207965e+01   1.1118010e+00   3.7464483e-01   1.7045474e+00   5.7954986e-01   8.5433773e-02   1.3846071e+00   4.6577501e-01   4.2374248e-01   2.9972429e-01   1.5129616e-02   1.5643374e-01  -9.3399327e-02  -1.5464934e-01   1.1264653e-01  -4.6006128e-01  -1.5486217e+00   6.6961300e-01
   3.7321725e+01   7.3168612e+01   1.1474848e+00   4.0064363e-01   1.3549205e+00   6.2131516e-01   7.6189406e-02   1.2198514e+00   4.3573178e-01   5.4471326e-01   8.4732259e-01  -1.4240796e-01   7.5444765e-02  -3.6889962e-01  -5.7470055e-01   5.9467698e-02   6.3117439e-01   7.2942653e-01   8.0044566e-01
   4.0037795e+01   6.3768610e+01   9.0929072e-01   4.1722822e-01   1.5739733e+00   5.8179648e-01   7.5146546e-02   1.4034633e+00   4.6525703e-01   4.4555683e-01   4.9333987e-01   1.0635100e-01   3.0995800e-02   8.5916204e-02  -6.9269254e-01   2.8518092e-03   3.0911690e-01   1.3449927e-01   1.4636525e+00
   4.5908208e+01   7.3134227e+01   1.2577049e+00   4.0620420e-01   1.5603140e+00   5.6309938e-01   6.7739182e-02   9.8720093e-01   6.3962038e-01   4.0520615e-01   8.9373110e-01   1.1415641e-01   5.4414668e-02  -3.8451006e-01  -4.8956689e-01  -1.2505526e-01   3.5194546e-02  -8.8858119e-01   9.5503308e-01
   4.7075000e+01   7.5658413e+01   1.0520903e+00   4.2553647e-01   1.7249186e+00   5.4803440e-01   8.1101949e-02   1.2982703e+00   8.2457301e-01   9.5624231e-01   3.6106858e-01  -1.0818134e-01  -1.6120756e-01  -2.3422531e-02   2.9654247e-01  -1.2549785e-01  -2.7084068e-01  -3.5754991e-01  -7.9217580e-01
   3.6935523e+01   6.8452089e+01   1.1887551e+00   4.7439044e-01   1.7438684e+00   5.1551101e-01   6.2234812e-02   1.3389641e+00   4.5940341e-01   5.1047400e-01   3.1258705e-01  -2.8296642e-02  -9.8112950e-02   2.9129596e-01   8.9132523e-02   5.7625162e-02  -6.2797118e-01  -1.6346733e+00  -6.7605814e-01
   3.5526642e+01   6.1718990e+01   1.0554467e+00   3.6819018e-01   1.8048458e+00   5.3674132e-01   6.7982639e-02   1.5318942e+00   9.0075968e-01   4.9556066e-01   8.9919659e-01  -1.3904348e-01   9.0387335e-02  -3.4146408e-01  -3.4648474e-01   1.0035463e-01   5.6778876e-01  -1.0364593e+00  -1.2211145e+00
   4.5360929e+01   7.5788558e+01   1.1020620e+00   4.6523306e-01   1.7597172e+00   5.7265088e-01   8.4488275e-02   1.0121707e+00   4.0358479e-01   5.7045827e-01   6.4332085e-01   1.0105927e-01  -7.2583174e-02  -4.2002751e-02   2.1091445e-01   5.6799475e-02  -2.7599963e-01   1.1415047e+00   1.3171325e+00
   3.4556740e+01   7.2735533e+01   1.0608296e+00   3.9085044e-01   1.5826810e+00   6.4538751e-01   6.7807344e-02   1.0485422e+00   6.8415728e-01   8.6436310e-01   4.3421719e-01  -1.2408725e-01   3.9719105e-02  -5.2130130e-01   1.8834264e-02  -9.1938934e-02  -2.5719284e-01   1.0920822e+00  -1.7056023e+00
   4.0754516e+01   6.6315562e+01   1.1642716e+00   4.6925460e-01   1.3273863e+00   5.5404496e-01   7.6814895e-02   1.3864219e+00   5.9410985e-01   5.7281484e-01   3.0082723e-01   1.8965698e-02   7.8821122e-03   4.9105823e-01   2.1206167e-01  -6.6800243e-02  -6.7328124e-01  -1.5418892e+00  -1.3757628e+00
   4.5940135e+01   7.0180842e+01   1.0142798e+00   3.9588640e-01   1.4715745e+00   6.6344218e-01   6.7163769e-02   1.0888803e+00   7.4569777e-01   6.0555117e-01   6.7971924e-01   3.8220589e-02   9.0727360e-02  -4.2139868e-01   4.1866398e-01   6.2686626e-02  -3.5385633e-01   8.6933900e-01   1.0339471e+00
   3.7556098e+01   5.5280804e+01   1.1192256e+00   4.6004751e-01   1.5708616e+00   6.2507913e-01   7.3470712e-02   1.1234470e+00   8.6178306e-01   5.5576697e-01   4.4451504e-01  -1.0786663e-01   1.5687183e-01   3.3866082e-01  -1.1244185e-01   1.1265811e-01   1.9318887e-02   7.5820026e-01   1.3437859e-01
   3.4263405e+01   6.6561032e+01   9.9818704e-01   4.6715721e-01   1.5385530e+00   6.2866833e-01   6.8358582e-02   1.1514823e+00   6.8484683e-01   7.5474597e-01   7.8809722e-01  -1.4301359e-01   1.3944787e-01   1.5591997e-01   2.9612619e-01   3.8390521e-02  -5.7116195e-01  -8.3844813e-01   5.8416119e-02
   3.6275441e+01   6.8736115e+01   1.0180426e+00   4.1641217e-01   1.3688410e+00   6.3166757e-01   6.4715301e-02   9.7355525e-01   9.7628463e-01   7.1308850e-01   9.0032889e-01  -8.0331021e-02  -5.4840025e-02  -6.7039090e-01  -3.0738216e-01   1.4845854e-01   2.9901337e-01   8.9444375e-01  -4.1558657e-01
   4.0817332e+01   7.4974809e+01   1.0715187e+00   3.4769096e-01   1.5981358e+00   5.0187135e-01   8.4550224e-02   1.3448549e+00   6.0082086e-01   6.8502492e-01   6.0927147e-01   1.4437770e-01  -4.6374133e-04  -6.4469771e-01   6.6865630e-01   1.5920433e-01   3.8547024e-01  -1.1017260e+00   1.6132071e+00
   3.6911433e+01   6.0734422e+01   1.1004625e+00   4.8323329e-01   1.5719303e+00   6.3556239e-01   7.5949868e-02   1.4038431e+00   6.8615087e-01   6.6699751e-01   8.5801024e-01  -5.9559864e-02   1.3496436e-01   5.7386193e-01   4.0297603e-01   1.7304551e-01   3.3968515e-01  -1.2226610e+00  -1.6058658e+00
   4.1267086e+01   6.8693416e+01   1.2210744e+00   3.6445367e-01   1.7971898e+00   5.7576834e-01   6.6643410e-02   9.2081686e-01   7.2655740e-01   5.7427770e-01   2.6637024e-01   4.2262897e-02  -3.5252837e-02  -5.8632635e-01   4.8272035e-01   1.3566937e-01   5.4492126e-01  -1.4336347e+00  -1.3801618e+00
   3.8959541e+01   7.4942375e+01   1.1736206e+00   3.5246980e-01   1.8060152e+00   5.2152832e-01   7.6838289e-02   1.4900790e+00   7.8646242e-01   8.9086722e-01   5.4693025e-01   8.3506621e-02  -4.9592235e-02  -2.2342036e-01   3.2177317e-01  -2.2816901e-03  -3.2720121e-01   1.6497018e+00   6.9897296e-01
   4.7217248e+01   6.1184218e+01   9.9268681e-01   4.6613330e-01   1.6169723e+00   5.9547097e-01   7.8596451e-02   9.1483246e-01   8.1386791e-01   9.9175423e-01   4.4538033e-01   1.1853157e-01  -7.1228482e-02  -2.2211346e-01  -3.1197391e-01  -7.8770889e-02   5.4094905e-01   1.5543368e+00  -1.9509801e-01
   3.6498355e+01   6.3159193e+01   1.1367711e+00   4.2684570e-01   1.6866214e+00   5.9334075e-01   6.6757052e-02   1.4675289e+00   4.7865588e-01   7.0692432e-01   2.9269647e-01  -9.0411170e-02   1.3097994e-01  -1.1837148e-01  -5.3986584e-01  -6.1064748e-02  -4.6123194e-02  -3.7478669e-01   1.0658099e+00
   3.5230672e+01   6.2221560e+01   9.0760004e-01   3.9497380e-01   1.4116944e+00   5.7200247e-01   8.2266910e-02   9.3182325e-01   9.2796360e-01   6.1225493e-01   7.4897077e-01  -4.6409686e-02   7.7821975e-02  -8.3395427e-02   5.3998299e-01   7.3707772e-02  -5.5942418e-01   1.4138025e-03  -1.5476516e+00
   4.3573861e+01   5.9425061e+01   1.1753741e+00   3.9873542e-01   1.4304677e+00   6.0832727e-01   6.1079179e-02   8.6191190e-01   9.8381018e-01   6.3816818e-01   9.2806853e-01  -1.2501036e-01   4.7580793e-02  -3.2588832e-01  -4.8459079e-01  -1.4210276e-01  -6.1152909e-01   2.4041216e-01  -1.2589744e+00
   3.6677099e+01   6.3616223e+01   1.0943496e+00   4.8346362e-01   1.5911065e+00   6.8234842e-01   6.2836382e-02   1.3500637e+00   4.2010165e-01   5.6838631e-01   6.4042962e-01   8.1687604e-03  -1.4309634e-01   2.0189213e-01  -5.7114391e-01   6.3007311e-02   3.7328357e-01  -8.5415050e-01   3.4457077e-01
   4.1661892e+01   5.4704840e+01   9.3624263e-01   3.9337581e-01   1.5650524e+00   6.0756104e-01   6.1012937e-02   9.5042312e-01   6.0777444e-01   1.0203097e+00   5.0257729e-01  -9.6658893e-02  -1.5263133e-01   3.7028163e-01   4.3056346e-01  -9.4498593e-02  -6.1362052e-01  -4.7906637e-02  -1.4727574e+00
   4.5286829e+01   5.7021613e+01   1.0669503e+00   4.3218118e-01   1.3507797e+00   7.0239596e-01   7.5276384e-02   1.3344885e+00   9.7276973e-01   5.3417880e-01   4.0064834e-01   1.7296425e-01   5.1951309e-02   5.5551777e-01  -6.2472155e-02   8.3113834e-02   4.2244967e-01   1.1936487e+00   8.5104568e-01
   4.6398202e+01   7.0276432e+01   1.1915992e+00   4.2017399e-01   1.5489875e+00   5.9669042e-01   7.0821278e-02   1.4061670e+00   8.4935636e-01   4.6031691e-01   7.3216588e-01   9.3591985e-03   1.1581688e-01  -5.1752237e-01   5.1496866e-01  -3.9291550e-02  -4.1940262e-01   7.6254862e-01  -1.2460202e+00
   4.0827069e+01   5.7220664e+01   1.1867124e+00   4.2692815e-01   1.7539576e+00   6.6719943e-01   8.4468087e-02   1.3471365e+00   6.9890565e-01   7.9235423e-01   6.3690897e-01  -1.4059329e-01   7.7967730e-02  -4.4838205e-01  -6.4649718e-01  -4.8381881e-02   5.9159426e-01   8.8297928e-01  -1.3651122e+00
   4.7579092e+01   6.3533359e+01   1.1259948e+00   4.7161813e-01   1.5017454e+00   5.4355224e-01   6.0938823e-02   9.3686002e-01   9.0536211e-01   3.7703508e-01   5.1160574e-01   2.7383473e-02   1.0221844e-01   4.9611400e-01  -3.7913080e-01  -1.4265188e-01  -5.3990633e-01  -1.6828123e+00  -1.1905364e+00
   3.5416938e+01   6.0471011e+01   1.0866395e+00   3.8904394e-01   1.8040812e+00   6.2492299e-01   7.6490809e-02   1.2882096e+00   5.0620163e-01   9.4634732e-01   4.2940486e-01  -4.9204375e-02  -1.4943543e-01   1.0125825e-01   6.0171470e-01   6.2727810e-02  -4.6638788e-01   1.5898843e+00   1.2427494e+00
   3.4732399e+01   6.0404930e+01   1.2021051e+00   3.8402651e-01   1.3441356e+00   6.2860668e-01   7.2402068e-02   1.4257543e+00   6.0762667e-01   3.8043667e-01   9.4624963e-01   1.9013552e-02  -6.2494115e-02   4.5454939e-01   3.4135939e-01   1.4057575e-02   3.7237604e-01   1.5486886e+00   2.4960515e-01
   4.6291131e+01   5.9781053e+01   1.1761658e+00   4.0317722e-01   1.4859152e+00   6.4418570e-01   8.2543758e-02   1.3351708e+00   4.2972956e-01   1.0076912e+00   8.3018140e-01   2.9938244e-02  -4.9110247e-02   2.5907179e-01  -4.2943759e-03  -1.2731729e-01   7.1351075e-02   9.7455670e-01  -1.2407681e+00
   3.4623820e+01   7.4938722e+01   9.7169388e-01   4.3368601e-01   1.5257900e+00   5.9910387e-01   8.3140394e-02   1.1928140e+00   3.7697956e-01   4.2197249e-01   6.6774017e-01   6.2709114e-02   1.0283697e-01   4.1131118e-01   1.3243297e-02   2.9992508e-02  -3.6761112e-01   1.1759148e+00   1.4533068e+00
   4.2854749e+01   6.2596182e+01   9.9782526e-01   4.7244559e-01   1.8117862e+00   5.9851186e-01   7.5391978e-02   1.5298103e+00   6.9833667e-01   7.3429657e-01   7.1255598e-01  -3.4581317e-03   7.0334808e-02  -2.5045502e-01   4.6493194e-01   4.1336986e-02  -1.2980321e-01   1.0261382e+00   4.4439958e-01
   4.0260882e+01   6.0730605e+01   9.2225813e-01   3.9027921e-01   1.3312019e+00   5.0538838e-01   8.2071250e-02   1.0877663e+00   5.9522133e-01   5.6638697e-01   7.5049543e-01  -1.6235504e-01  -1.3358295e-01   5.9206701e-01  -4.1411989e-01  -8.3082891e-02   6.1277364e-01  -1.4062793e+00   4.3035823e-02
   4.4344836e+01   5.7833543e+01   1.1744026e+00   4.7168931e-01   1.3208304e+00   5.4395527e-01   8.3857589e-02   1.2973729e+00   4.7117011e-01   7.1373727e-01   5.3724894e-01  -3.3720928e-02   9.2198913e-03  -5.0406141e-01   2.6685550e-01   1.6852482e-01  -5.3865770e-01   1.4187385e-01   1.6373876e+00
   4.7837961e+01   5.5464342e+01   9.2742194e-01   4.0170095e-01   1.8154058e+00   6.4020758e-01   8.4132437e-02   1.5214551e+00   4.0148751e-01   3.8395467e-01   5.2032064e-01   1.1670367e-01  -8.9454426e-02  -1.7662600e-01   4.4483318e-01   9.0787064e-02   6.7349117e-01  -1.2307124e+00   1.4103123e+00
   4.4504258e+01   5.6749404e+01   1.1230900e+00   4.0390140e-01   1.5206875e+00   5.7525014e-01   7.9102347e-02   1.1168809e+00   9.6607539e-01   6.3681734e-01   8.7236007e-01  -2.9804401e-02   2.7726998e-02   5.2988205e-01  -4.5003374e-01  -8.1114500e-02   6.7484034e-01   9.1703937e-01  -1.7260185e+00
   3.8099221e+01   5.9023890e+01   1.0005007e+00   4.5966110e-01   1.7543140e+00   5.2920927e-01   7.9169555e-02   1.4429001e+00   5.0965276e-01   1.0451621e+00   6.0644356e-01   2.2365361e-02   1.3608785e-01  -3.1410688e-02  -2.1548706e-01   3.2319246e-02  -2.4653980e-02  -6.3246486e-01  -1.4804513e+00
   4.8007383e+01   5.9697782e+01   1.2397375e+00   4.0340163e-01   1.7989038e+00   5.3351336e-01   6.3409077e-02   1.5018942e+00   3.7104208e-01   6.0901377e-01   3.5928094e-01   9.5017447e-02  -2.3804904e-03   6.6633828e-01   2.8330244e-01  -1.5433980e-01  -1.5780518e-01   1.5950585e+00  -8.8037812e-01
   4.2144199e+01   5.6744332e+01   1.1438687e+00   4.6113762e-01   1.7679744e+00   5.8316627e-01   7.4772097e-02   1.4242251e+00   5.7858744e-01   9.5102865e-01   4.0484360e-01  -2.9578811e-02  -9.6176259e-02  -8.6118333e-02   4.5207675e-01   6.7603573e-03   3.5510199e-02   1.8919394e-01   2.4749390e-01
   3.7907930e+01   7.6366991e+01   9.5162741e-01   3.5252532e-01   1.3227095e+00   5.4740947e-01   6.5755773e-02   1.0994112e+00   6.8145346e-01   6.7147401e-01   9.1821986e-01   4.5676831e-02  -4.7458362e-02   2.5191094e-01   5.0556116e-01   3.5969258e-02  -1.3916667e-01  -1.0786323e+00   3.0080599e-01
   3.8920673e+01   5.8085680e+01   1.1426888e+00   3.6519482e-01   1.6009015e+00   6.5678812e-01   7.5526200e-02   1.4213949e+00   7.0599724e-01   4.9612444e-01   8.2140793e-01  -9.2366159e-02   3.5071588e-02   1.0484248e-01   3.7479541e-01   9.2056416e-02  -4.2662163e-01  -1.4818991e+00  -2.9110014e-01
   3.9623270e+01   5.6615478e+01   9.1947829e-01   4.0544890e-01   1.7498480e+00   5.7505665e-01   6.7470897e-02   1.3595303e+00   7.0783716e-01   7.8739675e-01   7.9530192e-01   4.1556831e-02   1.6266398e-01   5.7213321e-01  -7.9077802e-02   1.0439100e-01   4.6652186e-01   1.0619707e+00  -7.3795773e-01
   4.1944800e+01   7.3940681e+01   8.9872550e-01   3.4903945e-01   1.3534760e+00   6.2041506e-01   8.2088604e-02   9.0342031e-01   4.6995641e-01   8.3540684e-01   5.8251587e-01   3.2973046e-04   1.6484831e-01   2.0445505e-01  -1.1107661e-01  -3.2467113e-02  -9.7620435e-04  -1.5186144e+00   1.5997454e-01
   4.4585173e+01   5.5905430e+01   9.5221538e-01   3.8444346e-01   1.6204539e+00   6.5776402e-01   8.0359464e-02   1.2825863e+00   8.5627249e-01   5.9227484e-01   4.8215430e-01   1.1351755e-01   7.1133533e-02   6.6054759e-01  -8.2449904e-02  -6.0139655e-02   4.9038272e-01   1.1929734e+00   3.1313891e-01
   4.3962647e+01   7.6156792e+01   1.2009367e+00   3.5947414e-01   1.5410913e+00   6.6511408e-01   8.2222796e-02   9.9542286e-01   6.5008209e-01   5.2336341e-01   5.9378759e-01  -5.7995531e-02  -3.7876897e-02   2.2627174e-01  -2.0022460e-01   9.7780579e-02  -2.8316666e-01  -8.1125123e-01  -1.4944603e+00
   3.8832554e+01   7.3687388e+01   1.0856357e+00   3.9408172e-01   1.3314168e+00   5.4670297e-01   8.5902908e-02   1.0869997e+00   8.7479175e-01   9.3236408e-01   3.5306385e-01  -3.6734723e-02   1.6448252e-01  -5.1370646e-01   6.3954191e-01  -1.6007208e-02  -5.3031086e-01   8.7840068e-01   1.6687930e+00
   3.9026140e+01   6.3295250e+01   1.0634719e+00   3.5379172e-01   1.3299510e+00   6.3642341e-01   6.1698764e-02   1.0920335e+00   7.0897168e-01   7.9695647e-01   6.6331675e-01   6.2989152e-02   1.1376857e-01   3.3073578e-01  -6.8764699e-01   8.5161572e-02  -1.6647535e-01   1.2965913e+00   1.3326151e+00
   4.3306841e+01   6.0509402e+01   1.1588830e+00   4.6202362e-01   1.7875482e+00   5.9902598e-01   6.4535784e-02   9.6349642e-01   6.0400321e-01   8.6133948e-01   9.4579555e-01  -7.6219466e-02   1.4616703e-01  -2.0859331e-01  -1.3108518e-01  -1.9734610e-02  -2.9543420e-01  -4.6956155e-01  -2.9768027e-01
   3.8918975e+01   7.5233412e+01   1.1553652e+00   4.7985417e-01   1.3786386e+00   5.1062717e-01   7.2434735e-02   1.5275578e+00   6.6230231e-01   4.6567950e-01   5.9883721e-01   1.6315341e-02  -1.0785216e-01   4.2317956e-01   8.6099204e-05   1.3013334e-01  -2.4824032e-01   1.5454444e-01   7.3232029e-02
   4.5199644e+01   6.1608356e+01   1.1498975e+00   4.7217312e-01   1.4367315e+00   6.6062990e-01   6.1626367e-02   1.4818643e+00   7.1219364e-01   7.0398751e-01   5.5711293e-01  -1.0342985e-01  -1.3154291e-01  -2.9245412e-01  -5.4213747e-01  -1.2688875e-01  -6.3865004e-01  -1.4344448e-01   8.7717641e-01
   4.2326343e+01   7.2373458e+01   9.9642059e-01   4.0852018e-01   1.3963815e+00   5.5097194e-01   7.9509727e-02   1.3907954e+00   7.9035623e-01   9.6660266e-01   7.8082498e-01  -1.4882620e-01   1.2222586e-01  -4.5793065e-01  -1.9835808e-01  -4.1404269e-02  -5.5182639e-01  -1.1320149e+00  -8.5121824e-01
   4.3470533e+01   7.5476726e+01   9.0473926e-01   4.3013342e-01   1.5096885e+00   6.0079632e-01   7.7872278e-02   1.1487541e+00   5.6325295e-01   8.7158447e-01   2.5687665e-01  -8.4765025e-02  -1.1170742e-01  -3.4661153e-01  -1.0595684e-01   1.3787258e-01  -5.7790128e-01  -7.4709223e-01   7.7837488e-01
   4.1604581e+01   6.3391051e+01   8.9668412e-01   4.2964281e-01   1.8083610e+00   5.7060573e-01   7.7197894e-02   1.1563253e+00   4.3697577e-01   8.1711276e-01   7.9072699e-01   1.1980739e-02  -1.5504567e-01  -3.8870633e-01   2.4182365e-01   1.2229934e-01   8.8827148e-02  -9.1594416e-01  -1.3705816e+00
   4.6472995e+01   6.8983177e+01   1.1715437e+00   4.3722394e-01   1.4066186e+00   6.7982872e-01   6.6310891e-02   1.3007525e+00   1.0002084e+00   7.7473183e-01   9.1003205e-01  -1.3341998e-01   4.2159315e-02  -3.3806207e-01  -2.4569183e-02  -8.4021628e-02   6.4611114e-01   1.1207082e+00   1.2418738e+00
   3.8544674e+01   6.4822212e+01   9.5507035e-01   3.8104381e-01   1.3625964e+00   6.5818170e-01   7.2785521e-02   1.4073050e+00   5.9500535e-01   6.8533433e-01   6.4947134e-01  -1.2258236e-02   1.3972285e-01   5.6859312e-01  -1.2180818e-01   7.7260472e-02  -1.2703343e-01   1.3938104e+00   1.4027169e+00
   4.0440765e+01   6.6594831e+01   1.2243101e+00   4.1440227e-01   1.5758212e+00   5.5363662e-01   8.3960669e-02   1.4512288e+00   7.7991262e-01   9.2940297e-01   6.2093820e-01   1.1800867e-01  -9.5551837e-03  -8.6950715e-02  -3.9937098e-01   9.0821535e-02   3.8596472e-01  -1.0808117e+00   3.8250619e-01
   3.8839062e+01   5.5097655e+01   9.4671169e-01   4.6471414e-01   1.3250260e+00   6.6704013e-01   6.8759184e-02   8.5565277e-01   7.7995449e-01   4.0615119e-01   7.0533123e-01  -6.3812940e-02   2.8597417e-02  -4.4767001e-01  -3.0244372e-01  -4.4557901e-02   2.3895061e-01  -1.6433503e+00   1.2711499e+00
   3.8929539e+01   7.4588605e+01   1.0215168e+00   4.6576987e-01   1.7007229e+00   6.5556410e-01   7.6930196e-02   9.4983751e-01   3.7520088e-01   7.6375082e-01   6.4071382e-01  -1.1142885e-02   1.2653963e-01   4.7454385e-02   6.4081901e-01   8.0739155e-02  -3.1150806e-01  -1.6308842e+00   1.3969325e+00
   4.4649268e+01   5.8501226e+01   1.0681504e+00   4.8733300e-01   1.6281777e+00   5.4137769e-01   8.0700716e-02   1.3862045e+00   7.9353264e-01   4.9058481e-01   6.4550622e-01   1.6630598e-01   1.4288217e-01   9.5494249e-02   1.6668345e-02   2.2395484e-02   6.5468335e-01  -6.3047154e-01   1.4257058e+00
   4.5358630e+01   5.9747726e+01   1.0925747e+00   4.3316801e-01   1.6741412e+00   6.2625233e-01   6.9401965e-02   1.0668550e+00   6.7232224e-01   6.1507192e-01   6.1772637e-01   1.6743145e-01  -1.4600098e-01   4.0405508e-01   3.1758380e-01   3.7557342e-02   3.5252480e-01   5.3280962e-01  -1.2245689e+00
   3.9742706e+01   7.0036152e+01   1.2238403e+00   4.5306949e-01   1.5316066e+00   6.0620504e-01   8.1723158e-02   1.0579708e+00   7.4327656e-01   4.6333203e-01   2.6014312e-01   8.1883353e-02  -1.6245816e-02   6.2514650e-01  -3.7162567e-01   3.2442581e-02  -1.0807276e-01   6.7942643e-01  -4.4925256e-01
   3.9169111e+01   6.6426601e+01   9.9545302e-01   3.4762998e-01   1.8013579e+00   6.4653429e-01   8.3244553e-02   1.1662667e+00   6.6850184e-01   7.4871760e-01   7.1421246e-01   8.1067278e-02   1.1584002e-01   6.2266455e-01  -6.9618331e-02   3.1693957e-02   5.6841067e-01  -8.4464007e-01  -6.4944958e-02
   4.3378012e+01   7.0103954e+01   1.2086104e+00   4.6157899e-01   1.6075827e+00   5.6408544e-01   7.1163939e-02   1.5029567e+00   9.4540411e-01   7.4196188e-01   8.7686374e-01  -1.3942859e-01   1.7445040e-02   2.2774879e-01  -1.2746348e-02  -1.2967439e-01   3.6973028e-01   1.3638570e-01  -8.7603422e-01
   4.7686665e+01   6.7997691e+01   9.9007597e-01   3.9557445e-01   1.6076770e+00   6.8140717e-01   6.6261087e-02   1.1920377e+00   4.0407770e-01   4.4425963e-01   9.2672746e-01  -4.5785527e-02  -3.1602004e-02  -2.1448039e-01   1.5473253e-02  -9.4635598e-03  -6.4206680e-01  -7.1631994e-02  -1.7278620e+00
   3.3952878e+01   5.9325948e+01   1.1836042e+00   4.5253114e-01   1.4031957e+00   5.9478240e-01   7.7176916e-02   1.1542782e+00   4.1451737e-01   5.2472752e-01   8.9649004e-01  -8.6214597e-02   1.6698306e-01  -8.6558629e-02   5.7050703e-01  -1.4603607e-01   3.5305912e-01  -1.2509852e+00  -9.5960070e-02
   4.6023821e+01   6.0716665e+01   1.2071039e+00   4.7658990e-01   1.5714454e+00   5.1840252e-01   6.9179989e-02   1.0414713e+00   5.9971836e-01   6.7743338e-01   5.5966897e-01  -2.9168644e-02  -1.5685689e-01  -1.9414528e-01  -2.8219157e-02   1.1746442e-01  -1.2542709e-01  -9.4651267e-01  -1.3661243e+00
   4.3067960e+01   5.9615028e+01   1.0263039e+00   4.7509682e-01   1.3423152e+00   6.7668446e-01   7.6825101e-02   1.5042810e+00   8.6380692e-01   4.0352491e-01   7.1977989e-01   3.7790790e-02  -1.7319096e-01   4.4790515e-01   2.2950043e-01   4.3084865e-02   1.6300134e-01  -1.4774222e+00   1.4920000e-01
   4.5462544e+01   6.4250027e+01   1.1335912e+00   4.3219253e-01   1.4799102e+00   5.9241567e-01   6.1086501e-02   1.2075990e+00   8.4741885e-01   9.5454024e-01   4.2807209e-01   9.7320772e-02  -1.2771144e-01   8.8064458e-02  -2.8176931e-01  -4.6868059e-02  -5.5926490e-01   7.3497940e-01  -2.7713016e-01
   3.6777313e+01   6.1118886e+01   9.8349133e-01   4.2041194e-01   1.7953563e+00   6.0929036e-01   6.4483962e-02   1.3595471e+00   8.3954998e-01   4.7984230e-01   5.1003621e-01   1.5792558e-01   3.1206174e-02   3.8051266e-02  -5.2990080e-02  -1.3515823e-02  -6.5791822e-01  -1.2194022e+00  -1.7068988e+00
   3.8241889e+01   5.9759237e+01   1.2212505e+00   3.9419245e-01   1.5942024e+00   6.6502623e-01   6.7227439e-02   1.2500904e+00   8.5301287e-01   4.7204581e-01   4.7519657e-01  -1.4022378e-01   2.1337813e-02  -6.2535854e-01   6.4606260e-01   1.3215139e-01   2.6970657e-01   2.9960997e-01   1.4778461e+00
   3.8198076e+01   7.5153921e+01   1.1267064e+00   4.3999587e-01   1.4323983e+00   5.8668077e-01   8.1935324e-02   9.8987185e-01   5.9310485e-01   6.1907335e-01   4.7851966e-01   1.2558406e-01   2.5834664e-02   3.5852969e-01  -1.3130974e-01   5.7126851e-02   6.2798290e-01   1.1407443e+00   2.9150661e-01
   4.7120347e+01   7.2714203e+01   1.0498773e+00   4.8228534e-01   1.2954166e+00   6.3986714e-01   7.9299671e-02   1.1231549e+00   6.0372291e-01   5.8753507e-01   3.6559009e-01   8.4141030e-02   1.6146267e-01   3.7526107e-01   3.3091689e-01   1.5509314e-01  -2.8924730e-01   7.7072710e-01   1.4534855e+00
   4.5740073e+01   6.7364035e+01   9.5048382e-01   3.4591496e-01   1.6055573e+00   5.3361432e-01   6.7269531e-02   1.2065293e+00   5.1705291e-01   6.2599032e-01   7.9688259e-01   1.4423642e-01  -8.9970421e-02  -4.8779464e-01  -1.4841619e-01  -4.8885245e-02  -2.2812858e-02  -1.6168710e+00  -4.2082925e-01
   4.4718833e+01   6.9638351e+01   1.0762924e+00   4.3905174e-01   1.7185914e+00   5.5014498e-01   7.7876699e-02   1.4051444e+00   1.0275393e+00   5.8469217e-01   8.8354433e-01   6.5191768e-03  -1.0663003e-01   4.4955201e-01  -5.5976955e-01  -1.5921642e-01  -4.1751167e-01   6.2463101e-01   1.0728112e+00
   4.5516467e+01   6.9153723e+01   1.0844466e+00   3.9499365e-01   1.8022463e+00   6.4489343e-01   7.4342643e-02   1.4096148e+00   6.7761551e-01   8.2896551e-01   3.7760756e-01   1.3201840e-01  -1.5670481e-01   2.9390484e-01  -4.7710665e-01   8.3807600e-02   2.8197397e-01   1.5154036e+00  -1.4565217e+00
   3.9761998e+01   5.9991429e+01   9.1886596e-01   4.3218703e-01   1.6484180e+00   5.1183060e-01   6.9500129e-02   1.2353107e+00   8.0450911e-01   8.7271589e-01   7.9827549e-01  -1.9516227e-02   1.2078635e-02  -3.1547532e-01  -5.7508436e-01   6.6955993e-02   1.1041110e-01  -1.6318503e+00  -2.7797721e-01
   4.0273769e+01   6.6303327e+01   1.0455270e+00   4.8399845e-01   1.3572423e+00   5.3632248e-01   7.8445409e-02   1.0667627e+00   9.1252995e-01   8.3426804e-01   7.4193210e-01  -1.8215416e-02   6.9288680e-02  -1.7116372e-01   2.1137408e-01   2.8095419e-02   1.1512504e-01   3.2252262e-01  -1.7218098e+00
   3.7322231e+01   5.9759648e+01   9.4676465e-01   3.6474851e-01   1.6332562e+00   5.1837828e-01   8.3935276e-02   1.1052193e+00   5.4396396e-01   6.7893657e-01   8.4874533e-01  -7.6123967e-02  -1.3480200e-01  -2.4351689e-01  -3.7232879e-01  -1.1910302e-01  -3.4284586e-02  -4.1434663e-01   4.1963766e-01
   4.0038226e+01   7.4191058e+01   1.2385806e+00   3.7822545e-01   1.7069443e+00   5.0450209e-01   7.3480858e-02   1.1822870e+00   4.0827389e-01   4.1054343e-01   6.9281264e-01  -1.3991087e-01  -1.4528146e-01   1.9784912e-01   6.7941980e-01   1.0734247e-01  -4.1138938e-01  -2.2007113e-01   6.6127198e-02
   4.7764610e+01   7.6347547e+01   9.6769557e-01   3.5448177e-01   1.6525940e+00   6.4085175e-01   6.5257688e-02   1.4629553e+00   8.3153514e-01   7.4331020e-01   9.3026110e-01   4.7216722e-02   3.5601692e-02  -3.2763104e-01   3.7648948e-01  -5.0598578e-02  -1.2529040e-01   1.6333716e+00  -8.8946626e-01
   3.4562853e+01   5.8446096e+01   1.2570903e+00   3.6782596e-01   1.7084233e+00   6.0333846e-01   6.6416569e-02   1.1099046e+00   9.3784831e-01   6.6410757e-01   4.8887634e-01   1.6897590e-01   6.9777187e-02  -2.0366158e-01   3.0262833e-02   4.5009867e-02  -5.3374904e-01  -1.7285794e+00   9.3872675e-01
   4.1544855e+01   6.1603292e+01   1.0458501e+00   3.8315153e-01   1.7394756e+00   5.2062333e-01   8.3831783e-02   8.9846921e-01   7.2364877e-01   9.6515176e-01   2.8702516e-01  -9.4641064e-02   8.2196287e-02   2.7803197e-01  -5.1659262e-01  -1.4888459e-01  -2.0932797e-01   7.7441124e-01   1.3802605e+00
   4.0219749e+01   7.1255541e+01   9.8571383e-01   3.9999503e-01   1.5376934e+00   6.1922722e-01   6.3567700e-02   9.3642923e-01   8.0002845e-01   1.0024969e+00   8.2873039e-01  -5.8154466e-02   1.0463731e-02   1.1252894e-01  -1.8270690e-01   1.2036298e-02   7.0868264e-02   1.3551391e+00   5.1661606e-01
   4.7308923e+01   7.2044522e+01   1.1068894e+00   4.0269074e-01   1.6551105e+00   5.8270219e-01   7.0266298e-02   1.3285956e+00   6.9663434e-01   8.2452615e-01   4.2273373e-01   9.8368219e-02  -7.1118183e-02   4.6295720e-01   4.6876523e-01   1.4412997e-01   4.4491990e-01   1.0198838e+00   1.5555140e+00
   3.7098223e+01   7.0350202e+01   1.0996713e+00   4.1124832e-01   1.3617999e+00   5.7793640e-01   7.5379829e-02   1.2087543e+00   1.0218647e+00   4.1792395e-01   2.7905618e-01  -7.4734307e-02  -7.3226530e-02  -5.8961439e-01  -6.2645002e-01  -1.0682998e-01  -5.8015045e-01   1.4756619e+00  -1.2365779e+00
   4.4951249e+01   7.4288921e+01   1.1464240e+00   4.6300717e-01   1.3935258e+00   6.9284948e-01   8.5089111e-02   9.0632242e-01   7.1807070e-01   4.3306457e-01   3.3954592e-01   4.5210013e-02   1.3354144e-01  -4.6102858e-01  -1.1482980e-01   8.2063254e-02   4.9832872e-01   1.6863305e+00   8.3830280e-01
   3.7415556e+01   7.5819081e+01   1.0662417e+00   4.5343069e-01   1.7189843e+00   5.0025082e-01   6.5640825e-02   1.4897533e+00   5.3518252e-01   6.9075447e-01   5.8718222e-01  -7.7238889e-02  -8.1957888e-02   4.9248413e-01   5.1543035e-02   5.4096580e-02   6.0956805e-01  -1.5288345e+00   1.7927631e-02
   4.0848042e+01   7.3409534e+01   9.4414335e-01   3.5672984e-01   1.6882514e+00   6.9974377e-01   6.8798512e-02   1.3474314e+00   9.5179030e-01   3.6267448e-01   3.7534169e-01   1.4199868e-01  -3.5962753e-02   3.0368041e-03   3.5076085e-01  -8.5548825e-02  -5.1243251e-01   7.3521843e-01  -1.0229184e+00
   4.4663013e+01   6.0013512e+01   1.2167057e+00   4.5669675e-01   1.7561680e+00   6.9010263e-01   6.5718398e-02   1.4593617e+00   7.7822245e-01   5.4425054e-01   6.4595072e-01   1.2794566e-01  -2.7202077e-03   6.7624095e-01  -1.8845975e-01   6.4808932e-02   5.6675189e-01   5.6652764e-01  -1.2568899e+00
   3.9630753e+01   6.3817125e+01   9.4065637e-01   4.4802331e-01   1.7209620e+00   5.3284681e-01   7.3118611e-02   1.5078532e+00   6.2848966e-01   8.0948876e-01   6.8123627e-01   1.0361653e-01  -7.6304050e-02   5.3383861e-01   2.3699020e-01  -2.4417841e-02   4.9490174e-01  -4.0742975e-01  -1.0898673e+00
   4.0849500e+01   6.2148303e+01   1.2028898e+00   3.9926762e-01   1.4617617e+00   6.0389012e-01   8.3484153e-02   1.2579415e+00   7.0791101e-01   6.2532540e-01   7.1192639e-01  -2.0750839e-02  -1.4790179e-01   5.6047593e-02  -6.5914057e-01   7.3769653e-03   6.6251892e-01  -1.4647581e+00  -1.2797229e+00
   3.5350944e+01   7.4387037e+01   1.1809097e+00   4.5220907e-01   1.7926242e+00   5.2087879e-01   6.3550370e-02   1.4521543e+00   5.9124174e-01   6.6073675e-01   4.7920955e-01   5.5249460e-02   1.4301150e-01  -1.7666514e-01   1.2882871e-01   1.2879891e-01   1.1775443e-01  -4.4015488e-01   1.0171055e+00
   4.6060044e+01   6.1505289e+01   9.5439473e-01   4.1382480e-01   1.5047560e+00   5.6687210e-01   7.4321179e-02   1.3610220e+00   6.5293081e-01   7.9018441e-01   5.7169354e-01   1.2193741e-01   1.5388965e-01   5.0435749e-01  -1.7939293e-01  -1.0346733e-01   4.3050669e-01  -1.2518966e+00  -1.0202940e+00
   3.8036697e+01   7.5379644e+01   1.0010098e+00   4.4813451e-01   1.3873922e+00   6.2395964e-01   7.3703577e-02   1.2750165e+00   8.8167162e-01   6.1346855e-01   6.5773979e-01   3.5226441e-02   1.5618934e-01   2.2903219e-01  -6.3042881e-01   5.8948481e-02   5.8348016e-02   9.0334470e-01  -1.1989959e+00
   3.5657686e+01   7.3144828e+01   1.0505095e+00   4.4794780e-01   1.6122448e+00   6.9918991e-01   7.2868622e-02   1.0676189e+00   9.1811965e-01   4.9711420e-01   5.3045621e-01   1.3425927e-01   1.6199255e-01  -4.0016528e-01  -3.5545051e-01  -1.4365880e-02  -6.0151347e-01  -1.2926690e+00  -1.0884521e+00
   4.2109939e+01   6.9312412e+01   1.0746552e+00   3.7673860e-01   1.6437494e+00   5.8765692e-01   6.9483405e-02   1.1042014e+00   9.7155328e-01   8.5665231e-01   9.1542259e-01   2.5855130e-02   1.0074918e-01   4.8147321e-01   3.7081328e-01   8.4530729e-02  -3.9535550e-01   1.2771874e+00   1.6285871e+00
   4.0974946e+01   7.2359881e+01   1.2481735e+00   4.3751306e-01   1.6110909e+00   6.1139291e-01   7.2289880e-02   1.1464222e+00   7.7592482e-01   7.6064953e-01   4.0975064e-01  -1.2409460e-01   6.2686321e-02  -3.4063925e-02   9.2416524e-02   1.4791202e-01   5.3896778e-01  -1.1014508e+00   1.7316007e-01
   3.6185670e+01   7.7296800e+01   1.0317153e+00   4.7137950e-01   1.6669751e+00   6.1931830e-01   6.1706129e-02   1.2685622e+00   5.0762149e-01   7.6374183e-01   3.9510022e-01   1.2531241e-01  -1.7256760e-01   2.2260315e-01  -4.5221085e-01  -1.7160667e-01   3.5419387e-02  -7.1502898e-01  -1.7317785e+00
   3.7803105e+01   5.9395175e+01   1.0070057e+00   3.5120735e-01   1.5319085e+00   6.6190440e-01   6.9288821e-02   1.3707335e+00   5.2793006e-01   6.4052904e-01   4.9741274e-01   1.5365842e-01   6.5138305e-02   3.5303106e-01   5.1847930e-01   1.0954439e-01  -2.9674333e-01   6.0673780e-01   9.9478462e-01
   3.3989710e+01   7.1542647e+01   1.2137725e+00   4.3475469e-01   1.4776425e+00   5.6604139e-01   8.0726610e-02   1.3469683e+00   7.3342282e-01   8.9291000e-01   6.9653370e-01  -5.4366950e-02  -1.3666499e-01  -3.5028355e-01   1.3226318e-01   1.0442987e-01   3.3596563e-01   5.9099312e-01   1.0570046e+00
   4.6930757e+01   7.1354392e+01   1.0749388e+00   3.5332496e-01   1.6235980e+00   5.3925765e-01   8.1338448e-02   1.4291299e+00   4.3177201e-01   5.0230680e-01   9.3728393e-01   1.2253335e-01   1.1485234e-02  -3.0717753e-01   5.8046760e-01  -4.8830856e-02  -2.4908920e-01   3.7920814e-02  -2.8764077e-01
   3.5290570e+01   5.5646876e+01   1.0180745e+00   3.7010880e-01   1.6334393e+00   5.4865544e-01   7.8748268e-02   1.4998693e+00   8.6450573e-01   4.9491070e-01   7.5000204e-01   2.2405211e-02  -5.6179648e-03  -2.6554480e-01  -1.9682177e-01   1.0966365e-02  -2.0265670e-01   9.7776717e-01   7.6364832e-02
   3.6031445e+01   5.7523439e+01   1.1041642e+00   4.6056403e-01   1.7674917e+00   6.5220041e-01   8.5549382e-02   1.0351706e+00   3.7851899e-01   6.9170892e-01   9.3371130e-01   1.4618909e-01  -1.3663054e-01  -2.1396946e-01  -9.6246916e-02   1.7246052e-01  -5.6313302e-01   1.2353822e+00   3.3669518e-01
   4.2401827e+01   6.6113092e+01   1.0757504e+00   3.9229357e-01   1.7460253e+00   6.6496040e-01   7.6973859e-02   1.4012859e+00   6.8862012e-01   4.5160178e-01   5.2038305e-01  -7.3578043e-02   2.3589362e-02   4.4398730e-01  -1.3558749e-01   4.0599376e-02  -3.2210654e-01   1.1366670e+00   6.5468419e-01
   3.9285558e+01   6.8603303e+01   9.5491299e-01   3.6836757e-01   1.4132820e+00   6.7426998e-01   8.0337722e-02   1.1214351e+00   1.0064247e+00   5.7108208e-01   7.1643683e-01   1.4740251e-01  -4.9982892e-02  -5.4903229e-01   3.9733854e-01   1.6454617e-02   2.9321728e-01   1.4671038e+00  -4.3910921e-01
   3.4501227e+01   6.7374711e+01   1.0455833e+00   4.0420373e-01   1.7914010e+00   6.9264002e-01   7.6922085e-02   1.1967124e+00   7.2573475e-01   1.0100419e+00   6.4338823e-01  -7.6101270e-02  -6.1322676e-02   1.9351494e-01  -6.3745231e-01  -1.1616865e-01  -3.5256169e-01   1.0193230e+00  -1.6299683e+00
   3.5399178e+01   5.5921205e+01   9.2538305e-01   3.8320437e-01   1.6263690e+00   6.1487337e-01   7.5959312e-02   1.5393627e+00   1.0021569e+00   5.0583051e-01   2.7558787e-01  -1.4520752e-01  -1.0663135e-01   2.8596601e-01   6.1587298e-01  -1.3035202e-01  -3.8213822e-01   1.7163451e+00   1.5528986e+00
   4.1209014e+01   6.7777218e+01   1.0039167e+00   4.8111902e-01   1.3646980e+00   6.4410208e-01   7.6346818e-02   1.2555339e+00   7.1097798e-01   5.3715002e-01   3.0632718e-01   1.7050198e-01  -1.5031580e-01  -1.2909969e-01   4.0268597e-01  -2.4066166e-02  -5.4996508e-01  -5.5090675e-01   4.9720296e-01
   4.5935701e+01   6.2011390e+01   9.3395423e-01   4.2568055e-01   1.4434607e+00   5.9098508e-01   6.4530916e-02   1.2834386e+00   8.5276414e-01   5.6787712e-01   4.9043457e-01  -4.9645963e-02   1.4308230e-01  -4.5844062e-01   3.1360781e-01  -3.8801146e-02   4.4574178e-01   7.3194319e-01   1.1821197e+00
   4.0582920e+01   5.9415523e+01   1.0930129e+00   4.2973550e-01   1.4044262e+00   6.1507263e-01   8.0065115e-02   8.9399738e-01   9.3766550e-01   6.2662791e-01   8.7934134e-01   1.2426648e-02   1.1368216e-01  -6.6997451e-01  -1.6867403e-01   1.3440537e-01   4.4359623e-01   1.1663282e+00   1.1271154e+00
   4.3043300e+01   6.8436575e+01   1.1617287e+00   4.8890176e-01   1.7275211e+00   6.5062418e-01   7.7293616e-02   1.5095044e+00   4.0652834e-01   1.0247349e+00   7.0050958e-01  -1.6489439e-01   1.8891964e-02   6.1285827e-01   5.8959534e-01   1.4603797e-01   2.4680080e-02  -4.7649627e-01   1.5257910e+00
   3.6583007e+01   5.6241520e+01   1.0041032e+00   4.4857193e-01   1.2849801e+00   6.4276869e-01   7.5584768e-02   1.2757256e+00   1.0347707e+00   4.2644671e-01   6.3720446e-01   8.4341134e-02   9.4402147e-02  -6.8039408e-02   1.6802841e-01   3.6845070e-02  -4.4022354e-01  -2.1277286e-01  -7.9570324e-01
   3.5401634e+01   5.8305541e+01   9.8696274e-01   3.4753863e-01   1.5781275e+00   5.6204888e-01   7.8412759e-02   9.6155880e-01   9.2654297e-01   1.0226314e+00   4.0842231e-01  -1.0215406e-01   1.9449505e-02   7.5914755e-02  -1.7880521e-01   9.1117928e-02  -1.0284035e-01  -1.1085351e+00  -1.4483247e+00
   4.0909616e+01   7.2830812e+01   9.5782183e-01   3.5195276e-01   1.5190398e+00   6.2603653e-01   8.4825720e-02   1.0188564e+00   1.0263185e+00   6.5628229e-01   9.3112044e-01   6.3081713e-02   5.2886561e-02  -6.6178885e-01  -8.6231464e-02   5.5599056e-02   4.3286322e-01  -1.7303985e+00   7.1980573e-02
   4.0535343e+01   5.8169853e+01   1.0310193e+00   4.3830850e-01   1.8054373e+00   5.2065243e-01   8.5534524e-02   9.9632907e-01   8.4667940e-01   7.3778131e-01   6.3166648e-01  -9.6626358e-02  -3.5005341e-02  -1.6452142e-01   5.0600963e-01   3.4910021e-05   6.3120803e-02   2.0106061e-01   9.0882090e-02
   3.4421148e+01   5.9713281e+01   9.6665943e-01   4.5036156e-01   1.4953137e+00   5.6079572e-01   6.7421943e-02   1.4680470e+00   5.7360559e-01   6.5037180e-01   2.7570430e-01   9.1946684e-03   2.5098945e-02  -4.8366345e-01   2.7149688e-01   5.4239652e-02  -2.9923909e-02   1.2672863e+00  -5.8273160e-01
   4.4121488e+01   6.6041445e+01   1.1380041e+00   4.3588861e-01   1.6460333e+00   5.1480690e-01   8.1041906e-02   9.3174316e-01   7.4165285e-01   8.2806432e-01   3.9078763e-01  -1.8721448e-02  -9.6310844e-04   3.6605843e-01   5.3327681e-01  -6.2044360e-03   1.0061809e-02  -7.5979975e-01  -9.9265633e-01
   4.2400843e+01   5.6418637e+01   1.0166606e+00   3.8517258e-01   1.8104740e+00   5.4759547e-01   8.0892264e-02   9.7263012e-01   8.7940086e-01   9.8791123e-01   5.8133476e-01   6.6629663e-02  -5.5407004e-02  -2.4232550e-01   2.3276470e-01   2.2271344e-02   1.1483381e-01   5.2090969e-01   3.2724923e-01
   3.6382907e+01   6.7814080e+01   1.2637179e+00   3.6403732e-01   1.7186410e+00   5.6469863e-01   6.5247959e-02   1.3766289e+00   3.5968725e-01   6.7279994e-01   3.2289838e-01   1.2539873e-02  -5.9260774e-02   4.3882762e-01   2.5429529e-01  -1.6759860e-01  -6.8410320e-01  -1.2617181e+00   5.5511518e-01
   4.1795967e+01   6.0781752e+01   1.2650895e+00   3.8993583e-01   1.4813647e+00   6.2994931e-01   6.2795949e-02   1.0882382e+00   5.5583151e-01   5.7783956e-01   6.7711188e-01  -1.3093862e-01   7.8519966e-02  -7.9551163e-02  -5.8722716e-01  -5.1005378e-02   4.8327829e-01   2.0522701e-01   1.2080178e+00
   3.9756380e+01   7.3980861e+01   1.1605020e+00   4.7780712e-01   1.6685530e+00   5.0085483e-01   7.6736412e-02   1.0468652e+00   4.0518572e-01   5.1076776e-01   4.4192777e-01   9.3816363e-02   1.4543202e-01   8.8808701e-02  -4.4020510e-01   7.9073999e-02   3.2240655e-01   1.3877412e+00  -5.3120971e-02
   3.5570564e+01   6.9710634e+01   1.2402573e+00   4.8503976e-01   1.5500724e+00   6.7272061e-01   6.9738293e-02   1.0582902e+00   5.7666963e-01   8.0943751e-01   5.0577437e-01   2.6522414e-02   7.7767715e-02   2.0608845e-01   6.5531309e-01   3.3880698e-02   5.5842731e-01  -1.3020412e+00  -1.6958930e+00
   3.6113400e+01   5.9191077e+01   9.8170870e-01   3.5118063e-01   1.6193385e+00   5.0691064e-01   7.3300052e-02   9.7947832e-01   6.6508932e-01   6.5445136e-01   6.9737885e-01   1.3855861e-01   1.6398951e-01   1.9533574e-01  -2.3493319e-01  -6.4619469e-02   4.7340380e-01   4.9695350e-01   1.1449299e+00
   4.3177601e+01   5.8681373e+01   1.0604621e+00   4.0006399e-01   1.6093859e+00   6.7123462e-01   8.3284704e-02   1.0250305e+00   7.1233791e-01   6.1082731e-01   6.3270367e-01  -1.1014638e-01   1.0343263e-01  -5.8464329e-01  -3.3950719e-01  -2.7507557e-02  -3.8970161e-01   1.3079022e+00   2.5528197e-02
   4.7513289e+01   6.4211939e+01   8.9973705e-01   3.5847382e-01   1.4062287e+00   6.0766969e-01   7.5531004e-02   8.9616246e-01   6.2665269e-01   8.1263933e-01   6.5054347e-01  -1.5404195e-01  -6.0686263e-02  -5.8159486e-02  -4.5582482e-01   7.7097609e-02   6.2921540e-01   1.2209616e+00  -1.4920139e-01
   3.7780233e+01   6.3821121e+01   1.1187269e+00   3.8334758e-01   1.3598578e+00   6.6230368e-01   8.3558035e-02   1.5366493e+00   5.2181963e-01   8.2875192e-01   8.5399218e-01   6.9240347e-02  -1.2765294e-01  -4.8127327e-01  -4.8633015e-01  -1.5235119e-01  -2.3150348e-01   9.3216041e-01   3.2707345e-01
   3.8088325e+01   7.1855379e+01   1.2653145e+00   3.8199010e-01   1.7063984e+00   6.4447975e-01   6.5205751e-02   1.3357108e+00   8.4354383e-01   4.0492854e-01   7.2559603e-01   1.4099574e-01  -6.5787451e-02  -2.7577908e-01  -1.4089277e-02   1.5643472e-01   5.2280195e-01  -1.5539537e+00  -1.5481014e+00
   3.6921492e+01   5.4623999e+01   9.7937791e-01   3.7562659e-01   1.8021394e+00   5.9902055e-01   6.8847894e-02   1.2125159e+00   1.0128646e+00   4.3911879e-01   3.1499282e-01  -1.1305909e-01  -2.4396233e-02   6.3545669e-02   4.2849519e-02  -4.4875027e-02   6.1125099e-01   1.3078553e+00  -1.5524004e+00
   4.4522521e+01   5.8449718e+01   9.2012202e-01   3.6005012e-01   1.6039111e+00   6.9030137e-01   7.1920099e-02   9.9558943e-01   4.3707093e-01   6.9213808e-01   3.2038785e-01  -9.6188894e-03  -1.7133162e-01   4.6500565e-01   6.2640796e-01  -9.0334370e-02  -6.4499816e-01   2.8116029e-01  -1.6955682e+00
   4.1082079e+01   6.3030478e+01   1.1110181e+00   4.6131620e-01   1.7965283e+00   5.6230242e-01   6.8437989e-02   1.4083081e+00   6.1654112e-01   8.3561125e-01   8.5836079e-01   1.2137655e-01  -1.4805857e-01   1.4121044e-01   3.4127033e-01  -1.5346363e-01   4.4781820e-01  -3.8101378e-01   1.2109969e+00
   3.8709939e+01   6.8971865e+01   9.7631920e-01   4.0444909e-01   1.4030347e+00   5.5010594e-01   7.2562212e-02   1.4540931e+00   4.4870417e-01   7.7236013e-01   5.2712840e-01  -2.6215623e-02  -1.6897572e-01   5.5110012e-01  -2.5543294e-01  -2.6741773e-02  -7.9282852e-02  -1.1473417e+00  -1.6086169e+00
   3.8666921e+01   7.5503689e+01   9.1146708e-01   4.3291921e-01   1.6423650e+00   5.0426120e-01   7.6659110e-02   9.2911513e-01   5.7814584e-01   5.1499293e-01   8.7576561e-01  -1.6173514e-01   1.3004527e-03   4.5036435e-01   5.2684063e-01  -1.1824556e-01   3.9330593e-01  -1.1590635e+00  -1.6274582e+00
   3.5252005e+01   5.4857350e+01   1.0687108e+00   4.5760845e-01   1.3229720e+00   6.9987092e-01   6.4154171e-02   1.2984272e+00   6.5247361e-01   8.3604496e-01   3.6861762e-01  -1.1985763e-01  -1.7060125e-01  -2.4870612e-01  -2.4007547e-01   6.2171635e-02  -3.7485184e-01  -1.4589404e+00   3.3736156e-01
   4.3605089e+01   6.5256699e+01   1.2362138e+00   4.6797366e-01   1.3046167e+00   6.4739997e-01   8.0185997e-02   8.5723926e-01   4.3803495e-01   5.5673938e-01   8.4706815e-01   1.3986568e-01   4.1220788e-02   2.7743085e-01   5.4445345e-01   5.8389859e-02   5.8903090e-01  -9.3043127e-01  -1.0347452e+00
   3.8672539e+01   7.2676307e+01   9.8453435e-01   4.4019714e-01   1.7885984e+00   5.6514880e-01   8.1464187e-02   1.5388400e+00   7.5701172e-01   7.3746566e-01   7.1012200e-01  -3.6678576e-02  -1.7560879e-02   6.3942761e-03   3.2923338e-01   1.6046813e-01  -5.8885017e-01  -7.3972544e-01  -1.3773553e+00
   3.4997373e+01   6.1455514e+01   1.1969984e+00   3.8273840e-01   1.3443586e+00   6.3050488e-01   6.8816024e-02   1.3561135e+00   4.4971320e-01   7.2774588e-01   6.8557785e-01  -9.1603469e-02   1.0650961e-01   6.7910200e-01   4.3483742e-01  -1.4055804e-01  -8.9046447e-02  -1.0013528e+00   4.2558634e-01
   3.7462272e+01   6.3822053e+01   1.1522929e+00   3.9327848e-01   1.5030821e+00   6.0119532e-01   8.1327929e-02   1.5432510e+00   4.3161071e-01   9.7838252e-01   8.4480232e-01   1.4443502e-01   1.3799053e-01  -3.1689438e-01   6.3626565e-01  -2.9275341e-02   2.8307681e-01   5.5564450e-01  -3.5287728e-03
   4.4049717e+01   6.8501842e+01   1.2271723e+00   4.0633341e-01   1.6184087e+00   6.2197520e-01   6.4194478e-02   9.5555544e-01   8.8791277e-01   3.8861395e-01   2.8996074e-01  -2.2900592e-02  -1.6031514e-01  -4.4968399e-01   6.2930990e-01   1.6385077e-01  -3.3413969e-01   3.8049860e-01   9.3134551e-01
   3.4102342e+01   5.5916314e+01   9.0747750e-01   4.8782298e-01   1.4076331e+00   6.6833675e-01   7.1235196e-02   8.9131125e-01   5.4046595e-01   6.5585288e-01   6.5678181e-01   8.0613550e-02   1.4390932e-01   5.3279432e-01   2.5250320e-01   1.5543515e-01   3.2656831e-01   1.6131932e+00   7.3560904e-01
   3.7165004e+01   6.3082252e+01   1.2499121e+00   4.5577282e-01   1.4260559e+00   6.9845876e-01   6.6316001e-02   1.0608992e+00   7.3437901e-01   5.0007782e-01   8.6802334e-01   2.9033970e-02  -6.6882428e-02  -4.5137684e-01  -5.6390223e-01   4.5162224e-02  -3.3752338e-01   1.2933141e+00   3.3639364e-01
   4.3470877e+01   5.6729236e+01   9.6658469e-01   4.0993849e-01   1.7130378e+00   6.0187223e-01   7.7676362e-02   1.4842185e+00   7.3797135e-01   6.7170608e-01   3.2497756e-01   8.7800058e-03  -5.9065018e-02   2.8769005e-01  -2.0350986e-02   3.9401825e-02  -3.5222985e-01  -3.9990300e-02  -6.1084597e-01
   4.2440173e+01   6.4957240e+01   9.0316288e-01   3.8174606e-01   1.3859646e+00   6.4291244e-01   8.1870412e-02   9.3014120e-01   3.9216709e-01   3.8076887e-01   9.2890389e-01  -1.4302251e-01   1.2725534e-01  -7.0344001e-02  -2.8730987e-01  -4.4779394e-02   4.1649593e-01  -3.0386236e-01  -7.8060432e-01
   4.3660090e+01   6.0472449e+01   9.0391652e-01   4.7323241e-01   1.3226606e+00   5.7964224e-01   8.0769984e-02   1.4812404e+00   6.9502222e-01   4.8112984e-01   8.3530742e-01  -1.2061725e-01  -1.2166137e-01  -5.7253627e-01  -1.0163850e-01   7.6119861e-02  -6.6011738e-01  -2.4597314e-01  -8.2119178e-02
   3.3918229e+01   6.0453684e+01   1.0444527e+00   3.9338828e-01   1.5249240e+00   6.2183093e-01   8.6123844e-02   1.0715293e+00   8.5532943e-01   9.5265928e-01   7.3857146e-01   6.5948142e-02   4.6712600e-02  -5.5624436e-01  -3.7621168e-01   1.0590177e-01   2.2887789e-01   9.8683927e-01   1.9197645e-01
   4.3048877e+01   6.6936565e+01   1.0794852e+00   4.8313965e-01   1.5441934e+00   6.4835428e-01   8.0855086e-02   9.8323663e-01   9.3157079e-01   3.6568289e-01   7.0754964e-01  -3.6731651e-02  -6.1652486e-03  -2.3790375e-01  -5.3667057e-02  -1.0158366e-01  -6.3462816e-03  -1.0727853e+00   7.2156102e-01
   4.4572702e+01   7.7344606e+01   1.2004782e+00   3.6729937e-01   1.4016190e+00   4.9993421e-01   7.4043883e-02   9.9514381e-01   1.0377755e+00   3.7249105e-01   5.6677731e-01  -2.0013912e-02  -2.7656838e-02  -3.5212247e-01   1.5013923e-01  -4.9699022e-03   5.4043150e-01  -4.2257033e-01  -1.4493850e-01
   3.9513052e+01   6.0338690e+01   1.0175888e+00   4.3928519e-01   1.6206645e+00   5.6913091e-01   8.4344181e-02   1.5452561e+00   8.9382899e-01   4.4866451e-01   3.6449483e-01  -5.6142895e-02  -1.2881836e-01  -5.2425412e-01  -3.1364627e-01  -8.0982798e-02  -4.8821032e-01   9.3975377e-01  -1.2686879e+00
   4.5244431e+01   7.5285829e+01   1.2421389e+00   4.0067824e-01   1.7058903e+00   5.6010279e-01   7.2509265e-02   1.1923625e+00   7.8161042e-01   4.2370932e-01   7.6821017e-01   9.5956156e-02   9.9877333e-02   3.8760477e-01  -6.1762199e-02  -5.7022398e-02   3.2771458e-01  -8.3273560e-01  -1.2988621e+00
   4.3817211e+01   5.8119698e+01   1.0856779e+00   3.8383858e-01   1.6931915e+00   5.6476710e-01   7.0493793e-02   1.4357417e+00   6.5946176e-01   4.1579434e-01   8.2515234e-01  -3.7893698e-03  -1.1704673e-01  -3.8670262e-01   3.6485486e-01  -1.0243212e-01  -4.1089511e-01  -2.4128645e-02   3.1886248e-01
   3.7879799e+01   7.6720852e+01   1.2393250e+00   4.5835283e-01   1.7887465e+00   6.8474738e-01   6.3876056e-02   9.3674872e-01   5.6587721e-01   8.6687842e-01   8.6200055e-01  -1.8448231e-02  -1.3383224e-01   1.0570272e-01  -5.0735305e-01   7.8563972e-03  -6.3861524e-01   1.0026378e+00   1.3934541e+00
   4.7150857e+01   6.8896326e+01   1.2562720e+00   4.1564501e-01   1.6685817e+00   7.0052359e-01   8.3468474e-02   8.9461964e-01   5.1878124e-01   5.9512520e-01   7.4588173e-01   3.7599853e-02  -1.3595974e-01  -4.9656438e-01   6.0970166e-01   3.7892699e-02   4.3820658e-01  -1.3428396e+00  -1.6937335e+00
   4.4724710e+01   7.6404319e+01   9.5573036e-01   3.8073623e-01   1.7213829e+00   6.5344494e-01   6.9389256e-02   1.4738606e+00   1.0056047e+00   5.0388106e-01   7.7110220e-01   1.1767485e-01  -1.3882527e-01   5.5621343e-01   1.5194913e-01  -9.1858268e-02   6.4643296e-01  -1.1536912e+00  -1.0418738e+00
   3.4186686e+01   6.7000827e+01   1.1286783e+00   4.5095940e-01   1.3086383e+00   6.1770042e-01   7.7525781e-02   1.2082749e+00   7.8649188e-01   6.7022209e-01   7.1052170e-01   8.2393073e-02  -6.9943558e-02  -6.2211242e-01   5.9974386e-01   1.0026712e-01   5.5944103e-01  -1.3992109e+00  -6.2846810e-01
   4.1711344e+01   5.7005777e+01   1.2672710e+00   4.1717382e-01   1.4556327e+00   6.4737200e-01   6.2563858e-02   1.4646628e+00   5.3288042e-01   7.3029517e-01   8.5961179e-01  -7.8939050e-02   9.7659673e-02   1.5960129e-01  -6.7353189e-01  -1.5882912e-01   4.8609358e-01   6.6489434e-01   5.3085707e-01
   3.5708839e+01   6.7879720e+01   1.0692003e+00   3.6929878e-01   1.2950557e+00   6.4248456e-01   8.5995193e-02   1.4285340e+00   9.6718270e-01   5.8943414e-01   7.7506036e-01   7.2975252e-02  -1.2343452e-01  -6.7554257e-01  -1.0469149e-01   9.7880152e-02  -1.5614936e-01  -6.9093765e-01  -9.4581036e-02
   4.2659555e+01   6.7297528e+01   1.2655156e+00   4.8399050e-01   1.4286183e+00   5.3643731e-01   7.6364736e-02   8.9912326e-01   7.5921844e-01   4.6126232e-01   4.6004153e-01   5.3933375e-02  -3.4300220e-02  -2.9740842e-01   2.6253677e-01  -4.5717562e-02   1.6519220e-01   1.1810506e+00  -1.3825877e+00
   4.2707116e+01   7.1675704e+01   1.0902209e+00   4.2068602e-01   1.5280397e+00   5.7675453e-01   7.6450255e-02   9.9473042e-01   7.2973213e-01   5.9385580e-01   8.8846709e-01  -5.8950527e-02  -4.8069894e-02   6.7098517e-01  -5.5252698e-01  -1.2177765e-01  -4.6811953e-01   1.1553971e+00   1.1968614e+00
   4.7230646e+01   6.6669889e+01   1.0943612e+00   4.2194331e-01   1.7413775e+00   5.0500369e-01   7.5685574e-02   1.3831578e+00   8.0395549e-01   5.7950524e-01   7.6702027e-01  -6.5716743e-02   9.0177690e-03  -3.2657645e-01  -6.1624686e-01   9.6404856e-02  -5.2687778e-01   1.2712692e+00  -7.0450368e-01
   4.6871719e+01   7.3813042e+01   1.2344695e+00   3.9275978e-01   1.6007178e+00   5.7836496e-01   8.1274692e-02   1.1354367e+00   9.2679140e-01   8.3444721e-01   4.4842834e-01  -1.3698497e-01   8.9372588e-02   3.4960989e-01  -5.9705674e-01  -7.6238326e-02  -1.4852910e-01  -6.5124004e-01  -1.5981038e-01
   3.8085385e+01   7.4254490e+01   1.0232400e+00   4.3209791e-01   1.7010878e+00   5.0940798e-01   6.2392034e-02   1.1928671e+00   7.0346739e-01   6.1500002e-01   3.0037375e-01  -7.4354619e-03  -3.8227462e-02   3.4070663e-02   6.5583374e-01   6.8484940e-03  -6.4731796e-01   1.2960018e+00  -1.2701318e+00
   3.8696981e+01   5.7759737e+01   8.9792472e-01   4.0476653e-01   1.4906919e+00   6.7151063e-01   6.1457874e-02   1.4725412e+00   7.1947791e-01   8.9243377e-01   7.2563385e-01  -1.2118937e-01  -1.2225856e-01   6.1195844e-01  -8.2702042e-02  -9.7198674e-02   4.2071717e-01   2.2978169e-01  -7.1881939e-02
   4.4384942e+01   7.2400276e+01   9.2388335e-01   3.5906690e-01   1.4803110e+00   6.4342486e-01   8.2422327e-02   1.0392325e+00   3.6957167e-01   5.3865540e-01   4.0009809e-01   4.0891450e-02   1.2064658e-01   5.4960501e-01   4.0573721e-01  -2.0178669e-02   8.8494494e-02   1.4748808e+00   2.0179428e-01
   4.1829652e+01   7.0123924e+01   1.1832286e+00   4.7301904e-01   1.7481323e+00   6.1945378e-01   6.5764481e-02   1.1178450e+00   9.8932943e-01   5.3147311e-01   8.2771482e-01  -5.1109482e-02  -1.1792657e-01   2.5343216e-01   4.5117686e-01  -4.4354828e-02   3.5819093e-01   1.3387439e+00  -1.0102881e+00
   4.7057470e+01   5.9902488e+01   1.0264022e+00   3.7145309e-01   1.6280968e+00   5.6452915e-01   6.9788875e-02   8.6826561e-01   9.9495909e-01   5.3082580e-01   6.7591658e-01  -7.0362716e-03  -7.4289943e-02  -3.8780205e-01   2.8925488e-01  -3.6237227e-02  -6.4921669e-02   9.8134422e-01   9.8254332e-01
   4.6268647e+01   6.6992968e+01   1.2375766e+00   4.1235711e-01   1.6827004e+00   5.4097018e-01   6.1058685e-02   1.4215483e+00   5.3354926e-01   8.9360177e-01   8.9820030e-01  -1.6733904e-01   7.4125484e-02  -1.8287751e-02   6.6265354e-01  -7.7065527e-02   2.6189428e-01  -1.1361137e+00  -1.5194023e+00
   4.0817475e+01   6.1871250e+01   9.3210317e-01   4.7267620e-01   1.5854270e+00   6.5269114e-01   7.7081866e-02   1.4525796e+00   8.2176296e-01   5.9400144e-01   7.3131337e-01   1.3328631e-01  -1.0713745e-01  -3.7206559e-02  -5.1555881e-01  -9.8646111e-02   6.5899757e-01   3.5073192e-01  -4.4818309e-01
   3.4799590e+01   6.1760687e+01   1.0344061e+00   4.3922163e-01   1.6603358e+00   6.4690193e-01   6.7810878e-02   1.1933382e+00   7.2004493e-01   9.5039064e-01   4.5185020e-01  -4.4924703e-02   6.7820989e-02   1.5099532e-01   4.8321015e-01  -1.1084377e-01  -6.0242928e-01  -5.2672791e-01  -4.2708206e-02
   3.7718170e+01   6.4928579e+01   1.1402038e+00   3.8592246e-01   1.6343836e+00   6.0863310e-01   8.0286035e-02   1.3017199e+00   4.2946378e-01   4.7337572e-01   8.6905431e-01   1.2320294e-01  -1.0976847e-01  -2.3498270e-01   2.1300149e-01  -1.4643836e-01   5.2711752e-01  -1.4378300e+00   1.4724457e-01
   3.7249723e+01   6.8754130e+01   1.0075897e+00   3.9872252e-01   1.5670641e+00   5.1755194e-01   6.6616773e-02   1.0500885e+00   7.4724681e-01   8.5635186e-01   3.8761207e-01  -1.6120187e-01  -7.1685263e-02  -3.6681101e-01   5.0822689e-01  -1.4800244e-01  -5.8530447e-01  -8.3848087e-01   2.3518977e-01
   3.8548428e+01   5.9441146e+01   1.0151853e+00   4.0955100e-01   1.6353005e+00   5.8069159e-01   6.6914287e-02   9.9372170e-01   6.5751494e-01   5.8437019e-01   8.5232059e-01  -1.3363088e-01  -1.4989538e-01  -1.4489097e-01  -3.8852715e-01   2.5722350e-02  -1.0470873e-01  -5.4197257e-01   6.5481422e-01
   3.6828506e+01   5.8545834e+01   1.1676405e+00   3.6610712e-01   1.3280764e+00   6.8487537e-01   6.4255437e-02   1.2086166e+00   7.1389013e-01   9.0058431e-01   9.2643198e-01   1.4079195e-01  -1.5232820e-02  -1.4026862e-01  -2.5795268e-01  -2.7406852e-02  -2.4034862e-01  -8.8537348e-01   9.1818844e-01
   4.3255715e+01   5.5134777e+01   9.9188349e-01   3.6343675e-01   1.7926301e+00   5.2717315e-01   8.0579921e-02   1.3692828e+00   7.9206791e-01   6.4469652e-01   7.3512547e-01  -1.7099921e-01  -9.4207760e-02  -4.2375437e-01  -2.1542566e-01   1.6133169e-01  -3.2067658e-01  -8.9170928e-04   8.8143132e-01
   4.3322827e+01   7.7015550e+01   1.0418937e+00   4.7982217e-01   1.5163600e+00   5.1582991e-01   6.3776793e-02   1.0103638e+00   6.5119028e-01   4.5068910e-01   5.6741813e-01  -1.2935707e-01  -1.1560512e-01  -2.4794454e-01  -4.5493641e-01   1.1901344e-01  -4.1533536e-01  -1.5783901e+00  -1.2742821e-01
   4.7564778e+01   5.4839565e+01   1.1571481e+00   4.6008555e-01   1.6456649e+00   5.2089872e-01   7.7109891e-02   1.2213702e+00   5.1128274e-01   9.6125549e-01   4.4020719e-01  -9.4567543e-02  -1.0531544e-01  -6.7317659e-01   3.4851488e-01   3.4106048e-02   5.3488238e-01  -1.5076858e+00  -5.0116878e-01
   4.3559140e+01   6.6443318e+01   9.5197214e-01   4.5425721e-01   1.6310485e+00   5.2865950e-01   6.7286219e-02   1.1435837e+00   3.5893408e-01   6.8237519e-01   4.1493962e-01   1.4803333e-01  -2.8362043e-02  -7.3026045e-02  -5.0279139e-01  -1.4640893e-01  -5.6370119e-01  -8.2286215e-01   1.6394527e+00
   3.4184162e+01   7.1586019e+01   1.2498146e+00   4.0025865e-01   1.3070779e+00   5.9351939e-01   7.8237191e-02   1.3744021e+00   4.0751946e-01   7.8297162e-01   3.9371369e-01   5.7556814e-02  -8.2596570e-02  -6.4417103e-02  -4.0074216e-01   1.0688965e-01  -4.2556725e-01  -1.3742624e+00   9.8473663e-01
   4.7329113e+01   6.3766460e+01   1.0010939e+00   4.0595566e-01   1.5986656e+00   5.2567989e-01   7.5843037e-02   1.2393691e+00   5.7349109e-01   8.8710708e-01   7.7684828e-01  -1.0314256e-01  -8.9925477e-02   2.6770251e-02  -5.2984996e-01   1.1270325e-01  -4.9795786e-01  -1.7309801e+00   6.1549226e-01
   4.7969859e+01   7.3589957e+01   1.2527899e+00   3.8688973e-01   1.7165739e+00   7.0421764e-01   8.3905062e-02   1.2061576e+00   6.6868624e-01   7.2291010e-01   9.0824387e-01   9.2423114e-02  -1.2504339e-01  -5.3473167e-01  -5.8192534e-01  -1.3049308e-02  -1.0865778e-01  -1.4612852e+00   1.5939693e+00
   4.8026910e+01   7.0591033e+01   1.1362377e+00   3.5961620e-01   1.3983516e+00   6.7529695e-01   7.9856194e-02   9.8650153e-01   9.6253110e-01   4.4686866e-01   3.3585265e-01  -6.2709466e-02   3.8861768e-02  -3.6230385e-01  -6.5484058e-01   4.8844506e-02  -6.8856936e-01   2.0469053e-01  -1.2941045e+00
   3.6096204e+01   5.7778366e+01   1.1426264e+00   4.3979364e-01   1.2920511e+00   6.1904703e-01   7.0847675e-02   1.1594182e+00   4.5196956e-01   7.0057538e-01   7.0431241e-01   1.6316981e-01   1.1715960e-01  -6.7937549e-01   5.8256317e-01   1.4017683e-01  -4.9130255e-01   6.6397098e-02   2.0281913e-01
   3.8567534e+01   7.1198188e+01   9.9812580e-01   4.6633774e-01   1.3943510e+00   6.9820306e-01   8.4592755e-02   1.2624267e+00   5.3452768e-01   7.6595337e-01   7.0247535e-01  -1.3589094e-01   7.1634546e-03   1.8544287e-01   1.0737753e-01  -1.0683441e-03   1.2136785e-01  -3.8829191e-01  -1.3748288e+00
   3.4363903e+01   6.0764271e+01   1.0890537e+00   3.7609442e-01   1.4387555e+00   5.1473603e-01   8.0027570e-02   9.4257791e-01   6.9898969e-01   4.8157660e-01   2.7366078e-01   5.5435404e-02   1.0495205e-01  -4.2024405e-01   9.9368634e-02  -1.1590593e-01   3.2302085e-01  -4.1306465e-01  -1.6368569e+00
   4.4613302e+01   7.7067187e+01   1.1458949e+00   4.4413865e-01   1.5219148e+00   6.2176005e-01   8.1163825e-02   1.4931690e+00   6.0014030e-01   4.4533451e-01   7.1385955e-01   1.3400130e-01   5.1247260e-02  -4.6816688e-01  -1.3534182e-01   1.7457117e-02  -5.9994535e-01  -4.2061487e-01  -8.6658264e-01
   4.6496954e+01   5.4757123e+01   9.0717364e-01   4.3506696e-01   1.5810904e+00   5.8997642e-01   6.6477276e-02   8.7126696e-01   7.0299065e-01   5.8605306e-01   5.0763158e-01   1.6723172e-01  -2.2963362e-02   3.7431845e-01  -2.8554050e-01  -1.5616937e-01   2.8233812e-01  -2.1543284e-01  -3.8309365e-01
   3.6162955e+01   7.0211722e+01   1.2687825e+00   4.7731024e-01   1.3708176e+00   7.0529353e-01   6.4943838e-02   9.0598669e-01   1.0115510e+00   5.4492003e-01   6.5542676e-01   8.8565137e-02   6.3388320e-02  -1.5834947e-02  -9.6566396e-02  -3.9943837e-02   1.3319970e-01   6.1811045e-01  -8.7131024e-01
   3.6429293e+01   5.9873529e+01   9.5798401e-01   4.1699812e-01   1.5736977e+00   5.8106913e-01   6.4927790e-02   1.0056389e+00   7.2141977e-01   8.5016516e-01   5.5913297e-01  -1.6252352e-01   5.1527251e-02   1.7724579e-01   5.6619067e-01  -1.4751402e-01   6.7267316e-01  -1.3102024e+00   1.0168411e+00
   3.6847723e+01   7.4135048e+01   1.0944451e+00   3.9236814e-01   1.5005448e+00   6.3491546e-01   6.5200829e-02   1.5186304e+00   9.3180633e-01   9.5490980e-01   4.3142366e-01  -7.0453127e-02  -1.0542603e-01   4.9189369e-01  -4.1673095e-01  -1.3909855e-01  -4.9783960e-01  -1.1344501e+00  -1.3023977e+00
   4.5233380e+01   5.7280425e+01   9.6925214e-01   4.7411196e-01   1.3919453e+00   5.1458051e-01   7.4163686e-02   1.1973329e+00   6.5192004e-01   4.9921343e-01   8.3520438e-01  -9.6763042e-02  -1.1828970e-01   3.9087699e-01  -1.9249351e-01  -1.3839684e-01  -2.8682222e-01   1.6520047e+00   1.0337259e+00
   4.2000085e+01   7.3327478e+01   1.2414575e+00   4.0033064e-01   1.4015334e+00   6.0910109e-01   6.6561487e-02   1.5050711e+00   7.9129207e-01   4.0947910e-01   6.7285469e-01  -1.5116629e-01  -1.1094662e-01  -2.2670497e-01  -1.1823929e-01  -2.8637857e-02  -4.3003273e-01   1.5259126e+00  -1.5311444e+00
   3.5350202e+01   7.7362414e+01   9.8748571e-01   4.6309210e-01   1.6479158e+00   6.9399844e-01   7.0812288e-02   1.4386084e+00   8.6111154e-01   5.2392447e-01   8.2570153e-01  -5.1843454e-02   1.3951571e-01   6.8024475e-02  -3.5864640e-01  -1.5913277e-01  -1.8964281e-01   1.7249033e+00  -4.3183163e-01
   3.9387068e+01   6.0116741e+01   1.2227793e+00   3.4984857e-01   1.6023328e+00   5.5196468e-01   7.1355901e-02   8.6903232e-01   8.4183533e-01   7.2917050e-01   4.4640650e-01  -1.0403233e-01   3.0196366e-02  -8.2091666e-02  -2.4850793e-01  -6.7393674e-02   1.9850290e-01  -6.0138101e-01  -8.6775376e-01
   4.4227216e+01   7.2342342e+01   9.6659412e-01   3.7672656e-01   1.6959597e+00   4.9891979e-01   7.3206022e-02   1.0184161e+00   9.0092927e-01   6.2638416e-01   7.8710961e-01   1.9345179e-02  -3.2891598e-02  -5.4121147e-02  -1.2672962e-01   1.2166517e-01   5.5470639e-01  -7.3467193e-01  -3.1793341e-01
   3.4490920e+01   7.7161700e+01   1.0520856e+00   3.8505947e-01   1.6208695e+00   6.7365323e-01   7.0981562e-02   9.5654531e-01   9.1297467e-01   4.5136865e-01   2.6244898e-01  -1.7283734e-01  -5.5716554e-02  -4.8778594e-01   2.6962784e-01   6.6152469e-02  -6.7295294e-01   1.3626150e+00   6.8690679e-01
   3.6447193e+01   7.5197280e+01   9.4298442e-01   4.5493177e-01   1.4686652e+00   6.3404239e-01   6.6698176e-02   1.2766611e+00   9.1474002e-01   6.6347860e-01   7.6255066e-01   7.1867776e-02   1.5490741e-01   6.1242872e-01   9.7700432e-02  -1.6938947e-02  -2.1161067e-01  -1.1116120e+00   2.2597773e-01
   4.7487879e+01   5.7657773e+01   9.5782696e-01   4.4890051e-01   1.7987324e+00   6.3508446e-01   7.5816542e-02   9.5289522e-01   8.5709784e-01   3.9699833e-01   9.0979356e-01   1.2808933e-01   6.6631391e-02   2.4249971e-01  -5.2023877e-01   1.2265337e-01   6.7566465e-01  -1.1706801e+00   4.9914357e-01
   3.7218817e+01   7.7137534e+01   1.0797750e+00   4.5161797e-01   1.7862447e+00   6.9766073e-01   7.9625057e-02   1.5319703e+00   6.8335452e-01   4.9868446e-01   5.2906646e-01   5.5158943e-02   1.1990386e-01  -1.7000017e-01  -6.2605632e-01  -1.4943192e-01   4.6004242e-02  -8.0113425e-01  -8.0831959e-01
   4.0194268e+01   7.4387157e+01   9.0016380e-01   3.6448165e-01   1.4423218e+00   6.5794943e-01   6.3650316e-02   1.5148663e+00   4.0142830e-01   7.6740772e-01   7.6670582e-01  -1.6551588e-01   1.6391849e-01   1.0475062e-01  -3.4025833e-01  -1.6115456e-01  -3.0319162e-01   5.3882517e-01   1.2396393e+00
   3.7596718e+01   6.8127794e+01   1.0945232e+00   3.5718887e-01   1.4907184e+00   6.6089763e-01   8.4864441e-02   1.2040433e+00   8.1373908e-01   7.7726615e-01   8.2218948e-01  -9.1186837e-02  -1.6940901e-01  -3.7358534e-01   3.1610941e-01  -9.3101935e-02  -3.2888247e-02  -1.3413814e+00   1.5883764e-01
   3.8332533e+01   7.4427316e+01   1.1650052e+00   4.7281036e-01   1.6610556e+00   5.6997369e-01   7.6067525e-02   1.2954913e+00   6.9158285e-01   9.6988912e-01   3.0591278e-01  -8.4741231e-02  -1.4108645e-01   5.3055725e-01   3.5568485e-01   1.0023021e-01   1.3412558e-01   1.5177119e+00   1.6912602e+00
   3.5037165e+01   6.1834183e+01   1.1713373e+00   4.5638231e-01   1.6759124e+00   6.6212842e-01   7.5557001e-02   1.3331550e+00   6.3065397e-01   6.7368058e-01   5.8912368e-01  -1.2012433e-01   1.3380287e-01  -3.2649776e-02   1.8154239e-01   1.7397840e-02   6.7169312e-01  -7.2106527e-01  -1.5968902e+00
   3.8741995e+01   5.9378768e+01   1.0902495e+00   3.8980164e-01   1.2948627e+00   5.6770347e-01   6.1753120e-02   1.5308555e+00   9.6870735e-01   8.2065132e-01   2.6182541e-01   7.4322246e-02   1.6454620e-01  -7.4202128e-02  -1.0180318e-01  -7.1665853e-02   1.0283714e-01  -4.6168578e-01  -8.3564232e-02
   4.7594389e+01   6.8322912e+01   1.0688220e+00   4.1572680e-01   1.7133455e+00   5.0548080e-01   6.4808717e-02   1.1191887e+00   4.8095307e-01   1.0127870e+00   9.0196011e-01  -9.2547893e-02  -2.0181018e-02   2.5029686e-01   6.8784085e-01  -1.4665269e-01   9.4568016e-02  -1.5443797e-01  -5.9510733e-01
   4.4728217e+01   7.4027926e+01   1.1533564e+00   4.7012219e-01   1.7336345e+00   5.1249745e-01   6.8182752e-02   1.3940788e+00   4.2784289e-01   6.1097086e-01   5.6097685e-01  -9.0969774e-03   8.0336208e-02  -5.6985241e-01   3.2222081e-01  -9.4625740e-02  -3.2585764e-01  -1.9088087e-01  -1.0012914e+00
   3.7942109e+01   6.3580664e+01   1.2519255e+00   3.5342876e-01   1.3776027e+00   5.6979258e-01   7.6787622e-02   8.8881662e-01   8.9503464e-01   3.8678107e-01   7.9702514e-01   8.5374371e-02   3.4125004e-02  -5.5798933e-01   2.3239680e-01  -1.4271790e-03   4.9948172e-01   1.2431657e+00  -1.6762439e+00
   4.5703770e+01   7.2372115e+01   1.0935871e+00   4.8665652e-01   1.3694718e+00   6.9256531e-01   8.2059761e-02   9.9918661e-01   1.0092009e+00   5.7388370e-01   7.4187214e-01  -1.0403150e-01  -5.8406624e-03  -6.5663854e-01   3.6499094e-02  -1.5997263e-01  -5.1092211e-01  -9.7374608e-01   1.5741582e+00
   4.3869352e+01   7.7101918e+01   9.9904371e-01   3.9928588e-01   1.4717845e+00   5.9035565e-01   7.4368391e-02   1.2864609e+00   9.3026680e-01   6.4678646e-01   5.9731339e-01   2.7737811e-02   1.3112034e-01   6.2109218e-01  -4.0389192e-01  -9.4771992e-03   4.8105384e-01  -1.5470443e+00  -7.0868490e-01
   3.8359351e+01   6.3408362e+01   1.2026437e+00   4.2737710e-01   1.3886970e+00   6.5785695e-01   6.8331061e-02   1.0883597e+00   8.8064328e-01   4.0237590e-01   7.3538803e-01  -2.3696293e-02   1.0354599e-01  -1.8087327e-01   5.5035521e-01   7.0619503e-02  -2.5036231e-01   6.7344517e-01   1.2814726e+00
   4.7127019e+01   7.5925868e+01   9.0290005e-01   4.4806700e-01   1.6732060e+00   5.6286454e-01   7.8376049e-02   8.6289651e-01   6.7405547e-01   7.6602216e-01   8.4475140e-01  -1.3578477e-01   1.6434483e-01   1.4139227e-01   5.5193154e-01   1.5404656e-02   4.8793414e-01  -1.0575738e+00  -1.7062160e+00
   3.6568515e+01   6.6068279e+01   1.0084122e+00   3.6841105e-01   1.7989561e+00   5.1312316e-01   7.9714795e-02   1.0077349e+00   5.6295706e-01   6.7370688e-01   7.9054173e-01  -1.0092882e-01   1.5978706e-01  -1.4219673e-01   6.4376358e-02  -1.6391536e-01   3.8239775e-01   9.2336429e-01  -1.6571210e-02
   3.4437614e+01   5.9205032e+01   1.1887538e+00   4.1482052e-01   1.4896105e+00   6.8478498e-01   8.2964139e-02   1.1920679e+00   7.4573228e-01   8.5044139e-01   6.3876253e-01  -9.8495129e-02   5.8942559e-02  -5.3603463e-01  -8.5429522e-02   9.7606316e-02   6.2991415e-01   1.2624834e+00   6.2473410e-01
   4.2178648e+01   6.5477256e+01   1.1029805e+00   4.8466311e-01   1.2946500e+00   5.7311854e-01   6.4569886e-02   1.5041635e+00   8.3401190e-01   4.7497076e-01   7.8939207e-01  -1.0561312e-02   2.0686141e-02  -6.7171807e-01   2.7411339e-01   1.3653383e-01  -1.6479498e-01   7.6125246e-01  -5.6695781e-01
   4.4913998e+01   6.7186255e+01   1.1805945e+00   4.0963284e-01   1.6616638e+00   5.3069872e-01   8.0834991e-02   1.3590463e+00   3.9183347e-01   8.6581797e-01   4.6411917e-01   3.8580886e-02  -9.1698295e-02  -6.8215877e-01   3.1604843e-02   6.7218256e-02  -1.2711625e-01   6.1894433e-01   1.2400707e+00
   4.0790972e+01   6.7569784e+01   1.1540543e+00   4.1069419e-01   1.3737466e+00   5.7216045e-01   7.4850051e-02   9.5768850e-01   9.7043159e-01   8.9553534e-01   9.0123135e-01   8.5631492e-02   1.5136381e-01   6.1639124e-01   5.3077908e-02   1.6140265e-01   1.2809925e-01  -4.5117149e-01  -1.5184954e+00
   4.0158764e+01   6.2440596e+01   1.1788927e+00   4.5551737e-01   1.4334409e+00   6.9535632e-01   8.3033277e-02   1.0075582e+00   3.9522920e-01   4.9152732e-01   6.1960744e-01  -4.6049039e-02  -6.3142412e-02  -1.9824067e-01   5.1191372e-02   9.3892071e-02   5.0025725e-01  -1.5482831e-01   1.6687754e+00
   4.0669866e+01   6.8991813e+01   9.0628957e-01   3.6352408e-01   1.6567783e+00   6.6372650e-01   7.7812328e-02   8.6588834e-01   6.6935334e-01   9.2136807e-01   2.7335455e-01  -7.5878269e-03   1.4527527e-01   3.9231903e-02   6.2314236e-01   4.2052668e-02  -6.5722589e-01  -1.1011577e+00   1.5431199e+00
   3.4952668e+01   5.5349521e+01   1.0288605e+00   4.7882440e-01   1.6869969e+00   6.5843441e-01   7.5868112e-02   1.4692467e+00   8.2894385e-01   9.3455576e-01   2.6121015e-01   9.0336384e-02  -1.2615570e-01  -6.3980465e-01  -4.9739748e-01  -1.6468862e-01  -6.3465140e-01   1.6697085e+00  -7.7684232e-01
   4.3753536e+01   6.0730270e+01   9.8269690e-01   3.6005120e-01   1.6534329e+00   6.8911100e-01   6.5848826e-02   1.2803498e+00   9.7771129e-01   4.6471948e-01   7.5187156e-01  -3.9926983e-02  -1.7201641e-01   2.9861736e-01  -3.1928515e-01  -1.3324741e-01   2.8971148e-01   1.3448116e+00  -3.5457034e-01
   3.4532131e+01   5.9230884e+01   1.1017641e+00   4.3788309e-01   1.5561785e+00   5.6298021e-01   8.0788851e-02   8.9044614e-01   7.8310463e-01   8.6295855e-01   4.7777442e-01  -5.2293278e-02   8.1725346e-02  -4.7454579e-01  -5.1210862e-01  -1.7185964e-01  -3.1162429e-01  -1.5837933e+00  -1.6088023e+00
   3.5854511e+01   7.5488447e+01   9.2860446e-01   4.8904383e-01   1.5662816e+00   6.6935248e-01   7.6496360e-02   8.8072724e-01   7.7259458e-01   8.4902475e-01   7.4728736e-01  -9.5289967e-02  -8.9853220e-03   4.5111289e-01   5.7054155e-01  -7.5070575e-02   9.6687126e-02  -1.2951112e+00  -1.2861906e+00
   4.1689416e+01   6.6397273e+01   9.5955636e-01   3.4511894e-01   1.7318645e+00   6.3990520e-01   8.2817187e-02   1.3875675e+00   6.1613312e-01   4.1647278e-01   8.6775982e-01  -1.1368513e-01  -4.3714250e-02   4.9067000e-01  -2.8479409e-01  -1.2822135e-01   3.8916659e-01  -7.1198654e-01  -1.1103162e+00
   4.4366236e+01   7.4777719e+01   1.1460021e+00   3.5073566e-01   1.7586761e+00   5.9573451e-01   6.3765593e-02   8.5958825e-01   3.7824319e-01   8.6618876e-01   7.8761610e-01   1.2057758e-01  -1.6267353e-02   5.5708073e-01   5.1424750e-01  -1.6677426e-01   4.0687052e-01   7.5619036e-01  -9.8854615e-01
   4.2766144e+01   7.2900371e+01   1.2184008e+00   3.5247344e-01   1.4914753e+00   5.2354713e-01   7.6711997e-02   1.2720763e+00   6.4522077e-01   6.4354260e-01   3.1954350e-01   1.5815431e-01   4.7931366e-02  -3.7658085e-01  -5.3143573e-01   7.9415817e-02  -1.2604924e-01  -3.1457706e-01   1.3368344e+00
   3.5575804e+01   6.1368264e+01   1.1714835e+00   4.0740317e-01   1.5527966e+00   6.2517159e-01   7.5763459e-02   1.3291632e+00   1.0448836e+00   8.7336235e-01   5.1125331e-01  -8.1869990e-02   9.5752505e-02  -6.1336453e-01   6.3960764e-01   1.6327191e-01   2.5692578e-01   2.8028905e-01   6.5793401e-01
   4.5451679e+01   6.8277717e+01   9.6557784e-01   4.0122047e-01   1.5293883e+00   6.2640889e-01   8.3129685e-02   1.4372041e+00   3.9399226e-01   7.8230608e-01   3.2326633e-01  -8.6666764e-02   4.8277912e-02   6.8707848e-01   6.4891149e-01  -1.1863461e-01  -4.7928696e-01  -4.0113085e-01   1.0363323e-01
   4.0139314e+01   6.9328883e+01   9.4609835e-01   3.9161174e-01   1.6173559e+00   5.9085507e-01   7.1198261e-02   9.5486030e-01   9.0845565e-01   5.9803853e-01   7.4882979e-01   7.6441862e-02  -6.7640027e-02  -5.3342284e-01   5.7856218e-01  -6.2849621e-03  -4.4933091e-01   1.1927756e+00   2.2939916e-01
   3.4322136e+01   6.2688663e+01   1.0336357e+00   4.1690305e-01   1.5529550e+00   6.5679811e-01   8.4580344e-02   1.5406985e+00   4.4290448e-01   4.5598937e-01   5.0076097e-01  -6.6366752e-02   2.4717950e-02   4.0779253e-01   2.0081112e-01  -1.5067046e-01   4.4124040e-01  -2.0990743e-01   3.9499702e-01
   4.5465600e+01   5.7185820e+01   1.1317675e+00   4.6213329e-01   1.5384068e+00   6.0378272e-01   8.1577934e-02   1.5395873e+00   4.5147606e-01   9.4837914e-01   4.5534834e-01  -6.5005849e-02  -1.2188537e-01  -1.6792414e-01  -5.2617565e-01   1.0974635e-01  -3.4441303e-02  -2.6373601e-01  -2.5663474e-01
   4.6615170e+01   6.5394566e+01   1.1249014e+00   4.4555746e-01   1.7950859e+00   6.3510658e-01   8.6159515e-02   1.3886146e+00   6.7344997e-01   5.7010422e-01   5.7013105e-01  -5.2646519e-02   9.0686487e-02  -4.2821942e-01  -3.8128280e-01   1.2230356e-01   1.2581520e-02  -4.4227342e-01  -1.4883881e-01
   4.4640719e+01   6.8127998e+01   1.0157451e+00   3.9331479e-01   1.6541946e+00   5.9961098e-01   7.3665824e-02   1.2093824e+00   6.3987856e-01   7.2271529e-01   8.9089207e-01   6.4477304e-02  -1.6930000e-01   9.4645101e-02   4.4021580e-01   1.5227258e-01  -3.4823717e-02  -1.2402073e-01   1.4893665e-01
   4.4011088e+01   6.0387713e+01   1.1982142e+00   3.5032989e-01   1.5615313e+00   5.2022033e-01   7.3314621e-02   9.3367475e-01   4.4692206e-01   4.2195391e-01   6.7568473e-01  -1.3639723e-01  -5.0975628e-02  -3.5475169e-01  -3.2303003e-01  -5.2321597e-02   5.2573715e-01   1.5106457e+00  -1.3689778e+00
   3.8522177e+01   6.3270584e+01   1.2452273e+00   4.5852370e-01   1.4668554e+00   5.0344883e-01   7.8280921e-02   1.5012180e+00   6.5242318e-01   5.6114284e-01   7.0959432e-01  -1.6891872e-01   3.8821983e-02  -5.7919469e-01  -9.0758781e-02  -1.0724722e-01  -6.6698025e-02   1.6364141e+00  -4.4987026e-01
   4.0197691e+01   6.3119678e+01   9.2771674e-01   4.5230394e-01   1.6305444e+00   6.1270267e-01   8.5575496e-02   8.9210749e-01   7.7607172e-01   5.2781368e-01   5.3525098e-01   1.6934941e-01   1.0208167e-01   8.2482067e-02   4.0418182e-02   1.7047272e-02  -3.2854223e-01   6.7511830e-01   6.7941386e-01
   4.6406548e+01   6.6647398e+01   1.1107893e+00   4.1929571e-01   1.5711823e+00   5.4684235e-01   7.7726074e-02   1.0077468e+00   9.8195631e-01   4.3792209e-01   2.6973610e-01  -1.5268199e-02   1.6276169e-02  -1.1941329e-01  -1.9341164e-02   1.2453226e-01   4.8894193e-01   2.2413144e-01  -1.3689948e+00
   3.8912106e+01   7.2079162e+01   9.9873773e-01   4.6133604e-01   1.4783000e+00   6.1710871e-01   6.6711282e-02   1.1875189e+00   9.3089689e-01   9.4310361e-01   3.8169904e-01  -1.2050744e-01  -6.7557643e-02  -1.8929933e-01   4.8710952e-01  -1.4852088e-01   5.1142574e-01  -1.0190882e+00   2.0780212e-01
   4.2775451e+01   7.5024686e+01   1.2025281e+00   4.3781157e-01   1.7362311e+00   6.5052483e-01   8.0462324e-02   1.3338232e+00   5.0508345e-01   1.0020226e+00   3.6398109e-01   5.4719761e-02  -2.1566515e-02   2.8109328e-01   1.3923147e-01   1.1969164e-01   4.5787525e-01  -1.1621688e+00   9.5775634e-01
   4.1077625e+01   5.7881731e+01   9.3587121e-01   4.4629251e-01   1.5564030e+00   7.0438872e-01   6.6162839e-02   1.5143756e+00   6.4964334e-01   6.4338606e-01   4.8994514e-01  -5.2050680e-02   7.5849489e-02  -3.9698257e-01   1.6999987e-02  -2.0199879e-03  -2.1294697e-01  -1.1322970e+00  -1.5410754e+00
   3.9020501e+01   7.3151075e+01   1.1188799e+00   3.9454514e-01   1.5716612e+00   6.2358820e-01   6.8188818e-02   1.2908772e+00   9.1315901e-01   4.8880381e-01   2.9431553e-01  -1.7284958e-01  -6.5275464e-02   1.4743833e-01   1.7952808e-01  -2.6623099e-02   4.6637328e-01   7.2436762e-01   1.5786006e+00
   4.3255757e+01   6.0264966e+01   1.2473509e+00   4.8413508e-01   1.2850724e+00   6.8579013e-01   7.0421904e-02   1.3992363e+00   3.7864058e-01   8.2963673e-01   7.2529582e-01  -2.3263494e-02   1.0227320e-01  -5.0588671e-01  -4.9784086e-01   1.0303847e-01  -4.4129369e-01   4.6789877e-01   1.7997282e-01
   4.3580725e+01   7.5633813e+01   1.0919031e+00   4.3276683e-01   1.8112511e+00   6.1089024e-01   7.8029681e-02   1.1173833e+00   8.9095570e-01   7.0727635e-01   6.2092733e-01   1.6122810e-01   8.7052068e-02   2.3295351e-01   5.9717966e-01  -1.5930453e-01   4.2760320e-01   2.0975527e-01  -6.4033784e-01
   4.5324038e+01   7.4819914e+01   1.2176376e+00   3.5827123e-01   1.5524686e+00   5.0562657e-01   7.4591478e-02   1.1177345e+00   9.1708865e-01   4.6527889e-01   5.0407669e-01   9.8628759e-02   1.6457168e-01  -3.8295055e-02  -2.7791617e-01   6.7151073e-02   3.3994036e-01   9.9921070e-01  -8.7703740e-01
   3.5753604e+01   5.9003613e+01   9.7842156e-01   4.5181873e-01   1.6118109e+00   5.4348619e-01   8.3302335e-02   1.1791969e+00   7.2373251e-01   4.3324703e-01   7.8740398e-01  -1.0829794e-01   8.9929910e-02  -6.4242541e-01  -2.2107214e-01   1.3728697e-01   6.3978267e-01  -1.4487147e+00   6.4319852e-01
   4.2631230e+01   7.0595418e+01   1.1760440e+00   3.7474439e-01   1.3070110e+00   6.7025630e-01   6.9590508e-02   1.0196354e+00   7.6749864e-01   7.1901550e-01   3.6853837e-01  -3.3290485e-02   1.5453607e-01   4.4590230e-01   2.3732636e-02   1.6771002e-01   3.3111803e-01   1.4436135e-01  -2.4115414e-01
   3.7490439e+01   7.2437129e+01   1.1341398e+00   4.6652383e-01   1.5595651e+00   5.4068935e-01   8.2961512e-02   1.0434312e+00   3.7742298e-01   8.5094480e-01   6.0339836e-01   5.4981397e-02   4.7385521e-02  -1.7966459e-01   6.1618011e-01   1.3475168e-02   3.6480273e-01   6.5257432e-01   1.4560846e+00
   4.2694132e+01   6.6233987e+01   1.1469115e+00   3.6319016e-01   1.5807090e+00   6.8202789e-01   7.8067374e-02   1.0582674e+00   9.2186028e-01   8.1120258e-01   6.8085192e-01   1.3020161e-01  -1.5256500e-01  -5.8417969e-01   2.0871025e-01  -9.1474686e-02  -5.3097163e-01  -8.3579166e-01  -1.1453381e+00
   4.7048890e+01   7.3195814e+01   1.0615598e+00   4.6591830e-01   1.3502775e+00   5.4061958e-01   8.2946495e-02   9.3146684e-01   5.5587061e-01   8.9268108e-01   5.5955438e-01   1.4459352e-02   1.5684857e-01  -4.5662603e-01   5.2813019e-02   2.0667728e-02  -4.0648618e-01  -5.9488902e-01  -7.2184978e-01
   3.4417242e+01   6.1379380e+01   1.2470329e+00   3.7708463e-01   1.3702161e+00   6.3937594e-01   6.4994602e-02   1.1639586e+00   8.3602881e-01   4.1618215e-01   3.5213949e-01   9.6066011e-02  -1.4180378e-01   2.2707622e-01  -6.6534602e-01   7.3154170e-02   2.9695901e-01   1.4459314e+00   6.8340598e-01
   4.3919984e+01   5.5255101e+01   1.2548348e+00   4.5373868e-01   1.4077999e+00   5.4696197e-01   6.6956371e-02   1.0084458e+00   8.9599933e-01   6.9665798e-01   3.9342826e-01   4.6335706e-03   6.4277965e-02  -2.3583380e-01  -4.6091936e-01   8.3252254e-03  -4.0830650e-01   1.0213424e+00   5.4043627e-02
   4.4068905e+01   7.7400493e+01   1.1500101e+00   3.5974943e-01   1.4131784e+00   6.8443605e-01   7.2996199e-02   1.3681919e+00   5.7585254e-01   5.3076730e-01   7.1414147e-01  -3.1848887e-03   7.8085601e-02  -4.9415768e-01   1.7258355e-01   1.2706731e-01  -1.4565731e-01  -1.0671700e+00  -1.1287123e+00
   3.7796346e+01   5.7377539e+01   1.1961489e+00   4.4359299e-01   1.5436128e+00   6.3955200e-01   7.2978770e-02   1.2374279e+00   5.4092076e-01   7.2186120e-01   9.1802858e-01  -1.0816303e-01  -1.0937622e-01  -1.5007627e-01   4.9618713e-01   6.2672777e-02   1.3123978e-01   7.5348069e-01  -6.0216792e-01
   4.3783073e+01   5.9568238e+01   1.2675952e+00   3.5681635e-01   1.5839788e+00   6.7859242e-01   7.1366204e-02   1.0041441e+00   3.6802447e-01   6.6083878e-01   3.8867656e-01  -1.6968897e-01  -8.9753792e-02   3.6881138e-01  -8.3134184e-02  -3.4947785e-02  -3.3878631e-01  -1.2666373e+00   1.3750139e+00
   4.1545095e+01   6.8805974e+01   1.1205143e+00   4.2977041e-01   1.5412715e+00   6.9351632e-01   6.1006980e-02   1.5419043e+00   6.3502389e-01   6.2160019e-01   3.6110661e-01  -3.3484285e-02   1.1101157e-01   2.4909844e-01   2.1588996e-01   3.2991757e-03   3.3553730e-01  -1.1317951e-01  -6.2380906e-01
   4.3130212e+01   7.2596996e+01   9.7185388e-01   4.7848892e-01   1.7245530e+00   6.8956197e-01   7.1370446e-02   9.3776084e-01   5.7531161e-01   3.8198135e-01   4.7913893e-01  -1.2236680e-01   1.5051732e-01   3.5751557e-01   2.4734228e-01  -1.4675634e-01  -2.3999975e-01   1.1686308e+00   4.5109035e-01
   4.6543246e+01   7.0537064e+01   1.0500221e+00   3.4493778e-01   1.6125787e+00   5.1871093e-01   7.7433624e-02   1.3070544e+00   3.6591114e-01   9.6558213e-01   3.0347301e-01   9.3416569e-02  -1.2993758e-01   1.9234991e-01   2.0171654e-01   1.0144685e-01   5.7132164e-01   1.7993833e-02   1.1144783e+00
   3.9061945e+01   7.0860358e+01   1.2101776e+00   4.3506839e-01   1.3647633e+00   5.3245784e-01   8.1759198e-02   1.0779491e+00   3.8735376e-01   4.0976361e-01   4.5722490e-01   4.3069882e-02   4.9424461e-02   5.9447795e-01   5.6072359e-01  -6.3631432e-02   1.5966589e-01   6.2472561e-01   1.2526655e+00
   4.6421405e+01   6.7585486e+01   9.1645635e-01   4.0432682e-01   1.4692253e+00   5.5391325e-01   8.0415457e-02   1.4684543e+00   5.5024861e-01   4.1491437e-01   8.1840783e-01  -1.1303950e-01   1.6152732e-01  -5.0092978e-01  -3.4241554e-01  -1.4763025e-01  -4.9102760e-01  -8.7732028e-01   6.8408355e-02
   3.7737521e+01   7.6164327e+01   9.2897920e-01   4.4981460e-01   1.6073326e+00   6.5756822e-01   7.4267342e-02   1.5265708e+00   3.9128594e-01   6.0829370e-01   9.0686832e-01   8.8348806e-02   1.0400926e-01   4.8267279e-01   6.4398596e-01   1.7000589e-01  -2.7470744e-02  -1.4304625e+00  -1.0841880e+00
   4.5051933e+01   7.3754970e+01   9.3178212e-01   3.5780428e-01   1.3769411e+00   5.1446885e-01   7.2895296e-02   9.8221278e-01   9.0596877e-01   8.8586718e-01   8.9888841e-01   1.4228432e-01  -1.4417423e-02  -6.2759249e-01   2.4357439e-01  -2.3696905e-02  -6.4469144e-01  -6.6772496e-01  -1.1738694e+00
   4.6119410e+01   7.3713772e+01   1.0568860e+00   3.8149236e-01   1.7901806e+00   6.1105157e-01   6.8491010e-02   1.1873034e+00   6.8510433e-01   3.7933333e-01   5.8860036e-01   1.7179112e-01   1.1322400e-02  -1.9077687e-01  -6.1923195e-01  -1.7467439e-02   4.5608599e-01   7.8256063e-01  -1.7052693e+00
   4.5746555e+01   6.2926860e+01   9.9414440e-01   3.7251522e-01   1.5085284e+00   5.6536311e-01   7.5247919e-02   1.3479496e+00   6.8533241e-01   4.9184164e-01   3.5886729e-01  -1.3165365e-01   1.0912615e-01  -6.7785247e-02  -5.0229287e-01   1.1000057e-01   2.1446687e-01   5.6249601e-01   6.8632536e-01
   4.5650716e+01   6.5787121e+01   1.1622586e+00   3.9605578e-01   1.4804935e+00   6.8615138e-01   7.3178248e-02   8.7915877e-01   3.7329486e-01   4.9902555e-01   5.9807279e-01  -8.9035490e-02   1.2811522e-01   4.1833931e-01  -2.2763105e-01  -8.8566389e-03   1.9631965e-01   6.7990108e-01   5.5709533e-01
   4.3579250e+01   5.7538331e+01   9.2388027e-01   4.8076241e-01   1.5426033e+00   6.2164345e-01   7.2104403e-02   1.4473965e+00   3.8935098e-01   7.4919875e-01   5.9076423e-01  -1.6707806e-01  -5.9114594e-02   4.8577716e-01  -3.9968664e-01  -1.2389597e-01   2.1951456e-01   1.3506899e+00   1.6818036e+00
   4.0339481e+01   7.0172682e+01   1.1802163e+00   4.0902830e-01   1.4244771e+00   5.3574411e-01   8.0328413e-02   1.2167959e+00   8.7721058e-01   4.4456594e-01   6.5881941e-01   4.2205932e-02   1.5691393e-01  -2.2676960e-01  -5.1360574e-01  -1.5765200e-01  -4.7073974e-01  -7.2160328e-01   1.3044267e-01
   3.4258946e+01   6.2229711e+01   1.1679293e+00   4.3738823e-01   1.4987815e+00   6.0756238e-01   8.0001886e-02   1.3766711e+00   7.7818775e-01   9.3206468e-01   6.5398414e-01   4.7586621e-02   1.4108536e-01  -3.7667114e-01   6.1992880e-02  -1.5703434e-01   3.9768988e-01   6.2720221e-01  -1.5675411e+00
   4.7842165e+01   5.5821361e+01   1.0541336e+00   4.2865410e-01   1.3341371e+00   6.4473656e-01   7.4894624e-02   8.6194250e-01   4.9080554e-01   3.9683547e-01   7.6672091e-01   2.3552314e-03   1.2867583e-01   6.2805957e-02   5.7580306e-01   1.1081621e-02  -1.8964770e-01   5.6618888e-01  -6.1172810e-01
   4.2131439e+01   7.6502856e+01   1.0472747e+00   4.5178060e-01   1.4250623e+00   5.3075932e-01   6.8966309e-02   1.4000551e+00   4.4424422e-01   6.1347244e-01   8.9054316e-01   1.3758591e-01   1.3488791e-02   5.3213251e-01   4.2548041e-01   1.1261778e-01  -3.0849316e-01  -1.0987604e+00   1.6049218e+00
   3.5006153e+01   5.6405838e+01   1.0249073e+00   3.4823744e-01   1.5022290e+00   5.7805101e-01   8.2367725e-02   1.3106980e+00   3.9336813e-01   8.2955288e-01   6.0834502e-01   1.6231505e-01  -1.3959299e-01   4.5791664e-01   4.0484538e-02   1.0944275e-01  -1.5903317e-01  -2.3013423e-01   4.6328607e-02
   3.9388784e+01   7.5707231e+01   1.1380493e+00   4.7330516e-01   1.6766533e+00   5.5840672e-01   7.9464980e-02   1.1666555e+00   6.2999728e-01   9.4337020e-01   4.7222313e-01   1.3198870e-01  -1.1510976e-03   2.8496888e-01  -3.8029558e-01  -3.1619498e-02   5.7415811e-01   5.5074781e-02  -1.3737328e+00
   4.2864573e+01   6.2815256e+01   1.0362046e+00   4.3342884e-01   1.5816486e+00   6.2910906e-01   8.0974882e-02   1.4337484e+00   7.2855425e-01   4.5805330e-01   2.8746608e-01   3.7704343e-02  -1.4488233e-01  -5.3611196e-03   4.7054117e-01  -1.3980902e-01  -5.8445647e-01   4.6488761e-03   1.3028436e+00
   4.3691444e+01   6.5781225e+01   1.0292152e+00   4.1144120e-01   1.6213804e+00   6.3649038e-01   6.2309089e-02   1.2966107e+00   6.6308799e-01   6.5158903e-01   7.2100024e-01  -8.0570852e-02  -1.1281942e-01  -3.0618680e-01  -2.6798832e-02  -2.0877206e-03   5.6948345e-01   1.4490268e+00   1.5775172e+00
   3.7319332e+01   5.9632914e+01   9.6213724e-01   4.7147902e-01   1.4854122e+00   7.0080349e-01   7.8660187e-02   1.0491078e+00   1.0256879e+00   6.6028152e-01   3.0744975e-01   5.2554948e-02  -3.1192105e-02   4.9113380e-01  -4.5182911e-01  -1.1024891e-01  -6.2066601e-01   1.0462051e-02   1.5508547e+00
   4.3206476e+01   5.4954070e+01   1.1384653e+00   4.7118676e-01   1.5987964e+00   5.6040663e-01   7.6034997e-02   1.0413625e+00   6.1722334e-01   6.5143721e-01   9.2947669e-01  -2.0630583e-03  -7.4982626e-02   5.0243113e-01   6.5145067e-01   6.7182659e-02  -4.5609547e-01  -1.2511442e-01  -1.2980248e-02
   4.4945455e+01   6.8620920e+01   1.2100818e+00   3.7948575e-01   1.4997128e+00   5.2489989e-01   8.6348468e-02   1.4129970e+00   1.0256208e+00   4.1732322e-01   6.6355558e-01  -1.0359859e-01   1.7008666e-01  -6.0294365e-01  -2.8314114e-01   1.1335216e-01  -3.2847807e-01  -1.6540828e+00  -1.4306034e+00
   3.4963801e+01   6.7047647e+01   1.2342175e+00   4.8007309e-01   1.4616116e+00   6.1252175e-01   7.9621893e-02   1.1589743e+00   8.3380140e-01   8.9160115e-01   3.9730251e-01   1.3867942e-01  -3.4819309e-03   5.5570868e-01   4.0571336e-01   2.2230176e-03   4.0277271e-01  -2.0646337e-01   4.6038798e-01
   4.4789929e+01   5.8306331e+01   1.2297988e+00   4.8778693e-01   1.4840843e+00   6.8052133e-01   7.1369538e-02   1.2325163e+00   8.2029873e-01   3.7898736e-01   3.5459760e-01  -1.3719170e-02  -1.9912184e-02   2.2319654e-01   1.5949413e-01  -4.9170470e-02   6.3905256e-01  -1.0563332e+00  -3.3984845e-01
   3.7808739e+01   6.5578759e+01   9.5933776e-01   3.9807575e-01   1.6703103e+00   5.5967264e-01   7.7207540e-02   1.5298767e+00   1.0206714e+00   9.0330383e-01   7.8999331e-01   1.6586938e-01   8.1330820e-03  -2.9361640e-01  -2.9359812e-01   1.3912950e-01   6.5105404e-01  -1.5049642e+00   6.3225400e-01
   4.6180335e+01   6.8925777e+01   1.0848834e+00   3.6137161e-01   1.3534333e+00   6.2602575e-01   8.3147343e-02   1.0178382e+00   7.6653522e-01   6.0624533e-01   6.8872872e-01  -1.7574963e-02  -1.4223338e-01   2.9949602e-01   5.5821673e-01  -8.5700601e-02  -3.6818039e-01  -8.9048351e-01   9.7224418e-01
   3.7002848e+01   6.9924319e+01   9.5588282e-01   4.2309827e-01   1.6718927e+00   5.3112753e-01   7.7916436e-02   1.0044745e+00   9.3672656e-01   4.2934605e-01   2.8403640e-01  -1.3812138e-01  -1.4456702e-01  -4.8614124e-01  -6.2526854e-01  -1.2654043e-01   1.2025626e-01   6.0015218e-01  -5.1956399e-01
   4.3771394e+01   5.9908072e+01   1.0313375e+00   4.8050701e-01   1.4948981e+00   6.7732758e-01   8.1278206e-02   1.1162117e+00   9.5913075e-01   5.0528813e-01   5.0992609e-01  -1.4089224e-02   1.5336951e-01  -3.0845439e-01   2.9473989e-01  -1.2776792e-01   2.7789186e-01  -1.5885751e+00  -1.6723844e+00
   3.6578530e+01   6.8425179e+01   1.0284609e+00   4.3632548e-01   1.2933542e+00   5.9931492e-01   8.2274466e-02   1.3135709e+00   8.5888867e-01   1.0433150e+00   6.6890901e-01   1.7237987e-01  -6.5070119e-02   2.2330223e-01   2.3343092e-01   2.7031114e-02   4.8885387e-01  -2.4811157e-01   1.1950552e+00
   3.9650162e+01   6.2891620e+01   1.1564635e+00   3.4702567e-01   1.3180284e+00   5.8307023e-01   7.5666210e-02   1.3018330e+00   8.4744573e-01   4.6161598e-01   3.9324793e-01   1.6871495e-01  -7.9107629e-02   2.5308759e-01   6.2136849e-01  -1.1686209e-01  -1.5084175e-01  -8.9617372e-01   1.5562619e+00
   3.7849316e+01   7.3027658e+01   9.6431379e-01   4.0437733e-01   1.6194342e+00   5.2059037e-01   7.5746718e-02   1.1787141e+00   7.9729361e-01   8.2718593e-01   7.3432116e-01  -1.7178998e-01   7.5467071e-02   5.1573019e-01  -1.4328331e-02  -2.0707886e-02  -5.1472886e-01  -3.3281935e-01  -1.4175265e+00
   4.0608075e+01   5.8368492e+01   1.1178601e+00   4.8839711e-01   1.6941499e+00   6.6669143e-01   6.9648333e-02   9.1823684e-01   8.7612524e-01   7.3033682e-01   5.8828500e-01  -5.1998919e-02   1.0033063e-01  -2.5844045e-01  -5.0500609e-01   6.0539795e-02  -4.1455279e-01  -1.5726924e+00  -3.0853765e-01
   4.2702811e+01   6.6042375e+01   1.1261606e+00   4.5622224e-01   1.2879916e+00   5.6316881e-01   6.3311063e-02   8.6538859e-01   6.9249612e-01   7.4862681e-01   8.8098602e-01  -6.2886092e-02   7.2299605e-02   6.0111654e-01   1.4811107e-01   1.1601513e-01   1.8385047e-01   1.3942648e+00  -1.0925882e-01
   4.7449782e+01   7.3029590e+01   1.0197452e+00   3.4663240e-01   1.3613824e+00   5.0374933e-01   6.5057790e-02   8.6504580e-01   8.3083974e-01   4.9640297e-01   5.2693101e-01   7.5229489e-02   1.4119113e-01   3.4362350e-01   6.7618882e-01   1.4157659e-01   2.2739220e-01   1.1322179e+00  -1.2817552e+00
   3.9114151e+01   7.3551418e+01   9.5042693e-01   4.2960052e-01   1.5334703e+00   5.3026559e-01   7.8030424e-02   1.3990250e+00   4.0097085e-01   8.2080237e-01   5.7969718e-01  -2.1070623e-02   1.7004978e-01  -2.8398196e-01  -2.4166699e-01  -1.5201842e-01   2.6085132e-01  -3.2334808e-01   2.6011186e-01
   4.5575792e+01   6.1948468e+01   9.4805202e-01   4.7091017e-01   1.7188046e+00   6.7787047e-01   6.4668254e-02   9.5245017e-01   5.3320122e-01   6.0573779e-01   2.6358730e-01  -7.1344017e-03   2.0992092e-02   2.7621871e-01  -1.2762638e-01  -1.1345823e-01   2.6235884e-01   8.6020297e-01   5.8147754e-01
   4.2417821e+01   7.7315235e+01   1.0032162e+00   4.0893736e-01   1.5837814e+00   5.2440347e-01   8.6197894e-02   1.5389465e+00   7.2670921e-01   8.9610046e-01   3.3084021e-01  -1.6759287e-01   5.9061682e-02   1.3596613e-01  -8.1200895e-02  -9.9721695e-02  -3.0988125e-01   1.2885045e+00  -8.1902546e-01
   3.9793234e+01   6.4513939e+01   1.2490093e+00   3.5004830e-01   1.5719466e+00   6.9462707e-01   6.0990987e-02   1.3332336e+00   8.5752532e-01   5.1732172e-01   7.4584799e-01  -7.3226689e-02   1.1113127e-01   6.0443037e-01  -5.2385799e-01  -1.6131207e-01  -2.6490268e-01  -2.1582831e-01  -1.1350409e+00
   3.9944092e+01   6.9049054e+01   1.1636500e+00   4.1542676e-01   1.6226190e+00   6.7788883e-01   7.8626240e-02   9.2912612e-01   6.0839192e-01   4.0093596e-01   7.5378764e-01  -8.4725567e-02  -3.4204172e-02   1.3694841e-02  -6.4158249e-01  -1.3221373e-01   3.1412697e-01  -1.5079572e+00   1.0149344e+00
   3.8118541e+01   7.3469817e+01   1.0069298e+00   3.6212686e-01   1.6665790e+00   5.1786448e-01   6.5397217e-02   1.3877902e+00   7.4470895e-01   7.0101471e-01   3.6641705e-01   2.0943809e-02  -1.4970460e-01  -9.4499071e-02   1.3642563e-01  -1.4005516e-01   5.6840919e-01   5.5447529e-01  -9.1699013e-02
   4.3418363e+01   6.4971022e+01   1.1270963e+00   4.5422510e-01   1.4927095e+00   6.0657126e-01   6.1896419e-02   1.1202388e+00   1.0124772e+00   9.0553116e-01   5.4356507e-01  -4.7041718e-02  -9.4122278e-02  -5.7435351e-01   8.2571649e-02   4.0032066e-02   3.9832285e-01  -1.2818822e+00   1.1076858e+00
   3.5941914e+01   7.1829664e+01   1.1122088e+00   3.6797683e-01   1.7795173e+00   5.7878150e-01   7.2968201e-02   1.5159475e+00   7.1853445e-01   7.2005744e-01   4.3270159e-01   6.9496296e-02  -5.9789172e-02  -5.2874735e-01  -3.8742055e-01   3.4096809e-02   2.5102465e-01  -1.0794132e+00   1.5562603e+00
   3.3901071e+01   5.7144413e+01   1.1039853e+00   4.6746805e-01   1.4659272e+00   6.0129543e-01   6.3827253e-02   9.4883991e-01   5.4673580e-01   9.5775614e-01   3.5427263e-01  -1.6639142e-01  -8.3450166e-02  -1.5333195e-01   6.4263525e-01   7.8207839e-02   4.2362981e-01  -2.2631854e-01  -3.8168344e-01
   4.5972070e+01   7.2299188e+01   1.1266076e+00   4.0878883e-01   1.7377810e+00   5.7241508e-01   8.3662717e-02   1.1800568e+00   3.6672441e-01   6.1267134e-01   5.1321375e-01   5.7871490e-02  -3.8204332e-02   2.7655621e-01  -3.3101289e-01   6.1016482e-02   1.4102546e-01  -4.1870024e-01   1.3729871e-01
   3.9794517e+01   7.1919000e+01   1.0713391e+00   4.8720257e-01   1.4796066e+00   6.8059283e-01   6.7805149e-02   1.1679517e+00   7.4916733e-01   7.5341446e-01   7.4808343e-01  -1.6188664e-01  -1.3599459e-02  -6.5605343e-01   3.4649865e-01  -1.0771536e-01   1.1406412e-01  -7.3464962e-01   4.0880710e-01
   4.6149669e+01   6.3590886e+01   1.1820910e+00   3.5537920e-01   1.7007324e+00   6.7669895e-01   7.2123848e-02   1.3000077e+00   1.0103673e+00   4.3009405e-01   6.4519534e-01   3.5183178e-02   7.6380845e-02   7.7469948e-03  -4.1786756e-01   5.5768913e-02   3.5639138e-01  -5.1582877e-01   7.9187949e-01
   4.5336971e+01   7.6078879e+01   1.1898612e+00   4.3296518e-01   1.2968786e+00   7.0545286e-01   8.5246044e-02   1.0929349e+00   5.2513934e-01   9.1555054e-01   5.0772612e-01  -7.9271130e-02   1.3802897e-01  -4.1779323e-02   5.3638772e-01  -6.3169485e-03   1.6816841e-01  -2.4401127e-01  -1.4633298e+00
   3.8857393e+01   7.1799997e+01   1.1589325e+00   4.4442394e-01   1.6967495e+00   6.9930668e-01   7.1921089e-02   1.1502072e+00   8.3539467e-01   7.2024892e-01   9.3776741e-01   9.0585610e-02  -9.1961151e-02   2.1943897e-01   3.3779060e-01   1.2282459e-01   3.5689365e-01  -1.0429970e+00   1.4953003e-01
   4.7712527e+01   6.7876890e+01   9.1961650e-01   4.0866719e-01   1.5333362e+00   5.5289184e-01   7.4879177e-02   9.6396243e-01   4.2831331e-01   4.1905175e-01   6.9103744e-01   1.6532440e-01   4.6571926e-02  -1.0032994e-01   6.7910878e-01   1.3079142e-01   5.7948810e-01   1.3158157e+00  -1.5431825e+00
   3.4973574e+01   5.7952983e+01   9.5752313e-01   4.3636210e-01   1.4038672e+00   6.3064941e-01   6.5329759e-02   1.5100418e+00   8.0055414e-01   6.9364371e-01   6.4536195e-01   1.3075405e-02   2.0399300e-02  -5.0928868e-01  -5.1120314e-01  -8.3298090e-02  -3.2474429e-01   2.7365017e-01  -1.5391112e+00
   3.4035714e+01   7.0442252e+01   1.0256800e+00   4.0066699e-01   1.7411757e+00   6.6771419e-01   8.4775340e-02   1.0919228e+00   4.5432931e-01   7.2177856e-01   6.0595549e-01  -8.9533975e-02  -1.1602867e-01  -9.6321938e-02  -5.4235831e-02   2.1176946e-02  -6.0184217e-01  -1.2018003e+00  -1.1736242e+00
   3.7891219e+01   7.6555018e+01   1.0582533e+00   3.4984085e-01   1.2883491e+00   6.4713274e-01   6.7076387e-02   8.5803391e-01   5.2764924e-01   8.5431254e-01   2.9748224e-01   1.2844425e-01   1.3415146e-01   1.5719292e-02   6.7404979e-01   1.7121939e-01   1.3691430e-01   1.0348417e+00  -1.2828282e+00
   4.5260328e+01   7.2412861e+01   1.2538335e+00   4.0515639e-01   1.7288058e+00   5.5687430e-01   7.7023830e-02   1.1817453e+00   8.6395722e-01   6.9237101e-01   8.9982574e-01   3.2073334e-02  -1.6227410e-02  -3.0024395e-01   2.9929908e-01  -1.0192704e-01   3.0308541e-01  -9.8671560e-02  -2.9332727e-01
   4.1351684e+01   7.3172525e+01   9.5560131e-01   4.6544657e-01   1.6651560e+00   5.8326775e-01   8.1811661e-02   9.0168888e-01   1.0225061e+00   3.5553305e-01   9.0085286e-01  -1.0449643e-01   6.5108134e-02   1.1620010e-01   4.6328446e-01   8.3920277e-02  -3.4141587e-01  -3.3916172e-03   1.6037380e+00
   3.6835754e+01   6.5940209e+01   1.0315241e+00   4.0067055e-01   1.4436000e+00   5.4961652e-01   7.9231933e-02   1.2965486e+00   6.4536523e-01   4.4696106e-01   4.7657300e-01   1.6567163e-01  -5.5313366e-02   6.9281546e-01  -2.5569740e-01   1.2808424e-02  -5.6900893e-01   7.8343589e-01   3.9737460e-01
   3.4987175e+01   7.1732233e+01   1.0019174e+00   4.2411860e-01   1.8029883e+00   5.9835686e-01   6.4563390e-02   1.4323226e+00   9.1861095e-01   5.8493749e-01   8.5086709e-01   1.5181493e-01   1.4312477e-01   3.9797639e-01   4.4397870e-01  -2.1761492e-02  -9.2547185e-02   1.3261726e+00   9.2226275e-02
   3.5956176e+01   6.5896630e+01   1.1401322e+00   4.2737966e-01   1.2848553e+00   6.9257151e-01   8.5710149e-02   1.3387898e+00   1.0030735e+00   9.3105034e-01   6.1959822e-01  -1.0571008e-01   6.8340023e-02  -4.3390175e-01  -3.7061192e-01  -8.5304209e-02  -3.9400505e-01  -1.0631150e+00  -2.2073762e-01
   4.7430888e+01   6.2248006e+01   9.0753024e-01   4.5303114e-01   1.4199527e+00   7.0269419e-01   7.8702607e-02   1.4250645e+00   8.0767405e-01   4.6016726e-01   8.1558789e-01  -7.1786634e-02   6.4512520e-02   4.4269564e-01   1.4430555e-01  -1.2288913e-01  -1.3874744e-01   5.2167829e-01  -9.3807408e-01
   4.6992549e+01   7.5205353e+01   9.5914030e-01   3.5921408e-01   1.3257886e+00   5.6298111e-01   6.1910639e-02   1.0392521e+00   4.3453179e-01   6.9138650e-01   3.2409820e-01  -1.0828430e-01  -1.1584791e-02  -2.5002786e-01   3.7812887e-01   1.1896788e-01   2.8918128e-01   6.8424971e-01  -4.2982539e-01
   4.6674644e+01   5.5990431e+01   1.2238091e+00   4.0338646e-01   1.4723736e+00   6.9534183e-01   8.2095091e-02   1.4570025e+00   6.7106255e-01   3.7625083e-01   8.5403372e-01   1.2307605e-01   9.5197813e-02   6.4810635e-01   6.0152891e-02  -1.3143055e-01  -6.1060607e-01  -8.3491646e-01   1.0173837e+00
   3.6264943e+01   6.9131404e+01   1.0950547e+00   4.7253010e-01   1.7762794e+00   5.3204600e-01   6.5099137e-02   1.2946256e+00   9.4195121e-01   6.7985379e-01   6.3962367e-01   4.4007526e-02   9.1636060e-02  -6.3919012e-01  -1.3069764e-01  -3.1415858e-02   5.9206662e-01  -3.8883523e-01  -9.2391423e-01
   4.4539786e+01   7.5406419e+01   1.1117193e+00   4.8892636e-01   1.3381965e+00   6.3439255e-01   6.7282700e-02   1.1196407e+00   4.3592214e-01   4.7841180e-01   8.5180139e-01  -8.3300656e-02   3.9468857e-02  -1.0119599e-01  -8.6144743e-02   5.3485396e-02  -5.3584697e-01   7.5351508e-01  -1.0606387e+00
   4.7774578e+01   6.8840580e+01   9.4917517e-01   4.0960978e-01   1.4900288e+00   7.0306289e-01   6.7214491e-02   1.1007358e+00   3.8190412e-01   7.9198036e-01   7.0130757e-01  -5.1727847e-02  -1.2705789e-01  -4.4359446e-01  -2.2352674e-02  -1.0935072e-01  -2.8422251e-02   1.5420010e+00  -1.1572402e-01
   4.0591135e+01   6.2249676e+01   1.2627702e+00   3.5676239e-01   1.3331967e+00   5.0288674e-01   7.8623009e-02   1.3372929e+00   4.3214983e-01   3.5849601e-01   7.2600460e-01   5.2633722e-02  -4.6528561e-02  -5.3897743e-01   3.3365300e-01   1.1579524e-01  -3.6956171e-01   2.4262762e-01   1.3125489e+00
   3.9075846e+01   7.2990412e+01   1.0256498e+00   4.4865922e-01   1.5794941e+00   7.0546109e-01   6.9702167e-02   1.4659688e+00   3.9190046e-01   4.4796472e-01   4.8595097e-01   7.2437938e-02  -1.3171401e-01  -6.4123957e-01  -2.8855273e-01   1.0817744e-01  -6.3907466e-01   4.4523226e-01  -2.8336551e-01
   4.7345714e+01   7.6178616e+01   1.1419083e+00   3.4960862e-01   1.6781489e+00   6.1827661e-01   7.7165885e-02   1.3726070e+00   6.2839977e-01   8.3705036e-01   5.0171847e-01   3.9210194e-02   3.7399375e-02  -2.4411532e-02   1.5132439e-01   2.2844240e-03   4.0779234e-01   1.2345241e-01  -1.2390557e-01
   4.5137548e+01   7.5876115e+01   9.2543744e-01   3.8172092e-01   1.5094861e+00   5.0937021e-01   6.4474512e-02   9.5047436e-01   7.7892626e-01   8.0071438e-01   6.2357655e-01   2.8659961e-02   5.0059509e-02   5.5248055e-01  -6.8461245e-01  -1.5535563e-01  -6.4436028e-01   1.4990235e+00  -1.4809285e+00
   3.6703800e+01   6.0878722e+01   1.2077947e+00   4.3867652e-01   1.7051316e+00   5.0539026e-01   8.0807112e-02   8.8318491e-01   4.0913915e-01   7.6156941e-01   3.3697737e-01  -1.2086919e-01   1.3787993e-01   3.9881958e-01   3.0748301e-02   1.0370873e-01   1.7119377e-01   1.7210036e+00  -9.6099920e-02
   4.0005218e+01   6.6319587e+01   1.2119929e+00   4.8835687e-01   1.7492377e+00   5.9808604e-01   7.1404662e-02   1.5281342e+00   7.9389652e-01   6.9945871e-01   6.9765637e-01   1.2107069e-01   9.3344549e-02  -7.0257919e-02   6.3800908e-01  -9.3577317e-04   9.6050183e-02  -1.5166674e+00   1.3639394e+00
   3.5397087e+01   6.2660287e+01   1.0709924e+00   4.0610088e-01   1.4501151e+00   6.9860945e-01   6.7863339e-02   9.9693828e-01   8.2206940e-01   9.9764363e-01   7.2510063e-01   1.5085511e-01   2.0947500e-02  -6.4508426e-01   3.4650604e-01   1.3495773e-01   5.1274581e-01   5.9070540e-01  -1.0985258e+00
   3.7642412e+01   7.1963030e+01   9.2264640e-01   4.1098506e-01   1.5669851e+00   6.5996501e-01   7.5677570e-02   8.5480900e-01   8.5069643e-01   5.2040654e-01   8.5751520e-01   1.2650561e-01  -8.9471763e-02   4.5208730e-02   1.2861661e-01  -3.9745948e-02  -4.4366301e-01   3.1471341e-01   1.6797300e+00
   4.3371818e+01   6.1844743e+01   1.1627161e+00   3.5169988e-01   1.6517835e+00   5.2122641e-01   6.5466154e-02   1.1677949e+00   7.8430475e-01   9.6411183e-01   6.4572640e-01  -8.7988040e-02  -5.2143763e-02  -2.4779978e-01   4.1147936e-03  -1.6844095e-01  -1.5048182e-01  -7.5262581e-01   1.0771314e+00
   4.3154276e+01   5.4772773e+01   9.5962968e-01   4.5319284e-01   1.4948811e+00   5.2880867e-01   8.4721055e-02   1.2999820e+00   5.6755149e-01   6.2942251e-01   6.2724948e-01   1.6387366e-01   4.4997398e-02  -4.4394173e-01   5.5176354e-01  -1.1635891e-01  -1.3918773e-01  -6.6258630e-01  -2.4334697e-01
   4.4040381e+01   5.6842744e+01   1.0874758e+00   3.5384457e-01   1.4743137e+00   6.9265354e-01   7.0756345e-02   1.0747109e+00   5.6152450e-01   6.1688452e-01   3.6173074e-01  -1.2948223e-01   7.4027658e-02  -3.0029874e-01  -6.9089536e-01   1.7462240e-02   6.6030269e-01   1.3699540e+00   4.6422539e-01
   3.8440940e+01   6.8113099e+01   1.0959745e+00   3.8687766e-01   1.3734750e+00   5.7253124e-01   6.3343798e-02   9.7329040e-01   4.8251355e-01   8.7761842e-01   6.5892708e-01   1.7274844e-01  -1.1903934e-01   1.9715395e-01   4.7798635e-01  -1.1343880e-01   3.0996092e-01  -3.1230711e-01   9.8952697e-01
   3.9825393e+01   7.4254856e+01   1.0807018e+00   3.6540804e-01   1.3375650e+00   5.5487568e-01   7.0849701e-02   1.2207966e+00   5.3915405e-01   5.5561280e-01   9.3979027e-01  -1.6137201e-01  -1.2941729e-01   5.4276840e-02  -9.7556549e-02   4.6431564e-02   5.8827161e-01  -6.4823847e-01   1.6703288e+00
   3.5900591e+01   7.3617488e+01   1.0582964e+00   3.8993327e-01   1.5428950e+00   5.8546668e-01   7.5063776e-02   1.4077587e+00   1.0125699e+00   1.0264540e+00   4.0490805e-01  -8.5313809e-03  -4.0823267e-02  -1.2768080e-01   2.9022449e-02   6.4283118e-02   1.7072405e-01  -4.9666843e-01  -1.0481242e+00
   4.7285356e+01   7.2270050e+01   1.2022065e+00   4.1294646e-01   1.7325934e+00   6.3875631e-01   8.5337358e-02   1.3663351e+00   3.6317702e-01   4.5071922e-01   8.8853532e-01   1.0387888e-01   9.0697909e-02   3.0847009e-01  -4.2842314e-01  -1.6504345e-01   5.1789922e-01  -1.6728687e+00  -1.1033570e+00
   4.1683122e+01   6.4904918e+01   1.0961293e+00   3.4962795e-01   1.4960598e+00   5.9273025e-01   6.0947926e-02   1.2159131e+00   6.9624781e-01   9.6416537e-01   2.6450529e-01   7.5245123e-03  -4.2966681e-02   1.5581506e-01  -5.9297321e-01   8.1836644e-02   4.7658371e-01   6.2660181e-01  -1.0193052e+00
   4.4489224e+01   7.2143135e+01   1.1955833e+00   4.4468691e-01   1.6820551e+00   5.0974279e-01   6.1432628e-02   1.2308620e+00   6.3883847e-01   1.0367411e+00   2.9939511e-01  -3.3585098e-02   2.8544698e-02   1.9757326e-01   5.2791313e-01   1.0603550e-01  -6.1213720e-01  -5.5622148e-01  -3.5375309e-01
   4.6900879e+01   7.3548076e+01   9.8904659e-01   4.5500196e-01   1.6519841e+00   6.0423396e-01   8.5304446e-02   1.4900026e+00   8.7998143e-01   7.1029534e-01   2.7125395e-01   2.9654417e-02   4.7217085e-03   5.1908786e-01  -2.7937757e-02  -8.6872773e-03  -5.5408719e-01   4.3811638e-01  -9.1734864e-01
   4.0200294e+01   7.5585556e+01   9.7850165e-01   4.5624443e-01   1.7340103e+00   6.0442143e-01   8.5225869e-02   1.2523727e+00   9.8680907e-01   9.6124855e-01   3.5258233e-01   2.3275161e-02   3.9674213e-02  -4.6106232e-01  -2.3692986e-01  -4.3242598e-02   4.3988499e-01  -7.9666621e-01  -1.7019811e+00
   4.5741904e+01   5.7929046e+01   9.4685715e-01   4.2863698e-01   1.3154198e+00   5.8174075e-01   7.7047823e-02   1.3441445e+00   9.6574014e-01   7.3433466e-01   4.9180999e-01   1.6488162e-01  -8.0648376e-02   4.5135892e-01   8.1888997e-02  -6.6988684e-02   2.8033360e-02  -1.6303270e+00  -1.3772131e-01
   4.5103305e+01   7.2100188e+01   9.8719731e-01   4.0522012e-01   1.5848894e+00   5.0800942e-01   7.9661407e-02   1.5016778e+00   8.9325133e-01   9.0560581e-01   8.4475842e-01  -9.1694384e-02   1.2023547e-01  -6.1221078e-01   6.7479074e-01   4.6924449e-02   6.8908107e-01   1.1914421e+00   9.6588499e-01
   4.5120183e+01   6.1020048e+01   1.1601326e+00   4.3593734e-01   1.4647474e+00   6.3658134e-01   7.5182628e-02   1.2760047e+00   4.6522503e-01   7.3101267e-01   5.9361505e-01  -9.0992090e-03   6.2807512e-02   4.2918736e-01   2.0919873e-01   1.3041014e-01  -5.0019652e-01  -7.0397205e-01  -1.6271346e+00
   3.8854689e+01   5.5326384e+01   1.1148183e+00   3.7303303e-01   1.3753743e+00   6.3648259e-01   6.5520041e-02   1.5391140e+00   7.7504797e-01   5.8940065e-01   4.6603126e-01  -3.1411481e-02   4.7720273e-03   3.1039452e-01  -6.2833961e-02  -1.1076800e-01  -6.2908005e-01  -4.3671546e-01   2.9868387e-02
   4.0883093e+01   6.2357363e+01   1.0534585e+00   3.9180093e-01   1.4276443e+00   6.6526327e-01   6.4255547e-02   1.5300094e+00   6.8078897e-01   6.8796742e-01   5.6025946e-01  -1.0050074e-01  -1.2886722e-01  -7.3020419e-02   3.0285013e-01   1.7187817e-01  -6.7152691e-01  -1.1164272e-01  -1.1594568e-01
   3.7283352e+01   6.9940054e+01   9.5433010e-01   3.8425778e-01   1.3660060e+00   5.7522820e-01   7.5768269e-02   1.0806257e+00   5.2700930e-01   7.5254596e-01   4.6687230e-01   1.0951470e-01   5.9539480e-02   4.3643701e-01  -4.1561380e-01  -1.8884847e-02  -1.8347132e-01   8.3889041e-02  -9.8155006e-01
   3.4733641e+01   6.6241605e+01   9.1502697e-01   4.7376047e-01   1.3299685e+00   6.9101799e-01   6.8939386e-02   1.1853652e+00   9.0396648e-01   4.5685059e-01   4.5287807e-01   7.8101977e-02   6.7175617e-02  -1.9841832e-01  -1.4960295e-01   1.1203504e-01  -5.8014148e-01  -1.1360737e+00   1.6980804e+00
   4.7886135e+01   7.1860415e+01   9.9955277e-01   4.8663334e-01   1.4094729e+00   5.0680062e-01   7.3581740e-02   1.2758218e+00   6.5169275e-01   4.4332153e-01   6.7248690e-01   2.3058204e-03  -1.3122525e-01   4.3270589e-01  -6.0637205e-01  -2.3578662e-04   4.7151467e-01  -7.5858366e-01   1.0212668e+00
   3.4875736e+01   7.5154207e+01   1.2309728e+00   4.5284696e-01   1.6261629e+00   5.8382901e-01   7.7651754e-02   1.1281614e+00   9.3211162e-01   8.1943137e-01   8.0027347e-01  -1.1210059e-01  -1.6279710e-01  -3.0553569e-01  -4.8321471e-01  -9.0835666e-02  -2.9522083e-01   9.1312011e-01   1.5562142e+00
   4.7126511e+01   7.1692067e+01   1.1375551e+00   4.7003865e-01   1.7108028e+00   5.9026950e-01   8.5570725e-02   1.4990836e+00   9.5503307e-01   8.3734470e-01   8.7213460e-01  -1.4751981e-01   1.1662053e-01  -6.2744446e-02   5.0668029e-01  -1.0317672e-01  -1.2792473e-01   1.6858326e+00   1.0046631e+00
   4.7743629e+01   6.8982794e+01   9.6022285e-01   4.7895037e-01   1.5553163e+00   6.4977729e-01   7.5973156e-02   1.2546207e+00   4.8752639e-01   4.3913802e-01   5.5668307e-01   3.5538711e-02   3.6763523e-02   5.4726077e-01  -1.5666434e-02   1.4307933e-01   5.4158664e-01  -6.3123008e-01  -1.6501857e+00
   3.3970880e+01   7.5582212e+01   1.0123145e+00   3.7261478e-01   1.6280740e+00   6.1618207e-01   6.8174098e-02   1.2431035e+00   4.9208068e-01   1.0055019e+00   5.3106023e-01  -1.5089975e-01   7.7833002e-03  -6.2497173e-01   2.5966370e-01   6.1196011e-02   3.5423305e-02   4.1861160e-01  -1.0970415e-01
   3.4600506e+01   7.6574193e+01   1.1886390e+00   4.1895319e-01   1.3231705e+00   5.2040565e-01   6.8930266e-02   1.1899403e+00   9.4965779e-01   9.7224779e-01   9.2461982e-01  -9.5739863e-02  -5.8284699e-03   2.2134391e-01   6.3463490e-01  -8.0640279e-03  -6.3308819e-01  -8.9579722e-01  -5.8342456e-01
   4.7698104e+01   5.6391593e+01   9.2880955e-01   3.6110126e-01   1.6303283e+00   5.5576466e-01   8.2502513e-02   1.4533235e+00   4.7764488e-01   5.9400159e-01   3.7886475e-01  -1.2080311e-01  -1.0914396e-01   5.0899478e-01   2.2899880e-01  -1.0348262e-01   6.6064967e-01  -7.9664489e-01   5.5506469e-01
   4.2029497e+01   7.3851921e+01   1.2521714e+00   3.5167608e-01   1.4613514e+00   6.2200984e-01   8.5934074e-02   8.5408916e-01   1.0159888e+00   5.6453069e-01   7.6505312e-01   5.2106831e-02  -7.5016521e-02   8.8508517e-02   4.5952468e-02  -1.3627618e-01   3.6449793e-01  -1.1995979e-01   6.9383120e-02
   4.7679043e+01   6.2434404e+01   1.0896435e+00   4.8602815e-01   1.6717488e+00   6.2827316e-01   6.8684298e-02   1.0214327e+00   5.3264389e-01   8.9526402e-01   3.2047056e-01   6.2969170e-02   1.3287709e-01   6.0845929e-01   1.2145014e-01   1.1512688e-02   1.8625858e-01   1.0537305e+00  -1.8038567e-01
   4.0098799e+01   6.8141124e+01   1.1486335e+00   3.6414152e-01   1.6009505e+00   6.7100823e-01   8.1959317e-02   1.3432869e+00   8.0903665e-01   1.0210063e+00   7.2445306e-01   4.7626666e-02  -1.2358691e-01   6.3651879e-01  -1.1916409e-01   1.3117386e-01  -6.4734406e-01   6.9394352e-01   1.6258771e+00
   3.8664389e+01   7.3983871e+01   1.1334745e+00   3.7712105e-01   1.4417871e+00   5.3282113e-01   6.3584286e-02   9.7928423e-01   6.0408841e-01   8.2931368e-01   3.7675769e-01  -1.3852838e-01   4.8884683e-02  -5.6400794e-01  -2.7252794e-01  -5.9068212e-02  -6.1598090e-01   2.7455293e-01  -2.1763411e-01
   3.8995916e+01   5.7473336e+01   1.0848461e+00   4.3998758e-01   1.6753370e+00   7.0216932e-01   6.5321594e-02   1.1536640e+00   1.0241541e+00   3.9253843e-01   9.3288036e-01   3.3705732e-02  -1.3254027e-02   5.8182930e-01   1.3867586e-01  -3.8466291e-02   1.4717998e-02   1.6296049e+00  -3.8795264e-01
   4.1942307e+01   6.1381608e+01   1.1515892e+00   4.6222373e-01   1.2978498e+00   6.0223026e-01   8.0379892e-02   9.1993614e-01   7.1078718e-01   9.9176086e-01   3.7116291e-01   8.1034512e-02  -1.4622858e-01   2.0027181e-01   5.0587966e-01   4.6357403e-02  -6.6029109e-01  -6.6196267e-01   4.2964541e-01
   4.1706553e+01   5.8545257e+01   9.4985279e-01   4.3786522e-01   1.5121712e+00   6.1950488e-01   7.6252911e-02   8.7449447e-01   5.6165620e-01   4.6661887e-01   7.4569375e-01  -4.3235118e-02  -7.0865653e-02   3.2226355e-01   3.0257846e-01  -1.1300976e-01  -2.5498888e-01   1.1165084e+00   6.2080112e-01
   4.7680270e+01   5.6456906e+01   9.0024797e-01   4.0653065e-01   1.7618003e+00   5.8510861e-01   8.5863163e-02   9.5268196e-01   4.3578578e-01   7.8133029e-01   3.9283904e-01  -1.6498170e-01   3.1032997e-02   1.4007878e-01   3.0690352e-01   1.6550217e-01  -1.1542902e-01   5.1640757e-02  -4.7180958e-01
   3.5856342e+01   5.5218499e+01   1.1373843e+00   4.7811760e-01   1.4524002e+00   5.1717996e-01   8.1806600e-02   1.1494304e+00   4.1020600e-01   9.1547811e-01   6.1185310e-01  -4.2331156e-02  -1.1830204e-01  -1.0987236e-01  -4.5647573e-01  -4.0317222e-03   1.1627285e-01  -1.1860925e-01   1.0223690e+00
   3.9944713e+01   5.6303395e+01   1.0500021e+00   4.8086885e-01   1.4458973e+00   6.1620935e-01   6.1559130e-02   1.1338930e+00   9.9895949e-01   5.6610289e-01   3.5984207e-01  -1.1215440e-01  -1.0555392e-01   3.1128051e-01   5.7160865e-01  -1.5727419e-01  -2.1266535e-01   1.2573233e-01  -1.4110643e+00
   3.3900328e+01   6.6339075e+01   9.8004059e-01   4.7028370e-01   1.6258837e+00   6.1833615e-01   7.4091033e-02   1.0332892e+00   5.2228098e-01   9.0912221e-01   6.7115715e-01   4.9060838e-03   4.3509349e-02   6.7484443e-01  -7.0181559e-02  -1.6199026e-01   3.1809171e-02   1.4485235e+00  -1.0259872e+00
   3.3957178e+01   7.3624816e+01   9.0721476e-01   4.6315383e-01   1.3524509e+00   5.5533148e-01   7.9537616e-02   1.3971928e+00   6.4670422e-01   9.0884237e-01   3.4908747e-01  -1.0661559e-01  -1.7105447e-01   3.6263949e-01   5.7873257e-01   9.3677303e-03  -6.5090569e-01   1.7040468e+00   1.4451718e-01
   3.7188051e+01   5.4769962e+01   1.2265797e+00   3.7395612e-01   1.6797010e+00   5.2515704e-01   8.5163209e-02   9.3465380e-01   6.2999032e-01   5.7359878e-01   8.7635446e-01  -1.5448822e-01  -4.9164249e-02   5.7811717e-01  -6.0667364e-01  -9.8793576e-03  -3.6682654e-02   1.4058799e+00  -1.4584052e+00
   4.1928336e+01   7.1310673e+01   1.2491115e+00   4.3428582e-01   1.4738508e+00   6.7841451e-01   7.8053965e-02   9.3082238e-01   6.5055770e-01   3.8565518e-01   2.9858024e-01  -4.7211582e-02   1.6558215e-01  -1.2164011e-01   4.1535562e-01  -1.3533094e-02   2.4382509e-01  -1.4824405e-01  -7.7954796e-01
   3.6071947e+01   7.5734793e+01   1.1922518e+00   3.9578339e-01   1.4669849e+00   5.6811036e-01   7.5825261e-02   1.1027567e+00   3.7280912e-01   4.6644356e-01   5.4732008e-01  -4.0050646e-02   6.8307118e-02  -1.5001345e-02  -3.0889546e-01  -1.3159523e-01  -4.7969526e-01  -9.1591711e-01  -6.5494378e-01
   3.7185684e+01   6.2401935e+01   1.0553032e+00   4.3768468e-01   1.4052399e+00   6.3153478e-01   6.7019127e-02   1.3395545e+00   9.3124208e-01   8.3379434e-01   4.5481107e-01   1.1773568e-01   5.6047892e-02   3.9341348e-01  -5.0920840e-02  -6.1516019e-02  -5.7146767e-01  -2.6553069e-01  -1.5656687e-01
   3.9476651e+01   7.6938208e+01   1.2140527e+00   4.0456916e-01   1.5651760e+00   5.6005536e-01   7.7008001e-02   1.0390013e+00   4.5027681e-01   9.7973788e-01   4.7269259e-01   4.5202607e-02   1.0462215e-01   7.2934416e-02   2.2555071e-02   8.8617417e-03   4.7931039e-01  -5.7390672e-01   7.9856902e-01
   4.5471613e+01   6.7809115e+01   1.1620782e+00   3.4716342e-01   1.5457509e+00   5.3369737e-01   8.2377196e-02   1.3340770e+00   6.6705963e-01   7.2340328e-01   7.2411489e-01  -6.3727705e-02   3.4569685e-02   4.4135245e-01  -9.8304207e-02   1.1327637e-01   4.2743417e-01  -7.7750501e-01   1.3388410e+00
   4.1334518e+01   6.9823896e+01   1.0792694e+00   4.8051135e-01   1.3342468e+00   6.9116839e-01   8.6144296e-02   1.0979618e+00   1.0438492e+00   8.2011091e-01   3.8476959e-01   7.1886907e-03  -1.4471987e-01   4.9365824e-01   2.0253170e-01  -8.6495524e-02  -5.9346238e-01  -6.3859423e-01   1.1387489e+00
   4.4186698e+01   5.8452861e+01   9.0589264e-01   3.7714694e-01   1.7615649e+00   6.4738751e-01   7.9761076e-02   9.3288268e-01   3.9649286e-01   1.0149740e+00   7.9081072e-01  -1.5974327e-01  -4.6484194e-02   4.0543577e-01  -1.8971623e-02   1.9586983e-02  -5.7894205e-01  -1.0216753e+00  -1.0533901e+00
   4.3763354e+01   6.7733983e+01   1.1699487e+00   3.5577122e-01   1.4748238e+00   5.7520428e-01   7.4601179e-02   1.1066252e+00   4.4321514e-01   4.6036981e-01   2.6167669e-01  -3.0115635e-02   1.3742509e-01  -2.2960090e-01  -6.5903526e-02  -1.4090032e-01   7.2829663e-03  -6.8774663e-02   1.2992720e+00
   3.5475596e+01   6.1617000e+01   1.1929911e+00   4.5846402e-01   1.3343014e+00   5.5142104e-01   8.3526913e-02   1.4517992e+00   7.6435677e-01   7.3246647e-01   4.7117293e-01   1.5677106e-01  -5.2152712e-02   1.3680586e-01  -1.3423770e-01  -6.8693529e-02   1.1025155e-01  -8.0076011e-01  -7.4876258e-01
   4.0554858e+01   7.1112129e+01   1.1527137e+00   4.1664721e-01   1.4293399e+00   5.8190293e-01   7.8957933e-02   1.0609768e+00   4.6626611e-01   5.7704038e-01   6.1872390e-01   1.6283780e-01   6.4608813e-02   6.9139284e-01  -4.7349741e-01  -1.5150529e-01   6.7659840e-01  -1.0555978e+00   9.8012224e-01
   3.7721608e+01   7.6211890e+01   1.1003045e+00   4.1132863e-01   1.5372829e+00   6.3717241e-01   7.7981914e-02   1.0050797e+00   5.9338746e-01   3.9413292e-01   8.3568690e-01   9.4066223e-02  -1.1243975e-01  -5.2220683e-01   2.1012342e-01   4.4921878e-02  -3.5064502e-01   8.4589951e-01   1.5511748e+00
   4.4441601e+01   6.4942969e+01   1.1551415e+00   4.4993919e-01   1.7359665e+00   5.3267164e-01   8.3752151e-02   8.5491369e-01   4.3086696e-01   9.2655198e-01   8.4866751e-01   7.6333345e-02   5.5929723e-02  -1.6709592e-01   7.2098960e-02   1.0773204e-01   6.2913467e-01  -5.2298183e-01  -1.4098428e+00
   4.0674578e+01   7.3541118e+01   1.2448568e+00   4.7248900e-01   1.3002132e+00   5.0110071e-01   7.9160389e-02   1.0888607e+00   9.4735836e-01   8.4196436e-01   3.5495057e-01  -1.3638962e-01  -6.1966815e-02   4.8609754e-01   2.3990095e-01   1.5434081e-01  -4.6702612e-01   1.5284108e+00  -1.0433915e+00
   4.5922719e+01   7.0475671e+01   1.1572147e+00   4.6829565e-01   1.7674697e+00   6.6435563e-01   7.5805674e-02   1.1225891e+00   6.6614711e-01   5.2253192e-01   5.3107671e-01  -1.2071883e-01  -1.1501935e-01  -4.5704129e-01  -4.3452588e-01  -5.6121371e-03  -1.8872201e-01  -1.4806346e+00   5.4496457e-01
   3.7864859e+01   6.3487721e+01   1.1099060e+00   3.4741349e-01   1.6435381e+00   6.5707019e-01   7.5690259e-02   1.4799259e+00   4.3683068e-01   8.1789587e-01   2.8772043e-01   1.1874773e-01  -9.4737627e-02  -6.6349807e-01  -5.0414164e-01   1.3625657e-01  -3.4423591e-01   1.1622028e+00  -1.3911957e+00
   4.6331979e+01   6.5558350e+01   1.1549382e+00   3.5494656e-01   1.8152647e+00   6.2705756e-01   8.2451018e-02   9.9547677e-01   9.7815516e-01   7.1028343e-01   5.7355066e-01   7.0577430e-02  -5.5920980e-02  -5.7457197e-01  -5.8920519e-01   6.7486525e-02  -5.2360710e-01   7.1981008e-01   3.7670595e-01
   4.3335984e+01   6.6277601e+01   1.0107738e+00   3.7824412e-01   1.6044305e+00   6.8265887e-01   8.6380290e-02   1.1643530e+00   9.1350857e-01   8.7750245e-01   6.4092656e-01   4.8649921e-02  -2.1008723e-02  -4.4218082e-01  -3.0626713e-01  -9.2758351e-02   2.7655308e-02  -8.2737013e-02   5.0443560e-02
   4.1740482e+01   6.3548924e+01   9.5000259e-01   3.9560688e-01   1.4764411e+00   6.3205193e-01   8.0816301e-02   9.9398231e-01   4.0284052e-01   4.6409270e-01   6.0277496e-01   5.1486433e-02   1.5186505e-01   8.6695032e-02  -2.5299758e-01   1.7305777e-01   7.8140587e-02   1.0252591e+00   1.4138340e-01
   3.5506315e+01   6.8525643e+01   9.7423437e-01   4.4483495e-01   1.4388264e+00   7.0134678e-01   6.7613151e-02   1.2526203e+00   1.0338435e+00   9.0907072e-01   7.7200834e-01  -1.6100789e-01  -1.3060207e-01  -7.3607585e-03   3.0128112e-01   6.3481461e-02   3.4196881e-01   1.4053782e+00   8.3655991e-01
   4.0147669e+01   6.3933335e+01   1.0781524e+00   3.9939424e-01   1.2946032e+00   6.4717579e-01   7.6316333e-02   1.3285457e+00   4.8174887e-01   3.7984057e-01   8.6943524e-01   3.5905008e-02   1.6063542e-01  -4.6240980e-01  -1.8188389e-01   1.6786882e-01  -4.5325466e-01   1.4108221e+00   1.4926412e+00
   3.5073655e+01   7.4049872e+01   1.2021648e+00   4.3720957e-01   1.4133582e+00   5.3808917e-01   6.2137515e-02   1.4096500e+00   4.0084241e-01   9.1926896e-01   3.3221952e-01  -2.3792675e-02   8.1517604e-02  -4.6542565e-01  -6.7189623e-01   5.0136381e-02   9.9522595e-03  -1.1793537e+00  -1.0983786e+00
   4.8041599e+01   7.3501900e+01   9.1027879e-01   4.8817788e-01   1.7775127e+00   5.0446510e-01   6.9243294e-02   1.5288496e+00   6.0632181e-01   5.2581933e-01   8.0920251e-01  -1.1122217e-01  -4.3890794e-02  -3.8847216e-01   6.4968801e-01  -5.5270142e-02   4.4162748e-02   9.2313763e-01  -2.1621956e-01
   3.6547433e+01   6.0704410e+01   1.0290241e+00   3.5809092e-01   1.7998721e+00   6.9670316e-01   7.3463354e-02   1.0666502e+00   6.8531462e-01   3.6772049e-01   7.0307926e-01  -4.7690431e-02  -8.0698879e-02   3.8202993e-02   4.1561607e-01  -1.6833083e-01  -6.9047081e-01   3.4718758e-01  -3.8132391e-01
   3.8991132e+01   7.2225097e+01   1.0143290e+00   4.3434935e-01   1.7262997e+00   5.5488161e-01   7.7796023e-02   8.6517990e-01   3.6656677e-01   9.8895846e-01   3.7978185e-01   2.6638176e-02  -8.8917791e-02   1.5190635e-01   1.5097493e-01   1.1956847e-01  -5.2310404e-01   1.4433219e+00   9.1846809e-01
   4.6448205e+01   7.7125125e+01   1.0251224e+00   4.4118241e-01   1.6176864e+00   5.7242872e-01   6.4876981e-02   1.3513044e+00   8.9413962e-01   5.3672546e-01   7.8153150e-01  -1.5881737e-01   1.5105237e-01   6.1591078e-01  -5.4770976e-01   9.2616082e-02   1.3443912e-01  -1.2453603e-01   8.7211795e-01
   4.3012708e+01   6.0846609e+01   9.6940686e-01   3.4685619e-01   1.5494808e+00   6.3242780e-01   6.3378459e-02   1.2392316e+00   3.5576947e-01   8.6200618e-01   6.1726451e-01   7.7510616e-02  -5.6909874e-03   3.8894630e-01  -9.1377843e-02   1.1251535e-01  -6.7995296e-01  -1.4363522e+00   1.4601603e+00
   3.6360218e+01   6.6520128e+01   9.1620457e-01   4.3876530e-01   1.6045117e+00   6.9756223e-01   8.2022808e-02   9.3456196e-01   4.8605954e-01   8.7090784e-01   7.9778579e-01   1.0255229e-01  -2.0462184e-02   2.7970799e-03  -1.2683921e-01   9.8262261e-02  -6.0020786e-01  -1.4387793e+00   8.4956332e-01
   4.7707166e+01   5.8391247e+01   1.2099124e+00   4.1462176e-01   1.3145399e+00   5.0858855e-01   6.1593694e-02   9.5451975e-01   7.8187217e-01   8.1967015e-01   6.2531768e-01  -7.0714004e-02   1.2493338e-01  -5.4847086e-02   3.4272339e-01  -3.7714495e-02   6.8032295e-01   1.5697676e-01   1.0289443e+00
   4.5577947e+01   5.4987398e+01   1.1790860e+00   3.8696261e-01   1.6386577e+00   6.7638148e-01   6.6798814e-02   1.4670377e+00   9.4200683e-01   1.0283577e+00   5.6333967e-01  -2.0393229e-02  -1.6242578e-01   2.9389811e-01   1.6413133e-01   1.2250142e-01   1.2804182e-01  -1.6716088e+00  -1.2183028e+00
   4.6004480e+01   5.5552710e+01   1.1453690e+00   3.9520095e-01   1.7090463e+00   5.8665809e-01   7.0847546e-02   1.1032037e+00   8.4509183e-01   6.4870095e-01   7.1221870e-01   1.2176995e-01   1.7259582e-01  -5.1359731e-01  -7.9673415e-02   1.5004160e-01  -5.2747407e-01  -9.2930583e-01  -3.0745939e-01
   4.5013485e+01   5.5613474e+01   1.0401063e+00   4.6773872e-01   1.3176987e+00   5.2817242e-01   7.2833410e-02   1.4680633e+00   6.2175821e-01   8.6708759e-01   2.7775174e-01   1.9452204e-04  -1.4740050e-01  -6.1218048e-01   6.3245786e-01   1.6655234e-01  -3.5258162e-01   8.7267961e-01  -1.2789994e+00
   4.1929274e+01   5.7749419e+01   9.7458417e-01   4.5006941e-01   1.3528453e+00   5.5840586e-01   6.6629991e-02   1.2574537e+00   8.0851003e-01   9.7082145e-01   7.7832535e-01  -1.2104941e-01   1.7895263e-02  -3.1374590e-01   6.9153245e-01   6.1996412e-02  -4.1878035e-01  -1.4630717e+00   3.8438519e-01
   4.0516437e+01   5.5591192e+01   1.0854843e+00   3.7199767e-01   1.4864180e+00   5.7850435e-01   8.2805964e-02   8.9051205e-01   5.4701381e-01   8.4624167e-01   7.5416399e-01  -8.5313319e-02  -1.1161670e-01  -5.9812079e-01  -3.5262981e-01  -6.1006945e-02   2.1045045e-01  -5.3048723e-01  -1.0323097e+00
   3.7112053e+01   5.9146268e+01   9.7567697e-01   4.8073974e-01   1.7952979e+00   5.1359800e-01   7.8801609e-02   1.0627522e+00   4.5571220e-01   4.3778023e-01   2.9121211e-01   1.1984848e-01   1.6293376e-02  -2.1374129e-01  -3.3868133e-01   3.5118149e-02  -3.3597896e-01   5.5863604e-01  -1.6099579e-01
   4.0061513e+01   6.0481503e+01   1.2673990e+00   4.6775499e-01   1.6999902e+00   6.5150422e-01   8.5722215e-02   1.5008126e+00   4.8057005e-01   6.7888631e-01   9.2202439e-01  -2.4706785e-02   1.4589929e-01   3.6958937e-01   4.9120616e-01  -3.4961529e-02   2.7547053e-02  -1.0369811e+00  -1.4944143e+00
   4.4028676e+01   7.7191952e+01   9.8154375e-01   3.4495077e-01   1.7997872e+00   5.0718718e-01   7.2789251e-02   1.1254176e+00   4.1510862e-01   7.7593346e-01   6.7457172e-01   1.4370474e-01   1.0099047e-01  -4.8943785e-01  -2.4043430e-01   6.6292603e-02  -4.4607087e-01  -5.4853873e-01  -5.6059145e-02
   3.8114364e+01   7.2806584e+01   1.1743086e+00   3.5262388e-01   1.6401213e+00   6.3360177e-01   8.2723937e-02   1.0746137e+00   8.8226850e-01   7.9486084e-01   7.4795313e-01   1.4304623e-01   9.0884917e-03   6.7690264e-01  -6.2508732e-01   9.4840359e-02   6.4769074e-01  -4.9404069e-01  -1.0608376e+00
   3.4979715e+01   6.7896318e+01   9.2586264e-01   3.5198890e-01   1.4924678e+00   5.2258767e-01   7.7599542e-02   1.3860027e+00   6.0688641e-01   8.7940632e-01   8.0228405e-01   8.1868348e-02  -1.3998443e-01  -2.5954644e-01  -2.5362323e-01   5.7681917e-02   6.2927919e-01  -5.9676622e-01  -2.2227400e-01
   3.6877933e+01   6.2708217e+01   1.0877984e+00   4.0237117e-01   1.6030344e+00   6.7358348e-01   8.1511529e-02   1.0312585e+00   4.7295544e-01   7.7679856e-01   2.9162093e-01  -1.1784867e-01   3.8429275e-02  -5.5546715e-01  -5.6560200e-01  -5.2842395e-02   4.7497232e-01   6.1362777e-01  -6.7381181e-01
   4.2989502e+01   7.0801142e+01   1.2640032e+00   4.7013752e-01   1.4019652e+00   5.9879908e-01   7.9057460e-02   1.3707749e+00   7.5086919e-01   7.5229544e-01   6.8549096e-01  -1.4022665e-01   4.9291840e-02  -6.5308672e-01   7.5354219e-02   4.1131795e-03  -2.3023429e-01  -1.6404951e+00  -1.1280700e+00
   3.8068315e+01   7.6450554e+01   1.1131048e+00   3.6533666e-01   1.5241607e+00   6.7213947e-01   8.4574815e-02   1.2235089e+00   5.2343268e-01   7.4881078e-01   5.9749914e-01   1.4684952e-01  -1.3526614e-02  -3.0190052e-01   6.3039379e-01   3.7797400e-02  -3.4386928e-01   5.9748351e-01  -1.6376104e+00
   4.2785435e+01   7.1827471e+01   1.1334233e+00   4.8261099e-01   1.7056608e+00   5.2326657e-01   7.0737596e-02   1.4766327e+00   3.6976963e-01   8.4598256e-01   6.8405702e-01   8.4530660e-02   9.3184219e-02  -4.7737131e-01  -6.6284538e-01  -1.0412699e-01   4.5737996e-01  -2.0794505e-02   7.7864240e-01
   4.0531343e+01   5.7488010e+01   9.3624747e-01   4.3754078e-01   1.5778230e+00   6.4697406e-01   6.7073375e-02   1.2662433e+00   8.5766790e-01   8.7893757e-01   4.9752076e-01  -1.5996294e-02  -7.6573460e-02   8.9523219e-02   3.5820564e-01  -1.1021641e-01  -4.1910347e-01  -1.3222159e+00  -4.3071815e-01
   4.1180870e+01   7.1127735e+01   9.9487257e-01   3.9707085e-01   1.7372788e+00   5.2694039e-01   8.4210666e-02   1.2246251e+00   4.4017962e-01   8.2112658e-01   3.8091606e-01   4.9079976e-02   2.8558581e-02   1.6725425e-01   4.6915589e-01  -1.2122906e-01  -1.6343938e-02   1.6021640e+00   1.4805849e+00
   3.6741542e+01   7.3087531e+01   1.0776136e+00   3.8812581e-01   1.6709648e+00   6.1679988e-01   7.1511316e-02   1.4840251e+00   9.0076732e-01   4.0871648e-01   5.0840037e-01   7.1657311e-03  -1.4577675e-01  -3.9819000e-01   4.4403772e-01  -1.0270181e-01   5.4519637e-01   1.2095857e+00  -5.9948113e-01
   4.5665895e+01   6.5101438e+01   1.1864920e+00   4.8500433e-01   1.5553467e+00   5.6665092e-01   6.5114287e-02   1.1026497e+00   5.4104061e-01   1.0021145e+00   3.5218004e-01   6.3443685e-02  -1.2602312e-01  -5.1269300e-02  -2.3637338e-01  -1.6131808e-01   2.3919004e-01  -7.2244493e-01   1.2244271e+00
   4.7070907e+01   7.4046458e+01   9.7972022e-01   4.7035738e-01   1.3261075e+00   6.0847709e-01   7.7488841e-02   1.3002128e+00   5.4566187e-01   7.8235445e-01   8.9555103e-01   1.2926793e-01   8.3732903e-02   2.9579112e-01   1.3696664e-01   7.3559744e-02   3.5753595e-01   2.6656365e-01  -1.2810710e+00
   4.2554461e+01   5.5203909e+01   9.5397492e-01   4.7802724e-01   1.4251853e+00   6.7638367e-01   7.9757289e-02   8.6907446e-01   6.5432674e-01   4.1275903e-01   3.8699675e-01   1.0630015e-01   4.4153499e-02  -1.7951084e-02  -4.2843035e-01  -1.3084294e-01   2.8414481e-01   6.6949513e-01  -3.2435257e-01
[truncated: 2,650,146 more chars]
