# Supplementary material for: Uncertainty propagation in pore water chemical composition calculation using surrogate models
Source: Sci Rep. 2022 Sep 5;12:15077. doi: 10.1038/s41598-022-18411-5 (PMC9445106; doi:10.1038/s41598-022-18411-5)
Supplement: Supplementary file 2 — Supplementary Information 2. [file 41598_2022_18411_MOESM2_ESM.zip › Raw_data/Large_range_case/Outputs_Training_set.txt]

   7.3059351e+00   4.1871827e+00   4.1746988e-02   1.6370774e-03   1.4070076e-02   3.8358763e-03   1.5566431e-04   2.2748282e-05   1.4407194e-04   1.9166576e-07   1.9005289e-02   7.0974826e-10  -2.3761850e+00
   7.6013715e+00   4.0987907e+00   4.4362940e-02   1.1473474e-03   1.7004638e-02   3.5182815e-03   2.0255462e-04   1.2808268e-05   1.7606621e-04   1.6822754e-08   2.2601312e-02   1.7593501e-09  -3.1217131e+00
   7.6421605e+00   4.0796892e+00   4.7149876e-02   1.7693352e-03   8.6778649e-03   9.8072240e-03   1.1577185e-04   1.0365327e-06   2.3490391e-04   1.5434154e-08   2.0800894e-02   2.0217449e-09  -2.9155630e+00
   6.9278442e+00   4.2344857e+00   4.7814592e-02   5.1383049e-04   5.2026216e-03   8.3605469e-03   1.9086953e-04   3.1022976e-05   2.3886589e-04   3.6548453e-07   1.4221282e-02   7.7625745e-10  -1.4715355e+00
   7.4889027e+00   4.1723247e+00   4.0621739e-02   4.9623719e-04   1.2490254e-02   2.2752501e-03   3.1360424e-04   2.6845791e-05   2.4026813e-04   1.7175846e-08   1.2115215e-02   3.7922310e-10  -2.8314740e+00
   7.2926821e+00   4.1509516e+00   4.4911257e-02   1.6748311e-03   9.6068119e-03   4.6298200e-03   1.5060520e-04   1.8253341e-05   1.7860143e-04   6.8741775e-08   1.6383262e-02   1.2827082e-09  -2.2780246e+00
   7.1005224e+00   4.2312941e+00   4.2716876e-02   7.2014743e-04   1.0177803e-02   1.2703410e-02   2.0261070e-04   3.1235526e-05   1.3911089e-04   2.0870914e-07   2.3617205e-02   7.0137522e-10  -1.9504607e+00
   6.7663392e+00   4.2792863e+00   4.4329936e-02   6.9367890e-04   7.1043542e-03   9.7132898e-03   1.9581287e-04   7.9128465e-05   1.3964345e-04   2.0119129e-07   1.6114827e-02   7.0436688e-10  -1.1608119e+00
   7.6381016e+00   4.0324101e+00   4.9518589e-02   1.1514180e-03   8.4297410e-03   9.8936888e-04   1.3472576e-04   1.2903772e-06   1.8270932e-04   6.9871723e-08   1.4311407e-02   3.8216787e-09  -2.9682413e+00
   7.2178088e+00   4.1129288e+00   3.8346305e-02   1.0751315e-03   5.0356480e-03   1.0971545e-03   3.6114702e-04   1.2736221e-05   1.7266705e-04   7.6963479e-07   4.0374783e-03   9.2672160e-10  -1.9570820e+00
   7.7920934e+00   3.9961108e+00   3.9457129e-02   6.4532895e-04   1.0545206e-02   3.1713960e-03   2.0933874e-04   1.2310238e-06   1.8131652e-04   5.4283847e-08   1.3148357e-02   4.3493171e-09  -3.5073318e+00
   6.6103457e+00   4.3297553e+00   4.9133645e-02   6.2475200e-04   9.9117570e-03   8.0672973e-03   2.1959078e-04   2.3060155e-04   1.6335772e-04   4.9937652e-07   1.8115376e-02   6.4909465e-10  -9.6832709e-01
   7.2019587e+00   4.2069513e+00   5.2648947e-02   5.5057255e-04   7.2582653e-03   2.8053393e-03   2.6512502e-04   3.7984668e-05   1.6990709e-04   2.2769177e-07   1.3146558e-02   5.3627771e-10  -2.0311956e+00
   7.1978579e+00   4.2092308e+00   4.6441570e-02   6.6990030e-04   5.8635136e-03   6.9943185e-03   1.7919083e-04   3.9468843e-05   1.2505263e-04   1.7362907e-07   1.4718776e-02   5.7708619e-10  -2.1445266e+00
   6.8596160e+00   4.3062019e+00   3.4739062e-02   6.6103306e-04   1.2326568e-02   5.5816825e-03   2.6607818e-04   2.5378207e-04   1.8291732e-04   2.0308035e-07   1.6362117e-02   4.5403861e-10  -1.5461101e+00
   7.6146603e+00   4.0160041e+00   3.3443966e-02   6.8051440e-04   9.0004303e-03   2.3297734e-03   2.0853156e-04   2.3349590e-06   1.4047582e-04   6.1636861e-08   9.5716755e-03   3.7186434e-09  -3.0639511e+00
   7.6853734e+00   4.0234446e+00   4.4876435e-02   1.1162220e-03   7.3349354e-03   1.6888025e-03   1.7232422e-04   3.8863544e-06   1.4351368e-04   2.7354200e-08   1.0182588e-02   2.9189981e-09  -3.1445652e+00
   7.7023120e+00   4.0186455e+00   4.4694563e-02   1.5182173e-03   3.9513310e-03   5.3778124e-03   2.5823057e-04   1.7569800e-06   1.5122516e-04   6.7443110e-08   1.4398010e-02   4.3167107e-09  -2.9711871e+00
   6.8732213e+00   4.2429351e+00   4.5904276e-02   1.6216969e-03   8.7782035e-03   9.3274113e-03   2.3566241e-04   4.9037478e-05   2.4717237e-04   8.2850906e-08   1.7248012e-02   9.3594271e-10  -1.3963944e+00
   6.8440250e+00   4.2012569e+00   4.2736083e-02   7.8668416e-04   6.5581821e-03   5.4636871e-03   2.5592300e-04   2.7480005e-05   1.3910465e-04   3.3343009e-07   8.9057789e-03   1.2120676e-09  -1.2223055e+00
   6.6192402e+00   4.3851548e+00   4.4806540e-02   7.1901317e-04   1.7437013e-02   1.5068276e-02   2.1318981e-04   5.6799915e-04   1.3260853e-04   6.9401358e-08   3.0541472e-02   4.6230789e-10  -1.1960332e+00
   7.5319310e+00   4.1681648e+00   4.8406822e-02   1.3403713e-03   3.2151879e-03   7.5553263e-03   2.8016614e-04   2.7131329e-05   2.1379909e-04   9.1113319e-09   1.1904650e-02   3.7618229e-10  -2.4904924e+00
   7.4392873e+00   4.0915528e+00   4.3682565e-02   9.0907049e-04   9.3102535e-03   3.4395041e-03   2.1946551e-04   4.1242573e-06   1.7078945e-04   5.4832692e-08   1.4975651e-02   2.2438707e-09  -2.6249454e+00
   7.3629334e+00   4.0588986e+00   3.7541737e-02   9.7834707e-04   4.3083688e-03   5.5531095e-03   3.2813701e-04   5.3459713e-06   2.2290264e-04   1.4896975e-08   9.0869562e-03   3.3380581e-09  -2.2548765e+00
   7.5785330e+00   4.0950580e+00   4.4310869e-02   6.9954341e-04   6.0189035e-03   7.9529733e-04   2.9695432e-04   1.2445398e-05   1.3855838e-04   6.3388990e-08   9.4754553e-03   1.0528246e-09  -2.6666850e+00
   7.2903905e+00   4.1417767e+00   5.4981949e-02   6.3445015e-04   1.0509175e-02   3.0753628e-03   1.5470009e-04   1.1420652e-05   1.2686887e-04   1.2018733e-07   1.7489526e-02   1.5602286e-09  -2.3019300e+00
   6.7488315e+00   4.3253797e+00   5.0334660e-02   1.8061320e-03   6.2527244e-03   2.2950237e-02   1.7943514e-04   5.1288277e-05   2.6024358e-04   4.9461625e-08   2.8674825e-02   4.5549171e-10  -1.0525757e+00
   7.6762846e+00   4.0719562e+00   4.3873809e-02   4.2187131e-04   1.0978460e-02   1.4687506e-03   2.9583696e-04   1.1809048e-06   2.0650043e-04   7.3070733e-08   1.3364118e-02   1.4847180e-09  -3.1470677e+00
   6.8626505e+00   4.3223184e+00   5.8796517e-02   7.9017638e-04   6.4839925e-03   1.1171610e-02   1.6572307e-04   9.4545688e-05   1.4739478e-04   6.9933363e-08   2.4679195e-02   3.4782210e-10  -1.4150594e+00
   7.1043964e+00   4.2420583e+00   4.6647630e-02   2.3387671e-03   7.0581659e-03   2.2073781e-03   1.7050359e-04   6.3874094e-05   2.3995132e-04   1.3824805e-07   1.0978372e-02   3.5550024e-10  -1.9658036e+00
   6.3527861e+00   4.5394356e+00   6.0066819e-02   1.3790665e-03   1.5324546e-02   2.2978997e-02   1.1063412e-04   2.7544804e-03   1.5273880e-04   1.4940814e-07   4.6024475e-02   2.0151063e-10  -6.1816529e-01
   7.5766716e+00   4.1641637e+00   4.4889085e-02   1.6700450e-03   1.5029457e-02   4.5957173e-03   1.8108582e-04   5.6461000e-06   2.0627929e-04   1.1447109e-08   2.2219752e-02   5.4338146e-10  -3.0058475e+00
   7.7575681e+00   3.9883566e+00   5.2401336e-02   1.1306956e-03   1.1334275e-02   3.5583213e-03   2.4685440e-04   7.9937641e-07   1.5460659e-04   3.9088149e-08   1.9718643e-02   7.8487196e-09  -3.3135556e+00
   6.8850222e+00   4.2703626e+00   3.8840600e-02   6.2584136e-04   7.7399811e-03   7.4953147e-03   3.2865283e-04   1.7011041e-04   1.4631527e-04   4.6200853e-08   1.1071848e-02   4.8113922e-10  -1.4075216e+00
   7.9808655e+00   3.9234752e+00   3.7686827e-02   9.5928102e-04   2.2765776e-03   5.1984425e-03   2.3478334e-04   5.5264756e-07   1.8070297e-04   3.2567930e-08   7.6681161e-03   6.9167454e-09  -3.1543482e+00
   6.8487887e+00   4.2865082e+00   5.1736192e-02   3.2997159e-03   1.5419561e-02   7.3257855e-03   2.0017804e-04   1.9688415e-04   2.1452091e-04   3.7917704e-08   2.4796133e-02   7.9943031e-10  -1.4969204e+00
   7.2177921e+00   4.1835435e+00   3.8524465e-02   6.3247040e-04   3.1446235e-03   6.7673426e-03   3.0775495e-04   1.1076772e-04   1.2423536e-04   4.9729492e-08   6.6515128e-03   5.1685253e-10  -1.8864305e+00
   7.1390935e+00   4.2243442e+00   3.7931311e-02   5.0752269e-04   4.8236346e-03   6.3826648e-03   2.3151645e-04   4.1468270e-05   1.9098761e-04   1.3903458e-07   9.7517627e-03   3.6637285e-10  -1.8950718e+00
   7.1036729e+00   4.3113064e+00   4.5206277e-02   7.0858021e-04   1.6817008e-02   6.1962293e-03   2.1212544e-04   1.0366960e-04   1.6970126e-04   2.1902586e-08   2.2788345e-02   1.8611090e-10  -2.2791067e+00
   7.0475054e+00   4.2572858e+00   4.8280575e-02   7.3034510e-04   3.1272885e-03   6.9064124e-03   4.3090868e-04   9.0488616e-05   2.4309480e-04   4.8970323e-08   8.1494257e-03   2.3973010e-10  -1.4750817e+00
   6.5801875e+00   4.3472066e+00   4.7600674e-02   6.4648813e-04   5.2012671e-03   9.6735537e-03   2.3950007e-04   2.4282229e-04   2.1969921e-04   1.2412269e-07   1.2771725e-02   3.8846951e-10  -7.3614072e-01
   7.5645791e+00   4.0991065e+00   4.3988898e-02   1.5531507e-03   8.4535406e-03   5.8168117e-03   2.7937393e-04   2.0392828e-06   1.5086878e-04   3.8397392e-08   1.4765749e-02   1.3116514e-09  -2.8210532e+00
   7.5694457e+00   4.0752686e+00   4.0520500e-02   1.6910121e-03   9.2311639e-03   1.1410833e-03   2.6763103e-04   2.3954274e-06   1.4594659e-04   7.9094077e-08   8.1094544e-03   1.1720479e-09  -2.8652709e+00
   7.5016870e+00   4.1017445e+00   3.4579526e-02   7.1851907e-04   8.6373639e-03   1.6348323e-03   4.0781135e-04   8.4328997e-06   1.8869862e-04   1.2276385e-07   8.0312965e-03   9.0802405e-10  -2.7734345e+00
   7.6794372e+00   4.0138761e+00   4.9257146e-02   1.8630129e-03   6.0680703e-03   7.1206672e-03   1.4133951e-04   1.0103563e-06   2.4660885e-04   2.1538826e-08   1.9547513e-02   6.2564410e-09  -3.0456734e+00
   6.5604062e+00   4.4238732e+00   5.4476724e-02   1.6028217e-03   1.9159736e-02   2.0125570e-02   1.1284453e-04   1.5936585e-03   1.7563154e-04   1.1752439e-07   4.1325764e-02   6.0062117e-10  -1.0705493e+00
   7.1363743e+00   4.2277501e+00   4.6393472e-02   4.6588827e-04   2.0554561e-02   4.0556555e-03   2.1065633e-04   6.7656827e-06   1.2927994e-04   2.7792783e-07   2.4541970e-02   6.1498852e-10  -2.3625850e+00
   7.5088395e+00   4.1522415e+00   3.8675122e-02   1.2234129e-03   1.3293138e-02   3.4922042e-03   2.2301215e-04   9.3091573e-06   1.4434166e-04   4.2342098e-08   1.2798082e-02   4.9292152e-10  -2.9389088e+00
   7.4274543e+00   4.1628816e+00   4.3998234e-02   1.2240260e-03   1.1719952e-02   1.0455237e-02   1.3681885e-04   2.3696225e-06   1.8036616e-04   1.7772616e-07   2.6823183e-02   9.8571280e-10  -2.4887169e+00
   7.0592753e+00   4.2296207e+00   4.5220076e-02   8.4126824e-04   9.5096262e-03   4.4076745e-03   1.8571963e-04   8.6008170e-06   1.8227725e-04   6.8613743e-07   1.3765327e-02   4.9857290e-10  -2.0732568e+00
   7.5573165e+00   4.1094293e+00   4.8426196e-02   1.3563793e-03   6.2594903e-03   1.8146379e-03   2.3419369e-04   9.4134663e-06   1.9205317e-04   2.1625447e-08   9.1364344e-03   7.7887343e-10  -2.8370555e+00
   6.8730846e+00   4.2338981e+00   5.0342453e-02   1.1826273e-03   4.7431314e-03   5.5381953e-03   1.7201965e-04   6.0428005e-05   1.8878732e-04   1.5882881e-07   1.1954944e-02   8.8033741e-10  -1.2044461e+00
   7.3223730e+00   4.1757010e+00   5.7229118e-02   7.5205865e-04   5.9026368e-03   1.4550749e-03   2.4148618e-04   1.3697379e-05   1.2761057e-04   9.2931570e-07   1.5022743e-02   7.3188730e-10  -2.2220011e+00
   6.7281793e+00   4.3176600e+00   3.9493424e-02   1.2080817e-03   1.1215857e-02   5.3117072e-03   2.2078110e-04   3.8853195e-04   1.9894312e-04   1.9271841e-07   1.1655548e-02   4.8602289e-10  -1.4445051e+00
   6.8103792e+00   4.3065894e+00   4.2023363e-02   7.8133684e-04   1.1583073e-02   8.4394145e-03   2.2626017e-04   3.7403023e-05   1.3304990e-04   5.3567152e-07   2.1637333e-02   4.3734179e-10  -1.5508423e+00
   7.0251916e+00   4.2485858e+00   5.8648851e-02   8.1594250e-04   9.8302493e-03   2.7388835e-03   2.4356297e-04   1.0211982e-04   1.3093341e-04   2.8698877e-07   1.9602902e-02   7.0371559e-10  -1.7500473e+00
   6.9680382e+00   4.3149069e+00   3.6553179e-02   9.6868675e-04   7.2502522e-03   1.8006607e-02   2.2640957e-04   4.0059378e-05   1.3452919e-04   4.8002856e-08   2.4933587e-02   2.4494887e-10  -1.6559984e+00
   7.3051832e+00   4.0836606e+00   4.7634088e-02   7.9442617e-04   5.0078162e-03   4.4385748e-03   2.1299187e-04   1.0950709e-05   2.7020571e-04   1.6475038e-07   8.8293421e-03   2.4091318e-09  -2.1799224e+00
   7.4731244e+00   4.1088986e+00   4.6221765e-02   8.1944424e-04   1.9918864e-02   4.0753151e-03   1.9769586e-04   4.9691978e-06   1.7832208e-04   1.9177439e-07   2.7273779e-02   2.3117052e-09  -3.0280026e+00
   7.0984432e+00   4.2276822e+00   5.0768134e-02   8.1814251e-04   7.8230937e-03   5.2261873e-03   1.1692286e-04   1.4837775e-05   2.1780086e-04   3.7932149e-07   2.0683063e-02   7.1220897e-10  -2.0150775e+00
   6.7453284e+00   4.2527944e+00   4.6712360e-02   9.6101540e-04   6.3701213e-03   4.7982197e-03   1.8637584e-04   6.1719009e-05   1.6629542e-04   4.3240946e-07   1.0224781e-02   8.1945328e-10  -1.0160952e+00
   7.3043734e+00   4.1616268e+00   4.4508249e-02   2.1716700e-03   8.1277088e-03   4.3813621e-03   2.8448988e-04   6.9620372e-05   1.7735442e-04   4.8054846e-08   1.2324924e-02   9.4781873e-10  -2.4063513e+00
   6.9140211e+00   4.2657852e+00   4.4722660e-02   1.0793995e-03   1.0816493e-02   4.3395806e-03   2.4432960e-04   1.5136903e-04   2.4037466e-04   2.7424450e-08   1.2802391e-02   5.2470156e-10  -1.5381603e+00
   7.2404592e+00   4.1062951e+00   3.0108266e-02   1.2389951e-03   7.4890513e-03   4.6632601e-03   2.3745320e-04   9.7362964e-06   2.4569337e-04   2.6280397e-07   9.6170929e-03   2.1018460e-09  -2.3712099e+00
   7.0419515e+00   4.2850584e+00   4.4773519e-02   8.7315989e-04   8.5535905e-03   9.0220026e-04   2.5315609e-04   1.7179440e-04   1.2410831e-04   1.4242749e-07   1.3368936e-02   3.0499838e-10  -1.7270107e+00
   6.3029049e+00   4.5244276e+00   6.3951780e-02   8.3417147e-04   1.9993568e-02   2.2380539e-02   1.3212374e-04   3.0830475e-03   1.2201066e-04   5.5969628e-07   5.1678450e-02   3.6073597e-10  -7.0300833e-01
   7.3247824e+00   4.1513202e+00   3.6067768e-02   8.1472506e-04   1.3538193e-02   2.4505855e-03   1.9170699e-04   6.2422875e-06   2.3196980e-04   5.4085684e-08   1.0114920e-02   6.6203771e-10  -2.4794492e+00
   6.9053714e+00   4.2122738e+00   3.9694839e-02   4.1486672e-04   7.6606950e-03   2.2493026e-03   2.2224421e-04   3.7928502e-05   1.2262368e-04   4.0483690e-07   7.2056833e-03   7.1450428e-10  -1.7014410e+00
   7.8417089e+00   4.0396947e+00   4.6107849e-02   2.0955088e-03   1.0727873e-02   1.3946662e-03   2.3185144e-04   4.8798205e-06   1.9066840e-04   1.9860611e-08   1.3049280e-02   1.7378320e-09  -3.4176260e+00
   7.4797790e+00   4.1318467e+00   4.2534253e-02   1.4178440e-03   1.3417571e-02   5.1764968e-03   2.2492450e-04   2.7935862e-06   2.5436117e-04   1.9785035e-07   2.0046993e-02   1.1637752e-09  -2.9159761e+00
   8.0882744e+00   3.8973602e+00   4.3238955e-02   5.3409505e-04   7.3382984e-03   1.1356480e-03   3.4771855e-04   3.5597637e-07   2.3360904e-04   6.0376925e-08   9.3162040e-03   9.8195848e-09  -3.8749618e+00
   7.5940244e+00   4.0533776e+00   4.0551757e-02   1.2087448e-03   9.7180549e-03   7.6516291e-04   3.5319785e-04   2.8544322e-06   1.5750641e-04   2.3803835e-07   1.0480862e-02   2.1379906e-09  -2.8802789e+00
   7.2788351e+00   4.1711226e+00   4.7246412e-02   8.5873339e-04   2.0956991e-02   3.4283010e-03   1.4647064e-04   1.6253145e-05   2.4600461e-04   1.5068996e-07   2.7441730e-02   1.3276048e-09  -2.5284001e+00
   6.9685128e+00   4.2608090e+00   3.8789230e-02   5.6687011e-04   8.3990880e-03   3.2882272e-03   2.0538184e-04   7.3340870e-05   1.5472493e-04   6.0728736e-08   1.2128052e-02   4.3285239e-10  -1.8667281e+00
   7.2093904e+00   4.1979353e+00   3.6061644e-02   6.3550903e-04   1.4922435e-02   3.9951451e-03   1.8577863e-04   3.1917158e-05   1.4294718e-04   1.1782551e-07   1.6552015e-02   6.9346038e-10  -2.2738218e+00
   7.4495294e+00   4.1105298e+00   3.9320723e-02   7.1505731e-04   1.0416766e-02   4.4791008e-03   2.3078589e-04   3.1750859e-06   2.6744917e-04   1.1521753e-07   1.3883397e-02   1.3778949e-09  -2.8665476e+00
   7.3144257e+00   4.1324395e+00   2.8919626e-02   6.3385147e-04   9.5933182e-03   2.5743942e-03   2.8085707e-04   6.3201373e-06   2.0948222e-04   1.7249543e-07   5.7265328e-03   5.9973187e-10  -2.6594628e+00
   6.3141473e+00   4.5054963e+00   4.8130029e-02   5.2927485e-04   1.3979443e-02   9.7880911e-03   1.3920514e-04   1.3749878e-03   1.9074283e-04   5.5138349e-07   2.5434761e-02   1.9017712e-10  -6.0739728e-01
   7.5139129e+00   4.1393680e+00   4.2502845e-02   1.7354884e-03   8.8013955e-03   1.1996291e-02   2.5033901e-04   1.4568478e-05   1.7722804e-04   1.3001789e-08   1.9710073e-02   9.2971739e-10  -2.8191143e+00
   6.3790770e+00   4.4228797e+00   5.6522967e-02   1.5179698e-03   1.3905990e-02   1.6941320e-02   1.5005276e-04   1.7065979e-03   1.3304184e-04   4.5166375e-07   3.0910232e-02   8.4484278e-10  -5.3596442e-01
   7.1506456e+00   4.1344347e+00   3.7983796e-02   9.5941928e-04   6.8021379e-03   2.9687014e-03   1.8630753e-04   1.6249670e-05   2.1601879e-04   4.2916782e-08   1.0198527e-02   1.8344629e-09  -2.0884034e+00
   7.8680613e+00   4.1103801e+00   4.8876544e-02   9.4960355e-04   8.1745871e-03   1.4242793e-03   2.0856609e-04   6.6728967e-06   1.2627256e-04   5.8776211e-08   1.5458108e-02   5.5747007e-10  -3.3292267e+00
   7.3022665e+00   4.0964171e+00   3.6330199e-02   1.8317480e-03   6.1609245e-03   2.4046507e-03   3.0838452e-04   2.1957252e-05   1.4100508e-04   2.6569924e-07   5.6870759e-03   1.3685470e-09  -2.3922112e+00
   7.0409481e+00   4.2268709e+00   5.0483096e-02   1.1749551e-03   9.0246655e-03   3.2177007e-03   1.3925288e-04   6.9263998e-05   1.2376172e-04   4.0770788e-07   1.9194676e-02   9.5020093e-10  -1.9298618e+00
   6.8961336e+00   4.2538259e+00   4.3834588e-02   9.5163490e-04   5.6799037e-03   1.1247337e-02   1.5297782e-04   1.4712734e-04   1.4546956e-04   1.2717550e-07   1.4386142e-02   7.4870015e-10  -1.3919910e+00
   6.9523543e+00   4.2626005e+00   4.0583226e-02   1.8412904e-03   9.7269507e-03   4.7001799e-03   2.2126149e-04   3.4426602e-05   1.7236053e-04   1.1256026e-07   1.4737092e-02   4.4690963e-10  -1.6711061e+00
   7.4433080e+00   4.1552002e+00   3.7729273e-02   6.9756388e-04   1.3383335e-02   6.4948017e-03   1.3584014e-04   1.3080765e-05   1.3015062e-04   7.3336179e-08   1.7586740e-02   7.6114097e-10  -2.8246578e+00
   7.6415121e+00   4.0490654e+00   3.6265378e-02   9.1920410e-04   6.4862380e-03   5.2530907e-03   2.6380041e-04   1.3508131e-05   2.4904946e-04   1.1514580e-08   8.8962956e-03   1.8285549e-09  -3.1129731e+00
   7.2845977e+00   4.2400675e+00   4.3367012e-02   1.1124328e-03   1.0350026e-02   4.4336287e-03   1.9077246e-04   6.2246143e-05   1.6456665e-04   1.2110302e-08   1.6025463e-02   2.8959287e-10  -2.3552805e+00
   7.4923352e+00   4.1228273e+00   4.0258134e-02   3.8321757e-04   1.1517031e-02   1.7197800e-03   1.8708385e-04   2.8887426e-06   2.5854711e-04   3.0300146e-07   1.1017447e-02   7.8407364e-10  -2.7301272e+00
   6.9160197e+00   4.3483608e+00   5.1970196e-02   5.8412511e-04   9.6686649e-03   4.5220429e-03   1.4197913e-04   2.2831089e-04   1.9153067e-04   2.8420131e-08   1.8776748e-02   1.9057883e-10  -1.5228720e+00
   6.8813138e+00   4.2620544e+00   3.0299478e-02   4.2352589e-04   1.3950613e-02   2.6311674e-03   2.3920750e-04   1.1793259e-04   2.6471441e-04   7.5951902e-08   1.2758011e-02   6.0342022e-10  -1.6538701e+00
   6.8985810e+00   4.2433454e+00   4.3147276e-02   2.4542046e-03   7.6394594e-03   1.0297594e-02   2.9340335e-04   2.1823586e-05   1.9431123e-04   1.1942479e-07   1.3913363e-02   6.4476057e-10  -1.3699610e+00
   7.1410309e+00   4.2267066e+00   3.7082321e-02   5.2701639e-04   3.5503449e-03   8.4543323e-03   3.3362937e-04   1.6770010e-05   2.5958422e-04   1.4301879e-08   1.1588168e-02   3.7728577e-10  -1.7442460e+00
   7.8231549e+00   4.0884548e+00   4.5655604e-02   1.1532539e-03   1.4693417e-02   3.5276687e-03   1.6964680e-04   4.8023111e-06   2.4484196e-04   1.1939277e-08   1.9662328e-02   1.0299883e-09  -3.4706356e+00
   6.3724584e+00   4.5129343e+00   5.5960958e-02   3.4241703e-03   1.2011978e-02   2.3718413e-02   1.8134395e-04   2.8949201e-03   1.8608034e-04   2.1391305e-07   4.2638803e-02   3.0597016e-10  -5.8757031e-01
   7.3598320e+00   4.1923419e+00   4.0534468e-02   4.6970198e-04   2.0156184e-02   5.5797318e-03   1.8635418e-04   7.6893304e-06   2.3172525e-04   1.6718820e-08   2.4283802e-02   6.0479864e-10  -2.9345755e+00
   6.5114924e+00   4.4292214e+00   4.7619785e-02   6.4107048e-04   6.9961134e-03   2.2295650e-02   1.8906136e-04   4.2743839e-04   1.8869935e-04   4.1689790e-07   2.7823354e-02   2.3354499e-10  -7.3222301e-01
   6.8148034e+00   4.2561390e+00   4.8602578e-02   7.3753573e-04   6.2625603e-03   6.2983952e-03   2.4071564e-04   1.7094958e-04   1.3951078e-04   3.6960348e-07   1.0423131e-02   7.3414901e-10  -1.1705716e+00
   6.8995224e+00   4.2329609e+00   4.8424890e-02   1.6843042e-03   7.8159064e-03   1.1561024e-02   2.0253247e-04   6.2228829e-05   1.4092060e-04   1.4393827e-07   2.0044838e-02   1.2109521e-09  -1.4658247e+00
   6.9715462e+00   4.2590605e+00   4.1827999e-02   8.6361395e-04   1.0868765e-02   4.9999604e-03   1.7565434e-04   9.5936792e-05   2.5699728e-04   5.3328476e-08   1.6752163e-02   5.8963500e-10  -1.8689695e+00
   7.3820959e+00   4.1589100e+00   4.9222580e-02   1.5610050e-03   4.8718705e-03   8.0233177e-03   1.3565968e-04   2.8365424e-05   1.9094884e-04   3.3293632e-08   1.8990123e-02   1.0388109e-09  -2.1076399e+00
   7.2177298e+00   4.1335323e+00   3.4817115e-02   8.3275911e-04   1.1165193e-02   2.1128380e-03   1.6806840e-04   1.1879283e-05   1.4678107e-04   9.7871696e-07   1.1930168e-02   1.6341403e-09  -2.2143439e+00
   6.7092594e+00   4.3855593e+00   5.2298761e-02   9.6463228e-04   9.5380088e-03   8.2439877e-03   2.4997540e-04   5.0140520e-04   2.6455698e-04   8.8584582e-08   1.6389776e-02   2.0413392e-10  -1.0678422e+00
   7.5267619e+00   4.1449367e+00   4.3678285e-02   1.0182791e-03   8.6233468e-03   5.9722319e-03   2.6154381e-04   5.0882397e-06   1.8362619e-04   3.1468656e-08   1.3316764e-02   5.6723036e-10  -2.8823080e+00
   7.2405991e+00   4.1851135e+00   4.2172429e-02   5.0457279e-04   4.0003730e-03   1.9463323e-03   2.9506488e-04   1.6524239e-05   1.5876437e-04   1.0697385e-07   8.6585080e-03   5.0198921e-10  -2.0747179e+00
   7.1949752e+00   4.2360823e+00   4.4619604e-02   6.9925669e-04   1.8064762e-02   7.6290601e-03   2.4246683e-04   3.7413984e-05   1.7828475e-04   1.9759376e-07   2.4485700e-02   4.8526849e-10  -2.3483701e+00
   7.8047365e+00   4.0599464e+00   6.2690969e-02   1.4306327e-03   1.4961444e-02   2.9466438e-03   1.9412499e-04   2.5079976e-06   2.3492298e-04   1.7107104e-08   2.9358651e-02   2.6423205e-09  -3.4719877e+00
   7.3308991e+00   4.1415246e+00   4.0484382e-02   1.3198371e-03   7.7269446e-03   6.2212763e-03   2.2791873e-04   2.5427537e-05   1.2791583e-04   3.5871444e-08   1.6862769e-02   1.4819450e-09  -2.3224765e+00
   7.2663980e+00   4.0982183e+00   3.1330220e-02   9.7774182e-04   1.0986565e-02   5.9502837e-03   2.0739715e-04   7.1933539e-06   1.7082837e-04   2.8220188e-08   1.1016032e-02   2.3055563e-09  -2.3425164e+00
   6.9101931e+00   4.2961945e+00   4.6579986e-02   1.6708214e-03   6.3804668e-03   5.2240142e-03   1.8338276e-04   3.7923366e-04   1.3117376e-04   8.4776177e-08   1.4191220e-02   5.0583601e-10  -1.4008381e+00
   6.8090396e+00   4.2076737e+00   4.1352621e-02   1.2694393e-03   5.6401721e-03   4.4696091e-03   3.0164881e-04   5.2618660e-05   2.4873480e-04   2.9988798e-07   8.4089617e-03   1.2649985e-09  -1.0912367e+00
   7.1319773e+00   4.2413773e+00   4.9950016e-02   1.1561490e-03   1.0843156e-02   1.3729742e-03   2.4428527e-04   1.9356177e-05   1.8379673e-04   3.1428722e-07   1.3478217e-02   3.2625377e-10  -1.9762927e+00
   6.7850185e+00   4.3405187e+00   4.0537656e-02   6.8609392e-04   2.3533372e-02   5.4525293e-03   2.4581678e-04   2.6962128e-04   2.2161751e-04   8.1067447e-08   2.5787091e-02   4.1098771e-10  -1.7583962e+00
   7.5176366e+00   4.1341784e+00   4.7634284e-02   9.1441286e-04   7.4874627e-03   5.7177097e-03   2.1336617e-04   4.8306519e-06   2.4991843e-04   1.7768291e-08   1.4031148e-02   7.5953680e-10  -2.8910023e+00
   7.3013635e+00   4.1351222e+00   6.0842734e-02   1.5548746e-03   9.7174635e-03   4.9610489e-03   1.1533347e-04   8.8202260e-06   1.3986039e-04   1.2603753e-07   2.1503561e-02   2.0207157e-09  -2.2258331e+00
   6.5081267e+00   4.4281658e+00   5.5578011e-02   1.2739693e-03   9.6046067e-03   2.2893384e-02   1.7537325e-04   1.4006417e-03   1.2621466e-04   6.7492220e-08   3.2914376e-02   4.7555527e-10  -6.5678415e-01
   7.9243757e+00   3.9818089e+00   4.1739424e-02   1.6557249e-03   1.3863862e-02   1.9142023e-03   1.8208931e-04   1.4524083e-06   1.3071353e-04   8.5352039e-08   1.5164126e-02   4.4677201e-09  -3.6665234e+00
   7.5540782e+00   4.1379720e+00   5.7089603e-02   2.0860617e-03   8.0674757e-03   6.3176104e-03   1.7558839e-04   4.5603519e-06   1.4882969e-04   9.7533922e-08   2.6047664e-02   1.1574677e-09  -2.7655835e+00
   7.4510881e+00   4.0974892e+00   3.8571271e-02   1.3149792e-03   1.1265096e-02   3.2667469e-03   2.5822974e-04   4.6515961e-06   2.4023952e-04   1.3804643e-07   1.1054591e-02   1.3875601e-09  -2.6349398e+00
   7.1296864e+00   4.2067076e+00   4.1888155e-02   1.0461838e-03   9.3674660e-03   8.3438542e-03   2.2869909e-04   1.0414501e-05   1.5476368e-04   3.9360829e-08   1.6981749e-02   7.2175538e-10  -1.9174264e+00
   6.3983298e+00   4.3349127e+00   4.0357400e-02   9.6904575e-04   8.3694701e-03   1.4653526e-02   2.3840376e-04   1.6861818e-04   1.9770299e-04   5.1967992e-07   1.4424618e-02   8.8034760e-10  -6.3858124e-01
   6.4909544e+00   4.3857454e+00   4.8038702e-02   6.1800537e-04   5.4001611e-03   2.2469593e-02   2.2630756e-04   5.8660464e-04   1.3290329e-04   4.0909566e-07   2.4722258e-02   5.4878874e-10  -5.0399412e-01
   7.4308733e+00   4.0980513e+00   4.5043676e-02   5.3374206e-04   1.0550307e-02   5.3308872e-03   1.4929884e-04   9.5342558e-06   1.4897323e-04   3.9096812e-08   1.6001462e-02   2.1104139e-09  -2.7929213e+00
   6.7535606e+00   4.3396594e+00   4.1250290e-02   1.2542063e-03   9.8805903e-03   9.0455286e-03   2.6322753e-04   1.9642704e-04   1.2278489e-04   1.3698788e-07   1.6440224e-02   2.9255999e-10  -1.1698513e+00
   6.7075278e+00   4.3013371e+00   3.9818285e-02   1.4055216e-03   4.1475945e-03   7.0669434e-03   3.4300028e-04   4.6119850e-05   1.7866586e-04   3.9569712e-07   1.0484066e-02   3.9442903e-10  -1.0415436e+00
   7.3363767e+00   4.2113424e+00   5.0671918e-02   8.7128532e-04   8.5705073e-03   4.6257982e-03   1.7892613e-04   2.0513370e-05   1.9234127e-04   1.8474185e-07   1.6542463e-02   3.7921720e-10  -2.3435900e+00
   7.1433978e+00   4.2578454e+00   3.7529481e-02   1.5730495e-03   1.0186413e-02   1.3380829e-02   1.9375881e-04   5.4822902e-05   1.7101937e-04   2.0079963e-08   1.8629981e-02   3.1497577e-10  -1.9521504e+00
   8.0565053e+00   3.9922320e+00   4.5395523e-02   1.4794481e-03   1.5126229e-02   2.4949944e-03   1.7087304e-04   1.0174185e-06   2.4149113e-04   1.6102946e-08   2.3818201e-02   4.1248476e-09  -3.9330467e+00
   7.9915631e+00   3.9838746e+00   4.8937349e-02   7.1473208e-04   8.8043714e-03   6.0523761e-03   1.3679889e-04   2.4631413e-07   1.9717563e-04   4.4618571e-08   1.6200659e-02   3.9132720e-09  -3.7813187e+00
   7.4067431e+00   4.1210793e+00   3.4808996e-02   1.0792017e-03   4.6199714e-03   6.5800173e-03   1.9721035e-04   4.1063863e-06   1.6856467e-04   1.2996085e-07   8.8322687e-03   8.9011353e-10  -2.3319823e+00
   6.9672200e+00   4.2476979e+00   4.1040334e-02   5.6389459e-04   8.0437739e-03   1.0003054e-03   2.5158564e-04   9.0036390e-05   2.6251289e-04   2.6761588e-07   6.1279886e-03   2.9828171e-10  -1.6009051e+00
   7.5831528e+00   4.0923266e+00   4.3126720e-02   3.6875383e-04   5.0726151e-03   5.7637620e-03   1.4098577e-04   1.8169550e-06   2.6418301e-04   8.1423551e-08   1.4677575e-02   1.5234922e-09  -2.8081365e+00
   6.6766168e+00   4.3715934e+00   4.6733065e-02   1.6215602e-03   7.3754685e-03   2.0542777e-02   1.3160020e-04   1.3986194e-04   2.0540994e-04   2.0649231e-07   2.7250001e-02   2.8184963e-10  -1.0809456e+00
   7.7875963e+00   3.9402993e+00   4.4219740e-02   2.9866661e-03   8.2209969e-03   3.2717275e-03   2.2172301e-04   6.4908429e-07   2.0295443e-04   1.6762039e-08   1.1199987e-02   1.0620048e-08  -3.1743387e+00
   6.8757398e+00   4.2438005e+00   4.0784228e-02   5.8026477e-04   5.4400386e-03   4.8337974e-03   3.5737291e-04   4.6480685e-05   1.8176425e-04   3.0765987e-07   7.4686283e-03   4.5913931e-10  -1.4093824e+00
   8.0631441e+00   3.8928879e+00   3.5133646e-02   7.3721372e-04   1.2848680e-02   1.9285144e-03   3.0679822e-04   2.0234186e-07   2.4206114e-04   5.3008484e-08   9.2650657e-03   1.0034645e-08  -4.0845797e+00
   7.8485432e+00   3.9568831e+00   4.4685102e-02   4.8765449e-04   4.0719286e-03   6.0317209e-03   2.6010720e-04   6.3320099e-07   1.4576151e-04   5.1287641e-08   1.2348142e-02   7.7564160e-09  -3.1109546e+00
   7.6640858e+00   4.0272500e+00   3.8665031e-02   1.6018923e-03   9.5532284e-03   2.1237211e-03   2.1533472e-04   1.1728719e-06   2.2525845e-04   8.1976383e-08   1.0032330e-02   2.6810239e-09  -3.1575386e+00
   7.7339832e+00   4.0394698e+00   4.8449762e-02   4.0283835e-04   7.5432690e-03   6.2802693e-03   1.5467723e-04   6.9428362e-07   1.4068507e-04   5.2351029e-08   1.4164810e-02   2.3964026e-09  -3.2714543e+00
   7.7430609e+00   4.0642496e+00   6.1182800e-02   1.9035052e-03   1.3825379e-02   2.8405918e-03   1.9614636e-04   1.4304021e-06   1.3065590e-04   6.3241338e-08   2.5794096e-02   2.5310756e-09  -3.2789907e+00
   6.7959187e+00   4.3424781e+00   4.7970812e-02   6.0798298e-04   5.4588224e-03   1.8747159e-02   1.5302183e-04   1.0892723e-04   2.3140776e-04   3.5517813e-08   2.7170615e-02   3.1931619e-10  -1.2151440e+00
   6.8588914e+00   4.3451929e+00   4.7687379e-02   1.4174267e-03   1.3091826e-02   2.7428055e-03   1.8537565e-04   3.2465652e-04   2.2673188e-04   1.0961891e-07   1.9341154e-02   2.8242522e-10  -1.4758970e+00
   7.5173420e+00   4.1583803e+00   3.2339168e-02   4.6314962e-04   1.3004655e-02   9.0688393e-03   1.3162214e-04   6.0407546e-06   1.5079835e-04   5.2538136e-08   1.9249849e-02   6.1523777e-10  -3.0326070e+00
   7.2138370e+00   4.2324513e+00   4.8880634e-02   1.5429238e-03   4.7282297e-03   4.6397321e-03   2.1918074e-04   5.1912658e-05   1.2582122e-04   7.6692103e-08   1.2333830e-02   3.2158319e-10  -1.8382700e+00
   7.1857730e+00   4.3013841e+00   5.6939946e-02   6.7246127e-04   7.2984934e-03   7.0674118e-03   2.3207066e-04   9.6262570e-05   1.9990925e-04   2.1746567e-08   1.9458590e-02   1.5682963e-10  -1.9234478e+00
   7.1667353e+00   4.2345289e+00   4.1474886e-02   1.2323760e-03   1.0558381e-02   3.2944530e-03   1.2546621e-04   8.8948446e-05   2.6331941e-04   6.8680733e-08   1.7124606e-02   5.3204424e-10  -2.0848816e+00
   7.6150016e+00   4.1200667e+00   5.2936751e-02   9.9354528e-04   6.1399283e-03   5.6184578e-03   2.2152208e-04   1.5962669e-05   1.6399486e-04   1.5816408e-08   1.5665370e-02   9.0206905e-10  -2.9608311e+00
   7.1153047e+00   4.1803886e+00   4.2843063e-02   2.0638099e-03   7.3710117e-03   8.1249976e-03   1.9333678e-04   3.9235795e-05   1.4681856e-04   1.5431884e-08   1.4442976e-02   1.1820808e-09  -2.0083595e+00
   6.8748975e+00   4.2845761e+00   4.7885175e-02   5.3960428e-04   1.2325195e-02   1.0390959e-02   1.2492265e-04   9.0822794e-05   1.2613259e-04   1.7806075e-07   2.8431458e-02   7.4859506e-10  -1.7141756e+00
   7.4836304e+00   4.1329777e+00   4.0394196e-02   1.6178861e-03   9.5955295e-03   9.4982800e-03   1.9886314e-04   1.8565483e-06   2.1804188e-04   2.0822804e-08   1.9380375e-02   1.0904709e-09  -2.8156511e+00
   7.7725592e+00   4.0674112e+00   5.4692382e-02   5.9889014e-04   7.7251249e-03   1.6549195e-03   1.1477539e-04   9.7983447e-07   1.2719481e-04   5.1805841e-08   1.8275944e-02   1.7916289e-09  -3.1949390e+00
   7.7407799e+00   4.0406452e+00   4.2029771e-02   1.5495877e-03   1.0079580e-02   2.3516037e-03   3.1423590e-04   6.1239865e-07   1.3216963e-04   1.3995413e-07   1.3143649e-02   2.2009556e-09  -3.4304360e+00
   7.9157485e+00   4.0288034e+00   5.5933836e-02   9.4110656e-04   8.6740323e-03   1.2967154e-03   1.5005738e-04   1.7746794e-06   2.6640300e-04   1.2693989e-08   1.4570298e-02   1.9767005e-09  -3.5430057e+00
   7.6140407e+00   4.0858899e+00   3.2492933e-02   1.2159253e-03   1.2957122e-02   9.8588763e-03   2.4152987e-04   5.2796340e-06   2.2631827e-04   1.4786757e-08   2.1589384e-02   2.0015629e-09  -3.0629331e+00
   7.8254353e+00   3.9638063e+00   3.5798779e-02   4.6148718e-04   4.0420578e-03   5.9077290e-03   2.0288607e-04   1.4700048e-06   2.3737482e-04   1.7942248e-08   7.7523468e-03   4.6751281e-09  -3.0905047e+00
   8.2904985e+00   3.9533244e+00   3.7031347e-02   1.8390097e-03   1.1441307e-02   1.1133453e-03   1.5449839e-04   3.9979183e-07   1.6740405e-04   3.0533353e-08   1.4241724e-02   3.1169500e-09  -4.3857950e+00
   6.6396867e+00   4.4039343e+00   4.1686892e-02   8.5463671e-04   2.4627605e-02   3.7144798e-03   1.8944961e-04   2.5912663e-04   1.4938952e-04   5.6101734e-07   2.5394756e-02   1.9597098e-10  -1.4330357e+00
   7.4932178e+00   4.1326631e+00   3.6780342e-02   1.4007797e-03   6.5902403e-03   6.0680989e-03   1.6319968e-04   2.8203782e-05   1.9232226e-04   1.9535313e-08   1.2172959e-02   8.3326019e-10  -2.5633428e+00
   6.6634954e+00   4.2908457e+00   3.6248656e-02   9.6982669e-04   7.0456612e-03   3.4612846e-03   3.6285775e-04   2.9371302e-04   1.3039480e-04   2.5330001e-07   6.7596250e-03   5.7258662e-10  -1.2161533e+00
   7.7095589e+00   4.0412755e+00   4.4672903e-02   6.1171984e-04   7.0558987e-03   1.4749462e-03   1.8061987e-04   8.2267152e-06   1.7394873e-04   4.8877285e-08   1.2721443e-02   2.5732163e-09  -3.1720414e+00
   6.7260182e+00   4.3152001e+00   5.3544103e-02   2.0226026e-03   1.2924561e-02   8.4266894e-03   1.7189999e-04   1.1824261e-04   1.4522920e-04   2.1134909e-07   2.3975458e-02   6.1328441e-10  -1.4791927e+00
   6.7780697e+00   4.2508490e+00   4.3934752e-02   2.2335491e-03   6.9013565e-03   8.6563110e-03   2.8983177e-04   4.2266080e-05   1.9742726e-04   3.8239313e-07   1.3952379e-02   9.2621411e-10  -1.0715986e+00
   6.6546713e+00   4.3805880e+00   3.7262117e-02   5.8586718e-04   9.8442351e-03   8.0735636e-03   2.9995168e-04   4.0226149e-04   1.3537608e-04   6.3703087e-07   1.0525178e-02   1.6737524e-10  -1.1185328e+00
   7.0696832e+00   4.0912562e+00   4.6547141e-02   9.3826696e-04   1.2792918e-03   4.3900210e-03   4.4494746e-04   2.0041561e-05   2.0209193e-04   2.8479430e-07   3.7465631e-03   2.0142062e-09  -1.2108110e+00
   7.7268259e+00   4.0068485e+00   5.0457465e-02   5.9693890e-04   1.3187945e-02   3.0218072e-03   2.2055099e-04   1.0112181e-06   1.5387756e-04   4.9576380e-08   2.1528890e-02   6.5367118e-09  -3.2105032e+00
   6.4871720e+00   4.3731928e+00   4.3147062e-02   9.5498546e-04   1.1588669e-02   5.9028853e-03   3.9026426e-04   8.2664387e-04   1.5204901e-04   2.1818772e-07   1.2438973e-02   5.3224896e-10  -8.1238208e-01
   7.8393859e+00   4.0388892e+00   3.9898914e-02   3.9182601e-04   4.1840910e-03   5.9794116e-04   2.3435384e-04   1.6545819e-06   2.4915155e-04   1.4298738e-07   7.0943719e-03   1.1544082e-09  -3.1894119e+00
   6.6810730e+00   4.3478577e+00   4.3402347e-02   6.9261642e-04   6.7605896e-03   1.0756175e-02   2.1197563e-04   1.6535302e-04   2.7001534e-04   7.8440565e-08   1.3997351e-02   2.6743814e-10  -1.1085930e+00
   7.9754245e+00   3.9597381e+00   4.0801996e-02   1.0221005e-03   1.9497714e-03   3.8477381e-03   2.6917832e-04   5.6653212e-07   2.0454766e-04   3.5977412e-08   9.1687328e-03   4.4340313e-09  -3.1457371e+00
   6.4589956e+00   4.4792604e+00   6.3261100e-02   9.9962442e-04   1.2176193e-02   1.6333233e-02   1.3507270e-04   2.1609878e-03   1.2680354e-04   1.4210404e-07   3.3595947e-02   2.9980771e-10  -6.1123833e-01
   7.8411626e+00   4.0895071e+00   4.6843672e-02   1.1900154e-03   2.1389405e-02   2.9334196e-03   2.1483811e-04   5.5161893e-06   1.5821710e-04   2.9082863e-08   2.6059059e-02   1.1866888e-09  -3.6187603e+00
   7.3807657e+00   4.1753316e+00   3.9939959e-02   1.6474573e-03   6.6231069e-03   9.5382692e-04   3.2657812e-04   3.6147440e-05   1.7127041e-04   4.4688352e-07   7.5476680e-03   3.6279508e-10  -2.4531725e+00
   6.6084103e+00   4.3565398e+00   5.2670154e-02   3.2221822e-03   7.6729419e-03   6.5021571e-03   2.8029262e-04   1.4927092e-04   1.8594762e-04   2.6906902e-07   1.4766325e-02   2.9795792e-10  -7.7363951e-01
   6.8421335e+00   4.3314484e+00   4.7627893e-02   6.9499129e-04   5.4968769e-03   8.7000747e-03   1.4330471e-04   3.6469897e-04   2.2731587e-04   2.9956464e-08   1.5368642e-02   3.1987774e-10  -1.2086597e+00
   7.8115335e+00   4.0329883e+00   4.8607460e-02   1.1550300e-03   1.0294519e-02   1.2033531e-03   1.1902422e-04   5.1491403e-07   1.6317639e-04   6.7878506e-08   1.7954988e-02   2.9269995e-09  -3.3703068e+00
   7.5088496e+00   4.0556705e+00   4.7191539e-02   5.0903629e-04   7.7593232e-03   3.9772968e-03   2.6608723e-04   2.2952075e-06   1.2543963e-04   1.1852155e-07   1.2421954e-02   2.9553583e-09  -2.7654606e+00
   7.5995310e+00   4.1213626e+00   3.0369296e-02   8.2872370e-04   9.5894012e-03   8.6688149e-03   2.9769876e-04   1.2302880e-05   2.1204196e-04   1.5870232e-08   1.4785067e-02   8.1324286e-10  -3.0235056e+00
   7.7440362e+00   4.0799452e+00   4.7916764e-02   1.4008395e-03   5.1262165e-03   2.4323798e-03   1.7252812e-04   3.5086405e-06   2.0435002e-04   2.5981874e-08   1.1494973e-02   1.0240489e-09  -3.0160859e+00
   7.0975260e+00   4.2181122e+00   3.9177647e-02   2.0305336e-03   6.9740298e-03   6.8419261e-03   1.6773144e-04   1.2767064e-04   2.0124499e-04   8.6798677e-08   1.3847928e-02   7.9035826e-10  -1.8786533e+00
   7.2378071e+00   4.1916559e+00   3.1852668e-02   3.9038095e-04   1.2522985e-02   3.6700693e-03   1.9793772e-04   1.7478163e-05   2.4799705e-04   4.4314404e-08   1.3792985e-02   5.9860041e-10  -2.2628088e+00
   7.5170946e+00   4.1400965e+00   4.3460435e-02   5.6488173e-04   9.9946676e-03   1.5066218e-03   1.6201263e-04   1.2950758e-05   2.1219215e-04   1.9084569e-07   1.4826978e-02   7.8063614e-10  -2.7356268e+00
   7.0441279e+00   4.2378563e+00   3.9132743e-02   1.2956134e-03   6.9596578e-03   9.6556894e-03   3.3231115e-04   2.1086529e-05   2.3417337e-04   6.4824679e-08   1.0972876e-02   3.5886748e-10  -1.6350283e+00
   6.7540913e+00   4.3333184e+00   4.3378471e-02   5.2202164e-04   1.1340475e-02   7.5110832e-03   2.9629079e-04   2.3827180e-04   1.4836882e-04   1.2310172e-07   1.7099569e-02   3.6900244e-10  -1.3250533e+00
   7.5083498e+00   4.1340011e+00   5.5256767e-02   2.0222921e-03   5.7664273e-03   7.5645057e-03   2.3237770e-04   2.7173084e-06   1.4176335e-04   8.7147045e-08   2.1169748e-02   1.1557098e-09  -2.7017788e+00
   6.6601813e+00   4.3824390e+00   6.4656023e-02   1.7637738e-03   1.4319116e-02   2.8481119e-03   2.3483578e-04   5.6416363e-04   2.2914525e-04   2.2474676e-07   2.3783978e-02   3.7500379e-10  -1.1189699e+00
   7.4916137e+00   4.2210994e+00   3.9644514e-02   2.5105789e-03   2.4402840e-02   1.1464526e-02   1.6991809e-04   1.5398790e-05   1.9295946e-04   8.5227045e-09   3.5748012e-02   3.4157452e-10  -2.9102284e+00
   7.0905596e+00   4.2724618e+00   4.1365396e-02   6.9010904e-04   1.7694161e-02   2.6661548e-03   1.2590923e-04   3.0274546e-05   1.3047662e-04   1.0914490e-07   2.1604831e-02   3.1838094e-10  -2.2067768e+00
   7.1859772e+00   4.0839076e+00   3.9220589e-02   5.5925580e-04   4.7319772e-03   3.0794582e-03   3.6761416e-04   1.2372479e-05   2.2118401e-04   2.9927007e-07   4.5446373e-03   1.8821582e-09  -2.0565607e+00
   7.0964128e+00   4.2188518e+00   4.3437035e-02   8.8085338e-04   8.5558971e-03   6.3057718e-03   1.3341394e-04   9.5922010e-05   2.2358409e-04   3.0367098e-08   1.6662714e-02   8.4937635e-10  -1.9771410e+00
   7.4974182e+00   4.0962716e+00   4.0508595e-02   1.4297354e-03   3.3182589e-03   8.1821101e-03   2.1698836e-04   5.7461246e-06   1.2309263e-04   1.1904613e-07   9.1088810e-03   1.1040327e-09  -2.3602077e+00
   7.9509401e+00   3.9599510e+00   4.2530857e-02   1.8014412e-03   1.2118539e-02   9.8616756e-03   2.1500880e-04   3.5641222e-07   2.4569832e-04   1.6695454e-08   2.3736652e-02   9.1594272e-09  -3.6350092e+00
   7.1100553e+00   4.1659561e+00   3.8472630e-02   6.1871283e-04   1.0103246e-02   2.0294170e-03   2.5536744e-04   1.6796774e-05   1.3995719e-04   1.3899901e-07   9.1383049e-03   9.7879575e-10  -2.1341378e+00
   6.5420478e+00   4.4364710e+00   4.4781093e-02   4.9619043e-04   2.2354076e-02   4.1471572e-03   1.6341001e-04   3.4469475e-04   1.3941384e-04   1.1045823e-06   2.7256487e-02   1.7773912e-10  -1.1037225e+00
   6.8313015e+00   4.2821212e+00   3.7838767e-02   6.8329386e-04   6.1750087e-03   1.1893728e-02   1.5640211e-04   1.7105060e-04   1.4493684e-04   2.6021949e-08   1.3499379e-02   5.2831854e-10  -1.1955382e+00
   7.6367758e+00   4.0266919e+00   3.0536404e-02   1.0069265e-03   6.1777677e-03   2.0131127e-03   2.2783359e-04   8.7573920e-07   2.5078159e-04   4.1925320e-08   6.4193772e-03   2.0758158e-09  -2.9542099e+00
   7.4522455e+00   4.1750384e+00   4.9552066e-02   1.0387159e-03   8.7289952e-03   4.8222558e-03   1.9903669e-04   3.1126602e-05   2.6029201e-04   1.3645653e-08   2.0223198e-02   6.8309456e-10  -2.5760226e+00
   7.0187666e+00   4.2589553e+00   3.8242084e-02   1.0474783e-03   2.4987091e-02   2.9296178e-03   1.5259607e-04   1.1059084e-04   2.2005696e-04   2.2303204e-07   2.7719267e-02   7.3810256e-10  -2.1061779e+00
   6.9469931e+00   4.1895667e+00   3.3593432e-02   1.8151971e-03   1.4851393e-02   5.0781516e-03   1.9890526e-04   2.3642385e-05   1.9068777e-04   2.3151448e-07   1.3653014e-02   1.4445325e-09  -2.0060510e+00
   7.1240118e+00   4.2947348e+00   4.6906131e-02   1.2541745e-03   2.1102062e-02   3.8694940e-03   2.2235962e-04   1.2500103e-04   1.2461862e-04   3.9485727e-08   2.5908885e-02   2.7217446e-10  -2.1579198e+00
   7.1104392e+00   4.2702939e+00   4.5783979e-02   8.7423589e-04   4.7155346e-03   4.8388949e-03   1.8598514e-04   9.2867444e-05   1.3833646e-04   3.1179526e-07   9.5201314e-03   1.9646666e-10  -1.9137171e+00
   7.7412252e+00   4.0213326e+00   4.0545639e-02   1.2990996e-03   5.6280663e-03   8.7282418e-03   1.7454244e-04   9.3921682e-07   2.4835061e-04   1.9173890e-08   1.3768354e-02   3.2532910e-09  -3.1734441e+00
   7.4421859e+00   4.1780208e+00   4.4125404e-02   5.7362776e-04   1.4653282e-02   4.2934476e-03   2.0937726e-04   3.1637366e-05   1.3423010e-04   4.2733908e-08   2.1129723e-02   6.5268033e-10  -2.9021029e+00
   7.1821375e+00   4.2292376e+00   5.0005871e-02   1.6891370e-03   6.8590273e-03   7.7034064e-03   1.7752430e-04   9.1374520e-05   1.5629634e-04   2.0769446e-08   1.7530067e-02   5.4492808e-10  -1.9412763e+00
   6.8616212e+00   4.3670565e+00   5.3396612e-02   1.4627158e-03   9.8460336e-03   9.5386002e-03   2.1704525e-04   2.7296483e-04   1.7010377e-04   2.2994434e-07   2.2511333e-02   1.9130771e-10  -1.6237752e+00
   7.6326420e+00   4.0907010e+00   4.8813360e-02   6.1087883e-04   1.3390281e-02   2.2383966e-03   2.7062735e-04   3.6855461e-06   1.7522575e-04   1.2618248e-07   1.6783783e-02   1.4057219e-09  -3.1948754e+00
   6.8702247e+00   4.2957670e+00   3.9287175e-02   4.7167166e-04   9.3013768e-03   6.6134352e-03   2.4788903e-04   1.0669243e-04   1.5352243e-04   4.9726754e-07   1.3813850e-02   3.4564840e-10  -1.4552031e+00
   6.8453205e+00   4.2805384e+00   4.0590492e-02   2.0664282e-03   9.5375480e-03   2.0213843e-03   3.0579143e-04   2.0305592e-04   2.2520372e-04   8.7669198e-08   1.0630301e-02   4.9159445e-10  -1.3936114e+00
   6.6670995e+00   4.4475279e+00   4.7243913e-02   8.8024105e-04   9.1787605e-03   2.4822197e-02   1.8971984e-04   7.8941622e-04   2.4036651e-04   1.4015009e-07   3.7665877e-02   1.7761699e-10  -1.0953519e+00
   7.2829694e+00   4.2053783e+00   5.0446736e-02   9.8178118e-04   1.7389126e-02   1.9427730e-03   2.0400217e-04   9.2149431e-06   1.2387447e-04   2.4076605e-07   2.1849410e-02   5.6729335e-10  -2.4382415e+00
   7.3849434e+00   4.1192742e+00   4.3889101e-02   6.6841033e-04   8.1338045e-03   7.8998639e-03   2.5734278e-04   5.8356805e-06   2.2344412e-04   4.1500023e-08   1.5504656e-02   1.5498881e-09  -2.3836793e+00
   6.8040675e+00   4.2625058e+00   4.9004899e-02   4.8936712e-04   2.6385611e-03   6.0363595e-03   3.6483707e-04   2.2096935e-04   2.6059984e-04   1.7708539e-07   8.4800185e-03   6.2280985e-10  -9.6744410e-01
   7.0211016e+00   4.2077067e+00   4.5199687e-02   1.7629851e-03   9.5238775e-03   2.9110904e-03   1.6718684e-04   4.7945014e-05   1.9653371e-04   5.4456635e-08   1.2267449e-02   8.7505652e-10  -2.0194236e+00
   7.3181499e+00   4.1070502e+00   4.1057475e-02   5.6770102e-04   1.4464552e-02   2.9329489e-03   1.4693793e-04   7.5168552e-06   1.3387728e-04   7.3081098e-07   1.7029791e-02   2.5511630e-09  -2.4415781e+00
   7.6767970e+00   3.9877363e+00   2.9867876e-02   3.1631619e-04   2.5291524e-03   8.5737461e-03   2.4342774e-04   2.4171586e-06   1.9127891e-04   2.4430112e-08   7.3013779e-03   4.1781854e-09  -2.7258492e+00
   7.1383950e+00   4.1801727e+00   4.8113298e-02   2.8453986e-03   1.1658927e-02   4.0664257e-03   2.3364691e-04   1.0314133e-05   1.8065994e-04   1.1771536e-07   1.8536973e-02   1.2584249e-09  -2.0917392e+00
   7.1420068e+00   4.2128617e+00   3.9949760e-02   2.0155565e-03   1.4796083e-02   2.3311575e-03   2.0622573e-04   4.1348717e-05   2.3992631e-04   2.3186854e-07   1.6618351e-02   6.7672326e-10  -2.1677992e+00
   6.1319046e+00   4.5993340e+00   7.2473941e-02   5.1569333e-03   2.6853031e-02   3.0991701e-02   1.3071783e-04   8.3634799e-03   1.2445312e-04   7.2127039e-07   7.0449500e-02   3.2688481e-10  -9.9543968e-02
   7.4568992e+00   3.9958697e+00   3.5343186e-02   1.1216519e-03   2.3569321e-03   5.6155761e-03   4.4511464e-04   3.5590649e-06   2.4440338e-04   1.0502631e-08   3.5532718e-03   3.2904032e-09  -2.2329460e+00
   7.7722647e+00   4.1041021e+00   4.0738836e-02   1.4425864e-03   1.3546579e-02   4.0811205e-03   2.0012037e-04   2.3243916e-06   2.1235647e-04   1.4158104e-08   2.1494991e-02   9.8003568e-10  -3.3426981e+00
   7.3887255e+00   4.1385958e+00   4.4336809e-02   1.6725916e-03   3.0833272e-03   6.0631869e-03   4.6535492e-04   1.2058149e-05   1.3599927e-04   6.8636036e-08   7.4639967e-03   5.9232172e-10  -2.3087698e+00
   6.9378667e+00   4.2517291e+00   3.9848932e-02   7.8888537e-04   1.0942595e-02   3.5115055e-03   1.9044583e-04   3.5255181e-05   2.1538252e-04   2.5597908e-07   1.1334272e-02   4.4012268e-10  -1.7547334e+00
   7.2521310e+00   4.2006556e+00   4.5440275e-02   1.2469894e-03   1.0914953e-02   1.3507037e-02   2.4059449e-04   2.1556165e-05   1.8669690e-04   3.3572174e-08   2.3736760e-02   7.4022581e-10  -2.4033389e+00
   7.1169966e+00   4.1956796e+00   3.7559123e-02   2.0530407e-03   8.5419544e-03   8.2438344e-03   2.3525102e-04   2.6836175e-05   2.0036115e-04   3.7278264e-08   1.1850552e-02   6.8741818e-10  -1.9667521e+00
   7.3198446e+00   4.1938583e+00   3.7232099e-02   1.8817490e-03   2.4883672e-02   2.5054784e-03   1.5414369e-04   6.3558986e-06   1.2978503e-04   3.9501969e-07   2.5863831e-02   6.8589396e-10  -2.6234315e+00
   7.1820094e+00   4.1934117e+00   3.6670831e-02   5.7843487e-04   1.1804753e-02   3.1707794e-03   2.4279320e-04   1.1184420e-05   1.2845756e-04   7.5557541e-08   1.3304001e-02   6.4908176e-10  -2.3692547e+00
   7.6340449e+00   4.1039280e+00   4.4284255e-02   1.4194896e-03   8.0828906e-03   2.0935579e-03   3.0552426e-04   6.7673861e-06   2.6629136e-04   7.5275132e-09   1.0082295e-02   7.4187003e-10  -3.1632587e+00
   6.9030755e+00   4.2670016e+00   4.3015850e-02   7.4864131e-04   5.7999164e-03   4.0122633e-03   2.8906518e-04   2.9687860e-05   1.9284423e-04   3.2619532e-07   8.3182847e-03   2.9263136e-10  -1.5452896e+00
   7.0812685e+00   4.2263081e+00   5.2286494e-02   1.1521565e-03   1.1454447e-02   6.2997664e-03   2.0821934e-04   8.2581689e-05   1.8187588e-04   1.9672333e-08   2.0624568e-02   8.4442716e-10  -1.8531723e+00
   7.0453260e+00   4.2397921e+00   3.5690200e-02   6.3355021e-04   5.3103180e-03   4.6982241e-03   2.4580822e-04   1.9046071e-04   1.8681928e-04   1.7979625e-08   9.4538507e-03   5.4489137e-10  -1.8119170e+00
   7.2028770e+00   4.2111377e+00   4.5014191e-02   1.4629116e-03   1.1870157e-02   3.2710258e-03   1.8021514e-04   6.0939198e-06   1.5829805e-04   1.0144644e-07   1.7432020e-02   5.5258703e-10  -2.1286952e+00
   7.3915935e+00   4.1500579e+00   3.9276944e-02   1.3119557e-03   7.0709119e-03   5.2018233e-03   2.4098436e-04   1.1903833e-05   1.8032857e-04   8.8524645e-08   8.8370230e-03   5.3745002e-10  -2.4310839e+00
   6.9060532e+00   4.2864316e+00   4.8376478e-02   6.5161344e-04   6.8882253e-03   3.9549249e-03   3.2194293e-04   5.2044068e-05   1.8031682e-04   4.6824634e-07   1.1716717e-02   2.9059620e-10  -1.5375494e+00
   7.1333722e+00   4.1650697e+00   3.9160208e-02   1.5211199e-03   4.8191965e-03   4.9544513e-03   4.7219967e-04   2.0753071e-05   1.3277429e-04   4.6338932e-07   6.0011222e-03   6.4187560e-10  -1.8691575e+00
   6.5985649e+00   4.3830787e+00   5.1033457e-02   3.0313958e-03   1.1379321e-02   4.3563568e-03   2.4955091e-04   3.2644705e-04   1.2771287e-04   4.7620930e-07   2.0596543e-02   3.3528687e-10  -1.1294390e+00
   7.0221757e+00   4.3195420e+00   5.5913360e-02   9.6659927e-04   1.2711209e-02   3.7607454e-03   1.4546518e-04   1.4969475e-04   2.0074853e-04   1.9237291e-07   1.9833360e-02   2.0397920e-10  -1.7487984e+00
   7.5337016e+00   4.0898553e+00   3.4900847e-02   8.9334722e-04   1.4773630e-02   2.1801113e-03   3.5246884e-04   2.4077423e-05   1.3838566e-04   7.3424102e-08   1.1829999e-02   1.4380624e-09  -2.9160592e+00
   7.3584491e+00   4.1414766e+00   3.9557854e-02   5.2759855e-04   9.5899022e-03   1.1912679e-03   1.9090601e-04   4.6466560e-06   1.4712915e-04   1.4964686e-07   1.1476501e-02   9.0261763e-10  -2.4479813e+00
   6.5124578e+00   4.4022495e+00   5.2199916e-02   1.2309489e-03   9.2980238e-03   2.4516045e-02   2.1487041e-04   1.4629401e-04   2.1265381e-04   2.3367076e-07   3.4063270e-02   3.3495952e-10  -8.5802372e-01
   7.2567501e+00   4.1051011e+00   3.2695612e-02   1.2992164e-03   1.3150276e-02   1.8655130e-03   1.9463831e-04   7.5180303e-06   2.5444506e-04   2.0489525e-07   9.7359201e-03   1.8838877e-09  -2.3707596e+00
   7.5748638e+00   4.1085242e+00   5.1633463e-02   1.9595999e-03   7.7288175e-03   1.2526839e-03   1.6132187e-04   9.2982441e-06   2.0677088e-04   3.9062100e-08   1.3839300e-02   1.1140727e-09  -2.8384529e+00
   7.3399032e+00   4.1348860e+00   3.6246790e-02   1.1388065e-03   1.1734991e-02   7.7275415e-03   2.1677588e-04   1.4454562e-05   2.3625361e-04   1.1352095e-08   2.0355897e-02   1.7620385e-09  -2.6647530e+00
   8.0548751e+00   4.0447738e+00   3.8312092e-02   1.5570747e-03   2.0494568e-02   2.1233513e-03   2.0996239e-04   1.9098851e-06   1.8427715e-04   2.3783980e-08   2.0545314e-02   1.2641784e-09  -4.0363720e+00
   6.4103371e+00   4.4208769e+00   5.1332950e-02   1.0094105e-03   9.4838595e-03   1.4252943e-02   2.5688594e-04   8.7366611e-04   1.7425680e-04   4.0580637e-07   2.3159973e-02   4.6830052e-10  -6.9591570e-01
   7.0158371e+00   4.3016829e+00   4.3750299e-02   1.6490173e-03   3.8608615e-03   1.4079122e-02   2.5075328e-04   1.6548768e-04   1.4010349e-04   9.3719407e-08   1.5565552e-02   2.3315702e-10  -1.5138615e+00
   8.2817668e+00   3.9177263e+00   5.5678968e-02   6.7278254e-04   1.0945317e-02   1.7755243e-03   1.8425306e-04   1.1734265e-07   1.5108701e-04   7.0454919e-08   1.9896427e-02   8.1832649e-09  -4.2204914e+00
   7.1278282e+00   4.2314554e+00   3.4776698e-02   9.1893290e-04   4.8379537e-03   1.0292437e-02   1.8328716e-04   2.7493633e-05   1.9605759e-04   2.0850472e-08   1.0586045e-02   3.2336811e-10  -1.9121382e+00
   7.3944316e+00   4.1357966e+00   4.1807996e-02   4.4048680e-04   1.0387436e-02   2.2212834e-03   1.7846007e-04   2.1298975e-05   2.1527435e-04   7.2299565e-08   1.2045258e-02   9.7721806e-10  -2.6013013e+00
   7.0467909e+00   4.1726539e+00   4.9100324e-02   5.7498368e-04   3.2953066e-03   1.6818601e-02   1.4015457e-04   1.7167599e-05   2.5010930e-04   2.1441246e-07   1.7760928e-02   1.7894142e-09  -1.5118061e+00
   7.3128752e+00   4.1186971e+00   3.4426085e-02   6.1526796e-04   8.0296658e-03   7.3858561e-03   1.8899548e-04   6.6634475e-06   2.5450545e-04   1.1238667e-08   1.2813974e-02   1.6551586e-09  -2.2189075e+00
   7.2964518e+00   4.1703803e+00   4.9388913e-02   1.0163237e-03   1.8095165e-02   3.0713343e-03   1.6445048e-04   2.6179814e-05   2.0471727e-04   2.4130631e-07   2.2370056e-02   1.1088444e-09  -2.4974445e+00
   7.2944921e+00   4.2067747e+00   4.9033866e-02   1.9540196e-03   4.5305860e-03   2.4157541e-03   2.9701131e-04   5.9913751e-05   1.3920740e-04   3.1179899e-08   1.1015309e-02   4.0152290e-10  -2.2113911e+00
   7.7879056e+00   4.0363450e+00   4.1896499e-02   5.9122144e-04   8.2084771e-03   4.6997535e-03   2.2583732e-04   6.8751133e-07   1.4177027e-04   6.7784677e-08   1.2167947e-02   1.9509107e-09  -3.3925954e+00
   6.6919705e+00   4.4074538e+00   4.5899504e-02   1.2609437e-03   7.0456375e-03   6.2633495e-03   2.8499501e-04   4.3040583e-04   1.5476765e-04   2.6345953e-07   1.5458042e-02   1.4208481e-10  -1.0938052e+00
   6.5202473e+00   4.4797849e+00   4.3244952e-02   1.6257132e-03   2.3065128e-02   7.1707742e-03   2.1076882e-04   1.1442882e-03   2.1431052e-04   1.7664988e-07   2.7025446e-02   1.4804454e-10  -1.0812279e+00
   6.5497056e+00   4.4611569e+00   4.0552092e-02   1.6294029e-03   1.1204940e-02   1.0154829e-02   2.0014045e-04   9.1138629e-04   1.8805657e-04   2.9054236e-07   2.0439993e-02   1.3912703e-10  -8.3165992e-01
   7.4331718e+00   4.0858657e+00   3.7475757e-02   1.3481973e-03   2.7955379e-03   7.1272839e-03   1.8837940e-04   4.0266903e-06   2.0324933e-04   2.4659147e-08   8.3195118e-03   1.5181334e-09  -2.1885323e+00
   7.1759508e+00   4.2128271e+00   4.4156765e-02   1.1073459e-03   7.1988949e-03   1.4643789e-02   1.6297361e-04   1.1486386e-05   1.6494019e-04   4.1949772e-08   2.3227029e-02   7.3333327e-10  -2.0508324e+00
   7.4254952e+00   4.2038344e+00   4.8531766e-02   1.3171110e-03   9.8251785e-03   1.1225416e-03   2.2415085e-04   1.9325878e-05   1.6521966e-04   2.9801815e-07   1.5079644e-02   3.2073465e-10  -2.6062564e+00
   7.5040326e+00   4.1129048e+00   4.2714264e-02   7.1787814e-04   1.3168819e-02   4.5179516e-03   1.7856523e-04   1.6985083e-05   1.9038011e-04   2.6399438e-08   1.6037173e-02   1.3238833e-09  -3.0649743e+00
   7.4763556e+00   4.1857718e+00   4.5534000e-02   1.4952338e-03   4.5419505e-03   5.0812008e-03   2.1956617e-04   3.1906683e-05   1.5799149e-04   4.5969663e-08   1.3084399e-02   3.6994097e-10  -2.5640004e+00
   6.6098022e+00   4.3018900e+00   4.3158179e-02   6.9265967e-04   1.3488378e-02   1.4989313e-02   2.1670728e-04   9.4042300e-05   2.1059127e-04   3.5830962e-07   2.9059953e-02   1.2853571e-09  -1.0106813e+00
   7.2049076e+00   4.2174088e+00   3.9102288e-02   2.3098272e-03   9.4956621e-03   8.1652840e-03   1.9987989e-04   5.6139567e-05   1.5305891e-04   1.0704653e-07   1.8122723e-02   5.9040441e-10  -2.1330472e+00
   7.8028627e+00   3.9788974e+00   3.6771742e-02   8.8339395e-04   8.1870899e-03   3.6764583e-03   1.5808781e-04   1.8205670e-06   1.8876425e-04   3.6145910e-08   1.2627581e-02   5.8839223e-09  -3.2914438e+00
   7.3170179e+00   4.1649101e+00   4.6401855e-02   1.1600482e-03   5.0840369e-03   7.2980521e-03   1.3996792e-04   7.9370200e-06   2.5677972e-04   4.8946295e-08   1.6445038e-02   9.2545249e-10  -2.0116477e+00
   6.5220362e+00   4.3613145e+00   5.4893916e-02   5.5774430e-04   1.3290089e-02   1.1499021e-02   2.3171286e-04   4.2030968e-04   2.5772046e-04   2.5159892e-07   2.5039109e-02   7.2096219e-10  -7.3734784e-01
   6.5139904e+00   4.3445251e+00   4.9414984e-02   1.3432002e-03   4.9378778e-03   6.1029329e-03   3.8049598e-04   5.3118810e-04   1.2521755e-04   4.4993427e-07   7.3587032e-03   4.2555177e-10  -7.0088154e-01
   7.1505770e+00   4.2582131e+00   4.2624960e-02   5.4203392e-04   5.9137622e-03   2.6266937e-03   2.1617546e-04   1.2040356e-04   2.2299922e-04   5.7034788e-08   9.3995637e-03   2.3439380e-10  -1.8369089e+00
   7.3238013e+00   4.1608736e+00   4.3051675e-02   1.6900503e-03   5.3278663e-03   5.8748990e-03   2.3243313e-04   1.8973680e-05   2.6972401e-04   3.1958404e-08   1.3285933e-02   8.4794705e-10  -2.3605519e+00
   7.0713420e+00   4.2436835e+00   3.8092113e-02   6.2325702e-04   9.0209719e-03   5.0507131e-03   1.8812307e-04   3.7824779e-05   1.4101994e-04   1.5179493e-07   1.2827693e-02   3.8980941e-10  -2.0048315e+00
   7.8309862e+00   4.0115628e+00   3.9371902e-02   2.0885279e-03   6.3075210e-03   1.0620048e-03   2.8826581e-04   7.1525310e-07   1.5020758e-04   3.0325272e-07   7.4565176e-03   1.8840670e-09  -3.3001486e+00
   7.2822233e+00   4.0979524e+00   3.8215446e-02   6.1463350e-04   6.0829819e-03   8.3145536e-03   2.9648433e-04   4.9052067e-06   1.9454151e-04   4.5092729e-08   1.3672143e-02   2.8469242e-09  -2.2799584e+00
   7.4749991e+00   4.1894021e+00   3.5867901e-02   1.4595546e-03   1.5887440e-02   7.3767076e-03   1.4975044e-04   1.2699122e-05   1.8809483e-04   1.2291726e-08   2.3766004e-02   4.8566348e-10  -2.8458517e+00
   7.6945201e+00   4.0367253e+00   4.6589898e-02   1.4016023e-03   2.3632019e-02   3.1387696e-03   2.0604895e-04   8.1983933e-07   1.7973257e-04   1.4879407e-07   3.1863705e-02   5.3908639e-09  -3.3822479e+00
   6.5088539e+00   4.4374408e+00   5.8727255e-02   2.3510800e-03   1.6035566e-02   1.6199212e-02   1.8494745e-04   5.8447010e-04   1.4956784e-04   2.3003575e-07   3.6638901e-02   2.8100048e-10  -7.7950534e-01
   7.0940299e+00   4.2125194e+00   5.6704137e-02   1.2175795e-03   8.8774172e-03   2.7025162e-03   1.2354122e-04   8.4758509e-05   2.6507178e-04   5.4421527e-08   1.7245348e-02   9.7770103e-10  -2.0773292e+00
   7.0082750e+00   4.2799128e+00   4.6771241e-02   1.8912138e-03   8.8739903e-03   4.2098632e-03   1.2701547e-04   9.4347526e-05   2.1757733e-04   5.4848498e-08   1.7897022e-02   3.8458360e-10  -1.6455603e+00
   7.1622704e+00   4.2715635e+00   5.0091367e-02   7.4641085e-04   1.1359081e-02   5.4270562e-03   1.3338075e-04   5.4933040e-05   1.3857419e-04   6.1673260e-08   2.1853314e-02   2.9249532e-10  -2.0863605e+00
   6.8883061e+00   4.2138560e+00   4.4966923e-02   5.8886135e-04   1.1168187e-02   3.7864375e-03   2.3484461e-04   4.9545171e-05   1.7788368e-04   2.9438623e-07   1.3548490e-02   1.2562473e-09  -1.4969417e+00
   7.0667736e+00   4.2437403e+00   4.0539588e-02   2.1761747e-03   8.3130126e-03   1.7849281e-03   3.4309869e-04   1.4260463e-04   2.1897042e-04   2.1111338e-07   1.0453417e-02   4.5502656e-10  -1.9018334e+00
   7.4252610e+00   4.1050085e+00   4.4213393e-02   5.4620704e-04   4.4616880e-03   9.1251936e-04   3.3478849e-04   8.9785702e-06   2.2465471e-04   7.5848424e-08   4.7477442e-03   6.7992000e-10  -2.4149928e+00
   7.1008040e+00   4.2802778e+00   4.3401405e-02   1.6140376e-03   1.2872204e-02   7.9128031e-03   1.8041704e-04   5.7629486e-05   1.6143688e-04   1.7223576e-07   1.8741164e-02   2.4894185e-10  -2.2308628e+00
   7.3659023e+00   4.1341485e+00   3.9609492e-02   1.1586893e-03   1.1043472e-02   1.2785159e-02   2.0346614e-04   5.3139914e-06   2.2881140e-04   1.0621247e-08   2.4616182e-02   1.8176828e-09  -2.3621208e+00
   7.4210786e+00   4.1905899e+00   4.1903083e-02   9.6801328e-04   7.3678273e-03   6.3303109e-03   2.6506864e-04   1.8386860e-05   2.1721091e-04   1.8810068e-08   1.5242868e-02   4.0885616e-10  -2.5471419e+00
   8.1810646e+00   3.9123657e+00   4.7499767e-02   1.8039250e-03   1.4452522e-02   2.8298377e-03   1.2350309e-04   1.1508522e-07   2.1212276e-04   2.4148259e-08   2.0249203e-02   1.1096208e-08  -4.1495781e+00
   6.6983112e+00   4.3327210e+00   6.0962763e-02   2.0411911e-03   4.6731799e-03   2.1840891e-02   2.1475813e-04   2.1009573e-04   2.0731993e-04   5.4003445e-08   3.0877708e-02   6.3786798e-10  -8.8154776e-01
   7.0648084e+00   4.1741022e+00   3.6438737e-02   1.6392271e-03   1.2741222e-02   2.5740536e-03   2.4381778e-04   9.4698409e-06   2.2919209e-04   1.5514760e-07   1.5930587e-02   1.5849024e-09  -2.0843160e+00
   7.1179725e+00   4.2318661e+00   3.6141517e-02   1.8059250e-03   1.4993447e-02   8.1286066e-03   2.0936735e-04   8.0884090e-05   2.2010737e-04   3.5282285e-08   2.3981038e-02   7.8244885e-10  -2.2124773e+00
   7.2572095e+00   4.2464939e+00   4.2652059e-02   7.9429478e-04   1.2199948e-02   3.1788116e-03   1.8132598e-04   3.4879042e-05   2.2601688e-04   1.4741675e-08   1.8699151e-02   2.9436223e-10  -2.2931796e+00
   6.5287193e+00   4.3533766e+00   4.5739982e-02   2.0071712e-03   1.7788254e-02   1.0151981e-02   2.5640695e-04   3.6888418e-04   2.3095275e-04   1.4820759e-07   2.4710197e-02   7.6623615e-10  -9.0329260e-01
   7.0362053e+00   4.2433370e+00   3.7188485e-02   1.1391931e-03   6.8227772e-03   9.4874876e-03   1.4910178e-04   2.6237302e-05   1.8956002e-04   4.8855082e-07   1.5468667e-02   4.9123175e-10  -1.6394983e+00
   7.7246366e+00   4.0997230e+00   5.8322578e-02   1.7074022e-03   1.1688819e-02   9.0115555e-03   1.9500274e-04   9.6098405e-07   2.6275117e-04   1.3281849e-08   2.8834481e-02   1.4904088e-09  -3.2878144e+00
   7.0050142e+00   4.3123100e+00   4.8240520e-02   7.3992225e-04   1.2576774e-02   2.2942237e-03   1.4280330e-04   1.3006136e-04   1.3587659e-04   1.4188214e-07   1.6675369e-02   2.1268589e-10  -1.8844218e+00
   6.8886439e+00   4.3177925e+00   4.8314143e-02   8.4127755e-04   5.2524058e-03   1.1350157e-02   2.3273050e-04   1.6972520e-04   1.7112762e-04   1.9750740e-07   2.0242785e-02   3.4278709e-10  -1.3850989e+00
   7.2136622e+00   4.1998472e+00   4.4949710e-02   1.3411191e-03   7.1156643e-03   5.5923520e-03   1.4779030e-04   1.6206377e-05   1.4363338e-04   2.0417853e-07   1.6809337e-02   6.9280063e-10  -2.0312844e+00
   7.7670408e+00   4.0547393e+00   3.6453618e-02   6.0914800e-04   7.9378233e-03   2.0968446e-03   1.8638992e-04   2.9038249e-06   1.3582081e-04   9.3259809e-08   9.0312489e-03   1.1789859e-09  -3.3012024e+00
   7.4299176e+00   4.1923607e+00   4.2695681e-02   6.5953831e-04   1.3104633e-02   1.3067835e-03   1.9524454e-04   2.4347463e-05   2.3208081e-04   9.2662699e-08   1.6227069e-02   4.1247284e-10  -2.6850722e+00
   7.2261633e+00   4.2275489e+00   5.7559641e-02   1.8944601e-03   1.8633870e-02   5.4197193e-03   2.1035774e-04   6.5458153e-06   2.4200658e-04   2.2977481e-07   3.1170893e-02   5.9358924e-10  -2.4102210e+00
   6.8883811e+00   4.2580987e+00   3.3202659e-02   1.0609770e-03   1.1061655e-02   5.7539591e-03   2.0027251e-04   1.3211837e-04   1.9867508e-04   1.0693195e-07   1.0964147e-02   5.5804553e-10  -1.7090391e+00
   7.3724093e+00   4.1824658e+00   3.5542038e-02   8.6002375e-04   8.1829641e-03   2.7271706e-03   2.0693003e-04   2.9267968e-05   2.0391274e-04   1.2509171e-07   8.3897476e-03   3.3372856e-10  -2.4890970e+00
   6.9219660e+00   4.2856521e+00   4.8800265e-02   8.3631602e-04   1.4234395e-02   6.5652208e-03   1.7194620e-04   2.1042353e-05   1.7721519e-04   1.7690429e-07   2.3418219e-02   4.4285152e-10  -1.7624187e+00
   7.1539458e+00   4.1732669e+00   3.9689506e-02   4.3625584e-04   5.5047577e-03   1.4369300e-03   2.4553603e-04   7.3732987e-06   1.4763244e-04   4.6034214e-07   8.2913654e-03   7.3862525e-10  -1.9005583e+00
   7.4136431e+00   4.1224944e+00   4.4893620e-02   4.6505894e-04   3.2211946e-03   3.3957954e-03   4.5173866e-04   9.9155750e-06   1.4615184e-04   2.1693413e-07   6.4812563e-03   6.7618857e-10  -2.2799128e+00
   6.5896737e+00   4.3530763e+00   4.6306494e-02   1.4227623e-03   7.2045153e-03   1.0220330e-02   1.6281013e-04   1.2353649e-04   1.5021485e-04   3.5942790e-07   1.7623944e-02   3.8566958e-10  -7.7541948e-01
   7.4187236e+00   4.1276478e+00   3.6568663e-02   5.4620489e-04   6.3654824e-03   2.4402155e-03   3.4243391e-04   7.2007464e-06   2.0638574e-04   1.3894376e-07   5.5179670e-03   4.9760692e-10  -2.6077948e+00
   6.5306870e+00   4.4724042e+00   5.5719492e-02   2.2650174e-03   2.1370268e-02   1.4249764e-02   1.3968495e-04   1.5230439e-03   1.8824231e-04   6.9790808e-08   4.4548691e-02   2.8772242e-10  -1.0807235e+00
   7.2814044e+00   4.1542898e+00   3.7889621e-02   1.3031817e-03   7.6968353e-03   4.6060023e-03   2.2335419e-04   6.7801440e-06   1.8236918e-04   3.2409174e-08   1.1139002e-02   8.5219191e-10  -2.1429185e+00
   7.4137601e+00   4.0908871e+00   3.8792162e-02   2.1792953e-03   6.9674414e-03   1.6834830e-03   2.0994082e-04   4.8340142e-06   2.0785590e-04   3.0891866e-07   7.2563712e-03   1.2842912e-09  -2.4731944e+00
   7.1338920e+00   4.2445084e+00   3.4078910e-02   4.3880621e-04   7.5335214e-03   5.0570009e-03   2.5666161e-04   3.4038312e-05   1.9823754e-04   1.6315897e-08   9.7006101e-03   2.4511543e-10  -1.9977240e+00
   7.2560762e+00   4.1797132e+00   4.2829904e-02   7.1160633e-04   3.7415864e-03   1.1262662e-02   2.7427085e-04   1.0561136e-05   1.6788386e-04   2.3869466e-08   1.3437589e-02   6.6738276e-10  -1.9007516e+00
   6.9672530e+00   4.3427252e+00   4.8277934e-02   6.9664446e-04   8.2654734e-03   7.2473200e-03   1.9733964e-04   2.7076074e-04   1.8196640e-04   5.7968370e-08   1.3946583e-02   1.4143177e-10  -1.5146435e+00
   6.9277231e+00   4.2824394e+00   3.5815913e-02   1.8850516e-03   2.9489052e-03   8.4626571e-03   1.9687064e-04   1.2844953e-04   1.6488382e-04   2.4885407e-07   9.0235788e-03   2.7135942e-10  -1.2931535e+00
   7.3827103e+00   4.1958020e+00   4.0208637e-02   2.2180093e-03   4.1981318e-03   2.6768671e-03   3.1065848e-04   3.0021900e-05   1.5881465e-04   1.6081608e-08   7.4125240e-03   2.4154693e-10  -2.3954260e+00
   7.4156126e+00   4.1720767e+00   4.5930115e-02   1.0696743e-03   8.6213664e-03   7.8392705e-03   1.6662494e-04   4.4754947e-05   1.8326931e-04   3.1148550e-08   2.0190217e-02   8.0749313e-10  -2.5041870e+00
   7.1450412e+00   4.1609730e+00   4.6675507e-02   4.5022286e-04   6.7995275e-03   5.0683424e-03   2.0372390e-04   1.4313762e-05   1.7838760e-04   1.2984132e-07   1.2587434e-02   1.3038901e-09  -1.9895935e+00
   7.2811341e+00   4.1675919e+00   5.2989547e-02   6.3135608e-04   5.5164737e-03   8.3861870e-03   2.9063433e-04   3.8187869e-05   1.4428271e-04   4.5867096e-08   1.5433061e-02   9.6263642e-10  -2.0850935e+00
   7.5438174e+00   4.0747510e+00   3.8564261e-02   1.1189085e-03   8.2517082e-03   1.9381192e-03   2.3112542e-04   1.3347804e-05   2.0635989e-04   1.1101916e-07   1.0169579e-02   1.7215816e-09  -2.8210710e+00
   6.4990753e+00   4.4200526e+00   5.6090999e-02   2.2729526e-03   1.5348757e-02   6.4891357e-03   1.5355057e-04   7.8617809e-04   1.3204779e-04   3.1210273e-07   2.4302309e-02   3.5680486e-10  -8.2960609e-01
   6.7494005e+00   4.2931709e+00   4.9163585e-02   4.1960429e-04   8.7748550e-03   1.3589429e-02   1.3391297e-04   1.0378463e-04   2.5769144e-04   9.1440590e-08   2.0370955e-02   6.9902989e-10  -1.2475615e+00
   7.3669383e+00   4.1609753e+00   4.6689972e-02   1.6917979e-03   7.6158616e-03   4.0705083e-03   1.7338287e-04   4.2565443e-05   1.3988378e-04   1.4527822e-08   1.3779584e-02   8.2159037e-10  -2.3646152e+00
   6.9272970e+00   4.2045594e+00   3.1366404e-02   1.5833033e-03   8.1775710e-03   3.8606801e-03   3.5330249e-04   1.8648386e-05   1.2830600e-04   2.8355423e-07   7.5434742e-03   7.3473031e-10  -1.4885600e+00
   6.4675852e+00   4.3630483e+00   5.0907015e-02   1.3969431e-03   6.0726133e-03   1.8640868e-02   1.5176542e-04   1.6970356e-04   1.5626629e-04   5.3628002e-07   2.1174147e-02   5.6699225e-10  -6.0746075e-01
   6.8072317e+00   4.2835489e+00   4.4330990e-02   1.7088473e-03   1.0472830e-02   2.1160233e-03   2.1084460e-04   2.7236638e-04   1.6169689e-04   4.2586070e-07   1.0339377e-02   5.6467694e-10  -1.4867710e+00
   7.6117114e+00   4.0355844e+00   4.3427946e-02   1.7764566e-03   7.8688905e-03   2.4680459e-03   1.8554300e-04   1.7287760e-06   1.3144873e-04   2.9617971e-08   1.5559233e-02   4.2446354e-09  -2.9496944e+00
   6.5989519e+00   4.4211167e+00   4.9369149e-02   1.1505970e-03   7.3137807e-03   1.1880719e-02   2.2236462e-04   1.1190478e-03   1.5034861e-04   1.5111869e-07   1.6490613e-02   2.3474959e-10  -9.0832843e-01
   6.5700404e+00   4.4032182e+00   4.9359253e-02   2.2976824e-03   1.6610710e-02   8.4085529e-03   1.4771121e-04   2.9940495e-04   2.4641269e-04   1.9468248e-07   3.0733416e-02   3.2413657e-10  -1.1823541e+00
   7.5953461e+00   4.1300771e+00   4.4239895e-02   8.8540794e-04   5.4119234e-03   3.4705599e-03   2.6585651e-04   1.1922240e-05   1.3093584e-04   4.7916360e-08   1.2768900e-02   6.8546454e-10  -2.7480105e+00
   7.2384563e+00   4.1705971e+00   4.3042157e-02   5.2383143e-04   1.3765389e-02   3.0510175e-03   1.7975965e-04   2.2979242e-05   2.2059972e-04   2.6741463e-08   2.0341640e-02   1.2853435e-09  -2.3318089e+00
   7.1243219e+00   4.1974784e+00   5.1534403e-02   2.0668443e-03   6.6230172e-03   1.1092941e-02   1.8094046e-04   3.9075276e-05   2.1290155e-04   1.8947368e-07   2.4655254e-02   1.3559052e-09  -1.8238541e+00
   6.8659030e+00   4.2996578e+00   4.9023502e-02   1.1943668e-03   4.3931540e-03   8.5421202e-03   2.4701010e-04   8.5049699e-05   1.6110724e-04   3.0405293e-07   1.4745268e-02   3.3261927e-10  -1.1688419e+00
   7.0433599e+00   4.2529494e+00   4.3798590e-02   7.2259564e-04   2.6137646e-03   7.7955405e-03   2.4447022e-04   7.6889702e-05   1.5652284e-04   1.3319839e-08   7.1570576e-03   2.2887682e-10  -1.5145802e+00
   7.5094278e+00   4.1369905e+00   3.8047150e-02   1.9992300e-03   1.6265673e-02   1.3962319e-02   1.9158022e-04   1.6035065e-05   1.9920992e-04   9.7195520e-09   2.8644819e-02   1.3052507e-09  -2.9511712e+00
   7.3140338e+00   4.2187452e+00   4.3705142e-02   5.9383851e-04   1.7147354e-02   2.8298933e-03   2.4476950e-04   6.3641928e-05   1.8037420e-04   6.3970389e-08   1.9979753e-02   4.5552953e-10  -2.6065037e+00
   7.1593224e+00   4.2341130e+00   3.8642207e-02   8.3994525e-04   1.8431053e-02   3.5230164e-03   1.5525013e-04   1.1691581e-04   1.2694075e-04   3.8317460e-08   1.9266175e-02   5.8901595e-10  -2.2828383e+00
   7.3537280e+00   4.0821378e+00   2.9492031e-02   8.3579445e-04   9.9940724e-03   2.5136113e-03   2.1172285e-04   7.4254775e-06   2.5528740e-04   1.2720244e-07   9.3550070e-03   2.2344516e-09  -2.4909614e+00
   7.2751483e+00   4.0714234e+00   4.0905338e-02   1.7495647e-03   9.8894917e-03   1.6565583e-03   2.3057795e-04   5.4086381e-06   1.2630870e-04   1.8894091e-07   8.2596080e-03   2.9043111e-09  -2.3800231e+00
   7.5715268e+00   4.1102132e+00   4.0731820e-02   1.4857343e-03   9.4432737e-03   6.4036380e-03   1.3342759e-04   3.5966938e-06   1.2584916e-04   6.7637009e-08   1.7625713e-02   1.2548751e-09  -3.0238311e+00
   7.3813781e+00   4.1388229e+00   4.5477451e-02   1.1807159e-03   1.0421282e-02   3.5153035e-03   1.5423950e-04   1.5800604e-05   1.4966322e-04   4.9189598e-08   1.8095752e-02   1.3773005e-09  -2.6750962e+00
   7.8244182e+00   4.0285606e+00   4.9140174e-02   2.1840001e-03   9.9433476e-03   4.5056640e-03   2.0220260e-04   2.1857085e-06   2.6465790e-04   1.0758536e-08   2.2053493e-02   3.6415315e-09  -3.4469719e+00
   7.0842635e+00   4.2017918e+00   5.0135560e-02   1.3167950e-03   3.9620576e-03   1.3744036e-02   1.3688576e-04   3.4617863e-05   2.1763445e-04   1.6845787e-07   1.9820889e-02   1.1271822e-09  -1.6842814e+00
   6.8948918e+00   4.2802193e+00   5.1483163e-02   2.1130428e-03   9.1895306e-03   7.9194009e-03   1.3260413e-04   1.8172719e-05   2.1777307e-04   3.3595945e-07   1.9216776e-02   4.5484033e-10  -1.6303324e+00
   7.4574323e+00   4.1686754e+00   4.1430557e-02   1.0824027e-03   1.4165069e-02   4.5598278e-03   1.9541725e-04   2.8137095e-05   2.3299341e-04   3.0424839e-08   1.5907973e-02   5.4964498e-10  -2.8489605e+00
   7.1291731e+00   4.2371457e+00   4.5104475e-02   1.5717945e-03   3.6527938e-03   5.1005539e-03   3.7015074e-04   1.2984294e-04   1.7410156e-04   9.4857214e-09   6.4239496e-03   2.4238453e-10  -1.6074368e+00
   7.2219409e+00   4.2295282e+00   4.2919852e-02   9.4996077e-04   1.4978120e-02   3.7425403e-03   2.1291381e-04   1.0298266e-05   2.5716552e-04   2.6776637e-07   1.9640968e-02   4.0551520e-10  -2.3949447e+00
   7.6894483e+00   3.9932374e+00   4.2086189e-02   1.8839263e-03   7.9442118e-03   3.6968861e-03   1.7864903e-04   1.5348167e-06   1.2366585e-04   1.3666776e-07   1.3556539e-02   6.3928416e-09  -3.1475755e+00
   6.4937607e+00   4.4005243e+00   4.9209467e-02   8.8232924e-04   8.3690655e-03   1.7033937e-02   1.4577050e-04   1.4463381e-03   1.3535816e-04   9.9064729e-08   2.1520582e-02   6.2440186e-10  -6.3053416e-01
   6.9298251e+00   4.3564346e+00   3.8137224e-02   7.1130661e-04   1.6301539e-02   3.1698042e-03   1.3132215e-04   2.1103820e-04   1.6275988e-04   5.2252251e-07   2.0493606e-02   1.6569283e-10  -1.8667219e+00
   7.3853882e+00   4.1085202e+00   3.9911221e-02   1.2276036e-03   1.3150734e-02   2.2494388e-03   1.5380166e-04   4.9868485e-06   2.4211565e-04   9.8968692e-08   1.6154578e-02   1.9899329e-09  -2.5403263e+00
   7.5023379e+00   4.1275003e+00   5.7792938e-02   2.0637385e-03   1.0815490e-02   1.0829645e-02   2.1032102e-04   3.3800037e-06   2.6585991e-04   9.1093371e-09   2.8025220e-02   1.5629274e-09  -2.6503940e+00
   6.7235417e+00   4.3653839e+00   4.6183005e-02   8.1559022e-04   8.5285728e-03   1.6633929e-02   2.3854141e-04   5.4586708e-04   1.4991192e-04   7.5522765e-08   2.1545401e-02   3.6319868e-10  -1.1848727e+00
   6.8714955e+00   4.2674416e+00   4.7763894e-02   1.0219619e-03   5.3347357e-03   1.6264961e-02   2.1936319e-04   3.8659931e-05   2.1818830e-04   4.2273044e-08   2.5200570e-02   8.2588453e-10  -1.3195991e+00
   6.4017739e+00   4.3452772e+00   5.0617502e-02   6.4794976e-04   7.6178608e-03   1.5210785e-02   1.8812217e-04   1.9118485e-04   1.3818041e-04   1.2372189e-06   1.8336270e-02   9.0347933e-10  -4.4047313e-01
   6.5113859e+00   4.3860227e+00   5.0076733e-02   8.5776552e-04   9.5254108e-03   6.9412649e-03   2.4983180e-04   3.4374599e-04   1.2281163e-04   1.0715939e-06   1.4283522e-02   2.8880821e-10  -6.8689025e-01
   6.5132543e+00   4.4541828e+00   4.2231172e-02   1.2104576e-03   2.3282597e-02   6.0505792e-03   2.1272678e-04   5.8692326e-04   1.7806695e-04   2.7213077e-07   2.8720556e-02   1.8185443e-10  -1.1936683e+00
   6.8750722e+00   4.3485391e+00   5.1166824e-02   1.5104607e-03   1.1509984e-02   4.8321550e-03   2.0417003e-04   3.0336347e-04   1.8936246e-04   2.2326324e-07   1.7472667e-02   2.1775724e-10  -1.4998022e+00
   7.0445334e+00   4.2106666e+00   4.6248613e-02   8.2950313e-04   1.3877878e-02   3.4598384e-03   2.2692357e-04   6.8402910e-05   1.2634481e-04   1.7615187e-07   1.7681532e-02   1.0769009e-09  -2.0314061e+00
   7.5866199e+00   4.0400126e+00   3.5457108e-02   5.3747866e-04   1.9171165e-02   3.7335445e-03   2.5842743e-04   1.3511486e-06   2.7129425e-04   2.2800754e-07   2.0380310e-02   4.5290113e-09  -3.0966484e+00
   6.6860128e+00   4.3364024e+00   5.2211050e-02   8.7684326e-04   6.9979357e-03   1.4093115e-03   2.3354328e-04   4.9331367e-04   1.3019882e-04   7.5559241e-07   7.7003716e-03   3.0889991e-10  -1.0246689e+00
   7.6818166e+00   4.0418330e+00   4.3408735e-02   8.5129930e-04   1.1657118e-02   9.8284032e-03   2.2040810e-04   2.7215464e-06   2.6316744e-04   1.1930894e-08   2.6020464e-02   4.5170804e-09  -3.0457417e+00
   7.5229663e+00   4.1263350e+00   4.4415818e-02   1.8660355e-03   6.4345357e-03   1.7118684e-03   3.3766029e-04   4.9539611e-06   1.3126997e-04   2.7210172e-08   1.0252071e-02   6.9680914e-10  -2.8381199e+00
   7.5741406e+00   4.0891909e+00   3.3433774e-02   4.7039604e-04   1.3597888e-02   3.5089130e-03   1.6728676e-04   2.5981283e-06   2.6095636e-04   1.3545086e-08   1.2990541e-02   1.3135554e-09  -3.1036493e+00
   6.8586350e+00   4.2495182e+00   4.4287011e-02   5.3208100e-04   4.4540848e-03   5.6601459e-03   3.2083625e-04   1.6847317e-04   1.4569338e-04   5.0648684e-07   6.1585989e-03   4.6610559e-10  -1.3478290e+00
   7.1579565e+00   4.2018587e+00   4.1250319e-02   2.3025691e-03   5.5929273e-03   1.0025892e-02   2.2886069e-04   3.8133163e-05   2.1296856e-04   3.3328930e-08   1.6447479e-02   7.9985836e-10  -2.0287223e+00
   7.7763006e+00   3.9972799e+00   4.7980133e-02   2.0115519e-03   1.5310902e-02   2.6397223e-03   1.6250630e-04   7.1489392e-07   1.7619318e-04   1.3018724e-07   1.9404857e-02   5.9766205e-09  -3.4168629e+00
   7.0152607e+00   4.1548377e+00   3.7802187e-02   6.9093134e-04   4.0105775e-03   9.4297599e-03   3.4834782e-04   3.4477417e-05   2.3799022e-04   1.2042886e-07   8.6597454e-03   1.5874116e-09  -1.4986646e+00
   6.9326670e+00   4.2978918e+00   4.4994102e-02   1.7735727e-03   8.9254627e-03   5.5182721e-03   1.4334277e-04   1.0118931e-04   1.2693308e-04   2.8958243e-07   1.7436816e-02   3.4432310e-10  -1.6459235e+00
   6.7347567e+00   4.3762205e+00   5.2121852e-02   1.3809722e-03   1.0424922e-02   1.4037443e-02   1.3407139e-04   5.6884490e-04   1.6902871e-04   1.0753971e-07   2.6545920e-02   3.4390909e-10  -1.0638495e+00
   6.5112540e+00   4.3671297e+00   3.8772009e-02   1.7097635e-03   4.0566631e-03   1.7313745e-02   2.9442029e-04   6.7492298e-04   1.5367314e-04   7.1347845e-08   1.3763259e-02   4.8655505e-10  -5.4279453e-01
   7.5033319e+00   4.0740670e+00   5.5461194e-02   1.6149514e-03   6.0102488e-03   1.8173303e-03   1.6782087e-04   4.7371595e-06   1.4158179e-04   4.4569156e-07   1.4745059e-02   2.6969761e-09  -2.4580075e+00
   6.8838823e+00   4.3458621e+00   4.8509766e-02   9.1253378e-04   5.6433064e-03   6.8849877e-03   2.1084223e-04   1.8584979e-04   1.7966329e-04   3.7269804e-08   1.3592553e-02   1.5686485e-10  -1.4907495e+00
   7.7088933e+00   4.0242257e+00   3.8929333e-02   3.5854035e-04   8.0333534e-03   8.2882293e-04   3.1866504e-04   1.7899672e-06   2.7016286e-04   1.4903509e-07   1.0674618e-02   2.8795690e-09  -3.0740422e+00
   6.9987399e+00   4.2335277e+00   4.8649929e-02   1.2604819e-03   3.3209216e-03   4.6720090e-03   3.4603748e-04   2.3394064e-04   2.1076172e-04   2.6574622e-08   1.0592215e-02   7.6664288e-10  -1.3835697e+00
   7.2971459e+00   4.1706788e+00   5.5896691e-02   4.8475446e-04   6.3644797e-03   7.4076827e-03   1.8416390e-04   6.9036694e-06   2.0467300e-04   8.4920645e-08   1.7466221e-02   8.8349282e-10  -2.1681199e+00
   6.1951818e+00   4.5274621e+00   6.9225466e-02   1.0454770e-03   2.3266487e-02   1.4070851e-02   1.7857530e-04   4.2029162e-03   1.6223077e-04   6.7505992e-07   4.6801005e-02   5.3225142e-10  -4.4248651e-01
   7.5023564e+00   4.1676595e+00   4.2032976e-02   1.9309994e-03   5.4981193e-03   3.1921246e-03   1.8616947e-04   1.8603101e-05   1.8989607e-04   6.6033290e-08   1.2647894e-02   4.5439052e-10  -2.6045839e+00
   7.2103235e+00   4.1394642e+00   3.9239818e-02   1.0307524e-03   2.6154838e-03   6.1441097e-03   3.0223111e-04   3.7892848e-05   2.4940652e-04   3.1005784e-08   8.2491127e-03   1.2119033e-09  -1.7198578e+00
   7.1364958e+00   4.2274834e+00   4.8667579e-02   1.1136856e-03   5.0325153e-03   1.0095688e-02   1.7380072e-04   1.6180385e-04   2.4530666e-04   2.4601753e-08   1.8264830e-02   7.8248475e-10  -1.8111593e+00
   7.3064353e+00   4.1538633e+00   4.3767070e-02   9.1079740e-04   1.0679324e-02   6.3520831e-03   2.0016369e-04   3.7596282e-05   1.5177199e-04   3.1375865e-08   1.7502359e-02   1.2813868e-09  -2.2826396e+00
   7.3634931e+00   4.1034480e+00   4.8625141e-02   8.0337150e-04   7.2936463e-03   2.0343326e-03   1.6395398e-04   9.6273216e-06   2.3036827e-04   5.1617554e-08   1.4896690e-02   2.3970199e-09  -2.4712063e+00
   6.7810126e+00   4.3463345e+00   3.3558599e-02   8.6337107e-04   7.0214100e-03   1.1835514e-02   2.0838427e-04   1.4541435e-04   1.9962961e-04   3.5893977e-07   1.3474371e-02   1.8707492e-10  -1.3363355e+00
   7.8598884e+00   4.0730035e+00   4.0393820e-02   1.3982895e-03   1.0862112e-02   2.7451872e-03   2.1823630e-04   4.2045530e-06   1.7885167e-04   2.0807403e-08   1.1253161e-02   7.6389755e-10  -3.6798926e+00
   7.5831204e+00   4.0918046e+00   3.9884631e-02   7.0179328e-04   6.1223523e-03   2.5209551e-03   2.7802880e-04   3.7362848e-06   2.4503098e-04   3.7564730e-08   1.0667548e-02   1.1751345e-09  -2.8649555e+00
   7.4195549e+00   4.0831059e+00   4.1818985e-02   1.5164606e-03   1.4952273e-02   8.2425946e-03   1.0696805e-04   2.8225884e-06   1.6787935e-04   5.9873446e-08   2.4954869e-02   4.0042194e-09  -2.6582872e+00
   6.8479051e+00   4.3305748e+00   4.2404782e-02   1.3135943e-03   8.0112251e-03   1.1667082e-02   1.8702449e-04   6.2189078e-05   1.7936092e-04   1.6489357e-07   2.0887631e-02   2.5184719e-10  -1.3221218e+00
   7.2053474e+00   4.1712093e+00   4.5281174e-02   1.8056110e-03   1.2444439e-02   2.4224891e-03   1.4506572e-04   3.1753302e-05   1.3937201e-04   4.9593437e-08   1.9298727e-02   1.3943034e-09  -2.1425214e+00
   6.9412538e+00   4.2946508e+00   3.9754597e-02   1.3445296e-03   6.2855267e-03   6.0424195e-03   2.3313127e-04   2.6220858e-04   1.3730840e-04   5.9571499e-08   1.0909477e-02   3.2610103e-10  -1.6051453e+00
   7.4575595e+00   4.1237803e+00   4.8101516e-02   1.5438704e-03   7.8766886e-03   1.3332729e-02   1.3356475e-04   2.3783696e-06   1.9870811e-04   2.9708424e-08   2.2033088e-02   1.5191200e-09  -2.4915278e+00
   6.9713407e+00   4.1872620e+00   4.8537911e-02   4.2584079e-04   4.8984993e-03   9.7507158e-03   2.3646053e-04   3.9588706e-05   2.1694370e-04   9.3353861e-08   1.3592145e-02   1.5288350e-09  -1.4839642e+00
   7.4064911e+00   4.2099561e+00   4.5601720e-02   9.8068171e-04   7.8645550e-03   8.3746819e-03   2.6170193e-04   2.9771068e-05   1.6807595e-04   5.2772691e-08   1.8214306e-02   3.5143254e-10  -2.3892651e+00
   6.8480437e+00   4.3127545e+00   4.0836261e-02   2.2523091e-03   1.1158312e-02   1.9182977e-02   1.8033357e-04   2.4850262e-04   1.5352842e-04   2.6713701e-07   2.9004725e-02   5.9709316e-10  -1.5347039e+00
   6.9082384e+00   4.2825156e+00   4.7601169e-02   1.1630221e-03   4.2998185e-03   8.3820725e-03   2.5967909e-04   1.1036891e-04   2.5938410e-04   2.6185569e-08   1.4603595e-02   4.2019577e-10  -1.2947069e+00
   6.3359980e+00   4.5163411e+00   5.6928394e-02   3.3942307e-03   2.6671346e-02   1.7508878e-02   1.4530800e-04   3.4849356e-03   2.3882707e-04   1.1454052e-07   5.4364507e-02   4.3277473e-10  -7.3187605e-01
   6.9115141e+00   4.2223683e+00   4.2884833e-02   9.2767480e-04   8.0596927e-03   3.0128107e-03   2.5038464e-04   2.3074246e-05   1.2538402e-04   4.3471775e-07   1.0796360e-02   8.0392528e-10  -1.6487924e+00
   7.2642476e+00   4.1624714e+00   3.7465050e-02   2.1767311e-03   7.4671420e-03   2.4114160e-03   3.2942484e-04   2.4801504e-05   1.7546698e-04   2.9592569e-07   9.4163102e-03   7.3689238e-10  -2.4182721e+00
   7.2044088e+00   4.2622771e+00   4.0441628e-02   2.3409234e-03   1.4248842e-02   1.3470873e-03   2.1018533e-04   5.0416631e-05   1.5536284e-04   2.8867439e-07   1.5694168e-02   2.2519924e-10  -2.2824075e+00
   7.4289976e+00   4.0683683e+00   3.8518995e-02   1.0372273e-03   1.0294633e-02   2.7325069e-03   1.6398971e-04   5.1485144e-06   1.5794619e-04   4.7360283e-08   1.1861569e-02   2.8215640e-09  -2.8119452e+00
   6.7366316e+00   4.3506111e+00   4.0757623e-02   9.0463636e-04   8.5695521e-03   9.6390206e-03   1.2115573e-04   3.9601348e-04   1.2778082e-04   8.3519857e-08   1.9262302e-02   4.0785693e-10  -1.3472429e+00
   7.0548941e+00   4.2768293e+00   3.4626913e-02   1.1616152e-03   1.2143525e-02   8.1631144e-03   2.2948633e-04   1.7613573e-04   2.4405658e-04   4.6932897e-08   1.9754178e-02   4.4749035e-10  -2.0478816e+00
   7.4785286e+00   4.1794371e+00   3.8489446e-02   6.8324226e-04   1.7121008e-02   2.5528834e-03   2.1158744e-04   1.8265643e-05   1.2783263e-04   2.9146856e-08   1.8646192e-02   4.7761894e-10  -2.9622430e+00
   6.8744196e+00   4.3343031e+00   4.8348290e-02   1.6179642e-03   5.4852623e-03   1.1369640e-02   1.2888758e-04   4.3954631e-04   1.7110445e-04   3.4829329e-08   1.9234007e-02   3.6081841e-10  -1.3056888e+00
   6.9878486e+00   4.2295872e+00   4.9761723e-02   1.4409361e-03   4.3636967e-03   6.9505274e-03   2.2233166e-04   2.4832110e-05   2.2929604e-04   2.2021573e-07   1.1851437e-02   5.8773543e-10  -1.5668271e+00
   7.6180923e+00   4.0907704e+00   4.2841726e-02   1.5660406e-03   1.1907575e-02   8.7846292e-03   2.1340632e-04   1.3145947e-06   1.6341192e-04   6.5387938e-08   2.4476803e-02   2.0396534e-09  -3.2327790e+00
   6.4880750e+00   4.3655704e+00   5.7382187e-02   9.1951254e-04   7.7731003e-03   1.6410485e-02   2.3223388e-04   2.3659817e-04   1.9969795e-04   1.9886692e-07   2.1557423e-02   5.3785946e-10  -5.8782442e-01
   7.5735896e+00   4.0869057e+00   4.7432568e-02   9.7611994e-04   6.7419919e-03   6.2865830e-03   2.1055734e-04   8.0488797e-06   2.2834498e-04   2.9544801e-08   1.5098981e-02   1.7115292e-09  -2.6742969e+00
   7.7202032e+00   4.0480516e+00   3.9054746e-02   2.1415126e-03   1.0324556e-02   3.7063682e-03   2.8184609e-04   5.3205934e-06   1.5575707e-04   2.0426366e-08   1.4673195e-02   2.2831193e-09  -3.3290536e+00
   6.6861040e+00   4.3780691e+00   4.4386387e-02   5.1287433e-04   1.1496091e-02   1.1737279e-02   1.2216182e-04   4.9577575e-04   1.8851557e-04   1.8142770e-07   2.4831437e-02   3.6907779e-10  -1.2146578e+00
   7.8483248e+00   3.9856853e+00   4.3726602e-02   1.7585922e-03   1.6856649e-02   5.2802290e-03   1.5858253e-04   6.2463843e-07   1.7829990e-04   6.9963224e-08   2.2328508e-02   6.8137948e-09  -3.6803706e+00
   6.9190893e+00   4.2717682e+00   4.3289207e-02   1.3941431e-03   2.7421104e-02   5.0484851e-03   2.0790283e-04   5.6603504e-05   1.2305454e-04   7.4443476e-07   3.2504171e-02   7.7141928e-10  -2.0520703e+00
   7.6015641e+00   4.1067801e+00   4.8051632e-02   1.9312363e-03   6.8502804e-03   2.4328954e-03   2.8829010e-04   4.9894480e-06   1.8751793e-04   5.2780323e-08   1.0133646e-02   7.6741507e-10  -2.8591722e+00
   7.7740969e+00   4.0866335e+00   4.3333623e-02   5.5362235e-04   1.2776290e-02   4.8855325e-03   2.4386428e-04   1.7299217e-06   1.9234877e-04   3.8705714e-08   2.0071015e-02   1.2399310e-09  -3.2765220e+00
   7.3418321e+00   4.1539047e+00   5.0716469e-02   6.2606155e-04   9.0498675e-03   7.4072832e-03   2.1715306e-04   3.0478838e-05   1.8831094e-04   1.3902733e-08   1.8988486e-02   1.2270550e-09  -2.5650192e+00
   6.8661895e+00   4.3063540e+00   4.0803807e-02   1.3434649e-03   1.1699675e-02   8.5862855e-03   1.2902999e-04   5.8720340e-05   1.2297940e-04   2.5572693e-07   1.9651751e-02   3.4403528e-10  -1.5247787e+00
   6.9490049e+00   4.3228576e+00   4.9947848e-02   1.6824518e-03   1.4316351e-02   2.0480501e-02   1.7891520e-04   3.1988495e-05   1.9002039e-04   2.1983453e-08   3.6575175e-02   2.8390646e-10  -1.8908617e+00
   7.6307273e+00   4.0349605e+00   3.8384204e-02   7.6659563e-04   6.5985068e-03   1.3549459e-03   1.9405022e-04   4.7562203e-06   1.8005530e-04   3.9131581e-08   8.7206255e-03   2.4646219e-09  -2.9927064e+00
   7.3050387e+00   4.1824510e+00   3.5867895e-02   9.7290083e-04   1.8645871e-02   1.8682143e-03   2.6964996e-04   4.3025780e-06   1.2420480e-04   7.1870252e-07   1.7727365e-02   6.5023940e-10  -2.5299767e+00
   7.4098311e+00   4.1456367e+00   4.5658924e-02   5.7630988e-04   1.2761122e-02   4.5460500e-03   1.5333034e-04   1.1998091e-05   2.6054744e-04   3.4206773e-08   2.0860444e-02   1.2085523e-09  -2.7476278e+00
   7.3298015e+00   4.1752251e+00   4.7763372e-02   8.5612471e-04   1.4394406e-02   3.1340501e-03   1.4228131e-04   1.0514221e-05   1.8471382e-04   2.7544525e-07   2.1002640e-02   8.6835961e-10  -2.6260730e+00
   6.7480318e+00   4.3797462e+00   4.4434113e-02   5.1435869e-04   5.9918624e-03   1.0552857e-02   1.5596627e-04   2.7070678e-04   1.4179988e-04   2.4740137e-07   1.6494253e-02   1.6391261e-10  -1.1026592e+00
   6.6544440e+00   4.3685259e+00   5.6786548e-02   2.0796683e-03   6.6539192e-03   9.0486447e-03   1.3383312e-04   1.0967852e-03   2.2836003e-04   1.1233181e-07   1.9826665e-02   5.8988123e-10  -7.9265284e-01
   7.6213539e+00   4.1503590e+00   4.4798166e-02   4.2522445e-04   2.4459815e-02   1.7909039e-03   1.4351356e-04   4.2091264e-06   2.0041203e-04   2.6258077e-07   2.9488733e-02   7.6017793e-10  -3.2122858e+00
   7.2869281e+00   4.1699927e+00   4.1907162e-02   1.2676235e-03   8.3281777e-03   1.2139538e-02   1.6068239e-04   5.2425301e-06   1.6150499e-04   9.2974698e-08   2.0949300e-02   1.0404617e-09  -2.2570869e+00
   7.2286787e+00   4.2802421e+00   4.7337583e-02   7.9488762e-04   1.0708868e-02   1.2486034e-02   2.2545603e-04   4.1871500e-05   1.8082053e-04   6.7408656e-08   2.6220586e-02   2.2027031e-10  -2.3536074e+00
   7.2161070e+00   4.1531779e+00   5.0133603e-02   7.6410391e-04   8.6495749e-03   3.2454171e-03   1.3365450e-04   1.3995019e-05   1.8989674e-04   1.0898578e-07   1.6594126e-02   1.5821919e-09  -2.0692125e+00
   6.9448360e+00   4.2738097e+00   4.2188858e-02   2.2069187e-03   2.0395800e-02   1.2048412e-02   1.4193783e-04   1.2268247e-04   1.9623188e-04   1.6328646e-07   3.3387987e-02   8.1591114e-10  -1.7890253e+00
   7.4345124e+00   4.0894002e+00   4.4094310e-02   8.5928869e-04   1.6602626e-02   5.7847855e-03   2.0990875e-04   3.6522329e-06   1.3072388e-04   3.2403106e-08   2.2543471e-02   3.0788359e-09  -2.7117499e+00
   7.2059900e+00   4.1546693e+00   3.8972213e-02   1.4260153e-03   6.2981498e-03   2.3697736e-03   2.5406636e-04   5.9875353e-05   1.4237308e-04   6.7356089e-08   7.1579356e-03   8.7979270e-10  -2.0296300e+00
   7.2425976e+00   4.1203842e+00   4.1810830e-02   4.6967435e-04   9.0026575e-03   1.2539188e-03   3.7511945e-04   4.3282155e-06   2.6516911e-04   4.4375465e-07   8.6472999e-03   1.3927879e-09  -2.3054906e+00
   7.2484010e+00   4.2225963e+00   4.2205139e-02   7.3949002e-04   1.3581423e-02   2.1217348e-03   1.6585816e-04   1.4241863e-05   2.2017180e-04   1.3479279e-07   1.6650569e-02   3.8390258e-10  -2.4238392e+00
   7.5497892e+00   3.9963473e+00   3.1615604e-02   3.9811097e-04   4.8581304e-03   5.7269877e-03   2.8497732e-04   2.4871155e-06   2.2910468e-04   5.7409754e-08   5.7036349e-03   3.8666566e-09  -2.6181544e+00
   7.5256911e+00   4.1017209e+00   4.8556113e-02   8.5646174e-04   8.5226592e-03   3.8784611e-03   1.9535102e-04   8.3628569e-06   1.5127753e-04   7.2497533e-08   1.4874831e-02   1.4721505e-09  -2.8524204e+00
   7.3134531e+00   4.2041431e+00   4.4614182e-02   2.2392106e-03   7.4331276e-03   2.1458361e-03   2.1874045e-04   2.1734092e-05   2.3345907e-04   6.7671191e-08   1.4021542e-02   4.2876671e-10  -2.3567866e+00
   7.1661850e+00   4.2106944e+00   3.7742585e-02   5.4809551e-04   1.0359239e-02   5.6822592e-03   2.4256101e-04   2.4138479e-05   2.0892950e-04   5.5878842e-08   1.4300298e-02   5.5094688e-10  -2.3189485e+00
   6.8726401e+00   4.3243139e+00   5.3608930e-02   7.0548826e-04   6.0200768e-03   5.8938199e-03   1.6853653e-04   1.4053893e-04   2.0396140e-04   4.4664285e-08   1.2416382e-02   1.9890993e-10  -1.4006086e+00
   7.4006854e+00   4.1334179e+00   3.4937385e-02   4.8640735e-04   1.3819829e-02   1.8570322e-03   2.8418141e-04   3.8856166e-06   1.2799968e-04   1.3707888e-07   1.2576971e-02   9.2863818e-10  -2.6533081e+00
   7.1526386e+00   4.2344954e+00   4.2068396e-02   1.3108978e-03   6.1689143e-03   4.1956857e-03   1.9182902e-04   2.2942145e-05   2.0634500e-04   3.1864925e-07   1.2697502e-02   3.5794282e-10  -1.9536456e+00
   6.8119955e+00   4.2500650e+00   3.5627860e-02   8.9316728e-04   8.6241920e-03   5.8719685e-03   2.7101175e-04   5.9155262e-05   2.1368881e-04   1.2541471e-07   9.7741334e-03   6.4394054e-10  -1.4980568e+00
   7.5765724e+00   4.0549027e+00   4.0319034e-02   1.4327036e-03   1.1102078e-02   6.8601538e-03   2.4941222e-04   1.4144956e-06   1.2894172e-04   2.7426991e-07   1.8330144e-02   3.4027749e-09  -3.0355784e+00
   7.7210536e+00   4.0805024e+00   3.9990510e-02   1.0320503e-03   7.8565529e-03   4.9833463e-03   1.7767625e-04   2.5864433e-06   1.6714084e-04   4.5448497e-08   1.4886814e-02   1.2917476e-09  -2.9843842e+00
   7.5506962e+00   4.0261079e+00   4.1555140e-02   1.3559776e-03   4.5733256e-03   1.2830046e-03   5.0891015e-04   1.8627072e-06   2.0794257e-04   2.2356893e-07   3.4888639e-03   1.4409697e-09  -2.6246161e+00
   7.0533923e+00   4.1914140e+00   4.0591687e-02   1.7944492e-03   9.8749573e-03   3.1134304e-03   1.8786424e-04   1.5647237e-05   1.4497960e-04   5.4335812e-07   1.5282135e-02   1.2065016e-09  -1.8067575e+00
   8.1894320e+00   3.9312047e+00   5.0030846e-02   1.4186966e-03   1.2095288e-02   2.7839443e-03   1.9823107e-04   9.6377855e-08   2.0888193e-04   5.5886914e-08   1.7904821e-02   6.9761095e-09  -4.2284300e+00
   8.2483455e+00   3.9464023e+00   5.3681723e-02   5.7425175e-04   1.2277839e-02   1.5031596e-03   1.6904689e-04   2.2568774e-07   2.5400945e-04   2.7733603e-08   2.2532508e-02   5.8927228e-09  -4.2846594e+00
   7.2009528e+00   4.1912608e+00   4.0066823e-02   4.2758607e-04   5.4141974e-03   3.3106305e-03   3.6424945e-04   4.7634981e-05   1.5774365e-04   2.2741576e-07   4.3870597e-03   2.6328433e-10  -1.9196295e+00
   6.7002829e+00   4.3355245e+00   4.1755271e-02   7.2860817e-04   1.1456192e-02   9.4373115e-03   1.7810444e-04   4.3562250e-04   1.9441850e-04   1.9394265e-07   2.0633109e-02   6.3263936e-10  -1.2313652e+00
   7.5095354e+00   4.1107695e+00   4.8208702e-02   5.0329134e-04   2.7569002e-03   1.4321151e-02   1.4087653e-04   5.5612425e-06   2.3687519e-04   1.8218643e-08   1.6835720e-02   1.3707251e-09  -2.3807405e+00
   6.6474195e+00   4.3043810e+00   4.8272896e-02   6.1715390e-04   1.5651316e-02   7.2042201e-03   2.2333167e-04   5.5971355e-05   2.2977173e-04   3.2021168e-07   2.3764919e-02   8.6669064e-10  -1.3222225e+00
   6.6280227e+00   4.4272473e+00   6.8514637e-02   9.1590821e-04   6.4671476e-03   9.8578754e-03   1.5907886e-04   1.1267004e-03   1.2172445e-04   4.2621776e-07   2.1053254e-02   2.1132588e-10  -6.4498394e-01
   6.5820229e+00   4.3162531e+00   4.8343924e-02   5.2024242e-04   6.4625202e-03   8.6676357e-03   2.2382275e-04   1.5887997e-04   1.7610938e-04   4.3586532e-07   1.7436495e-02   8.4856753e-10  -8.9643012e-01
   7.2582626e+00   4.1696732e+00   4.6574317e-02   2.4010661e-03   5.7425443e-03   6.3680573e-03   1.7976224e-04   2.2143995e-05   1.3916361e-04   1.7425453e-07   1.7464815e-02   1.1270279e-09  -2.1279387e+00
   6.4537165e+00   4.4826715e+00   6.0624068e-02   1.3643314e-03   8.8897442e-03   1.8852216e-02   2.2959313e-04   1.4636634e-03   1.8348983e-04   1.7401027e-07   2.9567530e-02   2.0108158e-10  -6.3964172e-01
   7.2038661e+00   4.1361806e+00   4.8723832e-02   1.6658091e-03   5.5109781e-03   3.3821080e-03   2.1781544e-04   3.0226658e-05   1.6636630e-04   8.1416962e-08   8.7142789e-03   1.3027652e-09  -1.8939832e+00
   7.6916488e+00   4.0369253e+00   3.4778036e-02   1.4770938e-03   8.1472527e-03   3.3094646e-03   3.2874665e-04   5.0437718e-06   1.8500148e-04   1.6661193e-08   7.4783665e-03   1.6071631e-09  -3.3317280e+00
   6.6718652e+00   4.3254279e+00   5.4912539e-02   1.4498311e-03   1.0439608e-02   1.5096206e-02   1.4288764e-04   3.1136119e-04   1.4926779e-04   4.1102480e-07   2.7896393e-02   8.4908516e-10  -9.9434674e-01
   6.8555246e+00   4.2247842e+00   4.1047414e-02   4.4369724e-04   7.8579090e-03   1.3925433e-03   4.0684576e-04   1.4798827e-04   2.6558309e-04   2.0932367e-07   6.4615182e-03   7.8313569e-10  -1.4982219e+00
   8.0151996e+00   4.0243466e+00   4.9433683e-02   7.1545171e-04   1.5580195e-02   3.2398431e-03   2.0476858e-04   1.1096352e-06   2.0512678e-04   2.0786613e-08   2.4555705e-02   2.5372452e-09  -3.9772860e+00
   6.6487481e+00   4.3770275e+00   4.8499480e-02   1.6948247e-03   6.1148495e-03   1.0649258e-02   1.3387782e-04   9.9392873e-04   1.2647655e-04   2.7263077e-07   2.0120628e-02   5.2824523e-10  -9.4394541e-01
   7.1861191e+00   4.2024141e+00   5.1818269e-02   1.0854546e-03   1.5633264e-02   7.8963209e-03   2.2360496e-04   3.8859092e-05   1.7912204e-04   3.1656063e-08   2.5943948e-02   9.9978041e-10  -2.3089939e+00
   7.5373952e+00   4.0321036e+00   5.1212580e-02   1.0057931e-03   7.2492295e-03   1.9469869e-03   2.6279032e-04   1.5334319e-06   2.1808567e-04   5.6323118e-07   1.2255364e-02   4.2879332e-09  -2.7679998e+00
   7.1534853e+00   4.2699773e+00   4.4211218e-02   1.0664614e-03   1.1964062e-02   2.2125038e-02   1.7626585e-04   1.6678632e-05   2.0050178e-04   9.8637123e-09   3.2963019e-02   3.4630146e-10  -2.1210479e+00
   7.6958096e+00   4.0910882e+00   4.3342514e-02   5.2954028e-04   6.7196751e-03   5.8998897e-03   2.8519618e-04   3.1219836e-06   1.5970405e-04   2.7109354e-08   1.4299174e-02   1.0844545e-09  -2.8964122e+00
   7.4457715e+00   4.0896148e+00   5.2178628e-02   1.8533615e-03   7.1169420e-03   9.6207153e-03   2.2178949e-04   3.2390048e-06   2.0442137e-04   6.2272205e-08   2.2588656e-02   3.1933451e-09  -2.4614555e+00
   7.4407773e+00   4.1757377e+00   4.3445794e-02   9.1267858e-04   1.2298630e-02   8.0709824e-03   1.5834861e-04   1.3228803e-05   2.0292050e-04   1.1878747e-08   2.3615357e-02   7.0182113e-10  -2.7808824e+00
   6.4260786e+00   4.4525610e+00   5.2158166e-02   1.2694841e-03   1.2333212e-02   1.9516049e-02   1.8881717e-04   1.3646190e-03   1.5109918e-04   4.5698248e-07   3.2492999e-02   4.0398266e-10  -7.7725288e-01
   7.5916914e+00   4.0784491e+00   4.8897471e-02   1.0053106e-03   4.9092682e-03   1.7133290e-03   3.7947349e-04   2.6500785e-06   1.4168254e-04   4.4851047e-07   7.5560448e-03   1.0338507e-09  -2.8685114e+00
   7.1427164e+00   4.1814690e+00   4.4694206e-02   1.0102508e-03   6.6844713e-03   1.8140875e-03   3.6327895e-04   1.5865929e-05   1.8520776e-04   1.0521042e-07   8.2530494e-03   6.3241341e-10  -2.0802041e+00
   7.1930589e+00   4.1540249e+00   4.2276734e-02   1.0732603e-03   2.3280606e-03   5.6794805e-03   2.5724042e-04   3.9942106e-05   1.8219741e-04   6.5316789e-08   7.0993209e-03   8.5720363e-10  -1.8001210e+00
   7.5153655e+00   4.1151151e+00   4.5934050e-02   2.2815823e-03   1.5771468e-02   4.5666435e-03   1.7840672e-04   5.8228772e-06   2.3371698e-04   1.0815878e-07   2.0590850e-02   1.4360856e-09  -2.9135386e+00
   6.8523023e+00   4.2473076e+00   5.2114460e-02   2.3479513e-03   8.4026075e-03   5.4781882e-03   1.9112081e-04   2.3636507e-05   1.6300416e-04   3.0476992e-07   1.6104894e-02   8.5539365e-10  -1.5396711e+00
   7.6426122e+00   4.1627499e+00   4.3023616e-02   1.0189486e-03   2.0896074e-02   2.7599846e-03   1.3408737e-04   1.1068502e-05   1.3071736e-04   9.8844746e-08   2.3172649e-02   4.7316853e-10  -3.2207009e+00
   6.8893676e+00   4.2821530e+00   4.2874660e-02   8.9042964e-04   1.0515930e-02   6.1535267e-03   2.2108349e-04   1.7318681e-04   1.6711810e-04   9.3778471e-08   1.5820921e-02   5.2809647e-10  -1.4534330e+00
   6.9457508e+00   4.2397024e+00   4.3109025e-02   8.1333464e-04   1.4768513e-02   2.9123964e-03   1.8045724e-04   3.8149509e-05   1.2875647e-04   5.3225551e-07   1.7708261e-02   7.9655318e-10  -1.8740912e+00
   7.0610792e+00   4.1912651e+00   4.9531671e-02   5.0117099e-04   5.2902935e-03   7.2237232e-03   2.8341240e-04   1.0544367e-05   1.4315576e-04   1.2770444e-06   1.4571516e-02   1.0908311e-09  -1.6675864e+00
   7.7539440e+00   4.0653612e+00   4.5847059e-02   1.2805129e-03   6.4615817e-03   8.1900432e-04   3.2630610e-04   1.1538960e-05   2.4048386e-04   3.4493582e-08   8.8532774e-03   1.0493936e-09  -3.1667607e+00
   7.0613524e+00   4.2380794e+00   4.4138239e-02   1.4366498e-03   9.1829020e-03   7.5834779e-03   2.8137670e-04   1.6926187e-04   1.6592097e-04   2.7235403e-08   1.6682419e-02   7.4884856e-10  -1.8606312e+00
   7.7171168e+00   4.0668149e+00   4.1754816e-02   1.7652148e-03   8.9070978e-03   1.6004647e-03   1.9436451e-04   8.5116859e-07   2.0776949e-04   4.6214897e-07   1.4661416e-02   1.6938348e-09  -3.0869857e+00
   8.0079506e+00   3.9080134e+00   4.2049846e-02   8.3571257e-04   8.6310518e-03   1.2749525e-03   2.7051645e-04   2.9006854e-07   2.0131845e-04   2.8818915e-08   1.0985539e-02   1.1318798e-08  -3.8185454e+00
   6.9814400e+00   4.3225464e+00   4.3690928e-02   1.8433584e-03   9.8860638e-03   6.4898902e-03   2.9941085e-04   2.2443669e-04   1.5506138e-04   2.0827385e-08   1.4814833e-02   2.0417433e-10  -1.9139842e+00
   6.9193573e+00   4.3060020e+00   5.2234746e-02   8.7180548e-04   7.4669561e-03   2.1520087e-03   2.1260366e-04   1.4094851e-04   2.1607009e-04   1.5390242e-07   1.3101427e-02   2.6302880e-10  -1.4105559e+00
   7.1299141e+00   4.1329580e+00   4.4816666e-02   1.4124806e-03   2.9808173e-03   9.8603187e-03   1.8494555e-04   1.0754080e-05   1.5795787e-04   2.0603009e-07   1.0434811e-02   1.8491159e-09  -1.6925788e+00
   7.2843184e+00   4.1469875e+00   4.9875871e-02   1.4124012e-03   5.7862379e-03   6.9329164e-03   1.7037515e-04   5.5625441e-06   1.5764091e-04   1.5778344e-07   1.5496301e-02   1.2937344e-09  -2.0128424e+00
   7.8507530e+00   4.0341032e+00   4.7062970e-02   7.9826215e-04   1.4787853e-02   2.4512910e-03   1.5793642e-04   7.9619618e-07   2.2475858e-04   1.0113305e-07   2.0995627e-02   2.7818365e-09  -3.6793724e+00
   6.9028017e+00   4.3388576e+00   4.2384771e-02   7.9575669e-04   1.2885710e-02   3.7215604e-03   1.7995919e-04   2.3006512e-04   1.5988573e-04   4.2817845e-07   1.9423555e-02   2.5063913e-10  -1.7410371e+00
   6.8919994e+00   4.2402950e+00   3.7690429e-02   7.1143355e-04   5.0919354e-03   4.7068225e-03   3.4810006e-04   3.6134554e-05   1.6124699e-04   1.5418556e-07   7.5814827e-03   4.7048833e-10  -1.4568698e+00
   6.3929561e+00   4.4912979e+00   4.6799009e-02   9.0755187e-04   2.0850092e-02   2.3343058e-02   1.8909846e-04   1.2705300e-03   1.7880754e-04   4.1767635e-07   4.3229451e-02   2.3904528e-10  -6.0079695e-01
   6.8778285e+00   4.3013149e+00   4.4371159e-02   2.4280111e-03   8.1065728e-03   1.4183025e-02   2.6912900e-04   1.8283231e-04   1.9045764e-04   4.9240891e-08   2.0525373e-02   4.6970869e-10  -1.5606078e+00
   7.2402179e+00   4.2198557e+00   4.2611724e-02   9.1533262e-04   8.5205247e-03   5.2829093e-03   1.3853453e-04   2.3581673e-05   1.7195798e-04   1.8862054e-08   1.4354580e-02   3.8032450e-10  -2.0749801e+00
   6.9977060e+00   4.2195769e+00   4.1647805e-02   9.8570670e-04   8.4161871e-03   9.7346945e-03   2.3010821e-04   6.4338833e-05   2.6392098e-04   3.2016862e-08   1.8638402e-02   1.1124949e-09  -1.8348245e+00
   7.3721667e+00   4.1768065e+00   5.1082454e-02   4.6958923e-04   7.0849110e-03   1.2874917e-02   1.4331035e-04   9.1055495e-06   1.5256946e-04   7.0636548e-08   2.1984797e-02   7.5482294e-10  -2.4980970e+00
   7.5922256e+00   4.0635576e+00   3.6414169e-02   1.2159317e-03   1.4111469e-02   1.2766188e-03   1.8095585e-04   1.0596250e-05   1.9327749e-04   8.9085926e-08   1.2822727e-02   2.0940369e-09  -3.0164482e+00
   7.5099004e+00   4.0779047e+00   5.3831175e-02   7.9509182e-04   4.5322633e-03   8.7294573e-03   2.0580877e-04   2.6259560e-06   1.3464125e-04   3.4238376e-08   2.1156041e-02   3.2712334e-09  -2.5549322e+00
   6.7353101e+00   4.3607592e+00   5.7417652e-02   7.1081700e-04   1.0272971e-02   4.6774370e-03   1.4790713e-04   3.6327189e-04   1.2542317e-04   4.4778633e-07   1.7731448e-02   2.8866262e-10  -1.1838447e+00
   6.5588825e+00   4.4807651e+00   5.2304477e-02   1.1432286e-03   2.2171981e-02   1.1647939e-02   2.0424528e-04   1.2840199e-03   2.3092191e-04   4.1935382e-08   3.7915748e-02   1.7688985e-10  -1.0070796e+00
   6.6206274e+00   4.4016147e+00   5.9717356e-02   9.7238613e-04   7.0702257e-03   1.2059318e-02   2.2041639e-04   6.9935497e-04   1.7350483e-04   3.7191875e-07   1.8335137e-02   2.3917824e-10  -7.4321962e-01
   6.9614387e+00   4.2974087e+00   4.8751528e-02   1.2724458e-03   4.5517443e-03   6.4885829e-03   2.0812545e-04   1.2018573e-04   2.3657024e-04   2.0972093e-08   1.2140388e-02   2.4079032e-10  -1.5563746e+00
   6.8109105e+00   4.2658121e+00   3.6933870e-02   1.1153305e-03   1.2263155e-02   2.5908234e-03   2.5479296e-04   1.6105758e-04   1.4652187e-04   3.2611769e-07   1.1197645e-02   6.6980212e-10  -1.3909575e+00
   6.7721834e+00   4.3547609e+00   4.0920582e-02   5.6527802e-04   1.7580447e-02   3.8318206e-03   2.5814782e-04   2.3332226e-04   2.0194238e-04   1.2258278e-07   1.9489477e-02   2.6090992e-10  -1.5986806e+00
   7.1200568e+00   4.2326395e+00   3.9557812e-02   7.8637256e-04   7.1853138e-03   4.5482151e-03   2.1092174e-04   7.2522041e-05   1.6313901e-04   1.4705868e-07   1.1459405e-02   4.2348332e-10  -1.9452863e+00
   6.6099831e+00   4.3990061e+00   5.8175664e-02   7.5411200e-04   1.0578910e-02   7.7712895e-03   2.0818034e-04   9.6371481e-04   2.2028796e-04   2.8873307e-07   2.4948790e-02   4.3572168e-10  -8.2427798e-01
   6.8564602e+00   4.2926030e+00   3.9530759e-02   1.2937459e-03   1.2758329e-02   3.7735538e-03   2.0676123e-04   4.2067777e-04   2.5670941e-04   1.8763115e-08   1.1967632e-02   5.6055880e-10  -1.6163398e+00
   6.3515978e+00   4.5302329e+00   6.5190379e-02   1.1869510e-03   9.1718513e-03   1.8416449e-02   1.1614889e-04   3.3620442e-03   1.8214033e-04   1.3277213e-07   3.5036368e-02   2.2401496e-10  -3.9888850e-01
   7.7509090e+00   3.9755235e+00   4.1599977e-02   1.2146737e-03   8.5434813e-03   2.1089295e-03   2.2153250e-04   6.3387065e-07   2.0622101e-04   2.6143021e-08   1.3372014e-02   7.5669848e-09  -3.2941522e+00
   6.9102548e+00   4.2357514e+00   5.1689087e-02   1.5048200e-03   6.3357795e-03   3.3435342e-03   2.0145955e-04   2.9681785e-05   2.2940535e-04   2.5601243e-07   1.1757228e-02   6.9274989e-10  -1.3675785e+00
   7.3334014e+00   4.1386272e+00   4.3293207e-02   1.0542561e-03   6.6612323e-03   1.9560111e-03   2.9292675e-04   4.0025565e-05   2.5593941e-04   4.8326702e-08   1.0860988e-02   1.1414485e-09  -2.2274305e+00
   7.1761761e+00   4.1445326e+00   3.9048830e-02   1.0269020e-03   6.7963434e-03   7.2799716e-03   3.3796992e-04   8.5297179e-06   1.5086858e-04   7.4678583e-08   9.5259023e-03   1.1529869e-09  -1.9179399e+00
   6.8653389e+00   4.2849918e+00   4.8609103e-02   7.3805997e-04   6.3114236e-03   1.1310710e-02   2.7168207e-04   3.9352554e-05   1.5560674e-04   6.4939934e-07   1.5837511e-02   3.9929211e-10  -1.4163274e+00
   7.5659296e+00   4.1053408e+00   3.7801482e-02   1.5667391e-03   1.0510969e-02   1.1646027e-03   3.2121179e-04   7.0278232e-06   2.5680455e-04   1.9380165e-08   1.2201580e-02   1.0424867e-09  -2.9487193e+00
   7.0271210e+00   4.2298780e+00   4.7607815e-02   6.2914674e-04   3.2222262e-03   7.5431628e-03   1.9044713e-04   1.6031131e-04   1.2571772e-04   1.9090681e-07   1.3907751e-02   8.2073590e-10  -1.4018206e+00
   7.3228121e+00   4.1365630e+00   3.2853510e-02   4.1439854e-04   1.5400058e-02   3.0227597e-03   2.2211899e-04   3.1545643e-06   1.3596321e-04   3.7397263e-07   1.5009048e-02   1.2618451e-09  -2.6440306e+00
   7.1955551e+00   4.1892767e+00   5.2476273e-02   6.8626763e-04   1.0003431e-02   1.9652322e-03   2.4229544e-04   2.2910764e-05   1.3474451e-04   3.4992845e-07   1.7539296e-02   9.3055036e-10  -2.0386159e+00
   6.8584773e+00   4.3569171e+00   4.8493320e-02   1.6876395e-03   4.5012166e-03   9.4083089e-03   2.6143739e-04   2.4272621e-04   1.9423740e-04   2.6126502e-08   1.3573468e-02   1.4342091e-10  -1.2766328e+00
   7.2922720e+00   4.2150928e+00   5.2512846e-02   5.4146737e-04   1.0785698e-02   2.0616076e-03   2.0312944e-04   5.5391701e-05   2.3713952e-04   1.6324283e-07   1.6952455e-02   4.6353124e-10  -2.3237856e+00
   7.3410025e+00   4.1887645e+00   4.1864240e-02   9.0594871e-04   7.7593052e-03   6.6814614e-03   2.3120367e-04   9.3813296e-06   1.6068810e-04   8.1360112e-08   1.3545117e-02   4.4512613e-10  -2.2374175e+00
   7.7874200e+00   3.9923600e+00   4.5439635e-02   2.2885476e-03   9.8365090e-03   6.0845673e-03   1.2722381e-04   5.5851256e-07   1.9647582e-04   2.3593563e-08   2.0054314e-02   6.9234747e-09  -3.3319211e+00
   7.0283859e+00   4.3214272e+00   4.1597157e-02   1.6569775e-03   1.0004194e-02   4.8164101e-03   1.3467735e-04   1.2838391e-04   2.2234741e-04   2.3851243e-08   1.7391817e-02   1.8090113e-10  -2.0218283e+00
   7.2162599e+00   4.1414158e+00   4.2158144e-02   1.1093055e-03   6.1578422e-03   1.1999077e-02   1.2555425e-04   9.6843938e-06   1.5876727e-04   3.2809720e-08   1.8078339e-02   1.9680067e-09  -2.1798848e+00
   7.4770948e+00   4.0263458e+00   4.2852053e-02   6.9329667e-04   6.8897403e-03   8.8026160e-04   2.5059331e-04   2.8909148e-06   1.4053730e-04   4.6347719e-07   7.8645010e-03   3.8324114e-09  -2.5643995e+00
   7.3424205e+00   4.1570051e+00   4.5552408e-02   1.7392467e-03   1.3386811e-02   3.3292309e-03   1.3758023e-04   1.0225085e-05   2.3806764e-04   3.3305965e-08   2.1332364e-02   1.2128931e-09  -2.6494076e+00
   6.9315891e+00   4.3005601e+00   5.1154675e-02   1.8223247e-03   6.4204599e-03   6.7513081e-03   1.6704731e-04   1.2021150e-04   2.1873571e-04   2.0936493e-08   1.2933642e-02   2.4826211e-10  -1.4194058e+00
   7.2440599e+00   4.2144866e+00   3.9136676e-02   1.3850898e-03   8.3463648e-03   1.1452232e-02   2.0281738e-04   9.1842839e-05   1.2789856e-04   4.7594647e-08   2.0068408e-02   6.5683996e-10  -2.0800784e+00
   7.3566648e+00   4.1692885e+00   5.2180995e-02   1.2090033e-03   1.6326757e-02   4.0970288e-03   1.5524042e-04   1.8928924e-05   2.7099242e-04   7.9403269e-08   2.3656704e-02   9.8799839e-10  -2.5510744e+00
   6.9094328e+00   4.3243771e+00   3.7095774e-02   1.3706121e-03   6.5312004e-03   1.1206707e-02   1.7285844e-04   1.6605136e-04   1.4222141e-04   1.5120156e-07   1.3843962e-02   1.9367575e-10  -1.3291039e+00
   7.3161529e+00   4.1572128e+00   4.0612836e-02   4.5029519e-04   1.9977252e-02   2.8421707e-03   1.8584543e-04   5.1516365e-06   1.2256079e-04   6.3685879e-07   1.9506347e-02   1.0630313e-09  -2.6610395e+00
   6.9942863e+00   4.2694127e+00   3.8941395e-02   1.6392780e-03   1.0017867e-02   4.0458778e-03   1.7136478e-04   9.1456157e-05   2.1263092e-04   4.6201330e-08   1.4822863e-02   4.0599046e-10  -1.6623737e+00
   6.6615378e+00   4.3792455e+00   5.0315308e-02   6.2087839e-04   2.9518204e-02   5.4532229e-03   1.4383732e-04   8.2448473e-04   2.1797900e-04   7.7180279e-08   3.7580012e-02   6.5463228e-10  -1.3719375e+00
   6.5510144e+00   4.3439008e+00   5.8604479e-02   6.2911562e-04   3.6156634e-03   1.1731709e-02   2.1160674e-04   5.4453644e-04   1.5380532e-04   2.0452418e-07   1.3750674e-02   6.1521492e-10  -6.1609560e-01
   7.1637027e+00   4.2868917e+00   5.0375304e-02   1.8821283e-03   1.0902148e-02   8.3888016e-03   1.6066575e-04   8.2889050e-05   2.4057103e-04   2.9015672e-08   2.1908020e-02   2.2975354e-10  -2.1790465e+00
   7.3094659e+00   4.2179467e+00   4.3999429e-02   9.7293417e-04   1.4185917e-02   1.9772986e-03   2.3246329e-04   4.1462251e-05   2.1849312e-04   1.3991327e-07   1.4617777e-02   3.3308436e-10  -2.4964632e+00
   7.0422718e+00   4.2122284e+00   4.8208842e-02   5.5710579e-04   3.2714894e-03   8.3034562e-03   2.2026137e-04   9.5575450e-05   2.3369212e-04   2.5086308e-08   1.3314464e-02   9.1796921e-10  -1.5791146e+00
   6.8890441e+00   4.2587532e+00   3.9111087e-02   1.0874492e-03   7.4136523e-03   2.3391803e-03   2.5141905e-04   1.6604400e-04   1.2401382e-04   1.5071515e-07   8.5268959e-03   5.1403293e-10  -1.5214702e+00
   6.8885939e+00   4.2735294e+00   4.6149866e-02   2.0681341e-03   1.8666301e-02   7.2568367e-03   2.1303127e-04   8.7860673e-05   1.2875692e-04   3.5165981e-07   2.8826948e-02   8.4175136e-10  -1.7945109e+00
   7.9826086e+00   3.9469524e+00   4.0977614e-02   3.5062184e-04   1.7220779e-02   4.0420057e-03   1.2219056e-04   2.3703150e-07   1.9046442e-04   8.2777242e-08   2.1793714e-02   9.8960416e-09  -4.0488185e+00
   7.4347361e+00   4.0607655e+00   3.2032555e-02   6.1825501e-04   7.4742901e-03   5.2366987e-03   2.1971057e-04   2.5833060e-06   2.3796430e-04   1.6866515e-07   1.1151117e-02   3.0716886e-09  -2.4501214e+00
   7.5751688e+00   4.0569144e+00   4.4530591e-02   5.5046688e-04   6.7078734e-03   2.8101512e-03   2.3898608e-04   1.3979003e-06   2.2762232e-04   3.1107839e-07   1.2495289e-02   2.5580937e-09  -2.7039435e+00
   7.6439890e+00   4.0714506e+00   3.6154653e-02   1.4170740e-03   1.4353745e-02   3.9778846e-03   1.8014909e-04   1.0759948e-06   1.5102051e-04   2.4853641e-07   1.6224351e-02   1.8379717e-09  -3.2120356e+00
   6.2913748e+00   4.5763379e+00   6.6068660e-02   1.4399081e-03   3.5255395e-02   1.3400774e-02   1.3139964e-04   4.0698957e-03   2.5411968e-04   1.7869412e-07   6.4036228e-02   2.0182377e-10  -7.7555594e-01
   7.2091656e+00   4.2140164e+00   4.8479925e-02   5.5148077e-04   9.7308110e-03   7.4489521e-03   1.8578892e-04   6.1511341e-05   2.0477873e-04   1.0396858e-08   1.9816133e-02   6.8557424e-10  -2.3200214e+00
   7.4171720e+00   4.1517521e+00   4.4209790e-02   6.0223314e-04   3.3597334e-03   4.5898571e-03   3.0663968e-04   1.6936354e-05   1.4363144e-04   9.9355168e-08   6.8163296e-03   4.1051886e-10  -2.2159743e+00
   7.1916137e+00   4.2528167e+00   3.5928282e-02   8.3792146e-04   8.1983224e-03   8.1125617e-03   2.7034845e-04   5.1357188e-05   1.5902554e-04   8.6362879e-08   1.6327304e-02   2.9656625e-10  -2.2092798e+00
   7.9325108e+00   3.9766747e+00   3.2263554e-02   1.3966830e-03   2.4440221e-03   3.7972460e-03   2.5713512e-04   1.7635788e-06   2.1908222e-04   1.7616705e-08   5.1497315e-03   2.0699471e-09  -3.0731564e+00
   6.8217589e+00   4.3315636e+00   4.0531211e-02   2.3344604e-03   9.7749911e-03   1.0780414e-02   1.8568638e-04   1.3765180e-04   1.2760051e-04   1.8528271e-07   1.6359067e-02   2.3990652e-10  -1.3101629e+00
   7.3827167e+00   4.1749072e+00   3.6569764e-02   2.0474748e-03   1.4212140e-02   9.9897182e-03   2.2375742e-04   4.6003456e-05   2.2434189e-04   2.0650437e-08   2.0626541e-02   7.8916324e-10  -2.7071649e+00
   7.6991585e+00   4.0701850e+00   3.8461692e-02   7.8501093e-04   7.6863509e-03   3.0748744e-03   2.5909489e-04   1.3302389e-05   2.2829383e-04   2.3647480e-08   1.2544242e-02   1.5330978e-09  -3.2649281e+00
   7.4590809e+00   4.1549326e+00   3.5515018e-02   1.3972409e-03   1.1923603e-02   3.0605205e-03   2.9703737e-04   2.2468667e-05   1.3874873e-04   1.0867405e-07   1.1326062e-02   5.2756890e-10  -2.9597524e+00
   7.7459452e+00   4.0697921e+00   3.2961490e-02   8.4628860e-04   1.0357799e-02   3.1280438e-03   1.9388794e-04   1.0718200e-05   1.3221034e-04   2.7557550e-08   1.1261818e-02   1.1574500e-09  -3.3063244e+00
   6.8047324e+00   4.2671926e+00   4.1553859e-02   1.3973003e-03   5.2921807e-03   8.8129973e-03   2.2683998e-04   1.4182848e-04   1.6292068e-04   2.8101203e-07   8.4416497e-03   4.7951892e-10  -1.2161167e+00
   7.2379758e+00   4.1345253e+00   3.6256536e-02   1.2164908e-03   7.3265579e-03   7.6908230e-03   2.1000616e-04   6.9942375e-06   1.5472081e-04   5.3588480e-07   1.4540391e-02   1.7654633e-09  -2.1033553e+00
   7.1405236e+00   4.2428787e+00   4.5387591e-02   5.6722590e-04   7.4914090e-03   7.7993190e-03   1.6863576e-04   8.8341579e-05   2.0364899e-04   1.0281225e-07   1.6507129e-02   4.4934284e-10  -1.8472108e+00
   6.6892638e+00   4.3484571e+00   5.1697645e-02   2.0137834e-03   1.2651557e-02   1.2316618e-02   1.8887974e-04   5.2683552e-04   1.2184599e-04   8.9334669e-08   2.8369321e-02   6.8556369e-10  -1.1049436e+00
   7.4953445e+00   4.1078422e+00   3.9276023e-02   1.0390883e-03   1.6196659e-02   1.2301530e-02   1.9263892e-04   2.9581265e-06   2.4402695e-04   1.9556149e-08   2.5184638e-02   1.9492088e-09  -2.8779502e+00
   6.7945925e+00   4.2928043e+00   4.1995327e-02   9.9975411e-04   1.2923600e-02   1.1237170e-02   1.4351805e-04   1.6991518e-04   1.4467236e-04   1.7837689e-07   2.0639674e-02   6.8478392e-10  -1.3843826e+00
   6.7897087e+00   4.2894591e+00   4.0835338e-02   1.3463149e-03   1.6305594e-02   7.0643228e-03   1.3088327e-04   2.1065138e-04   1.8960527e-04   2.0477339e-07   2.0342868e-02   8.0034833e-10  -1.5561428e+00
   7.5417343e+00   4.0798849e+00   4.0741004e-02   4.2590580e-04   3.3449411e-03   3.6484595e-03   1.6060829e-04   2.5074141e-06   1.3000489e-04   1.1138918e-07   9.5998079e-03   1.5307912e-09  -2.6286101e+00
   7.0335265e+00   4.2100012e+00   4.2785689e-02   4.6874833e-04   4.6249821e-03   3.9262478e-03   3.0262620e-04   6.1184001e-05   2.1827112e-04   1.0029001e-07   1.0048251e-02   7.4664336e-10  -1.6709800e+00
   6.8000162e+00   4.3050133e+00   4.6792342e-02   6.1673714e-04   3.4187553e-03   8.3411091e-03   3.3456382e-04   1.5690367e-04   1.6601227e-04   3.0418896e-07   1.0225011e-02   3.0572741e-10  -1.0871321e+00
   7.2255205e+00   4.1596254e+00   4.4468234e-02   1.1274509e-03   2.0369029e-03   4.8888168e-03   4.5576392e-04   1.8054494e-05   1.7414590e-04   2.7922463e-08   5.1791479e-03   4.7534533e-10  -1.5888348e+00
   7.8258800e+00   3.9912445e+00   3.6255537e-02   1.2633844e-03   3.2678184e-03   5.0215713e-03   3.4088059e-04   2.2820895e-06   2.2655853e-04   1.0514957e-08   4.7843525e-03   1.7855939e-09  -3.1307075e+00
   7.6824574e+00   4.0803644e+00   4.9512490e-02   5.3241641e-04   8.6032463e-03   9.2488133e-04   1.6203432e-04   1.3466439e-05   1.9003888e-04   9.3381232e-08   1.6906916e-02   1.7642646e-09  -3.0125985e+00
   7.7405062e+00   4.0702173e+00   5.7142791e-02   5.5959762e-04   1.1096789e-02   3.2491697e-03   2.5356685e-04   1.5872762e-06   1.7532155e-04   4.0564393e-08   1.9125426e-02   1.7566248e-09  -3.3351873e+00
   7.7095597e+00   4.0865119e+00   3.8740196e-02   4.6839019e-04   1.4267011e-02   1.6400314e-03   2.9740075e-04   2.9053374e-06   1.9504399e-04   7.6123974e-08   1.3681861e-02   1.0208476e-09  -3.3531129e+00
   7.4948970e+00   4.1570003e+00   3.4258125e-02   4.0914616e-04   5.4009572e-03   2.1880138e-03   3.6107506e-04   2.4950983e-05   1.5886227e-04   3.0112999e-08   7.1085058e-03   3.4084438e-10  -2.4706599e+00
   7.6214552e+00   4.0324394e+00   3.7665520e-02   2.1014380e-03   9.1120339e-03   6.1137330e-03   1.4134886e-04   1.3748253e-06   2.3586343e-04   4.2541928e-08   1.4814506e-02   3.8621770e-09  -2.9135079e+00
   7.1060305e+00   4.2645174e+00   3.9837946e-02   6.9426199e-04   1.3066136e-02   3.9428172e-03   1.2961076e-04   7.0447994e-05   1.2849486e-04   4.4917453e-07   1.8469973e-02   3.5859455e-10  -2.0579377e+00
   6.6110635e+00   4.4508200e+00   5.1776253e-02   9.6260769e-04   1.9771201e-02   1.5984759e-02   1.4213195e-04   9.3575993e-04   1.4325592e-04   5.3457108e-08   4.0322890e-02   2.3058241e-10  -1.2110575e+00
   7.3706721e+00   4.1241056e+00   4.1419775e-02   9.4197696e-04   8.7862793e-03   1.0184377e-02   2.0786857e-04   4.3780537e-06   1.3420764e-04   3.1916033e-08   1.8633883e-02   1.7132658e-09  -2.6099020e+00
   7.2570229e+00   4.1541122e+00   4.7764446e-02   7.5028141e-04   8.3775695e-03   1.5295045e-02   1.7175036e-04   6.7804018e-06   2.5650505e-04   1.4673310e-08   2.4063309e-02   1.6710778e-09  -2.3399358e+00
   6.7304535e+00   4.3298603e+00   5.5029282e-02   1.0014606e-03   4.4940932e-03   9.8427725e-03   1.6418323e-04   1.1031927e-04   2.2502031e-04   3.3782167e-07   1.7023524e-02   3.4746740e-10  -9.2710429e-01
   7.2811245e+00   4.2202474e+00   4.2129770e-02   1.0134397e-03   1.5692578e-02   2.1198864e-03   1.2727849e-04   7.3310071e-05   1.3263584e-04   2.0416769e-07   2.0558080e-02   5.3318060e-10  -2.3696924e+00
   6.3872441e+00   4.3350287e+00   3.4250520e-02   5.0787014e-04   7.2270660e-03   8.1277345e-03   2.8167138e-04   4.1861635e-04   1.5592240e-04   6.2837331e-07   1.0091213e-02   9.5572973e-10  -6.0978851e-01
   6.7376041e+00   4.3527433e+00   4.2743061e-02   5.2985295e-04   8.2315248e-03   1.5591789e-02   1.9452094e-04   1.9378925e-04   2.6540728e-04   4.8086187e-08   2.3602362e-02   3.2689207e-10  -1.2310169e+00
   7.0216995e+00   4.2632652e+00   4.8603521e-02   2.0366699e-03   6.6519432e-03   9.8591635e-03   1.3160882e-04   5.5952374e-05   2.2133995e-04   4.1555924e-08   1.8360718e-02   4.3641855e-10  -1.5197080e+00
   7.4616174e+00   4.1349791e+00   4.2627799e-02   8.9333987e-04   5.2831786e-03   1.0309003e-03   1.9161182e-04   1.8087126e-05   2.1144446e-04   2.8989365e-08   9.6325108e-03   7.3926166e-10  -2.4252269e+00
   7.4485884e+00   4.1807862e+00   4.4507503e-02   1.5365610e-03   1.2214044e-02   4.8061988e-03   1.7514927e-04   2.2102084e-05   2.5066646e-04   7.2446876e-09   1.6961537e-02   4.7791872e-10  -2.6911845e+00
   6.9095485e+00   4.1916473e+00   3.5174038e-02   8.9016807e-04   1.1345772e-02   7.9168330e-03   2.8080616e-04   1.8780260e-05   1.4590852e-04   5.9159942e-07   1.2427996e-02   1.4248057e-09  -1.7321271e+00
   7.9267904e+00   4.0300665e+00   5.3652536e-02   7.1780249e-04   1.1392914e-02   1.9432179e-03   1.7304566e-04   6.1770340e-07   2.2866231e-04   3.2191935e-08   2.1062467e-02   2.6007158e-09  -3.5804943e+00
   7.9110364e+00   3.9804092e+00   4.6186800e-02   1.6961706e-03   5.8544146e-03   9.1897718e-04   1.3577145e-04   2.1991196e-06   1.7142462e-04   4.6271731e-08   1.3159706e-02   4.8932610e-09  -3.3864989e+00
   7.3986261e+00   4.1626004e+00   4.7362664e-02   1.0480001e-03   1.1169315e-02   1.8768549e-03   2.7469603e-04   1.2931041e-05   1.4955112e-04   1.8996550e-07   1.3972537e-02   6.4182293e-10  -2.6983783e+00
   7.0246952e+00   4.2047072e+00   4.8929318e-02   2.0257842e-03   1.1273403e-02   4.1861197e-03   2.5035602e-04   3.3718075e-05   2.3921337e-04   1.1538173e-07   2.0417253e-02   1.3608172e-09  -1.6993640e+00
   7.5662047e+00   4.0746365e+00   3.2504085e-02   1.6851470e-03   1.0077336e-02   3.8136217e-03   3.0739015e-04   4.5111726e-06   1.6443489e-04   5.8646740e-08   1.2800305e-02   1.8616252e-09  -2.9765565e+00
   7.6186618e+00   4.0685610e+00   4.6808310e-02   1.1935722e-03   6.0210799e-03   6.0703454e-03   2.3851427e-04   1.0073973e-06   1.5032793e-04   1.8706360e-07   1.4816414e-02   2.0647976e-09  -2.9498533e+00
   6.9238161e+00   4.2059727e+00   4.4669750e-02   8.1194138e-04   5.3313894e-03   8.8970773e-03   2.7926680e-04   2.8370686e-05   1.5281152e-04   2.6220377e-07   1.3829021e-02   1.2701117e-09  -1.2399778e+00
   7.3764758e+00   4.1415426e+00   4.0424860e-02   6.9073798e-04   9.1049449e-03   2.8940277e-03   3.1986126e-04   3.8446879e-05   1.3201209e-04   3.5316751e-08   8.5366692e-03   7.0705834e-10  -2.5124885e+00
   7.6599853e+00   4.0461894e+00   3.6643775e-02   4.3404816e-04   1.4780209e-02   3.9299519e-03   1.2716799e-04   8.3199579e-07   2.1357858e-04   1.1244138e-07   1.7107823e-02   2.9519199e-09  -3.3915491e+00
   7.3119156e+00   4.1859442e+00   5.0379406e-02   1.9469190e-03   9.1535970e-03   7.2208119e-03   2.1439288e-04   1.1366623e-05   1.3798156e-04   1.4246064e-07   2.0474332e-02   7.4110566e-10  -2.2191808e+00
   7.5011153e+00   4.1835947e+00   4.4983808e-02   9.6994503e-04   1.9332517e-02   2.3964209e-03   2.0648052e-04   1.4814927e-05   2.1462959e-04   4.2862667e-08   2.2438604e-02   4.7242378e-10  -2.9601862e+00
   7.0767311e+00   4.2463033e+00   4.8880052e-02   2.2229458e-03   1.5686952e-02   5.6138303e-03   1.2461774e-04   2.5589446e-05   1.9102693e-04   2.1069354e-07   2.4755852e-02   5.8975446e-10  -2.2080501e+00
   7.5643349e+00   4.1679943e+00   5.0624944e-02   7.6795579e-04   1.4167402e-02   3.1922258e-03   1.4969860e-04   1.0117540e-05   1.3016532e-04   1.0893947e-07   2.4682928e-02   6.0957775e-10  -3.0526959e+00
   6.7809986e+00   4.3117538e+00   5.0980658e-02   1.6887056e-03   1.6258637e-02   2.8589493e-03   2.6487945e-04   2.9957196e-04   1.2480533e-04   1.7670524e-07   2.0862987e-02   6.5180884e-10  -1.4741606e+00
   7.4262348e+00   4.0468682e+00   4.4197122e-02   1.9007090e-03   9.5752263e-03   2.5218045e-03   2.6525825e-04   3.0301209e-06   2.5704969e-04   1.6979533e-07   1.1683538e-02   4.0903809e-09  -2.5187834e+00
   7.3194607e+00   4.1628587e+00   4.1344628e-02   7.2292083e-04   1.5247607e-02   4.9766388e-03   2.3171355e-04   3.3383417e-05   2.0799903e-04   2.1757311e-08   2.1900848e-02   1.2456115e-09  -2.4278758e+00
   6.7042259e+00   4.3056014e+00   4.7401279e-02   4.8484696e-04   8.6101410e-03   3.7159685e-03   2.2490674e-04   6.0676694e-05   1.8496218e-04   4.8678147e-07   1.3258607e-02   4.5962199e-10  -1.3081609e+00
   7.5871932e+00   4.1921197e+00   5.0676085e-02   1.5146552e-03   7.6396974e-03   9.2200396e-03   2.4111550e-04   1.9901601e-05   1.9957875e-04   1.0340724e-08   1.9534122e-02   3.0276541e-10  -2.8351262e+00
   7.3507668e+00   4.1494095e+00   4.4483328e-02   1.0470928e-03   4.7095539e-03   6.2273585e-03   1.5831246e-04   1.1902707e-05   2.0645408e-04   3.4145740e-08   1.4390764e-02   1.0242184e-09  -2.2100346e+00
   7.5084278e+00   4.0396727e+00   4.2275841e-02   9.0653909e-04   1.3398046e-02   2.5330872e-03   2.0667590e-04   2.0843246e-06   2.2456811e-04   1.6044064e-07   1.3941261e-02   4.1627805e-09  -2.8090879e+00
   7.1383604e+00   4.1805064e+00   4.6743881e-02   8.7100375e-04   7.3272254e-03   4.0402752e-03   2.6870610e-04   7.1860373e-05   2.6478029e-04   2.0286373e-07   9.6942860e-03   8.5464808e-10  -1.9002729e+00
   7.0334220e+00   4.3287613e+00   4.5046277e-02   5.5532259e-04   6.3506169e-03   7.3997127e-03   1.9545662e-04   1.3520814e-04   1.9972011e-04   2.5106050e-08   1.7056022e-02   1.5417580e-10  -1.8074161e+00
   7.0457142e+00   4.2560532e+00   4.2593991e-02   1.5988618e-03   8.1003031e-03   1.2809240e-02   2.3230769e-04   1.0604144e-04   2.1012315e-04   3.7226711e-08   1.8332536e-02   5.0918495e-10  -1.8851311e+00
   7.3820649e+00   4.1724910e+00   3.4838489e-02   4.7848206e-04   8.8335821e-03   1.5603608e-02   1.7881447e-04   3.4645176e-05   1.7438935e-04   1.6001463e-08   2.2275891e-02   8.7223706e-10  -2.6306794e+00
   7.2899504e+00   4.2048605e+00   3.8305879e-02   1.2972673e-03   1.7189667e-02   1.8702205e-03   1.6184187e-04   1.6441507e-05   1.9827505e-04   9.0369052e-08   1.9114300e-02   5.2194863e-10  -2.4649091e+00
   7.1125393e+00   4.2583398e+00   3.9384264e-02   1.7183070e-03   1.6438995e-02   6.9359838e-03   2.1592481e-04   1.0165226e-04   2.0348522e-04   3.9987942e-08   2.4410159e-02   5.1413893e-10  -2.1207594e+00
   7.3771431e+00   4.0871383e+00   3.7176892e-02   1.1114438e-03   6.4841332e-03   3.9761898e-03   2.0409411e-04   3.7754602e-06   2.4730461e-04   3.6520790e-08   9.1922627e-03   1.8856616e-09  -2.4822949e+00
   7.9558597e+00   4.0387421e+00   4.6161075e-02   1.5983240e-03   1.3050050e-02   1.0342323e-03   1.8377440e-04   3.8535040e-06   2.6573012e-04   1.2241027e-08   1.6322648e-02   1.6106465e-09  -3.6959301e+00
   7.2062382e+00   4.1406398e+00   3.6493936e-02   1.8098318e-03   4.4803656e-03   6.7711543e-03   4.1556788e-04   1.1005686e-05   1.2261157e-04   2.5644605e-07   7.7526670e-03   9.9021426e-10  -2.0504649e+00
   7.5917091e+00   4.0816767e+00   4.3171021e-02   8.7845037e-04   3.1467925e-03   5.2371611e-03   2.6403993e-04   1.4416417e-05   1.8957021e-04   1.6672404e-08   7.7618626e-03   1.0425982e-09  -2.5676269e+00
   7.4508334e+00   4.0752321e+00   3.9131166e-02   1.1855749e-03   6.5571003e-03   1.1948222e-03   2.1052573e-04   3.8925468e-06   1.8098352e-04   1.5182149e-07   7.8950822e-03   1.7184234e-09  -2.4788365e+00
   6.5925234e+00   4.4235162e+00   5.2042222e-02   1.3807824e-03   1.6546928e-02   1.0346590e-02   1.0641890e-04   2.9202114e-04   1.9141736e-04   2.4435517e-07   3.0306588e-02   1.9487584e-10  -1.1060800e+00
   6.9156427e+00   4.2696190e+00   4.3862522e-02   1.0320289e-03   1.4022313e-02   5.5905342e-03   1.8267419e-04   1.0231371e-04   2.2960521e-04   1.4384094e-07   2.3449946e-02   7.7041776e-10  -1.8574188e+00
   7.2529726e+00   4.1131101e+00   3.6514272e-02   9.0870328e-04   5.9531792e-03   2.6843380e-03   3.2468610e-04   1.4694183e-05   2.6203229e-04   2.8695322e-08   9.3095538e-03   1.8619356e-09  -2.2097001e+00
   7.3877601e+00   4.1850469e+00   5.5908612e-02   1.7221826e-03   2.7114262e-03   9.8784946e-03   2.1424084e-04   9.9306051e-06   1.4432381e-04   1.2432827e-07   1.7587036e-02   5.4164604e-10  -2.0626649e+00
   7.7554637e+00   3.9898335e+00   5.2214453e-02   1.4528564e-03   9.4728656e-03   3.4251407e-03   2.2093992e-04   7.0057286e-07   2.3747421e-04   9.5536958e-08   1.8024371e-02   7.2399125e-09  -3.2640794e+00
   6.9065563e+00   4.3765004e+00   4.6598576e-02   5.7028643e-04   7.0799191e-03   1.1226869e-02   1.3428250e-04   2.7532998e-04   2.5034791e-04   1.0125541e-08   2.1384668e-02   1.3619945e-10  -1.4713934e+00
   7.4145308e+00   4.1150376e+00   4.0855730e-02   1.0119105e-03   6.5716875e-03   1.0908169e-02   1.4160663e-04   8.1955133e-06   2.4849069e-04   1.8208662e-08   1.7994418e-02   1.8054128e-09  -2.5613640e+00
   6.9020818e+00   4.2832351e+00   4.3178691e-02   4.6094673e-04   7.2659456e-03   4.5096213e-03   2.3252309e-04   1.6402062e-04   1.7561765e-04   1.0870007e-07   1.2543029e-02   4.3716118e-10  -1.6186178e+00
   7.4103521e+00   4.1811168e+00   5.0737891e-02   9.6390409e-04   1.3164525e-02   2.3811821e-03   1.7896139e-04   8.1558811e-06   2.3012381e-04   3.1651429e-07   1.8046504e-02   5.3439340e-10  -2.7223105e+00
   6.7153482e+00   4.2970981e+00   4.5625852e-02   2.1575128e-03   5.1704062e-03   9.6321498e-03   1.6681112e-04   1.0902390e-04   1.4123410e-04   2.0159431e-07   1.3535642e-02   5.4772523e-10  -1.0268939e+00
   7.0618680e+00   4.2811557e+00   4.9022140e-02   6.4485899e-04   1.3204854e-02   1.2909925e-02   2.0511079e-04   2.9243417e-05   1.5414412e-04   3.9884627e-08   2.9872105e-02   3.7682679e-10  -1.8229479e+00
   6.8676980e+00   4.3668277e+00   5.3881041e-02   6.0555532e-04   5.8754712e-03   1.5757166e-02   1.7477055e-04   2.6237525e-04   1.5041337e-04   6.2347813e-08   2.6408365e-02   2.0527931e-10  -1.4037608e+00
   7.5847820e+00   4.0678749e+00   3.7336796e-02   1.0978467e-03   1.0116841e-02   2.6928773e-03   2.6142039e-04   1.4276458e-06   1.3378678e-04   3.0625637e-07   8.2475785e-03   1.2549076e-09  -3.0357959e+00
   6.6553737e+00   4.4259927e+00   4.7352134e-02   5.6097200e-04   1.1187408e-02   6.1190246e-03   1.8643164e-04   4.1526029e-04   1.5344016e-04   5.9482508e-07   2.0451704e-02   1.3921023e-10  -1.2154730e+00
   7.5460204e+00   4.1106724e+00   4.7463419e-02   1.6074526e-03   1.0869161e-02   5.5963592e-03   2.0444213e-04   1.3640231e-06   1.3081123e-04   7.8350250e-08   1.9889629e-02   1.4451516e-09  -3.0136152e+00
   7.0541665e+00   4.2158304e+00   5.6297293e-02   1.0119803e-03   1.1590087e-02   9.8070470e-03   1.7891250e-04   3.0742028e-05   1.2601881e-04   1.2069480e-07   2.5120456e-02   1.1257098e-09  -2.0327354e+00
   7.1437455e+00   4.1479772e+00   4.4902181e-02   7.5990446e-04   1.0594826e-02   4.0834013e-03   3.1356818e-04   2.1690839e-05   2.0190172e-04   3.5735164e-08   1.3055115e-02   1.6782662e-09  -2.1774134e+00
   7.1480913e+00   4.0744358e+00   4.3787018e-02   4.0499030e-04   4.4645453e-03   1.6775672e-03   4.0514117e-04   8.7799486e-06   1.5015370e-04   1.4315738e-06   4.1602085e-03   2.3204055e-09  -1.9609973e+00
   7.5337499e+00   4.0738330e+00   5.0424515e-02   2.2255540e-03   7.4684313e-03   1.2851997e-03   2.9541795e-04   1.0906691e-05   1.5966786e-04   3.7719576e-08   1.2530172e-02   2.1590739e-09  -2.7992164e+00
   7.2568351e+00   4.1341107e+00   4.5194152e-02   1.3706984e-03   5.2963302e-03   1.1929223e-02   1.4322833e-04   8.9679108e-06   2.4009348e-04   4.6150927e-08   1.6532471e-02   1.8185879e-09  -2.0730114e+00
   7.5032674e+00   4.1256262e+00   3.9040660e-02   6.0677439e-04   1.1156771e-02   1.3859943e-02   1.7020051e-04   6.5440475e-06   1.5699732e-04   2.3697142e-08   2.5648753e-02   1.5049428e-09  -2.8778471e+00
   7.4453804e+00   4.1802947e+00   3.5178099e-02   7.2036018e-04   8.8075474e-03   4.6776445e-03   2.9879327e-04   1.1894225e-05   2.0972110e-04   2.8377978e-08   1.3229549e-02   3.9795302e-10  -2.6153135e+00
   6.8260447e+00   4.2891430e+00   3.8175465e-02   4.9534273e-04   1.2386610e-02   6.0001041e-03   2.9974354e-04   5.0902253e-05   1.4177512e-04   6.5913516e-07   1.3503317e-02   3.7330518e-10  -1.5071055e+00
   7.0961775e+00   4.2033160e+00   4.0361777e-02   8.7594282e-04   1.4607943e-02   5.9495095e-03   1.5804204e-04   1.2465697e-05   1.3829446e-04   1.9259040e-07   2.1284739e-02   1.0413903e-09  -2.0513308e+00
   8.0957700e+00   3.9077668e+00   3.4962646e-02   1.5416969e-03   5.9644115e-03   2.9560158e-03   3.9055084e-04   2.1664970e-07   2.6142456e-04   1.9891578e-08   8.1180536e-03   7.0599707e-09  -3.8257814e+00
   7.7398897e+00   4.0761739e+00   5.5310180e-02   1.4029594e-03   1.0733258e-02   9.2906575e-03   2.2053115e-04   6.9276636e-06   1.5686867e-04   1.8260309e-08   2.4991078e-02   1.9839960e-09  -3.1798081e+00
   7.6240951e+00   4.0548340e+00   4.1756372e-02   1.1372354e-03   9.0725855e-03   1.6099844e-03   4.2397267e-04   1.2406692e-05   1.8136109e-04   1.9944990e-08   8.2598314e-03   1.5686593e-09  -3.1272519e+00
   7.2939771e+00   4.2101672e+00   4.7717756e-02   1.0235157e-03   6.7090729e-03   3.9012091e-03   2.6890039e-04   1.8613442e-05   1.7539891e-04   1.5007119e-07   1.1320563e-02   3.1198115e-10  -2.1965162e+00
   7.1864484e+00   4.1546280e+00   4.2845466e-02   6.4442688e-04   8.4483959e-03   4.9799904e-03   2.1162509e-04   7.8398142e-06   1.6725864e-04   5.0757185e-08   1.5654623e-02   1.5522718e-09  -2.1613236e+00
   8.2586791e+00   3.8335212e+00   4.4057946e-02   8.4493012e-04   7.6143460e-03   8.2011244e-04   3.3324665e-04   2.4397931e-07   2.0476992e-04   5.4286461e-08   8.7147403e-03   1.9586009e-08  -4.1088555e+00
   7.8067100e+00   4.0523958e+00   4.2579786e-02   1.1895793e-03   6.3042666e-03   7.8171827e-03   1.6883073e-04   6.4142933e-07   1.5595864e-04   5.1011847e-08   1.6463900e-02   1.8620562e-09  -3.2036438e+00
   6.9274445e+00   4.3004869e+00   5.1909676e-02   1.0723354e-03   6.7589006e-03   1.1054222e-02   1.9827747e-04   2.3766994e-04   1.6295285e-04   1.8194603e-07   1.8568305e-02   4.1471003e-10  -1.4421795e+00
   7.0302027e+00   4.2137660e+00   4.0891589e-02   7.2538787e-04   4.5258018e-03   8.1014368e-03   2.4421261e-04   1.2111652e-04   1.3267858e-04   1.2652244e-07   8.3492932e-03   6.1634000e-10  -1.5576268e+00
   7.2406903e+00   4.2083829e+00   3.3369389e-02   3.8538253e-04   6.9040657e-03   9.9412490e-03   1.4799950e-04   2.6829502e-05   2.5869555e-04   1.0657417e-08   1.4030237e-02   4.5464969e-10  -2.0240590e+00
   7.1505451e+00   4.2230598e+00   3.8742545e-02   1.5146024e-03   3.9581073e-03   6.8456099e-03   2.8614990e-04   1.7423729e-05   1.3702280e-04   4.6950372e-07   1.2202215e-02   4.2121126e-10  -1.8534476e+00
   7.0117760e+00   4.3023508e+00   4.8691801e-02   1.7976416e-03   5.0355179e-03   1.5453561e-02   2.5984307e-04   6.2919536e-05   2.3351748e-04   1.5572188e-07   1.9954853e-02   2.3049490e-10  -1.6004245e+00
   6.7516025e+00   4.2406146e+00   4.3613602e-02   1.0912816e-03   1.0599973e-02   2.2637572e-03   3.0113304e-04   6.8911216e-05   1.3543120e-04   7.1584720e-07   1.2242977e-02   1.1961276e-09  -1.2354355e+00
   7.5640359e+00   4.0978215e+00   3.7868593e-02   1.3030580e-03   2.1281365e-02   2.8774365e-03   1.7160872e-04   1.0601639e-05   2.1420921e-04   4.4772762e-08   2.1666830e-02   1.7996417e-09  -3.2083306e+00
   6.6863056e+00   4.3454114e+00   4.1723735e-02   2.4056798e-03   1.1482555e-02   1.6378489e-02   1.8122453e-04   4.4525319e-04   1.3643969e-04   4.6824441e-07   2.6702439e-02   6.3665821e-10  -1.1256975e+00
   7.6026454e+00   4.0620395e+00   4.7033211e-02   2.3200242e-03   8.0989820e-03   3.6712969e-03   2.5343879e-04   2.2894047e-06   2.0339829e-04   2.5013228e-08   1.2951019e-02   2.1153599e-09  -2.8874316e+00
   8.0122478e+00   3.9339582e+00   3.9796323e-02   6.1238821e-04   6.4572596e-03   1.5266736e-03   2.0851524e-04   2.6664928e-07   2.2501274e-04   6.3898589e-08   8.6460016e-03   5.7567805e-09  -3.6977589e+00
   6.4322103e+00   4.4597105e+00   5.4920440e-02   7.1876434e-04   8.5565145e-03   1.9999315e-02   1.3765710e-04   1.7565980e-03   1.3669492e-04   3.1189640e-07   2.9423795e-02   3.7216088e-10  -6.2298396e-01
   7.2225510e+00   4.1694080e+00   4.5697876e-02   1.4228102e-03   4.2257906e-03   1.3244255e-02   1.5359068e-04   8.8727275e-06   1.4066652e-04   7.6611370e-08   1.5443144e-02   9.7411368e-10  -1.8762336e+00
   6.9275780e+00   4.3119860e+00   4.5866177e-02   1.7624871e-03   1.1506689e-02   1.3682003e-02   1.7379359e-04   5.6471487e-05   2.4944547e-04   1.6991115e-07   2.6215786e-02   3.1373035e-10  -1.7416038e+00
   6.8818154e+00   4.3149858e+00   3.3931621e-02   5.1976648e-04   1.3381703e-02   7.3896383e-03   1.9471176e-04   3.3188031e-04   2.1237555e-04   1.0624899e-08   1.3756227e-02   3.2664288e-10  -1.5719995e+00
   7.3037759e+00   4.1899323e+00   3.8975917e-02   1.6275756e-03   6.0927900e-03   1.0860426e-03   1.9683567e-04   2.8492245e-05   1.7213741e-04   2.5210732e-07   9.3837300e-03   4.2344728e-10  -2.2250503e+00
   7.6522219e+00   4.0358117e+00   4.9186353e-02   6.8028156e-04   5.4341632e-03   1.7172353e-03   2.3169219e-04   1.1441843e-06   1.8071942e-04   1.1420229e-07   1.2035293e-02   3.0545556e-09  -3.0009114e+00
   7.3565843e+00   4.1960226e+00   4.4118828e-02   1.2268642e-03   6.4781307e-03   8.0559499e-03   2.4038956e-04   7.6529367e-06   1.9836386e-04   1.8318849e-08   1.7523169e-02   4.8147009e-10  -2.4292320e+00
   6.9267648e+00   4.3276225e+00   4.5901015e-02   1.1859081e-03   4.4869078e-03   5.1593759e-03   2.7020330e-04   1.4368367e-04   1.5737871e-04   1.1901092e-07   1.2734947e-02   1.7226690e-10  -1.3539659e+00
   7.3600884e+00   4.1133552e+00   4.8033786e-02   2.7175691e-03   4.0664421e-03   7.6548929e-03   2.8725518e-04   6.1020020e-06   1.3213910e-04   8.0617771e-08   1.4164843e-02   1.7979511e-09  -2.0648617e+00
   6.1273051e+00   4.6135154e+00   8.3838929e-02   2.9905429e-03   9.3093382e-03   3.9539629e-02   1.1182643e-04   1.0558549e-02   2.2712482e-04   3.1746370e-07   6.3341593e-02   2.7760474e-10   5.5769297e-02
   6.6954136e+00   4.3579121e+00   3.7586836e-02   5.7102619e-04   1.1219360e-02   4.4366726e-03   2.2962877e-04   6.5542392e-04   1.4987830e-04   3.0093062e-07   1.2720918e-02   3.6434163e-10  -1.1746230e+00
   6.9187654e+00   4.2685010e+00   4.1578995e-02   9.4839916e-04   9.3625190e-03   8.1870846e-03   1.7053259e-04   2.5174749e-04   2.2851011e-04   1.2018724e-07   1.3658561e-02   6.0741048e-10  -1.4811426e+00
   6.5711343e+00   4.4492498e+00   4.8604966e-02   7.2553985e-04   1.0368417e-02   2.4223149e-02   1.5663071e-04   9.0965561e-04   1.3243180e-04   3.1220345e-07   3.3717219e-02   2.1526327e-10  -8.3064709e-01
   6.7652827e+00   4.2815367e+00   4.0142933e-02   8.0848432e-04   7.7286927e-03   1.2142315e-02   2.8956162e-04   1.8351619e-04   2.5275718e-04   5.8092279e-08   1.7671729e-02   8.7822718e-10  -1.3527583e+00
   7.3462085e+00   4.1922168e+00   3.3015971e-02   7.3242482e-04   9.0277698e-03   5.8489265e-03   1.9933760e-04   1.3827069e-05   2.6031260e-04   2.5588626e-08   1.1582175e-02   3.6418843e-10  -2.3989179e+00
   7.5424918e+00   4.1110716e+00   5.6919095e-02   9.6743464e-04   6.8127977e-03   3.7256628e-03   2.5071479e-04   3.2186700e-06   2.1847899e-04   1.5223091e-07   1.7396481e-02   1.3663894e-09  -2.5545411e+00
   6.6541135e+00   4.3493315e+00   4.1960161e-02   1.2691167e-03   1.1166782e-02   1.7253535e-02   1.6616653e-04   4.2603414e-04   1.4169256e-04   1.5098379e-07   2.2918728e-02   5.5308956e-10  -1.1174692e+00
   6.9920138e+00   4.2001416e+00   4.9969359e-02   4.0111014e-04   1.7386410e-03   7.4779776e-03   2.7066384e-04   1.9047920e-05   1.9837463e-04   7.5111670e-08   8.4565345e-03   7.2458496e-10  -1.1746688e+00
   8.1939511e+00   3.8745052e+00   4.9898542e-02   7.3902992e-04   1.2815396e-02   3.6291747e-03   1.6817988e-04   1.2915523e-07   2.1575999e-04   2.9582477e-08   1.9765823e-02   2.1289187e-08  -4.4299705e+00
   7.6340940e+00   4.0680981e+00   3.8711804e-02   1.6450470e-03   5.0027346e-03   6.2825732e-03   1.9648883e-04   1.5212425e-06   1.3670803e-04   6.3358274e-08   1.2464754e-02   1.7549105e-09  -2.7946978e+00
   6.7427419e+00   4.2848535e+00   4.0084879e-02   1.1675976e-03   1.2094894e-02   1.0623690e-02   2.3633225e-04   1.6880773e-04   1.6370342e-04   4.8090605e-08   1.8024981e-02   8.5236577e-10  -1.5132279e+00
   6.7198294e+00   4.2679185e+00   4.4202108e-02   1.6790365e-03   3.5355705e-03   1.0717489e-02   2.5921654e-04   3.1129891e-04   2.4033971e-04   2.7830569e-08   8.1756959e-03   7.5366501e-10  -9.6342288e-01
   7.1981649e+00   4.1724283e+00   4.1817036e-02   1.5980847e-03   7.6250531e-03   2.4396346e-03   2.2908092e-04   6.5259564e-05   1.6182286e-04   1.0773393e-07   1.1183633e-02   9.8997446e-10  -2.0517926e+00
   6.7046821e+00   4.3179876e+00   4.4530871e-02   8.8095540e-04   8.4332783e-03   8.9197816e-03   1.3744728e-04   3.1039031e-04   1.9557735e-04   1.0783117e-07   1.7610927e-02   6.6998219e-10  -1.2412738e+00
   7.8031251e+00   4.0821486e+00   4.8874260e-02   8.2491343e-04   8.4569102e-03   3.5109505e-03   1.3447122e-04   4.4991932e-06   2.1605635e-04   3.0435606e-08   1.6858570e-02   1.1484457e-09  -3.2599284e+00
   7.1586423e+00   4.2020579e+00   3.6523766e-02   8.0742857e-04   9.0548465e-03   5.0036388e-03   1.4331090e-04   5.0976303e-05   2.0039445e-04   8.2155249e-08   1.3710126e-02   7.1969608e-10  -2.0544758e+00
   7.2483555e+00   4.1066723e+00   4.0464500e-02   8.1634716e-04   3.0818820e-03   6.9266757e-03   2.1260493e-04   1.0322193e-05   2.4002886e-04   2.3916966e-07   9.9685325e-03   2.1510503e-09  -1.9589224e+00
   6.9912791e+00   4.3301999e+00   4.7127028e-02   7.5231693e-04   7.9520231e-03   2.2924420e-02   1.7222607e-04   2.3683563e-04   1.2894855e-04   1.6592387e-08   3.4632771e-02   3.2358026e-10  -1.7379757e+00
   6.9360803e+00   4.2819831e+00   4.3957446e-02   1.7562793e-03   6.4733613e-03   1.3121922e-02   1.6199299e-04   1.0399495e-04   1.2969606e-04   5.1901454e-08   1.4909928e-02   3.5263970e-10  -1.3872511e+00
   7.3059093e+00   4.2226690e+00   4.0609307e-02   5.5880308e-04   1.6826272e-02   1.6033730e-03   1.6090562e-04   4.0362552e-05   1.2437083e-04   1.9006891e-07   1.8115007e-02   3.7329686e-10  -2.5114152e+00
   6.7658161e+00   4.3019699e+00   5.0419631e-02   7.1255234e-04   1.1679332e-02   6.3159783e-03   1.3419604e-04   2.9690693e-04   2.1595287e-04   1.8034496e-07   1.7950847e-02   7.2649820e-10  -1.4498271e+00
   6.0286225e+00   4.6586952e+00   6.3581762e-02   2.5515163e-03   4.7575001e-02   5.1032800e-02   1.3853280e-04   1.3190100e-02   1.2313720e-04   7.8250541e-07   1.1336393e-01   2.7300020e-10  -1.9819724e-01
   7.1895539e+00   4.2121301e+00   4.4417568e-02   1.6913324e-03   1.0778480e-02   5.1359503e-03   1.5126015e-04   7.0175126e-06   2.5651340e-04   1.0862072e-07   1.7420164e-02   5.6149330e-10  -2.0721973e+00
   7.2736888e+00   4.1104521e+00   4.3256548e-02   4.6977990e-04   8.1624062e-03   1.2358108e-03   1.4985167e-04   6.4745973e-06   1.4891427e-04   2.9148213e-07   1.1793385e-02   2.1622529e-09  -2.1836339e+00
   7.1674118e+00   4.2324583e+00   4.6422666e-02   7.4771288e-04   1.2280808e-02   2.7478574e-03   2.1092257e-04   2.7553794e-05   1.7242283e-04   1.1246277e-07   1.4333659e-02   3.6476837e-10  -2.1297689e+00
   7.4341410e+00   4.0785057e+00   4.8511900e-02   5.8923377e-04   9.8415155e-03   2.3649823e-03   1.5073304e-04   4.4215157e-06   2.4650062e-04   7.6421669e-08   1.3128887e-02   2.5092075e-09  -2.5549781e+00
   7.2605248e+00   4.1875365e+00   4.8122459e-02   9.4452101e-04   1.1016683e-02   2.5843478e-03   1.6578877e-04   1.5841560e-05   2.2938712e-04   2.8228146e-07   1.8402343e-02   8.0258057e-10  -2.2118729e+00
   8.0622328e+00   3.9607198e+00   3.5427101e-02   1.3257877e-03   9.3465750e-03   2.0227709e-03   1.5220155e-04   4.2064250e-07   1.4741661e-04   5.4113628e-08   1.1218843e-02   3.8133454e-09  -3.9335688e+00
   6.8326008e+00   4.2993150e+00   4.8909979e-02   1.2510487e-03   9.1103599e-03   1.3090022e-02   2.0297975e-04   1.6618247e-04   1.6070239e-04   2.5614887e-07   2.2158766e-02   5.8481861e-10  -1.5243771e+00
   8.0145257e+00   3.9492880e+00   4.6015492e-02   5.6270531e-04   9.5073697e-03   1.5636953e-03   1.6115983e-04   7.7512454e-07   1.9244811e-04   3.3644605e-08   1.1407201e-02   5.2326634e-09  -3.7402681e+00
   6.9377933e+00   4.2519695e+00   3.3348248e-02   6.6885025e-04   6.1556153e-03   8.6993868e-03   2.5287009e-04   2.5857886e-05   1.8853447e-04   6.8435477e-08   8.4314889e-03   3.2273996e-10  -1.6895178e+00
   7.4926549e+00   4.1127486e+00   4.2875186e-02   8.2918337e-04   5.0955527e-03   4.7993772e-03   1.3532367e-04   1.0251680e-05   2.6229378e-04   3.6749170e-08   1.3824332e-02   1.3301145e-09  -2.6874078e+00
   7.6019923e+00   4.0312372e+00   4.3366771e-02   4.4169489e-04   4.6307780e-03   2.3987338e-03   2.5268093e-04   2.8863586e-06   1.2605917e-04   4.5841231e-08   6.6813537e-03   2.1632232e-09  -2.8552524e+00
   7.1626099e+00   4.1998832e+00   5.0003892e-02   4.6021960e-04   8.9257722e-03   3.4836011e-03   1.7633401e-04   3.4329787e-05   1.2271423e-04   1.0705009e-07   1.3260917e-02   6.6776427e-10  -2.2026251e+00
   6.9962769e+00   4.2360977e+00   3.9584931e-02   6.4169192e-04   1.2650915e-02   2.7747523e-03   2.9373670e-04   6.1742564e-05   1.2467873e-04   1.1128544e-07   1.2725659e-02   5.7586626e-10  -1.7776957e+00
   6.6399998e+00   4.3439560e+00   5.7328187e-02   2.4320100e-03   1.5771104e-02   2.9342934e-03   1.9295203e-04   2.4106854e-04   1.3761205e-04   6.2066574e-07   2.7853088e-02   6.8107215e-10  -1.2180044e+00
   7.0797742e+00   4.1964410e+00   3.9111072e-02   8.2072453e-04   5.2261316e-03   1.3766465e-02   1.6592361e-04   1.4007504e-05   2.2681258e-04   2.3720446e-07   1.3578716e-02   8.1591415e-10  -1.8623263e+00
   6.6144392e+00   4.3702125e+00   3.8866661e-02   2.1786007e-03   1.0252048e-02   1.4257722e-02   1.7685148e-04   5.2967611e-04   2.2920497e-04   9.5168237e-08   2.3210557e-02   5.1211174e-10  -1.0997764e+00
   6.9021706e+00   4.2282640e+00   4.1611771e-02   4.4350706e-04   1.7618732e-02   3.0389683e-03   1.6021766e-04   2.1170322e-05   1.6576725e-04   5.2168214e-07   1.7009182e-02   9.8804234e-10  -1.6961759e+00
   7.6926778e+00   4.0506402e+00   3.4881736e-02   8.5346882e-04   1.6170745e-02   2.7675604e-03   1.9353183e-04   3.1149962e-06   2.5764625e-04   2.4970104e-08   1.4437686e-02   2.0983223e-09  -3.4116552e+00
   7.8888550e+00   3.9841337e+00   3.7974883e-02   5.6772740e-04   8.4632557e-03   2.0597014e-03   3.4113616e-04   1.1748701e-06   2.5232290e-04   4.6236592e-08   8.6469387e-03   2.9423966e-09  -3.6453301e+00
   7.3560797e+00   4.0937172e+00   4.1280876e-02   9.4069720e-04   4.5152222e-03   6.6429683e-03   2.6654366e-04   5.2366941e-06   1.9083832e-04   1.3919736e-08   7.9221969e-03   1.4929210e-09  -2.2777360e+00
   6.9845101e+00   4.3320216e+00   5.7790731e-02   6.5074667e-04   1.1221033e-02   3.8457166e-03   1.5898975e-04   1.1638553e-04   1.3325562e-04   6.8979248e-07   2.2185954e-02   1.9714471e-10  -1.9477439e+00
   7.1939979e+00   4.1503574e+00   3.0500219e-02   6.3722394e-04   1.1126429e-02   1.2161155e-03   2.8171611e-04   6.7754993e-06   1.4541086e-04   3.0614854e-07   5.5040317e-03   5.8422836e-10  -2.2762831e+00
   8.1742947e+00   3.9384515e+00   3.7239682e-02   1.2493749e-03   5.4902411e-03   1.6968278e-03   1.9139315e-04   5.2192863e-07   1.7757751e-04   2.5157858e-08   7.6361321e-03   3.2460168e-09  -4.0227917e+00
   6.6585706e+00   4.4242567e+00   5.3785011e-02   6.2578681e-04   7.2851550e-03   1.4182466e-02   2.4925407e-04   5.4787537e-04   1.8189091e-04   1.9987643e-07   2.1623334e-02   1.4993893e-10  -9.4849125e-01
   6.8760952e+00   4.3057148e+00   4.8029623e-02   1.4234298e-03   6.1465650e-03   5.3264582e-03   2.3629347e-04   3.3986767e-04   1.3326346e-04   5.9716833e-08   1.0252812e-02   3.2900407e-10  -1.4117092e+00
   7.5037097e+00   4.1173329e+00   4.4485479e-02   6.1809939e-04   6.5078923e-03   2.1576816e-03   2.2322621e-04   3.0176795e-06   1.2254181e-04   6.7849404e-07   1.2830661e-02   1.0766689e-09  -2.5400354e+00
   6.7185003e+00   4.3259966e+00   5.2242028e-02   7.8730589e-04   6.0486479e-03   2.1224416e-02   1.6557239e-04   1.2314926e-04   1.8529288e-04   5.2778468e-08   3.0196395e-02   6.0236355e-10  -9.6995281e-01
   7.5048820e+00   4.1033852e+00   4.2776983e-02   7.3555651e-04   1.1009882e-02   3.2218669e-03   2.2493362e-04   1.0713793e-05   2.3062137e-04   9.4754084e-08   1.6958682e-02   1.7175685e-09  -2.7215653e+00
   7.1352775e+00   4.1694647e+00   4.4465409e-02   7.8660960e-04   7.2971670e-03   1.3223644e-03   2.4881237e-04   3.5694766e-05   1.8627809e-04   1.2007900e-07   1.0697550e-02   1.1240144e-09  -1.9500786e+00
   7.1029286e+00   4.2279595e+00   4.6051140e-02   6.0057554e-04   1.2680662e-02   1.7292029e-03   1.8729499e-04   1.0969698e-05   2.1193534e-04   2.9618692e-07   1.4584064e-02   4.7043633e-10  -2.1039030e+00
   7.2481540e+00   4.1574029e+00   3.9328780e-02   7.7802897e-04   6.0376612e-03   2.7992083e-03   2.4827813e-04   1.4657797e-05   1.8420778e-04   2.7334607e-07   8.4925375e-03   7.5021526e-10  -2.2853363e+00
   6.9239969e+00   4.2875937e+00   4.5170004e-02   8.3858412e-04   4.4750195e-03   6.9641746e-03   2.6895626e-04   9.2555174e-05   1.3494880e-04   4.2070161e-07   9.8149228e-03   2.4720984e-10  -1.4539324e+00
   7.3287666e+00   4.1413752e+00   5.1311673e-02   9.5608784e-04   4.5892708e-03   3.4047568e-03   1.9891817e-04   6.3044388e-06   2.1372680e-04   2.7170201e-08   1.1615428e-02   1.0260401e-09  -2.1559485e+00
   7.4443887e+00   4.1352818e+00   3.6584565e-02   1.7874734e-03   2.6564041e-02   2.3836128e-03   2.3293076e-04   4.0419866e-06   1.4674247e-04   4.0493536e-07   2.7295211e-02   1.4579559e-09  -2.9364461e+00
   6.7597890e+00   4.3478196e+00   4.5228780e-02   5.8890305e-04   7.3842362e-03   3.0992332e-03   2.3858317e-04   1.2591015e-04   2.4709284e-04   3.5136645e-07   1.2463117e-02   1.9648237e-10  -1.3919540e+00
   6.7346246e+00   4.3330354e+00   4.1893020e-02   6.3167407e-04   1.0968831e-02   8.7553964e-03   1.4277536e-04   5.1770129e-04   1.9096885e-04   2.7590953e-08   1.8073097e-02   5.6541385e-10  -1.1373653e+00
   7.2180478e+00   4.2340895e+00   4.4948827e-02   4.6180587e-04   8.6281049e-03   4.7248317e-03   1.6709860e-04   5.5374717e-05   2.4001197e-04   8.5585436e-09   1.3475287e-02   3.3120798e-10  -2.3243092e+00
   7.6105768e+00   4.0578741e+00   3.6606278e-02   6.8295345e-04   1.2744084e-02   2.7973379e-03   3.2438199e-04   1.9672771e-06   1.3884225e-04   2.8789134e-07   1.2460824e-02   2.0557923e-09  -3.0888505e+00
   6.7884657e+00   4.2868041e+00   4.9222990e-02   1.7887578e-03   1.0553427e-02   2.8214272e-03   1.8264787e-04   7.7887048e-05   1.9074353e-04   4.3586532e-07   1.7441840e-02   6.4256322e-10  -1.4188569e+00
   6.8007039e+00   4.3472851e+00   4.8205422e-02   1.5190839e-03   8.2656318e-03   1.2299232e-02   2.0279862e-04   1.2372656e-04   2.2702465e-04   1.7803278e-07   2.0889902e-02   2.3937801e-10  -1.4474010e+00
   7.3667964e+00   4.1632438e+00   3.7932987e-02   4.3536821e-04   1.3929189e-02   6.1901241e-03   1.7574374e-04   3.3463438e-05   2.1140030e-04   2.0270606e-08   2.1204645e-02   1.0643513e-09  -2.5278564e+00
   7.1452825e+00   4.1676300e+00   4.6252901e-02   1.9481564e-03   5.1510861e-03   1.0604636e-02   1.4568834e-04   2.5717880e-05   1.5235934e-04   1.3276118e-07   1.7698311e-02   1.5874199e-09  -1.9048181e+00
   7.2390016e+00   4.1721220e+00   4.2808002e-02   1.6125482e-03   3.5251371e-03   9.4750962e-03   2.3962963e-04   3.4653501e-05   1.9281800e-04   3.1691791e-08   9.9544960e-03   6.6378995e-10  -1.9096900e+00
   7.7420497e+00   4.0224476e+00   4.9490373e-02   8.2228378e-04   1.1694027e-02   4.0103439e-03   1.4071554e-04   2.8955074e-06   2.1896781e-04   1.6909844e-08   1.7437478e-02   3.8623673e-09  -3.4477353e+00
   6.4605165e+00   4.3591941e+00   4.6010641e-02   7.4165977e-04   4.3354027e-03   9.4170136e-03   3.0393748e-04   5.2336392e-04   1.8613604e-04   5.0013186e-07   8.9562504e-03   4.3472824e-10  -4.8477752e-01
   7.3137779e+00   4.1615170e+00   4.6747351e-02   2.1256888e-03   1.9023478e-03   8.1350492e-03   2.4464582e-04   1.8178373e-05   2.2061415e-04   6.1856779e-08   8.9799917e-03   5.7612097e-10  -1.8969125e+00
   7.6022722e+00   4.0209895e+00   3.6878194e-02   1.0461000e-03   1.0118117e-02   2.7271334e-03   2.0889400e-04   2.7352859e-06   1.3368348e-04   1.6350195e-07   1.1691911e-02   4.1275412e-09  -3.1804986e+00
   7.2541058e+00   4.1963518e+00   5.7692031e-02   1.2933195e-03   5.1962151e-03   9.4512324e-03   2.0128803e-04   3.1512122e-05   1.8246849e-04   2.7160814e-08   2.0943870e-02   8.0156713e-10  -2.1003606e+00
   7.6718886e+00   4.0989320e+00   4.9370816e-02   2.4013011e-03   8.2806272e-03   2.4432340e-03   1.7334409e-04   5.8385890e-06   1.4584323e-04   7.0037951e-08   1.8706493e-02   1.3444879e-09  -2.9040203e+00
   7.2865429e+00   4.1942751e+00   4.5736720e-02   8.8910729e-04   1.1162898e-02   2.4375966e-03   1.8753837e-04   2.4890310e-05   2.3862038e-04   1.6184773e-08   1.5424206e-02   5.7135568e-10  -2.3740496e+00
   7.5796475e+00   4.0521775e+00   4.7348151e-02   6.7750014e-04   1.0541234e-02   1.0468199e-02   2.1370985e-04   1.4575680e-06   1.6907955e-04   1.2384872e-07   2.7161871e-02   5.0836491e-09  -2.8353785e+00
   6.9564168e+00   4.2701740e+00   3.8678407e-02   6.1738303e-04   4.7993907e-03   1.5325875e-02   1.8537357e-04   4.5796019e-05   1.8240013e-04   2.4865780e-08   1.6310146e-02   4.0375593e-10  -1.4755183e+00
   7.0556639e+00   4.2786198e+00   4.1690114e-02   4.5262250e-04   6.7351815e-03   1.1722983e-02   2.3845728e-04   6.9553199e-05   1.7330942e-04   6.5303016e-08   1.5561104e-02   2.6133752e-10  -1.7956691e+00
   7.0211805e+00   4.2203428e+00   3.3601756e-02   7.7497976e-04   8.2412821e-03   3.0346649e-03   3.3006372e-04   1.6985596e-05   1.7502960e-04   2.4935668e-07   1.0139977e-02   5.5247611e-10  -1.8327121e+00
   6.9937340e+00   4.2811601e+00   4.5273853e-02   5.4064678e-04   6.9789552e-03   2.4047621e-03   1.7941523e-04   1.0635260e-04   1.3920706e-04   2.3962621e-07   1.1464431e-02   2.8857116e-10  -1.8119684e+00
   7.3507596e+00   4.1301419e+00   4.3794330e-02   1.4680991e-03   8.0264542e-03   7.9466361e-03   2.7302725e-04   5.6778956e-06   1.2645166e-04   2.5936816e-07   1.3971177e-02   1.2520853e-09  -2.3269579e+00
   7.7059777e+00   3.9998837e+00   2.7622182e-02   4.8365963e-04   1.0699398e-02   3.0983997e-03   2.7219573e-04   1.0676438e-06   1.2840287e-04   7.9053463e-08   9.3804552e-03   3.6851318e-09  -3.4211278e+00
   7.4997070e+00   4.1622249e+00   4.3206400e-02   1.8810193e-03   1.0685289e-02   2.2576233e-03   1.6728001e-04   1.9465567e-05   2.1724216e-04   9.8258630e-09   1.6217913e-02   5.9798888e-10  -2.8977942e+00
   7.7473241e+00   4.0612922e+00   3.8382228e-02   1.1447288e-03   1.2544637e-02   7.4598012e-03   1.8195903e-04   6.9567713e-07   2.1580404e-04   4.5374563e-08   2.0248520e-02   2.0838680e-09  -3.4411942e+00
   7.2510826e+00   4.1797055e+00   4.3125038e-02   2.0153229e-03   3.8719842e-03   4.5238111e-03   2.0444371e-04   6.6758736e-06   1.9941327e-04   3.7559607e-07   1.1773221e-02   6.6238147e-10  -2.0389778e+00
   7.5213401e+00   4.1853968e+00   5.8053680e-02   8.9024073e-04   6.7386151e-03   2.0196672e-03   2.2110869e-04   1.8646532e-05   1.6335249e-04   1.6592976e-07   1.4940427e-02   3.4521607e-10  -2.6538723e+00
   7.5316245e+00   4.0483875e+00   5.1084476e-02   1.7300886e-03   9.1156934e-03   3.9774579e-03   1.6632094e-04   2.4928354e-06   2.0085020e-04   1.3699239e-07   1.6149002e-02   4.0045323e-09  -2.9673818e+00
   7.5989697e+00   4.0889347e+00   4.3961303e-02   1.4252131e-03   1.1536139e-02   5.0219655e-03   1.5930950e-04   1.2743600e-05   2.3137677e-04   1.2567598e-08   1.6023723e-02   1.5818054e-09  -2.9528595e+00
   7.0230574e+00   4.2506443e+00   4.6477720e-02   5.1356660e-04   6.5941761e-03   6.9818113e-03   2.6474600e-04   4.3662396e-05   2.3453889e-04   5.8702475e-08   1.4154816e-02   4.3360129e-10  -1.5655994e+00
   7.6045054e+00   4.0806451e+00   4.3198462e-02   1.1116085e-03   7.2188137e-03   7.3162026e-03   1.5838587e-04   2.6155521e-06   1.7822681e-04   1.6230080e-08   1.6127107e-02   1.8299664e-09  -2.8468202e+00
   6.7760495e+00   4.3105900e+00   4.3035340e-02   1.1414157e-03   1.1260132e-02   8.8655102e-03   1.4773168e-04   7.8719531e-05   1.4607020e-04   2.1384876e-07   2.1534354e-02   4.9130775e-10  -1.3148264e+00
   7.1097573e+00   4.2584958e+00   4.3635544e-02   2.3405281e-03   4.1992795e-03   1.1506884e-02   1.5835511e-04   7.4132460e-05   1.6987516e-04   5.7529752e-08   1.3762602e-02   2.9276399e-10  -1.6874369e+00
   7.5579264e+00   4.0281342e+00   4.1259295e-02   8.7403732e-04   3.6368325e-03   5.9580049e-03   1.8667050e-04   1.9729460e-06   2.3084754e-04   6.0998225e-08   1.2348597e-02   4.6020349e-09  -2.4971928e+00
   8.0387942e+00   3.9083052e+00   3.4910588e-02   4.1760905e-04   4.4305949e-03   1.5158893e-03   2.1609824e-04   4.0436069e-07   2.4648888e-04   3.2209022e-08   6.4143500e-03   6.9163434e-09  -3.5282117e+00
   7.6277067e+00   4.1020543e+00   4.1896948e-02   1.5427754e-03   6.6995853e-03   9.4878503e-03   1.3799508e-04   3.7970892e-06   1.8545460e-04   2.3764129e-08   1.8984103e-02   1.3524583e-09  -2.8548984e+00
   7.0069557e+00   4.2009280e+00   4.3157929e-02   6.0902556e-04   6.1910042e-03   6.8223856e-03   3.1977595e-04   3.4988058e-05   2.1604884e-04   1.0806789e-07   1.1951607e-02   9.5504019e-10  -1.4698030e+00
   7.3835306e+00   4.0544538e+00   4.2922734e-02   1.7593562e-03   3.5928841e-03   3.2647526e-03   4.1676774e-04   7.0297634e-06   1.6524701e-04   2.3631269e-08   6.4998369e-03   2.5504462e-09  -2.2526931e+00
   7.8727467e+00   4.0304130e+00   4.6786812e-02   1.2066193e-03   6.5404912e-03   4.5848176e-03   2.3904718e-04   6.0434054e-07   1.7622678e-04   4.3985509e-08   1.5404705e-02   2.2850464e-09  -3.2589049e+00
   7.0956150e+00   4.2087389e+00   5.2894268e-02   5.5261027e-04   3.5441807e-03   6.5701895e-03   2.5167234e-04   3.8910810e-05   1.8989760e-04   4.0464643e-08   1.2003285e-02   6.5579788e-10  -1.7303439e+00
   7.8108916e+00   4.0028741e+00   4.2667285e-02   7.5831991e-04   8.4008361e-03   2.2321457e-03   1.9897079e-04   4.6275857e-07   2.3974021e-04   2.3639811e-08   1.2064726e-02   3.5139149e-09  -3.2904054e+00
   7.0556462e+00   4.2493237e+00   4.0365930e-02   9.9274631e-04   1.5011722e-02   1.9922563e-03   1.7756467e-04   1.0267138e-04   1.9865845e-04   1.0521252e-07   1.3639623e-02   4.3755596e-10  -1.9589389e+00
   7.4185966e+00   4.1263438e+00   4.5788335e-02   1.8380457e-03   1.3634693e-02   1.0655690e-02   1.9389532e-04   1.5601868e-05   1.4436827e-04   3.9042402e-08   2.4718580e-02   1.8352329e-09  -2.6072076e+00
   7.3223216e+00   4.2461719e+00   4.3629614e-02   1.1802717e-03   1.0138682e-02   8.6809130e-03   1.4288444e-04   3.6053980e-05   2.0109506e-04   2.9819059e-08   1.9191702e-02   2.4121277e-10  -2.5983359e+00
   7.7470530e+00   4.0693540e+00   5.1399282e-02   8.1270353e-04   8.9130186e-03   1.2464069e-03   2.7742283e-04   3.7901212e-06   2.4150799e-04   1.2040080e-07   1.3277717e-02   1.3305005e-09  -3.1694831e+00
   7.0257976e+00   4.2255561e+00   4.5561996e-02   2.5187729e-03   2.4095385e-02   7.8193135e-03   2.2090542e-04   4.0785144e-05   2.6565505e-04   6.4297063e-08   3.2297880e-02   1.2288025e-09  -2.2793228e+00
   7.7695137e+00   3.9404559e+00   4.0069469e-02   1.8761327e-03   4.2427991e-03   6.1543554e-04   3.7216599e-04   2.4915960e-06   1.6304034e-04   7.0727678e-08   4.4294337e-03   5.1923959e-09  -3.0233609e+00
   7.2584864e+00   4.1203262e+00   4.3985819e-02   7.1082296e-04   4.1691550e-03   7.1751655e-03   2.4131181e-04   3.5461611e-05   2.1184711e-04   2.1299303e-08   8.4071184e-03   1.4174621e-09  -1.9704585e+00
   6.5717840e+00   4.4339028e+00   4.0780963e-02   7.9076671e-04   1.0483923e-02   1.2218169e-02   1.5348467e-04   5.2054462e-04   2.1341308e-04   6.4873876e-08   2.0985476e-02   1.6307488e-10  -9.0945797e-01
   7.4890736e+00   4.0758399e+00   3.8170748e-02   1.9429147e-03   5.6883266e-03   6.2790259e-03   2.2392964e-04   9.7270912e-06   1.8498736e-04   1.4244781e-08   1.3642127e-02   2.5205663e-09  -2.4754207e+00
   7.1331715e+00   4.2751016e+00   4.3012133e-02   5.6219118e-04   4.7272830e-03   6.5046272e-03   2.4998017e-04   9.0762972e-05   1.8484653e-04   4.1224982e-08   1.4219445e-02   2.3993765e-10  -1.8242647e+00
   7.0261895e+00   4.2054820e+00   4.1019882e-02   5.3743942e-04   1.0284601e-02   9.9871379e-03   1.6126725e-04   1.1424825e-05   1.4860118e-04   3.5142171e-07   1.7065966e-02   9.9758606e-10  -2.0228397e+00
   7.0845420e+00   4.1687590e+00   3.7571790e-02   9.2092977e-04   6.2912427e-03   8.5452700e-03   2.0744987e-04   2.9337259e-05   1.9676517e-04   1.4848433e-08   1.2531149e-02   1.3948856e-09  -1.8799649e+00
   7.1666279e+00   4.2745838e+00   4.9525624e-02   2.1329414e-03   6.2708340e-03   1.9846699e-02   2.3652488e-04   3.0953068e-05   1.7373343e-04   3.2018203e-08   2.6707445e-02   2.7592392e-10  -1.9762551e+00
   7.0297233e+00   4.2895912e+00   5.1234154e-02   7.3724697e-04   1.0550226e-02   4.3757043e-03   2.3226200e-04   1.3149044e-04   1.8997533e-04   1.9885503e-08   1.5685728e-02   2.7783961e-10  -1.8354476e+00
   7.8301775e+00   4.0663702e+00   4.8589198e-02   5.8551445e-04   5.0477180e-03   6.7592684e-04   2.0304291e-04   5.6010686e-06   1.3768019e-04   3.5912225e-08   8.2232613e-03   7.8821188e-10  -3.1476662e+00
   6.8336186e+00   4.2789029e+00   4.1201310e-02   5.4147637e-04   6.7078816e-03   1.4304728e-02   1.2935210e-04   8.0256169e-05   1.4767248e-04   8.3913869e-08   2.0938993e-02   7.0936829e-10  -1.4167720e+00
   7.2705733e+00   4.2351182e+00   4.2447264e-02   1.4458985e-03   1.0139871e-02   3.6134054e-03   1.9841738e-04   5.8572629e-05   2.3383832e-04   8.0124701e-08   1.6178345e-02   3.3587426e-10  -2.3051239e+00
   7.4600025e+00   4.1986850e+00   3.7801715e-02   1.0731928e-03   1.3242404e-02   6.5557960e-03   1.2451091e-04   1.2821230e-05   1.5620221e-04   2.7437848e-08   2.1089323e-02   3.9571650e-10  -2.8713127e+00
   7.9281474e+00   4.0272845e+00   5.1863149e-02   8.4280153e-04   6.1324023e-03   1.9285720e-03   1.8820069e-04   9.2495555e-07   1.9322978e-04   8.3938412e-08   1.3572645e-02   1.9312262e-09  -3.3719499e+00
   6.8886410e+00   4.2105356e+00   4.2729475e-02   8.5231781e-04   4.5485388e-03   6.1778963e-03   2.7995029e-04   5.2335942e-05   1.2640471e-04   3.4450533e-07   6.1913679e-03   6.6614383e-10  -1.3184967e+00
   6.5311812e+00   4.3519179e+00   4.0543697e-02   9.5806769e-04   1.3817431e-02   1.7602440e-02   1.3512497e-04   2.4343534e-04   1.6782131e-04   1.6269347e-07   2.5550297e-02   6.8959223e-10  -8.2183103e-01
   6.9962788e+00   4.1949812e+00   4.8652846e-02   5.6495987e-04   8.8934300e-03   4.8879589e-03   2.5792037e-04   1.4835957e-05   1.3976843e-04   1.4485541e-07   1.3479353e-02   1.1415452e-09  -1.6247382e+00
   7.2570648e+00   4.1373885e+00   4.3347253e-02   1.2885272e-03   7.0094905e-03   2.8922209e-03   2.3986440e-04   6.8502221e-06   2.4438910e-04   4.8815145e-08   1.0623792e-02   1.2276577e-09  -2.1641108e+00
   7.4087010e+00   4.1444559e+00   2.9269635e-02   8.1218990e-04   6.3159442e-03   8.7322469e-03   2.9080212e-04   5.3394631e-06   1.5081033e-04   1.2176637e-07   1.0417611e-02   6.4446502e-10  -2.6518760e+00
   6.8038356e+00   4.2976127e+00   3.7207791e-02   1.0174774e-03   6.9445018e-03   1.1825000e-02   1.7844786e-04   9.1092988e-05   1.7640243e-04   4.3464543e-08   1.6506825e-02   4.6341084e-10  -1.3017172e+00
   7.0709579e+00   4.2098170e+00   5.2805316e-02   3.0204982e-03   5.9453063e-03   8.9802511e-03   1.8951418e-04   3.0945865e-05   1.4638816e-04   8.0735957e-08   1.8253445e-02   9.5072188e-10  -1.8370028e+00
   7.0237834e+00   4.2088693e+00   3.9845527e-02   1.8163073e-03   3.8567771e-03   3.7378863e-03   2.5085497e-04   2.1872123e-05   1.4136974e-04   6.0493650e-07   5.7874634e-03   4.1241877e-10  -1.5090356e+00
   6.7188155e+00   4.3538591e+00   5.2429049e-02   1.0292135e-03   1.0169899e-02   8.7441289e-03   1.9702479e-04   1.2861115e-04   1.5879893e-04   4.6490622e-07   2.3884260e-02   3.2346580e-10  -1.2528370e+00
   7.6312125e+00   4.0802719e+00   5.0963733e-02   6.9474160e-04   1.4711146e-02   2.9585454e-03   2.3922934e-04   9.8544239e-06   2.5465405e-04   3.5525628e-08   2.0014896e-02   2.0364975e-09  -3.1585426e+00
   7.4022035e+00   4.0631947e+00   3.5035672e-02   1.9803039e-03   5.4978994e-03   5.2953553e-03   3.2763913e-04   3.9730659e-06   1.5013979e-04   1.8574326e-08   9.9526724e-03   2.9607887e-09  -2.5299391e+00
   6.6506608e+00   4.3562332e+00   5.2102274e-02   1.3922031e-03   5.0792017e-03   1.3206586e-02   2.1604933e-04   8.0584037e-04   1.4822562e-04   2.0348514e-07   1.9265885e-02   5.9169786e-10  -7.7523589e-01
   6.9404709e+00   4.2400845e+00   4.5112747e-02   1.8960368e-03   1.1229728e-02   6.4554209e-03   2.3325473e-04   3.3784338e-05   1.4650301e-04   3.4905610e-07   1.9859608e-02   8.8761671e-10  -1.6180950e+00
   7.5646632e+00   4.1177508e+00   5.8285409e-02   2.0393137e-03   7.2925179e-03   2.0157165e-03   2.0626431e-04   1.0233606e-05   1.2276700e-04   1.6235710e-07   1.5680588e-02   1.0704366e-09  -2.9237179e+00
   7.3553356e+00   4.1669322e+00   4.5139582e-02   9.5260569e-04   7.5406854e-03   5.8700676e-03   1.6206554e-04   6.3986806e-06   1.3460529e-04   2.8566717e-08   1.5036944e-02   7.1174106e-10  -2.4956009e+00
   6.5526093e+00   4.3942010e+00   4.4590432e-02   2.0806023e-03   1.1017977e-02   6.9798970e-03   1.7661322e-04   3.5934987e-04   1.7818525e-04   3.7025593e-07   1.6663530e-02   2.5726834e-10  -8.3422509e-01
   6.8843221e+00   4.2668412e+00   3.4740293e-02   1.9164314e-03   1.0005016e-02   4.9688764e-03   2.3417862e-04   1.8789463e-04   1.9514927e-04   8.1461801e-08   1.2849778e-02   6.3225258e-10  -1.4661314e+00
   7.0390087e+00   4.2585574e+00   5.0460426e-02   1.6225892e-03   7.3476096e-03   1.1146628e-02   1.4853939e-04   1.1861293e-04   2.3469549e-04   2.4338310e-08   2.3148787e-02   6.2993128e-10  -1.5332163e+00
   7.2015302e+00   4.2480615e+00   3.9995347e-02   8.9723719e-04   1.5647020e-02   5.6876069e-03   1.2904732e-04   6.5506170e-05   1.6176524e-04   1.4109278e-07   1.8588227e-02   3.3890852e-10  -2.3500331e+00
   7.1900167e+00   4.1340055e+00   4.2015903e-02   4.0084685e-04   8.5675316e-03   6.0830847e-03   2.2200511e-04   8.2719030e-06   1.3660884e-04   6.0204301e-07   1.7257078e-02   2.4461683e-09  -2.2579751e+00
   7.2296615e+00   4.1581606e+00   4.2968014e-02   6.7675468e-04   5.4794254e-03   4.6552159e-03   2.2744445e-04   1.4142317e-05   1.4170916e-04   9.4146280e-08   1.3615087e-02   1.2125820e-09  -2.1674197e+00
   6.9691675e+00   4.2448298e+00   5.2420012e-02   1.6743176e-03   2.1516287e-02   4.5515120e-03   1.7421335e-04   4.0817332e-05   2.6303164e-04   7.2777763e-08   3.1156196e-02   1.0482993e-09  -2.0197738e+00
   7.2943196e+00   4.1490897e+00   4.0348512e-02   1.7404943e-03   5.8921158e-03   1.2669860e-03   3.2249286e-04   2.1321799e-05   1.4858024e-04   2.6830161e-07   9.6012312e-03   9.0641698e-10  -2.0928908e+00
   6.9626062e+00   4.1753518e+00   3.9898801e-02   8.6831011e-04   4.6894398e-03   8.0739931e-03   3.0515604e-04   3.1026746e-05   2.4493166e-04   3.6209477e-07   8.8203228e-03   1.3067705e-09  -1.3779567e+00
   6.9317227e+00   4.2845721e+00   5.4358328e-02   1.8360771e-03   1.0469879e-02   7.9382051e-03   1.3207526e-04   9.3712740e-05   1.5796505e-04   5.2300374e-08   2.2628951e-02   5.0550399e-10  -1.4945079e+00
   6.8081262e+00   4.2602828e+00   3.3317328e-02   1.0692767e-03   1.5962945e-02   5.2763494e-03   2.3328515e-04   9.4864800e-05   2.4669476e-04   6.6552476e-08   1.9416672e-02   1.0600153e-09  -1.7783081e+00
   7.9272413e+00   3.9783776e+00   3.9693622e-02   7.6791535e-04   1.2144000e-02   1.6428209e-03   1.4386983e-04   7.6114070e-07   1.8336832e-04   1.0367022e-07   1.5488667e-02   5.0567263e-09  -3.5866463e+00
   7.3460973e+00   4.1214129e+00   3.8575344e-02   5.5250322e-04   1.5250096e-02   5.5903390e-03   2.3746109e-04   6.0132698e-06   2.0818597e-04   2.4037189e-07   1.6564062e-02   1.6596023e-09  -2.7991096e+00
   7.7090494e+00   4.0145734e+00   3.7054635e-02   2.0751603e-03   4.5930475e-03   1.0941294e-02   2.4177344e-04   9.1077976e-07   2.7087742e-04   8.6461179e-09   1.2528727e-02   3.5907594e-09  -2.9653498e+00
   7.2888670e+00   4.2221352e+00   4.7615819e-02   9.7398850e-04   9.0222769e-03   1.0024058e-02   2.3363092e-04   2.9255420e-05   1.6698463e-04   7.5908685e-08   2.0021955e-02   4.1286528e-10  -2.3591383e+00
   7.3991295e+00   4.1227110e+00   4.2928462e-02   6.4851960e-04   3.3614674e-03   7.8700503e-03   1.9325298e-04   2.7458191e-06   2.1867997e-04   2.0374068e-07   1.1109218e-02   1.0830509e-09  -2.2560406e+00
   6.7709748e+00   4.3005365e+00   4.8273167e-02   1.3533247e-03   6.2877554e-03   4.8766521e-03   2.3086962e-04   2.6423195e-04   1.5645087e-04   1.1580792e-07   1.2312298e-02   5.0797083e-10  -9.8866350e-01
   6.6860722e+00   4.3383880e+00   5.1912125e-02   1.1018420e-03   3.7265587e-03   9.5188714e-03   3.9907724e-04   1.6386151e-04   1.4439168e-04   4.4077286e-07   9.5286500e-03   2.1396515e-10  -8.4250223e-01
   7.2543449e+00   4.2086826e+00   4.3146953e-02   1.8277943e-03   3.5487259e-03   3.8919376e-03   2.1664311e-04   7.3649764e-05   1.5529555e-04   1.4196885e-07   6.8856667e-03   2.8360089e-10  -1.9632859e+00
   6.6514435e+00   4.3386005e+00   4.9034676e-02   2.2767304e-03   9.9598416e-03   9.8085206e-03   1.7490785e-04   2.5159011e-04   2.0268881e-04   1.7237518e-07   1.8859929e-02   4.8939354e-10  -9.1709125e-01
   6.9708534e+00   4.2187263e+00   4.5424406e-02   6.6890422e-04   7.2603144e-03   1.5445317e-02   1.7936206e-04   2.0216442e-05   2.2298868e-04   3.1982478e-08   1.8819653e-02   1.0146385e-09  -1.4909572e+00
   6.9802344e+00   4.2959002e+00   3.5485528e-02   8.1326607e-04   1.5187721e-02   6.5816539e-03   1.7844452e-04   1.8569631e-04   1.9803507e-04   1.8272481e-08   2.0387629e-02   3.9388480e-10  -1.7702903e+00
   7.1901123e+00   4.1768825e+00   3.7523804e-02   8.2676437e-04   1.9152553e-02   1.9413303e-03   1.3822172e-04   1.0776000e-05   2.4857373e-04   4.1488012e-07   1.7920330e-02   1.0403320e-09  -2.3390901e+00
   7.6278179e+00   4.1120409e+00   3.7688102e-02   1.0212280e-03   1.4449821e-02   5.0834379e-03   2.4546934e-04   1.4665153e-05   2.4998813e-04   7.8159390e-09   2.0901814e-02   1.2379001e-09  -3.0426245e+00
   6.9976492e+00   4.2470080e+00   3.8014724e-02   5.0511867e-04   8.5143965e-03   7.7240278e-03   1.4598859e-04   1.1184592e-04   2.4302465e-04   2.3398162e-08   1.5113363e-02   6.2610153e-10  -1.6008233e+00
   7.8371071e+00   3.9727678e+00   3.2942550e-02   1.3722227e-03   8.6466765e-03   4.3156795e-03   3.3105803e-04   6.9183094e-07   2.3275185e-04   2.1346830e-08   7.8817411e-03   3.6127291e-09  -3.5236579e+00
   6.6872661e+00   4.3236298e+00   5.3295523e-02   1.0654344e-03   6.4435700e-03   4.4434545e-03   1.4420828e-04   5.6124382e-04   1.2856724e-04   6.7637359e-07   1.3973185e-02   7.1829515e-10  -1.1160058e+00
   7.2459024e+00   4.1297353e+00   4.2277142e-02   6.6345816e-04   5.5821126e-03   1.5220116e-03   1.8434916e-04   7.4441110e-06   2.2168777e-04   3.1946875e-07   9.4470600e-03   1.4008565e-09  -2.1290668e+00
   6.8927588e+00   4.3205547e+00   4.7181274e-02   1.0690620e-03   6.9246238e-03   9.8679008e-03   1.9095675e-04   1.9388295e-04   1.4856669e-04   3.2365269e-08   1.4872030e-02   2.4763648e-10  -1.4338143e+00
   7.0434904e+00   4.2337173e+00   4.0708182e-02   2.2481823e-03   3.3186992e-03   5.1492898e-03   3.0110677e-04   1.1148378e-04   2.0254757e-04   4.3961415e-08   8.8645828e-03   4.6592416e-10  -1.5849420e+00
   7.4823745e+00   4.0631126e+00   3.9221769e-02   1.5853772e-03   7.6731120e-03   6.5210298e-03   2.9426752e-04   7.3846292e-06   2.2642683e-04   7.2035581e-08   1.2077719e-02   2.6919968e-09  -2.5553185e+00
   6.9351841e+00   4.2011312e+00   3.7332045e-02   1.1367800e-03   3.7572662e-03   9.4733243e-03   2.8805502e-04   3.1643450e-05   1.4948112e-04   2.6377815e-07   1.0461160e-02   1.0660302e-09  -1.3561188e+00
   7.4763936e+00   4.1008384e+00   3.8536966e-02   1.6417618e-03   7.7919370e-03   2.3516526e-02   1.5634528e-04   2.2122257e-06   2.4338441e-04   9.5941741e-09   2.6802580e-02   2.4470682e-09  -2.6251672e+00
   7.7426766e+00   4.0440015e+00   4.6417560e-02   5.3151262e-04   2.6736595e-03   4.6422203e-03   3.2802748e-04   3.4012886e-06   1.8981206e-04   3.5923604e-08   8.1827658e-03   1.4318460e-09  -2.8309268e+00
   6.2765109e+00   4.5495368e+00   5.4835293e-02   9.7437711e-04   1.5035417e-02   2.4107338e-02   1.0332197e-04   3.2000334e-03   2.2155142e-04   2.1436537e-07   4.0041413e-02   1.9554516e-10  -3.2683774e-01
   7.3275537e+00   4.0981946e+00   3.7563726e-02   1.3865748e-03   5.8378394e-03   3.2514707e-03   3.2905517e-04   6.4198894e-06   1.5268755e-04   2.2829619e-07   4.5286278e-03   8.9369413e-10  -2.3576911e+00
   7.3697331e+00   4.1821911e+00   5.3298214e-02   6.2921062e-04   1.9137216e-02   6.0240570e-03   2.1385894e-04   2.7807197e-05   1.8844501e-04   1.4939774e-08   3.1033940e-02   9.6795889e-10  -2.6380331e+00
   7.4763441e+00   4.0871746e+00   4.1345569e-02   1.7029408e-03   8.0335057e-03   2.4449494e-03   1.6388182e-04   1.4451524e-05   1.9743311e-04   1.5518702e-08   1.1705034e-02   1.8819680e-09  -2.7474818e+00
   7.3208205e+00   4.2164437e+00   4.2422912e-02   1.2484754e-03   1.5173432e-02   3.0693068e-03   2.2704785e-04   2.4447737e-05   2.3774097e-04   2.3279351e-08   1.6698050e-02   3.4626875e-10  -2.5651218e+00
   6.8804082e+00   4.3299099e+00   3.5690102e-02   6.6068347e-04   6.7466041e-03   9.2473309e-03   1.4498681e-04   8.0500555e-05   2.1393948e-04   6.1441099e-08   1.5159954e-02   1.9009983e-10  -1.5622161e+00
   7.5231531e+00   4.0606494e+00   4.0038848e-02   5.4939328e-04   5.8300304e-03   3.9112566e-03   2.8325478e-04   8.6127622e-06   1.3623348e-04   3.2208812e-08   7.4522441e-03   1.6929900e-09  -2.6322241e+00
   7.7527628e+00   4.0269884e+00   4.1835025e-02   1.0884778e-03   4.5097764e-03   8.6817088e-03   1.7452947e-04   6.5289570e-07   1.9980953e-04   3.6188170e-08   1.1037632e-02   2.3038954e-09  -2.9639665e+00
   7.4598975e+00   4.1035504e+00   4.0802649e-02   2.0353326e-03   6.4906199e-03   2.6473414e-03   2.6899846e-04   4.3832527e-06   1.7834683e-04   1.3609998e-07   7.4016934e-03   8.9397787e-10  -2.6498494e+00
   7.4242595e+00   4.0390630e+00   4.5547304e-02   1.5016716e-03   3.4473086e-03   5.9044797e-03   1.7679484e-04   3.2100534e-06   1.9923393e-04   1.2214417e-07   9.8122591e-03   4.2568187e-09  -2.1642303e+00
   7.0924988e+00   4.2630134e+00   4.2702311e-02   1.3415430e-03   1.9129181e-02   8.3237157e-03   1.6482570e-04   1.5304060e-05   2.2874414e-04   5.7902067e-08   2.5582296e-02   3.8610217e-10  -2.1491853e+00
   7.0460925e+00   4.1943597e+00   5.2978772e-02   5.5860707e-04   5.6798983e-03   5.7483963e-03   1.9228802e-04   5.2367192e-05   1.8290968e-04   2.9841016e-07   1.1934061e-02   9.9750598e-10  -1.6330672e+00
   6.7536817e+00   4.3050828e+00   3.9334733e-02   5.4391162e-04   7.6043091e-03   2.6345434e-03   2.5293060e-04   2.1046557e-04   2.5862931e-04   1.5642013e-07   9.5896217e-03   4.1266664e-10  -1.4454454e+00
   6.5672749e+00   4.4306597e+00   6.5284549e-02   8.7708905e-04   1.6994535e-02   1.3046833e-02   1.5649659e-04   1.1632013e-03   1.3534096e-04   1.1218094e-07   3.9505788e-02   4.2195673e-10  -9.5536513e-01
   7.4349881e+00   4.1309834e+00   4.8280169e-02   1.3185035e-03   5.2153775e-03   5.5011026e-03   1.5934642e-04   2.3786279e-06   2.0077168e-04   4.0536535e-08   1.5707038e-02   1.1808223e-09  -2.4118613e+00
   7.3680548e+00   4.1355838e+00   3.8069473e-02   4.6196462e-04   2.9578714e-03   2.1076640e-03   3.3630421e-04   4.6894043e-05   1.4576852e-04   2.3764763e-08   4.8606930e-03   5.5336150e-10  -2.0563135e+00
   7.4775821e+00   4.0580427e+00   3.8372513e-02   1.0247277e-03   1.1774710e-02   3.8344333e-03   1.6711910e-04   1.9483241e-06   2.1652431e-04   4.1577738e-07   1.4909638e-02   3.5469578e-09  -2.7796573e+00
   7.2211257e+00   4.0886217e+00   4.0982383e-02   5.4382770e-04   2.5288869e-03   6.2549005e-03   3.3497838e-04   2.8496713e-05   2.3901257e-04   3.8091625e-08   4.9174601e-03   1.7112430e-09  -1.7327685e+00
   7.4700523e+00   4.1329363e+00   5.1282993e-02   1.6165867e-03   6.3230445e-03   3.1405086e-03   1.4402715e-04   9.8632186e-06   2.1532660e-04   1.6441015e-07   1.6831937e-02   1.1519909e-09  -2.4647143e+00
   7.0981587e+00   4.1559470e+00   4.1662796e-02   1.5938406e-03   7.1844540e-03   5.9937875e-03   3.0354972e-04   1.8713362e-05   1.2339655e-04   8.7299214e-07   1.2179964e-02   1.5979796e-09  -1.7955947e+00
   7.0459099e+00   4.2659691e+00   5.3176533e-02   1.9937125e-03   2.5567633e-03   1.1140447e-02   1.8118565e-04   2.1660253e-05   1.2190806e-04   5.0003140e-08   1.8091414e-02   3.5903618e-10  -1.3690241e+00
   7.9439552e+00   4.0365047e+00   5.4590729e-02   1.5072606e-03   1.1612314e-02   1.5617474e-03   1.7115936e-04   2.9543597e-06   2.4164975e-04   1.1115037e-08   1.9781775e-02   2.0879556e-09  -3.6230142e+00
   7.2317676e+00   4.1413999e+00   3.9013554e-02   1.1220599e-03   8.9113185e-03   1.1241315e-02   1.8761890e-04   6.4132984e-06   1.5317255e-04   1.0464478e-07   1.5711473e-02   1.5548381e-09  -2.2155653e+00
   6.8851107e+00   4.3076982e+00   5.4349722e-02   7.4617858e-04   1.1199919e-02   1.0358633e-03   1.5963604e-04   3.4038473e-04   2.6032414e-04   2.6069143e-07   1.4098229e-02   4.1073029e-10  -1.5380334e+00
   6.4425776e+00   4.4785767e+00   5.7935872e-02   2.1896565e-03   7.5672595e-03   1.1475700e-02   2.0580780e-04   2.1870865e-03   1.9446152e-04   8.7474161e-08   1.8283999e-02   1.9212921e-10  -3.9249549e-01
   6.7424549e+00   4.3268274e+00   5.1575728e-02   1.7683203e-03   1.1117974e-02   7.4035569e-03   1.9722857e-04   1.3304370e-04   1.4613263e-04   1.1411540e-07   2.2507057e-02   4.7303997e-10  -1.4431063e+00
   7.4311234e+00   4.1115598e+00   3.6033509e-02   9.0334883e-04   7.0665630e-03   1.2096447e-03   2.4369252e-04   1.1108713e-05   1.9168477e-04   4.1264437e-08   6.6519063e-03   8.0687649e-10  -2.5187913e+00
   7.4573309e+00   4.0973304e+00   4.7084893e-02   2.1822995e-03   1.4545327e-02   1.9016360e-03   1.7546426e-04   4.1505699e-06   1.3357624e-04   3.8729733e-07   1.7485488e-02   2.0652078e-09  -2.7975251e+00
   6.4784724e+00   4.4311721e+00   6.0266170e-02   1.0696420e-03   9.1004677e-03   8.9392208e-03   2.6157026e-04   9.3084900e-04   2.3969213e-04   1.7667452e-07   1.9069681e-02   2.6770417e-10  -5.7863707e-01
   7.7335585e+00   4.1141313e+00   5.2477221e-02   7.0705193e-04   9.8559147e-03   3.5408636e-03   2.1351952e-04   3.9496257e-06   2.6472643e-04   2.7272008e-08   1.7699518e-02   7.6787245e-10  -3.3285044e+00
   7.5605636e+00   4.2119866e+00   5.7183178e-02   1.2245865e-03   1.2221256e-02   5.7214558e-03   2.1120122e-04   1.8424042e-05   2.2238925e-04   8.9319674e-09   2.5541481e-02   2.8580505e-10  -3.0385261e+00
   7.1578222e+00   4.1869119e+00   4.8348532e-02   6.0693493e-04   8.1454441e-03   3.0187310e-03   2.1564570e-04   1.4409881e-05   1.7217098e-04   1.5932399e-07   1.2518428e-02   7.7506121e-10  -1.9949066e+00
   7.1517568e+00   4.1669672e+00   4.4497256e-02   4.7499457e-04   8.9380135e-03   2.8767539e-03   1.9175273e-04   1.1248552e-05   2.5326344e-04   4.5105767e-07   1.1220526e-02   1.0101989e-09  -2.1971834e+00
   7.7934102e+00   4.0260913e+00   3.4951796e-02   1.2858571e-03   7.3346463e-03   2.6543266e-03   2.4898298e-04   1.7095965e-06   2.3018961e-04   6.2252172e-08   8.3755419e-03   1.7248651e-09  -3.4270284e+00
   7.2687128e+00   4.0790328e+00   3.9639667e-02   6.1345874e-04   6.4128916e-03   1.2150229e-03   5.5234843e-04   2.8556429e-05   2.4988859e-04   3.6002596e-08   3.7935203e-03   1.4255795e-09  -2.3052961e+00
   6.6938806e+00   4.2781133e+00   6.2635656e-02   3.0553691e-03   3.9912833e-03   1.0834510e-02   2.4192926e-04   1.3269342e-04   1.2651133e-04   1.8715461e-07   1.8373385e-02   1.0970422e-09  -8.8940918e-01
   7.0322094e+00   4.2634913e+00   5.1956717e-02   4.7175437e-04   7.4799257e-03   7.5104016e-03   1.6425904e-04   1.4268901e-04   2.6392104e-04   8.6739884e-09   1.9073068e-02   5.5956403e-10  -1.8573501e+00
   7.6453503e+00   4.1029291e+00   3.6552730e-02   4.4490777e-04   1.9401154e-02   1.3270836e-02   1.7418238e-04   4.7696700e-06   2.2726255e-04   2.1953728e-08   3.2377565e-02   1.8102513e-09  -3.2124632e+00
   6.5416621e+00   4.4484681e+00   5.1183968e-02   1.6031404e-03   1.4530498e-02   1.7222726e-02   1.4257785e-04   3.5697602e-04   2.1118598e-04   1.0779096e-07   3.3256548e-02   1.6341947e-10  -1.0904171e+00
   7.0209012e+00   4.2993274e+00   4.1723582e-02   9.1036921e-04   8.3589982e-03   4.5021874e-03   2.2478150e-04   9.6465645e-05   1.3403446e-04   4.4713258e-08   1.3408430e-02   2.0014600e-10  -1.6915607e+00
   7.9732932e+00   3.9595211e+00   4.1855816e-02   2.0983124e-03   3.8999829e-03   5.1220120e-03   1.7663989e-04   3.8783276e-07   1.7316260e-04   2.5418897e-08   1.1728712e-02   5.2764787e-09  -3.3650487e+00
   6.8688103e+00   4.2593507e+00   4.1849073e-02   5.8465041e-04   1.7372998e-02   2.7262586e-03   1.6510113e-04   8.6029050e-05   1.6950150e-04   6.3457650e-07   1.8701895e-02   8.1657395e-10  -1.6662431e+00
   7.3307317e+00   4.1131560e+00   4.3055605e-02   1.4805234e-03   1.3651743e-02   7.2664847e-03   2.2073646e-04   6.1632732e-06   2.4613859e-04   3.7747648e-08   2.2983035e-02   2.8311303e-09  -2.5787596e+00
   6.9442838e+00   4.3045983e+00   4.2666596e-02   1.0387433e-03   5.1415855e-03   4.8227021e-03   3.0320236e-04   1.1348701e-04   1.7831700e-04   3.2127593e-07   1.0046141e-02   1.8641835e-10  -1.3926867e+00
   6.9024834e+00   4.2656675e+00   5.1483929e-02   4.9647128e-04   1.4350400e-02   1.0857266e-02   1.5821363e-04   5.1011409e-05   1.3901602e-04   6.7156096e-08   3.0287511e-02   9.0194743e-10  -1.6553065e+00
   6.9665273e+00   4.2701622e+00   4.4932517e-02   1.8046944e-03   7.9653682e-03   6.5801848e-03   1.9111345e-04   3.7198452e-05   2.6742198e-04   1.4752099e-07   1.5765592e-02   3.9649847e-10  -1.7532759e+00
   7.5383335e+00   4.1349194e+00   4.1100848e-02   1.6675916e-03   8.9585589e-03   2.4117751e-03   2.1452706e-04   9.6272081e-06   1.8432026e-04   4.0414238e-08   1.2002024e-02   6.4852127e-10  -2.9065848e+00
   7.2635343e+00   4.2576036e+00   5.0301278e-02   1.0558773e-03   3.2976910e-03   1.0646594e-02   2.4596730e-04   7.7400978e-05   2.5242913e-04   7.1078765e-09   1.7638361e-02   2.4890325e-10  -1.9778904e+00
   7.6262135e+00   4.1574399e+00   3.6158274e-02   5.6476303e-04   1.3050353e-02   6.2993675e-03   1.7394245e-04   1.2019977e-05   2.2168370e-04   1.4316954e-08   1.8606485e-02   4.7716265e-10  -3.1310359e+00
   7.2897274e+00   4.1997264e+00   4.8371950e-02   1.0332753e-03   4.9752097e-03   3.5792531e-03   2.0668774e-04   5.1765506e-05   2.2805904e-04   6.7680998e-08   1.3427148e-02   5.3775975e-10  -2.2556994e+00
   7.1998104e+00   4.1898606e+00   5.1899279e-02   2.1487879e-03   3.0266392e-03   1.0391733e-02   1.9484339e-04   7.0020161e-06   1.5704503e-04   1.4316922e-07   1.8657152e-02   9.0657841e-10  -1.8221166e+00
   6.6013410e+00   4.4203052e+00   5.3076032e-02   1.0969699e-03   2.0996851e-02   1.4964344e-02   1.1954700e-04   1.1216432e-03   1.6345122e-04   5.2273780e-08   4.0265111e-02   4.7082350e-10  -1.3521519e+00
   7.6850166e+00   4.0258938e+00   3.9862419e-02   1.5236535e-03   1.8187391e-03   3.7200666e-03   2.8947572e-04   3.9328280e-06   1.4604383e-04   5.8768273e-08   7.4831877e-03   2.2800827e-09  -2.4840060e+00
   7.4968614e+00   4.0331698e+00   2.9902774e-02   6.8145757e-04   8.3566067e-03   2.7896497e-03   2.4364250e-04   3.3551154e-06   1.4718462e-04   3.8687753e-07   6.3756623e-03   2.5071842e-09  -2.8037574e+00
   7.0069081e+00   4.1947539e+00   4.1845966e-02   1.3184354e-03   4.9943200e-03   5.4853789e-03   2.9842745e-04   1.2714658e-05   1.6333342e-04   2.2169535e-07   6.1283803e-03   5.3874381e-10  -1.5251925e+00
   7.6044618e+00   4.0267805e+00   4.2703219e-02   7.3596055e-04   5.8128183e-03   2.4890523e-03   1.8677224e-04   1.1374031e-06   1.7035684e-04   3.7461517e-08   1.1220307e-02   3.8183691e-09  -2.8356127e+00
   6.8093868e+00   4.3845779e+00   4.9714480e-02   8.3305461e-04   1.1449285e-02   5.1031596e-03   1.2004397e-04   4.2624725e-04   1.8729921e-04   3.0791788e-07   2.2061465e-02   2.0477914e-10  -1.4713925e+00
   7.1615267e+00   4.1802933e+00   3.9569358e-02   2.2855691e-03   3.4471537e-03   5.5138153e-03   2.7076700e-04   6.4661621e-05   2.3124892e-04   1.0739096e-08   5.5723115e-03   4.8922420e-10  -1.9010297e+00
   6.8752272e+00   4.2369695e+00   5.3928864e-02   1.3815099e-03   1.1147380e-02   1.0577293e-02   2.3401295e-04   4.4167165e-05   2.0701041e-04   5.1375993e-08   2.3972843e-02   1.3371318e-09  -1.5024186e+00
   7.0462819e+00   4.2424042e+00   4.7968244e-02   2.1522095e-03   4.8317849e-03   1.3605516e-02   1.3454594e-04   8.3584360e-05   1.4432806e-04   2.6117507e-08   2.1144915e-02   7.2033229e-10  -1.6630978e+00
   6.7791926e+00   4.2590864e+00   4.2702599e-02   1.2139599e-03   8.9665304e-03   5.1659400e-03   3.1501419e-04   3.9854888e-05   1.4484211e-04   4.2034153e-07   1.0888300e-02   6.3021522e-10  -1.1775170e+00
   6.6201962e+00   4.3852625e+00   5.5834329e-02   5.0080343e-04   1.7326458e-02   8.3128603e-03   1.0273060e-04   4.1979981e-04   1.8603882e-04   3.2597118e-07   3.4065365e-02   4.7465585e-10  -1.3494119e+00
   7.3687445e+00   4.1891343e+00   5.6501466e-02   1.0266398e-03   1.0070126e-02   2.1834715e-03   2.3738243e-04   6.0113493e-05   1.2316534e-04   7.5815476e-08   1.9030620e-02   6.7932276e-10  -2.3563816e+00
   6.6292210e+00   4.4127298e+00   4.7443256e-02   8.4197314e-04   1.3285310e-02   1.0513309e-02   1.8381335e-04   4.8637150e-04   1.5951027e-04   8.6052862e-08   2.4226571e-02   2.2310584e-10  -1.2495439e+00
   7.2545495e+00   4.1584934e+00   4.3967476e-02   1.2351106e-03   9.7271003e-03   3.8701333e-03   2.2352515e-04   1.7001660e-05   1.4190104e-04   6.8740576e-08   1.5009924e-02   1.1493209e-09  -2.1534766e+00
   6.9029861e+00   4.3718205e+00   3.9439593e-02   8.9030699e-04   1.5353130e-02   5.0889225e-03   1.2115574e-04   2.4730309e-04   1.4786166e-04   9.3980712e-08   2.0340393e-02   1.3700414e-10  -1.6174344e+00
   6.8783199e+00   4.3093889e+00   3.5551379e-02   7.3035397e-04   1.3413410e-02   1.1862994e-02   2.2867198e-04   7.2749550e-05   1.9112496e-04   1.7204819e-07   2.1144315e-02   3.2897078e-10  -1.6159816e+00
   6.7806116e+00   4.3208744e+00   5.1107321e-02   5.5882579e-04   1.2571579e-02   1.0464073e-02   1.4948125e-04   7.7424078e-05   1.2245002e-04   8.1546675e-07   2.2551304e-02   3.8957194e-10  -1.2571416e+00
   7.5515971e+00   4.1143514e+00   4.7489905e-02   1.7423076e-03   1.0445460e-02   2.4064805e-03   2.0899460e-04   1.3205096e-05   1.9132535e-04   3.1069648e-08   1.8170160e-02   1.3543508e-09  -2.9560277e+00
   6.6071497e+00   4.3989949e+00   4.6867550e-02   8.6102345e-04   7.1118956e-03   1.2135029e-02   1.9364041e-04   7.0978295e-04   2.5737785e-04   3.4864232e-08   2.0334331e-02   3.1463918e-10  -8.1951002e-01
   6.8879296e+00   4.2775566e+00   4.7971071e-02   9.8215818e-04   7.2292950e-03   1.9881814e-02   2.2692409e-04   5.0910235e-05   2.3263574e-04   6.4643585e-08   2.6525242e-02   6.5209114e-10  -1.4084480e+00
   7.6625819e+00   4.0595292e+00   3.6906217e-02   1.0962610e-03   1.6043550e-02   6.8998996e-03   2.0181687e-04   4.6378740e-06   2.5834775e-04   1.3331635e-08   1.8280352e-02   2.3391912e-09  -3.2528350e+00
   7.2548327e+00   4.1117617e+00   3.9642479e-02   1.4154833e-03   3.2063086e-03   6.5644511e-03   3.5978784e-04   6.7788070e-06   1.5808126e-04   3.8938235e-07   6.9151809e-03   1.3054396e-09  -1.8551785e+00
   7.3384082e+00   4.1763784e+00   4.6901818e-02   4.5473561e-04   7.6744466e-03   2.9240660e-03   3.4807696e-04   1.0566935e-05   2.0052635e-04   1.9803656e-08   1.0795866e-02   4.7355452e-10  -2.4405244e+00
   6.4596665e+00   4.4347483e+00   5.9543758e-02   1.3961822e-03   7.3736687e-03   1.5060047e-02   2.3776699e-04   8.1167974e-04   1.2791990e-04   3.8349837e-07   2.4924666e-02   3.0920248e-10  -6.2990110e-01
   7.8278172e+00   4.0034822e+00   4.0638486e-02   1.0263050e-03   1.4884978e-02   1.8866856e-03   1.5321807e-04   6.9732711e-07   1.5649497e-04   2.5851804e-07   1.9548165e-02   4.9279760e-09  -3.4827727e+00
   6.8085872e+00   4.2359486e+00   6.3204478e-02   2.1081920e-03   3.1489054e-03   9.8492773e-03   2.1401384e-04   6.2921390e-05   1.2509278e-04   2.0803355e-07   1.8273169e-02   1.4699656e-09  -1.0293706e+00
   7.0794515e+00   4.2245371e+00   4.8377148e-02   6.8008374e-04   5.4539015e-03   6.4660557e-03   2.8302545e-04   2.9416903e-05   1.9793777e-04   1.0194213e-07   1.5314220e-02   6.2484931e-10  -1.5533272e+00
   6.5427692e+00   4.3839838e+00   3.7035854e-02   6.4362936e-04   1.1987460e-02   8.4905040e-03   1.3207851e-04   2.2875447e-04   2.5156295e-04   2.9152980e-07   1.8501257e-02   3.1197832e-10  -1.0065448e+00
   6.8951864e+00   4.3649682e+00   5.1430303e-02   5.6318369e-04   1.3239760e-02   1.0363430e-02   1.5325256e-04   2.3163577e-04   1.2726646e-04   4.1140526e-07   2.7541982e-02   1.9655471e-10  -1.7835989e+00
   6.9898595e+00   4.2109786e+00   3.6195408e-02   8.3761359e-04   3.5541063e-03   8.9209424e-03   2.1598123e-04   1.5786849e-05   1.3752315e-04   1.6099938e-07   1.0376366e-02   7.2222802e-10  -1.4140479e+00
   7.1509710e+00   4.1614223e+00   3.8594443e-02   1.5030007e-03   4.5777000e-03   1.0737741e-02   3.0714357e-04   1.6110666e-05   2.7014912e-04   4.0490108e-08   1.3010250e-02   1.2709773e-09  -1.7775285e+00
   7.3883014e+00   4.0703190e+00   5.3216894e-02   9.2988537e-04   9.5754718e-03   2.9425579e-03   2.0868505e-04   3.6765741e-06   2.0991702e-04   1.0141982e-07   1.5560516e-02   3.8627610e-09  -2.7077013e+00
   6.6872581e+00   4.4016748e+00   5.8084100e-02   9.4446602e-04   7.6599532e-03   1.9287746e-02   1.2969222e-04   8.7763869e-04   1.4888214e-04   2.9150401e-07   3.0410813e-02   3.5077621e-10  -1.0648716e+00
   7.1840634e+00   4.2232054e+00   4.3102461e-02   8.2083050e-04   1.2239812e-02   1.4750463e-02   1.2258554e-04   6.7746902e-05   1.4886852e-04   2.3242206e-08   2.8011548e-02   7.9554602e-10  -2.1752217e+00
   7.4257410e+00   4.1213183e+00   3.5161407e-02   1.4901796e-03   7.6479988e-03   6.2652120e-03   2.0697921e-04   4.4548105e-05   2.3959168e-04   1.8705826e-08   1.1139891e-02   1.1853922e-09  -2.5783492e+00
   7.8026165e+00   3.9541049e+00   4.3964949e-02   1.1009539e-03   1.0969571e-02   1.3455816e-03   2.4960114e-04   5.3971385e-07   2.4638843e-04   1.4468664e-07   1.2604922e-02   8.8085431e-09  -3.3241868e+00
   7.0949357e+00   4.2897461e+00   4.4250423e-02   1.1643203e-03   6.4637637e-03   5.6741717e-03   1.5534325e-04   1.2609341e-04   2.5475354e-04   2.2521220e-08   1.4647766e-02   2.2522926e-10  -1.7935699e+00
   6.5703614e+00   4.4427566e+00   3.8197323e-02   1.6203565e-03   1.2685103e-02   1.6648429e-02   2.1653275e-04   9.0132806e-04   1.9694697e-04   6.7089499e-08   2.3030293e-02   1.9037498e-10  -1.0179682e+00
   7.1842469e+00   4.1257258e+00   4.2069343e-02   1.2053128e-03   8.9331655e-03   6.3596043e-03   2.2869653e-04   1.2657101e-05   1.7324786e-04   6.1025108e-08   1.2876104e-02   2.1332579e-09  -2.1138526e+00
   6.9049999e+00   4.3212749e+00   3.9572386e-02   9.7151007e-04   1.5851192e-02   8.2999002e-03   1.9590315e-04   3.0500077e-04   1.3040970e-04   1.8465438e-07   2.1167254e-02   3.8401176e-10  -1.9080188e+00
   7.3803957e+00   4.1578135e+00   5.0560356e-02   1.4879269e-03   7.4540142e-03   1.9818608e-03   2.2966925e-04   1.8048327e-05   2.0694805e-04   5.6040579e-08   1.2405336e-02   7.0629446e-10  -2.3485034e+00
   6.9301079e+00   4.2111764e+00   4.7052383e-02   6.3042626e-04   8.3272373e-03   2.7936961e-03   1.3954771e-04   2.7761481e-05   2.6055388e-04   3.8336390e-07   1.5834172e-02   1.3746776e-09  -1.6734540e+00
   6.8850477e+00   4.3196110e+00   4.4225317e-02   7.4304828e-04   1.9051373e-02   7.6202054e-03   2.1212722e-04   3.0211829e-04   1.8666236e-04   7.5168039e-08   3.0410667e-02   5.6582266e-10  -1.8862162e+00
   6.9358267e+00   4.3289432e+00   4.0758462e-02   1.3204865e-03   6.4750003e-03   1.0803797e-02   3.0529939e-04   2.0862179e-04   1.5688533e-04   1.5770509e-07   1.2906529e-02   1.6754215e-10  -1.4912420e+00
   6.5985815e+00   4.4611508e+00   5.2589579e-02   3.1011794e-03   1.0618901e-02   2.3345187e-02   1.0823200e-04   1.2973077e-03   2.3946151e-04   1.7724440e-08   3.3941227e-02   1.9664164e-10  -8.6101426e-01
   7.5419265e+00   4.0490318e+00   3.4554070e-02   2.0502774e-03   6.4426638e-03   5.4944524e-03   2.2284995e-04   1.6442763e-06   1.3136242e-04   2.3402731e-07   1.0399643e-02   2.6363684e-09  -2.5810263e+00
   7.0887174e+00   4.2183659e+00   4.0854084e-02   8.9701344e-04   8.0923757e-03   2.2727408e-03   1.9450314e-04   1.3532079e-05   1.6700070e-04   3.5673731e-07   1.1321503e-02   5.0614138e-10  -1.8017210e+00
   7.0318231e+00   4.2180186e+00   4.0539581e-02   1.2047372e-03   8.0648370e-03   7.3665462e-03   2.6440585e-04   2.4926478e-05   1.6026007e-04   4.4761372e-08   1.6682325e-02   8.5658459e-10  -1.7158347e+00
   7.5217366e+00   4.0469529e+00   3.8495091e-02   1.0224394e-03   5.4224773e-03   1.7747748e-03   2.4158615e-04   3.8505266e-06   2.6347468e-04   5.0904135e-08   8.1962834e-03   2.5243107e-09  -2.7717930e+00
   6.5532536e+00   4.3703942e+00   3.8348173e-02   5.8567090e-04   1.0292519e-02   3.7857970e-03   1.5315265e-04   2.0212392e-04   1.3102122e-04   9.7285734e-07   1.3257473e-02   3.0009351e-10  -1.0823635e+00
   7.6985754e+00   4.0737035e+00   4.3619939e-02   1.2638865e-03   1.4070599e-02   6.7422028e-03   1.7018435e-04   1.8050761e-06   1.3861560e-04   4.0008653e-08   2.3650500e-02   2.1692467e-09  -3.3799252e+00
   7.6358196e+00   3.9999280e+00   3.2777337e-02   6.8937514e-04   5.3698785e-03   4.1234812e-03   3.0541971e-04   9.9993152e-07   1.9284432e-04   1.2139093e-07   8.1771362e-03   4.2064545e-09  -3.0504622e+00
   7.6955812e+00   4.0784850e+00   3.7923299e-02   1.5996407e-03   1.3818792e-02   1.7259887e-03   1.3457117e-04   8.6231213e-07   2.3879841e-04   3.2536410e-08   1.7449605e-02   1.5888821e-09  -3.2243140e+00
   6.7853816e+00   4.3415492e+00   4.5233922e-02   1.8470614e-03   9.9130397e-03   4.1610376e-03   1.5641175e-04   5.1182951e-04   1.4028698e-04   3.3823441e-07   1.5179947e-02   4.0393948e-10  -1.5166607e+00
   7.9913454e+00   4.0251185e+00   4.9459081e-02   1.4796973e-03   1.7624458e-02   4.5130318e-03   1.6149642e-04   4.0228010e-07   1.2422196e-04   7.0487973e-08   2.6442785e-02   2.7237656e-09  -4.0974723e+00
   6.3006492e+00   4.5463841e+00   6.5461502e-02   8.4073570e-04   1.0307988e-02   1.7533996e-02   2.2101324e-04   3.6310204e-03   1.5843767e-04   5.8279854e-07   2.9653733e-02   1.6732925e-10  -2.3390905e-01
   8.1337726e+00   3.9402860e+00   3.9377000e-02   5.5538754e-04   7.5770664e-03   1.5998968e-03   1.6687580e-04   2.6152814e-07   2.3252383e-04   3.3769582e-08   1.1169600e-02   4.8263298e-09  -4.0011125e+00
   6.7754430e+00   4.2316309e+00   5.1804869e-02   2.0003774e-03   7.1422755e-03   4.8911987e-03   3.5192654e-04   3.4519350e-05   1.5638808e-04   3.6397355e-07   1.1173556e-02   1.0810427e-09  -1.1527629e+00
   7.0753111e+00   4.2018667e+00   4.3167686e-02   5.5602933e-04   6.9255808e-03   5.4928422e-04   2.5347313e-04   7.6047253e-05   1.5503941e-04   6.1213933e-07   9.8632019e-03   7.8761533e-10  -1.6881225e+00
   7.0068018e+00   4.2489720e+00   4.6898058e-02   1.3278619e-03   1.2168465e-02   3.3243485e-03   2.1634556e-04   1.8097269e-04   2.4683262e-04   3.5311735e-08   1.5611689e-02   6.9610028e-10  -1.7868670e+00
   6.9429801e+00   4.2933948e+00   4.4376607e-02   1.4400378e-03   5.6869930e-03   1.6209121e-02   1.4294193e-04   2.6970950e-04   1.2320268e-04   7.1150043e-08   2.0095342e-02   5.0246187e-10  -1.5337044e+00
   7.1781893e+00   4.1931947e+00   4.7687064e-02   1.3406347e-03   9.8899698e-03   7.4632902e-03   2.4380314e-04   3.2127683e-05   2.2838902e-04   1.7756477e-07   1.9130077e-02   9.5533932e-10  -2.0327323e+00
   7.6169511e+00   4.0698933e+00   3.4516093e-02   1.0357029e-03   9.8449962e-03   8.6623751e-04   2.4756651e-04   2.8290840e-06   2.6593416e-04   4.0885127e-08   1.0292347e-02   1.4869439e-09  -2.9311124e+00
   6.6419539e+00   4.3929468e+00   5.5496883e-02   7.1017823e-04   8.9347352e-03   1.7844394e-02   1.6057958e-04   4.8182531e-04   2.2468685e-04   1.2694172e-07   2.7327123e-02   3.1613809e-10  -1.0528190e+00
   6.8183885e+00   4.3662949e+00   4.6457354e-02   1.1253338e-03   7.3010485e-03   1.4896666e-02   1.8610593e-04   2.7886507e-04   1.4918977e-04   2.9097774e-08   2.3921754e-02   2.2342123e-10  -1.2343249e+00
   7.2675288e+00   4.1058050e+00   3.3520850e-02   8.7132551e-04   1.2926343e-02   4.5982935e-03   1.9365617e-04   6.0974116e-06   1.5083823e-04   2.2467760e-07   1.4198056e-02   2.5436044e-09  -2.4033912e+00
   7.4703698e+00   4.0902893e+00   4.1126618e-02   8.7250608e-04   7.7398774e-03   3.5912711e-03   2.0516889e-04   3.5806409e-06   1.3239752e-04   7.4649786e-08   8.4786912e-03   1.2114893e-09  -2.5952321e+00
   6.8262215e+00   4.2683241e+00   3.6017947e-02   2.4834642e-03   8.9476861e-03   1.3845777e-02   2.4369799e-04   1.4487499e-04   1.9668373e-04   1.9037669e-07   1.5656177e-02   7.2175256e-10  -1.3384757e+00
   6.8924978e+00   4.3791783e+00   5.6017122e-02   1.1756426e-03   1.7240253e-02   2.9976954e-03   1.9803455e-04   2.9565646e-04   1.7374028e-04   7.1710803e-08   2.7485359e-02   1.7144735e-10  -1.7492511e+00
   7.1454170e+00   4.2234915e+00   3.9161255e-02   5.8741765e-04   1.3685866e-02   7.3100834e-03   1.6268857e-04   3.5893414e-05   1.2392759e-04   6.8986061e-08   2.0552741e-02   6.4203945e-10  -2.1783000e+00
   6.3470663e+00   4.3906736e+00   6.2379330e-02   1.1096141e-03   4.6133901e-03   1.3544065e-02   1.5912326e-04   7.7453020e-04   1.7203054e-04   4.5551577e-07   1.6498763e-02   6.6346740e-10  -2.8000442e-01
   7.1388529e+00   4.2507498e+00   4.6598980e-02   6.0244241e-04   1.2971885e-02   1.8227250e-03   2.1447824e-04   8.0149578e-05   1.4909721e-04   1.2086714e-07   1.8785803e-02   4.4197380e-10  -2.0760780e+00
   7.4018767e+00   4.1282293e+00   3.5557743e-02   1.6969928e-03   5.2653457e-03   2.8659354e-03   2.4827202e-04   3.9619900e-06   1.6748573e-04   3.3939389e-08   7.1859034e-03   6.8118900e-10  -2.5219909e+00
   8.1462372e+00   3.9329368e+00   5.0481024e-02   5.4757340e-04   2.2519874e-02   2.3569352e-03   1.7706845e-04   1.5116580e-07   2.1670311e-04   8.1586203e-08   2.9295940e-02   1.0906591e-08  -4.3128803e+00
   7.3702104e+00   4.1714218e+00   4.4998105e-02   5.9176158e-04   9.9486137e-03   7.1423099e-03   1.2491045e-04   2.9965373e-05   1.6854508e-04   3.8433324e-08   2.1056498e-02   9.1567727e-10  -2.4762837e+00
   7.2995407e+00   4.2022971e+00   5.2777488e-02   2.5803564e-03   1.5868207e-02   4.6662487e-03   1.5003450e-04   5.2668126e-05   1.8889536e-04   9.3160079e-08   3.0517628e-02   9.2539135e-10  -2.6023251e+00
   7.6046396e+00   4.0926792e+00   5.2865234e-02   2.0748899e-03   1.0162375e-02   4.9094414e-03   1.6215721e-04   6.8564996e-06   2.1944913e-04   2.4572750e-08   2.3644294e-02   2.1243059e-09  -2.9191826e+00
   7.0445430e+00   4.2334341e+00   4.9875247e-02   5.9259283e-04   1.4523464e-02   5.1897808e-03   2.1922070e-04   6.6277198e-05   2.6800977e-04   1.0786491e-07   2.5316816e-02   9.7277182e-10  -2.0812970e+00
   6.8762427e+00   4.2704398e+00   4.2507973e-02   6.4964194e-04   1.0103760e-02   4.7807009e-03   2.6311511e-04   1.2525126e-04   1.6149633e-04   3.6163812e-07   1.6549416e-02   6.7720750e-10  -1.4635494e+00
   7.1901580e+00   4.2277833e+00   5.2589107e-02   1.1292607e-03   2.6184168e-03   1.1554833e-02   2.3672176e-04   1.7615762e-05   1.5364600e-04   2.8375390e-07   2.0399673e-02   5.1826429e-10  -1.7294344e+00
   7.1608751e+00   4.1749589e+00   5.2244981e-02   1.3516549e-03   1.1473685e-02   6.5067965e-03   2.0367689e-04   2.3200730e-05   1.3499371e-04   3.1966098e-07   2.2980108e-02   1.6199914e-09  -2.1081053e+00
   6.4658100e+00   4.4394794e+00   5.1074955e-02   5.8308321e-04   1.1279009e-02   1.6688043e-02   1.3263124e-04   6.6011672e-04   1.2204230e-04   6.0007123e-07   2.9357386e-02   2.9052667e-10  -7.9801079e-01
   7.7255855e+00   4.0184150e+00   3.1939777e-02   1.0263472e-03   3.5339294e-03   3.6528442e-03   2.5583354e-04   1.3700000e-06   1.9158052e-04   3.1696320e-08   5.6505040e-03   1.7354152e-09  -2.8039202e+00
   7.0260913e+00   4.2416443e+00   5.3855571e-02   6.9969065e-04   6.8043221e-03   1.4860062e-02   1.2132318e-04   4.2760663e-05   1.4461494e-04   2.6343401e-08   2.2107260e-02   6.9090503e-10  -1.5807735e+00
   7.0320996e+00   4.2204561e+00   5.6963117e-02   2.0264709e-03   9.6269217e-03   4.9103444e-03   1.8874625e-04   3.2457600e-05   1.7944621e-04   1.9504053e-07   1.8098129e-02   8.6630203e-10  -1.7050030e+00
   7.0422369e+00   4.2239540e+00   4.1940257e-02   1.8916833e-03   1.2295517e-02   3.8251953e-03   1.7592365e-04   1.0991347e-04   1.3674753e-04   3.5012443e-08   1.3199785e-02   7.2366772e-10  -1.9019796e+00
   7.6844871e+00   4.1093874e+00   4.2032975e-02   1.5312093e-03   1.1140070e-02   6.2816969e-03   2.2833010e-04   7.2910607e-06   1.6544349e-04   2.5629574e-08   1.9843929e-02   1.0527181e-09  -3.2708852e+00
   6.9541116e+00   4.3386986e+00   5.0244347e-02   1.1821640e-03   3.7333364e-03   1.7880181e-02   1.2453730e-04   1.8437385e-04   1.4760036e-04   4.0428946e-08   2.2170861e-02   1.9235469e-10  -1.3380951e+00
   6.9891290e+00   4.2856316e+00   4.2720420e-02   1.6771149e-03   7.1111224e-03   2.5521462e-03   2.0103259e-04   1.4242696e-04   2.6680032e-04   3.6421236e-08   1.0961365e-02   2.7495844e-10  -1.6438944e+00
   7.5750736e+00   4.0739941e+00   4.4720508e-02   7.0249195e-04   1.2510216e-02   1.5886553e-03   1.9971002e-04   8.4081914e-06   1.7733539e-04   3.3925862e-08   1.7841675e-02   2.5317370e-09  -2.8833817e+00
   7.1220230e+00   4.1894440e+00   4.4911169e-02   1.1383191e-03   4.9180648e-03   5.2109223e-03   1.4467742e-04   5.6625954e-05   1.2302086e-04   4.9498266e-07   1.3024455e-02   1.0012997e-09  -1.6379996e+00
   7.4253364e+00   4.1365048e+00   4.3819190e-02   4.3328536e-04   3.0945699e-03   8.1476867e-03   2.1745430e-04   1.1100659e-05   1.7770455e-04   1.7578230e-08   1.0603566e-02   7.6471520e-10  -2.2391160e+00
   7.3275520e+00   4.1278974e+00   3.6520895e-02   1.2400975e-03   5.1575746e-03   3.7398045e-03   3.9019778e-04   2.9273413e-05   1.8643514e-04   3.7358579e-08   8.3803765e-03   1.0762864e-09  -2.2841324e+00
   7.3053222e+00   4.2384832e+00   4.9284384e-02   1.5195303e-03   6.1449454e-03   8.1331545e-03   1.8999764e-04   4.8375870e-05   2.2123263e-04   4.3023139e-08   1.8081154e-02   2.9609829e-10  -2.1064390e+00
   7.3020917e+00   4.1446899e+00   3.1475777e-02   3.5748756e-04   7.8828419e-03   3.0404001e-03   2.0494848e-04   3.2144333e-05   1.5701778e-04   3.0699531e-08   8.9832031e-03   9.1176840e-10  -2.5100627e+00
   6.7906429e+00   4.3393133e+00   5.1927628e-02   6.7031903e-04   4.0096425e-03   1.7224080e-02   1.7245912e-04   5.4160689e-04   1.2313277e-04   2.5825562e-08   1.9524475e-02   4.2800561e-10  -1.0670220e+00
   7.1820653e+00   4.1580387e+00   3.8695822e-02   6.9849790e-04   8.6502892e-03   1.1151574e-02   1.7289516e-04   9.0827854e-06   1.9038643e-04   2.6321251e-07   1.5717190e-02   1.3563470e-09  -2.2432656e+00
   6.7692328e+00   4.2856234e+00   3.6667117e-02   2.3930281e-03   5.2788355e-03   1.3969480e-02   1.7647893e-04   3.7989362e-04   1.6463520e-04   3.5436925e-08   1.3799742e-02   8.3518249e-10  -1.2235349e+00
   6.8313706e+00   4.2570855e+00   3.8406900e-02   5.9549851e-04   4.3059544e-03   7.4682004e-03   3.1104543e-04   8.7402701e-05   2.5145391e-04   6.1956036e-08   8.7573616e-03   5.2829059e-10  -1.2968495e+00
   7.1284502e+00   4.3096799e+00   5.7116061e-02   1.0227094e-03   8.9905238e-03   7.1443921e-03   2.4459997e-04   9.4706383e-05   2.2199630e-04   1.1807161e-07   2.0167023e-02   1.6208939e-10  -1.9995164e+00
   6.8653834e+00   4.2723997e+00   4.3260211e-02   1.2709851e-03   4.4667433e-03   9.9628672e-03   1.7967318e-04   5.0921295e-05   2.3733896e-04   4.9685133e-08   1.1258952e-02   3.8788862e-10  -1.1411199e+00
   7.4935675e+00   4.0660132e+00   4.3913161e-02   1.0815739e-03   5.5288048e-03   3.0528140e-03   2.9080979e-04   2.4834705e-06   1.7875886e-04   2.4345908e-08   6.8790600e-03   1.5029182e-09  -2.4948941e+00
   7.4417506e+00   4.1432603e+00   4.3621597e-02   1.6150120e-03   2.1280680e-03   6.1570610e-03   2.2194071e-04   3.9029880e-05   2.1307623e-04   1.5633283e-08   1.1732950e-02   8.3415417e-10  -2.2222515e+00
   6.9258172e+00   4.2703072e+00   5.0708926e-02   5.4756229e-04   7.5139435e-03   8.7668542e-03   2.0296963e-04   9.1197917e-05   1.5576222e-04   2.1870867e-07   1.9660960e-02   6.0552937e-10  -1.4213894e+00
   6.6463789e+00   4.3546490e+00   4.6311248e-02   1.9018805e-03   1.3954424e-02   3.0514674e-03   3.0159882e-04   8.4543898e-04   1.3440193e-04   2.3382965e-07   1.6638825e-02   6.4142735e-10  -1.2055661e+00
   7.2098357e+00   4.2075523e+00   3.6812001e-02   1.7329048e-03   9.3433923e-03   5.2711505e-03   1.9756356e-04   5.1723027e-05   2.0475390e-04   1.3404370e-07   1.2725256e-02   5.0988199e-10  -2.1370467e+00
   6.2788629e+00   4.5270911e+00   6.1472589e-02   2.1407265e-03   2.6619457e-02   2.2165947e-02   1.2324545e-04   3.9136361e-03   1.9430254e-04   2.4196509e-07   5.8067661e-02   4.4823250e-10  -5.0613622e-01
   7.0309611e+00   4.2125997e+00   4.5535727e-02   5.7652481e-04   8.7435919e-03   3.4797021e-03   1.9374774e-04   1.1397320e-04   2.2890477e-04   7.0223747e-08   1.0917184e-02   8.1776648e-10  -1.7696194e+00
   7.6356596e+00   4.0770093e+00   3.8496104e-02   1.0698701e-03   7.0942504e-03   6.0749720e-03   2.0387927e-04   2.1627853e-06   2.6026146e-04   5.4336418e-08   1.5077067e-02   1.7449357e-09  -3.0160709e+00
   6.9172471e+00   4.3299847e+00   5.3914870e-02   5.8347720e-04   6.4717888e-03   5.4190520e-03   1.6027305e-04   1.0835685e-04   1.4041915e-04   1.3765995e-07   1.4344518e-02   1.6807292e-10  -1.4757569e+00
   7.0323522e+00   4.3149051e+00   5.4950129e-02   1.1287266e-03   5.5273469e-03   1.0710521e-02   2.0204688e-04   1.3511549e-04   2.6946843e-04   6.6476882e-08   1.8866635e-02   2.0163042e-10  -1.7256918e+00
   7.7200498e+00   3.9494936e+00   4.1090183e-02   7.2921763e-04   4.0605665e-03   4.3431424e-03   3.2107655e-04   1.1688481e-06   1.7160121e-04   4.8603050e-08   6.1940204e-03   6.3956498e-09  -2.7928099e+00
   6.7128738e+00   4.3535038e+00   6.0807798e-02   8.0322615e-04   6.5428401e-03   9.7691364e-03   2.5640023e-04   4.3265731e-04   1.5947947e-04   1.5230160e-07   2.1100783e-02   4.1010402e-10  -8.6363402e-01
   7.0389942e+00   4.2512541e+00   5.1917634e-02   1.7727669e-03   7.0126527e-03   1.0654693e-02   1.2732566e-04   8.0182943e-05   2.2849224e-04   9.2382177e-08   2.2112499e-02   6.5705428e-10  -1.8416424e+00
   6.5821857e+00   4.4316403e+00   5.3151710e-02   1.5372053e-03   4.7895595e-03   2.1716524e-02   1.4698784e-04   1.1520592e-03   2.4924627e-04   3.2258125e-08   2.7406304e-02   2.8431767e-10  -7.1846676e-01
   6.9564973e+00   4.2794377e+00   3.5158317e-02   4.8843159e-04   1.1581319e-02   1.0874886e-02   3.0433761e-04   7.5223316e-05   2.5859911e-04   2.1325028e-08   1.6487028e-02   3.6326221e-10  -1.8743291e+00
   6.8975282e+00   4.2626351e+00   3.8500507e-02   1.1450976e-03   1.4652433e-02   5.0788346e-03   1.6486497e-04   5.3475770e-05   1.2971219e-04   4.5814716e-07   1.8962456e-02   6.7178321e-10  -1.7639507e+00
   7.7472511e+00   4.0049648e+00   3.9311106e-02   1.0408289e-03   5.8187352e-03   1.4808601e-03   2.4388533e-04   3.1821222e-06   2.5944347e-04   1.5289459e-08   7.0486990e-03   2.5452752e-09  -3.1115472e+00
   7.4465384e+00   4.1424622e+00   4.0789944e-02   5.4813060e-04   4.3998127e-03   9.7698412e-03   1.5002280e-04   6.3940560e-06   1.2248259e-04   3.3870825e-08   1.4270997e-02   8.2463112e-10  -2.4164816e+00
   7.0113517e+00   4.2570542e+00   4.4244345e-02   1.0210991e-03   4.4746074e-03   9.7088926e-03   2.3989581e-04   2.3525149e-04   1.6796098e-04   8.9972937e-09   1.4262520e-02   6.0994445e-10  -1.6027937e+00
   6.8238816e+00   4.2815950e+00   4.2315704e-02   4.8644909e-04   7.6889264e-03   4.6007567e-03   3.0126554e-04   3.4647267e-05   1.7765674e-04   4.9846557e-07   1.0084281e-02   3.4094895e-10  -1.3251295e+00
   7.4466502e+00   4.1489156e+00   4.1722192e-02   1.8434002e-03   7.3076048e-03   6.0032724e-03   1.2976245e-04   2.8113266e-05   2.6929415e-04   6.4734715e-09   1.6997581e-02   9.6697875e-10  -2.7235763e+00
   6.8991724e+00   4.3426677e+00   4.5122912e-02   1.0740853e-03   9.9061771e-03   1.7251642e-02   2.0459381e-04   2.1172115e-04   2.5795552e-04   1.9671377e-08   3.0505267e-02   3.0197097e-10  -1.6345246e+00
   7.3372341e+00   4.1713519e+00   3.7536967e-02   1.1495455e-03   9.4250597e-03   8.4009320e-03   1.6966023e-04   4.6155642e-06   2.4641878e-04   6.2088699e-08   1.9135360e-02   8.3711657e-10  -2.3080961e+00
   7.2930386e+00   4.2186189e+00   4.6746932e-02   7.2169891e-04   1.1882544e-02   2.4946539e-03   2.5212053e-04   5.8131259e-05   2.2729491e-04   2.4057228e-08   1.5776456e-02   4.0444937e-10  -2.3897192e+00
   6.9623077e+00   4.2851077e+00   4.2248166e-02   1.8353052e-03   2.4214189e-02   7.2559990e-03   1.6561934e-04   1.4942606e-04   1.6315023e-04   2.7806377e-07   3.5561336e-02   7.2411942e-10  -2.1502470e+00
   7.4256122e+00   4.1114725e+00   3.9169090e-02   1.6309067e-03   9.7870999e-03   1.9049132e-03   1.4678874e-04   7.7939863e-06   1.4984522e-04   9.5827277e-08   1.2365491e-02   1.3921648e-09  -2.6069200e+00
   7.1012139e+00   4.1804742e+00   4.6106579e-02   7.9348796e-04   3.7509708e-03   7.1279030e-03   2.0681054e-04   1.6818237e-05   2.4119942e-04   5.8244140e-08   1.0130558e-02   8.6081758e-10  -1.6334373e+00
   6.8653379e+00   4.2855822e+00   4.4534934e-02   1.7212548e-03   1.0225439e-02   4.8089866e-03   2.2760807e-04   4.2257013e-05   2.3725394e-04   1.3910891e-07   1.6106211e-02   4.2557205e-10  -1.5163056e+00
   6.8207140e+00   4.3095086e+00   3.9077278e-02   1.0402978e-03   6.9584762e-03   9.4520191e-03   3.0144587e-04   3.2947622e-04   1.5592627e-04   4.9029697e-08   1.0748112e-02   3.5173761e-10  -1.3252760e+00
   7.4314713e+00   4.1472796e+00   5.0627610e-02   7.5125780e-04   6.5898347e-03   2.0853796e-03   1.7263446e-04   4.5241961e-06   1.5257964e-04   1.9811535e-07   1.5929644e-02   9.3046223e-10  -2.5305542e+00
   7.2722613e+00   4.1505742e+00   3.7198415e-02   9.2812278e-04   1.2964654e-02   1.6045767e-03   2.9185215e-04   1.9736768e-05   2.2708926e-04   3.7711015e-08   1.0322286e-02   8.6585631e-10  -2.4058292e+00
   7.1479979e+00   4.2518043e+00   4.6314742e-02   1.6888069e-03   7.5364007e-03   9.2110108e-03   1.8799376e-04   1.3056668e-04   1.3236818e-04   1.1900267e-07   1.6496563e-02   3.9650594e-10  -1.8133744e+00
   7.7329960e+00   3.9928100e+00   4.1052690e-02   9.3814694e-04   1.2656177e-02   1.9939897e-03   2.4578907e-04   2.0037973e-06   1.5091263e-04   3.6185024e-08   1.3395483e-02   5.3495671e-09  -3.3530438e+00
   7.2006313e+00   4.2008632e+00   4.2809010e-02   1.1386754e-03   3.3237368e-03   3.6586068e-03   1.9819555e-04   9.3177123e-05   1.6523737e-04   2.8745906e-08   9.4895404e-03   5.6917405e-10  -1.8981436e+00
   6.6015611e+00   4.3444706e+00   4.1154131e-02   1.4738149e-03   6.5631677e-03   1.5051874e-02   1.6008420e-04   8.6351380e-05   1.6267450e-04   1.9163342e-07   1.8329460e-02   4.0865308e-10  -8.1646462e-01
   6.7193395e+00   4.3405141e+00   4.1329432e-02   9.0888823e-04   1.8542954e-02   3.6288645e-03   2.1152032e-04   6.5246756e-04   1.3536888e-04   2.3708104e-07   1.8164392e-02   5.8701788e-10  -1.3370133e+00
   6.8186038e+00   4.1887989e+00   4.4524590e-02   1.1404267e-03   4.3329097e-03   5.8720081e-03   3.4420594e-04   4.0422017e-05   1.3061587e-04   3.4366957e-07   6.7184567e-03   1.3303834e-09  -1.1501724e+00
   6.9281191e+00   4.2987229e+00   5.4056158e-02   9.7528920e-04   1.1478274e-02   5.8008756e-03   2.3258312e-04   2.9497349e-04   2.5222212e-04   2.5578195e-08   2.0196213e-02   5.2294802e-10  -1.6499441e+00
   6.9300122e+00   4.2448034e+00   4.5202481e-02   5.3405032e-04   2.4227191e-03   4.2285970e-03   2.5885766e-04   3.6756496e-05   1.7890563e-04   1.3614843e-07   7.5181571e-03   3.9251067e-10  -1.2074039e+00
   6.7737469e+00   4.3674246e+00   5.4512866e-02   1.7834525e-03   1.6876900e-02   4.2402049e-03   2.2631211e-04   2.3783937e-04   2.1778372e-04   2.9207510e-07   2.7353325e-02   2.7160181e-10  -1.3566884e+00
   7.7508572e+00   4.0515460e+00   5.6595765e-02   1.8339769e-03   1.3697678e-02   3.7780724e-03   2.0859196e-04   2.1114757e-06   2.3131005e-04   5.3766464e-08   2.3334361e-02   2.8344326e-09  -3.5057715e+00
   7.2296400e+00   4.1970625e+00   4.6063142e-02   6.7197731e-04   8.7337507e-03   3.0503042e-03   1.6758961e-04   1.0073118e-04   2.4405935e-04   2.3385674e-08   1.2642730e-02   6.9153908e-10  -2.1842602e+00
   7.5137374e+00   4.1310331e+00   3.3195927e-02   1.3708569e-03   1.4701683e-02   1.7789234e-03   1.5243050e-04   5.9377418e-06   1.5125504e-04   8.0615543e-08   1.3867961e-02   7.8487228e-10  -2.8637680e+00
   7.5225798e+00   4.1096750e+00   5.0439107e-02   2.3397421e-03   1.1405304e-02   5.3578291e-03   2.1135016e-04   1.7824098e-06   1.3561902e-04   7.5641345e-08   1.9179925e-02   1.4862405e-09  -2.7631355e+00
   7.4100550e+00   4.1406626e+00   3.8523779e-02   1.1340538e-03   1.8863610e-02   2.8903883e-03   1.5652349e-04   2.8705990e-06   1.6048799e-04   1.1137591e-07   2.1692293e-02   1.2521135e-09  -2.7813895e+00
   6.8700960e+00   4.2417578e+00   3.8810447e-02   4.6992053e-04   4.4559683e-03   4.6657953e-03   3.7471718e-04   2.6772961e-05   1.2853428e-04   2.8879716e-07   7.7676391e-03   4.9902999e-10  -1.3944047e+00
   6.4576543e+00   4.3852414e+00   5.0521955e-02   6.1884038e-04   6.0555886e-03   6.6380909e-03   3.3169046e-04   6.4328852e-04   2.1398688e-04   2.8631928e-07   1.0529704e-02   3.6766915e-10  -6.8687486e-01
   6.9377464e+00   4.2315686e+00   5.1339647e-02   1.4819548e-03   4.0579811e-03   6.7220110e-03   1.5284886e-04   4.9255424e-05   1.7030862e-04   2.6358147e-07   1.5191762e-02   9.1391986e-10  -1.3500415e+00
   7.3538405e+00   4.1695608e+00   4.6925896e-02   1.1102587e-03   8.1455036e-03   9.6999676e-03   2.3557449e-04   3.4401952e-06   2.0090392e-04   1.5100353e-08   2.0316697e-02   8.5000891e-10  -2.4872320e+00
   7.8306969e+00   4.0557020e+00   3.9144518e-02   4.6409118e-04   6.7845231e-03   2.9173959e-03   1.8575767e-04   1.7125076e-06   1.7140138e-04   6.2982848e-08   9.9537999e-03   1.0822865e-09  -3.2549006e+00
   7.4013746e+00   4.0938026e+00   3.9542248e-02   7.9108650e-04   4.7315045e-03   2.4056474e-03   3.1960124e-04   1.2809320e-05   1.4463441e-04   4.3124097e-08   5.2645178e-03   9.8516308e-10  -2.4163020e+00
   7.4614237e+00   4.0695836e+00   4.0013364e-02   1.3452784e-03   9.1760845e-03   3.1362531e-03   2.7020956e-04   4.9240121e-06   2.5463957e-04   1.2320608e-08   1.0795630e-02   2.3001556e-09  -2.7710295e+00
   7.3361391e+00   4.1691330e+00   5.4335063e-02   4.9366460e-04   2.9881461e-03   6.8359960e-03   2.3791129e-04   1.2427936e-05   1.2295241e-04   2.1085606e-07   1.3464674e-02   6.8223069e-10  -1.9405052e+00
   7.6407085e+00   4.0949002e+00   4.9519086e-02   1.9393475e-03   1.0452804e-02   6.2786654e-03   2.3826528e-04   1.9002366e-06   1.5860470e-04   1.1057201e-07   2.0319902e-02   1.5212630e-09  -3.0758769e+00
   7.2983946e+00   4.1636011e+00   5.0960008e-02   8.3976146e-04   5.3466451e-03   1.1889325e-02   1.7802412e-04   2.8651322e-05   2.6434788e-04   1.4120105e-08   2.3780732e-02   1.4376751e-09  -2.2392990e+00
   7.2272247e+00   4.1461317e+00   3.9744331e-02   1.0064582e-03   1.3053430e-02   2.1806186e-03   1.8072884e-04   2.1454327e-05   1.2651220e-04   5.2117973e-07   1.4470675e-02   1.5066804e-09  -2.2991304e+00
   6.9545950e+00   4.3258619e+00   5.2036367e-02   1.6362155e-03   1.8896455e-02   2.3431081e-03   2.2765063e-04   1.4658955e-04   1.2446922e-04   4.4762894e-07   2.6125226e-02   2.7903723e-10  -1.9031438e+00
   7.7592066e+00   3.9948568e+00   3.4583843e-02   5.6401083e-04   7.7255455e-03   3.9177542e-03   3.1503590e-04   3.1359442e-06   1.8131583e-04   2.3537325e-08   1.0526777e-02   4.1338893e-09  -3.3546393e+00
   7.1759050e+00   4.2204117e+00   4.4818979e-02   1.8274133e-03   1.0599287e-02   1.0998659e-02   1.7939490e-04   1.3029774e-05   1.2527921e-04   3.6357293e-08   2.7042201e-02   7.4994601e-10  -2.1940121e+00
   7.4845038e+00   4.1256470e+00   4.1729662e-02   1.3773462e-03   2.3452118e-02   3.1955631e-03   2.1448400e-04   5.2254822e-06   1.4101231e-04   7.3460607e-08   2.9945869e-02   1.7732924e-09  -3.0371075e+00
   7.6319922e+00   4.0117143e+00   3.7490867e-02   8.8671389e-04   6.2026071e-03   2.8163649e-03   1.7902765e-04   1.4485269e-06   2.2127309e-04   1.9459325e-07   9.1858731e-03   3.8309924e-09  -2.9274150e+00
   7.0664450e+00   4.2581309e+00   5.1107559e-02   1.6003410e-03   9.5292022e-03   4.6022244e-03   2.3565632e-04   4.2387725e-05   1.4707857e-04   1.5040008e-07   1.9729437e-02   4.4843412e-10  -1.7469818e+00
   6.5942682e+00   4.3741375e+00   4.6790777e-02   1.6139128e-03   1.0437226e-02   5.5056721e-03   2.0517018e-04   5.9913562e-04   2.0573307e-04   9.8058962e-08   1.7857983e-02   4.7215561e-10  -1.1575719e+00
   7.6666272e+00   4.0663920e+00   4.2739980e-02   1.6658788e-03   5.9030626e-03   3.6648517e-03   3.0065903e-04   1.4627808e-05   2.4117544e-04   2.0827468e-08   9.3020797e-03   1.3282614e-09  -2.9764956e+00
   7.0853753e+00   4.2237138e+00   5.0593596e-02   1.6687790e-03   4.4609966e-03   4.4338349e-03   1.6874109e-04   1.1003546e-04   1.2430306e-04   8.4287678e-08   1.0857777e-02   5.7401985e-10  -1.6882977e+00
   6.9307954e+00   4.3111724e+00   3.9369667e-02   5.5496656e-04   7.0265970e-03   1.3738811e-02   1.1770785e-04   4.6768903e-05   1.3956418e-04   2.0698439e-07   2.1395379e-02   2.7217295e-10  -1.5851170e+00
   7.2901169e+00   4.2126404e+00   4.3194490e-02   5.5035743e-04   7.2670324e-03   2.0983191e-03   2.4386291e-04   3.6072711e-05   1.3200461e-04   1.3793031e-07   7.6626585e-03   2.2662178e-10  -2.2377935e+00
   6.7847686e+00   4.3099450e+00   4.7471998e-02   8.3564475e-04   4.3092070e-03   4.1604360e-03   2.4908732e-04   6.0644544e-04   2.4730448e-04   6.9951795e-08   1.1099525e-02   5.9874548e-10  -1.1046290e+00
   7.0406203e+00   4.2358710e+00   3.9546423e-02   4.5341288e-04   1.1903728e-02   3.0471308e-03   2.2035746e-04   5.3105815e-05   1.7232911e-04   1.4046358e-07   1.4065226e-02   5.5036049e-10  -1.8123958e+00
   6.7429156e+00   4.2871395e+00   3.8056324e-02   9.9245979e-04   5.7743779e-03   1.2690049e-02   1.9030909e-04   5.3748622e-05   1.6883783e-04   4.5351136e-07   1.4935434e-02   5.7896330e-10  -1.0817021e+00
   6.9507180e+00   4.3024699e+00   5.0628780e-02   5.1947382e-04   5.6506794e-03   5.6723731e-03   2.5124444e-04   1.3393244e-04   2.0727508e-04   2.8260519e-07   1.5837685e-02   3.0213154e-10  -1.5942270e+00
   7.3967673e+00   4.2114940e+00   4.3251957e-02   7.3085919e-04   4.9256293e-03   2.2367225e-02   1.8329957e-04   9.8148660e-06   1.7977489e-04   4.1172622e-08   2.8537860e-02   4.5655973e-10  -2.3435833e+00
   7.5327296e+00   4.0431574e+00   4.1030314e-02   2.0212776e-03   4.2662753e-03   4.1595243e-03   3.0845892e-04   3.3929895e-06   2.6430446e-04   2.3112844e-08   1.1076088e-02   3.4225673e-09  -2.7111000e+00
   7.5681126e+00   4.1015763e+00   4.5859556e-02   6.2323434e-04   1.3695449e-02   1.9526339e-03   1.9917158e-04   9.0295679e-06   1.3090744e-04   4.6773801e-08   1.5951459e-02   1.3395502e-09  -2.9355729e+00
   6.6190361e+00   4.3726699e+00   4.8699410e-02   2.3955358e-03   1.1762985e-02   1.0064031e-02   1.9930558e-04   3.6929678e-04   1.6563550e-04   1.6659422e-07   2.5397510e-02   4.4831868e-10  -1.0943098e+00
   7.6288837e+00   4.1381146e+00   4.8687935e-02   1.1984738e-03   1.1341031e-02   4.9493913e-03   1.2756140e-04   1.8847805e-05   1.4300884e-04   2.1486272e-08   2.3480669e-02   8.9689891e-10  -2.9839251e+00
   7.9106637e+00   3.9717644e+00   5.2218840e-02   2.5126171e-03   1.4179588e-02   5.2744944e-03   2.0944337e-04   3.7172811e-07   1.3790321e-04   5.9981080e-08   2.4096244e-02   8.2930693e-09  -3.6457628e+00
   6.8955731e+00   4.3025155e+00   4.9295939e-02   6.3040324e-04   4.6228801e-03   7.7757138e-03   1.9036353e-04   6.6921566e-05   1.7771998e-04   2.2186610e-07   1.1689895e-02   2.2461694e-10  -1.4453231e+00
   7.2995386e+00   4.1342747e+00   4.3062832e-02   1.0765490e-03   5.9948492e-03   2.1107500e-03   2.4715224e-04   3.4172767e-05   1.7389071e-04   1.1273112e-07   8.1844346e-03   1.0280641e-09  -2.3254150e+00
   6.8991503e+00   4.2185966e+00   4.5748098e-02   1.5088595e-03   7.5681564e-03   4.7086347e-03   1.8876445e-04   7.7822996e-05   1.2733149e-04   6.3668573e-07   1.1699362e-02   1.0874154e-09  -1.5943190e+00
   6.9556476e+00   4.3070577e+00   4.1476143e-02   1.8035357e-03   9.6943742e-03   1.4641997e-02   1.7824895e-04   8.7517193e-05   1.3044836e-04   6.6654524e-08   2.3559338e-02   3.1134475e-10  -1.8239110e+00
   6.5872767e+00   4.3411441e+00   5.6414096e-02   6.9847786e-04   6.8915671e-03   9.4403103e-03   2.0307553e-04   3.1900904e-04   1.7361134e-04   1.5431164e-07   2.3162375e-02   8.0545341e-10  -9.0436806e-01
   6.6615468e+00   4.4422185e+00   4.6935662e-02   6.9588011e-04   1.0970782e-02   1.5421098e-02   1.7483597e-04   7.8235839e-04   1.3121618e-04   4.0791606e-07   2.3690175e-02   1.4165554e-10  -1.1731617e+00
   7.4748311e+00   4.1352408e+00   5.6163106e-02   6.8548439e-04   1.0731444e-02   1.0589215e-03   2.0118728e-04   7.6629125e-06   1.5135425e-04   4.6715238e-07   1.7162887e-02   1.0324234e-09  -2.6530819e+00
   6.6344236e+00   4.3809269e+00   4.2312731e-02   6.2466980e-04   2.3108146e-02   1.0571209e-02   1.2322883e-04   8.3489863e-04   2.2026897e-04   5.3989411e-08   3.5674831e-02   6.9852998e-10  -1.4746589e+00
   6.7211894e+00   4.4295921e+00   5.7139870e-02   8.4788171e-04   1.0770399e-02   1.1835701e-02   1.9940840e-04   3.5261528e-04   1.4748343e-04   4.0536114e-07   3.0502305e-02   1.3039988e-10  -1.3328351e+00
   7.8186789e+00   4.0402709e+00   4.8377146e-02   1.0762062e-03   7.6647415e-03   2.3526396e-03   2.7482386e-04   8.3776579e-06   1.4041819e-04   3.1406655e-08   1.4920769e-02   2.2243879e-09  -3.4149110e+00
   7.6423196e+00   4.1280245e+00   5.5322060e-02   2.0728959e-03   1.0031435e-02   2.6945712e-03   1.5747235e-04   3.5222811e-06   1.8662535e-04   4.9214647e-08   2.2968512e-02   9.8584920e-10  -2.8730352e+00
   7.2517347e+00   4.1566638e+00   4.0369625e-02   8.3168872e-04   3.4917548e-03   9.5577949e-03   2.0255173e-04   1.3898723e-05   2.3246580e-04   1.3163770e-08   9.4947424e-03   7.6613207e-10  -1.9628518e+00
   7.2764077e+00   4.1584932e+00   4.4570236e-02   8.1099441e-04   9.6571599e-03   3.3056571e-03   1.4881339e-04   6.5821731e-06   2.4360908e-04   9.7119741e-08   1.5129004e-02   1.0595205e-09  -2.3283080e+00
   7.0780130e+00   4.2025319e+00   4.1660311e-02   1.1277060e-03   1.0600362e-02   9.5431347e-03   1.7000254e-04   2.6286778e-05   2.6827422e-04   6.4751925e-08   1.9370631e-02   1.0684695e-09  -2.0515195e+00
   7.0563503e+00   4.2184526e+00   3.3778282e-02   7.1666305e-04   1.3090450e-02   8.5802909e-03   1.7285155e-04   2.4083775e-05   1.6014817e-04   2.2453378e-07   2.0385947e-02   8.9044022e-10  -1.8909816e+00
   7.1289174e+00   4.1273989e+00   4.1806381e-02   9.7040166e-04   1.0934287e-02   3.2486518e-03   2.6143618e-04   1.1189375e-05   2.6800606e-04   2.9349923e-07   1.1052876e-02   2.1160463e-09  -2.1822996e+00
   7.3364598e+00   4.1172202e+00   3.7664728e-02   7.9668019e-04   6.6415289e-03   2.7729055e-03   4.6131777e-04   1.3098069e-05   1.9546671e-04   5.5915951e-08   6.8046717e-03   9.4923064e-10  -2.4976572e+00
   6.8683878e+00   4.3150437e+00   3.8415541e-02   4.8708831e-04   1.8080956e-02   9.6565594e-03   1.3214712e-04   3.3025340e-04   1.7057292e-04   1.9081075e-07   2.7162500e-02   6.0407375e-10  -1.7937718e+00
   6.7400145e+00   4.3359668e+00   4.3169533e-02   9.6222024e-04   3.7435035e-03   1.6348715e-02   1.5975856e-04   4.2471824e-04   2.0128972e-04   1.8176288e-08   1.8267127e-02   4.6133407e-10  -9.6700002e-01
   6.9118882e+00   4.3843145e+00   4.6985226e-02   1.4306940e-03   9.0765505e-03   1.7612940e-02   1.7699287e-04   2.7115077e-04   1.4814289e-04   1.2491188e-08   2.7575219e-02   1.3450291e-10  -1.6734735e+00
   7.6473601e+00   4.0046366e+00   4.1212831e-02   9.6026992e-04   1.3397385e-02   4.6529417e-03   1.9031289e-04   9.3810261e-07   1.8069397e-04   1.9121464e-07   1.6400481e-02   6.2586780e-09  -3.2834953e+00
   7.0938892e+00   4.2977743e+00   4.4073751e-02   1.5315701e-03   1.6753582e-02   3.2610710e-03   1.3030463e-04   6.8575476e-05   2.2484853e-04   2.7654671e-08   2.1471577e-02   2.1987524e-10  -2.2441380e+00
   7.3534154e+00   4.0733132e+00   3.8919784e-02   8.8126745e-04   5.1335159e-03   9.0559265e-03   2.6804253e-04   6.8260295e-06   2.5643566e-04   2.8376081e-08   1.2059829e-02   3.2249933e-09  -2.1650245e+00
   7.4696961e+00   4.1117844e+00   4.4295074e-02   1.2585213e-03   7.8933312e-03   5.5828571e-03   1.6029254e-04   5.1682831e-06   2.0664161e-04   1.3788523e-08   1.2794164e-02   1.1967039e-09  -2.7153922e+00
   6.8106937e+00   4.2695742e+00   4.1421873e-02   8.6157318e-04   5.1256078e-03   7.8470364e-03   1.4906825e-04   1.1279771e-04   2.6039178e-04   7.7017805e-08   1.4093916e-02   7.4147887e-10  -1.3109033e+00
   7.2008051e+00   4.2132971e+00   5.2674699e-02   1.0344854e-03   1.1431217e-02   8.8114919e-03   2.1305771e-04   5.6808322e-05   2.2293519e-04   1.0289532e-08   2.3466333e-02   7.7442620e-10  -2.1027000e+00
   7.5290870e+00   4.1183394e+00   3.7667664e-02   1.2481671e-03   7.3237268e-03   3.1117478e-03   2.6146774e-04   1.7357921e-05   1.3874276e-04   4.2611085e-08   6.8605950e-03   5.4338226e-10  -2.6628436e+00
   7.2052722e+00   4.2521102e+00   4.1967894e-02   5.8812468e-04   9.9008159e-03   1.5872331e-03   2.2996608e-04   7.1763757e-05   1.3675270e-04   9.3407198e-08   1.1690214e-02   2.3459294e-10  -2.2469701e+00
   7.7413914e+00   4.0795897e+00   3.9735931e-02   5.0901258e-04   9.4887120e-03   2.0582710e-03   2.4837074e-04   5.8538061e-06   1.3178420e-04   7.4986884e-08   1.1611923e-02   9.9835656e-10  -3.1400881e+00
   7.2599382e+00   4.2387825e+00   4.2431189e-02   1.5254730e-03   4.6283440e-03   2.0743061e-03   1.6804003e-04   5.4896887e-05   1.2677158e-04   6.0245706e-08   8.9895196e-03   2.0033787e-10  -1.9063238e+00
   6.1815655e+00   4.5588314e+00   6.7438374e-02   1.8955600e-03   1.6246450e-02   3.0530307e-02   1.3251627e-04   2.0944736e-03   1.6836199e-04   6.1634821e-07   4.9076847e-02   1.8153678e-10  -1.7252277e-01
   7.0262664e+00   4.2765701e+00   3.9133985e-02   1.2647203e-03   7.4015042e-03   9.0745233e-03   1.8346778e-04   1.7887771e-04   2.1087420e-04   1.7603379e-08   1.6314712e-02   4.0730767e-10  -1.6149810e+00
   7.3093308e+00   4.1803010e+00   4.7846993e-02   2.3451630e-03   1.1020121e-02   1.0986705e-02   2.5090758e-04   5.3817406e-05   2.4415635e-04   5.7355084e-09   2.2605784e-02   9.8727606e-10  -2.4440032e+00
   7.7315184e+00   4.0191999e+00   3.6648214e-02   1.3938839e-03   1.3163510e-02   5.6683062e-03   1.8783038e-04   9.4218084e-07   1.2646815e-04   6.7225017e-08   2.0362097e-02   4.8499490e-09  -3.4396223e+00
   7.8570184e+00   4.0643253e+00   5.9509374e-02   6.0978004e-04   8.9151644e-03   3.4957546e-03   1.8144791e-04   8.1182721e-06   2.6225257e-04   1.1376702e-08   2.4019817e-02   1.9573516e-09  -3.4553814e+00
   7.4695473e+00   4.1172101e+00   5.0550702e-02   9.6031857e-04   1.0353509e-02   7.9469679e-03   1.7363132e-04   4.1982477e-06   1.8226964e-04   1.1871586e-07   2.0854774e-02   1.6259038e-09  -2.8497657e+00
   6.9946045e+00   4.2405200e+00   3.7809113e-02   9.6230083e-04   1.2783567e-02   2.4767698e-03   2.0673189e-04   9.5824376e-05   1.7043573e-04   3.1724531e-07   1.1019941e-02   5.1018846e-10  -1.7928221e+00
   7.5577269e+00   4.1473502e+00   4.5224953e-02   6.6087851e-04   1.5006803e-02   5.7136688e-03   2.2300815e-04   1.4816831e-05   1.6303161e-04   4.2112211e-08   2.3408418e-02   8.4677816e-10  -3.1475934e+00
   7.3383862e+00   4.1948562e+00   4.7405949e-02   1.2423856e-03   8.8569432e-03   5.8684412e-03   2.1742245e-04   1.5995530e-05   1.5488525e-04   3.6098803e-08   1.4704421e-02   4.3755475e-10  -2.4332134e+00
   6.7867103e+00   4.2421989e+00   3.7776481e-02   3.7503801e-04   1.4244391e-02   8.7573848e-03   1.8591283e-04   3.8811334e-05   1.2820740e-04   3.6899122e-07   1.7448140e-02   1.1994272e-09  -1.5493237e+00
   7.7727979e+00   4.1067773e+00   3.3773939e-02   5.2338914e-04   6.8360391e-03   2.0313419e-03   2.5878441e-04   8.9003401e-06   2.2522249e-04   2.2965111e-08   8.6273822e-03   4.5791483e-10  -3.3829652e+00
   7.2229364e+00   4.2491211e+00   4.2066180e-02   1.2020168e-03   6.0899399e-03   5.9472931e-03   2.9042021e-04   4.4572229e-05   1.9738273e-04   4.8957796e-08   1.1570203e-02   2.0902862e-10  -2.0888668e+00
   7.7805173e+00   3.9732033e+00   4.3028425e-02   5.5718786e-04   8.4298878e-03   1.2874148e-03   2.8409527e-04   2.3546933e-06   1.3758977e-04   1.3733110e-07   8.8556865e-03   4.8827238e-09  -3.1977429e+00
   7.5513580e+00   4.0345434e+00   4.6667564e-02   5.7919146e-04   5.1834421e-03   3.9212844e-03   2.7670279e-04   1.6343940e-06   1.2328732e-04   8.1044296e-08   1.2980930e-02   4.3030243e-09  -2.5430402e+00
   6.8460661e+00   4.3358352e+00   4.7712811e-02   1.7121548e-03   1.1510097e-02   6.9534234e-03   1.4811896e-04   1.3650823e-04   1.6713121e-04   5.3367972e-08   1.8526166e-02   2.3968251e-10  -1.6087250e+00
   7.2631714e+00   4.1152560e+00   3.7241046e-02   7.0715413e-04   4.3382525e-03   1.8416328e-03   3.1641717e-04   1.8037872e-05   1.8502370e-04   4.7668782e-08   5.2428512e-03   1.0386351e-09  -1.9723542e+00
   7.7179060e+00   4.1311572e+00   5.0509162e-02   1.6909193e-03   1.2503598e-02   2.1670700e-03   2.3187311e-04   4.5295519e-06   1.3340423e-04   4.5226392e-08   1.9243470e-02   6.2522662e-10  -3.3222424e+00
   7.4564439e+00   4.1502001e+00   4.4390943e-02   2.2128324e-03   1.4047117e-02   5.5343543e-03   1.7969346e-04   3.1412393e-05   1.7535496e-04   1.1829244e-08   2.4079796e-02   1.1770251e-09  -2.7071105e+00
   7.3137249e+00   4.2336251e+00   4.4197740e-02   1.4247058e-03   1.0382517e-02   1.0070513e-02   2.2137913e-04   5.6073208e-05   2.3601752e-04   1.1026853e-08   1.8742741e-02   3.1416435e-10  -2.4253706e+00
   7.7723119e+00   4.0851854e+00   3.9532974e-02   7.7458682e-04   6.9733175e-03   1.2502945e-03   1.7393838e-04   3.6537272e-06   1.5346253e-04   1.1579456e-07   1.0241259e-02   7.8206644e-10  -3.1306903e+00
   6.8253516e+00   4.3166234e+00   5.1841010e-02   2.4906195e-03   8.2920021e-03   9.6225266e-03   1.3747224e-04   3.5855982e-04   1.2962748e-04   7.6842793e-08   2.5129686e-02   6.7554543e-10  -1.3709182e+00
   6.9324951e+00   4.3249443e+00   3.9172491e-02   1.2326607e-03   1.0816704e-02   7.3019385e-03   1.5619728e-04   1.7704827e-04   2.1705126e-04   1.2257294e-07   1.5835285e-02   2.1194003e-10  -1.6064060e+00
   7.0193626e+00   4.2748704e+00   3.5017721e-02   1.5762573e-03   8.6163846e-03   5.2265102e-03   2.5173743e-04   1.8922287e-04   1.4996452e-04   4.4585042e-08   1.2471618e-02   3.6366064e-10  -1.7143205e+00
   8.0728370e+00   3.9817128e+00   3.7372380e-02   6.5092731e-04   2.3092175e-02   2.0959731e-03   1.9065068e-04   7.3590033e-07   1.3860714e-04   6.8106341e-08   2.5762502e-02   4.7556553e-09  -4.1662467e+00
   6.7155844e+00   4.3635626e+00   4.4141530e-02   1.7702363e-03   6.6886492e-03   5.5837475e-03   3.2562570e-04   1.5126073e-04   1.5992895e-04   2.2383282e-07   1.2880662e-02   1.7446934e-10  -1.1373471e+00
   6.6688409e+00   4.3233697e+00   4.0697324e-02   1.1259007e-03   9.5444242e-03   1.0887818e-02   2.3795496e-04   5.1558403e-04   2.5735170e-04   2.4892843e-08   1.4383927e-02   6.6374266e-10  -1.1098786e+00
   7.2761474e+00   4.2206459e+00   4.2906917e-02   1.6198029e-03   7.3276778e-03   4.8993934e-03   2.1174030e-04   1.3017644e-05   2.5404148e-04   2.2552990e-08   1.5664368e-02   3.6555754e-10  -2.1414597e+00
   7.7518214e+00   4.0195483e+00   3.9198861e-02   2.2947942e-03   5.3657155e-03   1.4731475e-02   1.4489186e-04   8.9924138e-07   1.5365762e-04   3.6493245e-08   1.7341519e-02   3.8064783e-09  -3.0755600e+00
   6.9942104e+00   4.3017481e+00   3.8043099e-02   6.5961918e-04   1.4376605e-02   8.0280104e-03   1.2962508e-04   3.9919759e-05   1.6543748e-04   5.9091838e-08   2.2233894e-02   2.6144108e-10  -1.7834272e+00
   6.5261010e+00   4.3596650e+00   4.3532865e-02   1.3809582e-03   1.8332074e-02   1.5663598e-02   1.5305822e-04   4.0958642e-04   2.1702175e-04   1.1474895e-07   2.9555759e-02   8.0892870e-10  -9.4579542e-01
   7.6389067e+00   4.1042745e+00   4.9047511e-02   1.7111230e-03   1.0482358e-02   2.8213647e-03   1.8064677e-04   1.8974693e-06   2.4285052e-04   2.0390660e-08   2.0138675e-02   1.3497088e-09  -3.1388063e+00
   7.7225332e+00   4.0080824e+00   3.9304139e-02   4.5659253e-04   1.0629693e-02   1.6387864e-03   1.5115028e-04   7.5279278e-07   2.1440749e-04   1.0962968e-07   1.2272713e-02   3.9870991e-09  -3.2128825e+00
   7.5398554e+00   4.0413585e+00   3.3056314e-02   4.3908412e-04   6.5871407e-03   2.3349526e-03   2.7330239e-04   9.1324482e-06   1.9234781e-04   3.8904852e-08   7.2746140e-03   2.3712630e-09  -2.8255391e+00
   6.8618922e+00   4.3050419e+00   5.1698747e-02   1.0641716e-03   9.8687453e-03   6.3643284e-03   1.6697130e-04   2.3071480e-04   1.4212695e-04   1.0819342e-07   2.1257851e-02   5.5644066e-10  -1.5612623e+00
   8.0751419e+00   3.9015952e+00   4.6602200e-02   1.9254876e-03   1.6938744e-02   2.6941067e-03   2.1253268e-04   1.8977307e-07   2.6929046e-04   1.9198377e-08   2.1180487e-02   1.7670807e-08  -4.1696436e+00
   6.7915873e+00   4.3090988e+00   3.7412895e-02   6.7514778e-04   9.7197429e-03   1.2417953e-02   1.4763654e-04   1.1012667e-04   1.6785677e-04   2.8216877e-07   1.6422808e-02   3.7866790e-10  -1.2472923e+00
   7.3100541e+00   4.1422174e+00   4.8972304e-02   4.6169502e-04   3.5446053e-03   1.4300840e-02   1.7563066e-04   4.6766012e-06   1.7750467e-04   2.3516204e-07   2.2860069e-02   1.8243373e-09  -1.9848422e+00
   6.9539945e+00   4.2683263e+00   4.3324074e-02   5.6340596e-04   8.5932903e-03   1.3663603e-02   1.5642067e-04   4.1532692e-05   1.6576286e-04   2.4596332e-08   2.0827195e-02   5.1422120e-10  -1.7078916e+00
   7.7157887e+00   3.9962572e+00   3.5101517e-02   5.7707347e-04   1.8743662e-02   4.8961592e-03   1.3403887e-04   7.4762027e-07   2.6698517e-04   3.2409620e-08   2.2666658e-02   8.0251247e-09  -3.5583287e+00
   7.3410670e+00   4.1785776e+00   4.7799114e-02   6.2203161e-04   6.5479586e-03   8.2005082e-03   1.6176876e-04   1.1748496e-05   2.4577535e-04   5.5674719e-08   1.4942075e-02   5.8995528e-10  -2.4360301e+00
   7.1735086e+00   4.2392319e+00   3.8255249e-02   6.9749367e-04   6.8336274e-03   1.1642581e-02   3.1429389e-04   1.2722639e-04   1.3770083e-04   1.4754124e-08   1.3782923e-02   3.8803912e-10  -1.9051905e+00
   7.0399978e+00   4.2547683e+00   5.3012342e-02   5.4364810e-04   3.4324133e-03   7.4993923e-03   2.1494357e-04   4.6718262e-05   2.1470880e-04   3.5561734e-07   1.0823213e-02   2.9958114e-10  -1.4909557e+00
   6.2607516e+00   4.5490863e+00   5.1860716e-02   3.1935877e-03   2.7786077e-02   1.7169614e-02   1.2637683e-04   2.0438729e-03   1.4177064e-04   4.6783045e-07   4.4700595e-02   1.6563199e-10  -4.5992022e-01
   7.3187700e+00   4.1577983e+00   4.2883190e-02   6.9131600e-04   1.6752164e-02   6.0500798e-03   1.2657729e-04   8.2073743e-06   1.2422125e-04   9.5110760e-08   2.3070314e-02   1.2666619e-09  -2.5207113e+00
   7.3410436e+00   4.1787756e+00   3.7367310e-02   4.3915909e-04   8.5822467e-03   2.3161530e-03   2.2691463e-04   1.5988182e-05   1.8191372e-04   1.7387044e-07   1.0777417e-02   4.7586817e-10  -2.5945675e+00
   6.9182351e+00   4.2397448e+00   4.4946299e-02   2.6022498e-03   6.4984471e-03   6.0222160e-03   2.0237704e-04   1.1719080e-04   1.6260649e-04   3.1212230e-07   1.1503173e-02   7.4447187e-10  -1.6160048e+00
   7.0636536e+00   4.3082627e+00   4.2076414e-02   1.8542308e-03   1.0377228e-02   1.1299945e-02   2.5341169e-04   1.6188884e-04   1.3403551e-04   4.9337892e-08   1.9287697e-02   2.1875461e-10  -1.9758241e+00
   7.1896362e+00   4.2893155e+00   4.3288322e-02   2.0479743e-03   2.0350958e-02   2.6335936e-03   1.8756074e-04   8.9399006e-05   1.3286001e-04   2.5254594e-07   2.1403637e-02   1.9493902e-10  -2.3883287e+00
   7.6061191e+00   4.0867068e+00   3.6256820e-02   7.9766449e-04   2.7775466e-03   1.3009552e-02   1.3254770e-04   1.4968968e-06   1.5145247e-04   3.5802787e-08   1.5730397e-02   1.6016316e-09  -2.5797857e+00
   7.1206387e+00   4.2436351e+00   5.5044505e-02   6.4915051e-04   8.0072371e-03   8.3832369e-03   2.3324460e-04   2.6457238e-05   1.4793097e-04   2.1244896e-08   1.9301134e-02   4.4492668e-10  -1.9843708e+00
   6.5916444e+00   4.3924375e+00   4.5599955e-02   1.0075931e-03   7.2639413e-03   2.2313171e-02   1.3584160e-04   5.2377983e-04   2.1507756e-04   1.5153335e-07   2.8205636e-02   3.8251533e-10  -7.5466455e-01
   7.5255335e+00   4.1385694e+00   3.4037244e-02   1.7159998e-03   5.7675586e-03   5.3528477e-03   2.9090072e-04   1.9622312e-05   2.6511136e-04   5.2425946e-09   8.7523652e-03   4.9496219e-10  -2.8407690e+00
   6.7909229e+00   4.3480519e+00   4.5756820e-02   5.6086577e-04   4.3078782e-03   2.0066762e-02   1.8328037e-04   8.8508211e-05   2.6052311e-04   2.0931612e-07   1.9787638e-02   2.0353707e-10  -1.1227602e+00
   7.1150813e+00   4.2018477e+00   3.4624225e-02   1.7923569e-03   6.5649401e-03   4.4152281e-03   3.9217857e-04   1.9047437e-05   1.9778100e-04   1.0241173e-07   6.9176981e-03   3.9328353e-10  -2.0442390e+00
   7.0223375e+00   4.2889898e+00   4.1900680e-02   5.4924304e-04   1.3600985e-02   6.6285695e-03   1.2206518e-04   5.1805660e-05   2.4477639e-04   4.0775338e-08   2.2127146e-02   3.2075298e-10  -2.1175497e+00
   7.5088434e+00   4.1297921e+00   4.2270853e-02   1.5702301e-03   2.8366096e-02   4.8080238e-03   1.9073099e-04   3.5903384e-06   1.3223278e-04   2.8637837e-07   3.1089167e-02   1.4600330e-09  -3.0216458e+00
   7.4307984e+00   4.0705267e+00   5.1190062e-02   7.6822403e-04   1.2470073e-02   2.3665148e-03   1.7334894e-04   2.6348773e-06   1.2305938e-04   1.4036032e-06   1.8362862e-02   3.8944390e-09  -2.7940345e+00
   7.4832051e+00   4.0203656e+00   4.2492630e-02   4.1490598e-04   8.1087843e-03   3.5052509e-03   1.6816084e-04   2.1195223e-06   2.4005129e-04   7.1862240e-08   1.0873253e-02   5.3991449e-09  -2.8515682e+00
   6.5177867e+00   4.4225374e+00   3.7933128e-02   6.7388597e-04   7.9502967e-03   1.3361304e-02   2.1059899e-04   5.1843299e-04   2.6075397e-04   2.3029262e-07   1.5403292e-02   1.7398204e-10  -6.2095425e-01
   7.6872654e+00   4.0114328e+00   3.1950219e-02   1.0130175e-03   5.1825464e-03   6.5138573e-03   1.7956489e-04   1.8074019e-06   1.7321178e-04   2.9241130e-08   9.8217585e-03   3.4529390e-09  -2.9735915e+00
   6.7505291e+00   4.3363559e+00   3.3433446e-02   6.0429148e-04   1.0742510e-02   1.5852221e-02   1.7906697e-04   6.1086290e-05   1.3444548e-04   9.8777730e-07   2.0226421e-02   2.8204593e-10  -1.1445568e+00
   6.7717038e+00   4.2823398e+00   4.5021458e-02   5.6253224e-04   2.4365574e-03   1.2829087e-02   2.6801427e-04   9.4565494e-05   1.8228174e-04   5.5673054e-07   8.0545457e-03   3.3469551e-10  -9.0722170e-01
   7.6948080e+00   4.1121541e+00   3.6766429e-02   1.5562451e-03   1.1157593e-02   3.3968458e-03   1.3995944e-04   1.2575278e-05   1.3101422e-04   2.7326335e-08   1.6646941e-02   8.8955980e-10  -3.4022778e+00
   7.8986318e+00   4.0730869e+00   4.9379743e-02   2.4156387e-03   1.5527332e-02   1.5258901e-03   2.0224183e-04   1.2686195e-06   2.2348764e-04   6.1452162e-08   2.5463700e-02   1.4666395e-09  -3.5908738e+00
   7.6607071e+00   4.0783970e+00   4.9854852e-02   1.2773483e-03   1.0031207e-02   2.3657726e-03   2.0456875e-04   6.3407957e-06   2.6832450e-04   2.4563507e-08   1.9314378e-02   2.0307304e-09  -2.9504852e+00
   7.3386918e+00   4.1267963e+00   3.8724926e-02   1.0900171e-03   6.2616164e-03   2.3299183e-03   3.6663393e-04   1.6233264e-05   1.9288332e-04   1.2005831e-07   8.1034187e-03   9.6850237e-10  -2.2520651e+00
   7.5781540e+00   4.0534767e+00   4.5537099e-02   1.6735473e-03   1.0880497e-02   8.0937268e-03   1.7261072e-04   1.8558850e-06   2.2867582e-04   1.8804455e-08   2.2892214e-02   4.2880502e-09  -3.1045269e+00
   6.6689703e+00   4.4011758e+00   4.4492994e-02   8.0612082e-04   2.0689916e-02   1.4101379e-02   2.2427693e-04   5.3967585e-04   1.5871851e-04   2.7468643e-07   3.3162535e-02   3.0223920e-10  -1.2401900e+00
   7.5164461e+00   4.1388243e+00   4.6126094e-02   8.1182129e-04   2.8475741e-03   9.4226475e-03   2.1231497e-04   4.2795733e-06   2.0949113e-04   8.2371980e-08   1.7300602e-02   8.9461834e-10  -2.3690305e+00
   7.0166031e+00   4.1734369e+00   4.3194449e-02   9.6247351e-04   6.5418130e-03   2.8951306e-03   3.5872029e-04   3.7056608e-05   2.1375132e-04   2.8534043e-07   9.7017342e-03   1.3446854e-09  -1.5757884e+00
   7.0839944e+00   4.1907434e+00   3.9960011e-02   1.3055804e-03   3.1970285e-03   1.1167663e-02   2.9040551e-04   5.2836780e-05   2.0759979e-04   1.5155621e-08   1.2655204e-02   9.9701217e-10  -1.6183716e+00
   7.6081896e+00   4.0503434e+00   3.1041382e-02   4.0681295e-04   6.9794245e-03   6.9337027e-03   3.1084679e-04   1.1209965e-05   1.3235943e-04   2.8997159e-08   9.2204830e-03   1.9457607e-09  -3.0151373e+00
   7.5534798e+00   4.1640834e+00   3.7264736e-02   1.2761152e-03   2.1670583e-02   2.0449765e-03   2.8730773e-04   1.1750104e-05   1.8263985e-04   5.4594060e-08   1.9154968e-02   4.8292250e-10  -3.1190052e+00
   7.0357294e+00   4.2331212e+00   4.3388268e-02   1.8990871e-03   6.9239507e-03   7.0466487e-03   2.0275860e-04   1.3321297e-05   1.5811756e-04   2.1101686e-07   1.5584384e-02   5.8551666e-10  -1.6200194e+00
   7.1471688e+00   4.2367010e+00   4.3052379e-02   1.8136238e-03   3.4643801e-03   9.9132794e-03   2.9603270e-04   3.5292793e-05   2.5108879e-04   1.1595636e-08   1.3581333e-02   3.6152144e-10  -1.6845629e+00
   7.2012849e+00   4.2434664e+00   4.6863584e-02   1.3894915e-03   2.5952726e-03   6.0604015e-03   3.0817764e-04   5.9936546e-05   1.4251137e-04   8.8355739e-08   9.8581613e-03   2.2419145e-10  -1.6638699e+00
   6.8396507e+00   4.2462590e+00   4.3799284e-02   1.2117700e-03   4.3910055e-03   1.2816047e-02   2.8929672e-04   7.8071620e-05   2.4055313e-04   7.6208672e-08   1.1487894e-02   7.0634686e-10  -1.2053997e+00
   7.4242027e+00   4.0981468e+00   3.3601528e-02   1.4426119e-03   1.5862307e-02   2.1953737e-03   2.2154530e-04   2.5144134e-06   2.1740988e-04   6.6843411e-08   1.4486750e-02   1.8386057e-09  -2.7853819e+00
   7.8640947e+00   4.0619043e+00   5.2590990e-02   1.3445644e-03   8.4431361e-03   5.4091345e-03   1.8991749e-04   2.2126222e-06   2.6498677e-04   9.8174486e-09   2.0633087e-02   1.6666921e-09  -3.2904452e+00
   7.1064815e+00   4.2370750e+00   5.2028426e-02   1.6689143e-03   2.1140931e-02   2.4546031e-03   1.8028058e-04   2.3487076e-05   1.9308537e-04   1.8286167e-07   2.7097375e-02   6.6370970e-10  -2.2148837e+00
   6.7387615e+00   4.3202546e+00   4.0890120e-02   8.2870058e-04   1.4914745e-02   1.1556649e-02   1.5503639e-04   4.0557208e-05   2.3817623e-04   1.9348135e-07   2.2260408e-02   4.1233451e-10  -1.5509467e+00
   7.1868971e+00   4.1479451e+00   3.9490953e-02   1.0403791e-03   5.4419507e-03   2.1174059e-03   4.6727032e-04   8.4792943e-05   1.7801625e-04   8.0839775e-08   6.3795025e-03   1.0210036e-09  -1.8828961e+00
   7.4177969e+00   4.1146659e+00   4.6090202e-02   4.6965661e-04   4.2233769e-03   1.1502565e-02   1.9176920e-04   1.4079663e-05   1.5239326e-04   3.8926850e-08   1.9777113e-02   2.0638701e-09  -2.4052034e+00
   7.1831793e+00   4.1463582e+00   3.5063124e-02   4.1267834e-04   1.7521467e-02   4.2340868e-03   1.6012122e-04   1.2176045e-05   1.9852818e-04   1.6397711e-07   1.7572856e-02   1.8381092e-09  -2.3165230e+00
   7.9324833e+00   4.0511151e+00   5.0562431e-02   1.7256939e-03   1.4880006e-02   2.3302719e-03   2.1587966e-04   4.3340319e-06   2.2485682e-04   1.7937160e-08   2.1067575e-02   1.6694368e-09  -3.7681953e+00
   7.6216830e+00   4.0614539e+00   3.9646819e-02   7.9611579e-04   7.0189974e-03   3.0380058e-03   2.5813425e-04   2.8563027e-06   1.2722120e-04   1.2598957e-07   1.0180761e-02   1.7031527e-09  -3.0787174e+00
   6.1652385e+00   4.5900640e+00   6.4424412e-02   3.0260454e-03   2.0891098e-02   2.6872118e-02   1.7898317e-04   6.6732970e-03   1.8987764e-04   2.8503340e-07   5.7473023e-02   2.8873024e-10  -4.0801781e-01
   7.7904516e+00   4.0273346e+00   4.3111490e-02   7.1416405e-04   7.2005204e-03   1.4569947e-03   2.3445302e-04   4.9137599e-07   2.5765464e-04   2.5621187e-07   1.1666664e-02   2.3765956e-09  -3.3603243e+00
   7.8336237e+00   3.9737135e+00   4.0009826e-02   1.7808784e-03   6.2532296e-03   3.0482901e-03   1.4797852e-04   7.5770644e-07   1.2751134e-04   8.4419448e-08   1.1728065e-02   5.7550490e-09  -3.4514729e+00
   7.7075104e+00   4.0209942e+00   4.7990407e-02   1.0967630e-03   1.2170580e-02   2.0454201e-03   2.0443508e-04   2.2709978e-06   1.2936380e-04   3.3361525e-08   1.6212452e-02   4.1087971e-09  -3.3189817e+00
   6.8633071e+00   4.2711318e+00   3.6593592e-02   5.0016615e-04   6.4948279e-03   6.0757802e-03   2.5732269e-04   2.4233038e-04   2.5738256e-04   2.0958696e-07   7.1059843e-03   3.8842697e-10  -1.2779037e+00
   7.0231161e+00   4.2714468e+00   4.0651054e-02   2.0068632e-03   1.6728422e-02   2.4363531e-03   1.9747928e-04   3.9829951e-05   2.1956996e-04   8.6913359e-08   1.8829027e-02   3.6268228e-10  -2.0325244e+00
   6.6522769e+00   4.3830248e+00   6.1442408e-02   9.2996905e-04   9.9284989e-03   3.9045467e-03   2.3894292e-04   1.0258059e-03   1.5515979e-04   2.1182784e-07   2.0478532e-02   5.0262789e-10  -1.1046179e+00
   8.0767555e+00   3.9229369e+00   3.9542854e-02   1.5607277e-03   8.6931200e-03   8.9820858e-04   3.6328708e-04   1.9949924e-07   2.5759623e-04   4.0293161e-08   9.7324372e-03   6.4720758e-09  -3.8086377e+00
   6.8665391e+00   4.2481581e+00   3.4907394e-02   5.1672883e-04   1.6625320e-02   2.3743630e-03   1.8725891e-04   3.7579450e-05   2.6399411e-04   2.2384163e-07   1.5536944e-02   7.7099033e-10  -1.6047387e+00
   7.0449668e+00   4.1970212e+00   4.4723986e-02   8.5286499e-04   3.0036751e-03   5.3181694e-03   1.8840792e-04   4.0731925e-05   1.8650625e-04   5.0695172e-07   8.9536727e-03   7.5516976e-10  -1.4196681e+00
   6.9437177e+00   4.1720341e+00   3.6501304e-02   2.1070210e-03   4.4702600e-03   3.1262347e-03   4.1431008e-04   5.5203199e-05   1.7071559e-04   1.7256358e-07   3.4376942e-03   6.8859237e-10  -1.3798850e+00
   7.3253540e+00   4.1623542e+00   4.6796940e-02   8.0912804e-04   1.1968310e-02   3.2670776e-03   1.2678796e-04   9.5494085e-06   1.2955991e-04   8.9806897e-07   1.9000202e-02   1.0428790e-09  -2.3842070e+00
   7.4241555e+00   4.1415154e+00   3.9405364e-02   5.8817412e-04   7.1974114e-03   2.4706544e-03   2.0287775e-04   5.6279103e-06   2.3047229e-04   2.9383584e-08   8.1723372e-03   5.4651277e-10  -2.7117186e+00
   7.4285404e+00   4.0747314e+00   4.8826317e-02   1.0037590e-03   4.3388363e-03   6.4059523e-03   2.1189906e-04   8.8544483e-06   1.3429808e-04   6.6073954e-08   1.2729322e-02   2.7889526e-09  -2.2335992e+00
   7.7333182e+00   4.1356182e+00   4.5843533e-02   8.0958719e-04   1.5219805e-02   3.8425131e-03   2.1712818e-04   4.2733142e-06   2.1050255e-04   2.2450178e-08   2.3025713e-02   6.3322937e-10  -3.2758912e+00
   7.3652260e+00   4.1757763e+00   4.4825553e-02   1.5911681e-03   1.3774044e-02   1.5743155e-03   2.9312640e-04   6.6902506e-06   1.4369875e-04   2.4367150e-07   1.5134187e-02   5.6233910e-10  -2.5728339e+00
   6.8493793e+00   4.2968299e+00   4.2555981e-02   7.8332020e-04   1.1058577e-02   4.1178694e-03   2.1386296e-04   1.0112562e-04   2.0945863e-04   1.2700469e-07   1.5822923e-02   4.1271052e-10  -1.4943857e+00
   7.0818800e+00   4.2576787e+00   4.3893127e-02   1.2863428e-03   7.4468191e-03   1.5992185e-02   2.0860612e-04   1.2303734e-05   1.4950220e-04   5.9984202e-08   2.3186760e-02   4.2008498e-10  -1.8641081e+00
   6.5194889e+00   4.3951096e+00   4.2646766e-02   1.0800115e-03   2.0466223e-02   4.3090942e-03   1.8208152e-04   5.9796606e-04   2.1250293e-04   3.4734533e-07   2.4407744e-02   4.7046863e-10  -9.3764646e-01
   6.9659027e+00   4.2374273e+00   3.6361898e-02   1.6358656e-03   7.3572802e-03   1.0903877e-02   2.9969280e-04   8.0797843e-05   1.7135514e-04   2.3851407e-07   1.4327456e-02   7.0834944e-10  -1.6343735e+00
   7.6131766e+00   4.0107302e+00   3.9305648e-02   6.3659591e-04   3.6829617e-03   6.8003655e-03   1.9048528e-04   1.4945019e-06   1.2825773e-04   1.5205327e-07   9.1700403e-03   3.9707165e-09  -2.6548181e+00
   6.5866243e+00   4.4405811e+00   4.0497028e-02   1.4935930e-03   3.1237277e-02   2.6765572e-03   1.5021772e-04   1.2675115e-03   1.8519640e-04   2.6083944e-07   3.5156606e-02   3.3491789e-10  -1.2452997e+00
   7.4995653e+00   4.1321744e+00   4.4773925e-02   1.2476013e-03   9.0867943e-03   3.4488395e-03   2.4454804e-04   3.5726405e-06   2.5261717e-04   3.1462384e-08   1.6827938e-02   1.0120801e-09  -2.8609955e+00
   7.4219857e+00   4.1610246e+00   4.5245013e-02   5.2402697e-04   4.1887996e-03   1.0318393e-02   2.4444084e-04   4.7245461e-06   2.1617068e-04   3.7151123e-08   1.6883549e-02   7.2625992e-10  -2.3665855e+00
   7.2844685e+00   4.1557421e+00   5.0048368e-02   1.1516323e-03   1.2058553e-02   3.8535521e-03   1.8316625e-04   2.5654426e-05   1.5966564e-04   1.4015118e-07   1.8875602e-02   1.3711559e-09  -2.5153189e+00
   6.9505850e+00   4.2800302e+00   6.2739417e-02   9.1922859e-04   8.2565487e-03   4.0322286e-03   1.5220588e-04   2.8107532e-04   1.6374905e-04   1.3478348e-07   2.0705987e-02   7.2024023e-10  -1.6063758e+00
   7.9398777e+00   4.0023431e+00   4.4274688e-02   9.2602177e-04   1.8989898e-02   1.7719525e-03   2.1240653e-04   2.7736833e-07   1.3508373e-04   5.7464359e-08   2.5078700e-02   4.5823627e-09  -3.7605574e+00
   7.3267872e+00   4.1897358e+00   5.1008436e-02   2.7107386e-03   9.1381043e-03   1.9981839e-03   1.5431733e-04   3.4205645e-05   1.2489995e-04   2.6267047e-07   1.7087797e-02   6.4777657e-10  -2.3207817e+00
   7.3668299e+00   4.1551070e+00   4.4869258e-02   1.1227495e-03   4.5509494e-03   6.7932119e-03   2.4440612e-04   1.0660810e-05   1.8312591e-04   2.5286626e-08   1.2586260e-02   7.5629266e-10  -2.3274004e+00
   6.9551540e+00   4.3027775e+00   4.7145767e-02   8.1295117e-04   9.0363004e-03   8.5106857e-03   2.4554705e-04   1.3349783e-04   2.0096325e-04   8.8846451e-08   1.8545057e-02   3.1872018e-10  -1.7844710e+00
   7.0456617e+00   4.2535301e+00   4.1060473e-02   1.2707798e-03   4.0199840e-03   6.0465381e-03   3.5705056e-04   1.0690738e-04   1.4489268e-04   6.2219909e-08   1.0522000e-02   3.6390190e-10  -1.5955547e+00
   7.4642111e+00   4.0916058e+00   5.1749168e-02   2.1781650e-03   6.9832020e-03   7.2497606e-03   1.7922370e-04   2.7815952e-06   2.6389905e-04   6.8116472e-08   1.9199633e-02   2.5603907e-09  -2.3908315e+00
   7.0874025e+00   4.2675919e+00   3.6274958e-02   1.5832559e-03   1.1483646e-02   5.2104054e-03   2.0989646e-04   1.0502963e-04   1.8535131e-04   7.1023866e-08   1.7681745e-02   3.8597659e-10  -2.1235785e+00
   8.1706048e+00   3.9199886e+00   4.1657549e-02   4.4611122e-04   5.0543746e-03   5.8741090e-04   2.6824479e-04   7.0556438e-07   2.7087359e-04   4.2506040e-08   8.8955360e-03   5.5025908e-09  -3.8778888e+00
   7.7759877e+00   4.0172746e+00   4.1208746e-02   5.2780732e-04   4.4692439e-03   4.2738999e-03   2.8927780e-04   1.8784281e-06   2.6604380e-04   4.1327001e-08   1.2083228e-02   3.1416652e-09  -3.0823414e+00
   7.1584397e+00   4.1867548e+00   3.9601989e-02   4.8663845e-04   1.3875961e-02   2.3490638e-03   2.0039684e-04   2.3542063e-05   1.7778845e-04   5.8407970e-08   1.2997185e-02   7.7552828e-10  -2.1873122e+00
   7.2496634e+00   4.1991208e+00   4.8951489e-02   5.4816293e-04   1.1402372e-02   1.0700160e-02   1.8682402e-04   8.4582921e-06   1.3684359e-04   1.7475003e-07   2.6826459e-02   8.5345148e-10  -2.3600751e+00
   7.2504099e+00   4.2315027e+00   3.9704630e-02   7.4559465e-04   1.1347813e-02   1.7753205e-03   2.9560521e-04   4.2218817e-05   1.2342601e-04   3.9628031e-08   9.9184939e-03   2.2202785e-10  -2.2628952e+00
   6.9338533e+00   4.1968525e+00   4.2785218e-02   1.3897749e-03   3.5200994e-03   3.4426350e-03   4.2778086e-04   3.7223881e-05   1.7560443e-04   3.6363954e-07   5.8643381e-03   7.2032296e-10  -1.1336780e+00
   7.6194729e+00   4.1276051e+00   4.8827650e-02   1.8681466e-03   4.3270915e-03   8.1131006e-03   1.9542903e-04   1.1750551e-05   1.6931621e-04   1.8518645e-08   1.7140239e-02   8.3466726e-10  -2.7066762e+00
   7.0540882e+00   4.1907780e+00   4.8136790e-02   6.4676491e-04   6.1703100e-03   4.8102934e-03   2.0049661e-04   3.5566306e-05   1.2649968e-04   5.3181683e-08   9.6692326e-03   8.2756738e-10  -1.7872858e+00
   6.7304359e+00   4.3423005e+00   4.9436114e-02   9.9442639e-04   1.2929206e-02   7.2332176e-03   1.6701465e-04   4.8052687e-04   1.5737819e-04   8.9763795e-08   2.1410746e-02   5.3748988e-10  -1.2216087e+00
   7.1547720e+00   4.1613408e+00   4.5712306e-02   9.1771214e-04   9.7085623e-03   2.7361000e-03   1.7876580e-04   1.3523578e-05   1.5157587e-04   1.3390760e-07   1.4163270e-02   1.3961946e-09  -2.1220291e+00
   7.1866888e+00   4.1445301e+00   4.1154631e-02   4.5389251e-04   5.5329064e-03   3.8691947e-03   3.1930946e-04   2.2569093e-05   1.8670440e-04   2.3834276e-07   1.0532235e-02   1.4304818e-09  -1.9560060e+00
   6.7643612e+00   4.3682596e+00   4.3121308e-02   1.1679478e-03   1.1864786e-02   1.8417841e-03   1.6803476e-04   5.5657685e-04   1.6002233e-04   1.2223422e-07   1.3305905e-02   2.3761634e-10  -1.3061007e+00
   6.8627012e+00   4.2923900e+00   4.5711123e-02   8.6496799e-04   7.4754949e-03   8.7289665e-03   2.4385407e-04   4.0704918e-05   1.8257614e-04   3.4652541e-07   1.7426768e-02   4.0048446e-10  -1.3275983e+00
   7.9026857e+00   3.9260466e+00   3.6905022e-02   8.3899443e-04   4.1779413e-03   4.1416356e-03   3.7004685e-04   5.3928691e-07   1.4788544e-04   6.9921186e-08   7.1344808e-03   7.2420177e-09  -3.4904603e+00
   6.9315965e+00   4.3001215e+00   4.5168924e-02   2.0699569e-03   4.9100205e-03   1.0374915e-02   2.7636267e-04   3.4305124e-04   1.5479950e-04   8.8145138e-08   1.2934097e-02   3.6493210e-10  -1.4795119e+00
   7.1640920e+00   4.1489198e+00   4.6989153e-02   1.0587705e-03   3.1939819e-03   5.2110245e-03   2.6732720e-04   1.8398928e-05   1.8070928e-04   5.5174846e-07   1.1731128e-02   1.5467808e-09  -1.6931873e+00
   7.0316001e+00   4.2526347e+00   4.4096283e-02   1.0054287e-03   6.8459026e-03   3.1554571e-03   2.6978428e-04   2.1616363e-04   2.5219065e-04   5.7071225e-08   1.4171168e-02   6.7516499e-10  -1.8598788e+00
   6.3625607e+00   4.5230686e+00   7.0931977e-02   2.8514164e-03   1.8169256e-02   1.0675415e-02   1.6348260e-04   2.8920540e-03   1.6999953e-04   2.9606148e-07   4.4712242e-02   2.8943125e-10  -7.7430794e-01
   7.1089664e+00   4.2304719e+00   4.1813475e-02   2.0235843e-03   9.3632891e-03   7.0106416e-03   2.3614191e-04   1.0233043e-05   2.4069195e-04   5.0492392e-08   1.6056640e-02   4.7738046e-10  -1.8736623e+00
   7.2374675e+00   4.1689996e+00   4.3390042e-02   1.1079600e-03   9.1483510e-03   5.4351393e-03   2.4260706e-04   1.9529771e-05   2.6710443e-04   2.3798286e-08   1.2991011e-02   8.5610369e-10  -2.2678399e+00
   6.4645312e+00   4.3719288e+00   4.9462464e-02   5.8391861e-04   7.0457862e-03   9.2259901e-03   2.9910720e-04   3.0439163e-04   1.4078891e-04   9.0094548e-07   1.3141833e-02   3.8105322e-10  -4.1887434e-01
   6.8175841e+00   4.3734461e+00   4.3622728e-02   4.5168298e-04   1.6482035e-02   2.8960620e-03   2.5923471e-04   2.1012734e-04   1.2543611e-04   5.6298962e-07   1.7791725e-02   1.4463434e-10  -1.6841465e+00
   7.3140385e+00   4.1930729e+00   4.1870232e-02   1.2327221e-03   1.9184660e-02   2.0506289e-03   2.4071339e-04   4.7374417e-05   1.8446508e-04   2.7358358e-08   1.9326328e-02   6.5568002e-10  -2.6309984e+00
   6.8037961e+00   4.2960182e+00   4.9225962e-02   1.9513259e-03   1.7158908e-02   1.1353367e-02   1.9977639e-04   1.2951095e-04   2.5216165e-04   8.4501338e-08   3.4256387e-02   9.1446728e-10  -1.6365832e+00
   7.1302207e+00   4.1845231e+00   3.7935769e-02   4.9272076e-04   8.4556723e-03   7.5095060e-03   2.1184237e-04   3.7303823e-05   1.4712943e-04   2.9906584e-07   1.2850431e-02   9.3061503e-10  -1.9931404e+00
   7.0250013e+00   4.2724025e+00   3.0907126e-02   1.3074169e-03   9.1416334e-03   1.6587741e-03   2.1315996e-04   1.1998738e-04   2.3708569e-04   8.1276140e-08   8.0375289e-03   2.2778739e-10  -1.8012819e+00
   6.8018923e+00   4.3194553e+00   3.8460184e-02   9.4152286e-04   3.2424077e-03   1.0510949e-02   2.5403128e-04   1.5893621e-04   1.2203087e-04   9.4086699e-08   1.0396079e-02   2.3545949e-10  -1.0636228e+00
   7.1630520e+00   4.2763206e+00   4.2249995e-02   1.0678313e-03   8.7568969e-03   7.2090885e-03   2.2509595e-04   5.2500277e-05   1.8436370e-04   4.7695275e-08   1.7297281e-02   2.1921317e-10  -2.1929210e+00
   6.2540005e+00   4.5319625e+00   6.3835444e-02   2.7779691e-03   9.1702436e-03   3.9269565e-02   1.4558334e-04   5.0873308e-03   1.2550793e-04   6.1997869e-07   5.1831276e-02   4.5097656e-10  -2.0156766e-01
   7.3006696e+00   4.0931950e+00   3.2663282e-02   6.3222725e-04   6.9909372e-03   4.8265621e-03   2.2113678e-04   4.8203093e-06   1.9357384e-04   2.4911056e-07   9.1479446e-03   2.0786281e-09  -2.2637637e+00
   6.2332244e+00   4.5512202e+00   6.9286079e-02   3.2196899e-03   1.4459913e-02   3.0626915e-02   1.2979210e-04   5.5895827e-03   1.2303693e-04   4.8311707e-07   5.5494154e-02   4.0964118e-10  -3.7390326e-01
   7.3826727e+00   4.0667868e+00   4.3597962e-02   2.0780911e-03   5.6106173e-03   8.1838975e-03   3.2326495e-04   3.5880386e-06   2.2902983e-04   5.1977429e-08   1.2404386e-02   3.3538639e-09  -2.4385546e+00
   7.5672056e+00   4.1829068e+00   4.1505519e-02   1.1692825e-03   1.1826493e-02   2.4509200e-03   1.8117035e-04   1.5790099e-05   1.3306010e-04   7.0553871e-08   1.5070984e-02   3.0374191e-10  -2.8980055e+00
   7.1263762e+00   4.2491772e+00   4.7617889e-02   2.6450720e-03   9.7524264e-03   1.2747574e-02   2.4371979e-04   2.0148709e-05   2.2214341e-04   9.2174745e-08   2.2344556e-02   4.1815802e-10  -1.9213032e+00
   7.4054952e+00   4.1382486e+00   4.2440593e-02   1.0298171e-03   1.0105096e-02   4.4309081e-03   1.8656282e-04   3.3573185e-06   2.5997336e-04   2.3382651e-07   1.5632589e-02   1.0568139e-09  -2.4985172e+00
   7.2778229e+00   4.1183897e+00   4.7668082e-02   1.8170395e-03   3.9999322e-03   3.3921916e-03   3.6937046e-04   1.4563606e-05   1.5849805e-04   2.9149078e-07   7.7504203e-03   1.2753380e-09  -2.1916709e+00
   7.1840052e+00   4.1719073e+00   4.3531968e-02   2.4989118e-03   5.6399656e-03   8.5802691e-03   1.9305014e-04   3.1705367e-05   1.9617614e-04   5.3786450e-08   1.5750808e-02   1.2096453e-09  -1.8525211e+00
   7.4573167e+00   4.1876045e+00   5.4088418e-02   2.3455380e-03   8.7393453e-03   4.0303713e-03   1.7615432e-04   1.4517812e-05   1.7528772e-04   1.1514508e-07   1.6660337e-02   4.0703189e-10  -2.5206776e+00
   7.7644238e+00   4.0968131e+00   4.2435406e-02   1.3928431e-03   7.2443489e-03   1.3949500e-03   1.9150553e-04   7.9573107e-06   1.3581160e-04   4.2084751e-08   1.1254060e-02   7.0803243e-10  -3.1900842e+00
   7.5803109e+00   4.0890526e+00   3.6846152e-02   7.0260600e-04   6.4621614e-03   7.8299235e-03   1.6692883e-04   4.5233271e-06   1.8983011e-04   2.0318702e-08   1.4755321e-02   1.5824731e-09  -2.8047313e+00
   7.2735853e+00   4.1631485e+00   3.5149488e-02   1.0528346e-03   4.8864729e-03   4.8487032e-03   2.4850838e-04   3.9543324e-05   1.5142139e-04   8.5754854e-08   7.9874960e-03   6.3803313e-10  -2.0550368e+00
   6.7020718e+00   4.3501637e+00   5.1776756e-02   2.3419030e-03   8.6125058e-03   6.7382993e-03   1.9890758e-04   1.3984267e-04   2.1207357e-04   2.4513280e-07   1.3766161e-02   2.2139721e-10  -1.0110070e+00
   7.5695044e+00   4.0574523e+00   5.0622585e-02   1.8551747e-03   8.6850431e-03   2.1158484e-03   1.9167010e-04   3.2876575e-06   1.9330142e-04   3.4130530e-07   1.7515259e-02   3.4832043e-09  -2.8969444e+00
   7.6485513e+00   4.1134803e+00   4.6682675e-02   1.1637025e-03   1.1218117e-02   3.2977770e-03   1.7267328e-04   6.9531141e-06   1.4611397e-04   4.4347312e-08   1.8671295e-02   1.0368875e-09  -3.0471193e+00
   7.6694865e+00   4.0247221e+00   3.6404946e-02   1.5818369e-03   3.6361162e-03   5.9320881e-03   1.7086805e-04   2.5201963e-06   1.6025091e-04   6.4661411e-08   9.2297929e-03   2.7524271e-09  -2.8475435e+00
   7.2655027e+00   4.2034156e+00   5.1735237e-02   7.1982805e-04   1.7045718e-02   1.1912658e-02   1.5826210e-04   6.4561775e-05   2.1930218e-04   1.5517764e-08   3.1223787e-02   9.5929924e-10  -2.4923519e+00
   7.2842945e+00   4.1565843e+00   3.7237698e-02   4.0514991e-04   5.3992135e-03   5.1942169e-03   2.5172095e-04   3.1973899e-05   1.2521633e-04   4.5167320e-08   9.8510133e-03   8.2228387e-10  -2.1335707e+00
   7.2723111e+00   4.1562914e+00   2.9432497e-02   8.8062038e-04   8.4666350e-03   1.0057542e-02   2.4126223e-04   8.9302775e-06   1.3726115e-04   2.9985841e-08   1.5247878e-02   1.0866171e-09  -2.3749722e+00
   6.9832034e+00   4.1728763e+00   3.8387129e-02   1.7362713e-03   3.9333363e-03   1.2018173e-02   1.8937888e-04   2.0066737e-05   1.2267800e-04   6.1617720e-07   1.2109526e-02   1.6363884e-09  -1.5187071e+00
   7.3135293e+00   4.1352081e+00   4.2448943e-02   5.1754699e-04   8.1787798e-03   5.9159777e-03   1.8325284e-04   1.2179243e-05   1.6196937e-04   2.0377202e-08   1.5809023e-02   1.5493260e-09  -2.4107863e+00
   7.6358521e+00   4.0797275e+00   4.8710683e-02   1.4088195e-03   6.7884801e-03   5.5190932e-03   2.3988830e-04   1.5004881e-06   2.2501467e-04   1.0592116e-07   1.7276561e-02   1.8644617e-09  -2.7355323e+00
   7.8447601e+00   4.0496876e+00   4.7182284e-02   7.3416811e-04   6.4943451e-03   6.7981457e-03   2.6670465e-04   1.0978230e-06   1.8612558e-04   3.0188705e-08   1.4432790e-02   1.5479145e-09  -3.1567267e+00
   6.3760283e+00   4.4926247e+00   6.7709043e-02   3.2578117e-03   1.2302493e-02   2.3457053e-02   1.2905096e-04   3.2301382e-03   1.3931130e-04   2.1594421e-07   3.9664000e-02   4.1153514e-10  -4.2003872e-01
   7.6813102e+00   4.1358507e+00   5.1958513e-02   1.0794330e-03   1.6326484e-02   5.2638518e-03   1.7713583e-04   2.4086193e-06   2.3587789e-04   1.4630213e-08   2.9239514e-02   8.7682456e-10  -3.2138087e+00
   7.3051138e+00   4.0883776e+00   3.6163279e-02   1.0782052e-03   1.0603320e-02   7.9706390e-03   2.2516538e-04   4.8271060e-06   2.3663661e-04   2.4471378e-07   1.5296025e-02   3.3079547e-09  -2.5614321e+00
   7.3643854e+00   4.1580986e+00   3.1325017e-02   3.8099798e-04   4.9424875e-03   2.4658988e-03   3.0150189e-04   1.3797274e-05   2.2736871e-04   7.6019611e-08   5.8864687e-03   3.9128423e-10  -2.5095072e+00
   7.3575577e+00   4.1300570e+00   3.7255097e-02   4.4642690e-04   1.3247666e-02   2.9237398e-03   2.0646437e-04   3.0286810e-05   2.2526036e-04   2.8713447e-08   1.2597297e-02   1.2351546e-09  -2.5274776e+00
   7.4231443e+00   4.1910616e+00   4.3938473e-02   9.3596282e-04   5.3818977e-03   4.3291380e-03   1.3935865e-04   3.4476575e-05   2.3804598e-04   1.0999764e-08   1.3148651e-02   3.9862519e-10  -2.5407355e+00
   6.9794975e+00   4.2365299e+00   4.5746921e-02   1.4084891e-03   8.3055690e-03   4.8631633e-03   2.5824603e-04   2.4819312e-05   1.8034986e-04   2.5973822e-07   1.2011565e-02   5.2254609e-10  -1.5692471e+00
   6.9962985e+00   4.2580827e+00   4.0650539e-02   1.0138351e-03   7.7785801e-03   7.9448757e-03   1.7900365e-04   2.3063187e-05   1.2355352e-04   9.7521736e-07   1.2848580e-02   3.4690551e-10  -1.6453257e+00
   6.9335013e+00   4.3174199e+00   4.6391215e-02   1.7708354e-03   4.4998033e-03   1.2035176e-02   2.7348328e-04   1.0929404e-04   1.2490864e-04   5.5193844e-08   1.7086911e-02   2.2608752e-10  -1.4392620e+00
   6.9274530e+00   4.2382874e+00   3.6630498e-02   1.1103758e-03   3.6479985e-03   5.8397077e-03   3.7751235e-04   5.0338863e-05   2.5395051e-04   1.1962004e-07   7.8780655e-03   4.7062641e-10  -1.3571993e+00
   7.6509116e+00   4.0216282e+00   3.9768830e-02   5.6857652e-04   5.4546739e-03   1.4117278e-03   1.9254788e-04   3.7532082e-06   1.9967649e-04   1.6444289e-07   9.7335171e-03   3.4090119e-09  -2.9959956e+00
   8.1195766e+00   3.9581755e+00   4.4703141e-02   7.4652944e-04   5.6246238e-03   8.9915256e-04   3.3535175e-04   6.8967116e-07   2.4692521e-04   1.8718256e-08   9.5869131e-03   3.1966655e-09  -3.6894097e+00
   6.8188452e+00   4.2529406e+00   3.9076163e-02   4.7655666e-04   4.8720850e-03   5.8107349e-03   4.0337902e-04   2.6344119e-05   2.1825841e-04   1.7004697e-07   6.0745561e-03   3.6097118e-10  -1.2034721e+00
   6.9537384e+00   4.1844906e+00   4.2880600e-02   1.5600255e-03   7.4318198e-03   4.8916833e-03   1.8521076e-04   1.7213977e-05   1.4209857e-04   4.9439358e-07   1.3845328e-02   1.7361639e-09  -1.5812215e+00
   7.5767698e+00   4.1468800e+00   3.7990528e-02   9.7453335e-04   1.0296597e-02   6.4360435e-03   2.4017431e-04   1.5010567e-05   2.3854134e-04   9.1684508e-09   1.7723906e-02   6.6224149e-10  -3.0008374e+00
   7.2151819e+00   4.1771879e+00   3.4502650e-02   1.5904781e-03   1.0006186e-02   3.3019127e-03   2.6728534e-04   1.0507548e-05   1.8119197e-04   4.4359247e-08   1.1245604e-02   6.8831906e-10  -2.2160977e+00
   6.8663795e+00   4.3671255e+00   4.4868067e-02   8.4697482e-04   2.0626112e-02   8.0487808e-03   1.6449461e-04   2.4259534e-04   2.1496815e-04   3.5667621e-08   2.8670896e-02   2.0623631e-10  -1.7232534e+00
   7.7424913e+00   4.1295249e+00   5.5132836e-02   2.7873869e-03   1.5000255e-02   5.6813313e-03   2.2901601e-04   7.3901796e-06   1.9613839e-04   1.2821497e-08   2.5656141e-02   7.4682959e-10  -3.3888371e+00
   7.1203301e+00   4.2677118e+00   4.0192469e-02   6.6362861e-04   2.2457229e-02   2.6410899e-03   2.0062529e-04   1.3023509e-04   2.7022950e-04   1.8640586e-07   2.5017119e-02   4.5298838e-10  -2.2242235e+00
   7.2899949e+00   4.1588341e+00   3.5557976e-02   7.0661885e-04   6.7200755e-03   6.1246760e-03   2.0000117e-04   4.0346359e-05   1.6938564e-04   1.8457165e-08   1.1650036e-02   9.0318187e-10  -2.0869616e+00
   7.0501741e+00   4.2762502e+00   3.9606395e-02   5.3175830e-04   4.0986107e-03   4.5261728e-03   1.8295013e-04   1.8005825e-04   1.4442990e-04   2.7568575e-07   8.6936916e-03   2.4068753e-10  -1.6089032e+00
   6.8761587e+00   4.2924776e+00   4.9914037e-02   5.9210535e-04   3.0350278e-03   1.2727258e-02   1.4068118e-04   2.3091369e-04   1.2691022e-04   8.0964678e-08   1.5781635e-02   4.7795764e-10  -1.1692165e+00
   7.5097133e+00   4.0655681e+00   3.8309577e-02   7.1830254e-04   8.7751686e-03   6.9184240e-03   3.0613913e-04   7.8381291e-06   1.4159758e-04   2.3355799e-08   1.2028888e-02   2.3276145e-09  -2.7404660e+00
   6.4135433e+00   4.4673385e+00   4.9037346e-02   2.5073763e-03   1.0839406e-02   9.0365731e-03   2.1949357e-04   1.7992046e-03   1.4070490e-04   2.8006647e-07   2.1596164e-02   3.0236037e-10  -6.9826437e-01
   7.9284770e+00   4.0056078e+00   4.5550433e-02   1.9450417e-03   4.7356214e-03   2.9218154e-03   1.8942663e-04   8.6227514e-07   1.8756616e-04   2.1189583e-08   8.2400832e-03   1.7817774e-09  -3.4128259e+00
   7.8783355e+00   3.9994709e+00   3.5031567e-02   1.4402995e-03   4.9689747e-03   4.6376819e-03   1.6900487e-04   1.4505912e-06   2.2053359e-04   1.2933103e-08   9.1917414e-03   2.5398736e-09  -3.3042879e+00
   6.7363064e+00   4.3472024e+00   4.7709709e-02   6.8175023e-04   1.9023518e-02   8.2934304e-03   1.8316730e-04   1.3163640e-04   2.0112463e-04   2.1550305e-07   3.3053210e-02   4.4053904e-10  -1.5867939e+00
   6.8175281e+00   4.2341459e+00   4.5101684e-02   6.6181805e-04   4.7294233e-03   1.0081428e-02   2.1513601e-04   5.3435398e-05   2.6297140e-04   5.8231678e-08   1.3758694e-02   1.1381253e-09  -1.2517512e+00
   6.3262489e+00   4.4786768e+00   7.1363876e-02   2.8813339e-03   2.0144798e-02   1.2896443e-02   1.0447974e-04   3.7656087e-03   1.6401931e-04   3.7790012e-07   4.9621008e-02   9.2141879e-10  -6.8630256e-01
   7.0414951e+00   4.2741915e+00   5.0728727e-02   5.6599593e-04   8.0447143e-03   5.4091304e-03   1.8040356e-04   1.1645267e-04   2.0139590e-04   2.8888113e-07   1.2941842e-02   2.8681639e-10  -1.6675631e+00
   6.9274757e+00   4.2210797e+00   4.5492170e-02   1.3884256e-03   1.1039208e-02   6.8602664e-03   2.8283196e-04   5.6705956e-05   1.3156644e-04   7.0470794e-07   1.7388322e-02   1.2056520e-09  -1.5589400e+00
   7.5735939e+00   4.0795940e+00   4.0956000e-02   6.2773731e-04   6.0268573e-03   3.8787864e-03   4.5257764e-04   8.8922613e-06   1.4025476e-04   3.5718722e-08   6.9066508e-03   9.5407621e-10  -2.7691490e+00
   7.0564873e+00   4.2661034e+00   5.0937077e-02   1.3464175e-03   1.0410038e-02   1.8492924e-03   2.3579263e-04   8.7137648e-05   2.1994919e-04   2.5393428e-07   1.9018415e-02   4.4737171e-10  -1.7905721e+00
   7.1773362e+00   4.2550179e+00   4.7129744e-02   1.6076239e-03   6.3673816e-03   7.7148861e-03   2.7812849e-04   8.3925909e-05   1.2968198e-04   2.3203428e-08   1.5767328e-02   3.1253414e-10  -2.0536266e+00
   7.8223886e+00   4.0057626e+00   4.2813904e-02   1.3189895e-03   7.7742615e-03   4.2439419e-03   1.2452552e-04   6.4886983e-07   2.1457209e-04   6.4864506e-08   1.5802060e-02   4.1855037e-09  -3.2315512e+00
   6.6840257e+00   4.3607572e+00   4.2087970e-02   7.8074572e-04   1.0356542e-02   8.2976511e-03   1.5525569e-04   9.3844139e-04   1.4403857e-04   9.3820651e-08   1.5565239e-02   4.9051033e-10  -1.0552696e+00
   7.1853566e+00   4.2200490e+00   5.9062171e-02   1.0696452e-03   1.2556890e-02   1.0989270e-03   1.1597642e-04   5.7733274e-06   1.3340647e-04   6.9536724e-07   2.4883899e-02   7.0205964e-10  -2.1161777e+00
   7.1841045e+00   4.1384917e+00   4.4639637e-02   7.6551627e-04   6.8805274e-03   3.5862872e-03   3.4019097e-04   1.6042304e-05   2.4442955e-04   7.3365099e-08   9.4965826e-03   1.3651145e-09  -2.2288537e+00
   7.2599467e+00   4.2535681e+00   4.5195782e-02   7.6399460e-04   6.3167918e-03   7.4013746e-03   1.7002991e-04   5.2713399e-05   1.5965331e-04   5.6591072e-08   1.6348201e-02   2.4289877e-10  -2.1723068e+00
   7.1157089e+00   4.1831092e+00   3.6633407e-02   2.0317951e-03   7.7013018e-03   8.0927495e-03   2.3372767e-04   4.7687247e-05   2.4274213e-04   1.4028735e-07   1.3401509e-02   1.0905465e-09  -2.1147652e+00
   7.6267435e+00   4.0462093e+00   5.2855561e-02   1.6586733e-03   7.3085071e-03   5.5225131e-03   1.3070717e-04   1.2637022e-06   1.2815485e-04   2.0249581e-07   1.6616760e-02   3.3187877e-09  -2.8294673e+00
   7.5940676e+00   4.0943091e+00   4.2929002e-02   1.1282251e-03   1.0064896e-02   2.1376595e-03   2.0370574e-04   1.5092323e-05   2.2120466e-04   2.0823735e-08   1.2426898e-02   1.2222363e-09  -2.8920980e+00
   6.8418864e+00   4.2922803e+00   4.8629877e-02   2.4936059e-03   8.3277528e-03   4.4760175e-03   1.8531681e-04   3.3721964e-05   1.5990965e-04   2.3655589e-07   1.4771262e-02   3.7436441e-10  -1.4502493e+00
   7.0258825e+00   4.2487121e+00   5.2806956e-02   1.4121869e-03   1.2331281e-02   2.1407576e-03   2.5230099e-04   1.2434854e-04   1.9323169e-04   1.6059478e-07   1.6341937e-02   6.0486141e-10  -1.7705597e+00
   6.9576596e+00   4.2505478e+00   4.7427948e-02   9.7579835e-04   1.6405098e-02   5.2915720e-03   1.5136043e-04   5.6329208e-05   1.9570559e-04   1.4785269e-07   2.2994234e-02   7.9839019e-10  -1.7957037e+00
   7.9680776e+00   4.0553975e+00   3.6301998e-02   5.2191288e-04   8.5477980e-03   1.6373794e-03   2.0367603e-04   3.6132985e-06   2.4674931e-04   1.5980633e-08   9.6195437e-03   7.4819999e-10  -3.6574871e+00
   7.1176690e+00   4.2961391e+00   4.5552344e-02   1.6630771e-03   1.2226809e-02   1.2976083e-03   2.1221556e-04   1.3111196e-04   2.4986484e-04   2.0669362e-07   1.5021498e-02   1.9092430e-10  -2.0593800e+00
   7.0227930e+00   4.1694215e+00   3.3950905e-02   1.6083261e-03   7.7926118e-03   6.2135925e-03   1.4692928e-04   2.2647496e-05   2.3050177e-04   5.4758471e-08   1.3252538e-02   1.7871930e-09  -1.8850262e+00
   7.2411887e+00   4.1601872e+00   3.6471899e-02   9.5683410e-04   1.2155047e-02   3.7140590e-03   2.3572436e-04   8.4824764e-06   2.1682603e-04   1.0010333e-07   1.6558929e-02   1.2256941e-09  -2.4022463e+00
   7.4440224e+00   4.1495077e+00   4.5068397e-02   5.4338164e-04   8.5150052e-03   4.2103001e-03   1.7239519e-04   1.6262260e-05   1.7621050e-04   5.3051744e-08   1.2562633e-02   6.6975259e-10  -2.7152675e+00
   7.1311599e+00   4.2328705e+00   3.9619562e-02   1.0481877e-03   8.3194242e-03   8.3474659e-03   3.0362252e-04   4.0928606e-05   2.6331876e-04   6.8928473e-09   1.4327055e-02   4.1866052e-10  -1.8514920e+00
   7.4190529e+00   4.1052131e+00   3.4656888e-02   8.4502236e-04   6.4563034e-03   1.3723926e-02   1.8320964e-04   4.0882690e-06   1.4494294e-04   1.0297291e-07   1.8693683e-02   2.1357877e-09  -2.5611475e+00
   7.2111102e+00   4.1895605e+00   5.7329035e-02   5.9325301e-04   5.8852789e-03   2.1397776e-02   2.1480845e-04   1.8756008e-05   1.5461684e-04   3.9400338e-08   3.0413493e-02   1.2397561e-09  -1.9401732e+00
   7.4064629e+00   4.1355787e+00   4.0349519e-02   8.5216448e-04   6.7058134e-03   1.1162741e-02   2.3521811e-04   3.6630748e-06   1.6574561e-04   8.3204454e-08   1.4433847e-02   9.7715009e-10  -2.3528577e+00
   7.3166007e+00   4.1796339e+00   4.4238521e-02   1.8678419e-03   8.6677897e-03   5.3269028e-03   1.2967335e-04   2.8614554e-05   1.8885419e-04   1.0035800e-07   1.5691966e-02   7.1007806e-10  -2.4313895e+00
   7.5272189e+00   4.1925496e+00   5.3682468e-02   1.0681292e-03   6.4375497e-03   9.5887574e-03   2.1953821e-04   1.7698168e-05   1.6818505e-04   2.6659872e-08   2.2928435e-02   4.1587451e-10  -2.7041219e+00
   6.6321836e+00   4.3156742e+00   5.2220599e-02   9.0446036e-04   7.9280288e-03   5.0167271e-03   2.2203780e-04   1.2464350e-04   1.7267113e-04   5.3750243e-07   1.3020616e-02   5.1656893e-10  -9.2860805e-01
   7.5774262e+00   4.0911995e+00   3.8981976e-02   5.5433259e-04   2.7388051e-02   4.0599942e-03   2.1480887e-04   6.2438866e-06   1.6886447e-04   8.5200856e-08   2.9516419e-02   2.4320270e-09  -3.2207402e+00
   7.6065040e+00   4.0294737e+00   4.9724357e-02   1.0935187e-03   6.4519732e-03   5.9306458e-03   2.1618020e-04   2.5467535e-06   2.4729578e-04   1.6970382e-08   1.8437914e-02   5.4526093e-09  -2.6399132e+00
   7.7433894e+00   4.1025837e+00   4.7089442e-02   6.7062189e-04   1.2562889e-02   3.6914816e-03   2.7538835e-04   6.5461285e-06   2.3290077e-04   2.1585783e-08   1.7713751e-02   9.0523954e-10  -3.2953747e+00
   6.1617585e+00   4.5310150e+00   5.5594617e-02   3.0938328e-03   4.0078623e-02   2.1037450e-02   1.0135985e-04   6.2302895e-03   1.5415692e-04   5.5338054e-07   6.6880606e-02   8.6605555e-10  -4.2059308e-01
   6.3994055e+00   4.3945754e+00   4.8831330e-02   7.7510180e-04   1.0674517e-02   6.2516874e-03   1.4028327e-04   8.7878110e-04   1.4969172e-04   6.8774656e-07   1.8620189e-02   7.1754753e-10  -6.9448051e-01
   6.8250266e+00   4.3027077e+00   4.2818582e-02   9.9382894e-04   1.4134673e-02   9.4965281e-03   1.8324711e-04   2.2949831e-04   1.4601789e-04   1.7598786e-07   1.9768281e-02   5.4692455e-10  -1.4175440e+00
   7.1777650e+00   4.2109585e+00   4.2075301e-02   9.4170361e-04   6.5283501e-03   8.8546964e-03   1.6579892e-04   1.6626020e-05   1.7850502e-04   4.0221413e-08   1.8318429e-02   6.6720709e-10  -2.0619605e+00
   7.8288725e+00   4.0025954e+00   4.7802886e-02   8.8678559e-04   1.2165668e-02   3.9406015e-03   1.4167735e-04   1.5896643e-06   1.3374752e-04   5.1008441e-08   2.2587496e-02   5.8200423e-09  -3.5701603e+00
   6.6382921e+00   4.3260551e+00   5.0235840e-02   8.8506469e-04   8.3818261e-03   5.7065520e-03   1.8606939e-04   3.3907319e-04   2.5020916e-04   2.4968440e-07   1.1803270e-02   4.9811226e-10  -9.4328453e-01
   7.5613710e+00   4.0924065e+00   3.8822009e-02   6.0370619e-04   7.6752930e-03   3.7233668e-03   3.0610341e-04   1.6375972e-05   1.7767039e-04   2.6548463e-08   7.5570923e-03   8.6912499e-10  -3.0141206e+00
   6.4682672e+00   4.3381654e+00   4.3655809e-02   6.5709903e-04   8.4508770e-03   7.6302624e-03   2.7681073e-04   4.2915099e-04   1.4827940e-04   3.3344772e-07   1.2350843e-02   7.9403530e-10  -6.9502686e-01
   7.1302459e+00   4.2678654e+00   4.2994884e-02   1.0453828e-03   9.2754262e-03   6.0515631e-03   2.0123476e-04   8.7955827e-05   1.5942709e-04   4.1972580e-08   1.3982605e-02   2.5587840e-10  -2.1896784e+00
   7.5313362e+00   3.9904773e+00   4.7806201e-02   8.5210454e-04   1.4255276e-03   4.0182041e-03   3.3481072e-04   2.5099127e-06   1.3897130e-04   1.3337994e-07   5.4963342e-03   4.6619583e-09  -2.2438126e+00
   7.1914721e+00   4.2484722e+00   3.7951678e-02   8.1881512e-04   1.4337067e-02   5.6231173e-03   1.7068345e-04   3.4258720e-05   1.9380870e-04   2.0043252e-08   1.5501952e-02   2.6587917e-10  -2.2964842e+00
   7.3028499e+00   4.1997057e+00   3.5875217e-02   5.9594049e-04   7.0959186e-03   4.3078407e-03   2.3651940e-04   1.7992673e-05   2.0142650e-04   1.7304909e-08   1.1456097e-02   3.8390272e-10  -2.1618222e+00
   6.8088075e+00   4.2568277e+00   3.9918324e-02   2.2421670e-03   4.0415784e-03   1.2445383e-02   2.0162481e-04   1.0015274e-04   2.2275696e-04   1.1383874e-07   1.3557013e-02   8.1072188e-10  -1.0754935e+00
   6.6699563e+00   4.3492548e+00   4.5793707e-02   1.7871125e-03   8.4517545e-03   3.9560561e-03   1.4565207e-04   7.2699226e-04   2.4520980e-04   6.2918629e-08   1.5456382e-02   6.1870764e-10  -1.2205301e+00
   7.0286401e+00   4.2282506e+00   4.1917481e-02   7.5956138e-04   9.0924815e-03   4.2954976e-03   2.2854941e-04   6.3383069e-05   1.7487305e-04   1.1936632e-07   1.0270688e-02   4.9986256e-10  -1.6994268e+00
   7.4909089e+00   4.1190538e+00   4.5882779e-02   1.8318266e-03   1.5590136e-02   1.8487438e-03   1.2701672e-04   2.2416938e-06   2.0819320e-04   1.3807859e-07   1.8211306e-02   1.2899426e-09  -2.8472857e+00
   7.4243981e+00   4.1019055e+00   4.1454337e-02   8.9111149e-04   1.0366306e-02   3.0880245e-03   1.2944864e-04   1.0377010e-05   2.6359026e-04   9.7966511e-09   1.5965286e-02   2.1095042e-09  -2.5041341e+00
   6.9282792e+00   4.3039843e+00   3.7090773e-02   1.3453808e-03   1.8875411e-02   5.4810762e-03   2.1361753e-04   2.7808792e-04   1.5372160e-04   1.7398849e-07   2.1293436e-02   4.6706798e-10  -1.7864005e+00
   7.2003661e+00   4.1541565e+00   3.9144691e-02   4.8142270e-04   7.5568876e-03   1.0197145e-02   2.7642921e-04   1.5293426e-05   2.5034895e-04   3.3399501e-08   1.7018357e-02   1.5813839e-09  -2.0885461e+00
   7.0917519e+00   4.2337345e+00   5.1640611e-02   1.8251246e-03   4.7251797e-03   6.0208665e-03   1.6576129e-04   1.1089940e-05   1.6404326e-04   4.1140492e-07   1.4182322e-02   4.5161791e-10  -1.7651259e+00
   7.2733397e+00   4.1696590e+00   4.1298614e-02   8.2340653e-04   7.2937785e-03   5.8914553e-03   2.2184989e-04   7.0810301e-06   1.4419856e-04   2.7410886e-07   1.5865676e-02   9.2761719e-10  -2.2488387e+00
   7.5769509e+00   4.0878406e+00   4.1388467e-02   8.2210817e-04   1.1037160e-02   6.0283117e-03   2.1113678e-04   2.7947117e-06   1.4414833e-04   3.4429207e-08   1.8071076e-02   1.8624304e-09  -3.0483627e+00
   7.3410508e+00   4.1560895e+00   3.3802700e-02   9.3229751e-04   2.7196273e-03   7.6002588e-03   2.9107495e-04   6.7943084e-06   1.6933422e-04   3.7660440e-08   8.8026004e-03   5.8376676e-10  -2.1098965e+00
   7.4296157e+00   4.0922729e+00   3.6595226e-02   5.9066243e-04   8.6890538e-03   2.7867518e-03   2.2791753e-04   1.2725223e-05   1.3193400e-04   4.4286191e-08   1.0796307e-02   1.7706066e-09  -2.4896761e+00
   7.4889983e+00   4.0641274e+00   3.6681001e-02   3.7279910e-04   7.0474779e-03   2.5526948e-03   2.8737204e-04   4.4113878e-06   1.3315467e-04   9.2541396e-08   8.5829428e-03   2.0059763e-09  -2.7130851e+00
   7.1285437e+00   4.1934083e+00   4.2549016e-02   6.5766956e-04   1.3973850e-02   5.5646991e-03   1.5930802e-04   2.8089288e-05   1.5646718e-04   5.0667105e-07   1.7918761e-02   1.0061374e-09  -2.2992580e+00
   7.2282763e+00   4.1675632e+00   4.8265658e-02   9.1374640e-04   1.5505632e-02   1.6485429e-03   1.6079563e-04   2.5457123e-05   1.3945290e-04   3.1352090e-07   1.7202924e-02   1.1536931e-09  -2.3642939e+00
   7.9753196e+00   3.9162611e+00   4.0102269e-02   9.0131635e-04   8.0579204e-03   2.4302575e-03   2.6455584e-04   5.7182308e-07   2.2326073e-04   2.5818441e-08   7.0903260e-03   6.6865677e-09  -3.7067244e+00
   6.7815191e+00   4.2242607e+00   4.7715351e-02   1.1740138e-03   4.2236732e-03   5.1972509e-03   3.1581457e-04   6.0310638e-05   1.2386335e-04   2.4059013e-07   5.6822071e-03   6.9262664e-10  -1.0123344e+00
   6.8771616e+00   4.2551501e+00   4.2010089e-02   1.7477952e-03   5.5090911e-03   1.0102584e-02   2.1666931e-04   1.5811388e-04   1.3669265e-04   3.1410527e-07   1.5366939e-02   8.4631716e-10  -1.2016855e+00
   7.3472728e+00   4.1627466e+00   4.1678383e-02   1.4870983e-03   4.2739206e-03   1.8257556e-02   1.9820378e-04   3.3803161e-05   2.0970307e-04   7.2059926e-09   2.5740217e-02   1.3296054e-09  -2.1939105e+00
   7.2491071e+00   4.2660342e+00   4.3738729e-02   1.2130175e-03   6.3668362e-03   9.8054944e-03   2.2383640e-04   3.9823418e-05   1.8237017e-04   1.5591689e-08   2.0147736e-02   2.2733126e-10  -2.1101265e+00
   7.9638048e+00   3.9275671e+00   4.2747539e-02   1.8940931e-03   5.5931918e-03   6.2213941e-04   2.0331879e-04   5.2541175e-07   2.4708029e-04   2.3719591e-08   9.1581292e-03   7.9691396e-09  -3.4541585e+00
   7.4186592e+00   4.1574134e+00   4.0056932e-02   1.7375095e-03   6.9926672e-03   8.1796105e-03   1.4515531e-04   9.5180929e-06   1.5278192e-04   2.2994254e-08   1.6284545e-02   7.6875906e-10  -2.5290557e+00
   7.5551256e+00   4.1720888e+00   4.0397232e-02   1.8765792e-03   4.5155887e-03   5.2045748e-03   1.8285642e-04   2.3670219e-05   1.5541202e-04   1.1178878e-08   1.1792066e-02   3.4019524e-10  -2.6514305e+00
   7.5114952e+00   4.0747448e+00   4.2430026e-02   1.1795120e-03   1.0497101e-02   3.8237815e-03   1.4813175e-04   2.0209097e-06   1.2742219e-04   3.2046972e-08   1.6991912e-02   2.7610675e-09  -2.8941991e+00
   6.6934153e+00   4.3017658e+00   3.3622388e-02   1.6051605e-03   6.0359624e-03   8.2515684e-03   2.8517241e-04   1.4886093e-04   2.6176673e-04   1.0841470e-07   7.8366234e-03   3.4931606e-10  -9.4800777e-01
   7.8890347e+00   3.9428476e+00   3.7693357e-02   9.5261736e-04   7.4121613e-03   9.6342580e-04   2.8901309e-04   1.2338558e-06   2.1270032e-04   5.1244977e-08   6.4521311e-03   4.9039943e-09  -3.5208240e+00
   6.5372347e+00   4.3615469e+00   4.0391901e-02   2.4071379e-03   5.3038581e-03   1.2982907e-02   2.4744406e-04   6.8632882e-04   1.2322789e-04   1.2157686e-07   1.4334930e-02   5.5362553e-10  -6.4334884e-01
   7.5030505e+00   4.1349012e+00   4.4452442e-02   2.0712356e-03   4.3521857e-03   9.1824901e-03   1.1837421e-04   4.3884028e-06   2.0294834e-04   3.3722300e-08   1.9025940e-02   1.0796935e-09  -2.5570692e+00
   6.7757956e+00   4.3206367e+00   4.4904854e-02   9.0350347e-04   7.4242255e-03   9.5342315e-03   1.8888956e-04   5.3838485e-04   2.3338679e-04   1.0744793e-07   1.8264202e-02   6.8497402e-10  -1.2670525e+00
   7.1187836e+00   4.1857658e+00   4.3226832e-02   1.4657788e-03   7.0972383e-03   3.5369887e-03   2.0146260e-04   1.3613128e-05   1.8951648e-04   2.1246747e-07   1.1545735e-02   8.4484863e-10  -1.8975033e+00
   6.9210572e+00   4.2400197e+00   4.6094597e-02   6.4892398e-04   8.5724656e-03   9.8300901e-03   1.3529046e-04   3.2289247e-05   2.2434538e-04   6.2653046e-08   1.7078798e-02   8.0588570e-10  -1.7278380e+00
   6.9225160e+00   4.2563907e+00   3.5272723e-02   7.0483200e-04   1.5806713e-02   2.2977745e-03   2.3641951e-04   3.2213562e-05   1.8223503e-04   5.4092833e-07   1.5253613e-02   5.4061541e-10  -1.8537948e+00
   7.0340438e+00   4.3054742e+00   4.2499077e-02   7.4326801e-04   1.3782047e-02   5.6727797e-03   1.5187712e-04   5.8371291e-05   2.4368249e-04   2.0127484e-08   2.0824120e-02   2.1980440e-10  -2.0824306e+00
   7.4474448e+00   4.1759267e+00   4.9481425e-02   1.1635997e-03   1.2408838e-02   3.6377242e-03   1.5004306e-04   1.2927597e-05   1.7845266e-04   8.1472190e-08   2.1671895e-02   6.5323629e-10  -2.6309851e+00
   7.3767230e+00   4.0470558e+00   3.4533083e-02   8.1607142e-04   5.2907354e-03   6.2749515e-03   3.0474628e-04   2.7413173e-06   1.5913251e-04   8.0225177e-08   5.6348448e-03   2.3484251e-09  -2.5099635e+00
   6.4913317e+00   4.5031777e+00   4.4974633e-02   1.1191438e-03   1.3354253e-02   2.2874816e-02   1.3512818e-04   1.3930261e-03   2.1999438e-04   5.1941870e-08   3.9515845e-02   1.5774180e-10  -9.4782339e-01
   6.5444524e+00   4.4550495e+00   7.1476856e-02   1.6193289e-03   2.4397814e-02   6.3759567e-03   1.8940828e-04   1.5589823e-03   1.5555168e-04   4.3441176e-07   4.4150157e-02   3.8892751e-10  -1.1820108e+00
   7.1579988e+00   4.2223434e+00   5.3861199e-02   7.0946912e-04   1.2655270e-02   1.3820428e-03   1.8263289e-04   5.0648719e-05   1.3540308e-04   2.1847394e-07   2.1645488e-02   7.3515921e-10  -2.0341543e+00
   7.5947077e+00   4.1232317e+00   5.0366250e-02   8.6518164e-04   6.3053814e-03   3.8539953e-03   1.4974953e-04   5.3506917e-06   1.8243374e-04   6.6382060e-08   1.3728033e-02   7.7702545e-10  -2.8559735e+00
   6.8825389e+00   4.2507419e+00   3.8782433e-02   6.5277025e-04   7.7041135e-03   1.4958065e-02   2.1227069e-04   1.1004772e-04   1.7966655e-04   5.3602090e-08   1.7504060e-02   8.8495626e-10  -1.5719939e+00
   7.8149638e+00   4.0656997e+00   4.5654505e-02   6.2455821e-04   9.0971777e-03   3.1840771e-03   1.5974167e-04   6.8649679e-06   2.4084322e-04   1.1308419e-08   1.4041376e-02   1.2699862e-09  -3.5307653e+00
   6.9666790e+00   4.2113484e+00   4.5543971e-02   2.1868195e-03   1.4237363e-02   1.5922779e-02   1.7835049e-04   2.1918242e-05   1.4025544e-04   3.5097952e-07   3.2840164e-02   1.9286899e-09  -1.9057793e+00
   7.0304825e+00   4.2703995e+00   4.9170567e-02   5.1660563e-04   6.0155918e-03   5.1036081e-03   1.2960169e-04   8.5787896e-05   1.2601730e-04   1.7757590e-07   1.5084162e-02   3.6721248e-10  -1.6999239e+00
   6.8556537e+00   4.2835166e+00   4.7457714e-02   7.6273754e-04   1.1187894e-02   4.4033077e-03   1.9473603e-04   1.0081185e-04   1.9863168e-04   1.4965335e-07   1.7798001e-02   5.6787267e-10  -1.5206970e+00
   6.6560291e+00   4.4031753e+00   4.0829353e-02   5.2872135e-04   2.2400189e-02   2.4102776e-03   1.4096927e-04   4.0676064e-04   1.7198532e-04   2.7981727e-07   2.1577655e-02   2.0113894e-10  -1.3448254e+00
   7.4415084e+00   4.0753190e+00   4.1723075e-02   1.4530609e-03   1.0572088e-02   4.4764730e-03   2.2189592e-04   5.5412516e-06   2.5449013e-04   1.1913377e-08   1.4346066e-02   2.7806368e-09  -2.6118648e+00
   7.6530118e+00   4.1225678e+00   4.6236770e-02   1.3936670e-03   8.7658119e-03   2.0869303e-03   2.0408378e-04   1.2298217e-05   2.2347830e-04   1.9527516e-08   1.3888937e-02   6.9985142e-10  -3.0052060e+00
   6.7909768e+00   4.3163721e+00   4.0095925e-02   3.9531755e-04   3.6806894e-03   8.3721199e-03   1.8125543e-04   8.2165582e-05   1.5247733e-04   3.5125552e-07   1.0073215e-02   2.2764427e-10  -1.1374954e+00
   7.2191099e+00   4.1845363e+00   4.1766537e-02   9.0805546e-04   6.9916660e-03   2.2044805e-03   2.0778180e-04   8.9064319e-05   1.4104800e-04   4.1974058e-08   1.1568914e-02   8.4326887e-10  -2.0389412e+00
   6.9189821e+00   4.2950444e+00   4.8608539e-02   1.3407763e-03   8.7275581e-03   6.9368937e-03   2.0577705e-04   7.4206380e-05   2.1668069e-04   1.3684461e-07   1.6211252e-02   3.2007516e-10  -1.6526135e+00
   6.9793588e+00   4.2439862e+00   3.5466336e-02   1.2371638e-03   5.0737669e-03   1.6692962e-02   1.8125305e-04   3.5120294e-05   1.7071164e-04   1.2801464e-07   1.8019832e-02   6.4354183e-10  -1.4745442e+00
   6.9955697e+00   4.1188418e+00   4.0783477e-02   4.3997516e-04   4.8126695e-03   1.1756662e-03   3.6278694e-04   1.9460128e-05   2.4119744e-04   3.7257288e-07   5.0019865e-03   2.1109964e-09  -1.4851342e+00
   7.1340581e+00   4.1906049e+00   5.0051174e-02   1.3626192e-03   3.7333230e-03   8.7754457e-03   2.2278214e-04   5.2068305e-05   1.3063659e-04   1.3284552e-07   1.2851040e-02   8.7373324e-10  -1.8089157e+00
   7.0954791e+00   4.2091000e+00   4.7179057e-02   5.7205654e-04   7.3565755e-03   1.0593872e-02   1.2783565e-04   6.9715675e-05   2.1541843e-04   7.5109141e-08   2.0049676e-02   1.0661115e-09  -1.8213756e+00
   7.3450018e+00   4.1652231e+00   5.2536685e-02   1.2305102e-03   1.0802966e-02   4.9436165e-03   1.6530633e-04   3.1569107e-05   1.8246890e-04   1.7679652e-08   2.3695821e-02   1.2382476e-09  -2.3589715e+00
   7.3610627e+00   4.1812141e+00   5.3276917e-02   9.1346935e-04   8.0027172e-03   1.7181995e-02   1.4922173e-04   8.5503632e-06   2.1040850e-04   2.4161802e-08   2.8551844e-02   8.7578452e-10  -2.4829357e+00
   7.5314956e+00   4.0671626e+00   3.9253091e-02   9.2166072e-04   7.3249580e-03   2.6548449e-03   2.6741147e-04   4.6231254e-06   2.5842569e-04   2.8640908e-08   1.1715661e-02   2.2853265e-09  -2.9374570e+00
   6.9277615e+00   4.3420545e+00   5.2639210e-02   1.5859332e-03   6.0174452e-03   1.0332445e-02   1.6662489e-04   2.4298965e-04   1.2717880e-04   4.7558174e-08   1.7297222e-02   1.8898407e-10  -1.5558135e+00
   6.5142054e+00   4.3892914e+00   4.7682157e-02   2.8226529e-03   1.4202029e-02   1.2368200e-02   1.2587971e-04   7.7939398e-04   1.3208422e-04   4.1679858e-07   2.6489805e-02   6.4270481e-10  -9.9396171e-01
   7.1181307e+00   4.2252252e+00   4.1308849e-02   1.6644743e-03   1.1910242e-02   9.0112640e-03   2.0527360e-04   1.0730522e-04   2.1488791e-04   5.8727275e-08   2.2067068e-02   8.7156700e-10  -1.9642534e+00
   6.9953758e+00   4.2003737e+00   3.0878603e-02   4.1542623e-04   1.3184675e-02   4.6846386e-03   2.2538338e-04   1.4580089e-05   2.5554521e-04   7.2457746e-08   9.7568031e-03   7.2477847e-10  -1.9743445e+00
   7.3120767e+00   4.1168199e+00   4.4003439e-02   8.2949008e-04   5.9636073e-03   3.1859739e-03   2.5181282e-04   9.7292446e-06   1.4904752e-04   1.4776801e-07   1.2245156e-02   1.8175775e-09  -2.2588647e+00
   7.5638731e+00   4.0645140e+00   3.9188311e-02   7.1599999e-04   5.6929668e-03   5.0580680e-03   1.9797585e-04   7.2770518e-06   2.1952139e-04   1.3713879e-08   1.2978605e-02   2.4479726e-09  -2.7475305e+00
   7.3346211e+00   4.0920203e+00   3.1792835e-02   1.8274187e-03   5.2976794e-03   9.0915682e-03   1.7156496e-04   3.7786602e-06   2.1743503e-04   1.4754196e-07   1.1855456e-02   2.3918801e-09  -2.2682357e+00
   6.6708990e+00   4.2887263e+00   4.3542331e-02   1.0982551e-03   4.9993693e-03   6.4020595e-03   2.5646657e-04   1.9385857e-04   2.0599991e-04   2.5627069e-07   8.7281599e-03   5.8226939e-10  -8.7181919e-01
   7.4874391e+00   4.0555350e+00   3.6730386e-02   1.1004819e-03   3.1918310e-03   6.9730739e-03   3.6361757e-04   4.7010927e-06   1.7051228e-04   5.4706824e-08   6.9455516e-03   1.8893866e-09  -2.4341446e+00
   7.6139760e+00   4.0226619e+00   4.7442142e-02   1.6782931e-03   6.8294347e-03   1.7012764e-03   2.2804433e-04   1.4173141e-06   1.8939482e-04   1.0734811e-07   1.4766670e-02   5.1728619e-09  -2.8840136e+00
   7.1097253e+00   4.1678247e+00   4.0745667e-02   1.1148328e-03   3.8973204e-03   2.9607666e-03   4.8055212e-04   8.6451026e-05   1.9629146e-04   2.4795490e-08   4.9907882e-03   7.0584322e-10  -1.7028076e+00
   7.0064034e+00   4.2555370e+00   4.8659652e-02   1.5144120e-03   7.1067262e-03   8.4053156e-03   1.5979112e-04   1.3751577e-05   1.5839071e-04   3.3189700e-07   2.1187050e-02   5.6406631e-10  -1.7826118e+00
   7.6272848e+00   4.0980106e+00   4.0839071e-02   5.7358422e-04   4.7486012e-03   4.7484605e-03   1.7825818e-04   3.2756718e-06   2.3025907e-04   2.5094837e-08   9.0202658e-03   7.6993963e-10  -2.9621808e+00
   7.2030158e+00   4.2074882e+00   4.1227850e-02   4.9600964e-04   2.0251740e-02   4.2241358e-03   1.4366360e-04   4.3533214e-05   1.3237492e-04   1.1348388e-07   2.1042322e-02   7.1462126e-10  -2.3912276e+00
   7.1837141e+00   4.2603724e+00   5.3747224e-02   1.5790114e-03   7.0721195e-03   7.9765687e-03   1.1990980e-04   9.0966539e-05   1.3031300e-04   1.8970484e-08   2.1566550e-02   3.7559239e-10  -2.1326633e+00
   7.5671261e+00   4.1264105e+00   4.0191975e-02   4.1561774e-04   1.3184229e-02   1.4584053e-03   1.9706932e-04   9.2767870e-06   1.3090671e-04   1.9645495e-07   1.1874284e-02   6.4890435e-10  -3.0269428e+00
   7.8581532e+00   3.9995049e+00   3.9718744e-02   1.0897218e-03   3.6647597e-03   7.5543088e-03   2.0046918e-04   4.7502769e-07   2.0251876e-04   1.8026452e-08   1.0669858e-02   2.9558694e-09  -3.1835356e+00
   7.3713577e+00   4.1617588e+00   4.2407154e-02   5.4338456e-04   1.0067657e-02   3.2198376e-03   2.0083563e-04   1.5601877e-05   1.4550422e-04   1.6699454e-07   1.0530987e-02   5.4235014e-10  -2.7261564e+00
   6.6257414e+00   4.3664794e+00   4.5730547e-02   1.0889730e-03   7.5716250e-03   1.0893607e-02   2.4111777e-04   1.1210018e-04   1.7623679e-04   4.2165039e-07   1.8193552e-02   2.6883687e-10  -1.0406489e+00
   6.8800030e+00   4.3030463e+00   3.5574618e-02   4.4852511e-04   2.0969606e-02   4.6181526e-03   1.5725582e-04   3.0884938e-05   2.0996632e-04   1.9751850e-07   2.0443314e-02   3.1648043e-10  -1.9206386e+00
   7.6070662e+00   4.0625847e+00   3.7948607e-02   1.4613301e-03   3.5192234e-03   1.5063271e-02   2.3554791e-04   2.0973403e-06   2.6176804e-04   2.2514644e-08   1.4373545e-02   2.1431495e-09  -2.6734471e+00
   6.5530536e+00   4.4601069e+00   4.4556198e-02   1.4724280e-03   2.3376873e-02   7.5054520e-03   2.1350352e-04   4.8566923e-04   2.4886559e-04   1.2239048e-07   3.1987829e-02   1.4342920e-10  -1.3400829e+00
   7.6599967e+00   4.0734800e+00   3.5876829e-02   1.6838687e-03   8.2653766e-03   5.5427193e-03   1.7109382e-04   9.7404435e-06   2.5605465e-04   1.1670884e-08   1.1092888e-02   1.3074171e-09  -3.1489841e+00
   6.7389696e+00   4.3078374e+00   4.9291319e-02   1.2260624e-03   4.4095283e-03   1.4370817e-02   1.4629772e-04   9.1985457e-05   1.2255532e-04   6.3230371e-07   2.0369434e-02   5.6424684e-10  -9.9387218e-01
   7.2991205e+00   4.1866093e+00   4.2312739e-02   1.7166495e-03   9.5770119e-03   7.4667093e-03   2.4691769e-04   6.6067505e-06   2.4925958e-04   4.8296705e-08   1.9957038e-02   7.3954470e-10  -2.3803115e+00
   6.9890368e+00   4.1880453e+00   3.5584291e-02   5.5668249e-04   7.5315311e-03   1.4980826e-03   1.8219356e-04   4.6783847e-05   2.1758538e-04   5.2243905e-07   8.4907788e-03   1.0704639e-09  -1.7391868e+00
   6.8349803e+00   4.3033465e+00   4.3250486e-02   5.2692875e-04   7.4773400e-03   7.9520202e-03   2.6665975e-04   1.5696078e-04   1.2881994e-04   1.2272053e-07   1.3650103e-02   3.7060789e-10  -1.4897150e+00
   6.8557358e+00   4.3451232e+00   5.0554246e-02   2.4046889e-03   5.6239648e-03   8.7993956e-03   1.8071301e-04   2.4420274e-04   2.6616760e-04   4.2324230e-08   1.5635122e-02   1.9554908e-10  -1.1132564e+00
   7.6509893e+00   3.9730273e+00   3.3950231e-02   4.9340109e-04   9.4208387e-03   3.0891698e-03   2.5067860e-04   1.0214358e-06   1.6870395e-04   1.4182439e-07   9.2479768e-03   6.9382186e-09  -3.2541342e+00
   7.1261498e+00   4.3267566e+00   3.7237786e-02   1.2504410e-03   2.5998428e-02   8.6202532e-03   2.0191320e-04   1.0517156e-04   1.4095407e-04   1.2975604e-08   3.5694983e-02   1.8253493e-10  -2.2744461e+00
   6.9327345e+00   4.3312453e+00   3.7632549e-02   1.0569764e-03   1.3078502e-02   7.7248927e-03   1.8043046e-04   2.0335847e-04   1.8270448e-04   5.9868680e-08   2.1501178e-02   2.6634106e-10  -1.8920110e+00
   6.6754382e+00   4.3537034e+00   4.2936724e-02   1.2113206e-03   8.2101245e-03   7.9343670e-03   2.7479238e-04   2.1624275e-04   2.4444729e-04   2.0055003e-07   1.4973032e-02   2.8598719e-10  -1.0397594e+00
   6.8995612e+00   4.2651339e+00   4.6538260e-02   1.4615431e-03   7.1600535e-03   7.4155339e-03   2.4195789e-04   1.9736367e-04   1.4885216e-04   4.5987534e-08   1.2442111e-02   5.7648149e-10  -1.3320596e+00
   7.6908291e+00   4.0880347e+00   5.6989220e-02   2.2417748e-03   7.5810030e-03   7.6653217e-03   2.0161674e-04   6.2072189e-06   2.2625515e-04   1.4384888e-08   2.3509708e-02   1.8071444e-09  -3.1441244e+00
   7.7741048e+00   4.0400769e+00   3.8476148e-02   6.3462004e-04   2.5089029e-03   2.8746971e-03   4.0519220e-04   2.8783824e-06   2.5464540e-04   4.4995244e-08   6.7508957e-03   1.2617140e-09  -2.7096956e+00
   6.9043495e+00   4.1945467e+00   4.4536668e-02   6.6162632e-04   3.4317589e-03   4.1814597e-03   4.6706411e-04   1.7727052e-04   1.7420291e-04   2.1313820e-07   3.5952096e-03   6.9312326e-10  -1.3611814e+00
   6.4902060e+00   4.4542083e+00   3.9140300e-02   1.6694978e-03   1.2954151e-02   9.1595475e-03   1.3476609e-04   8.4121975e-04   2.5131598e-04   1.0890058e-07   1.9225172e-02   1.6766699e-10  -7.0436499e-01
   7.4543509e+00   4.1070420e+00   4.3699886e-02   1.4857307e-03   8.8245600e-03   7.7892776e-03   2.5368039e-04   3.7708111e-06   1.3966147e-04   9.9081702e-08   1.6745987e-02   1.6970927e-09  -2.7275816e+00
   7.1065035e+00   4.2287586e+00   3.3065776e-02   1.7813212e-03   1.3186809e-02   6.7129497e-03   2.5280078e-04   1.2032645e-04   2.1635977e-04   2.1799256e-08   1.5778565e-02   6.6097112e-10  -2.1937963e+00
   7.0192050e+00   4.2488263e+00   4.5945666e-02   1.2449111e-03   3.5218864e-03   4.6606023e-03   3.1547629e-04   8.0980880e-05   2.3128571e-04   5.2892562e-08   1.0987040e-02   4.2340003e-10  -1.3993214e+00
   7.5281813e+00   4.0501797e+00   4.3864211e-02   1.0253753e-03   5.4915475e-03   1.0854194e-02   1.7026692e-04   1.8324539e-06   1.5595911e-04   9.8058456e-08   1.6270245e-02   3.8511661e-09  -2.5860805e+00
   7.9178043e+00   3.9139408e+00   3.5291320e-02   5.7948209e-04   7.4194238e-03   6.1211663e-03   3.0604584e-04   3.9911861e-07   2.3165700e-04   2.7828704e-08   1.2654548e-02   1.4095880e-08  -3.3924821e+00
   7.1222415e+00   4.2013492e+00   4.0709357e-02   4.9893884e-04   1.9235250e-02   2.4363933e-03   1.9176009e-04   1.2233517e-05   2.2967701e-04   3.7998954e-07   2.3366532e-02   1.0718811e-09  -2.1397484e+00
   6.8130745e+00   4.3494291e+00   4.1321474e-02   1.6952997e-03   1.3500128e-02   6.7469791e-03   2.5984958e-04   2.3514507e-04   2.1235548e-04   2.7632015e-08   1.7629934e-02   2.3590701e-10  -1.7170710e+00
   6.9792562e+00   4.2613722e+00   3.7069941e-02   1.3010883e-03   3.6981428e-03   6.9042290e-03   2.5649656e-04   4.2923016e-05   1.8213420e-04   5.7624162e-08   8.8902320e-03   2.8260853e-10  -1.5374978e+00
   7.4992767e+00   4.0478248e+00   4.3295577e-02   1.7142937e-03   6.5790393e-03   1.4957980e-03   2.4080888e-04   3.7057316e-06   2.5595263e-04   5.8779765e-08   1.2716421e-02   3.9489526e-09  -2.6182642e+00
   7.1786015e+00   4.2247018e+00   4.3355334e-02   1.3863468e-03   3.8131319e-03   7.0338248e-03   2.0833026e-04   7.5297645e-05   2.6324311e-04   2.4134710e-08   1.1939172e-02   4.2977582e-10  -1.8986907e+00
   7.4628127e+00   4.1763224e+00   3.5347423e-02   1.6159439e-03   2.2012611e-02   2.5956623e-03   2.1883239e-04   4.4834176e-06   1.3543375e-04   1.5636503e-07   2.3826771e-02   6.0086416e-10  -2.9837479e+00
   6.2763931e+00   4.4813907e+00   4.2425110e-02   1.0065114e-03   8.3256258e-03   1.5826732e-02   1.5438313e-04   9.5085449e-04   1.4872562e-04   7.4877398e-07   1.7910907e-02   1.9114340e-10  -3.4566546e-01
   6.8754801e+00   4.2431096e+00   4.0808189e-02   7.7766978e-04   5.0236864e-03   6.7113993e-03   2.1503377e-04   2.4622770e-04   1.5363411e-04   3.6312970e-08   9.1272397e-03   7.9512789e-10  -1.2155940e+00
   6.8226469e+00   4.3683204e+00   6.8745878e-02   7.0630420e-04   6.5232246e-03   1.5149119e-02   2.0392840e-04   3.6858396e-04   2.6228150e-04   3.8113807e-08   2.9256883e-02   2.7001821e-10  -1.2054611e+00
   8.0423687e+00   3.9433734e+00   3.8824070e-02   9.0007472e-04   1.4014239e-02   1.1923795e-03   2.8536312e-04   4.2394677e-07   2.3853898e-04   6.8931137e-08   1.2876695e-02   5.7701390e-09  -3.9086701e+00
   7.3918949e+00   4.1917709e+00   4.0126901e-02   6.1878919e-04   1.0391894e-02   2.3624860e-03   1.5396186e-04   1.8221889e-05   2.5927472e-04   1.0553515e-07   1.4426226e-02   4.1958455e-10  -2.6293870e+00
   7.2839004e+00   4.1692229e+00   5.1714739e-02   2.3014864e-03   1.3486519e-02   2.0077289e-03   1.3508370e-04   1.6974938e-05   1.4311860e-04   1.3267253e-07   1.8529439e-02   1.0101624e-09  -2.4071422e+00
   6.6407661e+00   4.3756905e+00   4.6012497e-02   1.0917255e-03   7.2435455e-03   1.7848143e-02   1.7940865e-04   1.0084888e-03   2.0895397e-04   1.1185164e-07   2.0428552e-02   5.0263102e-10  -9.1477494e-01
   7.3177142e+00   4.2144602e+00   4.4395398e-02   6.3943307e-04   1.0008583e-02   9.3183364e-03   2.2067691e-04   1.1517250e-05   2.2412346e-04   3.8715476e-08   2.0876013e-02   4.3109241e-10  -2.4586233e+00
   6.4641541e+00   4.4328871e+00   6.2480639e-02   1.1451365e-03   1.2586991e-02   9.9429036e-03   1.9789014e-04   2.3197989e-03   2.2231012e-04   1.2155657e-07   3.0876215e-02   7.7880703e-10  -8.8930979e-01
   7.9523015e+00   4.0209557e+00   5.3349222e-02   1.1549535e-03   6.3977105e-03   6.4834618e-03   1.9520423e-04   6.6758568e-07   2.1293295e-04   2.6360056e-08   1.7721833e-02   2.4503851e-09  -3.5130647e+00
   7.4823514e+00   4.0822876e+00   4.4433303e-02   1.5007668e-03   1.5788253e-02   1.6974986e-03   1.6032567e-04   3.7139885e-06   1.3816134e-04   7.5625300e-07   1.9403217e-02   2.8109878e-09  -2.8195104e+00
   7.2823870e+00   4.1855612e+00   4.1347422e-02   1.0589047e-03   1.2655647e-02   3.3063704e-03   2.9258019e-04   7.5972367e-05   2.0011227e-04   2.0683479e-08   1.4990049e-02   7.7156705e-10  -2.5454498e+00
   7.3634694e+00   4.2453850e+00   5.7882067e-02   1.2998142e-03   7.4650911e-03   6.1502187e-03   1.9599406e-04   3.6598659e-05   1.6695678e-04   8.5226261e-08   2.0956901e-02   2.4568595e-10  -2.4196498e+00
   7.6050575e+00   4.0499529e+00   5.3004482e-02   1.0156317e-03   9.7352533e-03   2.4726304e-03   2.6669357e-04   1.2922891e-06   2.1616689e-04   3.7595774e-07   1.6736805e-02   3.3195364e-09  -2.9916225e+00
   7.3792061e+00   4.1178369e+00   3.8570052e-02   8.5115614e-04   6.7156291e-03   5.7680287e-03   3.1512042e-04   2.7800974e-06   1.9384016e-04   4.8540795e-08   1.2605420e-02   1.3999333e-09  -2.2929039e+00
   8.1865335e+00   3.8891037e+00   3.4687172e-02   1.5591035e-03   6.2893272e-03   1.3079519e-03   2.8792096e-04   2.0904890e-07   1.7262107e-04   3.3647379e-08   6.1654842e-03   6.2276407e-09  -3.9667058e+00
   7.3697367e+00   4.1857685e+00   4.6967497e-02   6.6106508e-04   1.1637376e-02   7.9919208e-03   2.0538115e-04   8.8806754e-06   1.2396635e-04   3.3860643e-08   2.3281877e-02   6.9032833e-10  -2.7156956e+00
   6.6044721e+00   4.4156264e+00   4.4127723e-02   1.5410375e-03   1.7981563e-02   8.6462349e-03   2.1457820e-04   8.1697388e-04   1.7906673e-04   9.7710977e-08   2.8071572e-02   3.2919211e-10  -1.1073874e+00
   6.5411867e+00   4.4416659e+00   5.0557771e-02   1.0481488e-03   1.0870845e-02   1.2061153e-02   2.2182819e-04   4.9620021e-04   1.2335278e-04   3.7113541e-07   2.2725796e-02   1.5875091e-10  -8.7090337e-01
   7.7531810e+00   4.0648426e+00   3.2764092e-02   1.4570404e-03   1.6669109e-02   5.2362099e-03   2.1593322e-04   1.7104492e-06   2.4973086e-04   3.7140222e-08   2.1724110e-02   2.0407023e-09  -3.4296857e+00
   7.3301186e+00   4.1420946e+00   4.6198306e-02   9.3024536e-04   1.6467314e-02   5.1443346e-03   2.1468631e-04   5.8574615e-06   1.5925171e-04   3.8939111e-07   2.6244710e-02   1.8755823e-09  -2.6921639e+00
   7.1774955e+00   4.1570534e+00   3.8853189e-02   1.5817371e-03   8.2606845e-03   3.2222607e-03   3.0860234e-04   3.6324823e-05   2.3018617e-04   9.3980845e-08   7.7092612e-03   8.5049648e-10  -2.0033410e+00
   7.4823158e+00   4.1627956e+00   4.6865542e-02   7.1753397e-04   1.6953702e-02   2.6315357e-03   1.7985529e-04   1.6960657e-05   1.3034587e-04   8.4998967e-08   2.0891786e-02   7.0213194e-10  -2.8199653e+00
   6.6979496e+00   4.3772616e+00   4.6512859e-02   1.1558776e-03   1.4961137e-02   1.5804832e-02   2.1093711e-04   6.4081700e-04   1.4698320e-04   3.9156358e-08   3.0596464e-02   4.6589311e-10  -1.4342601e+00
   6.6334257e+00   4.3737769e+00   4.6711491e-02   5.9102197e-04   1.6396073e-02   1.5774942e-02   1.3864187e-04   1.5159002e-04   1.7886282e-04   2.5927820e-07   3.4982517e-02   3.9639873e-10  -1.2991651e+00
   6.9573429e+00   4.2707910e+00   3.5490112e-02   1.9306402e-03   8.8971434e-03   5.4493208e-03   1.6478575e-04   3.8970426e-05   2.4292271e-04   4.1284592e-08   1.4342286e-02   3.8204424e-10  -1.7177268e+00
   6.9555224e+00   4.2989262e+00   4.0873915e-02   1.5491705e-03   1.4147772e-02   5.6830138e-03   1.1476476e-04   2.3177793e-04   2.3879784e-04   1.6945452e-08   2.2546424e-02   5.0143410e-10  -1.9886121e+00
   6.5826941e+00   4.3877042e+00   4.4839905e-02   1.7401255e-03   1.5986599e-02   1.0015235e-02   1.7348788e-04   7.0399790e-04   2.6955151e-04   4.2467727e-08   2.6004093e-02   5.1300032e-10  -1.1628632e+00
   7.0765668e+00   4.3253051e+00   4.7207450e-02   1.3053084e-03   3.8320350e-03   1.3949297e-02   1.9298331e-04   1.4364649e-04   1.6001426e-04   1.9076417e-08   2.0705489e-02   1.6061908e-10  -1.6610565e+00
   7.5886364e+00   4.1449079e+00   4.1140888e-02   1.9753064e-03   8.2355778e-03   2.5770912e-03   1.7877869e-04   1.1711530e-05   2.6458517e-04   3.0299347e-08   1.3819309e-02   5.5665745e-10  -2.8702695e+00
   6.7513910e+00   4.3689743e+00   5.1699074e-02   7.1143794e-04   8.0416019e-03   1.5674921e-02   1.2474332e-04   4.6466192e-04   2.4194415e-04   3.4644521e-08   2.3081580e-02   3.1155910e-10  -1.2651301e+00
   7.4573187e+00   4.1510355e+00   4.2019366e-02   1.0760644e-03   2.2183040e-02   6.1962454e-03   2.2487446e-04   1.3613347e-05   1.7601097e-04   1.7679594e-08   2.6995155e-02   1.0859405e-09  -3.1518325e+00
   6.6084427e+00   4.3454368e+00   6.2393255e-02   1.5103607e-03   1.9678696e-02   5.4927474e-03   1.6586264e-04   2.6217818e-04   1.5872648e-04   3.2327532e-07   3.2120731e-02   7.9234618e-10  -1.2585509e+00
   7.8761180e+00   3.9769827e+00   4.7374886e-02   6.1156005e-04   1.0479971e-02   8.2262381e-03   2.0927493e-04   4.6613723e-07   2.2830983e-04   3.8204929e-08   2.2045381e-02   7.7490483e-09  -3.7071924e+00
   6.6061823e+00   4.3703536e+00   4.9149208e-02   2.1939134e-03   8.4745806e-03   1.6654177e-02   2.1852461e-04   2.3591423e-04   1.2284161e-04   1.4857661e-07   2.2472871e-02   3.4387094e-10  -8.0505038e-01
   7.3227748e+00   4.0883655e+00   4.5498005e-02   2.2287528e-03   6.6362108e-03   4.3206643e-03   2.6579695e-04   6.6201551e-06   1.5711040e-04   4.5895938e-07   1.0429906e-02   2.3690061e-09  -2.3126755e+00
   7.1001420e+00   4.2258393e+00   4.5422764e-02   1.6177714e-03   1.0952306e-02   6.8901445e-03   2.6169009e-04   3.9171072e-05   2.6274901e-04   3.6021035e-08   1.8216900e-02   6.4317278e-10  -1.9309638e+00
   7.1663555e+00   4.1771344e+00   3.7819082e-02   1.0771825e-03   1.0729160e-02   6.4153034e-03   1.5917696e-04   1.6885525e-05   1.8965762e-04   1.2932846e-07   1.6149691e-02   1.1032630e-09  -2.1297160e+00
   7.5017315e+00   4.0901170e+00   4.3788943e-02   6.8730761e-04   2.0363244e-02   1.2232974e-02   1.8834950e-04   2.9115902e-06   2.3579050e-04   7.3862807e-08   3.5598824e-02   3.6439761e-09  -2.9313734e+00
   6.7836506e+00   4.3234534e+00   4.2555137e-02   9.9068717e-04   1.3294899e-02   4.7302657e-03   1.6008720e-04   5.8521959e-04   1.8294423e-04   4.3395720e-08   1.4750054e-02   5.4070165e-10  -1.3513359e+00
   6.5799177e+00   4.3486436e+00   4.7834325e-02   6.7366480e-04   7.6293264e-03   5.1404779e-03   2.0083393e-04   1.1881423e-04   1.8560680e-04   4.4540345e-07   1.1056524e-02   2.9290830e-10  -9.2047327e-01
   7.2783809e+00   4.1577005e+00   3.9377798e-02   1.4041225e-03   6.3045900e-03   5.0745940e-03   1.6623732e-04   2.5251236e-05   1.7267331e-04   5.3398257e-08   1.3207586e-02   1.0517999e-09  -2.1822744e+00
   7.5537464e+00   4.0866452e+00   3.3044786e-02   5.8172243e-04   8.5905274e-03   2.9582666e-03   1.9973931e-04   3.9401204e-06   1.8269435e-04   4.9441709e-08   9.7966050e-03   1.2294848e-09  -2.8207818e+00
   7.6498917e+00   4.0012113e+00   3.9008684e-02   7.2061013e-04   7.5741960e-03   8.3816819e-04   2.1098736e-04   1.5004891e-06   1.4875322e-04   9.4906682e-07   7.2567050e-03   3.4866561e-09  -3.0012694e+00
   7.0254664e+00   4.2849668e+00   4.5342022e-02   8.3042968e-04   1.3282437e-02   1.4867657e-02   2.0097507e-04   6.7759158e-05   1.6497124e-04   1.3988307e-07   3.1507669e-02   4.5190520e-10  -1.7740455e+00
   8.0195057e+00   3.9687720e+00   3.5174339e-02   1.5623633e-03   8.0902061e-03   6.2964921e-03   2.5577042e-04   2.3701176e-07   2.3551010e-04   1.4876225e-08   1.3929590e-02   4.3253835e-09  -3.7786209e+00
   7.2630853e+00   4.2297203e+00   4.2804935e-02   2.2549823e-03   1.1819210e-02   4.2367728e-03   1.6199148e-04   8.6569596e-05   1.5517540e-04   1.6823956e-08   1.8490420e-02   4.4803206e-10  -2.2173364e+00
   7.6298955e+00   4.1442469e+00   5.1062793e-02   6.1684548e-04   7.9497064e-03   7.0286669e-03   1.3113594e-04   7.3100095e-06   1.4037997e-04   2.5676858e-08   2.0986167e-02   6.8919813e-10  -2.8004994e+00
   7.5244088e+00   4.0450401e+00   3.3990110e-02   5.2691380e-04   1.0149077e-02   3.5910917e-03   2.4303907e-04   4.6298555e-06   1.7933215e-04   4.2302078e-08   7.1578539e-03   1.9684597e-09  -3.0903978e+00
   6.6717866e+00   4.3721898e+00   6.0606936e-02   1.8573180e-03   8.2794497e-03   1.0553205e-02   2.4419310e-04   9.9622668e-04   1.7101824e-04   4.7165491e-08   2.3583341e-02   6.0440976e-10  -1.1382897e+00
   6.7325701e+00   4.3235599e+00   4.4555420e-02   1.4950399e-03   1.2539058e-02   1.2080601e-02   1.5134272e-04   1.4777205e-04   2.2687953e-04   1.9260363e-07   2.5808241e-02   5.6889385e-10  -1.2907140e+00
   7.4596658e+00   4.0622879e+00   5.3478397e-02   1.1148682e-03   4.1137924e-03   3.6880853e-03   2.0610504e-04   2.9254880e-06   2.2351953e-04   5.3118873e-08   1.5423414e-02   3.9893730e-09  -2.4486845e+00
   6.7813250e+00   4.2430995e+00   4.0554886e-02   1.7006728e-03   5.3822686e-03   5.7020496e-03   2.8337381e-04   7.5513141e-05   2.1552744e-04   1.2210266e-07   5.9902881e-03   5.3462955e-10  -1.1845628e+00
   7.4379283e+00   4.1135119e+00   3.9100158e-02   5.9103721e-04   6.4527057e-03   1.2828810e-02   2.9643532e-04   2.1735854e-06   1.9443738e-04   8.8199470e-08   1.6181133e-02   1.4784261e-09  -2.6267338e+00
   7.6254038e+00   4.0462201e+00   3.7477211e-02   1.1588234e-03   7.1248297e-03   3.7058792e-03   2.8838649e-04   5.3441873e-06   1.3556331e-04   2.7515011e-08   1.1243622e-02   2.4765112e-09  -2.8472819e+00
   7.0362989e+00   4.2151428e+00   3.4921127e-02   1.2092182e-03   4.4755409e-03   9.6312643e-03   2.2188718e-04   1.5244864e-04   2.3597501e-04   1.3417838e-08   1.1270510e-02   8.6188816e-10  -1.6509658e+00
   7.9595722e+00   3.9664165e+00   4.1203039e-02   6.1387097e-04   7.0050938e-03   6.7316811e-03   1.9919681e-04   5.0168355e-07   2.3254525e-04   2.3184815e-08   1.5307577e-02   5.7832984e-09  -3.6951350e+00
   6.3851632e+00   4.4961101e+00   6.6071084e-02   6.5775646e-04   1.2680464e-02   1.6451476e-02   1.8199552e-04   1.2361572e-03   1.8841121e-04   1.6707687e-07   3.3622848e-02   1.8448009e-10  -4.0911500e-01
   7.1981768e+00   4.1575960e+00   4.8792797e-02   1.6242236e-03   6.9005945e-03   7.8467092e-03   1.4981531e-04   1.0950853e-05   2.0748129e-04   7.0541733e-08   1.5777218e-02   1.3821893e-09  -1.9823841e+00
   7.7328367e+00   4.0543986e+00   4.5801374e-02   1.8977632e-03   8.6197274e-03   1.7964269e-03   1.4884845e-04   1.1891241e-06   1.9791632e-04   2.2925797e-08   1.2676580e-02   1.7375751e-09  -3.2430796e+00
   7.4994989e+00   4.0922446e+00   3.9180579e-02   1.9814142e-03   6.8703143e-03   1.1278879e-03   2.3330568e-04   6.9112601e-06   1.6482372e-04   2.6921740e-07   8.9268150e-03   1.2484165e-09  -2.5657981e+00
   6.8063456e+00   4.3105453e+00   4.3018391e-02   1.5832870e-03   5.4136861e-03   5.7786017e-03   2.7906398e-04   3.0044562e-04   1.5726228e-04   1.0660243e-07   1.0623641e-02   3.6868297e-10  -1.2355438e+00
   6.9951323e+00   4.3079237e+00   4.5814067e-02   1.1286510e-03   1.2920822e-02   1.1998147e-02   1.5406781e-04   2.4917322e-04   1.7980278e-04   7.3911437e-08   2.6250215e-02   4.0939928e-10  -1.9114191e+00
   7.9740599e+00   3.9692619e+00   4.6552021e-02   1.6773045e-03   1.1556495e-02   1.6126217e-03   2.1355042e-04   1.8417554e-06   1.6919180e-04   3.8334512e-08   1.4457790e-02   4.9059000e-09  -3.7621308e+00
   7.1569698e+00   4.1935005e+00   3.3928929e-02   1.2379315e-03   1.3007157e-02   2.5797437e-03   2.2376107e-04   9.9265336e-06   1.5960353e-04   2.5175963e-07   1.2777794e-02   6.6216735e-10  -2.2152318e+00
   6.4632206e+00   4.4678211e+00   5.7805026e-02   1.7077341e-03   7.4143409e-03   9.1067912e-03   1.7556880e-04   1.3326816e-03   1.4619724e-04   1.4097491e-07   1.7621843e-02   1.7591777e-10  -6.7883954e-01
   6.8558957e+00   4.1869909e+00   3.3244079e-02   6.6300430e-04   7.3779488e-03   6.5303674e-03   2.7295035e-04   5.1498090e-05   2.2657984e-04   1.6354479e-07   6.7790779e-03   1.2185872e-09  -1.4143669e+00
   7.3865892e+00   4.1160470e+00   3.1358570e-02   8.6402393e-04   1.1165500e-02   3.8175133e-03   2.0673100e-04   1.0875980e-05   1.5310068e-04   6.7497616e-08   1.0582048e-02   1.1843362e-09  -2.5666281e+00
   6.7759509e+00   4.3028013e+00   4.2251966e-02   1.0234229e-03   1.1602467e-02   3.2656070e-03   1.8117879e-04   2.3757566e-04   1.7156378e-04   4.2478124e-07   1.7009191e-02   6.5075836e-10  -1.4165746e+00
   7.8551291e+00   3.9915394e+00   3.1906177e-02   4.6689873e-04   1.0685741e-02   1.2564492e-03   1.7358745e-04   1.8459138e-06   2.6062192e-04   2.1291312e-08   9.7086701e-03   3.1311749e-09  -3.4848910e+00
   6.4946013e+00   4.3700212e+00   4.4672189e-02   1.1693322e-03   9.7254866e-03   8.5068359e-03   1.5310996e-04   1.6800574e-04   1.3519386e-04   7.9160571e-07   1.8325950e-02   4.4224449e-10  -8.9846888e-01
   7.0123193e+00   4.2642692e+00   4.1334829e-02   1.6166921e-03   8.8601597e-03   2.6665742e-03   3.1265048e-04   6.9015022e-05   1.6541111e-04   1.4731071e-07   1.1725370e-02   3.3064774e-10  -1.8429919e+00
   6.3766584e+00   4.4709677e+00   6.5986300e-02   1.5200686e-03   1.8059677e-02   2.1442859e-02   1.1896234e-04   2.9449636e-03   2.2416757e-04   1.5529451e-07   4.8471444e-02   7.0525793e-10  -6.1232792e-01
   7.2961408e+00   4.1788345e+00   5.3051405e-02   8.6627996e-04   6.1841018e-03   1.2410907e-02   1.4880816e-04   4.6850801e-06   1.7892597e-04   7.4184100e-08   2.0948826e-02   8.5748420e-10  -2.1029987e+00
   7.6617125e+00   4.0449852e+00   3.3938197e-02   1.4956557e-03   1.3314564e-02   1.5081821e-03   1.4781130e-04   1.1591807e-06   2.6447463e-04   1.1165434e-07   1.4765423e-02   2.7732101e-09  -3.2237606e+00
   6.9002347e+00   4.2984329e+00   3.9041257e-02   1.4772782e-03   2.0501672e-02   7.8309013e-03   1.7367960e-04   1.1540629e-04   1.7417041e-04   2.4113593e-07   2.8069591e-02   5.2547092e-10  -1.9098068e+00
   6.7292394e+00   4.3918601e+00   5.6304061e-02   1.0585256e-03   1.0536680e-02   3.8374332e-03   1.4344443e-04   2.8331741e-04   1.6347317e-04   1.9407488e-07   1.9051284e-02   1.6785994e-10  -1.3967543e+00
   8.0646162e+00   3.9421066e+00   3.9906028e-02   2.1583683e-03   1.0357843e-02   9.6221546e-03   2.0836740e-04   1.7691574e-07   2.2727117e-04   1.7593792e-08   2.1930236e-02   9.1689760e-09  -3.9334783e+00
   7.9226115e+00   3.9407348e+00   4.6965389e-02   1.0233826e-03   7.8228670e-03   2.2866616e-03   2.4238851e-04   3.8521206e-07   1.8127468e-04   4.8181447e-08   1.6012650e-02   1.1114770e-08  -3.5935981e+00
   7.7978778e+00   4.0120859e+00   3.9435086e-02   8.3562963e-04   8.1136999e-03   1.6413426e-03   3.0343320e-04   4.6864003e-07   2.0948914e-04   3.1121531e-07   1.1735584e-02   3.0654355e-09  -3.3342100e+00
   7.3994093e+00   4.1341160e+00   5.3276757e-02   1.1161551e-03   8.3456841e-03   1.2847244e-03   2.8010579e-04   2.7127704e-06   1.9537065e-04   4.6105990e-07   1.3822449e-02   1.0721415e-09  -2.5221633e+00
   7.1506767e+00   4.2367887e+00   4.2161514e-02   2.2794224e-03   1.1867488e-02   7.4425087e-03   1.7230159e-04   6.2357424e-05   2.4946240e-04   1.1468147e-08   2.1326997e-02   5.6714259e-10  -2.2376509e+00
   7.9655974e+00   4.0007124e+00   4.1962867e-02   1.7279119e-03   1.4333985e-02   2.9111986e-03   1.9321767e-04   1.4128872e-06   2.6019928e-04   2.1718591e-08   1.9250191e-02   3.5776097e-09  -3.8197407e+00
   6.9421729e+00   4.2044333e+00   4.9753218e-02   6.3719458e-04   4.5115759e-03   1.4501530e-02   1.2714959e-04   3.1540117e-05   2.2921722e-04   5.6197225e-08   1.9774305e-02   1.6486618e-09  -1.4676812e+00
   6.7778036e+00   4.3610038e+00   4.4755960e-02   1.5521781e-03   1.7632358e-02   6.3003238e-03   2.5147380e-04   5.1868671e-04   1.8015516e-04   3.2329334e-08   2.4092733e-02   3.7462747e-10  -1.3925441e+00
   7.6833407e+00   4.0521450e+00   3.7690622e-02   1.4713558e-03   5.0698672e-03   2.7812066e-03   2.8839454e-04   2.5002267e-06   1.3285696e-04   8.7890034e-08   8.0515410e-03   1.4302565e-09  -2.9946252e+00
   6.9551227e+00   4.1936501e+00   4.9558273e-02   8.4484339e-04   5.1985975e-03   1.1568474e-02   2.4594748e-04   1.6459231e-05   1.3050835e-04   2.4290684e-07   1.6376954e-02   1.5750933e-09  -1.5866781e+00
   7.7350071e+00   4.0120551e+00   3.6769061e-02   1.0317203e-03   3.3030603e-03   1.0426134e-02   2.2369452e-04   1.9818957e-06   1.5147888e-04   2.5182460e-08   1.0437522e-02   3.0451919e-09  -3.0127775e+00
   6.6614851e+00   4.4054060e+00   5.4221603e-02   9.2107765e-04   1.0432539e-02   3.2701967e-03   1.9287655e-04   5.9488785e-04   1.2718547e-04   3.4760375e-07   2.1089606e-02   2.5252971e-10  -1.2003644e+00
   7.3776811e+00   4.1428491e+00   4.1412059e-02   5.2142879e-04   3.3282420e-03   2.0816830e-03   3.1859481e-04   3.7103092e-05   1.9685591e-04   2.5202678e-08   5.2461034e-03   4.8849979e-10  -2.2709722e+00
   6.7585119e+00   4.2332400e+00   4.7015070e-02   6.2087694e-04   4.4244144e-03   8.2431049e-03   2.2798078e-04   7.0081058e-05   1.4434065e-04   7.6373144e-07   8.5885244e-03   9.3876542e-10  -1.1541312e+00
   6.9886248e+00   4.2828848e+00   3.9348851e-02   4.3909835e-04   4.5876367e-03   4.2778851e-03   3.2992378e-04   2.4580727e-04   2.6862014e-04   1.0060036e-08   5.7462896e-03   1.8693644e-10  -1.4486331e+00
   6.3444527e+00   4.4997463e+00   6.2611065e-02   1.7033448e-03   2.0804242e-02   1.4776361e-02   1.8018939e-04   2.9404907e-03   2.4322147e-04   1.5125087e-07   4.6957765e-02   4.7736815e-10  -7.7401867e-01
   7.6854460e+00   4.0644112e+00   4.7649761e-02   7.4294379e-04   6.9831112e-03   1.1903737e-03   3.0663553e-04   1.1531682e-06   1.3070451e-04   3.0512428e-07   1.0636379e-02   1.4234477e-09  -3.0286808e+00
   6.9288219e+00   4.2688176e+00   4.2759801e-02   1.2848405e-03   7.7544069e-03   4.2771967e-03   1.3699038e-04   1.7863284e-04   1.5468884e-04   3.3871717e-08   1.4234907e-02   6.1511600e-10  -1.7388216e+00
   6.6852052e+00   4.2602496e+00   3.6324152e-02   8.9864572e-04   7.3255315e-03   8.4824898e-03   2.8934825e-04   4.9331562e-05   1.7213272e-04   4.2161151e-07   9.3282431e-03   7.4607224e-10  -9.7660095e-01
   7.3399024e+00   4.2091102e+00   4.3919861e-02   2.1324234e-03   8.0978475e-03   8.4827467e-03   1.7815330e-04   9.2789463e-06   1.4504120e-04   2.0889523e-07   2.1563552e-02   4.7786433e-10  -2.3572524e+00
   7.1021476e+00   4.2353789e+00   4.4300611e-02   7.4310531e-04   1.4814249e-02   9.7134747e-03   2.2458745e-04   7.6915107e-06   1.4520022e-04   1.1072465e-06   2.7195024e-02   6.7746694e-10  -2.2250667e+00
   7.6369103e+00   4.0687499e+00   3.9487285e-02   5.0720258e-04   8.9377770e-03   8.9106483e-03   1.8148544e-04   4.1602890e-06   2.1822586e-04   2.5137752e-08   1.6792830e-02   2.0988303e-09  -2.9935922e+00
   7.3900613e+00   4.1811384e+00   4.6549719e-02   1.8495232e-03   7.0191252e-03   1.0164833e-02   2.4208180e-04   4.9560156e-05   1.3018212e-04   2.8866683e-08   2.0538586e-02   7.3632472e-10  -2.2574652e+00
   7.6199129e+00   4.0948075e+00   5.7697792e-02   8.5315419e-04   8.4737773e-03   1.3101417e-03   2.5274704e-04   1.7463084e-06   1.5134211e-04   8.8044497e-07   1.7770318e-02   1.5331136e-09  -2.8517301e+00
   6.9472367e+00   4.3244069e+00   5.1421841e-02   1.1043502e-03   7.9175911e-03   9.0438883e-03   2.5865451e-04   1.0069176e-04   2.2586832e-04   5.0149440e-08   1.9248187e-02   2.0452947e-10  -1.4425522e+00
   7.2301743e+00   4.1788277e+00   6.2241409e-02   7.7530251e-04   8.2648560e-03   2.3637129e-03   1.0237319e-04   1.9399492e-05   1.5097542e-04   7.4989750e-08   2.2598564e-02   1.2929884e-09  -2.0369073e+00
   7.3639128e+00   4.1510934e+00   4.3198356e-02   1.4282943e-03   8.9187227e-03   2.2708278e-03   3.0682827e-04   4.5348316e-05   2.1222058e-04   2.0874448e-08   1.1743995e-02   8.7255281e-10  -2.4213387e+00
   7.0266288e+00   4.1973843e+00   3.9316916e-02   7.5405143e-04   5.2975817e-03   1.7326848e-02   2.7158919e-04   3.4389134e-05   2.7025232e-04   1.1633790e-08   1.6626357e-02   1.1709640e-09  -1.6540584e+00
   7.2307247e+00   4.2063431e+00   4.8728012e-02   1.6107093e-03   2.3292225e-03   9.8833246e-03   1.6811924e-04   6.8444550e-05   1.8286924e-04   9.0204384e-09   1.6840005e-02   6.6239334e-10  -1.7054968e+00
   6.5586421e+00   4.3534726e+00   5.8973035e-02   2.0094693e-03   6.2945422e-03   1.9010355e-02   2.6620813e-04   2.6736636e-04   2.1651078e-04   9.7911105e-08   2.4201421e-02   5.9037138e-10  -6.2460808e-01
   7.5087029e+00   4.0643887e+00   5.2763623e-02   1.2640217e-03   1.1284747e-02   3.9574271e-03   1.7580907e-04   1.9001577e-06   2.2657660e-04   2.0632001e-07   1.9985091e-02   3.7909200e-09  -2.9716166e+00
   7.1063615e+00   4.2455699e+00   3.7889719e-02   1.1875171e-03   4.1552546e-03   7.4640720e-03   2.6159750e-04   1.0014223e-04   1.3379465e-04   8.5989329e-08   8.7065567e-03   2.8010255e-10  -1.6965134e+00
   7.2165450e+00   4.1398133e+00   3.5625645e-02   8.4118126e-04   7.3592653e-03   2.6189825e-03   1.9642447e-04   2.6260236e-05   2.6054578e-04   8.6891112e-08   7.9714892e-03   1.0979676e-09  -2.0915244e+00
   6.6332591e+00   4.3638798e+00   5.6433691e-02   2.4357282e-03   7.9112410e-03   1.2605539e-02   2.4560145e-04   5.8191443e-04   2.2698330e-04   1.4113799e-07   2.3196637e-02   5.2904849e-10  -8.1324999e-01
   6.9548013e+00   4.3545943e+00   4.6500233e-02   9.5950897e-04   2.0123023e-02   2.3727989e-03   1.9796498e-04   2.3702602e-04   1.7053775e-04   4.2897923e-07   2.7871598e-02   2.0621858e-10  -1.8170854e+00
   6.9997656e+00   4.2352054e+00   4.0720647e-02   1.2326388e-03   9.8049167e-03   5.0647134e-03   1.5774999e-04   3.2346644e-05   1.8554847e-04   1.7121168e-07   1.7118593e-02   7.3354763e-10  -1.7584859e+00
   7.4538898e+00   4.0807306e+00   3.8693911e-02   4.5576137e-04   9.4845409e-03   6.6938884e-04   3.4970626e-04   3.0200360e-06   1.2424055e-04   2.0274092e-06   6.7845138e-03   1.2298380e-09  -2.6125387e+00
   7.2608792e+00   4.2092212e+00   3.5728640e-02   1.1974368e-03   2.5241622e-03   1.0345531e-02   2.8929815e-04   4.0888444e-05   1.5097313e-04   4.0420264e-08   8.7141400e-03   2.8818322e-10  -1.9147264e+00
   7.2473013e+00   4.1646343e+00   4.3078655e-02   7.5179887e-04   1.3139933e-02   6.0377687e-03   1.4540799e-04   1.4141685e-05   1.2870889e-04   1.2858530e-07   2.2925374e-02   1.4813676e-09  -2.3098218e+00
   6.5866124e+00   4.4231253e+00   6.4345370e-02   1.0234888e-03   8.0826786e-03   1.6266271e-02   1.5513316e-04   1.2261293e-03   1.6043025e-04   8.9872911e-08   3.0820639e-02   3.9931929e-10  -9.1639248e-01
   6.8687225e+00   4.3608012e+00   5.1099424e-02   1.5404337e-03   2.4182637e-03   1.0760196e-02   2.2858815e-04   2.8263548e-04   2.1263165e-04   7.1841892e-08   1.4991937e-02   1.4127797e-10  -1.0158002e+00
   7.0615878e+00   4.3188312e+00   5.2440913e-02   9.9207842e-04   1.6955598e-02   6.8036596e-03   1.5866454e-04   1.5699894e-04   1.9087346e-04   5.9332838e-08   2.8405588e-02   2.4623781e-10  -1.9413850e+00
   7.4708416e+00   4.0218960e+00   3.5333420e-02   1.9064082e-03   4.0999316e-03   4.6934256e-03   2.8231950e-04   3.4700059e-06   1.3307925e-04   2.3585928e-07   5.4425721e-03   2.9451569e-09  -2.3656217e+00
   7.4308500e+00   4.1008112e+00   4.5556836e-02   2.0438544e-03   1.5519897e-02   5.1485063e-03   1.4988160e-04   3.0029291e-06   1.6514198e-04   1.9390634e-07   2.3640977e-02   2.6990427e-09  -2.6693495e+00
   6.9211640e+00   4.2034135e+00   4.5628255e-02   5.6524115e-04   2.5490988e-03   1.0674839e-02   2.6297890e-04   4.2403386e-05   1.5055144e-04   9.9293348e-08   1.2317730e-02   1.2572725e-09  -1.2170190e+00
   7.3069677e+00   4.1380892e+00   5.2298847e-02   7.0820081e-04   1.0327864e-02   3.4129425e-03   2.0015272e-04   7.0651854e-06   1.3243356e-04   1.0784512e-06   2.0195143e-02   1.8297549e-09  -2.2489241e+00
   6.4812833e+00   4.3539468e+00   5.7293409e-02   8.3643269e-04   1.0406815e-02   7.8378669e-03   2.2480368e-04   2.5063400e-04   1.6214061e-04   7.9266594e-07   2.0629988e-02   7.3381309e-10  -8.0199596e-01
   7.6176172e+00   4.0940187e+00   3.8134751e-02   4.1438312e-04   1.1749862e-02   2.9933944e-03   1.6731668e-04   4.3657561e-06   1.8165375e-04   2.4068910e-08   1.6278027e-02   1.4142446e-09  -3.0152542e+00
   7.5448032e+00   4.0480448e+00   4.4152647e-02   1.4338308e-03   7.5599530e-03   6.2892810e-04   1.5038461e-04   1.6538666e-06   1.7442519e-04   1.5286813e-07   1.2595263e-02   3.3872062e-09  -2.6816434e+00
   7.1115604e+00   4.2409212e+00   3.8804354e-02   6.0701327e-04   6.7749861e-03   3.9430966e-03   1.6256732e-04   2.5436280e-05   2.0986565e-04   3.5992316e-07   1.1315470e-02   3.2544088e-10  -1.8387629e+00
   6.5427541e+00   4.3770003e+00   4.8574359e-02   3.0070644e-03   3.3406800e-03   9.8475418e-03   2.3666225e-04   3.7286582e-04   1.4156892e-04   3.9191807e-07   1.1298282e-02   2.5751212e-10  -5.5319086e-01
   6.9300172e+00   4.3350314e+00   3.7587319e-02   8.6592489e-04   7.7897483e-03   2.7537751e-03   2.2890703e-04   2.2685012e-04   2.4997079e-04   3.7064577e-08   9.3919302e-03   1.3951474e-10  -1.7175690e+00
   6.4737660e+00   4.4982906e+00   5.3236712e-02   1.0568634e-03   2.1242508e-02   1.2267179e-02   9.7165700e-05   1.7083797e-03   2.4202614e-04   7.6149331e-08   3.8704223e-02   2.0668758e-10  -1.0204109e+00
   7.5216227e+00   4.0993241e+00   3.6579342e-02   1.6369066e-03   9.8035902e-03   2.7260020e-03   2.8251724e-04   1.0645473e-05   2.0794103e-04   2.3816488e-08   9.8983264e-03   1.0656090e-09  -2.9368186e+00
   7.3772010e+00   4.0638857e+00   4.3967795e-02   5.4110509e-04   1.0344954e-02   1.1811695e-03   1.5060247e-04   2.9970207e-06   2.0394723e-04   1.6065222e-07   1.3142205e-02   3.9502244e-09  -2.5116374e+00
   7.3218935e+00   4.0895364e+00   4.2247431e-02   1.7811082e-03   2.9292187e-03   6.0520963e-03   4.1067653e-04   6.3721711e-06   1.4425067e-04   1.5167049e-07   7.8365379e-03   1.8406283e-09  -2.0135476e+00
   6.7897430e+00   4.3246950e+00   4.6093513e-02   5.2155645e-04   4.7411367e-03   1.6252994e-02   2.7662590e-04   4.9292700e-04   1.6584258e-04   3.0750256e-08   1.7465743e-02   5.0677117e-10  -1.1745658e+00
   7.3764645e+00   4.1257913e+00   4.9999776e-02   1.5746315e-03   1.1754377e-02   2.6214335e-03   2.4300054e-04   1.0878803e-05   1.5172842e-04   1.2296084e-07   2.0147161e-02   1.8874995e-09  -2.5123967e+00
   7.0979750e+00   4.2038974e+00   4.3119873e-02   8.1899820e-04   4.8023674e-03   6.3907125e-03   3.3481034e-04   2.4836152e-05   1.6706368e-04   3.0048883e-07   9.5509015e-03   5.4891278e-10  -1.8478021e+00
   6.7633976e+00   4.2715669e+00   5.1225940e-02   5.4128296e-04   1.0749184e-02   4.9641106e-03   2.6611730e-04   1.3473277e-04   2.3890098e-04   1.1061558e-07   1.7042408e-02   9.4976886e-10  -1.2073103e+00
   7.3259148e+00   4.1371351e+00   4.2644017e-02   1.0092213e-03   6.2303533e-03   1.4895537e-03   2.9078921e-04   3.6561638e-05   2.3603318e-04   1.5575169e-08   5.0030995e-03   5.5257550e-10  -2.1897043e+00
   7.0337543e+00   4.2013550e+00   4.4595640e-02   9.8565214e-04   1.0323865e-02   3.3277996e-03   2.6870188e-04   3.6340311e-05   2.1912464e-04   6.7887658e-08   1.3983174e-02   1.0156132e-09  -1.9179304e+00
   6.7868809e+00   4.3230701e+00   4.5725042e-02   2.5936432e-03   7.5315318e-03   1.3241680e-02   2.5302682e-04   4.2394523e-04   2.1063851e-04   4.4146192e-08   1.9713778e-02   5.3387018e-10  -1.0824716e+00
   7.2375242e+00   4.2010775e+00   5.1459506e-02   2.2991917e-03   6.3696339e-03   7.2319473e-03   2.2144674e-04   7.5044401e-05   1.8565971e-04   3.7335194e-08   1.7387076e-02   7.5269997e-10  -2.1117241e+00
   7.3914040e+00   4.0941077e+00   3.8658517e-02   1.5975403e-03   3.3611791e-03   1.1472779e-02   2.7290967e-04   9.5727678e-06   1.7248481e-04   1.7093191e-08   1.4578180e-02   2.4087573e-09  -2.2772562e+00
   7.2699425e+00   4.2368891e+00   5.5343978e-02   1.1737427e-03   3.7454967e-03   7.1212106e-03   2.2398228e-04   4.4092752e-05   1.6807880e-04   1.1488259e-08   1.7854244e-02   3.3905394e-10  -1.8998744e+00
   7.2998381e+00   4.2033165e+00   3.8921173e-02   6.8289609e-04   1.8376660e-02   5.0181318e-03   2.2813869e-04   3.7954755e-05   2.2825945e-04   2.2599141e-08   2.0778077e-02   5.7910234e-10  -2.6368679e+00
   7.7468536e+00   3.9968848e+00   4.2214787e-02   8.5188646e-04   1.0587873e-02   2.3787793e-03   2.3816968e-04   1.4182514e-06   1.4332194e-04   7.2903441e-08   1.3584013e-02   5.0029488e-09  -3.2759745e+00
   7.1369035e+00   4.1867237e+00   4.7231330e-02   7.8224791e-04   6.8453894e-03   9.6555350e-03   1.3573114e-04   1.5743426e-05   1.4688161e-04   3.0637868e-07   1.9771630e-02   1.2298168e-09  -1.9609140e+00
   7.4898442e+00   4.1467694e+00   4.3495181e-02   7.0677221e-04   9.1165344e-03   3.2905669e-03   2.4404294e-04   2.0030303e-05   1.5895260e-04   3.7611154e-08   1.7264037e-02   8.8463362e-10  -2.7899441e+00
   6.6857088e+00   4.2755421e+00   3.8679947e-02   5.0253504e-04   9.6691617e-03   6.8368596e-03   2.1562453e-04   8.9369086e-05   1.8138279e-04   6.6708718e-07   1.0826975e-02   6.9041656e-10  -1.0429953e+00
   7.3483081e+00   4.2198398e+00   5.0792962e-02   7.5505203e-04   6.7594124e-03   7.0872757e-03   2.0381116e-04   1.9574553e-05   1.4503684e-04   9.2320369e-08   1.8272964e-02   3.4159927e-10  -2.1795600e+00
   6.7647206e+00   4.3438162e+00   5.3241877e-02   2.6016376e-03   1.8252135e-02   2.4107425e-03   1.3294379e-04   1.9966375e-04   1.6291149e-04   4.4438651e-07   2.5620371e-02   3.8618165e-10  -1.3760210e+00
   7.2406331e+00   4.1581295e+00   4.0371887e-02   2.1641480e-03   6.5278262e-03   2.7849281e-03   3.0052188e-04   5.2418901e-05   1.5457385e-04   4.0365915e-08   9.1555255e-03   9.1228301e-10  -2.1301018e+00
   6.7438783e+00   4.3280691e+00   4.3864218e-02   6.6457019e-04   1.1417166e-02   5.0886708e-03   1.5094746e-04   1.3521413e-04   1.2376489e-04   6.2516066e-07   1.4760957e-02   3.2030826e-10  -1.3984955e+00
   7.6421214e+00   4.0089105e+00   3.7772688e-02   4.6741297e-04   1.0324959e-02   2.3166104e-03   3.1155734e-04   3.1165290e-06   1.5729989e-04   1.9056580e-07   8.7834401e-03   3.4468851e-09  -3.2322209e+00
   7.2407476e+00   4.2187815e+00   4.6496761e-02   1.0919825e-03   5.5238414e-03   6.1698578e-03   2.0319519e-04   4.4123206e-05   2.3527563e-04   2.3331020e-08   1.5919776e-02   4.7619606e-10  -2.1238774e+00
   7.1184463e+00   4.2834385e+00   3.9539972e-02   1.8812350e-03   1.7521160e-02   4.6271841e-03   1.2698621e-04   1.2317733e-04   1.5370336e-04   8.7418038e-08   2.4356289e-02   3.4142523e-10  -2.1702470e+00
   7.5227993e+00   4.1904667e+00   4.3351140e-02   4.7146459e-04   1.5014118e-02   2.2330488e-03   1.3224937e-04   1.1985184e-05   2.0910620e-04   2.4049677e-08   1.9651516e-02   3.6554651e-10  -2.9644920e+00
   7.1147570e+00   4.1925382e+00   4.3162153e-02   1.6104962e-03   6.6635767e-03   8.4632716e-03   1.4563306e-04   3.7513681e-05   1.2726525e-04   9.2191178e-08   1.4392479e-02   9.4800607e-10  -2.0314819e+00
   7.0980080e+00   4.2124016e+00   4.2937011e-02   1.3667906e-03   7.5634884e-03   2.6435073e-03   3.0397533e-04   1.4200434e-05   2.4868041e-04   1.3293622e-07   9.4223516e-03   4.5154466e-10  -1.8450683e+00
   7.6944379e+00   4.1065220e+00   4.4205593e-02   1.2467783e-03   7.2875395e-03   4.1308183e-03   1.4187855e-04   2.7196297e-06   1.9706921e-04   7.2013206e-08   1.5638015e-02   9.1487210e-10  -3.0296594e+00
   7.6145852e+00   4.0547011e+00   3.5838020e-02   1.1710180e-03   4.4086436e-03   2.4891916e-03   2.6106835e-04   1.3087093e-05   1.5384679e-04   2.2672571e-08   5.7792783e-03   1.2704934e-09  -2.7200646e+00
   7.0172943e+00   4.1986139e+00   3.3889473e-02   1.3556828e-03   5.6571696e-03   1.6434936e-03   2.9043348e-04   2.8563464e-05   1.3155844e-04   8.7196823e-07   5.2031993e-03   4.8447025e-10  -1.6762340e+00
   6.9499412e+00   4.2531283e+00   4.8242192e-02   2.3464114e-03   7.8126047e-03   1.0132082e-02   1.9234634e-04   2.7876967e-05   1.2691278e-04   4.1448378e-07   2.1514868e-02   7.1534662e-10  -1.4697829e+00
   7.1800570e+00   4.2142517e+00   4.5256350e-02   1.6629965e-03   4.4387394e-03   1.6811716e-02   2.3029250e-04   1.9260786e-05   1.9537739e-04   1.4060580e-07   2.3964884e-02   7.5026165e-10  -1.8837240e+00
   7.2619317e+00   4.2214600e+00   4.0611194e-02   1.1264697e-03   1.5293701e-02   2.5106178e-03   1.9211074e-04   2.2814064e-05   1.8841238e-04   7.2526652e-08   2.0547579e-02   4.6964223e-10  -2.4677399e+00
   6.6373552e+00   4.3773370e+00   4.9649408e-02   2.2452786e-03   1.4264430e-02   1.1031022e-02   2.4090586e-04   2.1754947e-04   1.5691155e-04   3.6601534e-07   2.5556328e-02   3.0660884e-10  -1.0639473e+00
   7.8147870e+00   3.9841840e+00   4.5578845e-02   2.0874120e-03   7.1225837e-03   2.0035761e-03   2.3999902e-04   1.3501927e-06   1.7109500e-04   5.5320460e-08   1.3002082e-02   5.4240141e-09  -3.4556010e+00
   7.0531148e+00   4.1875315e+00   3.5959554e-02   1.1959681e-03   5.5688662e-03   7.0300095e-03   3.5436954e-04   4.6458799e-05   1.2368974e-04   6.9407489e-08   9.8573094e-03   9.4231326e-10  -1.8174121e+00
   7.8015189e+00   4.0398100e+00   4.5015848e-02   8.8917968e-04   1.0673387e-02   2.9637444e-03   2.4725642e-04   1.6772081e-06   1.7199311e-04   4.3188326e-08   1.7996412e-02   2.5984550e-09  -3.3453408e+00
   7.4158379e+00   4.1148799e+00   4.8607033e-02   1.2896600e-03   1.6013020e-02   2.3337516e-03   2.6711889e-04   6.4307756e-06   2.2820395e-04   4.9409045e-08   1.9041972e-02   1.7898893e-09  -2.6904184e+00
   7.1808483e+00   4.2235160e+00   4.1072827e-02   1.2463918e-03   3.8772519e-03   9.7196898e-03   1.9764538e-04   8.4204934e-05   1.7178164e-04   2.4905812e-08   1.3581575e-02   4.8482538e-10  -1.8692723e+00
   6.8183903e+00   4.3429136e+00   5.0005168e-02   1.0858473e-03   5.8154054e-03   7.7814289e-03   3.3369199e-04   2.6865649e-04   1.4771756e-04   4.2494553e-07   1.2718938e-02   2.0886103e-10  -1.3146417e+00
   7.0590219e+00   4.2450528e+00   4.4305094e-02   1.0045106e-03   1.9535969e-02   4.5146809e-03   1.7908279e-04   2.6932949e-05   1.2655785e-04   1.8255888e-07   2.2679781e-02   5.6769888e-10  -2.2850724e+00
   7.4523506e+00   4.0794906e+00   3.6810269e-02   9.1968128e-04   1.5861653e-02   4.7113471e-03   2.8479263e-04   6.8709370e-06   2.0221521e-04   1.5537529e-07   1.6277979e-02   2.6372509e-09  -2.9014140e+00
   7.1793925e+00   4.1500747e+00   4.2424751e-02   1.1153734e-03   1.0023096e-02   8.2494860e-03   1.4028987e-04   1.0177463e-05   2.0064720e-04   4.9910361e-07   1.9564870e-02   2.0203511e-09  -2.1238509e+00
   7.2172284e+00   4.2059118e+00   4.5338946e-02   7.8004958e-04   4.4771573e-03   5.2521096e-03   2.2108191e-04   2.7787047e-05   1.7577290e-04   1.8927775e-08   1.1956859e-02   4.7433475e-10  -1.8599542e+00
   7.3886191e+00   4.1367974e+00   4.6858665e-02   7.8645262e-04   1.0694368e-02   8.4321840e-03   1.1585669e-04   7.4280498e-06   2.1552848e-04   3.3858749e-08   2.3740333e-02   1.6520586e-09  -2.5393480e+00
   7.2534303e+00   4.2190214e+00   4.7567324e-02   7.9109257e-04   1.0666909e-02   3.4669389e-03   1.4563756e-04   1.1327540e-05   2.2109514e-04   4.6869129e-08   1.9943566e-02   4.9007209e-10  -2.4661999e+00
   7.5415322e+00   4.0982282e+00   4.5188530e-02   1.5295071e-03   9.4581668e-03   2.1763045e-03   1.9293026e-04   2.6314932e-05   1.8818720e-04   1.2406723e-08   1.2268494e-02   1.3655225e-09  -2.8766713e+00
   7.1103600e+00   4.1147078e+00   4.0851493e-02   5.8013780e-04   5.4876293e-03   3.1449533e-03   3.0570636e-04   1.0189602e-05   1.9462799e-04   3.0524530e-07   6.5284356e-03   1.8716737e-09  -1.6775763e+00
   7.1089534e+00   4.3111479e+00   4.5387152e-02   8.4489943e-04   2.9422386e-02   2.4021486e-03   1.8114550e-04   4.0677868e-05   1.6923500e-04   4.6193669e-07   3.6005265e-02   2.2004934e-10  -2.2512070e+00
   6.8452073e+00   4.3177502e+00   5.1175652e-02   1.6470018e-03   1.0319980e-02   1.4294463e-02   2.0446585e-04   1.3956450e-04   1.5824435e-04   2.1705031e-07   2.5178798e-02   4.0987435e-10  -1.3817256e+00
   6.8916345e+00   4.2179240e+00   4.0281864e-02   4.8564481e-04   6.9310706e-03   5.8869813e-03   3.4988786e-04   5.3643706e-05   1.3128374e-04   1.2285419e-07   1.0241135e-02   9.2570419e-10  -1.3394095e+00
   6.6150780e+00   4.2757783e+00   3.2807005e-02   4.4862520e-04   1.1471278e-02   7.6923868e-03   1.6318150e-04   6.5398673e-05   1.5149535e-04   4.7635773e-07   1.4528912e-02   1.1278049e-09  -1.2054509e+00
   7.2099036e+00   4.1251112e+00   3.8145033e-02   4.7880579e-04   5.9237630e-03   4.7822206e-03   3.2294168e-04   1.6748549e-05   2.1360851e-04   2.4889513e-07   9.1124400e-03   1.5818609e-09  -1.9845256e+00
   7.4151529e+00   4.1483417e+00   4.1559185e-02   6.6017278e-04   7.6605685e-03   3.0382555e-03   1.5518738e-04   3.9209041e-06   2.4093972e-04   6.0024622e-08   1.4321541e-02   8.4953335e-10  -2.6459986e+00
   6.7423801e+00   4.3171091e+00   3.6878001e-02   1.4827276e-03   7.9037001e-03   9.4539476e-03   2.2459675e-04   2.0719104e-04   1.8496512e-04   6.6487145e-08   1.0749812e-02   3.1626002e-10  -1.0972637e+00
   7.6348533e+00   4.1005965e+00   4.1726157e-02   1.3959638e-03   5.0318904e-03   5.2184453e-03   2.2481890e-04   2.6999926e-06   1.9492577e-04   4.3895668e-08   1.1040860e-02   8.6179706e-10  -2.8561229e+00
   7.7825627e+00   4.0198126e+00   3.9508343e-02   8.2169112e-04   7.3220339e-03   3.1830455e-03   2.2283517e-04   5.9470029e-07   2.4062774e-04   6.7947127e-08   9.6018827e-03   2.2197355e-09  -3.4630630e+00
   6.6769828e+00   4.2922585e+00   4.1381428e-02   6.5098080e-04   9.7605242e-03   2.7837390e-03   2.7966737e-04   2.5123479e-04   1.5881267e-04   6.9759073e-07   1.2591459e-02   8.7296612e-10  -1.3339306e+00
   7.3721863e+00   4.1318157e+00   3.2874296e-02   1.7009148e-03   1.0510615e-02   3.0235356e-03   1.8880100e-04   3.9551919e-05   2.3516852e-04   6.8378733e-08   9.8887482e-03   1.0010749e-09  -2.6635430e+00
   6.7002539e+00   4.3067813e+00   5.4011001e-02   1.4649150e-03   2.0121997e-02   4.4211402e-03   1.5351788e-04   1.3621238e-04   1.2512890e-04   9.3495001e-07   3.1532420e-02   1.0108794e-09  -1.3814229e+00
   7.3674383e+00   4.2104060e+00   5.1917356e-02   8.0829175e-04   7.4791609e-03   1.5579943e-02   1.4731998e-04   1.6001532e-05   1.5528725e-04   3.0853118e-08   2.9100760e-02   5.4258097e-10  -2.4204420e+00
   7.1470561e+00   4.2482075e+00   4.2840819e-02   1.9500997e-03   6.7863225e-03   4.0655162e-03   2.4732497e-04   3.7553268e-05   2.3583992e-04   1.7976556e-07   1.0711407e-02   2.4653199e-10  -2.0794509e+00
   7.5523685e+00   4.0274758e+00   3.4261142e-02   6.9148385e-04   7.6242847e-03   4.7182594e-03   3.7940329e-04   9.0836665e-06   2.6135035e-04   3.2284589e-08   5.7574637e-03   2.1297470e-09  -2.9190027e+00
   7.6806565e+00   4.0199698e+00   2.9952472e-02   1.0399028e-03   5.5200452e-03   8.8251312e-03   1.8389017e-04   4.2788719e-06   1.8887248e-04   1.4394445e-08   1.1515875e-02   3.4213650e-09  -3.1079231e+00
   6.7901792e+00   4.2799731e+00   3.9411320e-02   5.8474051e-04   1.3966525e-02   5.1972787e-03   1.6233250e-04   4.7299681e-05   1.9784259e-04   5.2987889e-07   1.5059650e-02   5.4595754e-10  -1.5291426e+00
   7.7472288e+00   4.0840970e+00   4.6832234e-02   1.9672612e-03   2.5617837e-02   2.2355546e-03   2.1538014e-04   9.7645275e-07   2.7096029e-04   1.7780888e-08   2.9114480e-02   1.7479944e-09  -3.5262668e+00
   6.7795663e+00   4.2035922e+00   3.7402900e-02   9.7838066e-04   4.2147705e-03   5.6628233e-03   2.5169019e-04   4.1157037e-05   1.2831506e-04   3.7963400e-07   7.0709527e-03   1.2844553e-09  -1.2138708e+00
   7.0563826e+00   4.2746715e+00   4.8215587e-02   2.1060493e-03   5.2454306e-03   8.0958056e-03   2.2705440e-04   5.1122082e-05   2.0060848e-04   5.2918189e-08   1.5666878e-02   2.8240305e-10  -1.6158636e+00
   7.4587557e+00   4.1779574e+00   4.6511882e-02   1.2316066e-03   1.1862057e-02   1.5341893e-03   1.2509074e-04   9.8607735e-06   2.2078140e-04   1.9277179e-07   1.9088664e-02   5.5754483e-10  -2.7495188e+00
   7.2122196e+00   4.2188313e+00   4.5714377e-02   9.8522620e-04   8.2932653e-03   4.0089148e-03   2.5463178e-04   4.7730985e-05   1.9761525e-04   7.3256449e-08   1.1689230e-02   3.7607190e-10  -2.0859076e+00
   6.9073544e+00   4.2374045e+00   3.5255964e-02   8.1642810e-04   4.9543635e-03   1.0766634e-02   3.6608858e-04   9.6074997e-05   2.6935186e-04   4.5487802e-08   1.1131624e-02   7.0977219e-10  -1.3423182e+00
   7.1811957e+00   4.2241628e+00   3.6139294e-02   8.8012460e-04   4.9514686e-03   4.3406090e-03   3.5255929e-04   5.8112143e-05   1.5648997e-04   1.6742962e-08   8.5704085e-03   3.1348010e-10  -1.9506402e+00
   7.4559809e+00   4.0888388e+00   4.6842688e-02   9.8745005e-04   6.0984672e-03   2.3195033e-03   2.9169914e-04   4.1568213e-06   1.7587606e-04   1.0198247e-07   1.0513113e-02   1.6890010e-09  -2.4746548e+00
   7.2113436e+00   4.2500344e+00   5.3435841e-02   6.9586080e-04   7.5186664e-03   1.0634563e-02   2.2695652e-04   3.5367165e-05   1.8970386e-04   6.7790740e-08   2.2165916e-02   3.5025974e-10  -2.1724081e+00
   7.1976465e+00   4.2181685e+00   3.4532994e-02   7.0472645e-04   1.0033996e-02   2.7014238e-03   2.4343178e-04   2.4809076e-05   2.5076782e-04   1.1465654e-07   9.1483737e-03   2.9754247e-10  -2.3910751e+00
   7.5428863e+00   4.1777935e+00   4.9963224e-02   6.2769111e-04   4.4835437e-03   1.1935171e-02   1.4468672e-04   1.2245002e-05   2.3526686e-04   1.1882278e-08   1.9828489e-02   4.4521366e-10  -2.6823375e+00
   6.8564048e+00   4.2371124e+00   4.1829051e-02   5.1260388e-04   1.0081023e-02   4.3084936e-03   1.4188870e-04   4.2458675e-05   1.4436094e-04   9.5874111e-07   1.6072051e-02   1.1026391e-09  -1.5750249e+00
   7.6088555e+00   4.0876582e+00   5.3154032e-02   1.0512158e-03   9.2843990e-03   1.1579075e-02   1.8878438e-04   1.5461886e-06   1.4013260e-04   1.0879545e-07   2.5465339e-02   2.2529308e-09  -3.0207254e+00
   7.2236543e+00   4.1985570e+00   4.1290050e-02   5.1126254e-04   1.7592079e-02   3.3871212e-03   1.9385896e-04   2.2031022e-05   1.6845418e-04   4.6495949e-07   1.9855322e-02   7.3059111e-10  -2.4678254e+00
   7.0129979e+00   4.1897847e+00   4.6999004e-02   8.9973329e-04   4.3165985e-03   9.8284775e-03   4.0420007e-04   2.7983007e-05   2.0406409e-04   3.1224492e-08   1.0419736e-02   9.4649513e-10  -1.4186383e+00
   7.0986660e+00   4.2209380e+00   5.6669560e-02   2.4230145e-03   7.6999612e-03   8.0819786e-03   2.1452876e-04   1.4236203e-05   1.4698037e-04   6.3072027e-07   2.2612400e-02   8.2080701e-10  -1.9082411e+00
   6.1898795e+00   4.5688728e+00   8.4334234e-02   3.0128161e-03   1.1746469e-02   2.6302752e-02   1.8671769e-04   4.9517009e-03   1.5725762e-04   3.6158336e-07   4.6510828e-02   2.4188699e-10  -2.1214842e-02
   7.5504581e+00   4.0629987e+00   4.5957178e-02   1.0717973e-03   1.3139485e-02   1.7883808e-03   1.6069941e-04   1.7678097e-06   2.2106422e-04   5.2059382e-08   1.4228917e-02   2.4803568e-09  -2.9540238e+00
   7.0311790e+00   4.1812032e+00   4.4162225e-02   4.9826159e-04   8.9882256e-03   3.7215609e-03   1.6155468e-04   3.1894052e-05   1.3991540e-04   1.0663602e-06   1.1643371e-02   1.2457933e-09  -1.9359291e+00
   7.4763959e+00   4.0467596e+00   3.7298567e-02   3.8140976e-04   9.0806034e-03   3.9747393e-03   2.9253301e-04   3.4263856e-06   2.6436438e-04   1.3312855e-08   1.1390489e-02   3.5207280e-09  -2.7753088e+00
   7.0783416e+00   4.1802267e+00   4.0758535e-02   1.4273585e-03   1.0454782e-02   6.0087221e-03   2.8290547e-04   4.2095079e-05   2.3408060e-04   2.1423741e-08   1.2657732e-02   1.1476402e-09  -1.9056490e+00
   7.7589431e+00   3.9825918e+00   3.8853198e-02   5.4014785e-04   7.3773343e-03   7.2810334e-03   2.9976145e-04   7.3376339e-07   2.2568674e-04   4.9620294e-08   1.3942810e-02   6.3930175e-09  -3.1488226e+00
   7.3310753e+00   4.1237618e+00   4.9512650e-02   1.7350514e-03   3.6627715e-03   5.8764990e-03   1.7157511e-04   7.3918591e-06   1.4124672e-04   1.1663429e-07   1.6208675e-02   1.9465236e-09  -2.1847430e+00
   7.4319395e+00   4.1562431e+00   4.3812416e-02   1.7341137e-03   1.0531603e-02   1.4072114e-02   1.6154501e-04   2.2486838e-06   2.5073052e-04   3.3918339e-08   2.6225683e-02   1.0395312e-09  -2.6098160e+00
   7.4598615e+00   4.1232925e+00   4.1142602e-02   2.0063041e-03   3.3766347e-03   2.4740767e-03   3.2167380e-04   4.1601989e-05   1.9382132e-04   3.2322080e-08   7.8123526e-03   8.1092659e-10  -2.2070229e+00
   7.5179001e+00   4.0458522e+00   3.6451518e-02   9.7740526e-04   5.6427627e-03   3.2490112e-03   2.8598615e-04   4.4369510e-06   1.6940226e-04   1.2695775e-07   7.6086081e-03   2.3385144e-09  -2.7680705e+00
   7.3870352e+00   4.1466313e+00   4.2622527e-02   1.4326658e-03   3.7067341e-03   1.7036842e-02   2.0665928e-04   1.8572083e-05   1.4822608e-04   2.1913065e-08   2.2424669e-02   1.3467979e-09  -2.2180754e+00
   7.8917313e+00   3.9708654e+00   4.1462653e-02   1.5370038e-03   8.2977944e-03   1.8171696e-03   1.8006289e-04   1.2451226e-06   1.5965541e-04   3.5190284e-08   1.1952217e-02   5.2048233e-09  -3.6339304e+00
   8.1650378e+00   3.9260763e+00   3.3949504e-02   1.7227846e-03   5.1764112e-03   1.0414891e-03   2.3361377e-04   2.9161847e-07   1.9295123e-04   6.9894173e-08   6.3239841e-03   3.5650118e-09  -3.8134159e+00
   7.2966582e+00   4.1436350e+00   3.5299657e-02   1.6883207e-03   1.1817147e-02   1.0330290e-03   2.6642557e-04   3.1876237e-05   1.8343886e-04   3.0085821e-07   1.2107080e-02   1.1833629e-09  -2.4116643e+00
   6.8106006e+00   4.3294323e+00   4.4370671e-02   5.7201961e-04   1.1220542e-02   3.4602078e-03   1.2945095e-04   2.1663610e-04   1.3804252e-04   2.3427932e-07   1.7530635e-02   3.5011607e-10  -1.3596993e+00
   7.2406156e+00   4.1518911e+00   3.7031624e-02   7.1743905e-04   1.3521447e-02   5.2588809e-03   1.5569276e-04   8.3850789e-06   1.4680726e-04   1.1803412e-07   1.7359175e-02   1.4262697e-09  -2.3669340e+00
   7.8578531e+00   4.0398077e+00   3.4828537e-02   4.0930196e-04   9.9906723e-03   3.8220938e-03   3.3507367e-04   1.0975488e-06   1.6553202e-04   4.7025008e-08   1.0570575e-02   1.3249213e-09  -3.5953953e+00
   6.5108501e+00   4.4162120e+00   5.6245364e-02   1.6081082e-03   1.6030553e-02   1.0261179e-02   1.8027137e-04   1.8846177e-03   2.1118465e-04   2.6038787e-07   3.3892711e-02   8.6563068e-10  -1.0919405e+00
   7.6188482e+00   4.1285077e+00   4.3156430e-02   1.5888517e-03   2.9129396e-03   3.0102241e-03   2.1358997e-04   1.2696047e-05   1.5766260e-04   3.6372688e-08   8.7592927e-03   4.8620445e-10  -2.5805524e+00
   6.8313912e+00   4.3874294e+00   4.0348357e-02   1.0885274e-03   1.1992538e-02   1.2475877e-02   1.7522360e-04   2.6542887e-04   2.2636052e-04   1.5516142e-07   2.2721619e-02   1.4033852e-10  -1.6348562e+00
   6.8276613e+00   4.2859588e+00   4.4886781e-02   7.4534083e-04   1.1091394e-02   4.6403283e-03   2.4877935e-04   1.0052725e-04   2.2499536e-04   1.8621223e-07   1.5335616e-02   5.0957021e-10  -1.3613285e+00
   7.6015425e+00   4.1319377e+00   3.3683093e-02   9.0108935e-04   1.4483543e-02   1.2897676e-03   1.5027174e-04   1.7287622e-05   2.3494598e-04   1.8049536e-08   1.3339368e-02   6.2595409e-10  -3.0402493e+00
   6.9805240e+00   4.2093570e+00   5.2211391e-02   1.1783837e-03   5.1077782e-03   4.0033542e-03   3.3872039e-04   4.8348933e-05   1.7812037e-04   2.8122016e-07   9.9790091e-03   8.0858336e-10  -1.6007344e+00
   7.9898197e+00   3.9186921e+00   4.7017938e-02   2.1631922e-03   6.4256432e-03   2.5623408e-03   1.9892640e-04   4.3124692e-07   1.3877543e-04   7.3401482e-08   1.4880376e-02   1.3371926e-08  -3.5594875e+00
   7.1740801e+00   4.1366234e+00   3.8745290e-02   1.3440120e-03   7.4674504e-03   6.3414237e-03   1.9833052e-04   9.7953607e-06   2.2537734e-04   3.7996246e-08   1.0410126e-02   1.4907011e-09  -2.0917531e+00
   6.8847450e+00   4.2836022e+00   4.0591565e-02   1.4442312e-03   6.0938848e-03   1.2912458e-02   2.6591036e-04   1.2243920e-04   2.0219278e-04   5.3156734e-08   1.6983034e-02   4.9088678e-10  -1.3491240e+00
   7.5305924e+00   4.1414382e+00   3.6667457e-02   8.2384983e-04   9.4332418e-03   2.2521903e-03   2.7611658e-04   2.3444992e-05   1.6651809e-04   4.1369461e-08   6.2612293e-03   3.2357293e-10  -2.8100660e+00
   7.1215405e+00   4.1954049e+00   3.4912266e-02   1.1637664e-03   5.0556677e-03   4.8525492e-03   1.8258716e-04   1.5610727e-05   1.2865088e-04   1.6949378e-07   8.3847505e-03   5.4054815e-10  -2.0001635e+00
   7.4751466e+00   4.1160429e+00   4.9676719e-02   2.0883271e-03   3.4347088e-03   5.0263066e-03   2.1940680e-04   2.7146932e-05   2.1231659e-04   4.4062904e-08   1.2249675e-02   1.2237033e-09  -2.3434706e+00
   6.9106648e+00   4.2330110e+00   3.6794711e-02   4.4920997e-04   8.6643723e-03   1.2367726e-02   2.8624669e-04   2.1272143e-05   1.2994330e-04   1.2916125e-06   1.5305207e-02   8.0912072e-10  -1.7276834e+00
   7.4703691e+00   4.1120583e+00   3.9218614e-02   1.7930556e-03   5.5989053e-03   4.7296129e-03   3.1257530e-04   8.5730129e-06   2.6835568e-04   1.0125578e-08   8.6680119e-03   8.7696353e-10  -2.7288895e+00
   6.6656857e+00   4.3522783e+00   4.6586308e-02   1.1197599e-03   1.2950181e-02   1.4133322e-02   1.6866262e-04   4.9297670e-05   1.7020654e-04   4.2244240e-07   2.8426540e-02   3.8067227e-10  -1.0404212e+00
   6.6387134e+00   4.3881503e+00   4.7522372e-02   5.8283146e-04   7.9741745e-03   1.2810244e-02   2.0341878e-04   4.6611535e-04   1.6439255e-04   4.7985067e-08   2.0286388e-02   2.7816711e-10  -9.0805110e-01
   7.5829465e+00   4.1978017e+00   3.8787506e-02   1.0622633e-03   2.2755912e-02   8.0311862e-03   2.0370824e-04   1.7463560e-05   1.4117436e-04   3.5067682e-08   3.1883587e-02   3.8975939e-10  -3.2753958e+00
   7.0875689e+00   4.2659220e+00   4.8751785e-02   2.1198929e-03   4.8104683e-03   6.7771745e-03   2.1215452e-04   1.6107605e-04   1.5892430e-04   8.6792802e-08   1.7894486e-02   4.6349619e-10  -1.7621808e+00
   6.9136586e+00   4.2526525e+00   4.3238353e-02   5.1439648e-04   6.9375344e-03   2.0150889e-03   3.4384428e-04   1.8626366e-04   2.0371245e-04   3.8148942e-07   7.9628413e-03   4.9956646e-10  -1.3691374e+00
   7.2466316e+00   4.1021176e+00   3.3939898e-02   1.8787006e-03   8.7493023e-03   3.1596887e-03   1.6872547e-04   6.1565035e-06   1.9778286e-04   1.7001697e-07   1.2004661e-02   2.7221850e-09  -2.3137024e+00
   7.0634140e+00   4.1741470e+00   4.0851691e-02   8.3465156e-04   8.1176022e-03   3.6012285e-03   1.6265649e-04   9.3787268e-06   1.5422634e-04   4.8131375e-07   1.1371551e-02   1.1967675e-09  -2.0239856e+00
   7.0617428e+00   4.3061017e+00   4.2026811e-02   4.9396787e-04   6.0514498e-03   1.4967991e-02   1.2901659e-04   1.1041423e-04   2.3678376e-04   2.4386264e-08   2.0025299e-02   2.1266505e-10  -1.7858423e+00
   6.6459852e+00   4.2701489e+00   5.0609797e-02   1.3778256e-03   4.9596328e-03   1.0406130e-02   2.1309281e-04   9.2431235e-05   1.3137041e-04   5.4336979e-07   1.2319552e-02   9.8965919e-10  -9.4107421e-01
   7.2884531e+00   4.1278903e+00   4.3752915e-02   9.7745958e-04   5.8371297e-03   6.7801080e-04   3.5733105e-04   7.9711294e-06   1.5167337e-04   6.2977216e-07   4.9490764e-03   6.6209729e-10  -2.1358234e+00
   8.0403751e+00   3.8836691e+00   3.7809600e-02   6.5792526e-04   6.5962183e-03   9.0152556e-04   2.9633139e-04   2.9466969e-07   1.7609332e-04   2.3024618e-07   9.6726357e-03   1.5494220e-08  -3.7424659e+00
   6.8526313e+00   4.2288833e+00   4.9192600e-02   5.6989173e-04   4.3234918e-03   8.7771670e-03   2.3005593e-04   5.3582664e-05   2.5239692e-04   1.8704664e-07   8.6524770e-03   6.9664801e-10  -1.1181111e+00
   6.8272040e+00   4.3195938e+00   3.9640644e-02   1.2374857e-03   3.8281930e-03   7.4915058e-03   2.8227878e-04   5.4804731e-04   1.7264179e-04   5.5870685e-08   8.7404404e-03   3.1667811e-10  -1.1223063e+00
   7.5388063e+00   4.0606361e+00   4.1974113e-02   8.1107991e-04   4.0517240e-03   2.0930652e-03   3.7751949e-04   2.5574138e-06   1.6947944e-04   2.4392192e-08   5.5828434e-03   1.2731669e-09  -2.7078524e+00
   6.8405289e+00   4.2305354e+00   4.1331005e-02   3.8348068e-04   1.6568932e-02   2.0706503e-03   1.8501476e-04   2.5868254e-05   1.6737737e-04   9.4736131e-07   2.0318741e-02   1.4808519e-09  -1.6087114e+00
   7.4385139e+00   4.1496399e+00   3.6344573e-02   9.4888647e-04   8.2835941e-03   2.5599468e-03   2.0015744e-04   2.0991445e-05   2.7072966e-04   7.6597519e-09   1.1068046e-02   6.4805022e-10  -2.5245099e+00
   7.6038047e+00   4.1073052e+00   5.3888135e-02   2.8042600e-03   1.3878137e-02   3.4089685e-03   1.6824289e-04   5.5994774e-06   1.7758395e-04   2.1888563e-08   2.5263234e-02   1.6600193e-09  -2.9643376e+00
   7.4395380e+00   4.0747605e+00   3.2706655e-02   5.2551074e-04   4.7471810e-03   4.6386218e-03   2.1743086e-04   6.6937988e-06   1.7445007e-04   6.2802161e-08   8.0414742e-03   1.8458437e-09  -2.5899293e+00
   7.2176155e+00   4.1556191e+00   4.3602682e-02   2.2568580e-03   7.9272014e-03   1.1047951e-02   2.2304202e-04   7.0891234e-06   2.5075490e-04   3.9598366e-08   1.9422509e-02   1.5709109e-09  -2.2336486e+00
   6.7148390e+00   4.3042483e+00   4.7812441e-02   5.9893720e-04   4.7967524e-03   9.9627935e-03   1.8877166e-04   5.3963509e-04   1.3210917e-04   9.4118069e-08   1.1466685e-02   6.8725297e-10  -9.5191852e-01
   6.8173399e+00   4.2619951e+00   4.7959934e-02   7.8103290e-04   5.8791401e-03   4.2441802e-03   2.0662866e-04   3.9149589e-05   2.0619110e-04   3.4147807e-07   1.1957903e-02   6.1967646e-10  -1.3566812e+00
   7.0904000e+00   4.2734112e+00   4.4684201e-02   1.0284327e-03   1.0254836e-02   8.4082711e-03   1.8557784e-04   1.0245320e-04   1.4282569e-04   1.2057951e-07   2.0212128e-02   3.6762799e-10  -2.1033931e+00
   7.5233440e+00   4.1345670e+00   4.1355908e-02   2.0177565e-03   8.7723883e-03   5.2622558e-03   2.3302625e-04   4.8178721e-06   1.8610211e-04   1.8407265e-08   1.2719401e-02   6.6945327e-10  -2.8489999e+00
   6.7231733e+00   4.2966820e+00   3.6337676e-02   1.2176724e-03   6.9440404e-03   1.0773541e-02   2.3905534e-04   5.1572774e-05   1.2498976e-04   4.4783086e-07   1.2479050e-02   4.3738884e-10  -1.0905690e+00
   6.9391856e+00   4.3288669e+00   5.8160041e-02   7.0616270e-04   9.6200133e-03   3.7392581e-03   2.6040222e-04   8.5340117e-05   2.5081690e-04   2.3045049e-07   1.7955503e-02   1.8466280e-10  -1.7590344e+00
   6.9198650e+00   4.2294809e+00   4.1819880e-02   1.0491511e-03   5.1370382e-03   5.8425220e-03   2.0870328e-04   5.4138171e-05   1.8913851e-04   9.4905088e-08   9.8790343e-03   6.8932369e-10  -1.5135367e+00
   7.4733804e+00   4.1418856e+00   3.6665604e-02   1.6988381e-03   5.6611257e-03   7.7782907e-03   3.4617584e-04   8.6822872e-06   1.7260786e-04   1.3996185e-08   9.1883844e-03   5.0413609e-10  -2.6386514e+00
   7.0800123e+00   4.2386893e+00   4.4592714e-02   9.4833776e-04   6.8305713e-03   1.0394640e-02   2.2646671e-04   1.8652807e-05   2.4027929e-04   7.1879177e-08   1.5105884e-02   4.2579295e-10  -1.6926003e+00
   7.2590886e+00   4.1468651e+00   4.4534532e-02   1.6398781e-03   6.6988238e-03   5.9431756e-03   2.3191085e-04   1.2825473e-05   1.3369299e-04   2.7639145e-07   1.5249188e-02   1.4318457e-09  -1.9826591e+00
   7.3339392e+00   4.1859389e+00   4.9585393e-02   8.8175767e-04   9.4939689e-03   2.7123913e-03   2.0548620e-04   8.2067740e-06   1.5838025e-04   2.6378176e-07   1.6620299e-02   5.9587795e-10  -2.3400691e+00
   7.6985011e+00   4.0443314e+00   3.9937757e-02   6.1762862e-04   1.9021289e-02   2.8276911e-03   2.1096237e-04   1.3388084e-06   1.3725153e-04   6.3779719e-08   2.1913538e-02   3.3803005e-09  -3.3898385e+00
   6.4554002e+00   4.4603381e+00   6.2603665e-02   2.1008304e-03   7.2334312e-03   1.3502020e-02   2.8201720e-04   7.0183385e-04   1.7382306e-04   1.9504847e-07   2.0478451e-02   1.4779415e-10  -5.0674452e-01
   7.0592160e+00   4.2560195e+00   3.9356135e-02   9.3507357e-04   3.4661480e-03   1.2520371e-02   3.0004748e-04   4.6140346e-05   1.5446172e-04   1.8310065e-08   1.2353977e-02   3.0205709e-10  -1.5840729e+00
   6.8751778e+00   4.2600863e+00   4.1604124e-02   1.6413914e-03   8.6511211e-03   4.1462574e-03   1.7677105e-04   5.2692229e-05   2.3448099e-04   1.1523701e-07   1.2804514e-02   5.6827627e-10  -1.6409969e+00
   7.5475082e+00   4.1265166e+00   4.8548333e-02   1.7272463e-03   1.7131940e-02   7.5136095e-03   2.2517880e-04   3.1885399e-06   1.7527186e-04   6.6262211e-08   2.6048979e-02   1.2714300e-09  -3.0773681e+00
   6.6262456e+00   4.3577661e+00   4.2628894e-02   1.4286493e-03   1.4667368e-02   9.5108412e-03   2.2406080e-04   2.4270471e-04   2.5648601e-04   1.5389302e-07   2.4639481e-02   4.8312498e-10  -1.3041792e+00
   6.8996680e+00   4.2970014e+00   3.9737496e-02   2.0820417e-03   7.4439663e-03   5.5836452e-03   1.4594162e-04   3.5632703e-04   2.5781187e-04   1.5181077e-08   1.4272690e-02   5.3341082e-10  -1.6604776e+00
   8.0460528e+00   3.9088878e+00   4.3449205e-02   1.7679472e-03   6.7603081e-03   5.0978188e-03   2.3952802e-04   4.1821149e-07   2.2929983e-04   2.3254661e-08   1.5986115e-02   1.4422190e-08  -3.6800299e+00
   7.6121322e+00   4.1185736e+00   3.5059486e-02   5.6497467e-04   1.7902957e-02   1.4385979e-03   1.4369505e-04   7.8244167e-06   1.8031475e-04   9.1798586e-08   1.6152428e-02   8.4842370e-10  -3.1608048e+00
   7.5428583e+00   4.0934016e+00   3.9446351e-02   8.2993661e-04   7.5754042e-03   8.6987628e-03   2.0006701e-04   1.2734112e-05   2.0239699e-04   1.1572715e-08   1.6267967e-02   1.7740068e-09  -2.9000622e+00
   7.2280530e+00   4.1135370e+00   2.7136061e-02   6.3218707e-04   7.4194287e-03   6.3392904e-03   2.9906549e-04   1.6665757e-05   1.4318474e-04   1.4498845e-07   7.3059958e-03   1.4393519e-09  -2.1291094e+00
   6.6591029e+00   4.3519797e+00   4.6586547e-02   8.1418268e-04   5.4138309e-03   9.7074261e-03   2.9801827e-04   2.9511591e-04   1.7446059e-04   1.0242060e-07   9.3336346e-03   2.0810650e-10  -7.9016914e-01
   7.1270816e+00   4.1619950e+00   4.2572702e-02   2.4566713e-03   1.9012689e-03   8.0267912e-03   5.5947748e-04   2.2390664e-05   2.4324863e-04   5.2953993e-08   5.5130265e-03   6.2161666e-10  -1.5069412e+00
   6.7459871e+00   4.3677105e+00   3.6780951e-02   1.6877614e-03   2.1053429e-02   4.3263079e-03   1.7798260e-04   2.3608919e-04   1.4955602e-04   2.3487797e-07   2.0356209e-02   2.2192304e-10  -1.5588733e+00
   7.1082851e+00   4.2485439e+00   4.4029241e-02   1.1658358e-03   1.3309533e-02   1.2532851e-02   1.5689273e-04   8.5624494e-06   1.2276347e-04   8.0333007e-07   2.6900842e-02   5.0926163e-10  -2.0531575e+00
   7.6781801e+00   3.9886906e+00   4.2211871e-02   1.7644976e-03   5.7902320e-03   1.1647417e-03   2.8471528e-04   2.4864725e-06   2.2452287e-04   2.7179876e-07   5.0140162e-03   2.8712506e-09  -2.9986555e+00
   6.9620019e+00   4.2449072e+00   4.8540350e-02   1.4028891e-03   6.4609528e-03   1.5699648e-03   2.1233068e-04   1.6033465e-04   1.7213658e-04   1.9544283e-07   1.3371868e-02   8.1366325e-10  -1.6526504e+00
   8.3532963e+00   3.8506881e+00   3.9656107e-02   1.8882626e-03   4.3924057e-03   4.7473085e-04   2.1773231e-04   9.4712272e-07   2.6909154e-04   1.3294388e-08   5.9190246e-03   8.6429807e-09  -4.1152251e+00
   7.1810507e+00   4.1875956e+00   4.5673817e-02   8.7102012e-04   1.2799267e-02   7.7458643e-03   2.0434087e-04   1.7301410e-05   1.7993372e-04   2.5779169e-08   1.9302455e-02   9.6989179e-10  -2.3549774e+00
   6.5821414e+00   4.4671449e+00   4.8870507e-02   1.0941655e-03   2.2044419e-02   9.3600656e-03   1.5290242e-04   1.0082123e-03   1.5045844e-04   5.0851760e-07   3.2452548e-02   1.6787966e-10  -1.2122380e+00
   7.0919887e+00   4.1676304e+00   4.0361067e-02   1.3585136e-03   5.1126666e-03   5.5358600e-03   1.9011203e-04   2.7257610e-05   2.5207125e-04   1.6717477e-07   8.8489996e-03   1.0417389e-09  -1.8551482e+00
   7.2523285e+00   4.1857381e+00   3.6472777e-02   1.3044396e-03   4.9625925e-03   8.2348641e-03   2.1749264e-04   1.0901895e-05   2.3497280e-04   9.0570984e-08   9.8009466e-03   4.6118229e-10  -2.1037252e+00
   6.5186342e+00   4.4371204e+00   5.2262536e-02   9.5130153e-04   7.6447426e-03   1.3075881e-02   1.2948684e-04   3.3662710e-04   1.8507868e-04   1.8112128e-07   2.2037035e-02   1.6023096e-10  -8.3152982e-01
   7.2738745e+00   4.1494848e+00   3.3671870e-02   6.8976764e-04   8.5495133e-03   6.0774947e-03   2.4140322e-04   2.2279998e-05   1.6150929e-04   2.5603822e-08   1.4067530e-02   1.2546551e-09  -2.2892587e+00
   7.5614861e+00   4.0452922e+00   3.2549936e-02   1.1072285e-03   2.6043365e-03   7.3728883e-03   2.4558387e-04   1.1583793e-05   2.4346593e-04   7.2229654e-09   7.2459027e-03   2.0600000e-09  -2.5853221e+00
   7.1549335e+00   4.2730242e+00   5.0040757e-02   6.5523213e-04   2.4853827e-02   1.0716407e-02   1.6667585e-04   6.7576632e-05   1.9192057e-04   8.3945047e-08   3.6303436e-02   4.0049066e-10  -2.2736967e+00
   6.6855426e+00   4.3959019e+00   5.4108574e-02   1.9705719e-03   3.0260639e-03   9.2475819e-03   2.1079516e-04   6.1940211e-04   1.2825996e-04   2.9511734e-07   1.3197637e-02   1.6595332e-10  -7.7714113e-01
   7.5046252e+00   4.0789649e+00   3.4942517e-02   9.3378262e-04   6.1565942e-03   1.0025016e-02   2.7729712e-04   2.7011378e-06   1.9192216e-04   6.3392899e-08   1.5175748e-02   2.3202856e-09  -2.5935878e+00
   7.2699281e+00   4.1652139e+00   4.3500026e-02   1.3785772e-03   1.3434219e-02   5.4584388e-03   1.3991049e-04   3.7042017e-06   1.5582177e-04   1.5471256e-07   1.8905965e-02   1.0740454e-09  -2.6045785e+00
   6.6922117e+00   4.3866786e+00   4.6085031e-02   1.7749808e-03   1.2175356e-02   6.6156000e-03   1.7369869e-04   4.2247573e-04   1.9791252e-04   2.0069766e-07   1.9007990e-02   2.3219429e-10  -1.2071280e+00
   6.8761905e+00   4.2841893e+00   5.2548727e-02   5.1931606e-04   7.1947682e-03   1.1998567e-02   1.2772879e-04   3.2299002e-04   1.7478207e-04   1.5281868e-07   2.0923805e-02   7.9046734e-10  -1.2271399e+00
   8.0173066e+00   3.9159697e+00   4.0180930e-02   8.2935313e-04   9.0459496e-03   2.2404457e-03   2.2169586e-04   2.9834289e-07   1.4557264e-04   5.7656988e-08   8.2720560e-03   6.9625956e-09  -3.7924640e+00
   7.3255113e+00   4.1269752e+00   4.2330354e-02   1.9935490e-03   7.8521921e-03   5.4987639e-03   1.3703338e-04   1.6209299e-05   2.5054696e-04   1.3015949e-07   1.4953509e-02   1.6811027e-09  -2.2563104e+00
   6.9289792e+00   4.3549097e+00   4.4035162e-02   2.0459943e-03   8.5311506e-03   6.8469327e-03   2.0043014e-04   2.3029968e-04   1.9324914e-04   9.1489515e-08   1.6453575e-02   1.4485469e-10  -1.5734504e+00
   7.7105730e+00   4.0758397e+00   4.1182263e-02   5.1497966e-04   6.2597008e-03   7.7156286e-03   2.0272619e-04   1.7947667e-06   2.4060885e-04   1.7667617e-08   1.5232639e-02   1.4478805e-09  -3.0929288e+00
   7.2175449e+00   4.1650634e+00   3.6682092e-02   1.0600730e-03   8.1359344e-03   8.9871718e-03   1.7709169e-04   2.2683448e-05   2.1895880e-04   1.8731022e-08   1.5268789e-02   1.1453166e-09  -2.1202224e+00
   7.5846940e+00   4.1144039e+00   3.9197121e-02   5.7736931e-04   1.3529323e-02   3.9277006e-03   2.5255587e-04   1.3574996e-05   1.3394715e-04   4.0337994e-08   1.5074059e-02   9.6865627e-10  -3.2317760e+00
   6.3986541e+00   4.3650052e+00   4.8926119e-02   7.1305073e-04   7.4462181e-03   7.9510091e-03   1.6500363e-04   7.8223176e-04   1.7765064e-04   3.3560065e-07   1.3387855e-02   8.3075513e-10  -4.6650422e-01
   7.7909890e+00   4.0297478e+00   3.7466301e-02   1.3860897e-03   1.0912477e-02   5.3866225e-03   2.5070647e-04   6.7483617e-07   2.3383792e-04   3.9374946e-08   1.2901281e-02   2.1963932e-09  -3.3631319e+00
   7.3127933e+00   4.1342515e+00   4.0699755e-02   1.3087710e-03   1.6804236e-02   4.7560451e-03   1.7526190e-04   1.9651136e-05   1.2404971e-04   2.0965741e-08   1.8968882e-02   1.7235998e-09  -2.5584143e+00
   7.0908767e+00   4.2333003e+00   5.5826651e-02   2.5537272e-03   7.7858120e-03   1.3304238e-03   2.4071163e-04   1.4561223e-05   1.5412906e-04   3.6577145e-07   1.6889334e-02   5.5391728e-10  -1.8204721e+00
   7.1023928e+00   4.2089615e+00   3.9086680e-02   9.7378055e-04   1.5551727e-02   7.7117970e-03   1.5659344e-04   1.3364291e-05   1.7997426e-04   5.6515630e-07   2.1141069e-02   8.8251945e-10  -2.1263500e+00
   6.8106045e+00   4.3734164e+00   4.2748063e-02   1.8442516e-03   6.0715580e-03   5.6836928e-03   2.1080429e-04   5.1871246e-04   1.4095084e-04   7.9042741e-08   1.3129508e-02   1.7739788e-10  -1.1735798e+00
   6.8283792e+00   4.3177020e+00   4.3625376e-02   2.2778982e-03   1.8324112e-02   7.6350023e-03   1.7167601e-04   4.2585095e-04   1.2310118e-04   7.9794217e-08   2.7292216e-02   7.3139083e-10  -1.6676013e+00
   6.9859437e+00   4.2684950e+00   4.6154733e-02   1.9753551e-03   7.9362325e-03   8.4693564e-03   2.2054946e-04   2.6386460e-04   1.6036824e-04   1.8453083e-07   1.9179943e-02   7.3883967e-10  -1.8122179e+00
   7.0044848e+00   4.2944925e+00   4.3049630e-02   1.3233028e-03   1.1059979e-02   5.1368715e-03   2.7736663e-04   8.4069187e-05   1.7992290e-04   2.5950436e-07   1.4123423e-02   2.2192001e-10  -1.8693032e+00
   7.3782458e+00   4.0963647e+00   3.8831355e-02   1.2178058e-03   3.2068344e-03   6.8725447e-03   5.0268275e-04   4.3419185e-06   1.4716219e-04   2.5402466e-07   5.2825703e-03   9.0371684e-10  -2.0790335e+00
   7.2934902e+00   4.1449253e+00   4.2213009e-02   9.4149816e-04   5.3108194e-03   2.0234117e-03   2.1642981e-04   1.3469700e-05   2.0078804e-04   5.5687334e-08   6.9585494e-03   6.8630212e-10  -2.2493350e+00
   7.4882610e+00   4.0440689e+00   3.3681285e-02   8.6092195e-04   1.3385087e-02   3.4970845e-03   2.4895190e-04   2.0490406e-06   2.5854646e-04   2.2819162e-08   1.2065023e-02   3.5171651e-09  -2.9765958e+00
   7.7677272e+00   3.9785284e+00   5.5520057e-02   2.4102266e-03   7.0387982e-03   8.2031367e-04   2.0777445e-04   7.6368361e-07   1.3172094e-04   7.8564817e-07   1.6720738e-02   8.6502275e-09  -3.0566725e+00
   7.0896817e+00   4.2438412e+00   4.0395122e-02   1.7300007e-03   1.0931328e-02   1.1749869e-02   1.5509653e-04   2.0586586e-05   1.6522335e-04   1.4903454e-07   2.2190876e-02   5.2507170e-10  -1.8968131e+00
   6.9956154e+00   4.2688069e+00   3.6581756e-02   7.2606506e-04   6.0258622e-03   1.2893992e-02   1.7905136e-04   1.8502555e-04   1.9557271e-04   1.1955740e-08   1.6435750e-02   5.1677852e-10  -1.6306193e+00
   7.2487446e+00   4.1755112e+00   4.3210961e-02   6.7723725e-04   6.3865366e-03   3.4267507e-03   3.8397757e-04   1.6957921e-05   1.3965840e-04   1.4396970e-07   7.7019990e-03   4.6806392e-10  -2.1618579e+00
   7.2703803e+00   4.1989880e+00   3.5565844e-02   3.8931022e-04   1.4561857e-02   1.3238657e-03   1.7126502e-04   1.2009955e-05   1.7830633e-04   1.0368760e-06   1.6093556e-02   5.4100219e-10  -2.3688403e+00
   6.3808745e+00   4.4063063e+00   5.3611562e-02   1.0918416e-03   5.3080926e-03   1.9534422e-02   1.4432449e-04   1.2067739e-03   1.5449507e-04   4.4131839e-07   2.0251227e-02   6.5128474e-10  -4.0236886e-01
   7.1665385e+00   4.1747587e+00   4.1190721e-02   7.0854687e-04   9.7730722e-03   4.1945706e-03   1.8368365e-04   7.9688759e-06   1.2811256e-04   2.0474315e-07   1.4250160e-02   1.0242556e-09  -1.9712269e+00
   7.3831870e+00   4.1384898e+00   4.7914874e-02   8.3834809e-04   1.5888339e-02   5.2443553e-03   1.8659594e-04   1.6931787e-05   1.7470266e-04   1.6196548e-07   2.2468720e-02   1.5281895e-09  -2.7335803e+00
   7.5057487e+00   4.1535663e+00   4.0559788e-02   5.6103087e-04   4.6488103e-03   9.4252005e-03   2.1574524e-04   8.6341909e-06   2.3775898e-04   1.2012751e-08   1.2315747e-02   4.9469558e-10  -2.5806459e+00
   7.4930162e+00   4.1061989e+00   4.3963785e-02   7.9202682e-04   7.7847207e-03   6.9952718e-04   1.8790014e-04   3.4761815e-05   2.2304247e-04   1.0454369e-07   1.0977133e-02   1.3253596e-09  -2.5620542e+00
   7.2420391e+00   4.2275071e+00   3.7553769e-02   1.2359157e-03   8.7634819e-03   6.6292944e-03   2.2908106e-04   3.0070702e-05   2.0954589e-04   1.2104851e-07   1.5507326e-02   3.5994612e-10  -2.1394393e+00
   7.5432611e+00   4.0921888e+00   4.9556493e-02   1.9688640e-03   1.7267226e-02   7.5932808e-03   1.4144287e-04   1.9468558e-06   2.5117841e-04   1.3160236e-07   2.6709175e-02   2.4612567e-09  -2.9117890e+00
   6.4035872e+00   4.4892374e+00   6.5065166e-02   2.3719450e-03   1.3501724e-02   1.9494525e-02   1.9797258e-04   1.8814321e-03   2.3711577e-04   6.6069556e-08   3.8287618e-02   2.8775216e-10  -5.7881064e-01
   7.6260507e+00   4.1081587e+00   3.8373665e-02   1.2156319e-03   5.6454656e-03   6.3730422e-03   1.8927888e-04   6.1059497e-06   2.5730068e-04   1.0265975e-08   1.2673906e-02   8.7965014e-10  -2.9191738e+00
   7.0531431e+00   4.2689732e+00   4.0454393e-02   1.2644368e-03   4.9430312e-03   9.0703506e-03   2.2808087e-04   7.8071878e-05   1.7337709e-04   1.3132925e-08   1.2708805e-02   2.7779591e-10  -1.5545063e+00
   7.0640828e+00   4.2170045e+00   3.5728840e-02   2.0384213e-03   5.1006950e-03   1.3860413e-02   3.1079000e-04   5.0524182e-05   1.5887439e-04   1.2625563e-07   1.5278570e-02   7.3589688e-10  -1.6298884e+00
   6.6836144e+00   4.4000272e+00   4.1534267e-02   7.7146342e-04   1.1430917e-02   1.2455437e-02   1.9566133e-04   3.1593237e-04   1.4949409e-04   2.2544520e-07   2.3764802e-02   1.9319898e-10  -1.1579010e+00
   7.7191331e+00   4.0151493e+00   5.1645730e-02   1.1791849e-03   2.4540123e-03   7.0781193e-03   1.7013010e-04   4.6289687e-06   2.4882210e-04   2.0457451e-08   1.2470711e-02   3.7505338e-09  -2.7590377e+00
   7.6121193e+00   4.0740986e+00   4.8681545e-02   8.0134785e-04   9.6718894e-03   1.3330997e-03   1.7278632e-04   1.0038961e-06   1.4416721e-04   1.1257263e-07   1.2336729e-02   1.5771772e-09  -3.0048749e+00
   6.8947898e+00   4.2577497e+00   4.7431960e-02   1.8202601e-03   4.3862271e-03   7.8626984e-03   1.6609910e-04   8.4519143e-05   1.7323072e-04   4.5795878e-08   1.3163492e-02   5.9256056e-10  -1.2043500e+00
   6.4041404e+00   4.4529997e+00   7.5866842e-02   8.3802578e-04   1.0374161e-02   1.8837930e-02   1.0375025e-04   3.5416198e-03   2.0026347e-04   2.9087933e-07   3.8427167e-02   8.6540644e-10  -4.7013567e-01
   7.0638496e+00   4.3045479e+00   4.6241694e-02   1.7880666e-03   1.0026269e-02   9.2371460e-03   2.1951880e-04   1.7832365e-04   1.7135328e-04   9.2837743e-08   2.0036953e-02   2.5504493e-10  -1.8861401e+00
   7.3012241e+00   4.2189587e+00   5.4444822e-02   2.6101107e-03   8.5166725e-03   3.3771201e-03   2.6426416e-04   1.8292198e-05   1.4741344e-04   7.8126194e-08   1.7975839e-02   3.9484764e-10  -2.2873372e+00
   6.9699199e+00   4.3077154e+00   4.1505498e-02   5.0548644e-04   1.3176473e-02   6.3654274e-03   1.7822190e-04   2.1449481e-04   1.4849521e-04   1.5699295e-08   1.9462863e-02   3.4219280e-10  -1.9293681e+00
   6.7564446e+00   4.3258141e+00   4.0699477e-02   1.8259824e-03   5.1735501e-03   1.9447174e-02   1.6024539e-04   2.3789746e-04   1.7431417e-04   2.6271046e-07   2.0093327e-02   4.4698121e-10  -1.1161972e+00
   7.5495878e+00   4.0599917e+00   3.7230275e-02   3.8927303e-04   6.9398904e-03   8.2970661e-03   1.6352809e-04   2.2061279e-06   1.5940518e-04   7.1978244e-08   1.5697759e-02   3.0443552e-09  -2.7908647e+00
   6.4247769e+00   4.5007309e+00   5.2594805e-02   8.7622776e-04   2.3341674e-02   8.2414128e-03   1.6543363e-04   1.8104995e-03   2.0494885e-04   2.4093733e-07   3.3430767e-02   2.0596482e-10  -8.1505027e-01
   7.1732575e+00   4.2459616e+00   4.5797322e-02   8.4484481e-04   1.3165407e-02   2.8577190e-03   1.7283689e-04   3.4543813e-05   1.3032236e-04   8.9855489e-08   1.6361648e-02   3.2420233e-10  -2.2386794e+00
   7.2881679e+00   4.1717276e+00   5.0557023e-02   1.4009622e-03   5.9638499e-03   1.4830015e-02   1.7754917e-04   2.6292003e-05   1.3157651e-04   7.1072871e-08   2.5087250e-02   1.2639409e-09  -2.0960954e+00
   7.2708890e+00   4.1502633e+00   4.3582837e-02   6.5860703e-04   5.1160682e-03   5.3885254e-03   4.0776465e-04   7.5850621e-05   1.9642907e-04   9.5056360e-09   8.0011952e-03   8.8547237e-10  -2.2100364e+00
   7.2905020e+00   4.1291948e+00   4.7203909e-02   1.2445808e-03   6.4642306e-03   1.5639892e-03   3.9215634e-04   3.5306782e-05   2.4736592e-04   3.9164597e-08   8.1270217e-03   1.1269158e-09  -2.2698576e+00
   7.1141635e+00   4.1598785e+00   3.4478069e-02   1.3949574e-03   1.3239901e-02   2.8323765e-03   2.9705363e-04   1.3049873e-05   2.5268841e-04   2.3784656e-07   9.6799269e-03   1.0489503e-09  -2.2044863e+00
   7.2034661e+00   4.1689022e+00   3.2920046e-02   7.3225616e-04   7.6356815e-03   9.1168445e-04   2.2046592e-04   3.8289921e-05   1.7891667e-04   1.8697851e-07   6.8694449e-03   6.3084590e-10  -2.1203152e+00
   7.4812777e+00   4.1649852e+00   4.2787872e-02   8.2102024e-04   4.3034275e-03   1.1494640e-02   2.1363553e-04   1.3344577e-05   2.0081243e-04   2.1734700e-08   1.7246817e-02   5.9577544e-10  -2.4332667e+00
   7.0372594e+00   4.2674605e+00   4.0558319e-02   8.8689239e-04   5.1194109e-03   9.2435151e-03   2.5645717e-04   1.1325736e-04   1.4218265e-04   7.5974332e-08   1.3730712e-02   3.6080681e-10  -1.7565746e+00
   7.2065299e+00   4.1544276e+00   4.6730654e-02   5.4080757e-04   1.1058271e-02   3.7488722e-03   2.7551148e-04   2.1850304e-05   1.6656041e-04   6.3718487e-08   1.6148868e-02   1.5263521e-09  -2.2988613e+00
   6.7222613e+00   4.3366739e+00   5.4686746e-02   9.7090265e-04   1.1998079e-02   3.9186487e-03   1.4808597e-04   7.3439563e-04   1.4063408e-04   5.7847334e-07   1.8226900e-02   7.1744595e-10  -1.3531025e+00
   7.6527974e+00   4.0676578e+00   4.5834084e-02   1.7207871e-03   9.2570959e-03   4.1787292e-03   2.0372395e-04   1.4314208e-06   2.3686490e-04   1.6066920e-08   1.9672364e-02   2.5139529e-09  -2.9109592e+00
   7.2399699e+00   4.1907556e+00   4.1386457e-02   8.9108531e-04   1.3746737e-02   5.1171152e-03   2.5884260e-04   8.5073061e-06   1.2436231e-04   6.9648588e-07   1.7471288e-02   6.9146403e-10  -2.4948363e+00
   7.4699147e+00   4.0667788e+00   2.9109999e-02   5.1282969e-04   4.9019142e-03   4.1615195e-03   2.3596494e-04   1.8318928e-06   1.5691431e-04   3.4743473e-08   5.8445656e-03   1.4123211e-09  -2.6275211e+00
   7.2754685e+00   4.1978583e+00   4.7165779e-02   9.9233906e-04   5.1979589e-03   1.4967070e-02   2.4251143e-04   7.8213580e-06   1.6409119e-04   1.7320447e-07   2.0658052e-02   6.3661444e-10  -2.1949188e+00
   7.1107807e+00   4.2060121e+00   3.9211205e-02   1.1073171e-03   6.3032339e-03   5.1612119e-03   1.7217745e-04   2.4846223e-05   1.3859452e-04   4.4701326e-07   1.0883252e-02   5.8570667e-10  -1.9085274e+00
   6.8758546e+00   4.3179245e+00   5.0255560e-02   6.2425276e-04   1.4528039e-02   3.2136368e-03   2.2693313e-04   8.6594067e-05   1.7632903e-04   3.1950377e-07   1.9925342e-02   2.9472291e-10  -1.7552028e+00
   7.4936931e+00   4.0516632e+00   3.6893379e-02   7.4264146e-04   1.0025526e-02   3.1458622e-03   2.9472637e-04   1.8344383e-06   2.6684138e-04   6.0620217e-08   1.1332264e-02   3.0113018e-09  -2.7120939e+00
   7.2911893e+00   4.1666360e+00   4.8169081e-02   2.2168755e-03   9.2364085e-03   2.6797986e-03   2.5599612e-04   1.6330537e-05   1.2957817e-04   3.3166672e-07   1.7079771e-02   1.0304170e-09  -2.4400254e+00
   7.1616432e+00   4.1299100e+00   3.8589933e-02   6.6839451e-04   8.4198809e-03   3.6541140e-03   2.1138600e-04   1.0114792e-05   2.5382058e-04   2.9742740e-07   1.1680216e-02   2.0437237e-09  -1.9460932e+00
   6.7805902e+00   4.2833142e+00   4.6683416e-02   1.0204004e-03   7.4323984e-03   8.8247440e-03   1.6609119e-04   8.0833858e-05   1.8961759e-04   3.3228312e-07   1.6357023e-02   6.3610860e-10  -1.2250547e+00
   7.1859888e+00   4.2025229e+00   4.5634177e-02   8.9142588e-04   1.1687456e-02   3.4400389e-03   1.7561963e-04   5.2969693e-05   2.0817097e-04   5.4710617e-08   1.9222677e-02   8.8359926e-10  -2.1448216e+00
   7.6230445e+00   4.0606085e+00   3.9896728e-02   1.6131610e-03   1.3399366e-02   6.5115077e-03   1.6545812e-04   2.1683029e-06   1.2792990e-04   8.8017908e-08   1.7417923e-02   2.4879707e-09  -3.1506374e+00
   6.3017011e+00   4.5687898e+00   5.8269975e-02   9.2468410e-04   1.2691738e-02   3.8577299e-02   1.2946352e-04   3.4306116e-03   1.4200462e-04   1.3113060e-07   5.7347039e-02   1.7235836e-10  -4.6739500e-01
   7.1555416e+00   4.1804508e+00   3.7939278e-02   5.6825920e-04   1.0611065e-02   2.5476405e-03   2.3921626e-04   9.1978066e-06   1.2927209e-04   8.8532119e-07   1.3266862e-02   9.1241730e-10  -2.0873325e+00
   6.6911814e+00   4.3370412e+00   4.7167967e-02   1.2391378e-03   1.1696097e-02   9.2502941e-03   1.6722767e-04   2.9732892e-04   1.4486812e-04   2.9005963e-07   1.9132451e-02   4.8783058e-10  -1.2279379e+00
   7.8867974e+00   4.0041491e+00   3.7191632e-02   4.8804297e-04   2.6249979e-02   1.9745777e-03   1.7126019e-04   5.5989733e-07   2.6015793e-04   4.1803830e-08   2.6702922e-02   4.9593109e-09  -3.8049562e+00
   6.6201224e+00   4.3420920e+00   4.5444407e-02   1.4374991e-03   8.5621102e-03   1.3303275e-02   2.1521579e-04   3.1849506e-04   1.9566807e-04   6.2612795e-08   2.1364812e-02   6.3579478e-10  -1.0897417e+00
   7.3349628e+00   4.1482309e+00   4.8655525e-02   1.4049953e-03   1.4706747e-02   3.7238853e-03   2.0995283e-04   3.9040056e-06   2.5175371e-04   4.9674058e-08   1.9700947e-02   1.2536379e-09  -2.6525487e+00
   7.0364269e+00   4.3012541e+00   5.2101419e-02   1.0652299e-03   9.4060497e-03   7.5002885e-03   1.9608902e-04   5.3633588e-05   1.5810203e-04   2.2164900e-07   2.3396762e-02   2.6309928e-10  -1.8289139e+00
   7.1751409e+00   4.1883880e+00   3.3342242e-02   2.1131868e-03   9.4380096e-03   5.8329563e-03   1.5397765e-04   7.2242498e-06   1.7728986e-04   3.0642345e-07   1.3491617e-02   7.3273322e-10  -2.2654315e+00
   7.2897557e+00   4.1870158e+00   4.1588293e-02   2.1854212e-03   3.9908326e-03   5.6061324e-03   1.9294702e-04   3.8863522e-05   2.6601781e-04   4.3959018e-08   8.3460998e-03   4.0176101e-10  -2.1661181e+00
   7.3407609e+00   4.0986383e+00   4.2149599e-02   2.3628895e-03   1.1269456e-02   3.0087730e-03   1.4441038e-04   6.4788946e-06   1.8372660e-04   1.6084360e-07   1.6814711e-02   2.8845164e-09  -2.4551574e+00
   7.2781715e+00   4.1459380e+00   4.8243443e-02   5.4473731e-04   6.9907039e-03   3.3931683e-03   1.8479897e-04   2.6485920e-05   2.6115520e-04   1.5793319e-08   1.5192070e-02   1.4885944e-09  -2.1244642e+00
   7.0791567e+00   4.2918320e+00   3.3558640e-02   1.2157307e-03   1.3384984e-02   3.6745993e-03   1.6060154e-04   6.8681769e-05   1.9151485e-04   1.2499822e-07   1.3908458e-02   1.7898746e-10  -2.1036864e+00
   7.5653943e+00   4.0266018e+00   4.3130649e-02   1.2471120e-03   2.6075439e-03   4.9679985e-03   3.3042137e-04   7.3291515e-06   2.5833434e-04   1.6657175e-08   6.7269011e-03   2.6341037e-09  -2.4508123e+00
   7.9813574e+00   4.0348342e+00   4.7348140e-02   1.2441344e-03   7.0459271e-03   2.9070599e-03   2.3433322e-04   3.0568541e-06   2.1505951e-04   1.2505289e-08   1.0594480e-02   1.1252546e-09  -3.7832957e+00
   7.4503075e+00   4.1039956e+00   3.8614231e-02   5.9702895e-04   6.8821258e-03   3.9607509e-03   2.3461852e-04   2.9746713e-06   1.3808216e-04   2.9013488e-07   8.6107808e-03   1.0320825e-09  -2.6942762e+00
   7.6947539e+00   4.0221524e+00   4.3606892e-02   1.9250106e-03   4.8835989e-03   6.7020179e-03   1.4020999e-04   1.3468438e-06   1.4499240e-04   6.7214611e-08   1.3481651e-02   3.6921263e-09  -2.9333872e+00
   7.0582771e+00   4.1828176e+00   4.5145201e-02   1.4912567e-03   3.7240120e-03   1.0801750e-02   2.6498714e-04   1.5474645e-05   1.8271606e-04   5.7609105e-08   1.4800458e-02   1.2972699e-09  -1.5141886e+00
   7.7218339e+00   4.0771654e+00   4.6966265e-02   4.9204774e-04   7.9517897e-03   1.6960742e-03   2.6328913e-04   2.5554113e-06   2.3794221e-04   9.8019129e-08   1.5663444e-02   1.4962956e-09  -3.0589733e+00
   7.6993809e+00   4.0569663e+00   4.0683804e-02   9.2120977e-04   4.4722457e-03   5.4514563e-03   2.0869234e-04   9.8135393e-07   2.1276768e-04   7.5464831e-08   9.9402999e-03   1.4669868e-09  -2.9948588e+00
   7.1620735e+00   4.2111415e+00   3.6772644e-02   1.2792968e-03   1.3158460e-02   2.6769164e-03   2.1636862e-04   2.5651012e-05   2.4809256e-04   4.5731820e-08   1.4561110e-02   5.6292582e-10  -2.0956379e+00
   7.3779597e+00   4.1250390e+00   4.1649577e-02   2.3042527e-03   3.5012052e-03   3.8508402e-03   2.3520533e-04   3.8798376e-05   1.6732688e-04   9.9721189e-08   7.8907467e-03   9.5255543e-10  -2.0866413e+00
   7.1837209e+00   4.1801151e+00   3.7931480e-02   5.1009304e-04   5.2182376e-03   3.5404315e-03   2.2981649e-04   5.5761504e-05   2.2773290e-04   7.1545119e-08   7.5928856e-03   6.2788615e-10  -2.0801759e+00
   7.2721575e+00   4.2360859e+00   5.1148316e-02   5.7891742e-04   1.4121751e-02   6.8601828e-03   2.3463837e-04   2.7184232e-05   1.6282279e-04   3.5862987e-08   2.5071007e-02   4.0288235e-10  -2.4020125e+00
   6.8723017e+00   4.2539863e+00   3.8165861e-02   4.6048050e-04   6.9540955e-03   1.0068312e-02   3.0031288e-04   1.4217860e-04   1.3775286e-04   5.6251922e-07   1.4203749e-02   8.0414926e-10  -1.3930156e+00
   7.3985105e+00   4.1367238e+00   3.7413720e-02   8.1002928e-04   3.9070709e-03   1.1565563e-02   1.8083044e-04   4.7501857e-05   2.0924340e-04   8.9912292e-09   1.4457099e-02   1.2131250e-09  -2.2801113e+00
   7.7372761e+00   4.0322357e+00   3.9811624e-02   9.8639685e-04   3.3973825e-03   8.8371965e-03   2.1518310e-04   1.6154765e-06   1.3843949e-04   5.3711879e-08   1.0739490e-02   2.1853449e-09  -2.8026368e+00
   6.5330522e+00   4.4179604e+00   5.3614480e-02   2.6257900e-03   1.8379338e-02   5.4542807e-03   2.2855891e-04   5.3567314e-04   1.9225447e-04   3.1639834e-07   2.7179771e-02   3.1145844e-10  -1.1671634e+00
   7.2969698e+00   4.1965296e+00   4.4919571e-02   5.4664120e-04   1.6133052e-02   2.4703538e-03   1.3093323e-04   2.6235159e-05   2.3289753e-04   2.9092520e-08   1.9468256e-02   6.2500477e-10  -2.4700177e+00
   7.2992243e+00   4.1731424e+00   3.8424359e-02   1.2843678e-03   8.5947797e-03   3.2337820e-03   1.9871016e-04   7.8583252e-06   1.6377070e-04   1.2294130e-07   1.1647277e-02   6.0637170e-10  -2.4969257e+00
   7.2623475e+00   4.2094483e+00   4.7087498e-02   1.2639180e-03   7.2079783e-03   1.5184948e-02   1.9293216e-04   8.0369835e-06   1.4504844e-04   2.1243637e-08   2.5657334e-02   6.5049727e-10  -2.1913980e+00
   6.9958184e+00   4.2845666e+00   4.4214761e-02   8.1646954e-04   1.4091200e-02   3.3344752e-03   1.6514461e-04   2.4207061e-05   1.3073381e-04   4.5784620e-07   1.9828574e-02   3.2015933e-10  -1.7918066e+00
   7.9277672e+00   3.8944765e+00   4.4017180e-02   2.2182259e-03   7.1797062e-03   2.0352599e-03   2.9125821e-04   3.5109433e-07   1.5093254e-04   4.8484042e-08   8.5744144e-03   1.3803371e-08  -3.5722750e+00
   7.6645795e+00   4.0269313e+00   3.6774371e-02   3.7181198e-04   7.0709748e-03   1.1230238e-03   2.7051815e-04   2.4445046e-06   1.9529997e-04   5.2282097e-08   9.3877254e-03   2.7823365e-09  -3.0094099e+00
   7.1215224e+00   4.1937838e+00   4.3438243e-02   2.0252197e-03   5.6951892e-03   7.2580692e-03   2.0272068e-04   1.6917745e-05   1.9217559e-04   2.3311361e-07   1.3331796e-02   8.0616576e-10  -1.6648870e+00
   7.3283751e+00   4.2297516e+00   4.1118346e-02   1.5237450e-03   6.0413834e-03   6.1843922e-03   3.0566354e-04   5.4278566e-05   2.1658867e-04   3.9561394e-08   9.3748017e-03   1.8636915e-10  -2.4396282e+00
   7.4503619e+00   4.1751442e+00   4.9630279e-02   8.5096674e-04   6.6383488e-03   6.1128018e-03   1.8821295e-04   2.1315090e-05   2.2226006e-04   1.9890152e-08   1.6810108e-02   5.5440720e-10  -2.4883794e+00
   7.7627829e+00   4.0239299e+00   4.2077167e-02   1.9214197e-03   9.0866687e-03   2.6358885e-03   2.0004235e-04   4.8544627e-06   2.1481611e-04   1.4675043e-08   1.4163960e-02   3.1778261e-09  -3.1621743e+00
   7.4023410e+00   4.2022781e+00   5.1921953e-02   9.5386637e-04   1.6616539e-02   8.9970071e-03   2.1272509e-04   3.8592114e-05   1.5424833e-04   4.3014136e-08   2.9308633e-02   5.9899674e-10  -2.8191424e+00
   7.0620883e+00   4.1979787e+00   3.7920160e-02   1.0395261e-03   8.8044586e-03   4.2164016e-03   2.1224533e-04   9.7251388e-05   1.9289423e-04   1.1555216e-07   8.8947757e-03   7.9043944e-10  -2.0944652e+00
   7.3465645e+00   4.1766657e+00   3.3914021e-02   1.9874157e-03   2.1567770e-02   4.7999115e-03   2.2689260e-04   5.3901302e-06   2.0604104e-04   2.1497688e-07   2.3898630e-02   8.1806986e-10  -2.8655869e+00
   7.6404501e+00   4.0433499e+00   4.6196013e-02   1.2104379e-03   6.0819859e-03   1.3281072e-03   2.6821302e-04   1.2197165e-06   1.8428703e-04   4.3348237e-07   8.2497519e-03   1.8655364e-09  -3.0260081e+00
   7.2636298e+00   4.1995925e+00   4.8741827e-02   1.8476219e-03   2.8132224e-03   8.1611580e-03   2.3465552e-04   8.6938915e-05   2.5184361e-04   4.7573555e-09   1.0001825e-02   4.3690066e-10  -1.8650734e+00
   7.1939978e+00   4.2861920e+00   4.0674088e-02   5.1728300e-04   1.3333242e-02   3.6871431e-03   2.2780460e-04   6.1969727e-05   2.0808904e-04   1.0426305e-07   1.8014790e-02   1.7511240e-10  -2.1997556e+00
   7.4348395e+00   4.1243940e+00   4.4189585e-02   1.5379187e-03   5.0853696e-03   9.3973441e-04   2.3564508e-04   3.4753902e-05   2.0473754e-04   1.9432050e-07   6.8343428e-03   7.2224470e-10  -2.2986772e+00
   7.1899855e+00   4.2031787e+00   4.8387772e-02   1.2122367e-03   5.8074797e-03   2.6309003e-03   1.5456641e-04   2.3227396e-05   1.8624449e-04   1.2196356e-07   1.1392490e-02   5.1867940e-10  -2.0631229e+00
   7.4154124e+00   4.1868332e+00   4.5419542e-02   9.4573391e-04   8.9762880e-03   5.0899660e-03   1.8847567e-04   5.8277873e-06   1.8279698e-04   1.5989292e-07   1.9643156e-02   5.4014905e-10  -2.5889466e+00
   7.0538355e+00   4.1985128e+00   3.6694833e-02   1.6406192e-03   1.5872358e-02   5.1015879e-03   1.5421636e-04   1.7707728e-05   2.3687626e-04   5.7265267e-08   1.7308292e-02   1.0636786e-09  -2.2084082e+00
   7.4462835e+00   4.1656715e+00   5.0547521e-02   1.6448097e-03   9.9712618e-03   3.5990490e-03   2.5636436e-04   2.8066712e-05   2.1050121e-04   4.0399472e-08   1.7009223e-02   6.7766023e-10  -2.6316130e+00
   7.2498763e+00   4.2416241e+00   5.0519340e-02   1.8763762e-03   2.3021939e-02   2.8905891e-03   2.1291308e-04   2.2824000e-05   1.8232193e-04   1.2829961e-07   2.8500640e-02   4.0622115e-10  -2.5663925e+00
   6.5606203e+00   4.4122916e+00   5.8114912e-02   2.1155370e-03   1.0929094e-02   7.3838642e-03   2.2210292e-04   8.6606362e-04   1.5694317e-04   1.6547616e-07   2.3657000e-02   3.7158842e-10  -9.6666163e-01
   7.4165558e+00   4.1447284e+00   3.8696713e-02   1.0099376e-03   5.0942139e-03   3.3340826e-03   1.7415697e-04   7.1763758e-06   2.0699587e-04   3.4878944e-08   9.0012519e-03   6.0684989e-10  -2.4910450e+00
   7.3947936e+00   4.1438360e+00   4.0566349e-02   7.1611847e-04   9.7315849e-03   4.7011496e-03   1.5550845e-04   2.4827494e-06   1.3362595e-04   9.0547795e-07   1.6675902e-02   1.0599622e-09  -2.4707651e+00
   6.7351976e+00   4.3302274e+00   4.5377590e-02   5.6228058e-04   1.3712859e-02   6.2764593e-03   2.0461928e-04   2.2648967e-04   1.4606046e-04   7.7765200e-07   1.7830135e-02   4.2222784e-10  -1.5182467e+00
   7.0592161e+00   4.2184285e+00   3.7559861e-02   1.2127603e-03   9.1700686e-03   7.2062961e-03   1.7376887e-04   5.3389584e-05   1.3278372e-04   2.9922864e-08   1.6639340e-02   8.4746537e-10  -1.9808871e+00
   7.6531909e+00   4.0234567e+00   4.4117874e-02   1.6516183e-03   7.0396342e-03   9.3336644e-03   1.3111648e-04   1.9921043e-06   1.9857601e-04   2.3949821e-08   1.7927243e-02   4.9691547e-09  -3.1163269e+00
   6.6687908e+00   4.3539848e+00   4.6890408e-02   6.1252822e-04   9.4581923e-03   5.5978677e-03   2.6892611e-04   2.6413901e-04   1.3882441e-04   3.0747771e-07   1.1539907e-02   2.4352804e-10  -1.1191573e+00
   7.2320433e+00   4.1546583e+00   3.4823448e-02   6.1606206e-04   5.2387435e-03   6.6395038e-03   2.3995218e-04   3.2469063e-05   2.1151841e-04   1.4902279e-08   1.0166728e-02   1.0033648e-09  -1.9524730e+00
   7.6111005e+00   4.1366227e+00   4.0959462e-02   2.1616675e-03   7.0233517e-03   2.8896540e-03   2.5628841e-04   5.0577814e-06   1.3899004e-04   3.7040344e-08   1.3669054e-02   5.9789597e-10  -3.0558993e+00
   7.1336095e+00   4.2117470e+00   3.8029542e-02   5.8995034e-04   5.4305943e-03   9.3592621e-04   2.6616737e-04   1.1101087e-04   1.3429485e-04   6.3358632e-07   6.3024266e-03   4.0850170e-10  -1.7688607e+00
   7.5183004e+00   4.0514485e+00   4.0575755e-02   9.8349710e-04   5.1145226e-03   4.3077653e-03   2.9299035e-04   2.1408410e-06   1.7098192e-04   2.1503328e-07   6.9520839e-03   1.8461040e-09  -2.4953687e+00
   7.1351307e+00   4.2141140e+00   4.2621642e-02   7.7066695e-04   2.4057151e-03   5.8660680e-03   2.1947772e-04   1.3509469e-04   2.2759309e-04   3.9745877e-08   9.2235805e-03   5.4020207e-10  -1.5693061e+00
   6.7306523e+00   4.3430999e+00   4.6456027e-02   8.3382944e-04   1.1336358e-02   6.0960207e-03   1.8531114e-04   2.0395349e-04   2.3187702e-04   1.9361030e-07   1.7833090e-02   3.3203296e-10  -1.2602369e+00
   7.0904519e+00   4.2269431e+00   3.6532390e-02   3.9159417e-04   5.6804027e-03   5.5519224e-03   1.7540901e-04   3.7138482e-05   1.4343754e-04   3.7872399e-07   1.1036675e-02   4.5675754e-10  -1.8368066e+00
   7.7120067e+00   3.9826660e+00   3.4160008e-02   1.6344832e-03   5.1720143e-03   5.4866035e-03   1.9521243e-04   1.0448471e-06   1.6203745e-04   5.4106316e-08   9.1999400e-03   5.1768331e-09  -2.9184333e+00
   7.3478335e+00   4.1338007e+00   4.2286269e-02   4.6664486e-04   3.9427591e-03   4.5509827e-03   4.3030596e-04   1.2028518e-05   2.4642632e-04   4.4494473e-08   5.1120009e-03   5.0547182e-10  -2.1061442e+00
   8.0065225e+00   3.9129949e+00   4.0916721e-02   1.5037508e-03   4.9696631e-03   1.9283759e-03   3.2366717e-04   6.2808353e-07   2.2683820e-04   2.3963259e-08   6.5934939e-03   6.6510914e-09  -3.6425870e+00
   6.7843125e+00   4.3183630e+00   4.2436040e-02   4.9771372e-04   7.8274649e-03   1.0522190e-02   2.2481073e-04   5.9801007e-04   2.3085688e-04   4.3566605e-08   1.8907437e-02   7.5822461e-10  -1.3026197e+00
   6.9051939e+00   4.2746567e+00   4.6404930e-02   1.6292359e-03   1.1313362e-02   1.8243849e-03   1.8429995e-04   2.0216649e-04   1.4179497e-04   2.5995337e-07   1.6175148e-02   6.6988150e-10  -1.6836382e+00
   7.0163517e+00   4.2327009e+00   3.6931392e-02   5.7793168e-04   8.1417347e-03   1.0495849e-02   2.4449268e-04   6.5784118e-05   1.6921330e-04   7.7456077e-08   1.4761374e-02   6.5582333e-10  -1.8328924e+00
   7.6300089e+00   4.0647261e+00   4.8486055e-02   7.7100732e-04   1.1505247e-02   3.9226737e-03   2.0057569e-04   3.7471680e-06   1.5670615e-04   5.1988355e-08   1.6550104e-02   2.2719844e-09  -3.0973795e+00
   6.2755525e+00   4.3917575e+00   4.7554277e-02   7.7968508e-04   4.9208090e-03   1.3798803e-02   2.3837058e-04   5.1070860e-04   1.5015604e-04   9.6048392e-07   1.0625533e-02   4.7852563e-10  -1.6407971e-01
   7.7052125e+00   4.0182960e+00   4.6327892e-02   1.3585216e-03   4.8204144e-03   5.1209969e-03   1.3617790e-04   2.4069260e-06   1.7304560e-04   2.9884831e-08   1.4895091e-02   4.4019608e-09  -3.0291230e+00
   6.8346285e+00   4.2276533e+00   4.4768825e-02   1.5256693e-03   4.8670307e-03   6.4730413e-03   2.6003914e-04   7.2533646e-05   2.5341834e-04   1.0006741e-07   1.0771227e-02   1.0465684e-09  -1.2706177e+00
   7.2862167e+00   4.1674000e+00   4.5253700e-02   1.9462071e-03   7.5815732e-03   3.5562443e-03   1.6693858e-04   2.5422166e-05   1.6987618e-04   6.8932045e-08   1.5287127e-02   9.7796291e-10  -2.2510795e+00
   7.2150803e+00   4.1887741e+00   4.2989080e-02   1.9459029e-03   1.0009260e-02   2.0181330e-03   2.5954566e-04   1.0400531e-04   1.7521632e-04   1.1498624e-07   1.2952764e-02   8.7934295e-10  -2.2932182e+00
   7.2340278e+00   4.1377705e+00   3.8648966e-02   3.8652885e-04   9.0466100e-03   8.1562333e-03   2.3216969e-04   5.4818845e-06   1.4123475e-04   1.8113723e-07   1.8775826e-02   2.0900070e-09  -2.2910540e+00
   7.6280178e+00   4.0959551e+00   6.2124949e-02   1.2864370e-03   5.6561817e-03   3.8641178e-03   2.5079869e-04   1.1256016e-06   1.9612765e-04   3.8131000e-08   1.7966953e-02   1.4722211e-09  -2.8187427e+00
   7.0896635e+00   4.1728709e+00   4.1678423e-02   6.9828788e-04   5.3240593e-03   4.9811331e-03   1.9255381e-04   2.8178714e-05   2.4411348e-04   1.0104736e-07   1.1410425e-02   1.2302321e-09  -1.6067673e+00
   7.4245797e+00   4.1147682e+00   5.0713361e-02   1.9316251e-03   7.8641401e-03   7.3620203e-03   1.6325425e-04   2.6994829e-06   1.3232024e-04   4.8380604e-07   2.1977346e-02   2.1242126e-09  -2.5584391e+00
   8.2326982e+00   3.8798219e+00   4.4609554e-02   6.7258966e-04   8.2024801e-03   1.0096437e-03   1.4561176e-04   3.7776141e-07   1.3936492e-04   5.5290546e-08   1.3467635e-02   1.3747838e-08  -4.1540623e+00
   7.3008240e+00   4.0821942e+00   3.3260583e-02   1.2923509e-03   5.2514816e-03   3.0503441e-03   2.9866695e-04   3.9215211e-06   1.3900307e-04   7.2892100e-07   7.4748160e-03   2.2324963e-09  -2.3567585e+00
   7.1419696e+00   4.2179919e+00   4.7217375e-02   1.2298820e-03   6.3765248e-03   9.1533648e-03   2.3234715e-04   2.6318015e-05   1.5605357e-04   1.8799458e-07   1.6391220e-02   5.8648484e-10  -1.9324184e+00
   6.9655649e+00   4.3067131e+00   5.2667950e-02   1.1268710e-03   8.0814271e-03   7.7214564e-03   2.2886744e-04   3.1111218e-04   2.3053164e-04   4.8505218e-08   1.9201632e-02   3.8871618e-10  -1.4739975e+00
   6.6501661e+00   4.3687077e+00   5.4211283e-02   2.4903300e-03   1.0523506e-02   4.2424882e-03   1.5801228e-04   6.8378434e-04   1.4599641e-04   4.2093511e-07   1.8908634e-02   4.8370116e-10  -1.1250002e+00
   6.6946205e+00   4.3826369e+00   3.8839064e-02   1.0472239e-03   1.1961620e-02   5.9791751e-03   3.2843408e-04   5.0238769e-04   1.2493020e-04   1.8584393e-07   1.2076118e-02   1.8193810e-10  -1.2334376e+00
   7.0022404e+00   4.2029397e+00   4.6961130e-02   4.6120540e-04   1.6565330e-02   5.1013552e-03   1.7854868e-04   1.6385220e-05   1.9217352e-04   5.2638521e-07   2.2147969e-02   1.4390061e-09  -2.1410451e+00
   7.5391200e+00   4.1082295e+00   4.4001333e-02   1.1497110e-03   1.1882762e-02   3.3529226e-03   1.7879335e-04   8.0660061e-06   2.5963253e-04   2.6950537e-08   1.5054710e-02   1.2208060e-09  -2.9545005e+00
   7.6963685e+00   4.0056380e+00   4.3368686e-02   1.3328134e-03   7.7644799e-03   8.8043903e-04   2.8193886e-04   1.1073352e-06   1.3689193e-04   6.3988720e-08   7.3271919e-03   2.7887559e-09  -3.0905014e+00
   7.0570983e+00   4.1865540e+00   4.5959597e-02   1.5514274e-03   6.5919572e-03   2.3563885e-03   2.2607341e-04   1.1230347e-05   2.7010869e-04   2.6428211e-07   9.0818356e-03   8.0240387e-10  -1.6261325e+00
   5.9608630e+00   4.6388906e+00   8.9294900e-02   3.4372325e-03   4.5600283e-02   7.2752763e-02   1.4437487e-04   2.2915512e-02   1.5261689e-04   8.6606059e-07   1.5215712e-01   8.3546959e-10   1.0199807e-02
   7.2265348e+00   4.1963851e+00   5.6433906e-02   5.8618286e-04   7.2594373e-03   2.9512981e-03   2.3969253e-04   5.6863975e-06   1.6508879e-04   9.5994438e-08   1.7490261e-02   7.1598786e-10  -2.2762652e+00
   6.9872006e+00   4.2771138e+00   4.4431033e-02   1.0547784e-03   1.3060009e-02   1.6640267e-03   2.1440902e-04   1.9139938e-04   1.3335412e-04   5.5596931e-07   1.6212033e-02   4.8047618e-10  -1.8180335e+00
   7.6586895e+00   4.0419187e+00   4.0987300e-02   5.3013721e-04   5.9783955e-03   4.5974787e-03   1.8003523e-04   2.5701751e-06   1.9055217e-04   3.1813972e-08   9.4641009e-03   2.0278440e-09  -3.0412639e+00
   7.6506960e+00   4.0747026e+00   4.0301256e-02   5.2195466e-04   1.7564713e-02   4.6360882e-03   2.1340441e-04   2.0379341e-06   1.9962333e-04   5.6586489e-08   2.0721134e-02   2.0617428e-09  -3.4206882e+00
   8.0455263e+00   3.9234926e+00   3.9788984e-02   9.0883132e-04   4.7927576e-03   7.9904806e-04   3.2142360e-04   8.9430207e-07   1.4424095e-04   1.1439059e-07   5.6192183e-03   4.4142180e-09  -3.5270614e+00
   6.9483445e+00   4.2795345e+00   4.5531484e-02   1.9471062e-03   4.4380055e-03   6.5313174e-03   2.5441052e-04   4.6801996e-05   1.9490083e-04   1.3297012e-07   1.1933356e-02   2.8694823e-10  -1.3079985e+00
   6.9936536e+00   4.2258772e+00   4.2892205e-02   2.0912857e-03   1.3166067e-02   7.1510283e-03   2.1128514e-04   2.3600163e-05   2.1877277e-04   6.7621102e-08   2.1827452e-02   1.0066411e-09  -1.8549629e+00
   7.1678055e+00   4.2141355e+00   3.1501675e-02   1.2745540e-03   1.2353822e-02   4.5773585e-03   1.6940905e-04   2.0767380e-05   1.6863993e-04   3.8757420e-08   1.3471518e-02   4.7483495e-10  -2.0882585e+00
   6.8123621e+00   4.2690622e+00   4.8076720e-02   1.2941265e-03   2.1265997e-03   1.0792439e-02   3.2646548e-04   3.9409303e-05   1.2951544e-04   2.9709074e-07   1.1704516e-02   5.0537276e-10  -8.7278165e-01
   7.6330843e+00   4.1297535e+00   4.7468215e-02   9.4937149e-04   1.2206058e-02   1.0868275e-02   2.1369742e-04   3.5056120e-06   2.2355505e-04   1.4900445e-08   2.8347426e-02   1.0814698e-09  -3.0776552e+00
   6.8027160e+00   4.3068409e+00   4.4893787e-02   1.4414711e-03   7.7410597e-03   7.5115196e-03   1.8285659e-04   7.6178786e-05   1.4443176e-04   1.5756076e-07   1.3888741e-02   3.3090881e-10  -1.4256337e+00
   7.0677772e+00   4.2400892e+00   4.9635052e-02   1.2722130e-03   1.0576037e-02   2.1402394e-03   2.7207810e-04   5.7190471e-05   1.9936560e-04   3.4042452e-07   1.6371372e-02   5.5705633e-10  -1.9485605e+00
   7.4171195e+00   4.0936089e+00   4.5805059e-02   9.0179029e-04   9.4956567e-03   1.8161733e-03   1.7455637e-04   5.9039687e-06   1.7054938e-04   9.0007484e-08   1.3749449e-02   2.1605062e-09  -2.5416056e+00
   7.3852165e+00   4.0972212e+00   3.7968744e-02   1.4463825e-03   1.1341091e-02   2.3072363e-03   2.0717354e-04   9.1985336e-06   1.8559794e-04   7.3337346e-08   1.1144056e-02   1.7656424e-09  -2.7558054e+00
   7.1209077e+00   4.1997768e+00   4.6255957e-02   6.8112030e-04   1.0395060e-02   1.4020979e-02   2.1570457e-04   1.4911026e-05   2.0591484e-04   1.2317703e-07   2.6765612e-02   1.2414956e-09  -2.0783126e+00
   6.8732204e+00   4.2837675e+00   4.7492739e-02   7.1317688e-04   6.8818505e-03   5.4599235e-03   1.5768857e-04   3.8715919e-05   2.6073693e-04   8.6464574e-08   1.2876648e-02   3.5345865e-10  -1.4160501e+00
   7.4605230e+00   4.1819662e+00   4.0949428e-02   7.0092986e-04   8.3954000e-03   7.4005014e-03   1.2141315e-04   1.2708193e-05   1.7797656e-04   4.3597814e-08   1.9172586e-02   5.1756423e-10  -2.7176092e+00
   6.5860774e+00   4.3709937e+00   4.1532396e-02   9.6363187e-04   2.0096257e-02   5.0387204e-03   2.1982038e-04   5.7550558e-04   1.6426271e-04   4.1486726e-07   2.5119004e-02   6.1404726e-10  -1.1937190e+00
   7.7433996e+00   4.0501361e+00   4.8283992e-02   6.8225551e-04   3.0307375e-02   1.9231652e-03   1.7272539e-04   3.1858293e-06   1.6626913e-04   1.3392719e-07   3.5730485e-02   3.9560923e-09  -3.5065699e+00
   6.5297428e+00   4.3893037e+00   4.4314573e-02   1.4208344e-03   1.0270976e-02   7.5615369e-03   1.8920269e-04   6.3553881e-04   1.5168705e-04   1.4230435e-07   1.4194447e-02   3.4544582e-10  -9.4913333e-01
   7.9294718e+00   3.9946995e+00   4.1207039e-02   1.4803006e-03   1.3439635e-02   2.9747938e-03   2.1585957e-04   6.3799483e-07   1.9344699e-04   2.2600508e-08   1.7962162e-02   4.1162393e-09  -3.6292046e+00
   6.7966153e+00   4.2799095e+00   3.5054321e-02   9.8454204e-04   8.2845357e-03   1.4824491e-02   2.4767366e-04   1.1844415e-04   1.5369891e-04   1.0442491e-07   2.0216457e-02   7.9576372e-10  -1.2371753e+00
   7.4556021e+00   4.1650141e+00   3.8438943e-02   6.3384485e-04   6.5966032e-03   7.1899324e-03   2.1171279e-04   1.5706504e-05   2.1880519e-04   1.8524902e-08   1.1386664e-02   4.3935117e-10  -2.4576145e+00
   6.2801534e+00   4.4299140e+00   4.6938789e-02   1.4655306e-03   1.6364786e-02   1.8607482e-02   1.6060479e-04   1.0595216e-03   1.6385462e-04   4.2366502e-07   3.1428174e-02   7.6629231e-10  -3.8870260e-01
   7.2845755e+00   4.1604922e+00   4.0187553e-02   9.6450557e-04   1.6086980e-02   5.0416600e-03   2.3237615e-04   3.9444509e-06   1.5466013e-04   6.9885478e-07   1.9670902e-02   1.1373191e-09  -2.4083361e+00
[truncated: 1,690,184 more chars]
