# Supplementary material for: Uncertainty propagation in pore water chemical composition calculation using surrogate models
Source: Sci Rep. 2022 Sep 5;12:15077. doi: 10.1038/s41598-022-18411-5 (PMC9445106; doi:10.1038/s41598-022-18411-5)
Supplement: Supplementary file 2 — Supplementary Information 2. [file 41598_2022_18411_MOESM2_ESM.zip › Raw_data/Large_range_case/Outputs_Validation_set.txt]

   7.4814696e+00   4.0787624e+00   4.0722623e-02   8.5585676e-04   3.4946160e-03   6.0577169e-03   2.0396810e-04   5.0321526e-06   2.4258529e-04   3.4592041e-08   1.0690201e-02   1.9534109e-09  -2.3346149e+00
   7.0921125e+00   4.1952052e+00   3.9519373e-02   1.0358242e-03   6.5330425e-03   3.6842909e-03   2.3111960e-04   1.0765834e-05   1.7370487e-04   6.1881443e-07   9.5868660e-03   6.4748960e-10  -1.7510855e+00
   7.3434805e+00   4.2046476e+00   5.0929555e-02   1.4061620e-03   6.7157762e-03   4.5078885e-03   1.5265424e-04   1.3453289e-05   2.0612338e-04   5.2911697e-08   1.6788449e-02   4.3112168e-10  -2.3372032e+00
   7.4066516e+00   4.1484044e+00   3.1872922e-02   4.4436118e-04   8.3077197e-03   4.0264377e-03   1.7033483e-04   8.7363839e-06   2.0755850e-04   3.8945276e-08   1.0087470e-02   6.1938712e-10  -2.7030552e+00
   7.2217163e+00   4.1867679e+00   4.5669649e-02   7.9403638e-04   6.2247125e-03   1.3836801e-02   1.8918828e-04   1.5362780e-05   1.2505706e-04   1.7360229e-07   1.9298014e-02   8.7967791e-10  -2.1019084e+00
   6.8669235e+00   4.3529222e+00   3.4617433e-02   2.0826874e-03   8.0502819e-03   7.3136468e-03   2.7347115e-04   2.0351389e-04   1.6980624e-04   4.3103602e-08   1.3191480e-02   1.4728575e-10  -1.6035845e+00
   7.7240860e+00   4.0491093e+00   4.2258001e-02   1.3842196e-03   1.1739467e-02   3.9949272e-03   2.8595220e-04   2.6202427e-06   1.8562720e-04   7.0042642e-08   1.4898154e-02   2.1312747e-09  -3.4369479e+00
   6.4148131e+00   4.4008040e+00   4.5462388e-02   9.3570857e-04   8.7980345e-03   2.0088698e-02   1.6923457e-04   9.4222777e-04   2.3749644e-04   2.7642035e-07   2.5693860e-02   7.1035880e-10  -5.4358291e-01
   6.8865682e+00   4.2986264e+00   4.6552694e-02   1.1044671e-03   2.0039611e-02   9.7653106e-03   1.5686862e-04   2.2686356e-04   1.5064583e-04   2.8433146e-07   2.9426227e-02   6.7580299e-10  -1.8100313e+00
   7.5434503e+00   4.1236819e+00   4.3814045e-02   1.9353281e-03   5.6129446e-03   3.7520595e-03   2.1233165e-04   2.1127232e-05   1.7153539e-04   3.9842318e-08   1.4061990e-02   1.0053848e-09  -2.6669369e+00
   7.0177056e+00   4.2432150e+00   3.8800046e-02   8.4255333e-04   1.3266995e-02   2.8154588e-03   3.0673529e-04   4.5907510e-05   1.7492151e-04   9.1798269e-08   1.3218224e-02   4.6404179e-10  -1.8204631e+00
   7.5416293e+00   4.0914697e+00   2.9823740e-02   8.2823647e-04   4.0869567e-03   6.8074461e-03   3.1038109e-04   2.6548617e-06   2.5821634e-04   1.2341163e-08   7.2237167e-03   8.7545384e-10  -2.6400292e+00
   7.0567340e+00   4.2198890e+00   4.2664156e-02   1.1999346e-03   7.8953490e-03   1.1827302e-03   2.0681604e-04   3.3981543e-05   1.5789602e-04   2.0771570e-07   9.2600552e-03   4.8219105e-10  -1.7431926e+00
   7.3338530e+00   4.0957137e+00   4.6194302e-02   5.4232127e-04   4.9956940e-03   2.5634809e-03   3.0589665e-04   1.8653996e-05   1.6030477e-04   2.0327463e-07   7.7686588e-03   1.6806491e-09  -2.2036498e+00
   7.6771351e+00   4.0228559e+00   3.9880277e-02   1.4837842e-03   1.1243433e-02   5.4748313e-03   1.5307200e-04   8.2139787e-07   1.3818019e-04   7.1857342e-08   1.5904212e-02   4.1241635e-09  -3.1925301e+00
   7.7595749e+00   4.0135040e+00   3.5198577e-02   2.0452693e-03   5.5193257e-03   4.9675193e-03   1.8629631e-04   9.0666261e-07   1.7599317e-04   2.0471681e-08   1.0191911e-02   2.8737760e-09  -3.0274197e+00
   7.3947974e+00   4.0889371e+00   3.9861737e-02   7.5154411e-04   1.4130006e-02   5.2294928e-03   1.6124705e-04   3.4165953e-06   2.0194082e-04   3.1322557e-08   1.8521191e-02   2.9914540e-09  -2.9008758e+00
   7.2520167e+00   4.1623834e+00   4.0266335e-02   5.1639093e-04   6.4131576e-03   4.2382076e-03   2.0670729e-04   2.3719242e-05   1.6800713e-04   7.4774294e-08   1.0515764e-02   8.3123399e-10  -2.1284527e+00
   7.4057376e+00   4.1172457e+00   4.4331207e-02   2.3255992e-03   3.0597246e-03   5.6106043e-03   2.1505403e-04   2.9364165e-06   1.3409938e-04   1.0470383e-07   1.0145735e-02   1.1176635e-09  -2.2819477e+00
   6.9975908e+00   4.2414728e+00   3.8982960e-02   7.4883563e-04   7.4894568e-03   1.0000285e-02   2.0863493e-04   3.5093650e-05   1.5775853e-04   3.7066898e-07   1.4391993e-02   5.3253755e-10  -1.6188242e+00
   8.0671395e+00   3.9852090e+00   5.1553962e-02   2.0038407e-03   7.0445350e-03   2.3929890e-03   2.7761668e-04   3.2653670e-07   1.4218144e-04   6.3832035e-08   1.3802936e-02   2.9177110e-09  -3.9314929e+00
   7.2048806e+00   4.2139187e+00   3.8079217e-02   1.6754564e-03   4.6473164e-03   6.8239299e-03   3.6412874e-04   1.0285448e-04   2.1512147e-04   2.7951601e-08   8.0455018e-03   3.5278964e-10  -1.9416967e+00
   6.7562546e+00   4.3436900e+00   4.7356318e-02   2.0906318e-03   1.2716456e-02   6.4043330e-03   1.3455962e-04   3.8769044e-04   1.6690522e-04   6.4704812e-08   2.1605173e-02   4.6709124e-10  -1.5160535e+00
   7.7749394e+00   4.0790407e+00   4.0317645e-02   5.4080210e-04   1.4347403e-02   1.4638452e-03   1.8560874e-04   2.2114856e-06   1.6485452e-04   3.4599622e-08   1.4521457e-02   1.0483297e-09  -3.3847987e+00
   7.0122730e+00   4.2197005e+00   3.3774007e-02   1.4368084e-03   7.9464894e-03   1.6950095e-03   3.7702792e-04   1.7532937e-05   1.9181999e-04   3.0440500e-07   6.3618131e-03   3.6872130e-10  -1.7667211e+00
   7.7179059e+00   4.0734194e+00   3.9234631e-02   7.9013732e-04   7.8369054e-03   1.8724406e-03   2.4819160e-04   2.1422407e-06   1.7116127e-04   1.3532669e-07   1.1602493e-02   1.2185306e-09  -3.1912176e+00
   7.0963959e+00   4.2589689e+00   3.2626054e-02   5.9955135e-04   7.6075813e-03   7.8277482e-03   2.4482653e-04   4.1223868e-05   1.7650579e-04   3.0852510e-08   1.1709131e-02   2.5031442e-10  -2.0902575e+00
   7.1825486e+00   4.0638722e+00   2.9628236e-02   7.3022342e-04   3.6281022e-03   4.1466729e-03   3.5885227e-04   8.3746826e-06   1.6370943e-04   5.2082531e-08   3.5860836e-03   2.2275777e-09  -1.8224943e+00
   6.9374878e+00   4.2081065e+00   4.8662494e-02   2.2243819e-03   7.6806579e-03   8.2130715e-03   1.6293269e-04   2.1773251e-05   1.6419896e-04   9.5661290e-08   1.7712717e-02   1.4195814e-09  -1.4928526e+00
   7.1941876e+00   4.2081991e+00   5.1003725e-02   1.0914855e-03   3.6069391e-03   6.1195503e-03   1.8020369e-04   1.2323615e-05   1.4493627e-04   4.3003687e-08   1.3208464e-02   5.0338061e-10  -1.7947894e+00
   6.6222134e+00   4.3583987e+00   4.3969267e-02   1.3519888e-03   1.4262540e-02   8.6493817e-03   1.3571481e-04   6.8788357e-04   1.5493282e-04   1.7668375e-07   2.5684438e-02   7.8493046e-10  -1.0935490e+00
   7.1115018e+00   4.1865666e+00   4.0105292e-02   1.2220949e-03   7.4189943e-03   2.6505200e-03   3.2621209e-04   3.4967145e-05   1.3631399e-04   5.4889624e-07   6.6676292e-03   5.3762536e-10  -2.0288745e+00
   7.1436078e+00   4.3139076e+00   4.5671920e-02   8.6403841e-04   7.8023790e-03   2.0193189e-02   2.3033504e-04   1.2159967e-04   1.7760334e-04   4.2431101e-08   2.6722926e-02   1.7969231e-10  -2.0154737e+00
   7.1615247e+00   4.2119050e+00   4.5632383e-02   1.4275934e-03   9.6673561e-03   5.0293764e-03   2.3401853e-04   2.8531423e-05   1.7451986e-04   1.4700477e-07   1.7071694e-02   6.5687216e-10  -1.9636320e+00
   7.8203737e+00   4.0231695e+00   3.5489189e-02   1.0299418e-03   3.4533917e-03   2.5865096e-03   3.0264523e-04   6.7945987e-06   2.6430770e-04   1.0610615e-08   4.7286449e-03   1.0851365e-09  -3.1805939e+00
   6.6644919e+00   4.3267117e+00   4.1619445e-02   5.9131254e-04   1.0714050e-02   1.6943770e-02   1.3730202e-04   3.2600642e-04   1.3172147e-04   7.0695795e-08   2.3515508e-02   7.3878908e-10  -9.8346244e-01
   7.3787160e+00   4.1025914e+00   4.9909632e-02   1.9375435e-03   4.4739558e-03   5.2488024e-03   2.9824183e-04   4.5879085e-06   1.5561342e-04   4.8911795e-08   1.3531513e-02   2.0369836e-09  -2.1618103e+00
   7.9007918e+00   3.9794827e+00   4.4101506e-02   6.6543414e-04   9.4910172e-03   1.4416572e-03   2.7566263e-04   3.0749640e-07   1.9862894e-04   2.9933652e-08   9.6114661e-03   3.3432093e-09  -3.6493966e+00
   7.5202854e+00   4.1261565e+00   3.9526000e-02   9.8556977e-04   5.6651028e-03   8.4722204e-03   2.3547913e-04   8.7374122e-06   1.5217868e-04   4.9503733e-08   1.1432435e-02   7.2879745e-10  -2.6859610e+00
   8.0727533e+00   3.9252097e+00   4.7212970e-02   4.7363152e-04   4.2889709e-03   1.9972534e-03   1.3925352e-04   5.9723786e-07   2.3451275e-04   2.9513650e-08   1.2755009e-02   8.8508712e-09  -3.7041233e+00
   6.5314514e+00   4.3928421e+00   4.3773685e-02   2.7138120e-03   9.7927576e-03   1.0704773e-02   2.3157494e-04   4.2294373e-04   1.2381475e-04   5.6714944e-07   2.2306288e-02   3.9669534e-10  -9.5851845e-01
   7.0344594e+00   4.1841838e+00   4.4565942e-02   9.7283044e-04   1.1436364e-02   4.6893901e-03   1.3229806e-04   2.2191223e-05   1.8719192e-04   1.4315003e-07   1.9050987e-02   1.7555723e-09  -1.8227788e+00
   7.2790178e+00   4.2110034e+00   3.3495421e-02   1.9642713e-03   1.0837713e-02   2.2091835e-03   2.4409428e-04   3.2778019e-05   2.5759936e-04   5.7729398e-08   8.4887290e-03   2.5119575e-10  -2.3305794e+00
   7.6349583e+00   4.1262731e+00   4.4875738e-02   8.3839170e-04   9.1986078e-03   3.6259626e-03   2.3691789e-04   1.6183574e-05   1.6031971e-04   3.4098818e-08   1.7891532e-02   8.7909479e-10  -2.9592003e+00
   7.9599397e+00   3.9569331e+00   4.2230823e-02   9.6916862e-04   1.7908532e-02   2.8309600e-03   1.9947135e-04   4.4171221e-07   1.8404540e-04   4.3087135e-08   1.8338200e-02   7.2326457e-09  -3.8219012e+00
   7.4631370e+00   4.1700812e+00   4.6837682e-02   1.3479921e-03   1.4335110e-02   6.4435864e-03   2.2780265e-04   1.1578688e-05   1.2706688e-04   7.0499820e-08   2.1789850e-02   6.5378327e-10  -2.9900415e+00
   7.6549465e+00   4.1227945e+00   5.2385366e-02   1.8008555e-03   8.3519000e-03   4.1870872e-03   2.1557005e-04   1.2678427e-05   1.7697789e-04   1.1837569e-08   1.7662505e-02   8.4615713e-10  -3.0845063e+00
   7.5301133e+00   4.0647390e+00   4.3856263e-02   1.2087217e-03   7.3704195e-03   2.0002895e-03   2.7823983e-04   1.7166188e-06   2.4398686e-04   1.1611597e-07   1.3050079e-02   2.6229753e-09  -2.5940559e+00
   6.5914561e+00   4.4603203e+00   5.6047641e-02   1.1396865e-03   1.1155681e-02   1.2813602e-02   1.5302263e-04   9.8003062e-04   1.2748709e-04   6.4364198e-07   2.7414831e-02   1.6466916e-10  -1.0888535e+00
   6.7259206e+00   4.2717521e+00   4.2984704e-02   1.4600936e-03   1.4064136e-02   5.6357603e-03   2.0375628e-04   8.5701089e-05   2.6380806e-04   2.6685051e-07   1.7975994e-02   1.0077411e-09  -1.3627132e+00
   7.3897235e+00   4.1222757e+00   3.8315503e-02   1.0585210e-03   8.6237697e-03   6.8410141e-03   2.4221137e-04   8.9060893e-06   2.5577494e-04   7.0259173e-08   1.0808732e-02   1.0306499e-09  -2.3972656e+00
   7.3895483e+00   4.1301550e+00   3.2167667e-02   3.7311539e-04   1.2297876e-02   2.1418788e-03   2.4731503e-04   6.1844804e-06   1.3415157e-04   5.5887528e-07   1.3354985e-02   1.1396921e-09  -2.7201382e+00
   7.1702750e+00   4.2746312e+00   5.4832415e-02   1.6040413e-03   1.1630950e-02   1.4025538e-03   1.4687742e-04   5.4166938e-05   2.4142044e-04   2.9854258e-07   1.6863905e-02   2.1532271e-10  -2.1317075e+00
   7.6269842e+00   4.0989092e+00   4.0753136e-02   5.6535790e-04   6.0147895e-03   8.8379450e-03   1.8610805e-04   7.1289599e-06   1.7625352e-04   1.8079702e-08   1.7639961e-02   1.3863595e-09  -2.6964324e+00
   7.4418768e+00   4.0799460e+00   3.8641751e-02   6.0546895e-04   4.0634851e-03   6.7491086e-03   2.1958629e-04   6.2952234e-06   2.5308215e-04   4.3019518e-08   1.1729817e-02   2.3167880e-09  -2.3522431e+00
   7.8697014e+00   4.0569486e+00   4.6869614e-02   8.6059753e-04   1.2248182e-02   3.3879064e-03   2.6430926e-04   3.0085377e-06   1.8216845e-04   3.2010497e-08   1.8461208e-02   1.5804604e-09  -3.6675852e+00
   7.6838631e+00   4.0322419e+00   5.9786569e-02   9.5720416e-04   1.3124988e-02   4.0708348e-03   2.0396856e-04   1.7971198e-06   1.9280657e-04   7.0099810e-08   2.3579623e-02   4.8472764e-09  -3.2627047e+00
   7.5648501e+00   4.0117734e+00   3.3752401e-02   1.2747370e-03   9.7778982e-03   3.7884828e-03   3.5173672e-04   2.0514906e-06   1.9825134e-04   2.0349427e-07   9.7100068e-03   4.4080755e-09  -2.9285067e+00
   7.7773652e+00   3.9942887e+00   3.3093063e-02   9.8336900e-04   1.1055441e-02   1.0501284e-03   3.1078402e-04   2.2159252e-06   1.2330338e-04   2.5882988e-07   9.1397743e-03   3.3657455e-09  -3.3095086e+00
   7.8494908e+00   4.0726500e+00   4.4529920e-02   1.5801946e-03   9.8943074e-03   2.9765109e-03   2.0646658e-04   4.6781525e-06   2.3652291e-04   1.8246224e-08   1.6368612e-02   1.1709814e-09  -3.3375291e+00
   7.3169928e+00   4.2302969e+00   5.2620573e-02   1.4449096e-03   8.6806923e-03   3.2968550e-03   1.5145222e-04   6.3197166e-05   2.0279969e-04   6.1058967e-08   1.7482331e-02   3.5267797e-10  -2.4086164e+00
   6.9510835e+00   4.2867585e+00   6.2063798e-02   1.9201854e-03   2.4919943e-03   7.9319328e-03   1.9357838e-04   3.0840249e-04   1.8021450e-04   9.0419623e-08   1.6631280e-02   5.0896651e-10  -1.2483521e+00
   7.5231241e+00   4.0994225e+00   2.9922151e-02   8.0146518e-04   2.2085006e-02   2.3107296e-03   2.0144355e-04   3.5963042e-06   1.5786623e-04   3.1185633e-08   2.1569053e-02   1.9129827e-09  -3.1118970e+00
   6.8608125e+00   4.2772345e+00   4.5074774e-02   8.1810106e-04   1.2965038e-02   6.7732447e-03   2.2861263e-04   1.3200587e-04   2.1962191e-04   2.5786090e-07   2.1069389e-02   7.5590566e-10  -1.7270825e+00
   7.3249772e+00   4.2102873e+00   4.2247043e-02   2.2755021e-03   1.2470921e-02   5.5032843e-03   2.9763929e-04   4.0268858e-05   2.2770369e-04   5.1259532e-08   1.6565341e-02   4.0674352e-10  -2.5875990e+00
   7.1432998e+00   4.2615187e+00   4.8303230e-02   1.6375707e-03   9.1331129e-03   1.7216848e-03   1.3109178e-04   6.2595994e-05   2.2138211e-04   3.4676835e-08   1.5725908e-02   3.0359852e-10  -2.0312792e+00
   7.0675463e+00   4.2249879e+00   4.8439974e-02   6.6600985e-04   5.4611250e-03   3.7284983e-03   2.6795833e-04   1.9786240e-04   1.3464017e-04   3.8708898e-08   1.1416373e-02   7.5825027e-10  -1.6945776e+00
   7.8086345e+00   3.9896097e+00   4.8888929e-02   1.4911893e-03   5.6069268e-03   1.2555564e-03   2.0671250e-04   2.5612275e-06   2.6744223e-04   1.2772294e-08   9.3294410e-03   3.7164296e-09  -3.2428139e+00
   6.4026658e+00   4.4480930e+00   5.1527861e-02   6.6680283e-04   7.2244771e-03   1.1194218e-02   1.9783965e-04   7.4334456e-04   1.3698174e-04   6.6272873e-07   1.6701727e-02   2.0875842e-10  -6.0587884e-01
   6.8823256e+00   4.3313649e+00   5.4154594e-02   2.1255679e-03   6.1693665e-03   3.0483501e-03   2.0053252e-04   1.6718580e-04   1.6475065e-04   1.0157220e-07   1.3443125e-02   1.9674359e-10  -1.2808732e+00
   7.1048062e+00   4.1947435e+00   3.8167147e-02   5.4222859e-04   1.8904708e-02   2.9494290e-03   2.2328391e-04   8.5292433e-06   1.3944936e-04   5.7009622e-07   2.1868431e-02   1.1815263e-09  -2.2141172e+00
   7.4907328e+00   4.0979273e+00   4.4889156e-02   1.2513135e-03   4.9214776e-03   1.2468622e-03   4.2276736e-04   1.4695874e-05   2.1428067e-04   6.6841471e-08   7.2076365e-03   9.8064233e-10  -2.5374512e+00
   7.8784718e+00   3.9940601e+00   3.8749743e-02   1.7323005e-03   5.2205015e-03   9.7435091e-04   1.8525784e-04   1.5077573e-06   2.6934161e-04   1.1617479e-07   8.9606811e-03   2.9110638e-09  -3.4041243e+00
   7.2926374e+00   4.1343339e+00   4.7006371e-02   1.0905556e-03   4.4611232e-03   4.3989873e-03   2.1755634e-04   3.3568855e-05   1.3000924e-04   4.0617271e-08   1.0560780e-02   1.3092405e-09  -2.2438958e+00
   7.4748599e+00   4.1744239e+00   3.7273094e-02   7.4746812e-04   1.3104058e-02   7.4004435e-03   1.8573886e-04   1.2954045e-05   1.4926929e-04   4.2402924e-08   1.6306833e-02   4.4679590e-10  -2.7464736e+00
   7.1805940e+00   4.1440028e+00   5.2576567e-02   1.2510849e-03   3.7549623e-03   5.8576278e-03   2.4538673e-04   3.5080566e-05   1.2197864e-04   1.9624526e-07   9.7656819e-03   1.3280327e-09  -1.6666162e+00
   7.1971696e+00   4.2164235e+00   4.4350043e-02   8.1050772e-04   9.2479665e-03   7.7494149e-03   2.3971852e-04   2.6322904e-05   1.7917046e-04   2.3518527e-08   1.5852877e-02   4.8614216e-10  -2.1942366e+00
   6.7325774e+00   4.3319414e+00   4.5579890e-02   2.0429403e-03   1.4342869e-02   8.9143778e-03   2.0970726e-04   2.1049505e-04   2.1179533e-04   2.2976119e-07   2.4050049e-02   5.0643640e-10  -1.3242914e+00
   6.7431961e+00   4.2541387e+00   3.5985864e-02   1.2818540e-03   6.5872038e-03   1.4747086e-02   3.8944423e-04   7.5654175e-05   1.3752256e-04   1.5608765e-07   1.2154340e-02   8.5394271e-10  -1.0920618e+00
   6.5185300e+00   4.3553279e+00   4.4732230e-02   2.0042880e-03   9.1692589e-03   7.6120782e-03   2.5239569e-04   8.8818223e-04   1.9117119e-04   2.8815343e-07   1.4902156e-02   8.0536619e-10  -6.9084321e-01
   6.9130919e+00   4.3555753e+00   4.4881002e-02   6.6763568e-04   5.6444446e-03   1.7518145e-02   1.9141682e-04   2.7265511e-04   2.3448029e-04   4.6227563e-08   2.0135913e-02   1.6869454e-10  -1.3722814e+00
   8.0185211e+00   3.9775215e+00   4.7527186e-02   1.7726500e-03   1.3509546e-02   9.6855710e-04   1.8276953e-04   2.8497553e-07   1.2896743e-04   7.1700561e-08   2.0002679e-02   5.1269736e-09  -3.7762776e+00
   7.0883422e+00   4.1744615e+00   4.2060819e-02   8.1744905e-04   3.7810697e-03   6.2815611e-03   3.1879572e-04   3.4685877e-05   1.2791781e-04   3.6107216e-08   6.4222839e-03   6.8822156e-10  -1.7110706e+00
   6.3346058e+00   4.4448516e+00   6.1697497e-02   6.7121205e-04   5.1861957e-03   8.8696350e-03   2.8165013e-04   1.8525557e-03   1.3580253e-04   5.4803679e-07   1.0628494e-02   2.8241907e-10  -2.4863394e-01
   7.1413190e+00   4.1988418e+00   4.1931050e-02   8.3319552e-04   6.2685937e-03   4.0008688e-03   2.2975339e-04   6.7930620e-05   2.6612191e-04   1.0002363e-07   1.2726670e-02   8.3305649e-10  -2.0130166e+00
   6.8374466e+00   4.3323668e+00   5.2162160e-02   2.5587166e-03   1.3625952e-02   3.9364403e-03   2.0605891e-04   2.2527553e-04   1.7712371e-04   1.0490156e-07   1.9455181e-02   3.2052652e-10  -1.5943416e+00
   7.3081063e+00   4.2037265e+00   3.8793002e-02   8.8260981e-04   1.9148423e-02   3.4353122e-03   1.1625518e-04   1.6354951e-05   1.3011859e-04   3.5777358e-07   2.4579516e-02   6.2725759e-10  -2.7003499e+00
   7.2761419e+00   4.2543535e+00   4.1542120e-02   8.4049016e-04   1.5569553e-02   4.2442554e-03   1.2086726e-04   4.9225360e-05   2.2747578e-04   1.0272539e-08   1.9507703e-02   2.4712561e-10  -2.4634383e+00
   7.5121993e+00   4.0245021e+00   3.5691493e-02   1.3038316e-03   1.0411595e-02   2.0142556e-03   2.5234261e-04   3.5294591e-06   1.4098319e-04   2.6505962e-07   9.2298170e-03   3.9058846e-09  -2.7468247e+00
   7.8842173e+00   3.9766653e+00   4.7297480e-02   1.3729325e-03   8.7418403e-03   1.3514553e-03   1.3436649e-04   1.3373624e-06   1.2394399e-04   7.4209554e-08   1.7095176e-02   6.7766900e-09  -3.4940019e+00
   7.5705688e+00   4.0694335e+00   4.1069833e-02   1.1648092e-03   1.5191285e-02   5.3417147e-03   1.8733243e-04   4.2845441e-06   1.3908099e-04   2.6460407e-08   2.3554860e-02   3.3475726e-09  -3.2101212e+00
   6.6934880e+00   4.3244314e+00   4.8223923e-02   2.2473063e-03   4.9934115e-03   7.1732112e-03   2.2123209e-04   4.9376622e-04   1.3415163e-04   3.0479264e-07   1.0701272e-02   4.9175865e-10  -1.0648752e+00
   7.5198117e+00   4.1038438e+00   4.9660443e-02   1.7714239e-03   3.9715027e-03   8.9932781e-03   2.2412902e-04   1.6882965e-06   1.4328368e-04   2.2764918e-07   1.7142620e-02   1.6069584e-09  -2.5795322e+00
   6.9863457e+00   4.3211283e+00   5.0243161e-02   4.8335863e-04   5.0674414e-03   1.6692718e-02   2.0556125e-04   9.9137886e-05   2.2778180e-04   2.3608665e-08   2.0767926e-02   1.9586215e-10  -1.5489862e+00
   7.3689869e+00   4.1097337e+00   3.7049010e-02   9.1004043e-04   6.2978435e-03   3.2860259e-03   2.4277345e-04   9.1953139e-06   1.4169869e-04   3.0526801e-07   1.0250934e-02   1.4910421e-09  -2.4912430e+00
   7.0180911e+00   4.1784769e+00   4.2919635e-02   2.0187380e-03   6.2554408e-03   5.9879682e-03   2.2117349e-04   3.1341487e-05   2.0065469e-04   1.4310620e-07   9.2575787e-03   1.0896737e-09  -1.7918182e+00
   7.6659335e+00   4.0941030e+00   4.5579771e-02   5.8543204e-04   1.0648372e-02   2.1227213e-03   2.7324505e-04   3.0419028e-06   2.0218922e-04   5.3922207e-08   1.3829097e-02   1.0503997e-09  -3.2549007e+00
   6.8375035e+00   4.2872800e+00   3.7860182e-02   5.0756914e-04   7.7596617e-03   8.0719609e-03   2.2488876e-04   2.4311854e-04   1.4891339e-04   7.4141825e-08   1.3448872e-02   5.7513228e-10  -1.4809113e+00
   7.1577459e+00   4.2241659e+00   4.2280972e-02   1.1742791e-03   2.2663005e-02   7.9396087e-03   1.9006456e-04   1.6884252e-05   1.2578352e-04   1.5799127e-07   3.0364154e-02   7.5060312e-10  -2.5285723e+00
   7.1340038e+00   4.2060709e+00   4.4755839e-02   1.0555112e-03   3.4925298e-03   5.6950715e-03   3.1962898e-04   1.3967542e-04   1.2600992e-04   1.4926004e-07   9.0198301e-03   6.3262683e-10  -1.8125537e+00
   7.1612341e+00   4.2724728e+00   4.9152394e-02   1.9480944e-03   1.2311511e-02   4.2365650e-03   2.1260022e-04   6.5122101e-05   2.0965253e-04   9.6955712e-08   2.0040437e-02   2.7385055e-10  -2.2120876e+00
   7.4420590e+00   4.1500648e+00   4.8836720e-02   9.0503120e-04   9.5341194e-03   1.5386184e-03   2.9861549e-04   3.2117009e-05   1.7812039e-04   6.1801371e-08   1.2586439e-02   7.1624551e-10  -2.5485054e+00
   6.6931211e+00   4.3042816e+00   4.9464977e-02   1.1616120e-03   1.1725246e-02   3.9856062e-03   1.6912894e-04   2.5368393e-04   2.2207994e-04   2.0116635e-07   1.7460396e-02   8.1813720e-10  -1.1838135e+00
   7.6267515e+00   4.1667952e+00   4.8312413e-02   2.0783094e-03   7.1085864e-03   3.1937787e-03   2.0139137e-04   1.1452521e-05   1.4766533e-04   1.4311047e-08   1.6386705e-02   3.9316486e-10  -2.8418547e+00
   7.4064664e+00   4.1135674e+00   3.7391371e-02   8.2248113e-04   5.5249465e-03   3.3882130e-03   3.1888779e-04   8.6655213e-06   1.8063112e-04   1.9239484e-08   5.9093236e-03   7.1579860e-10  -2.3306052e+00
   7.4199186e+00   4.0751575e+00   3.2442219e-02   9.8923593e-04   9.4408252e-03   5.6795458e-03   1.5216905e-04   3.1067814e-06   2.6952549e-04   1.3691903e-08   1.2584071e-02   2.6480262e-09  -2.6085692e+00
   7.0593863e+00   4.2620152e+00   4.7207560e-02   2.2037833e-03   1.2801562e-02   4.5711375e-03   2.3012438e-04   9.3591204e-05   1.4250662e-04   2.5974179e-07   1.9376172e-02   4.6870580e-10  -2.1224284e+00
   7.3202110e+00   4.1554183e+00   3.8198032e-02   1.5452570e-03   1.0171209e-02   7.5772206e-03   2.4559400e-04   3.1549730e-06   1.2359337e-04   1.4077707e-07   1.6695746e-02   1.0095326e-09  -2.5666139e+00
   6.8052451e+00   4.4018659e+00   6.3508118e-02   2.0734298e-03   8.6869847e-03   5.9294345e-03   2.4223506e-04   4.2915993e-04   1.7023281e-04   3.2180821e-07   2.1837677e-02   1.4139379e-10  -1.2933371e+00
   7.1718872e+00   4.2378765e+00   5.0477225e-02   6.7412266e-04   4.5960565e-03   5.5645546e-03   1.6722083e-04   8.5982883e-05   1.9434302e-04   8.4044730e-08   1.3516341e-02   3.9685872e-10  -1.9226418e+00
   7.0838244e+00   4.2443708e+00   4.4688514e-02   7.6286739e-04   1.1348205e-02   8.7993090e-03   1.4524059e-04   9.3637132e-05   1.5977569e-04   3.9480174e-08   1.8164899e-02   5.4571506e-10  -2.0356266e+00
   7.2359801e+00   4.1923738e+00   3.7382452e-02   9.9566264e-04   4.3997042e-03   1.7092437e-02   1.8590136e-04   6.1127539e-05   2.0744660e-04   1.3632956e-08   1.7295843e-02   7.8240646e-10  -2.0011236e+00
   7.1022574e+00   4.1469539e+00   4.7271900e-02   1.8328947e-03   4.4137590e-03   8.2542965e-03   2.9382309e-04   1.4252100e-05   1.4728168e-04   2.6100312e-07   1.2313616e-02   1.8428089e-09  -1.6524477e+00
   7.2670539e+00   4.2065338e+00   4.0540315e-02   1.8407048e-03   1.8506051e-02   2.4471458e-03   2.0841015e-04   2.7426909e-05   2.3259219e-04   4.9866874e-08   2.2118657e-02   6.3281027e-10  -2.4912708e+00
   6.5948437e+00   4.3222762e+00   4.4261529e-02   2.0587491e-03   4.8449477e-03   6.0274061e-03   2.3004613e-04   2.0544772e-04   1.3604825e-04   5.9251605e-07   9.0881099e-03   4.3987797e-10  -8.5154542e-01
   7.7091264e+00   4.0691980e+00   4.8422586e-02   1.8478557e-03   8.9470758e-03   1.5540338e-03   1.7121787e-04   1.1893545e-06   1.8935043e-04   1.8946015e-07   1.6878507e-02   1.8726869e-09  -3.1717141e+00
   6.9903853e+00   4.2274480e+00   3.9952807e-02   5.4597516e-04   1.7500482e-02   6.6431179e-03   1.4169618e-04   4.8043011e-05   2.2499426e-04   2.8880010e-08   2.2883104e-02   1.0637097e-09  -2.0118722e+00
   6.3940704e+00   4.4505894e+00   5.9766077e-02   9.4289158e-04   1.8191302e-02   2.1382898e-02   1.7802775e-04   1.9124293e-03   1.2754373e-04   7.6430323e-07   4.3007401e-02   6.6835231e-10  -7.1330244e-01
   7.3481545e+00   4.2142069e+00   4.7086711e-02   1.0680645e-03   5.3755968e-03   8.8364237e-04   2.9682560e-04   5.1901109e-05   1.5772156e-04   4.4553171e-07   7.6328126e-03   2.0892719e-10  -2.3342658e+00
   7.1540042e+00   4.1596859e+00   5.1417169e-02   9.4184125e-04   7.9540400e-03   9.1900974e-03   2.0684922e-04   8.9148632e-06   1.4125899e-04   1.3336724e-07   2.0645923e-02   1.9119499e-09  -2.0813327e+00
   6.8283488e+00   4.3767622e+00   4.9209750e-02   5.2886849e-04   1.0008462e-02   7.9348774e-03   1.2958589e-04   4.4466476e-04   2.0650492e-04   3.7121609e-07   1.9963473e-02   1.9360478e-10  -1.2538784e+00
   6.9108767e+00   4.3414029e+00   5.4867954e-02   1.0995949e-03   1.2582450e-02   1.6073206e-03   1.9121850e-04   1.8255086e-04   1.2679420e-04   6.3839940e-07   2.0554265e-02   2.1923456e-10  -1.5542119e+00
   7.5741005e+00   4.0958112e+00   3.7993110e-02   4.2825557e-04   1.0261238e-02   1.1357074e-03   2.8953510e-04   1.7327808e-05   1.8938527e-04   1.6177307e-07   8.1094694e-03   8.4432353e-10  -2.8876083e+00
   6.8011858e+00   4.2964700e+00   5.0854708e-02   7.4048409e-04   6.0445060e-03   7.8064222e-03   3.2959993e-04   2.7368518e-05   1.9909649e-04   2.5949697e-07   1.3975957e-02   3.6318839e-10  -1.2423664e+00
   7.5212276e+00   4.0750798e+00   4.3701020e-02   2.0799504e-03   1.1978642e-02   5.2613627e-03   1.9388236e-04   4.8377658e-06   1.7331082e-04   9.6135922e-08   1.8260475e-02   2.7524062e-09  -2.9091944e+00
   7.4169798e+00   4.0499133e+00   4.7853286e-02   6.1434698e-04   3.6616071e-03   4.4808999e-03   2.4195269e-04   3.9379878e-06   1.2418017e-04   3.0156445e-07   8.8262282e-03   3.2619221e-09  -2.3427725e+00
   7.2944081e+00   4.2192069e+00   3.4283645e-02   4.8997855e-04   1.3400814e-02   2.0526085e-03   2.6812086e-04   5.9601259e-05   1.7413409e-04   5.9652886e-08   8.8047145e-03   2.2623373e-10  -2.4469125e+00
   7.2179335e+00   4.1211420e+00   3.8446953e-02   1.6793575e-03   8.5051805e-03   4.2579601e-03   2.0764638e-04   1.1614768e-05   1.8797119e-04   1.6659184e-07   1.3702417e-02   2.3622324e-09  -2.0474970e+00
   7.3859810e+00   4.1343923e+00   4.2287411e-02   1.7019904e-03   4.3271637e-03   6.7091767e-03   3.2201853e-04   2.8516461e-05   1.8692854e-04   2.3809804e-08   1.1812297e-02   1.0621683e-09  -2.2856103e+00
   6.7167579e+00   4.3138489e+00   4.1335375e-02   1.6554091e-03   6.3604845e-03   5.9598463e-03   2.2269443e-04   1.2352382e-04   1.2214169e-04   2.4425402e-07   1.3108728e-02   4.2777749e-10  -1.1402328e+00
   7.0406509e+00   4.2400742e+00   3.7796457e-02   9.0488657e-04   7.3834771e-03   5.3140001e-03   1.4715716e-04   1.9665633e-05   1.6611819e-04   6.8373501e-07   1.2398653e-02   4.3082871e-10  -1.9398464e+00
   7.2691727e+00   4.0828538e+00   3.8728540e-02   7.2266069e-04   3.5450623e-03   4.7092522e-03   3.7404860e-04   7.6198642e-06   1.7763375e-04   4.1882599e-07   7.2673720e-03   2.3429659e-09  -1.9751683e+00
   7.3339000e+00   4.1825064e+00   4.3235009e-02   5.4076531e-04   1.0468445e-02   1.0311392e-02   2.0048521e-04   7.7667605e-06   1.9861357e-04   3.1727381e-08   2.1032977e-02   7.2256032e-10  -2.4257406e+00
   7.2153725e+00   4.1448260e+00   3.6611843e-02   5.4549153e-04   8.9708864e-03   4.1848892e-03   1.9548017e-04   9.7141368e-06   1.6729220e-04   6.8932460e-08   1.0627001e-02   1.1757743e-09  -2.1032942e+00
   6.7165288e+00   4.3402868e+00   4.2693839e-02   1.9399554e-03   1.2598313e-02   1.6469680e-02   1.9826099e-04   3.7204330e-05   1.6257597e-04   2.3592762e-07   2.9192278e-02   3.9349625e-10  -1.4131817e+00
   6.9666958e+00   4.2182177e+00   3.9109449e-02   8.4853752e-04   4.2467264e-03   1.0226560e-02   2.9087159e-04   6.9300158e-05   1.7828008e-04   1.0168887e-07   9.3984558e-03   6.7207837e-10  -1.4729332e+00
   7.1512680e+00   4.2365969e+00   3.6442213e-02   7.1030314e-04   7.7481781e-03   6.3084841e-03   2.1963354e-04   3.8703277e-05   1.7563205e-04   8.8756835e-08   1.2001336e-02   3.2607976e-10  -1.9859139e+00
   7.2416810e+00   4.2225008e+00   3.3209039e-02   1.2893482e-03   2.2965972e-02   3.1461160e-03   2.0350307e-04   2.6904886e-05   1.4446483e-04   1.8292678e-07   1.9005636e-02   4.0604720e-10  -2.4635971e+00
   7.5163454e+00   4.0813658e+00   4.0149199e-02   6.1967153e-04   1.8948117e-02   1.3611760e-03   1.7457071e-04   3.8993307e-06   2.0135664e-04   4.1419773e-07   2.0650724e-02   2.6939187e-09  -2.9445902e+00
   7.4887835e+00   4.1163426e+00   3.3082365e-02   9.5648196e-04   6.3296824e-03   2.5487592e-03   2.1484682e-04   2.5116867e-05   1.3885555e-04   6.8570726e-08   6.9584292e-03   7.0575051e-10  -2.6574623e+00
   7.0271220e+00   4.2959600e+00   4.4104358e-02   8.9387221e-04   1.4792739e-02   1.0251339e-02   1.8585881e-04   1.0307721e-04   1.7934413e-04   1.8794729e-08   2.3391566e-02   3.0601824e-10  -1.8577090e+00
   7.1058358e+00   4.1333272e+00   4.6200681e-02   5.1456572e-04   7.9953113e-03   3.5482788e-03   1.8660673e-04   1.3819276e-05   1.6347569e-04   2.8609391e-07   1.0951200e-02   2.1292107e-09  -1.9152387e+00
   7.3580240e+00   4.1215709e+00   4.0531429e-02   1.6055273e-03   1.0090820e-02   4.8567264e-03   2.3413007e-04   6.5840447e-06   2.2764129e-04   1.5489336e-08   1.3014253e-02   1.3723352e-09  -2.6074892e+00
   6.8578819e+00   4.3031861e+00   5.1745469e-02   1.6848959e-03   1.6009610e-02   4.1765416e-03   1.4345891e-04   3.7846893e-05   1.3136546e-04   5.6746374e-07   2.0794562e-02   3.6293547e-10  -1.5307930e+00
   7.0379574e+00   4.2268442e+00   3.7291931e-02   7.1949550e-04   3.8153756e-03   3.2971100e-03   3.1080273e-04   4.4233778e-05   2.4222863e-04   3.0047739e-07   6.6232034e-03   3.5861025e-10  -1.6260607e+00
   7.3481995e+00   4.1219525e+00   4.7404999e-02   1.5796920e-03   6.5132106e-03   4.9292341e-03   1.5551320e-04   4.3423509e-06   2.2013239e-04   3.3245291e-08   1.7806803e-02   2.0218356e-09  -2.3600586e+00
   7.1534643e+00   4.2022450e+00   4.6828139e-02   2.4138763e-03   8.4068907e-03   4.1664506e-03   1.4248097e-04   1.3290980e-05   1.5488457e-04   4.4368814e-07   1.7665986e-02   8.2208213e-10  -2.0266842e+00
   7.1038560e+00   4.1777042e+00   3.6398370e-02   9.4275269e-04   2.4376529e-03   6.2352149e-03   4.3750058e-04   4.9843982e-05   1.2588577e-04   2.4050326e-08   5.7792605e-03   6.0463725e-10  -1.5382133e+00
   6.7819920e+00   4.3133029e+00   4.5682936e-02   1.5672830e-03   1.2066340e-02   3.4807961e-03   2.6734066e-04   1.0021295e-04   1.4370662e-04   4.2751257e-07   1.3783106e-02   3.2175411e-10  -1.3818784e+00
   7.6125627e+00   3.9962579e+00   4.0779778e-02   5.1809749e-04   7.4730693e-03   4.1463085e-03   2.6686362e-04   1.0377520e-06   1.4834498e-04   3.9402556e-08   8.3805636e-03   4.5219124e-09  -3.1019309e+00
   7.0312230e+00   4.2311818e+00   4.3552259e-02   4.7336520e-04   5.5547286e-03   7.0374402e-03   2.9525625e-04   1.3794238e-05   2.5404573e-04   1.4263951e-07   1.2250747e-02   4.9638006e-10  -1.7124532e+00
   7.1515894e+00   4.2513850e+00   4.4837612e-02   4.8353099e-04   1.0262887e-02   1.3246796e-02   2.1519179e-04   1.8520728e-05   1.3918007e-04   1.1128459e-07   2.7165963e-02   4.5493735e-10  -1.9325231e+00
   7.0254439e+00   4.2307010e+00   4.0107706e-02   1.3276812e-03   4.3699283e-03   1.2205279e-02   2.1915038e-04   1.1430045e-04   2.0868235e-04   1.0978180e-08   1.3535625e-02   6.9311943e-10  -1.6588779e+00
   6.8453800e+00   4.2879665e+00   4.1429495e-02   1.3810966e-03   1.0216773e-02   1.0268459e-02   2.0986583e-04   2.2786776e-04   1.3412690e-04   2.9767785e-07   1.7688111e-02   6.3279201e-10  -1.4083003e+00
   6.7216042e+00   4.3775411e+00   4.8624883e-02   1.2060093e-03   4.5765386e-03   6.9413595e-03   2.3402184e-04   3.6735449e-04   2.2591564e-04   1.5703373e-07   1.2629124e-02   1.7290761e-10  -1.0419108e+00
   7.9382687e+00   4.0007218e+00   4.7140957e-02   6.2139339e-04   1.4679007e-02   1.1128308e-03   1.7316105e-04   5.7506183e-07   2.5761098e-04   6.9085180e-08   1.7733005e-02   3.5247268e-09  -3.7039290e+00
   6.0560011e+00   4.6148399e+00   9.9144932e-02   1.4842076e-03   3.5838437e-02   3.0279842e-02   8.2291090e-05   1.4820274e-02   1.2715069e-04   9.3149740e-07   1.0217828e-01   6.2427226e-10  -1.7721886e-01
   7.1732581e+00   4.1400398e+00   3.4646669e-02   5.5981383e-04   4.5488196e-03   6.1923530e-03   3.2591824e-04   9.9941701e-06   2.6975766e-04   1.9732103e-08   4.6384015e-03   6.6954235e-10  -2.0694920e+00
   7.3604421e+00   4.1324068e+00   3.6817153e-02   7.1134635e-04   1.1019755e-02   7.9559512e-03   1.9882575e-04   5.6905991e-06   1.9526115e-04   1.9271800e-07   1.3646109e-02   1.1048014e-09  -2.5621694e+00
   7.9058924e+00   4.0308808e+00   4.4672294e-02   6.4594372e-04   5.2587648e-03   1.6936743e-03   2.6228067e-04   1.9592451e-06   2.2889402e-04   1.9796138e-08   8.2229534e-03   1.2125408e-09  -3.3123262e+00
   7.3036763e+00   4.1346367e+00   4.5710611e-02   6.1179666e-04   5.4217681e-03   1.6757127e-03   1.9272994e-04   5.0035802e-05   2.0568224e-04   3.1028687e-08   8.5315958e-03   1.1176549e-09  -2.1501322e+00
   6.7313070e+00   4.3411332e+00   3.8669704e-02   6.4860065e-04   7.9147338e-03   7.1418319e-03   2.6527569e-04   1.3479041e-04   2.0950597e-04   1.5687490e-07   1.0655900e-02   1.9393259e-10  -1.1176846e+00
   7.7931482e+00   4.0536626e+00   3.9613469e-02   5.5227476e-04   9.1615267e-03   2.5237456e-03   2.7345348e-04   2.8615144e-06   2.4117600e-04   3.8186295e-08   1.2400988e-02   1.4842387e-09  -3.2751501e+00
   7.7018320e+00   4.0208659e+00   4.3699087e-02   7.0846122e-04   1.7567951e-02   2.7410019e-03   1.5774797e-04   8.1885172e-07   1.8793941e-04   9.2562128e-08   2.0957456e-02   4.9805948e-09  -3.2787542e+00
   7.4613120e+00   4.0430339e+00   3.8277079e-02   2.0219514e-03   1.9980935e-03   4.6984487e-03   3.8621820e-04   5.1526298e-06   2.6390609e-04   1.4318394e-07   7.4322528e-03   2.9586586e-09  -2.2333635e+00
   7.1831740e+00   4.2366634e+00   4.4855673e-02   1.9336116e-03   7.8369118e-03   7.1292312e-03   2.4463847e-04   2.4372525e-05   2.6791347e-04   6.5677958e-08   1.9255481e-02   4.3849264e-10  -2.1801219e+00
   7.2868121e+00   4.1761169e+00   5.2338121e-02   1.8119477e-03   1.0171240e-02   5.5308909e-03   2.2103266e-04   4.6021656e-05   1.7861514e-04   7.1380112e-08   2.1506865e-02   1.1470595e-09  -2.5097698e+00
   7.2938591e+00   4.2079386e+00   3.8056201e-02   1.1767248e-03   2.1527383e-02   3.1274111e-03   1.1693270e-04   5.3552874e-06   1.2306131e-04   1.4160533e-07   2.5288013e-02   5.7859617e-10  -2.5328352e+00
   7.2226302e+00   4.2240865e+00   5.1580852e-02   6.6264563e-04   6.2876099e-03   6.9359890e-03   1.3190443e-04   2.0271673e-05   1.7976068e-04   2.1792975e-08   2.0673480e-02   5.2766465e-10  -2.1563907e+00
   7.4692857e+00   4.0829903e+00   4.4598378e-02   1.7923029e-03   1.1918111e-02   2.3949399e-03   1.5095144e-04   3.2542553e-06   1.6028172e-04   6.9062741e-08   1.7390682e-02   2.7110614e-09  -2.7648094e+00
   7.0092035e+00   4.2271385e+00   4.3490929e-02   9.0216717e-04   3.1278798e-03   1.1054458e-02   1.8975435e-04   2.6167813e-05   1.9950786e-04   6.4869358e-08   1.2096146e-02   5.7105748e-10  -1.4700768e+00
   6.5659756e+00   4.4499196e+00   6.7719819e-02   7.5952653e-04   7.5660378e-03   9.0802601e-03   2.1353575e-04   1.0935579e-03   1.4046759e-04   3.9364987e-07   2.1924810e-02   1.8696866e-10  -7.9745205e-01
   7.2644016e+00   4.1134608e+00   4.5343480e-02   1.1942255e-03   7.0395485e-03   3.1296656e-03   1.6551017e-04   8.7188323e-06   1.3474064e-04   1.1684063e-07   1.1547810e-02   2.0229016e-09  -2.0760402e+00
   7.1347768e+00   4.2080355e+00   4.3450640e-02   8.4455025e-04   4.3666820e-03   7.9698640e-03   3.4916705e-04   3.7217419e-05   1.9442436e-04   4.8229408e-08   9.9923684e-03   4.7735358e-10  -1.7074572e+00
   6.9086813e+00   4.1954399e+00   4.1112445e-02   8.6997291e-04   7.1262500e-03   5.8666887e-03   3.5063535e-04   2.3973274e-05   1.6800501e-04   5.1778234e-07   9.5270270e-03   1.1389223e-09  -1.6592980e+00
   6.5846337e+00   4.3709607e+00   5.0824741e-02   1.6629490e-03   6.0973173e-03   6.5200441e-03   2.0316575e-04   4.7844150e-04   1.2476226e-04   2.6298294e-07   1.1117384e-02   2.7351493e-10  -6.4221605e-01
   7.0829538e+00   4.2112707e+00   4.3676128e-02   1.1794466e-03   5.9141452e-03   1.0800416e-02   1.7247188e-04   1.1170126e-05   2.5025150e-04   2.3548318e-08   1.3633502e-02   6.2423524e-10  -1.8907442e+00
   6.7719231e+00   4.3620043e+00   4.7339292e-02   1.4345051e-03   8.7674140e-03   7.2466228e-03   2.0360175e-04   2.5428757e-04   2.5893001e-04   1.5745580e-07   1.7822862e-02   2.1977847e-10  -1.1414220e+00
   7.2221205e+00   4.1253149e+00   5.2875467e-02   1.4156031e-03   5.8981768e-03   5.3632544e-03   1.6023184e-04   6.2810195e-06   1.9653901e-04   5.3943495e-08   1.3167589e-02   1.9982656e-09  -2.0606740e+00
   7.5112709e+00   4.0351520e+00   4.2744407e-02   5.5417355e-04   7.7785337e-03   3.2800825e-03   3.3521692e-04   1.8152235e-06   1.2570549e-04   4.8610292e-07   1.0147968e-02   3.5617968e-09  -2.8730494e+00
   7.2245565e+00   4.2016156e+00   3.9012500e-02   6.4334914e-04   7.3734787e-03   6.5919450e-03   1.9369282e-04   1.4076603e-05   2.2007915e-04   1.2946614e-07   1.0673064e-02   4.0270656e-10  -2.1818393e+00
   7.4445199e+00   4.0219614e+00   3.7414596e-02   1.2660669e-03   4.5688230e-03   3.8811458e-03   3.0096283e-04   2.7061799e-06   2.4270332e-04   2.3140909e-08   7.9601829e-03   4.6607381e-09  -2.5957178e+00
   7.7581434e+00   4.0269855e+00   4.9476574e-02   7.2604453e-04   7.2350486e-03   9.4300945e-04   1.9187629e-04   4.8593808e-06   1.7146799e-04   2.4414445e-08   1.4836870e-02   3.3501259e-09  -3.0796285e+00
   7.6751514e+00   4.0805294e+00   4.4953428e-02   1.2232185e-03   7.3717616e-03   2.0384502e-03   1.7557274e-04   1.2341840e-05   1.4749481e-04   3.5067650e-08   1.4756318e-02   1.5847369e-09  -3.0386142e+00
   6.6474964e+00   4.3238018e+00   4.3285592e-02   1.7169248e-03   6.3095662e-03   1.4823551e-02   2.3675847e-04   6.5025923e-05   1.2658320e-04   5.0278935e-07   1.7049954e-02   4.5382513e-10  -8.9487716e-01
   6.9882778e+00   4.2251097e+00   3.5383038e-02   1.4505301e-03   1.2003171e-02   9.4180444e-03   2.1074019e-04   9.8488810e-05   1.8339722e-04   8.9376062e-08   1.5478454e-02   8.9524781e-10  -1.8185119e+00
   6.7383762e+00   4.3554336e+00   4.9290843e-02   1.3694941e-03   9.7573376e-03   3.7053750e-03   1.7006061e-04   8.5429149e-05   1.8582335e-04   4.6837794e-07   1.6345047e-02   2.0353870e-10  -1.2176074e+00
   6.9946570e+00   4.2351840e+00   4.2893991e-02   5.1875192e-04   7.5313985e-03   2.2889700e-03   2.4817438e-04   1.4922493e-04   1.7045318e-04   4.9872573e-08   7.7470514e-03   5.0619435e-10  -1.8501747e+00
   7.0667443e+00   4.1868911e+00   4.1890426e-02   5.6152674e-04   5.5532698e-03   9.0238374e-03   2.1706321e-04   1.2570431e-05   2.5757861e-04   1.0130266e-07   1.6492939e-02   1.3195454e-09  -1.7776568e+00
   7.5340781e+00   4.1561253e+00   4.1023169e-02   2.2383869e-03   4.7270361e-03   1.0717217e-02   1.3011251e-04   5.6152918e-06   1.9271095e-04   3.6377600e-08   1.9457755e-02   6.7565401e-10  -2.6599465e+00
   7.1766569e+00   4.1865110e+00   4.1861532e-02   2.2485652e-03   8.3012904e-03   1.5507769e-03   4.6626157e-04   2.9239408e-05   1.4346735e-04   1.1340758e-07   7.7624686e-03   4.9945067e-10  -2.2098475e+00
   7.1831149e+00   4.2376208e+00   3.2421608e-02   7.9870921e-04   5.1131296e-03   1.1481759e-02   1.7859137e-04   3.3109697e-05   2.4933480e-04   6.8929127e-08   1.0457585e-02   2.4159418e-10  -2.0781326e+00
   7.9368528e+00   4.0104277e+00   4.9895831e-02   8.0740267e-04   6.6872635e-03   2.9678580e-03   2.4347453e-04   3.5063662e-07   1.9918176e-04   6.2857270e-08   1.7322998e-02   3.2269270e-09  -3.6409570e+00
   7.5058218e+00   4.1182779e+00   4.1800546e-02   1.6116328e-03   7.7754659e-03   2.0789061e-03   2.1596629e-04   1.0811085e-05   2.4647008e-04   9.3147133e-09   1.1624608e-02   9.6212870e-10  -2.5921752e+00
   7.0759583e+00   4.2344770e+00   4.5031046e-02   1.0305142e-03   4.4815925e-03   1.7883237e-02   2.1873843e-04   5.0127839e-05   2.5934491e-04   6.3047578e-08   2.4245142e-02   7.7064745e-10  -1.6712410e+00
   7.8244922e+00   4.0382499e+00   4.0419351e-02   1.6739281e-03   1.3974358e-02   3.6949207e-03   1.7934959e-04   1.3656311e-06   1.7578008e-04   2.8856931e-08   1.7107202e-02   2.2466776e-09  -3.5302865e+00
   7.3397838e+00   4.0807834e+00   3.9974429e-02   1.2268343e-03   4.9018912e-03   5.7867342e-03   1.8480515e-04   5.2843452e-06   1.3314324e-04   3.7984047e-07   1.2176668e-02   3.1346188e-09  -2.0386670e+00
   6.7612339e+00   4.3804794e+00   5.4644553e-02   6.4617490e-04   4.9141587e-03   8.7205167e-03   2.1066381e-04   6.5866391e-04   1.4938905e-04   4.3565640e-07   1.7943859e-02   2.4727241e-10  -9.9706120e-01
   6.5989104e+00   4.3425569e+00   4.4061216e-02   1.6409903e-03   1.3146294e-02   7.0558562e-03   2.0555544e-04   1.4816656e-04   1.9365610e-04   4.0153107e-07   1.6510975e-02   4.2527170e-10  -1.0380820e+00
   6.3601865e+00   4.4299656e+00   4.5900589e-02   1.0753467e-03   1.1787603e-02   1.1060196e-02   2.0673224e-04   1.8310535e-03   2.5596253e-04   1.7340685e-07   1.8517594e-02   5.6658682e-10  -4.4056458e-01
   7.2666713e+00   4.1975817e+00   4.0424722e-02   1.7010813e-03   1.3923126e-02   2.1514715e-03   1.7159113e-04   4.3323584e-05   1.2277184e-04   6.5764092e-07   1.7484167e-02   6.7352455e-10  -2.4315228e+00
   6.8458387e+00   4.3122827e+00   3.8435636e-02   1.2503484e-03   6.7459008e-03   6.4264612e-03   2.2604775e-04   2.8330419e-04   1.5368994e-04   5.4594137e-08   7.9816450e-03   2.3632113e-10  -1.4732122e+00
   6.4919361e+00   4.4611651e+00   6.2715062e-02   1.4365831e-03   1.9713416e-02   8.2163702e-03   1.7255981e-04   1.5226587e-03   2.1303483e-04   1.6820835e-07   3.6338745e-02   3.4971319e-10  -1.0375782e+00
   7.7740191e+00   4.0822611e+00   3.4453660e-02   1.3049244e-03   1.0299743e-02   2.8709257e-03   1.9435521e-04   8.5875720e-06   1.6334748e-04   2.1875597e-08   9.1336074e-03   6.8098846e-10  -3.4463164e+00
   7.6912373e+00   4.0657399e+00   3.3578033e-02   1.3146359e-03   4.4770326e-03   7.6574175e-03   1.7768958e-04   2.1867066e-06   1.3996906e-04   3.7845487e-08   9.2984816e-03   1.1725365e-09  -2.9141899e+00
   7.1398870e+00   4.1520876e+00   4.5864102e-02   4.6024526e-04   1.9607540e-03   8.7771375e-03   1.9382914e-04   2.0549976e-05   1.2861518e-04   2.5189527e-07   1.2067850e-02   1.5629747e-09  -1.5299040e+00
   7.0958562e+00   4.2844727e+00   4.7908913e-02   1.4913284e-03   1.6131434e-02   1.1030660e-02   1.7375854e-04   1.5640366e-04   2.0717374e-04   8.9157909e-08   3.0670158e-02   4.3894765e-10  -1.9827557e+00
   7.8407900e+00   3.9225271e+00   4.0315885e-02   1.7636354e-03   7.7404018e-03   1.6744663e-03   2.6435657e-04   4.5347370e-07   2.4943542e-04   5.1233633e-08   8.5305542e-03   1.0300616e-08  -3.3435752e+00
   7.9039992e+00   3.9629473e+00   3.3095851e-02   5.2166378e-04   1.6408350e-02   3.9389923e-03   1.7197346e-04   7.3554351e-07   2.0507317e-04   4.5752661e-08   1.6417592e-02   6.8590201e-09  -3.8762733e+00
   6.8367529e+00   4.3366066e+00   4.0914217e-02   6.9436344e-04   6.0040586e-03   6.4924748e-03   2.5606231e-04   2.8204018e-04   2.6947587e-04   3.4107172e-08   9.8174188e-03   1.8292469e-10  -1.2546163e+00
   7.0597352e+00   4.2332215e+00   4.4511871e-02   8.8197463e-04   8.5885165e-03   9.0075634e-03   1.6840724e-04   3.8556909e-05   2.7012786e-04   1.6565384e-08   1.4375793e-02   5.0156161e-10  -1.7222173e+00
   7.1398920e+00   4.1747127e+00   4.2309771e-02   1.5281988e-03   4.1566324e-03   6.0927410e-03   2.4446442e-04   2.4960323e-05   2.4213656e-04   2.1727623e-08   1.0932620e-02   9.6153280e-10  -1.6833185e+00
   7.1202692e+00   4.2031591e+00   4.9042295e-02   8.8281909e-04   1.1154820e-02   1.4386665e-03   1.3641798e-04   6.5163158e-05   1.8571056e-04   5.3464308e-07   1.5130595e-02   8.8712610e-10  -1.9580167e+00
   7.7334408e+00   4.0233107e+00   4.7258244e-02   1.8308759e-03   3.9516348e-03   2.1297502e-03   2.0160486e-04   2.9551944e-06   1.8528348e-04   1.2316868e-07   1.1690906e-02   3.1379314e-09  -2.7337423e+00
   7.5237327e+00   4.0854752e+00   3.8326414e-02   1.2082230e-03   2.6952422e-03   4.7319236e-03   1.9495579e-04   6.8906196e-06   1.2586415e-04   2.3812288e-08   8.6922549e-03   1.3309905e-09  -2.4240378e+00
   7.8770738e+00   4.0285741e+00   5.6562339e-02   1.6156905e-03   4.3912568e-03   7.0082150e-03   2.0671792e-04   9.2586552e-07   2.3268505e-04   1.1659796e-08   1.8892977e-02   2.7955227e-09  -3.2871298e+00
   7.4246641e+00   4.0827483e+00   3.6433556e-02   7.4772030e-04   1.2525319e-02   3.8201251e-03   2.4788556e-04   2.1411166e-06   2.0655258e-04   1.8873325e-07   1.4238711e-02   2.4636160e-09  -2.7737276e+00
   7.6257977e+00   4.0692138e+00   4.8985208e-02   1.3975614e-03   1.9296415e-03   5.0434546e-03   4.0694838e-04   7.8704341e-06   1.9366610e-04   1.2173906e-08   7.2080174e-03   1.0843028e-09  -2.4553561e+00
   6.9377479e+00   4.2494187e+00   4.2668437e-02   1.0419942e-03   8.2105016e-03   4.3219075e-03   2.2198693e-04   2.0996342e-05   1.5267003e-04   4.2792910e-07   1.6025893e-02   6.5075738e-10  -1.7339429e+00
   7.1497074e+00   4.2610985e+00   4.1803433e-02   1.6196517e-03   7.5546624e-03   7.0255965e-03   2.2821351e-04   5.3054903e-05   1.7339694e-04   7.6783234e-08   1.6584195e-02   2.9169441e-10  -1.8586527e+00
   7.2287717e+00   4.1914761e+00   4.0443665e-02   1.7861012e-03   2.7701906e-03   1.1864581e-02   2.6022640e-04   8.5698704e-05   2.2734558e-04   1.0238284e-08   1.2298597e-02   6.7132174e-10  -1.8779619e+00
   6.8763940e+00   4.2684632e+00   5.0962922e-02   5.5181914e-04   7.0481601e-03   1.0414532e-02   2.6410879e-04   2.0516607e-04   2.0821998e-04   2.9411921e-08   1.8415218e-02   8.3038063e-10  -1.3575539e+00
   7.3795994e+00   4.1276099e+00   3.8766352e-02   1.3788783e-03   1.0576671e-02   3.0181309e-03   1.5887264e-04   1.0702603e-05   1.6239000e-04   1.7210625e-08   1.5152345e-02   1.4233325e-09  -2.5969188e+00
   7.4953622e+00   4.1718293e+00   3.8669981e-02   5.9978842e-04   1.7078455e-02   3.2879257e-03   2.4337952e-04   9.3267485e-06   1.5096263e-04   1.5537377e-07   1.8866796e-02   5.0432208e-10  -2.9024521e+00
   7.7898936e+00   4.0364370e+00   4.4543605e-02   1.5778722e-03   9.3923880e-03   1.9679616e-03   2.0713100e-04   2.1056263e-06   1.2762207e-04   6.7771536e-08   1.3695037e-02   2.2389766e-09  -3.2867967e+00
   7.3213292e+00   4.2441855e+00   3.8246383e-02   6.0593214e-04   6.8481142e-03   1.7415526e-02   2.0860890e-04   6.0826211e-05   1.4723271e-04   1.8220293e-08   2.2159758e-02   2.9390421e-10  -2.2723338e+00
   6.7370797e+00   4.3176658e+00   2.9915386e-02   9.1534643e-04   1.4416637e-02   2.9690544e-03   2.2234559e-04   2.4036326e-04   2.2333910e-04   2.3587439e-07   1.1450393e-02   3.8476343e-10  -1.5343781e+00
   7.2956623e+00   4.1200654e+00   3.9414458e-02   1.7477801e-03   8.7138830e-03   5.2713816e-03   2.2894949e-04   9.2526483e-06   1.2885709e-04   4.7173993e-08   1.6350006e-02   2.2219320e-09  -2.3045228e+00
   7.2997806e+00   4.1685370e+00   5.5221731e-02   4.5984180e-04   7.1428951e-03   1.3365654e-03   1.8400886e-04   5.4803544e-05   2.0660698e-04   2.4630891e-07   1.3187742e-02   8.8232724e-10  -2.1428259e+00
   7.1531515e+00   4.2884450e+00   5.0603434e-02   1.7873602e-03   6.9279292e-03   1.7181003e-03   1.2884943e-04   8.1574897e-05   1.2800721e-04   3.8901405e-07   1.4996007e-02   1.8496850e-10  -1.8981648e+00
   8.0909600e+00   3.9136334e+00   4.8808014e-02   1.0569220e-03   7.2395019e-03   2.3519602e-03   2.0117674e-04   2.1507312e-07   2.2362111e-04   2.1100354e-08   1.0606194e-02   7.9172414e-09  -3.9027749e+00
   6.4480230e+00   4.4047861e+00   5.7071275e-02   1.3604789e-03   9.4912460e-03   1.9909632e-02   1.8790815e-04   1.1979086e-03   1.3259394e-04   4.3169415e-07   3.0005235e-02   7.6200224e-10  -6.2163905e-01
   7.2247359e+00   4.2104812e+00   3.5845503e-02   1.5615892e-03   9.9701658e-03   1.4855902e-02   1.8955671e-04   1.1348045e-05   2.4329547e-04   2.7438450e-08   2.2875727e-02   6.3513170e-10  -2.2729887e+00
   6.9971183e+00   4.2750195e+00   4.1116134e-02   1.5948858e-03   7.7988990e-03   1.2827583e-02   1.9862723e-04   5.9231762e-05   1.3405062e-04   2.4366995e-08   2.0782269e-02   4.2506776e-10  -1.7461071e+00
   7.3719785e+00   4.1992585e+00   4.8921580e-02   1.8340334e-03   6.9122726e-03   1.1729479e-03   3.2830704e-04   3.4345604e-05   1.7611058e-04   2.1059248e-08   1.0851749e-02   3.2175897e-10  -2.2774407e+00
   6.7491336e+00   4.3377250e+00   5.2472373e-02   1.1521824e-03   6.4195688e-03   8.2624740e-03   1.4426206e-04   2.6792701e-04   1.6771822e-04   3.5728197e-07   1.5992322e-02   3.4822269e-10  -1.2143194e+00
   7.5242675e+00   4.1830835e+00   4.4704923e-02   1.9583632e-03   1.0147755e-02   3.0916925e-03   1.8722758e-04   1.7926549e-05   2.0969240e-04   1.8400846e-08   1.5460170e-02   3.5560884e-10  -2.8521469e+00
   7.1211219e+00   4.1696944e+00   3.6855402e-02   1.0595760e-03   6.7174296e-03   1.3546117e-03   3.2032028e-04   1.7312787e-05   1.4692884e-04   3.7743622e-07   6.4236905e-03   6.8344444e-10  -1.9634965e+00
   7.5025826e+00   4.1400408e+00   4.1581858e-02   1.5257926e-03   1.3890823e-02   3.6634696e-03   1.5124447e-04   7.2786998e-06   1.2680585e-04   3.4085385e-08   1.5606531e-02   7.4988057e-10  -3.0576883e+00
   6.5055481e+00   4.4336748e+00   4.5240393e-02   1.8799470e-03   2.6820431e-02   1.1389239e-02   1.0347834e-04   6.5330465e-04   2.1072115e-04   1.5175792e-07   3.8382262e-02   3.4041643e-10  -1.2044746e+00
   7.3828018e+00   4.1625561e+00   4.4809948e-02   1.9093696e-03   5.0442597e-03   6.1247355e-03   1.4181983e-04   1.0815324e-05   1.4667371e-04   1.0350697e-07   1.6478506e-02   8.3340974e-10  -2.3147953e+00
   6.5944332e+00   4.3410102e+00   3.9585245e-02   6.4746434e-04   1.0007130e-02   9.5630948e-03   1.8550030e-04   3.7454862e-04   2.3273830e-04   7.2552111e-08   1.2325642e-02   4.4896520e-10  -9.0274345e-01
   6.8039238e+00   4.3351762e+00   4.7636539e-02   1.1561223e-03   1.1053754e-02   3.5648843e-03   1.9356137e-04   1.0466202e-04   2.0091082e-04   2.2022655e-07   1.3992822e-02   2.0670066e-10  -1.3474430e+00
   6.9902171e+00   4.3241275e+00   5.4725049e-02   1.9746654e-03   6.7602155e-03   7.6326844e-03   1.6382674e-04   2.4989595e-04   1.4367034e-04   1.2535767e-08   1.9011852e-02   2.3646906e-10  -1.4459661e+00
   7.0400583e+00   4.2083343e+00   4.8490491e-02   4.8590305e-04   8.0115426e-03   2.8379211e-03   2.4938789e-04   5.2170308e-05   2.2382644e-04   2.2932884e-07   1.0461502e-02   7.1804010e-10  -1.9711030e+00
   6.5117315e+00   4.4198423e+00   3.4007594e-02   2.1456266e-03   1.1767764e-02   1.7306879e-02   2.9242241e-04   6.8627300e-04   2.1409624e-04   1.7641670e-07   2.0259823e-02   2.6258657e-10  -8.4625110e-01
   7.1722395e+00   4.2739762e+00   4.8487524e-02   2.8408311e-03   1.8076715e-02   3.0102388e-03   1.8271002e-04   5.9942329e-05   1.9400311e-04   5.6411836e-08   2.5663185e-02   3.0355261e-10  -2.2372510e+00
   6.7766852e+00   4.2773364e+00   3.8980467e-02   5.5696661e-04   4.8666120e-03   5.5782526e-03   2.3299988e-04   4.4906479e-05   2.5531471e-04   1.1178450e-07   7.0831839e-03   3.2949453e-10  -1.1616508e+00
   6.7337722e+00   4.3495037e+00   4.6954224e-02   2.5518412e-03   9.0632189e-03   9.2323413e-03   1.9540671e-04   6.8699639e-04   1.4464512e-04   4.8891888e-08   1.6111862e-02   4.3395145e-10  -1.1059202e+00
   6.6514394e+00   4.4039826e+00   3.9213274e-02   4.5985093e-04   1.4072163e-02   2.5329240e-03   2.3140738e-04   6.4267806e-04   1.7726771e-04   2.9964904e-07   1.3977910e-02   1.9449893e-10  -1.3238267e+00
   7.1694650e+00   4.1271798e+00   3.7517252e-02   4.2547666e-04   4.1867701e-03   1.3035141e-03   4.1025666e-04   2.9619639e-05   1.8212761e-04   1.6275862e-07   3.5600482e-03   7.9083620e-10  -1.7831005e+00
   7.3390313e+00   4.1505516e+00   4.1182353e-02   1.2627979e-03   1.6948463e-02   1.6040824e-03   2.1144731e-04   2.0842278e-05   1.7170707e-04   3.0324079e-08   1.8179263e-02   1.1878349e-09  -2.6047134e+00
   7.5417306e+00   4.0455758e+00   3.2537465e-02   4.0730419e-04   5.6722111e-03   6.1244088e-03   1.8175797e-04   3.6743239e-06   1.9261244e-04   5.0040674e-08   9.2037438e-03   2.5490255e-09  -2.6206601e+00
   7.8997783e+00   3.9852310e+00   3.9137588e-02   1.1870955e-03   8.2013317e-03   2.6463812e-03   3.3085251e-04   9.5474452e-07   1.4801753e-04   5.5033792e-08   1.0999539e-02   3.5552677e-09  -3.5810969e+00
   7.4692379e+00   4.0300200e+00   3.4481296e-02   1.5042333e-03   3.6380401e-03   8.7711885e-03   1.9234281e-04   2.1589211e-06   1.5924758e-04   6.2966456e-08   8.7473655e-03   3.8364955e-09  -2.4680559e+00
   7.3641017e+00   4.1831923e+00   3.7100048e-02   2.2286582e-03   4.5004266e-03   3.9958348e-03   2.9186385e-04   3.6795554e-05   2.4450370e-04   1.2725041e-08   5.4763618e-03   2.3414452e-10  -2.2397534e+00
   7.9207044e+00   3.9248298e+00   3.8023011e-02   7.2217171e-04   1.5787183e-02   3.3238113e-03   2.5300001e-04   4.3355935e-07   1.3437616e-04   5.7550086e-08   1.5126725e-02   1.2198810e-08  -3.9483597e+00
   7.2071229e+00   4.1848355e+00   4.7372148e-02   1.2530300e-03   7.4710619e-03   6.8816618e-03   1.5004773e-04   1.7208256e-05   1.4156499e-04   6.6085593e-08   1.5151015e-02   8.0693824e-10  -2.0073391e+00
   7.0035715e+00   4.2285482e+00   4.6155585e-02   1.3081298e-03   6.6597388e-03   2.5658071e-03   1.9757258e-04   5.3972693e-05   1.4432591e-04   1.1747162e-07   1.1350448e-02   6.1726497e-10  -1.5050227e+00
   7.4039766e+00   4.1919470e+00   4.7399922e-02   6.3230489e-04   1.6869633e-02   5.4022560e-03   1.7455888e-04   1.1718619e-05   1.6048870e-04   1.6058458e-07   2.4699146e-02   5.7390617e-10  -2.6345191e+00
   7.0599708e+00   4.2611050e+00   4.5925894e-02   9.1554632e-04   9.9259188e-03   1.0899607e-02   2.3837820e-04   1.3434481e-04   1.8531432e-04   1.0146166e-08   1.9279094e-02   4.9127368e-10  -1.8526904e+00
   7.1379482e+00   4.2010647e+00   3.5625018e-02   1.2684733e-03   1.0932140e-02   1.8637707e-03   1.8118115e-04   2.1496554e-05   1.3476928e-04   3.3893432e-07   1.1244622e-02   5.8824562e-10  -2.0423961e+00
   7.1668752e+00   4.1937350e+00   3.3929111e-02   4.2189519e-04   1.5856432e-02   3.6587637e-03   1.8845354e-04   3.1322973e-05   1.3827240e-04   6.0425193e-07   1.8768568e-02   9.6541058e-10  -2.1870269e+00
   6.6409832e+00   4.4212161e+00   4.6086007e-02   1.2996412e-03   1.9966130e-02   3.4222873e-03   1.0504276e-04   5.3143544e-04   1.6054713e-04   3.9812155e-07   2.7056155e-02   2.1237836e-10  -1.2033968e+00
   7.5447321e+00   4.0387678e+00   4.3211823e-02   2.2675853e-03   6.3867121e-03   4.3207682e-03   2.8019042e-04   1.8408479e-06   1.6194399e-04   2.3476706e-07   1.3502922e-02   4.1110446e-09  -2.7861132e+00
   7.0074077e+00   4.1925415e+00   4.5606087e-02   9.3755343e-04   1.6209243e-02   3.2542333e-03   2.1377303e-04   1.3755787e-05   2.5807303e-04   1.3143456e-07   2.1933429e-02   1.7415171e-09  -1.9989938e+00
   7.3644507e+00   4.1835734e+00   4.2609404e-02   9.7098358e-04   9.6185918e-03   1.7499884e-02   1.3254458e-04   5.0846566e-06   1.7913043e-04   1.2454278e-07   2.9347044e-02   8.4700809e-10  -2.6054220e+00
   7.8856492e+00   3.9223900e+00   3.5918964e-02   5.8729508e-04   4.7113200e-03   7.1879317e-04   2.2713632e-04   6.6279455e-07   1.5418915e-04   9.7092512e-08   6.0146428e-03   7.3757326e-09  -3.3131393e+00
   8.2271514e+00   3.8693480e+00   4.8884792e-02   1.9249816e-03   6.7378838e-03   1.4681525e-03   1.4076105e-04   1.0570847e-07   2.4105920e-04   3.4339066e-08   1.4878038e-02   1.8762627e-08  -4.0054183e+00
   6.7003767e+00   4.2465753e+00   4.8320564e-02   1.1229141e-03   3.9160361e-03   1.2603888e-02   2.2683598e-04   5.8255633e-05   1.5273686e-04   2.7508393e-07   1.3741515e-02   1.3046506e-09  -8.5176777e-01
   6.9546385e+00   4.3819114e+00   5.5339558e-02   8.2396418e-04   9.4919520e-03   1.7510586e-02   2.0617990e-04   2.5783241e-04   2.6987036e-04   5.8560154e-09   3.0842390e-02   1.2932629e-10  -1.6082856e+00
   6.8341557e+00   4.2552574e+00   4.4979876e-02   6.6898431e-04   6.5683641e-03   3.3922064e-03   1.6692762e-04   2.2834246e-04   1.8248763e-04   4.2401903e-07   1.1224459e-02   8.7932166e-10  -1.1514490e+00
   7.4610144e+00   4.1566015e+00   3.8939858e-02   8.2255290e-04   1.4435832e-02   4.9783237e-03   1.5946176e-04   2.6876216e-05   1.3903162e-04   4.7921027e-08   1.5970296e-02   6.7827518e-10  -2.9021432e+00
   7.8066419e+00   3.9949017e+00   4.0398970e-02   1.6922470e-03   9.1726479e-03   1.7883299e-03   1.7911968e-04   4.0831423e-06   1.4837219e-04   4.7214561e-08   1.0362678e-02   3.5712358e-09  -3.4516017e+00
   7.7393074e+00   4.0439560e+00   4.7627264e-02   1.6023027e-03   9.2298045e-03   1.6247747e-03   2.1339241e-04   3.3478782e-06   1.3690123e-04   6.7535646e-08   1.3663896e-02   2.2253511e-09  -3.2113116e+00
   7.0728004e+00   4.1980788e+00   3.6560389e-02   1.1536662e-03   5.8535678e-03   1.6195331e-03   3.6887070e-04   4.6220466e-05   1.7045189e-04   1.1536114e-07   6.5024364e-03   5.3128997e-10  -1.7160369e+00
   6.9170943e+00   4.2550583e+00   4.6438020e-02   9.5996804e-04   1.1498411e-02   1.2254949e-03   2.4068744e-04   2.5742688e-04   1.6106634e-04   3.8503676e-07   1.1472339e-02   7.3398696e-10  -1.6756495e+00
   7.5588186e+00   4.0683250e+00   4.6469575e-02   1.9640470e-03   1.0893440e-02   7.3596452e-03   1.4013033e-04   2.3672101e-06   1.9430940e-04   1.5780906e-08   2.2484850e-02   3.4023133e-09  -2.7507329e+00
   6.5079722e+00   4.4793229e+00   5.2267901e-02   1.1862518e-03   6.9298378e-03   1.0946697e-02   1.5913877e-04   1.7651984e-03   1.3722918e-04   8.8576347e-08   2.2380572e-02   1.8813144e-10  -7.2491963e-01
   6.7732748e+00   4.2955982e+00   4.7023726e-02   7.2253300e-04   9.0351347e-03   5.2224506e-03   1.9937576e-04   5.9130440e-05   2.2018488e-04   1.9345643e-07   1.7887745e-02   5.6708799e-10  -1.3689512e+00
   6.8008128e+00   4.3379274e+00   5.2128707e-02   1.4956790e-03   4.3146566e-03   9.7734609e-03   1.6488221e-04   5.6433300e-04   2.0490325e-04   3.6250357e-08   1.3082680e-02   3.3225930e-10  -1.1059936e+00
   7.8679964e+00   4.0412543e+00   3.9055727e-02   5.7010243e-04   1.7494263e-02   2.6004474e-03   1.9498182e-04   5.8281012e-07   1.9121595e-04   9.2241234e-08   1.8740524e-02   2.0124421e-09  -3.6066287e+00
   7.0033291e+00   4.1774913e+00   4.5143573e-02   1.2164935e-03   1.0757788e-02   2.2832655e-03   2.1094940e-04   1.5408194e-05   1.4352160e-04   4.7923352e-07   1.4485286e-02   1.7012399e-09  -1.8444006e+00
   7.3423154e+00   4.2146387e+00   4.0906054e-02   6.3651159e-04   1.7786500e-02   3.9960814e-03   1.5697911e-04   1.6309799e-05   1.7067126e-04   5.0590834e-08   2.3912786e-02   4.5496863e-10  -2.8034995e+00
   6.7929837e+00   4.3308141e+00   5.4681214e-02   1.3556693e-03   3.9638041e-03   1.5834339e-02   1.2704207e-04   6.7258662e-04   1.3357663e-04   3.9428489e-08   2.4958087e-02   6.9889114e-10  -1.0086627e+00
   6.5552602e+00   4.4279762e+00   5.6864495e-02   1.0905998e-03   9.5738883e-03   4.4239194e-03   1.9880908e-04   1.2137577e-03   1.5873357e-04   1.4377305e-07   1.3400407e-02   2.0744685e-10  -7.5012156e-01
   6.6158385e+00   4.3832599e+00   4.2415832e-02   9.1461928e-04   6.0519865e-03   8.1119060e-03   1.5110912e-04   3.8134451e-04   2.0232925e-04   1.5957471e-07   1.4148733e-02   2.4643502e-10  -9.7450534e-01
   7.4717222e+00   4.0539155e+00   3.8976572e-02   2.0624057e-03   9.7366085e-03   4.5143825e-03   2.6190320e-04   3.2039349e-06   2.1169828e-04   5.1614409e-08   1.2285935e-02   3.2652875e-09  -2.9342809e+00
   6.9617164e+00   4.3262358e+00   5.2761178e-02   1.6132917e-03   7.2914612e-03   1.4353637e-02   1.8173894e-04   1.6019710e-04   1.5768204e-04   2.1178505e-07   2.3217728e-02   2.4283930e-10  -1.5990788e+00
   7.2517727e+00   4.2000927e+00   3.3068442e-02   9.6415880e-04   1.9018651e-02   2.3648929e-03   2.7976348e-04   3.9213772e-05   2.6846261e-04   3.7615620e-08   1.7182606e-02   6.0529254e-10  -2.4824294e+00
   7.3673612e+00   4.1544249e+00   5.0090386e-02   4.8161327e-04   7.0827278e-03   4.4989704e-03   2.0623318e-04   4.9828412e-06   1.2333364e-04   1.9871185e-07   1.5739101e-02   9.1741189e-10  -2.4252303e+00
   6.2558985e+00   4.5313832e+00   6.1767076e-02   1.6049163e-03   2.7807357e-02   1.9034193e-02   1.0662050e-04   3.8775246e-03   1.9585134e-04   3.8378449e-07   5.5643143e-02   4.2782260e-10  -4.7066638e-01
   7.3521712e+00   4.2153195e+00   4.5553399e-02   1.4422707e-03   9.2632181e-03   8.9748582e-03   2.4043100e-04   2.0423013e-05   2.6495440e-04   4.1007247e-08   1.9460986e-02   3.7453739e-10  -2.6210049e+00
   6.9048673e+00   4.2396056e+00   3.8250033e-02   3.4045779e-04   3.6490426e-03   8.6694764e-03   1.7357641e-04   1.3036823e-04   2.4295452e-04   1.7865116e-08   1.0939491e-02   7.7730490e-10  -1.3664076e+00
   7.2267398e+00   4.1648471e+00   3.7831648e-02   9.6780949e-04   3.2699024e-03   1.1571956e-02   1.6211339e-04   7.0717281e-06   2.5658519e-04   1.6413684e-07   1.2725086e-02   9.1697412e-10  -1.9408968e+00
   7.2352422e+00   4.1774784e+00   4.2852667e-02   1.2694656e-03   5.9535360e-03   8.9304848e-03   1.7260920e-04   1.5879078e-05   2.3831822e-04   5.3450894e-08   1.5360886e-02   8.6501945e-10  -1.9953585e+00
   7.1764239e+00   4.1213478e+00   4.0017245e-02   1.9168286e-03   4.1650228e-03   1.9296668e-03   3.5377293e-04   2.6548570e-05   2.1163174e-04   6.8313860e-08   4.1925878e-03   9.7385158e-10  -1.8309140e+00
   6.9578166e+00   4.3195593e+00   5.5759763e-02   6.8418325e-04   6.0739004e-03   5.3660969e-03   1.4471009e-04   2.4434530e-04   1.9135802e-04   5.1108586e-08   1.4490147e-02   2.3312472e-10  -1.5043694e+00
   6.8583298e+00   4.2918769e+00   5.5550815e-02   1.4582465e-03   6.2626044e-03   5.5938374e-03   1.4714327e-04   5.1174044e-05   1.3055179e-04   4.2071397e-07   1.6678292e-02   4.1993559e-10  -1.4241692e+00
   7.4417308e+00   4.1238871e+00   4.3552481e-02   1.3249665e-03   8.4625225e-03   5.1842751e-03   1.9604826e-04   2.8277704e-06   1.6885498e-04   6.3500524e-08   1.7664100e-02   1.4319246e-09  -2.6395361e+00
   6.2903855e+00   4.4091235e+00   4.8489487e-02   1.0662906e-03   1.0189757e-02   9.7366849e-03   1.6713768e-04   1.2249684e-03   1.4355416e-04   7.7162987e-07   1.6182025e-02   7.6434911e-10  -4.9473165e-01
   7.6486336e+00   4.0255987e+00   4.4653703e-02   7.5032716e-04   5.2425270e-03   2.5884527e-03   3.3417985e-04   2.5200195e-06   1.7290016e-04   7.9933167e-08   1.0309404e-02   3.2022164e-09  -2.8889006e+00
   7.3061941e+00   4.2129654e+00   3.5290121e-02   8.6577586e-04   2.2227309e-02   2.3883692e-03   1.1549563e-04   2.6385554e-05   2.4119637e-04   2.1276692e-07   2.2415867e-02   4.8844653e-10  -2.6673012e+00
   7.2809391e+00   4.1690249e+00   4.6312150e-02   1.2661069e-03   4.4238582e-03   3.5930971e-03   3.0503633e-04   8.5502120e-06   1.2378927e-04   2.0847469e-07   8.3064443e-03   5.1793961e-10  -2.2406703e+00
   7.1473256e+00   4.1752983e+00   4.8375144e-02   1.0715081e-03   7.3734456e-03   8.7359617e-03   1.7118826e-04   1.4995672e-05   2.6887589e-04   6.6147307e-08   1.5597996e-02   1.1429747e-09  -1.9145870e+00
   7.7150228e+00   4.0526033e+00   3.5789150e-02   7.5161858e-04   8.7435018e-03   2.5297798e-03   1.7322253e-04   8.4727430e-06   1.7771027e-04   2.7052572e-08   1.2381822e-02   1.9559721e-09  -3.3158647e+00
   7.0898770e+00   4.2334050e+00   4.4807574e-02   6.6133857e-04   1.0502974e-02   4.3901375e-03   1.5780337e-04   2.8621902e-05   1.8214804e-04   7.8877783e-08   1.8545512e-02   6.0598560e-10  -2.0675867e+00
   7.1646676e+00   4.1740471e+00   3.8378219e-02   1.8245577e-03   1.5110901e-02   1.4161896e-03   1.5405952e-04   2.0534754e-05   2.1474061e-04   2.5707615e-07   1.4678789e-02   1.0733638e-09  -2.2367894e+00
   6.7345348e+00   4.2976487e+00   4.5054647e-02   7.6875577e-04   1.6077690e-02   2.6267178e-03   2.5910262e-04   2.1445681e-04   2.3113693e-04   1.8452114e-07   1.9406405e-02   8.3364376e-10  -1.4726708e+00
   7.2096051e+00   4.2205424e+00   4.3977556e-02   1.5783973e-03   1.8305215e-02   7.6558819e-03   1.5146406e-04   2.2268382e-05   1.6191992e-04   1.6325405e-08   2.5023012e-02   6.0161178e-10  -2.5622237e+00
   8.1703984e+00   3.9307571e+00   3.7620787e-02   1.6243586e-03   8.3657386e-03   1.5113317e-03   1.9689514e-04   3.4534375e-07   1.3369551e-04   4.0578204e-08   1.2128866e-02   5.6528880e-09  -3.9810812e+00
   7.1080382e+00   4.2985182e+00   5.1068886e-02   2.5280242e-03   5.1016375e-03   6.6861909e-03   2.8576169e-04   1.2034143e-04   1.4223231e-04   1.5849709e-08   1.5581870e-02   1.8462603e-10  -1.6888463e+00
   7.6981104e+00   4.0649187e+00   4.1974387e-02   1.7258089e-03   1.4398013e-02   4.4416112e-03   2.6777827e-04   1.6770253e-06   1.3169267e-04   1.2087547e-07   1.7763960e-02   1.9335709e-09  -3.3243985e+00
   7.3077404e+00   4.1398915e+00   4.3638882e-02   1.1048947e-03   1.8221742e-03   4.4672535e-03   3.2034593e-04   1.3032995e-05   1.7143905e-04   2.7161250e-08   4.8285934e-03   5.0562719e-10  -1.8202136e+00
   6.9381449e+00   4.2230525e+00   5.9726128e-02   7.1487684e-04   8.7697524e-03   2.6771473e-03   2.4046633e-04   3.5347093e-05   1.3858255e-04   6.5650601e-07   1.8329646e-02   1.2042446e-09  -1.7619502e+00
   7.1484971e+00   4.1219341e+00   3.9768017e-02   1.6651449e-03   3.7456913e-03   5.7163098e-03   4.5576047e-04   3.9634697e-05   2.2602084e-04   9.0849351e-08   5.4276987e-03   1.3217478e-09  -1.9217756e+00
   7.4210360e+00   4.1416485e+00   4.8452804e-02   6.5949273e-04   8.2360180e-03   1.9051662e-03   2.6155095e-04   1.0138423e-05   1.6178117e-04   1.5128063e-07   1.2350824e-02   8.1500399e-10  -2.4898066e+00
   6.3106710e+00   4.5455348e+00   4.7464665e-02   2.2059662e-03   3.7680631e-02   1.6665098e-02   9.7571531e-05   3.3579272e-03   2.5294235e-04   2.1027940e-07   5.6967243e-02   2.6150622e-10  -7.7377981e-01
   6.7561179e+00   4.3877486e+00   3.7025001e-02   5.0422823e-04   1.2334605e-02   2.8173813e-02   2.3379244e-04   5.0234395e-04   1.4572578e-04   5.4935715e-08   3.2590291e-02   2.6838348e-10  -1.2561946e+00
   6.8686946e+00   4.2120880e+00   4.3363398e-02   6.0698061e-04   4.1119068e-03   6.0132875e-03   3.3219279e-04   1.6616373e-04   1.3249256e-04   6.5591436e-07   6.2591415e-03   9.1509997e-10  -1.3671163e+00
   6.3284028e+00   4.5048766e+00   7.1746265e-02   1.5062051e-03   1.1184067e-02   1.8231772e-02   1.5934018e-04   3.0197426e-03   1.9427610e-04   1.3367265e-07   3.6686417e-02   3.4194990e-10  -2.7472815e-01
   6.0835870e+00   4.5783668e+00   6.8734041e-02   1.7428728e-03   3.8785407e-02   4.5858274e-02   1.3565728e-04   1.4308335e-02   1.2227316e-04   6.9890632e-07   1.0617827e-01   1.1155363e-09  -2.9944636e-01
   7.4901374e+00   4.1718995e+00   3.8548666e-02   4.5941181e-04   5.6981557e-03   1.0650588e-02   2.9358409e-04   1.9022729e-05   2.1031525e-04   1.9757944e-08   1.3544003e-02   4.1078136e-10  -2.7179093e+00
   7.7752860e+00   4.0306074e+00   5.1037556e-02   1.1375235e-03   7.8793245e-03   1.4333792e-03   1.3603815e-04   3.9416894e-06   2.3195512e-04   4.1142279e-08   1.3731952e-02   2.6739566e-09  -3.1053324e+00
   6.7123867e+00   4.3723683e+00   4.8369512e-02   5.2689447e-04   8.7259560e-03   7.5326694e-03   2.2004304e-04   2.8706318e-04   1.9655560e-04   1.4366545e-07   1.6363686e-02   2.1353039e-10  -1.1458512e+00
   7.9651007e+00   3.9995319e+00   4.6826761e-02   1.0976163e-03   1.0407361e-02   1.0220647e-03   2.6988452e-04   1.2707195e-06   1.5920393e-04   4.1189987e-08   1.3351129e-02   2.7243804e-09  -3.6426766e+00
   7.4991041e+00   4.1735236e+00   4.3496733e-02   2.2404261e-03   1.3112114e-02   4.4213998e-03   1.1747449e-04   7.4159153e-06   2.4879995e-04   8.5532537e-08   2.0534600e-02   5.4371814e-10  -2.9245813e+00
   7.9185446e+00   3.9111234e+00   4.1666026e-02   8.5527849e-04   6.7828149e-03   1.3945037e-03   3.4689726e-04   3.6682778e-07   2.5055368e-04   2.2149335e-08   8.4847886e-03   1.0665862e-08  -3.6290459e+00
   7.1422313e+00   4.2145047e+00   4.6460845e-02   1.6125982e-03   9.9851470e-03   8.2354326e-03   1.9811966e-04   8.4964093e-05   2.2506633e-04   6.7063786e-09   1.9204668e-02   8.4717372e-10  -2.2278594e+00
   7.1223787e+00   4.2303385e+00   4.6302867e-02   9.9065608e-04   7.4426118e-03   2.7399676e-03   3.2316591e-04   1.0668939e-04   1.7437977e-04   1.9816932e-07   1.0457542e-02   4.3410475e-10  -1.8536883e+00
   7.5279559e+00   4.0774428e+00   5.5844160e-02   9.7137979e-04   1.4582296e-02   4.2415361e-03   1.8357500e-04   2.8692611e-06   1.9529849e-04   3.1280891e-08   2.3956754e-02   3.2188024e-09  -2.9995168e+00
   6.9092858e+00   4.3102683e+00   4.4680001e-02   1.6557550e-03   1.7880735e-02   2.3224212e-03   1.7046863e-04   1.6989722e-04   1.6711261e-04   2.5803990e-07   2.0876602e-02   3.7133483e-10  -1.7949678e+00
   6.7414819e+00   4.3056094e+00   4.5213243e-02   1.7710433e-03   1.1023464e-02   7.6022271e-03   2.0740091e-04   2.8210243e-04   1.3741940e-04   1.3146812e-07   1.9673463e-02   7.9310802e-10  -1.4482397e+00
   7.0321687e+00   4.2890274e+00   4.2496868e-02   1.7825628e-03   1.0812751e-02   1.6684784e-03   1.6605943e-04   1.9954377e-04   1.2533774e-04   1.7098439e-07   1.6498452e-02   3.6958572e-10  -1.9109364e+00
   7.3210445e+00   4.1425648e+00   4.3653904e-02   7.7405971e-04   1.2564277e-02   5.7792603e-03   1.2708199e-04   8.3273637e-06   1.7327957e-04   1.6858850e-07   1.8926802e-02   1.4473136e-09  -2.4160253e+00
   6.9065794e+00   4.3101032e+00   5.3517767e-02   1.6205126e-03   3.9538229e-03   6.3635356e-03   2.1430978e-04   1.1893866e-04   1.6562558e-04   1.6934019e-07   1.5190848e-02   2.6775194e-10  -1.1401326e+00
   6.9726154e+00   4.2997983e+00   4.1684902e-02   8.7426159e-04   9.3614280e-03   6.0495518e-03   3.5554723e-04   9.7310038e-05   1.7938427e-04   2.3665049e-07   1.1912379e-02   1.9797321e-10  -1.8205178e+00
   7.0928365e+00   4.1899812e+00   4.6525997e-02   4.6134866e-04   1.3592892e-02   9.5299127e-03   1.9001386e-04   1.2669282e-05   2.4322289e-04   5.2887072e-08   2.4865407e-02   1.5064242e-09  -1.9302177e+00
   6.7404821e+00   4.3721067e+00   4.3073394e-02   8.4005387e-04   1.1627601e-02   9.9212079e-03   1.8115129e-04   1.6230295e-04   1.5174692e-04   3.3292681e-07   2.1693582e-02   2.0648227e-10  -1.4254329e+00
   7.0785456e+00   4.1862237e+00   4.4855734e-02   2.0837777e-03   3.1786551e-03   5.5897613e-03   3.3524080e-04   5.4904525e-05   1.3199571e-04   6.3081450e-08   1.0217030e-02   9.5835157e-10  -1.4462972e+00
   7.2864510e+00   4.2759413e+00   4.1063835e-02   1.6401794e-03   9.7822237e-03   1.1134782e-02   2.3404822e-04   6.5556170e-05   2.4701255e-04   1.0356246e-08   1.9628006e-02   1.7025943e-10  -2.5174830e+00
   7.5483945e+00   4.0512379e+00   4.8249704e-02   1.8694636e-03   8.0178724e-03   7.6631792e-03   1.6388393e-04   3.0748926e-06   1.5021800e-04   2.2892684e-08   1.6502029e-02   3.6092792e-09  -2.9404108e+00
   7.1338333e+00   4.2018603e+00   3.7952523e-02   8.4961500e-04   8.0981618e-03   3.8961248e-03   3.1135785e-04   1.4361061e-05   1.2846488e-04   3.1291050e-07   1.0948395e-02   5.6513323e-10  -2.1288431e+00
   6.1941873e+00   4.4881142e+00   4.9515127e-02   7.0830804e-04   5.7753045e-03   1.6434371e-02   2.0142857e-04   1.1413962e-03   1.6444282e-04   9.2992430e-07   1.5167699e-02   1.9803510e-10  -4.8869556e-02
   6.9213699e+00   4.2687739e+00   3.9829438e-02   6.6422716e-04   4.4218360e-03   5.2754500e-03   4.0940825e-04   1.2046042e-04   1.2515043e-04   5.2534786e-08   7.0884527e-03   2.7470875e-10  -1.1919883e+00
   6.7746193e+00   4.3390004e+00   4.9153496e-02   8.6357126e-04   1.2273820e-02   8.1709024e-03   2.0633550e-04   9.6250781e-05   1.8923091e-04   2.5204930e-07   2.3396484e-02   3.2071681e-10  -1.3180358e+00
   7.1651369e+00   4.1790435e+00   3.7107837e-02   4.0529674e-04   1.2487205e-02   6.3730359e-03   2.0027894e-04   2.8085513e-05   1.6372936e-04   2.3713150e-07   1.7501227e-02   1.1787124e-09  -2.2469482e+00
   6.9324827e+00   4.3055958e+00   4.4581120e-02   8.1358860e-04   8.0618423e-03   4.6644945e-03   1.9535144e-04   1.0813656e-04   1.8712283e-04   9.2743805e-08   1.3289049e-02   2.3404351e-10  -1.4254147e+00
   7.2456508e+00   4.1566227e+00   4.1824328e-02   1.3194217e-03   1.0766440e-02   2.1505255e-03   1.8721398e-04   1.0544242e-05   1.8815430e-04   8.0907634e-08   1.4696915e-02   1.1893673e-09  -2.1759958e+00
   7.1109493e+00   4.1494441e+00   4.3285343e-02   1.5926007e-03   1.1719973e-02   2.7099272e-03   2.1882321e-04   1.0696471e-05   1.4820301e-04   2.1859364e-07   1.5854825e-02   2.1407487e-09  -2.0262234e+00
   7.6871514e+00   4.0406360e+00   5.3378013e-02   1.5349499e-03   7.6608621e-03   2.2758608e-03   1.7009961e-04   4.7013330e-06   2.3242800e-04   1.1117691e-08   1.8106447e-02   3.6479294e-09  -2.8862860e+00
   7.8016601e+00   3.9541446e+00   3.9005778e-02   1.2944163e-03   8.0094769e-03   1.1612419e-03   1.5787133e-04   8.2760661e-07   1.2622629e-04   4.5039430e-07   1.0873679e-02   8.3045365e-09  -3.2939032e+00
   7.5397331e+00   4.0750130e+00   3.6450846e-02   1.4905539e-03   5.1296024e-03   8.0781009e-03   2.7762679e-04   4.7984633e-06   2.4503790e-04   1.0152975e-08   1.1231080e-02   1.7537448e-09  -2.4750122e+00
   6.6106494e+00   4.3315508e+00   3.7975586e-02   1.2172095e-03   1.0281660e-02   2.0683796e-03   2.2951728e-04   4.5143245e-04   1.5418906e-04   5.5780029e-07   1.1835959e-02   6.2907443e-10  -1.0842423e+00
   6.6383442e+00   4.4130297e+00   4.6647985e-02   1.6247796e-03   1.6118051e-02   1.4002923e-02   1.9651006e-04   5.8989529e-04   1.8456313e-04   1.2497409e-07   3.3389103e-02   3.0023330e-10  -1.3299942e+00
   7.1518389e+00   4.2185320e+00   5.1192469e-02   1.1283039e-03   5.7351153e-03   7.1026687e-03   1.9057483e-04   1.4607112e-05   1.8909851e-04   1.5357284e-07   1.5254661e-02   5.2078015e-10  -1.8882070e+00
   7.4299173e+00   4.1357187e+00   5.7518601e-02   1.9410649e-03   1.9517940e-02   1.4771046e-03   1.7943479e-04   1.1508010e-05   1.4242459e-04   1.6301471e-07   2.8241747e-02   1.7013379e-09  -2.7305612e+00
   7.3347350e+00   4.2034079e+00   5.2578087e-02   9.0642320e-04   4.1899332e-03   7.7614421e-03   2.7311218e-04   1.0694853e-05   2.6672588e-04   8.3273687e-09   1.6323438e-02   4.2807389e-10  -2.2143763e+00
   7.1876490e+00   4.2281240e+00   4.2186896e-02   1.2687017e-03   5.8945811e-03   6.0267390e-03   2.0711974e-04   2.4959203e-05   1.8139503e-04   5.1043963e-08   1.3014823e-02   3.6145711e-10  -1.9659222e+00
   7.0331372e+00   4.2515633e+00   4.6259139e-02   1.0041696e-03   9.2526457e-03   7.8353368e-03   2.2792067e-04   1.3652510e-05   2.1142923e-04   1.1548558e-07   1.5900042e-02   4.0286061e-10  -1.7920446e+00
   6.8459195e+00   4.2514053e+00   5.0479571e-02   6.4004494e-04   5.4107272e-03   8.3283321e-03   2.2209534e-04   6.3189122e-05   1.4673475e-04   1.8806637e-07   1.5218896e-02   8.5080094e-10  -1.3271239e+00
   6.8295302e+00   4.3475225e+00   4.8208243e-02   9.0728679e-04   8.9301190e-03   6.6322844e-03   2.1306559e-04   4.3548112e-04   1.9129449e-04   1.7336199e-07   1.8765951e-02   3.2239443e-10  -1.2691503e+00
   7.2211643e+00   4.0659953e+00   4.0332150e-02   5.4903833e-04   5.5857263e-03   1.5142070e-03   3.2409717e-04   9.8838679e-06   1.5636949e-04   5.9421212e-07   5.1556308e-03   2.6705935e-09  -2.0152643e+00
   7.0560341e+00   4.2151076e+00   4.5290166e-02   1.4830392e-03   3.1956510e-03   9.5514098e-03   2.0285385e-04   3.1871101e-05   2.6754374e-04   1.9057277e-08   1.0728010e-02   5.5800342e-10  -1.4644479e+00
   7.4091795e+00   4.0697425e+00   3.6528082e-02   5.0749875e-04   3.7530416e-03   5.0000236e-03   1.8622166e-04   3.0505605e-06   1.7891290e-04   2.4975800e-08   8.9853415e-03   2.4351361e-09  -2.4212497e+00
   7.2192089e+00   4.1275462e+00   5.9322069e-02   2.0265660e-03   7.4264677e-03   4.2731620e-03   1.6340241e-04   9.1592077e-06   1.9252002e-04   1.1806909e-07   1.7519337e-02   2.5318009e-09  -2.0961406e+00
   7.8566351e+00   4.0141085e+00   4.2268924e-02   1.8459934e-03   3.8850574e-03   4.2317633e-03   2.4584321e-04   1.7204873e-06   1.7404171e-04   2.8722522e-08   6.5140914e-03   1.4485590e-09  -3.2864001e+00
   7.3009125e+00   4.2234776e+00   3.8474781e-02   8.5554417e-04   8.4183207e-03   4.6351284e-03   1.8917824e-04   3.1714278e-05   1.3928976e-04   1.8279462e-08   1.4598697e-02   3.2169613e-10  -2.2157867e+00
   7.6795626e+00   4.0927475e+00   4.2268227e-02   1.2346399e-03   1.4117996e-02   3.2711462e-03   2.5150638e-04   6.0622137e-06   2.0517841e-04   4.0030027e-08   1.8035723e-02   1.2929628e-09  -3.2672857e+00
   6.9212018e+00   4.2605808e+00   3.2410523e-02   1.1590050e-03   2.8178510e-03   4.9716799e-03   3.4883002e-04   1.4098425e-04   2.5368403e-04   5.9680894e-08   3.7498009e-03   1.9974423e-10  -1.3622890e+00
   7.2745948e+00   4.1181369e+00   4.1588567e-02   9.2860438e-04   4.1336032e-03   7.2838724e-03   1.5604920e-04   1.3611916e-05   2.2252748e-04   1.1578029e-08   1.2856324e-02   2.0481125e-09  -2.1335790e+00
   6.8932632e+00   4.2805350e+00   3.4553033e-02   1.2718756e-03   7.1796779e-03   8.0097073e-03   1.5748110e-04   7.8085514e-05   1.5169138e-04   1.5479927e-07   1.4385532e-02   4.3443130e-10  -1.6115967e+00
   7.2014159e+00   4.2259350e+00   4.4159183e-02   7.6713152e-04   1.6757316e-02   2.7887836e-03   2.4275514e-04   5.4530881e-05   1.9228279e-04   4.2255204e-07   2.2250442e-02   6.0037638e-10  -2.3829537e+00
   7.4847330e+00   4.0540056e+00   4.6465754e-02   9.0574148e-04   4.9730512e-03   1.7398404e-03   1.4174753e-04   2.8328070e-06   1.3422615e-04   3.6963988e-07   1.2500007e-02   3.6866796e-09  -2.6635636e+00
   6.6528037e+00   4.3783000e+00   5.0640461e-02   1.8896838e-03   1.7550996e-02   1.0663062e-02   1.6903495e-04   9.9271665e-04   1.6150405e-04   1.0386381e-07   3.1656561e-02   7.1466772e-10  -1.4179474e+00
   7.0610004e+00   4.2411692e+00   4.3891199e-02   8.2723539e-04   4.7410413e-03   1.3347474e-02   1.9284267e-04   3.2904199e-05   2.0998591e-04   1.6281268e-08   1.6377436e-02   4.8397887e-10  -1.5603556e+00
   7.1043530e+00   4.1351407e+00   4.1271973e-02   1.0917253e-03   6.4488626e-03   3.0091243e-03   2.3144774e-04   1.4722397e-05   2.2127115e-04   6.8352837e-08   8.9105708e-03   1.7952665e-09  -1.9993681e+00
   6.9141903e+00   4.2308992e+00   3.5088667e-02   6.7511785e-04   1.3869480e-02   4.5135971e-03   1.7513488e-04   2.8201027e-05   2.3871720e-04   3.0295014e-07   1.3076248e-02   7.4944098e-10  -1.9483992e+00
   7.2248528e+00   4.2767526e+00   4.3779027e-02   6.7550177e-04   1.0683167e-02   7.1861545e-03   2.1721676e-04   9.2057441e-05   1.5005914e-04   8.6282084e-08   1.8474944e-02   2.0804476e-10  -2.1778818e+00
   6.3504095e+00   4.4708653e+00   4.9451686e-02   2.9878177e-03   2.1770556e-02   2.0401279e-02   1.6632376e-04   1.6383661e-03   1.3469436e-04   4.2691769e-07   4.1477999e-02   4.5118757e-10  -6.0297825e-01
   6.8026433e+00   4.3934035e+00   5.9028068e-02   7.9712785e-04   9.2513366e-03   1.2930445e-02   1.9737797e-04   4.5834678e-04   2.5428364e-04   1.1793418e-08   2.8091138e-02   2.0208139e-10  -1.3166455e+00
   6.9884763e+00   4.1795610e+00   3.7307396e-02   6.6823425e-04   4.5017417e-03   5.1338328e-03   1.8481785e-04   2.4284349e-05   1.3089520e-04   1.1732400e-07   8.8048458e-03   1.1935674e-09  -1.6525465e+00
   7.3467213e+00   4.1838165e+00   4.1779249e-02   8.3227146e-04   3.7612494e-03   6.8029647e-03   2.7275961e-04   3.4211923e-05   1.8383841e-04   1.3674736e-08   7.7827752e-03   3.2505803e-10  -2.2412504e+00
   7.1609062e+00   4.1235778e+00   4.6134892e-02   7.9890161e-04   2.6582953e-03   7.0526849e-03   3.2822529e-04   1.5964082e-05   1.5106151e-04   2.7729144e-08   9.7751100e-03   2.0068970e-09  -1.6903345e+00
   6.5237713e+00   4.3432138e+00   4.8438224e-02   8.1067712e-04   5.3371304e-03   1.9688724e-02   2.0577829e-04   1.4571509e-04   2.5077654e-04   1.9737505e-07   2.3405063e-02   7.2017285e-10  -6.5935462e-01
   6.1829587e+00   4.5411256e+00   5.9751762e-02   2.1680417e-03   9.0543974e-03   2.4309881e-02   1.8364381e-04   1.8595292e-03   1.5342277e-04   7.4276349e-07   3.2006854e-02   1.7161985e-10  -8.5683839e-03
   7.6333042e+00   4.0850891e+00   3.2307212e-02   5.3319746e-04   8.0266352e-03   1.7958000e-03   2.4668370e-04   1.5722017e-05   1.5125689e-04   4.7675624e-08   5.9845063e-03   6.8271419e-10  -3.0108755e+00
   6.7201538e+00   4.2881549e+00   3.6666663e-02   5.9380527e-04   7.1067049e-03   1.1433447e-02   2.0924955e-04   3.8626051e-04   1.4823824e-04   3.1356275e-07   1.0999733e-02   7.5391648e-10  -1.1309635e+00
   7.5884645e+00   4.1645295e+00   5.0311093e-02   1.2314448e-03   1.1361655e-02   4.5378041e-03   2.1621027e-04   1.0787798e-05   2.3980635e-04   1.1240089e-08   1.9495243e-02   4.8838683e-10  -3.0499006e+00
   7.0236375e+00   4.2112980e+00   3.8627290e-02   1.5153086e-03   1.3947690e-02   4.9655007e-03   1.8502072e-04   2.8802656e-05   1.3611823e-04   8.1436340e-08   1.5609237e-02   8.8448532e-10  -1.9389753e+00
   7.3046786e+00   4.2068702e+00   3.4277694e-02   8.2056529e-04   4.4619489e-03   2.9840949e-03   2.0953241e-04   4.4942868e-05   2.0708803e-04   1.5226189e-08   6.6885658e-03   2.3864969e-10  -2.1820165e+00
   6.8803262e+00   4.2451994e+00   4.5223981e-02   7.9107714e-04   4.9369555e-03   6.8747103e-03   2.5067803e-04   5.2411581e-05   1.5491109e-04   1.3834400e-07   1.1233218e-02   6.4163138e-10  -1.3156941e+00
   7.1948292e+00   4.1440828e+00   3.5527696e-02   8.3092028e-04   1.0922811e-02   6.2754120e-03   2.6159138e-04   7.7211485e-06   2.2817467e-04   3.6085147e-08   1.5519099e-02   1.7336084e-09  -2.2336703e+00
   6.9971277e+00   4.2022310e+00   4.5588617e-02   6.2835834e-04   5.1174288e-03   5.8713279e-03   2.7091652e-04   1.5314983e-05   2.3721661e-04   4.7710719e-07   1.3701786e-02   1.0889483e-09  -1.4617472e+00
   6.9876087e+00   4.3326066e+00   4.7965013e-02   1.1927683e-03   1.3797738e-02   8.2068642e-03   2.3153228e-04   2.3274270e-04   2.1815361e-04   1.9529709e-08   2.4141239e-02   2.4100991e-10  -1.7665383e+00
   7.8568967e+00   4.0213546e+00   3.9415455e-02   1.5299361e-03   9.0709435e-03   3.9174908e-03   1.7368026e-04   7.4775641e-07   2.2769331e-04   1.8698941e-08   1.1779880e-02   2.0920238e-09  -3.4692876e+00
   6.7569822e+00   4.3043309e+00   4.4071179e-02   1.8386368e-03   7.1260425e-03   3.4775442e-03   2.0173077e-04   3.1755548e-04   2.0021760e-04   7.4250949e-08   9.0131086e-03   4.3292451e-10  -1.2816311e+00
   7.2962156e+00   4.2069322e+00   4.9528264e-02   1.4970756e-03   3.2322780e-03   7.8348213e-03   2.0670929e-04   5.5064787e-05   2.3813025e-04   3.5886485e-08   1.6009222e-02   5.1938659e-10  -2.0567365e+00
   6.6371715e+00   4.3293291e+00   4.3682328e-02   1.1759175e-03   8.9088058e-03   1.3322991e-02   2.2312340e-04   3.2043000e-04   1.8546428e-04   9.3116933e-08   1.9260141e-02   6.7274503e-10  -9.6238631e-01
   7.0965128e+00   4.2219522e+00   4.2232641e-02   5.9249734e-04   8.7160853e-03   2.8166812e-03   1.6493471e-04   8.8924524e-06   2.0356781e-04   1.9213437e-07   1.4084161e-02   5.5429603e-10  -1.8099335e+00
   7.5704960e+00   4.1250318e+00   4.1711167e-02   4.9865820e-04   2.3704288e-02   5.5523575e-03   2.0280753e-04   5.8346543e-06   2.5698646e-04   1.8046571e-08   2.7769130e-02   1.2711925e-09  -3.1295637e+00
   7.7577003e+00   4.0358339e+00   4.3006173e-02   7.8714332e-04   2.0954189e-02   5.3752581e-03   2.2443514e-04   3.9293841e-06   1.4969316e-04   3.6180150e-08   2.5418078e-02   3.7572362e-09  -3.5116453e+00
   7.1011480e+00   4.1978504e+00   4.3950930e-02   9.2322251e-04   9.2345400e-03   3.9527688e-03   2.6030494e-04   7.1587869e-05   1.9457981e-04   3.4259557e-08   1.3660468e-02   9.6526598e-10  -1.9709198e+00
   7.7166375e+00   4.0916844e+00   4.0451334e-02   2.3637100e-03   1.2434682e-02   6.9905039e-03   1.1095361e-04   2.3846616e-06   1.3402172e-04   2.9643803e-08   2.1833132e-02   1.4101364e-09  -3.3786151e+00
   7.3879429e+00   4.1537941e+00   4.0759617e-02   1.7256641e-03   5.8680074e-03   4.3126265e-03   1.9304447e-04   1.5116748e-05   1.3318582e-04   1.0149654e-07   1.1107372e-02   6.7496058e-10  -2.3008083e+00
   7.2443264e+00   4.2311034e+00   4.8910258e-02   1.7103791e-03   1.1247269e-02   4.6843509e-03   1.6659637e-04   4.3134962e-05   1.2845012e-04   3.0945939e-08   1.9693230e-02   4.2496252e-10  -2.2147388e+00
   7.3632214e+00   4.1510554e+00   5.0404257e-02   1.2663161e-03   6.3205682e-03   1.0214542e-02   1.1777782e-04   4.9080388e-06   2.5467696e-04   8.1497898e-09   2.1450702e-02   1.2551429e-09  -2.1786037e+00
   6.8832433e+00   4.2420348e+00   4.3076870e-02   1.2535496e-03   2.1248135e-02   5.0210590e-03   2.0797181e-04   2.7429696e-05   2.1796199e-04   1.6537700e-07   2.5559809e-02   1.1716173e-09  -1.8099053e+00
   7.4081147e+00   4.0990485e+00   4.7356305e-02   1.4248763e-03   1.8508592e-02   4.2038925e-03   2.2691432e-04   5.0296256e-06   1.7063192e-04   9.2382718e-08   2.4833260e-02   3.0426556e-09  -2.7987802e+00
   6.0844697e+00   4.5852952e+00   7.2279823e-02   1.5721708e-03   3.5672890e-02   5.1423380e-02   7.6223956e-05   1.3799136e-02   1.8104673e-04   4.8462712e-07   1.0608588e-01   9.0965064e-10  -1.4216531e-01
   7.2385488e+00   4.2206891e+00   4.7399694e-02   1.6467099e-03   1.0102025e-02   3.2190379e-03   2.1656197e-04   2.9128753e-05   1.8283938e-04   1.1552676e-07   1.4826091e-02   3.9378633e-10  -2.3235161e+00
   7.0135605e+00   4.2488293e+00   4.1998075e-02   9.4271501e-04   8.4198433e-03   5.5529168e-03   2.5835987e-04   9.7216688e-05   2.2608410e-04   4.4578018e-08   1.3426183e-02   5.1304685e-10  -1.7627430e+00
   6.5798330e+00   4.4295408e+00   5.4628852e-02   1.3273041e-03   9.4950806e-03   4.1824326e-03   2.0139032e-04   1.1323386e-03   2.2581248e-04   1.4690708e-07   1.5977321e-02   2.1401322e-10  -7.7259986e-01
   6.9416125e+00   4.2619047e+00   4.3373682e-02   5.9271276e-04   1.7442406e-02   1.5548915e-03   1.7286547e-04   7.1610449e-05   1.9223123e-04   2.1172366e-07   2.1382824e-02   6.9074866e-10  -1.7283879e+00
   6.9644055e+00   4.2979506e+00   5.1063843e-02   1.1070240e-03   2.6131351e-02   4.6689362e-03   2.2008468e-04   1.3178897e-04   1.8631659e-04   5.6569452e-08   3.2923719e-02   4.9452551e-10  -2.0505981e+00
   7.2269233e+00   4.1242847e+00   4.6793912e-02   9.3138588e-04   8.6943435e-03   7.2037949e-03   1.2562201e-04   6.0687151e-06   1.3618516e-04   3.7910890e-07   2.0517770e-02   2.9935237e-09  -2.0614855e+00
   7.2000798e+00   4.2151958e+00   4.0618641e-02   8.6350640e-04   8.5182340e-03   6.4529130e-03   1.6993868e-04   1.6844050e-05   1.3207921e-04   4.2452450e-08   1.4858724e-02   4.6627375e-10  -1.9790443e+00
   7.5710808e+00   4.0261679e+00   3.2970083e-02   5.4305163e-04   1.4554625e-02   2.5774165e-03   3.1398563e-04   1.2724091e-06   2.0611227e-04   3.3384202e-08   1.3293973e-02   4.2837496e-09  -3.1189589e+00
   7.4962239e+00   4.1619570e+00   4.1240557e-02   4.3927752e-04   1.2033240e-02   2.2538203e-03   2.1338853e-04   9.3486820e-06   1.6085571e-04   1.5116323e-07   1.6449820e-02   5.7876989e-10  -2.8791912e+00
   7.7807625e+00   4.0332297e+00   3.7779675e-02   1.2588949e-03   8.9374656e-03   2.4933251e-03   2.4465328e-04   4.0393565e-06   2.0686566e-04   1.1805414e-08   7.9903509e-03   1.4389458e-09  -3.4147662e+00
   6.7226515e+00   4.4141060e+00   6.1936153e-02   2.5992851e-03   1.0812948e-02   6.3156657e-03   1.0056271e-04   7.2138670e-04   2.5902088e-04   4.7445638e-08   2.9033551e-02   2.4600029e-10  -1.2764945e+00
   7.0174626e+00   4.2924348e+00   3.5059606e-02   7.0082727e-04   9.0594949e-03   3.5755082e-03   2.0028807e-04   1.3124270e-04   1.4822351e-04   3.2953614e-08   8.4040693e-03   1.6578923e-10  -1.9015172e+00
   7.5028538e+00   4.1066385e+00   4.1935517e-02   1.0983030e-03   1.6859610e-02   7.9339201e-03   1.9854988e-04   1.8435267e-06   1.6905011e-04   1.6858009e-07   2.3189899e-02   1.8466553e-09  -3.0670711e+00
   7.4657089e+00   4.2117222e+00   4.7622826e-02   1.9478685e-03   5.8345261e-03   6.0175142e-03   1.2036890e-04   2.3836902e-05   1.7034377e-04   2.9720641e-08   1.8677991e-02   3.1082477e-10  -2.4431868e+00
   7.5301170e+00   4.0315091e+00   3.3544173e-02   9.7661673e-04   1.1430860e-02   6.8013605e-03   1.3949998e-04   2.1655476e-06   1.8041156e-04   1.2488559e-07   1.5902325e-02   5.2196553e-09  -2.8469131e+00
   6.6087920e+00   4.4179898e+00   5.6771494e-02   2.6837497e-03   1.1192435e-02   5.2006289e-03   2.0977433e-04   4.3668167e-04   2.0887986e-04   2.0921315e-07   2.1127867e-02   1.9074359e-10  -1.1252905e+00
   7.3036124e+00   4.1566884e+00   3.8554602e-02   5.8296752e-04   8.2464161e-03   1.0603560e-02   2.5998046e-04   1.1974034e-05   1.5321828e-04   1.6158731e-07   1.5942659e-02   1.0078509e-09  -2.3109323e+00
   7.4654245e+00   4.1909489e+00   4.3150407e-02   7.8868946e-04   3.8459175e-03   9.7553076e-03   1.8271416e-04   1.3967647e-05   1.4144281e-04   2.2662216e-08   1.5733149e-02   3.6461292e-10  -2.3417190e+00
   7.0035516e+00   4.2810793e+00   4.8568664e-02   5.6342914e-04   7.6565436e-03   3.2136240e-03   2.6387892e-04   2.2548231e-04   1.5775700e-04   3.6846272e-08   1.3760539e-02   4.1445997e-10  -1.8369372e+00
   7.0910017e+00   4.2832354e+00   5.5042048e-02   2.2938574e-03   9.3730687e-03   1.6012288e-02   1.8778215e-04   1.7744421e-04   2.3145558e-04   3.6426529e-08   3.1450559e-02   4.8959658e-10  -1.9561773e+00
   6.7333296e+00   4.3927738e+00   4.4883937e-02   1.5431408e-03   1.2348597e-02   1.1853851e-02   1.3094988e-04   5.4172664e-04   1.9466804e-04   1.0621819e-07   2.6328967e-02   2.5854317e-10  -1.1616216e+00
   7.4116185e+00   4.0859848e+00   4.2929991e-02   5.4815667e-04   1.1645559e-02   2.4578839e-03   1.6713697e-04   4.3639670e-06   1.9656256e-04   1.9645754e-07   1.3469079e-02   2.3450965e-09  -2.5620977e+00
   7.4222482e+00   4.0712624e+00   4.4399528e-02   2.0608353e-03   2.0732224e-03   4.7787200e-03   2.1397693e-04   1.1997153e-05   2.6121713e-04   4.3604630e-08   7.1924529e-03   1.8892729e-09  -2.0946486e+00
   7.2724767e+00   4.2427937e+00   4.5149120e-02   1.5015210e-03   1.1431305e-02   1.4146141e-03   1.8173499e-04   3.4220845e-05   1.9022789e-04   4.1062790e-08   1.3610984e-02   2.2375138e-10  -2.2779948e+00
   6.3609665e+00   4.4740102e+00   5.3319101e-02   2.9860741e-03   1.7365447e-02   1.1278245e-02   1.8502781e-04   1.3692482e-03   1.7460683e-04   3.2126270e-07   3.2260292e-02   3.4390673e-10  -8.2321030e-01
   7.3178649e+00   4.1080691e+00   4.6234907e-02   1.1335570e-03   2.7152245e-03   4.5265254e-03   3.7845461e-04   9.8227534e-06   1.4458606e-04   4.9417612e-08   8.0910413e-03   1.4199627e-09  -1.9503768e+00
   7.1210525e+00   4.2056845e+00   4.0464100e-02   7.3613163e-04   2.3360936e-02   8.8501859e-03   1.6859368e-04   1.2759266e-05   1.7777440e-04   1.0098849e-07   3.2554123e-02   1.2390262e-09  -2.2278959e+00
   7.2547299e+00   4.1811544e+00   3.8187039e-02   1.2926691e-03   5.6182754e-03   5.2086065e-03   1.8926070e-04   7.1849152e-06   1.7653540e-04   2.9935640e-07   1.0394727e-02   5.4353520e-10  -2.0471124e+00
   7.2048055e+00   4.1864241e+00   3.6711988e-02   5.7258045e-04   5.6848262e-03   4.6271963e-03   2.8951065e-04   5.8758333e-05   1.9675365e-04   5.7545643e-08   5.6292236e-03   3.7513292e-10  -2.0255999e+00
   7.0927191e+00   4.1994806e+00   4.7695363e-02   1.1997784e-03   1.9647557e-02   8.1094115e-03   1.9472651e-04   2.5239297e-05   1.6739070e-04   1.6640417e-07   2.8170158e-02   1.3989646e-09  -2.2113218e+00
   7.5127627e+00   4.0746628e+00   3.8130358e-02   4.1641498e-04   4.7952292e-03   4.7773915e-03   3.2386137e-04   2.6242971e-06   1.9138950e-04   8.2882285e-08   7.3444283e-03   1.3075386e-09  -2.5619505e+00
   7.0935380e+00   4.1659378e+00   4.7342008e-02   6.2201957e-04   7.1876496e-03   4.1508948e-03   3.8088271e-04   9.3539797e-06   1.6181143e-04   6.6107359e-07   1.0367241e-02   1.1261609e-09  -1.8753793e+00
   6.3568047e+00   4.4907203e+00   5.8313557e-02   1.2696468e-03   1.2504731e-02   1.4731320e-02   1.6231937e-04   1.0206867e-03   1.9515969e-04   2.7741550e-07   2.7985462e-02   1.7773827e-10  -4.0331175e-01
   7.1879893e+00   4.2187766e+00   4.0144210e-02   1.1641595e-03   1.5676964e-02   2.4199742e-03   2.0198712e-04   7.5321102e-05   2.0118887e-04   1.5065333e-08   1.4328358e-02   5.0262488e-10  -2.3988205e+00
   7.0836141e+00   4.1681172e+00   5.9212870e-02   2.3612949e-03   8.7806673e-03   1.8154019e-03   2.3940824e-04   1.0231880e-05   1.4444657e-04   3.5520984e-07   1.6204476e-02   1.7092363e-09  -1.8426008e+00
   7.6228553e+00   4.0353509e+00   3.9181819e-02   2.0948323e-03   5.7689403e-03   1.2582242e-03   1.9836488e-04   4.7338916e-06   2.3850436e-04   8.4814248e-08   7.5642270e-03   2.1917181e-09  -2.8390686e+00
   7.0333983e+00   4.2326561e+00   4.5349239e-02   2.0026832e-03   7.6472313e-03   1.9714163e-02   1.9058795e-04   1.3000277e-05   1.3944848e-04   6.7153381e-07   2.7113075e-02   8.6873622e-10  -1.7014822e+00
   7.6781056e+00   4.0042913e+00   4.7104842e-02   6.5637973e-04   1.1168135e-02   2.5224847e-03   1.3394472e-04   9.1292886e-07   2.4462725e-04   1.7679295e-07   1.9585919e-02   7.4448803e-09  -3.1774913e+00
   7.7223506e+00   4.0047031e+00   4.4607734e-02   1.2769687e-03   6.3613569e-03   4.3511158e-03   1.8307145e-04   2.0136454e-06   2.0389044e-04   4.9051102e-08   1.0289583e-02   3.6286966e-09  -2.9460199e+00
   6.6388802e+00   4.4193991e+00   5.2478919e-02   5.7693677e-04   1.0277521e-02   1.5708630e-02   2.0954316e-04   4.7989021e-04   1.7118135e-04   6.6595753e-08   2.4736686e-02   1.7733157e-10  -9.5227456e-01
   6.9866204e+00   4.3157353e+00   4.5017471e-02   1.4738296e-03   4.7381763e-03   3.9742465e-03   3.2629655e-04   2.2538824e-04   1.4343067e-04   2.3688027e-08   9.1212801e-03   1.5597171e-10  -1.5443490e+00
   6.6174627e+00   4.4090565e+00   3.7853702e-02   5.5475686e-04   1.4904856e-02   1.6905923e-02   1.9530468e-04   3.0625506e-04   2.3920494e-04   2.1287566e-07   2.6155896e-02   2.0347432e-10  -1.2223136e+00
   6.7832637e+00   4.2642170e+00   5.1061141e-02   7.0558448e-04   2.2550912e-03   5.7253058e-03   3.1467657e-04   2.6950426e-04   1.3378700e-04   5.6086521e-07   9.4098133e-03   7.5933261e-10  -8.8990446e-01
   7.5173646e+00   4.1242645e+00   5.1979067e-02   8.7938963e-04   1.0220170e-02   7.3063613e-03   1.3741387e-04   2.9717303e-06   2.5520964e-04   1.0370029e-08   2.0273502e-02   1.2181886e-09  -2.8070638e+00
   6.8379035e+00   4.3512135e+00   4.6045401e-02   1.2037285e-03   1.3957851e-02   3.5474675e-03   1.1876910e-04   4.6349425e-04   1.6303107e-04   1.6208144e-07   2.1296735e-02   3.5107777e-10  -1.5381307e+00
   6.6032356e+00   4.3312641e+00   4.0312357e-02   1.2298268e-03   1.3933612e-02   1.2336704e-02   1.8415298e-04   2.5362247e-04   1.6669718e-04   3.2081384e-07   2.4904845e-02   8.3670592e-10  -1.0156113e+00
   7.2537083e+00   4.2258627e+00   4.2646599e-02   1.6426358e-03   2.5114135e-03   8.7505815e-03   2.2950190e-04   3.2615540e-05   1.4845711e-04   1.6073508e-08   1.1314843e-02   2.7682336e-10  -1.8800627e+00
   6.6208762e+00   4.2964328e+00   6.2303344e-02   8.2234514e-04   8.2961546e-03   9.8841760e-03   2.3662469e-04   1.1111468e-04   2.2062019e-04   3.6220010e-07   2.3624372e-02   1.2052276e-09  -7.2630545e-01
   7.1678944e+00   4.1530497e+00   4.2083911e-02   3.9573310e-04   8.5128250e-03   9.7538470e-04   2.4478797e-04   5.4719864e-05   1.6351475e-04   1.9422696e-07   6.8078980e-03   9.1712652e-10  -2.0010458e+00
   6.4194075e+00   4.3728802e+00   4.2504772e-02   1.0666319e-03   7.8247974e-03   1.1240825e-02   1.7780339e-04   5.3578778e-04   1.7810179e-04   2.7474494e-07   1.4451816e-02   5.8811616e-10  -5.0261994e-01
   6.9954843e+00   4.3037563e+00   4.0591234e-02   6.6432276e-04   6.6999688e-03   4.4260609e-03   3.5976144e-04   1.5203418e-04   1.9187965e-04   1.3030883e-07   9.6939937e-03   1.6616600e-10  -1.5008901e+00
   6.9433928e+00   4.2716053e+00   4.3427506e-02   9.6892387e-04   1.4139402e-02   6.1203816e-03   1.9361163e-04   5.5653706e-05   2.2652943e-04   6.3687290e-08   2.3555643e-02   6.0506249e-10  -1.8777929e+00
   7.7196505e+00   4.0542956e+00   3.6685560e-02   1.9512170e-03   3.7311510e-03   5.8085651e-03   1.7558295e-04   3.2998278e-06   2.1279797e-04   2.2691391e-08   1.0561565e-02   1.6088373e-09  -2.7750028e+00
   8.3448399e+00   3.8631928e+00   3.8071771e-02   6.8307437e-04   5.6789627e-03   5.7590861e-04   3.6035227e-04   1.6710380e-07   1.3838944e-04   6.5847419e-08   5.5092946e-03   6.2644651e-09  -4.2077998e+00
   7.7027901e+00   4.0433505e+00   4.4747362e-02   1.0297705e-03   6.6645748e-03   1.5617480e-03   2.6173690e-04   2.2265472e-06   2.7062284e-04   7.9318949e-08   8.0282155e-03   1.5273586e-09  -3.1195645e+00
   6.9303541e+00   4.2806667e+00   3.9932348e-02   9.3668267e-04   1.7408309e-02   4.9637992e-03   1.9817166e-04   1.5815071e-05   1.7121508e-04   4.9969075e-07   2.1649186e-02   4.2746394e-10  -1.9334800e+00
   6.4500324e+00   4.4365317e+00   4.7968845e-02   1.3283121e-03   1.1479230e-02   2.0249712e-02   2.1304434e-04   4.3193342e-04   1.7212030e-04   5.2937126e-07   3.0916451e-02   2.7275678e-10  -7.1690002e-01
   6.9727906e+00   4.2776306e+00   4.1010111e-02   2.2152824e-03   2.5174561e-03   8.1259193e-03   1.9289216e-04   1.4331499e-04   2.4924160e-04   4.6743394e-08   9.3551167e-03   2.7285150e-10  -1.3650275e+00
   7.4105423e+00   4.1386468e+00   3.1749827e-02   4.7623319e-04   1.4452608e-02   4.0849191e-03   2.8231136e-04   4.7900418e-06   2.2527065e-04   7.4094060e-08   1.5579645e-02   9.9304396e-10  -2.8030851e+00
   7.5238234e+00   4.0812010e+00   4.5787754e-02   1.1490254e-03   1.0450133e-02   4.7473111e-03   2.2871492e-04   8.1810148e-06   1.7760536e-04   5.3254907e-08   1.4567369e-02   2.0170235e-09  -2.8593244e+00
   7.7690730e+00   4.0175726e+00   4.7587441e-02   9.2811632e-04   7.0958614e-03   1.8093443e-03   2.4045728e-04   5.9967046e-06   1.2960599e-04   4.7091383e-08   1.1746988e-02   3.0430193e-09  -3.3172001e+00
   7.2069083e+00   4.2678826e+00   4.2541043e-02   7.1456829e-04   9.7825166e-03   1.0218755e-02   1.6375214e-04   5.7999644e-05   1.6340951e-04   3.0206426e-08   2.2631367e-02   2.8256358e-10  -2.2580474e+00
   7.4198316e+00   4.0755674e+00   5.4527595e-02   1.1989747e-03   6.9858826e-03   9.7710826e-04   1.8619106e-04   5.5911505e-06   1.6109389e-04   3.3581590e-07   1.1158641e-02   2.4977534e-09  -2.5078039e+00
   7.1668034e+00   4.0752761e+00   3.1112434e-02   7.4790374e-04   2.8838046e-03   5.7326433e-03   2.8405191e-04   8.6548082e-06   1.9863245e-04   5.3946212e-08   5.0649913e-03   2.6321045e-09  -1.8365684e+00
   7.3045813e+00   4.1804561e+00   3.6018329e-02   8.5105695e-04   6.7922151e-03   9.2799027e-04   2.0028480e-04   2.0376470e-05   2.0521624e-04   6.3497123e-08   7.2646363e-03   3.7713977e-10  -2.2940004e+00
   7.1643501e+00   4.1130688e+00   4.2278107e-02   5.7516762e-04   9.3061275e-03   4.8834982e-03   2.1564213e-04   8.9861280e-06   1.2910876e-04   1.4307550e-06   1.1580249e-02   2.5813525e-09  -2.1438236e+00
   6.9507299e+00   4.3196022e+00   5.4701044e-02   9.0787698e-04   7.5001284e-03   5.2108851e-03   2.3559472e-04   7.6887689e-05   2.3113315e-04   4.4190351e-08   1.6946635e-02   1.9869477e-10  -1.6198108e+00
   6.3310236e+00   4.4865253e+00   6.6068054e-02   1.0299703e-03   1.0097267e-02   2.2849441e-02   1.1287917e-04   2.0872536e-03   1.7765632e-04   2.3384395e-07   3.4618534e-02   3.5845469e-10  -3.9219572e-01
   7.4657038e+00   4.0966741e+00   3.4268356e-02   4.5319700e-04   2.2492661e-02   3.9745654e-03   2.1307529e-04   4.8479719e-06   2.3963588e-04   1.6728144e-08   2.0190426e-02   2.1168087e-09  -2.9807194e+00
   6.7364153e+00   4.3503318e+00   5.0279593e-02   9.9819005e-04   9.0540515e-03   1.4809325e-03   2.0571262e-04   1.5619267e-04   1.4570999e-04   5.7546129e-07   1.1186454e-02   1.8403250e-10  -1.2062972e+00
   7.2117966e+00   4.1751658e+00   3.3543790e-02   6.3392293e-04   1.0471279e-02   4.5922542e-03   1.9914237e-04   2.2031364e-05   1.5271998e-04   1.0188603e-07   1.3878064e-02   9.1894048e-10  -2.3823760e+00
   7.2619711e+00   4.1584940e+00   3.7706848e-02   4.6295843e-04   1.4863769e-02   1.6968461e-03   1.9207672e-04   1.6072769e-05   2.1045405e-04   4.2462476e-08   1.3283378e-02   9.5139690e-10  -2.4391541e+00
   7.4167360e+00   4.1127686e+00   3.8821324e-02   2.0716619e-03   9.2040520e-03   2.4440033e-03   2.1886178e-04   8.9684967e-06   1.3555535e-04   5.9922052e-08   9.8505174e-03   1.1067815e-09  -2.5766193e+00
   6.7990836e+00   4.3811759e+00   4.7341602e-02   1.6078265e-03   1.4111832e-02   1.0441767e-03   1.7717821e-04   3.9045169e-04   2.0134733e-04   3.4671487e-07   1.9411372e-02   1.9162514e-10  -1.3559018e+00
   7.1856853e+00   4.1860249e+00   3.3533444e-02   1.4313940e-03   1.0689433e-02   4.6793095e-03   2.6784202e-04   3.6884587e-05   1.7972411e-04   1.2195399e-07   8.2907102e-03   4.9641734e-10  -2.1749914e+00
   7.1213272e+00   4.2455279e+00   4.5949780e-02   1.4512055e-03   5.7060821e-03   1.0505177e-02   2.3206819e-04   4.2601918e-05   2.4659067e-04   2.9772365e-08   1.7747417e-02   4.2502571e-10  -1.8384060e+00
   7.1515909e+00   4.1380027e+00   3.5178591e-02   5.4619368e-04   1.1353517e-02   3.0445531e-03   2.2670465e-04   3.0592749e-05   2.6775445e-04   2.7851579e-07   9.2514947e-03   1.4776845e-09  -2.0888328e+00
   7.7841455e+00   4.0924919e+00   4.6596396e-02   6.1376021e-04   6.6811993e-03   3.1804686e-03   1.7988014e-04   7.5347342e-06   2.6086936e-04   9.8135700e-09   1.0485557e-02   6.5177226e-10  -3.2497167e+00
   8.0999906e+00   3.9760764e+00   3.9622882e-02   2.0408623e-03   1.8367738e-02   3.7583755e-03   1.2876540e-04   2.0548303e-07   1.7821199e-04   4.9969573e-08   2.3001658e-02   4.5337091e-09  -4.1312618e+00
   6.6151317e+00   4.3132621e+00   5.0146504e-02   1.1992264e-03   8.0531886e-03   1.4147300e-02   1.6822016e-04   1.9414500e-04   1.8311153e-04   3.1826289e-07   1.7145681e-02   7.1420813e-10  -7.8195449e-01
   7.1988838e+00   4.2258955e+00   4.8636371e-02   7.8040824e-04   7.2403520e-03   9.6278055e-03   1.4977256e-04   1.4589524e-05   1.3251030e-04   9.5621418e-08   1.9671598e-02   4.8394687e-10  -2.0030109e+00
   6.9182013e+00   4.3324334e+00   4.7174461e-02   5.8586636e-04   5.0782866e-03   1.8203895e-02   1.6245319e-04   1.8213423e-04   1.5523040e-04   2.3100572e-08   2.1019943e-02   2.3101830e-10  -1.4479396e+00
   7.0628138e+00   4.2429795e+00   4.8426445e-02   4.3286544e-04   8.0243812e-03   1.3967351e-02   1.1840811e-04   2.4128905e-05   2.3844424e-04   3.1322702e-07   2.4165876e-02   6.3584572e-10  -1.6621473e+00
   7.3036075e+00   4.1550781e+00   3.4273442e-02   7.1928286e-04   9.3602403e-03   2.3249042e-03   2.0653122e-04   9.1950467e-06   1.2400072e-04   1.6462752e-07   9.9898300e-03   7.2976265e-10  -2.5060098e+00
   6.5503918e+00   4.3390047e+00   4.9543939e-02   1.2353461e-03   4.6290326e-03   1.5646666e-02   2.2348446e-04   2.3850555e-04   2.2485598e-04   1.1254030e-07   1.4489868e-02   5.0562446e-10  -5.8981672e-01
   6.7868043e+00   4.3005247e+00   3.9879632e-02   2.1356434e-03   5.5052710e-03   7.2460027e-03   1.9381484e-04   1.3196167e-04   2.5285545e-04   5.7615216e-08   9.5692526e-03   3.2178612e-10  -1.3185949e+00
   6.9855527e+00   4.1816274e+00   4.5765233e-02   1.6996545e-03   5.8034623e-03   7.8795072e-03   2.0966875e-04   1.4761151e-05   1.2646530e-04   6.0231377e-07   1.4601878e-02   1.6733564e-09  -1.7065166e+00
   7.3821347e+00   4.1316374e+00   3.9626479e-02   1.8880294e-03   6.0583354e-03   1.1678032e-02   1.7432284e-04   9.2575628e-06   2.2835795e-04   1.3524732e-08   1.8011279e-02   1.4569519e-09  -2.2595968e+00
   7.3755174e+00   4.1879231e+00   4.9335334e-02   8.6843150e-04   1.7377069e-02   3.2186862e-03   1.3318492e-04   6.1516646e-06   1.4901962e-04   2.4638506e-07   2.1524736e-02   5.7503939e-10  -2.7307551e+00
   7.3958512e+00   4.1250614e+00   4.6060223e-02   7.1821208e-04   1.3182662e-02   2.7506013e-03   1.6406125e-04   4.6483469e-06   1.2493738e-04   6.4014141e-08   1.8701002e-02   1.6146595e-09  -2.5669236e+00
   7.5617723e+00   4.1554137e+00   4.2406440e-02   2.0918981e-03   1.4829154e-02   2.8659463e-03   1.9351487e-04   5.5171136e-06   2.4729982e-04   4.7696931e-08   2.1728108e-02   6.7246989e-10  -3.1292712e+00
   6.7595383e+00   4.2609708e+00   4.1066746e-02   1.1933852e-03   1.0168772e-02   6.3711590e-03   2.4287004e-04   4.5033162e-05   1.6848113e-04   6.5523512e-07   1.3982084e-02   8.2582309e-10  -1.3113819e+00
   7.3578681e+00   4.1592347e+00   3.3312632e-02   9.9922351e-04   1.1565330e-02   4.7104950e-03   1.8764925e-04   3.4971205e-05   1.9426372e-04   1.4872505e-08   1.1207863e-02   6.6167052e-10  -2.5653344e+00
   7.3162836e+00   4.2032304e+00   4.3775602e-02   7.3722088e-04   9.9138567e-03   2.6885054e-03   2.4983264e-04   3.4213274e-05   1.8106809e-04   9.1921093e-08   1.5512393e-02   4.7559467e-10  -2.3888840e+00
   7.0888165e+00   4.2138194e+00   4.6602473e-02   9.6043438e-04   8.3460666e-03   6.7785415e-03   1.3952211e-04   1.5806513e-05   2.0064696e-04   1.9613482e-07   1.7348654e-02   7.7444007e-10  -2.0281595e+00
   6.9416125e+00   4.2931060e+00   4.2004822e-02   2.0672157e-03   1.1142905e-02   1.4383527e-02   1.6212216e-04   3.3113258e-04   1.4321580e-04   2.0308459e-08   2.3654211e-02   6.3676688e-10  -1.6994363e+00
   6.7777495e+00   4.2951106e+00   3.8005636e-02   5.3992436e-04   7.8765175e-03   1.0630108e-02   3.0219877e-04   4.8183588e-05   1.2418941e-04   2.8260477e-07   1.1430405e-02   3.3159386e-10  -1.3029961e+00
   6.4553328e+00   4.4302853e+00   5.5900463e-02   1.0934531e-03   8.2170500e-03   8.6285926e-03   1.3848450e-04   1.0979426e-03   2.2240758e-04   1.8807103e-07   2.2494177e-02   4.0635414e-10  -6.9544083e-01
   8.0315696e+00   3.9364468e+00   3.7319965e-02   1.3580416e-03   7.1298133e-03   2.3656011e-03   2.2221339e-04   2.3477836e-07   2.2550541e-04   3.7782599e-08   8.8863688e-03   5.2346002e-09  -3.9256176e+00
   7.0623868e+00   4.1267534e+00   4.5173506e-02   6.2600857e-04   2.4539898e-03   6.0286915e-03   4.0437373e-04   2.1882958e-05   2.0954701e-04   5.0030003e-08   4.2012502e-03   1.1409669e-09  -1.3892127e+00
   7.3889366e+00   4.1960922e+00   5.6931208e-02   1.4196936e-03   5.1364194e-03   6.4871730e-03   1.4346358e-04   9.5307364e-06   2.6481318e-04   1.2270307e-08   2.1272917e-02   5.4137646e-10  -2.1339516e+00
   7.0417595e+00   4.2864040e+00   4.2076686e-02   6.7010061e-04   8.7820061e-03   1.1360527e-02   1.7096121e-04   5.7712299e-05   2.4574556e-04   1.9217763e-08   2.1468828e-02   3.1141517e-10  -1.8811469e+00
   7.5871388e+00   4.0491586e+00   3.8669583e-02   8.5330158e-04   1.2387415e-02   2.0018374e-03   1.8586792e-04   1.2924959e-06   1.6526222e-04   1.1233742e-07   1.5796705e-02   3.3494330e-09  -3.0188983e+00
   7.4427183e+00   4.1699204e+00   3.4493489e-02   8.4554865e-04   1.3278998e-02   3.8212078e-03   2.5101232e-04   1.1967796e-05   1.8258132e-04   4.8794740e-08   1.4355895e-02   4.9203467e-10  -2.7906954e+00
   6.7838330e+00   4.2831869e+00   4.7681575e-02   1.6590230e-03   9.2711898e-03   1.3362531e-02   1.8094815e-04   1.0596214e-04   1.4548995e-04   7.3937483e-08   2.3887111e-02   8.8947194e-10  -1.4529131e+00
   7.1082864e+00   4.1954699e+00   4.0790962e-02   8.7339982e-04   9.9082127e-03   1.1163983e-03   3.1121275e-04   2.3539709e-05   1.3559969e-04   4.0472086e-07   8.4531382e-03   5.4573977e-10  -1.9833804e+00
   7.2868412e+00   4.1455678e+00   5.1434127e-02   1.2545705e-03   6.3266456e-03   2.3340477e-03   2.5505261e-04   2.3869707e-05   1.5133812e-04   1.0984954e-07   1.1127358e-02   1.0778589e-09  -2.2363023e+00
   7.9411063e+00   3.9850577e+00   3.8652051e-02   1.4387740e-03   4.5629890e-03   1.8824991e-03   1.8241465e-04   3.5979271e-07   1.6541984e-04   6.1050448e-08   8.1393700e-03   2.6392535e-09  -3.4404320e+00
   7.2517662e+00   4.1058059e+00   4.3963781e-02   1.1696460e-03   7.2498845e-03   2.4874979e-03   2.3220876e-04   5.1854505e-06   2.6249134e-04   1.6833390e-07   1.3792586e-02   2.9094324e-09  -2.3305858e+00
   6.6693544e+00   4.3659468e+00   4.4786301e-02   5.3885992e-04   7.7851307e-03   1.6657014e-02   1.5170598e-04   7.3876219e-05   2.6158071e-04   1.4078585e-07   2.2614257e-02   2.5050565e-10  -9.7999050e-01
   7.8595958e+00   4.0317872e+00   2.8054902e-02   1.2531669e-03   1.1090688e-02   3.5773984e-03   1.7840673e-04   7.0926262e-07   2.2736841e-04   2.5551686e-08   1.1515439e-02   1.6759890e-09  -3.6641475e+00
   7.3217778e+00   4.2353588e+00   4.3140969e-02   1.4649047e-03   8.8440001e-03   6.2874964e-03   1.5261378e-04   2.5400107e-05   2.0203448e-04   2.1237643e-08   1.7619923e-02   2.7412854e-10  -2.3480567e+00
   6.8269980e+00   4.3346521e+00   4.5017322e-02   1.0173864e-03   9.9319943e-03   1.9286793e-02   2.1709246e-04   1.6452364e-04   2.2063550e-04   1.1233628e-07   3.0155438e-02   3.8830723e-10  -1.4474110e+00
   7.4564366e+00   4.0684318e+00   4.4212417e-02   1.0223333e-03   6.2417888e-03   8.2785168e-03   2.0084712e-04   4.9973356e-06   1.6284624e-04   4.5519206e-08   1.3653686e-02   2.9067138e-09  -2.5475011e+00
   7.7457579e+00   4.0331304e+00   4.0952887e-02   1.8789885e-03   6.0987895e-03   6.7831794e-03   2.6966294e-04   6.7832887e-07   1.6820534e-04   5.4805589e-08   1.1997052e-02   2.2839550e-09  -3.2127962e+00
   7.1708181e+00   4.2409792e+00   5.4681658e-02   5.1730400e-04   1.5634102e-02   1.6690489e-03   1.4883599e-04   1.3586560e-05   1.6978296e-04   6.7073438e-07   2.6234876e-02   5.1869113e-10  -2.1445688e+00
   7.1133523e+00   4.2731361e+00   3.3358684e-02   1.6299136e-03   1.0785082e-02   8.0133947e-03   3.0604277e-04   6.2567092e-05   2.0366144e-04   7.5462800e-08   1.2920638e-02   2.0173855e-10  -2.1850236e+00
   6.9313249e+00   4.2492021e+00   5.2384757e-02   9.3136701e-04   1.3931596e-02   6.8463173e-03   1.9874166e-04   1.6107053e-05   2.2056298e-04   2.3338237e-07   2.6267743e-02   9.2713100e-10  -1.8998046e+00
   7.2615268e+00   4.1728850e+00   4.3604278e-02   1.2735885e-03   9.1846112e-03   4.9927838e-03   2.0380871e-04   4.2440648e-06   1.9978516e-04   2.0946456e-07   1.8946124e-02   1.0457127e-09  -2.4404751e+00
   6.7661372e+00   4.3217888e+00   5.3228028e-02   1.7469362e-03   6.4382090e-03   7.2892237e-03   2.5087298e-04   4.3594289e-04   1.9474090e-04   8.1245697e-08   1.4437425e-02   4.7774705e-10  -1.0619117e+00
   7.0257706e+00   4.2055770e+00   4.3547698e-02   7.6083358e-04   1.3074804e-02   2.9373546e-03   1.8446104e-04   8.6848156e-05   1.6994473e-04   4.5671710e-07   1.3618925e-02   1.0328131e-09  -1.8401601e+00
   6.3867357e+00   4.4326086e+00   4.9612922e-02   7.4262909e-04   8.9191598e-03   6.6114113e-03   2.1974412e-04   9.9445841e-04   1.8597039e-04   3.8670013e-07   1.6253287e-02   3.4617900e-10  -5.5758440e-01
   7.2996847e+00   4.1322130e+00   4.1378493e-02   8.6291589e-04   6.0982355e-03   9.2939073e-03   1.7155926e-04   1.2949568e-05   1.4212264e-04   3.2202915e-08   1.6221607e-02   1.7249127e-09  -2.2204800e+00
   7.6659040e+00   4.0510884e+00   4.4355580e-02   1.9904948e-03   8.9459502e-03   3.4679256e-03   1.9643287e-04   6.3718553e-06   1.9159832e-04   1.8162150e-08   1.1825342e-02   2.0294567e-09  -3.1879839e+00
   7.3852745e+00   4.0759043e+00   3.7017849e-02   1.0391091e-03   6.9286343e-03   6.7304661e-03   3.2851028e-04   4.7198665e-06   1.8528379e-04   1.6882193e-07   8.7929020e-03   2.0265752e-09  -2.4149488e+00
   6.8073344e+00   4.2496643e+00   5.3890523e-02   8.7467960e-04   5.9747377e-03   6.2868781e-03   2.3621959e-04   8.1474261e-05   2.3562595e-04   2.0774521e-07   1.2453410e-02   8.5180745e-10  -1.1881711e+00
   7.1893349e+00   4.2125431e+00   3.9871716e-02   1.8957233e-03   4.4779920e-03   5.1052881e-03   1.8152178e-04   1.0462570e-04   2.3492558e-04   3.4578040e-08   1.0448577e-02   5.0246035e-10  -1.7970924e+00
   7.1261150e+00   4.1697954e+00   4.2345107e-02   1.8643337e-03   5.5673389e-03   4.6505400e-03   1.9815686e-04   1.2155403e-05   1.6312367e-04   6.3923744e-08   1.0571293e-02   1.0217052e-09  -1.8646550e+00
   7.5642233e+00   4.0378716e+00   4.4041141e-02   2.3028013e-03   7.5742007e-03   5.4339662e-03   2.2966422e-04   2.5338292e-06   1.6970897e-04   1.8952544e-08   1.2466514e-02   3.4851377e-09  -2.7446250e+00
   6.8289456e+00   4.2405545e+00   4.3925446e-02   6.7543354e-04   7.1364882e-03   5.7859540e-03   2.3613371e-04   4.5377405e-05   2.0290808e-04   2.9514703e-07   1.0061746e-02   7.1943953e-10  -1.3610412e+00
   7.1840170e+00   4.2186240e+00   4.9583486e-02   1.4076244e-03   8.3247551e-03   2.8402681e-03   1.6838455e-04   7.0933878e-05   2.4564387e-04   2.2794136e-07   1.6368236e-02   6.3410819e-10  -2.2532393e+00
   7.7291380e+00   4.0233433e+00   3.9968005e-02   1.6335989e-03   7.6691886e-03   3.3843443e-03   3.3133274e-04   8.3817474e-06   1.3054094e-04   2.7958272e-08   8.7599905e-03   2.2248360e-09  -3.3598068e+00
   6.7608077e+00   4.3705384e+00   5.0578676e-02   1.7188093e-03   8.0123259e-03   1.5085330e-02   1.8561222e-04   2.8695954e-04   2.6552644e-04   1.2924925e-07   2.5031758e-02   2.5812729e-10  -1.2339634e+00
   6.5421519e+00   4.3233453e+00   4.7830351e-02   1.9703952e-03   6.4853820e-03   1.0934670e-02   3.2723144e-04   2.0332922e-04   1.2649101e-04   3.6880972e-07   1.3595944e-02   6.7151118e-10  -7.8087250e-01
   6.8326294e+00   4.3016305e+00   4.0788898e-02   1.4836391e-03   7.1103631e-03   5.1952154e-03   2.0546617e-04   4.0458057e-05   1.2573977e-04   2.4341310e-07   1.2905086e-02   3.0017170e-10  -1.2912550e+00
   7.4636892e+00   4.0581121e+00   4.2383051e-02   6.8465128e-04   8.6833955e-03   3.2157693e-03   1.4793649e-04   3.5074453e-06   2.6450886e-04   2.2007687e-08   1.4382737e-02   3.8017556e-09  -2.5707519e+00
   6.7844438e+00   4.2592250e+00   4.0698855e-02   2.0460019e-03   5.3976197e-03   5.9204137e-03   4.1839477e-04   9.9168652e-05   2.5044939e-04   1.3058939e-07   6.2395522e-03   4.2625209e-10  -1.1977476e+00
   6.5277774e+00   4.4650678e+00   6.6956888e-02   3.2482855e-03   1.8909518e-02   1.8244868e-02   1.6512216e-04   1.7251671e-03   1.7421487e-04   2.0247070e-07   4.9937117e-02   3.7364628e-10  -9.2483723e-01
   7.2067351e+00   4.1843306e+00   4.5018091e-02   1.7641848e-03   7.0494664e-03   6.8743196e-03   2.3859819e-04   1.0967859e-05   2.0353143e-04   2.0481901e-07   1.3237233e-02   7.0249119e-10  -1.9520652e+00
   8.1511738e+00   3.8970491e+00   4.3804600e-02   4.3382264e-04   6.4899024e-03   6.0786829e-04   2.2017719e-04   2.0699024e-07   1.3804476e-04   1.5752324e-07   8.1209750e-03   7.6154417e-09  -3.8746324e+00
   7.7923673e+00   4.0309879e+00   4.4297580e-02   9.6037380e-04   1.2319422e-02   7.2176826e-03   1.1018368e-04   1.0966061e-06   1.2916460e-04   7.5046308e-08   2.3244762e-02   3.7391413e-09  -3.3325435e+00
   7.2688872e+00   4.2235489e+00   4.9418389e-02   5.0568468e-04   2.3494752e-02   6.5555016e-03   1.9219106e-04   1.9112820e-05   1.6172021e-04   2.4037923e-07   3.0996790e-02   5.5526732e-10  -2.6607809e+00
   7.4495373e+00   4.2435240e+00   3.8370804e-02   2.0262973e-03   1.4737514e-02   9.5178505e-03   1.4633892e-04   3.2558621e-05   2.6750097e-04   1.1256972e-08   2.6249283e-02   2.2725575e-10  -2.9623935e+00
   6.7080810e+00   4.3917400e+00   5.4210268e-02   7.3532635e-04   7.6907932e-03   2.0410634e-02   1.2657667e-04   2.7004127e-04   1.2529439e-04   1.5719659e-07   3.4213078e-02   2.5731628e-10  -1.1429680e+00
   7.2504156e+00   4.1531714e+00   3.7639257e-02   9.4276177e-04   2.2197208e-03   7.4343584e-03   2.9481457e-04   8.0384114e-06   1.4992393e-04   2.4273454e-07   6.2835095e-03   5.7184357e-10  -1.8335688e+00
   7.5891194e+00   4.1057528e+00   3.9536425e-02   4.0058539e-04   7.1357803e-03   2.9147256e-03   3.8559670e-04   7.8068025e-06   2.1947411e-04   2.6422068e-08   5.9611563e-03   4.8428247e-10  -2.8552272e+00
   7.9260217e+00   3.9618524e+00   3.9100072e-02   1.6835247e-03   2.3974247e-03   4.1805011e-03   2.6249499e-04   4.8603886e-07   1.2703267e-04   7.1063778e-08   5.9883987e-03   3.0744171e-09  -3.1026901e+00
   6.5400894e+00   4.3484394e+00   4.3402804e-02   9.2208190e-04   8.5911251e-03   4.7038991e-03   2.0242170e-04   8.6285020e-04   1.8622422e-04   1.6242511e-07   1.0581298e-02   6.6849605e-10  -7.9885966e-01
   6.5198908e+00   4.3358293e+00   4.6024099e-02   5.4192955e-04   6.8510951e-03   9.8513628e-03   3.1375702e-04   4.3498272e-04   1.3469559e-04   2.6125223e-07   1.1885246e-02   6.2502158e-10  -5.1104203e-01
   6.8640555e+00   4.2610036e+00   5.5001091e-02   2.3528512e-03   1.0213526e-02   3.4536546e-03   2.3043499e-04   1.2900215e-04   1.6483715e-04   3.0053840e-07   1.8698608e-02   9.3186495e-10  -1.5459205e+00
   7.1956909e+00   4.1965973e+00   5.1471955e-02   1.5066140e-03   2.0222681e-02   4.5183532e-03   2.2456849e-04   1.0927651e-05   1.9854434e-04   1.1783661e-07   2.8609292e-02   1.0713605e-09  -2.3596589e+00
   7.3831798e+00   4.1664424e+00   5.1958730e-02   6.5338650e-04   1.0150100e-02   2.6124660e-03   1.4621510e-04   3.5290891e-05   1.4378021e-04   2.1678360e-07   1.6052972e-02   7.7749663e-10  -2.4256733e+00
   6.7522437e+00   4.3635358e+00   5.6609034e-02   8.2897241e-04   1.4891352e-02   5.0405260e-03   2.2673154e-04   6.8477848e-04   2.2826149e-04   5.0236354e-08   2.5565232e-02   4.8553779e-10  -1.3357014e+00
   6.4378968e+00   4.4611600e+00   5.6240668e-02   8.2167009e-04   1.8717649e-02   7.7247853e-03   1.2954342e-04   1.7388715e-03   1.9896340e-04   1.6044766e-07   2.8434034e-02   3.5621354e-10  -7.4531518e-01
   7.1870750e+00   4.1456936e+00   3.7220544e-02   3.6173937e-04   8.6151693e-03   3.8926282e-03   1.8479891e-04   1.0610422e-05   1.6713907e-04   5.6618707e-07   1.0271799e-02   1.2386542e-09  -2.1570463e+00
   7.2551980e+00   4.1854626e+00   4.8110213e-02   2.7417852e-03   1.6696616e-02   4.1108537e-03   1.7889712e-04   6.7744718e-06   1.9107603e-04   7.1841543e-08   2.2726615e-02   9.0277529e-10  -2.3767775e+00
   7.4787359e+00   4.0568887e+00   3.5918820e-02   1.9397501e-03   3.5581260e-03   3.6311100e-03   2.9893421e-04   5.4219260e-06   2.2186234e-04   8.4376106e-09   5.0087471e-03   1.4552970e-09  -2.2584369e+00
   7.0166325e+00   4.2224857e+00   4.3005292e-02   1.1184810e-03   7.1581876e-03   1.0677558e-02   2.3394158e-04   1.2769799e-05   1.7422722e-04   6.1028862e-07   1.7778584e-02   8.1641709e-10  -1.7468989e+00
   7.4424063e+00   4.0764515e+00   4.8424690e-02   1.4079064e-03   8.2257293e-03   3.6489930e-03   2.2429975e-04   2.8597015e-06   1.2889788e-04   3.7943378e-07   1.7429997e-02   3.4223853e-09  -2.6357545e+00
   7.5515737e+00   4.0529294e+00   5.6470964e-02   9.2435537e-04   1.1744017e-02   1.3475598e-03   1.3976451e-04   1.4961904e-06   2.6446607e-04   8.7849138e-08   2.2592035e-02   4.8396983e-09  -2.8358231e+00
   6.7614449e+00   4.3635340e+00   3.5181971e-02   1.2011610e-03   7.0801978e-03   1.1965132e-02   2.4279720e-04   2.6758858e-04   1.3124144e-04   6.7578750e-08   1.3715474e-02   1.8012341e-10  -1.3609294e+00
   6.9520157e+00   4.3135790e+00   6.4261326e-02   8.9142553e-04   5.6652272e-03   7.8427216e-03   2.1259161e-04   2.2107536e-04   2.5681658e-04   6.1858427e-08   1.8398269e-02   2.9136257e-10  -1.3559675e+00
   6.8446125e+00   4.3164721e+00   5.3310868e-02   7.1777723e-04   6.9496045e-03   7.9412686e-03   1.8714868e-04   1.3052973e-04   2.2106365e-04   2.8402190e-07   1.6111385e-02   3.0395477e-10  -1.3750486e+00
   6.3140013e+00   4.4829375e+00   5.3391929e-02   1.9430401e-03   1.9670972e-02   2.1466064e-02   1.1750031e-04   2.3811467e-03   2.6225818e-04   2.1533261e-07   4.4459461e-02   5.6088469e-10  -6.6627652e-01
   7.4121816e+00   4.1397643e+00   4.6887159e-02   9.6031908e-04   9.3559243e-03   7.6112210e-03   1.7150655e-04   5.0095532e-06   1.2245096e-04   4.5279251e-08   2.1589229e-02   1.3554078e-09  -2.6267429e+00
   6.6590696e+00   4.3054332e+00   4.0905646e-02   8.9264752e-04   1.7955525e-02   6.5715325e-03   1.2454976e-04   5.8805748e-05   1.6411451e-04   7.6517725e-07   2.1438460e-02   7.3138261e-10  -1.3142167e+00
   7.4408735e+00   4.1673692e+00   4.1026647e-02   1.2316953e-03   1.6541059e-02   1.3812793e-03   2.2257327e-04   1.4219099e-05   1.9423853e-04   8.5125340e-08   1.5677996e-02   5.5031574e-10  -2.7838912e+00
   6.8892102e+00   4.2178322e+00   4.3208571e-02   8.8436696e-04   5.4479465e-03   9.7558940e-03   2.0091801e-04   5.9963428e-05   1.4990795e-04   2.8270653e-07   1.3554749e-02   1.1951594e-09  -1.2648150e+00
   6.6925270e+00   4.3565299e+00   4.4235354e-02   1.2862364e-03   1.7037768e-02   1.0691746e-02   1.0900069e-04   4.5443243e-04   2.0707161e-04   4.3413548e-08   2.9327164e-02   5.8482818e-10  -1.5016839e+00
   7.2929842e+00   4.1146859e+00   4.1067562e-02   1.7220638e-03   7.2130179e-03   5.5625033e-03   1.8554074e-04   5.9889626e-06   1.4770266e-04   3.8314511e-08   1.0101903e-02   1.5085089e-09  -2.2252040e+00
   6.9839315e+00   4.2939515e+00   4.2252758e-02   1.9467571e-03   8.9178727e-03   6.6828983e-03   3.6290088e-04   2.3240526e-04   2.4625737e-04   6.5703151e-09   1.2391485e-02   2.8807689e-10  -1.6921168e+00
   7.4125091e+00   4.1513855e+00   3.2865944e-02   1.3171779e-03   9.2556611e-03   2.2625860e-03   2.7173193e-04   1.4192988e-05   1.4252881e-04   1.4089166e-07   8.5053496e-03   4.9905175e-10  -2.7525518e+00
   7.4571672e+00   4.1291223e+00   5.0731795e-02   2.4326953e-03   7.2354485e-03   2.8630194e-03   2.7083060e-04   2.6239767e-05   1.3384705e-04   4.6540140e-08   1.4055267e-02   1.1203534e-09  -2.5919343e+00
   7.6856178e+00   4.0684981e+00   4.1368703e-02   6.2081731e-04   5.1476389e-03   7.2175317e-03   3.5149961e-04   2.4220168e-06   1.6793317e-04   2.6441568e-08   9.9356081e-03   1.1692856e-09  -2.8601296e+00
   6.4877823e+00   4.4490214e+00   5.2778753e-02   8.1743737e-04   4.1284590e-03   1.9310528e-02   2.1116247e-04   1.9424509e-03   2.4451178e-04   1.0728794e-07   1.7335820e-02   2.4931104e-10  -4.8964752e-01
   7.1338169e+00   4.2344692e+00   5.7364852e-02   2.7305936e-03   6.2842276e-03   1.0214226e-02   1.7239437e-04   1.8409350e-05   1.3832998e-04   4.7043327e-07   2.1989665e-02   5.5851118e-10  -1.9879286e+00
   6.7952160e+00   4.3283841e+00   3.7426856e-02   1.9865229e-03   3.7033722e-03   1.3330684e-02   2.2620752e-04   4.6086195e-04   2.1715327e-04   2.0487462e-08   1.2978538e-02   3.5861766e-10  -1.0773575e+00
   7.3959886e+00   4.1497191e+00   3.1459436e-02   4.7899379e-04   1.2706900e-02   3.3980888e-03   1.6409455e-04   1.6372074e-05   1.6852357e-04   5.9865277e-08   1.2534681e-02   7.4144560e-10  -2.5971828e+00
   7.6639322e+00   4.0624449e+00   5.0573795e-02   6.6130685e-04   7.6750764e-03   5.5210377e-03   1.3564931e-04   1.0358628e-06   1.5512025e-04   1.0133110e-07   1.6039822e-02   2.1556803e-09  -3.1619380e+00
   7.4454112e+00   4.0603246e+00   3.7285368e-02   1.2873171e-03   3.0578347e-03   6.4631955e-03   2.7593234e-04   3.9119446e-06   2.0897234e-04   1.6063637e-07   9.8897677e-03   2.8258074e-09  -2.3489651e+00
   6.8636877e+00   4.3527026e+00   4.0227547e-02   8.8212043e-04   3.8700474e-03   1.1446382e-02   1.5163859e-04   2.1256961e-04   2.0509620e-04   1.5825484e-08   1.3933964e-02   1.4789690e-10  -1.1772915e+00
   6.9726935e+00   4.2329447e+00   4.0225121e-02   1.4139204e-03   5.4250770e-03   8.1670038e-03   2.0039170e-04   3.4586304e-05   1.2298653e-04   3.2367771e-07   1.4558633e-02   7.3254963e-10  -1.6170162e+00
   7.5202737e+00   4.1290763e+00   4.9180558e-02   1.6207804e-03   7.2682822e-03   5.7011509e-03   2.0865241e-04   2.0823752e-05   1.5822447e-04   4.0143133e-08   2.0021850e-02   1.2725031e-09  -2.6390217e+00
   6.9170772e+00   4.3554729e+00   4.3313340e-02   1.0192224e-03   1.6048507e-02   1.0609464e-02   2.1438597e-04   2.3269324e-04   2.1730581e-04   2.2341568e-07   2.9831957e-02   2.3346295e-10  -1.8386336e+00
   7.5101423e+00   4.1104020e+00   3.6974466e-02   1.3234901e-03   4.5888622e-03   3.2364366e-03   1.6600974e-04   7.5079457e-06   2.4227743e-04   7.7223168e-08   9.1954436e-03   9.2175095e-10  -2.6310594e+00
   7.6161537e+00   4.1167901e+00   3.1348427e-02   1.0755015e-03   1.2825996e-02   6.2563801e-03   2.3947508e-04   4.7950039e-06   1.3202147e-04   5.8538693e-08   1.6573844e-02   8.9990282e-10  -3.0943725e+00
   7.4261545e+00   4.1442591e+00   4.3777776e-02   8.1524597e-04   5.6741474e-03   3.9595880e-03   3.8254257e-04   6.8609355e-06   1.6035375e-04   6.4780908e-08   8.8258878e-03   5.5205118e-10  -2.5053258e+00
   7.0957219e+00   4.1741581e+00   4.1671794e-02   4.4289399e-04   8.8164951e-03   4.4385383e-03   2.6847787e-04   5.7479312e-05   2.0050257e-04   1.2788575e-07   1.0547813e-02   1.1431112e-09  -2.1523551e+00
   7.2117951e+00   4.2441111e+00   4.6003112e-02   1.1684988e-03   3.9788259e-03   7.0967398e-03   2.3333255e-04   4.9155902e-05   1.9923173e-04   4.7348542e-08   1.5661216e-02   3.2485642e-10  -1.8673212e+00
   7.2702331e+00   4.1852832e+00   4.2518592e-02   7.6154065e-04   8.7423804e-03   3.2085972e-03   1.7252172e-04   1.6625785e-05   1.9220666e-04   4.1474369e-07   1.4441145e-02   6.7153449e-10  -2.2786949e+00
   6.9246591e+00   4.2093076e+00   4.3274805e-02   1.6584842e-03   1.2373436e-02   5.9793298e-03   2.6617622e-04   4.7963720e-05   1.4796831e-04   8.3527211e-08   1.5812775e-02   1.3434495e-09  -1.6985183e+00
   6.8286922e+00   4.2715858e+00   4.4899149e-02   1.3701438e-03   3.7039745e-03   3.6420319e-03   2.5425146e-04   1.9792664e-04   1.2205888e-04   2.7930883e-07   7.4096180e-03   4.4429918e-10  -1.1287400e+00
   7.2456379e+00   4.2708265e+00   4.7139709e-02   7.8961677e-04   1.3209113e-02   1.3493540e-02   1.6556930e-04   2.6453073e-05   1.2401524e-04   1.0065222e-07   3.1329337e-02   2.7252353e-10  -2.2519690e+00
   7.1869511e+00   4.2169486e+00   3.8527999e-02   7.4754741e-04   4.4571955e-03   6.6863970e-03   2.9438250e-04   3.6375305e-05   2.0510644e-04   4.6689163e-08   9.6881835e-03   3.5520555e-10  -2.0278553e+00
   6.4513497e+00   4.4166545e+00   4.7782895e-02   7.2004287e-04   1.1090434e-02   1.4004784e-02   1.6723842e-04   6.5887937e-04   2.2148100e-04   4.0342811e-07   2.1073968e-02   3.4014711e-10  -6.1551781e-01
   6.6324460e+00   4.4457110e+00   6.2684388e-02   1.3832079e-03   8.7488027e-03   9.2165738e-03   1.8630342e-04   9.2730298e-04   2.1147935e-04   7.9926178e-08   2.4104778e-02   1.7228482e-10  -1.1004009e+00
   7.1739129e+00   4.1596979e+00   3.6303468e-02   1.2561252e-03   1.7671269e-02   4.7728707e-03   1.4696117e-04   9.7818150e-06   2.3594842e-04   3.5310185e-07   2.1542400e-02   1.7967744e-09  -2.4818214e+00
   6.6826827e+00   4.2374178e+00   5.1356284e-02   1.0044598e-03   3.4006978e-03   1.3379253e-02   2.1527076e-04   7.1833698e-05   1.8350100e-04   2.7678109e-07   1.2481723e-02   1.5048528e-09  -8.3219555e-01
   7.5332398e+00   4.0892661e+00   4.0241884e-02   9.1969074e-04   3.0602901e-03   2.5047634e-03   2.9374988e-04   3.6564031e-05   1.3859995e-04   2.7333692e-08   6.9931482e-03   1.1160764e-09  -2.3555243e+00
   7.7125496e+00   4.0689820e+00   4.5469614e-02   4.9288230e-04   1.5209088e-02   2.4751748e-03   2.0399844e-04   6.5786568e-07   1.5786982e-04   1.5482944e-07   2.1141761e-02   2.0926620e-09  -3.2969063e+00
   8.3121643e+00   3.8661466e+00   4.3368555e-02   7.5913098e-04   6.2249572e-03   1.4000625e-03   2.4639768e-04   7.1768211e-08   2.4586899e-04   3.8986076e-08   6.9736497e-03   7.7218196e-09  -4.1998858e+00
   7.2837400e+00   4.1501612e+00   4.0033194e-02   2.2196723e-03   7.3208441e-03   9.5038671e-03   2.6242214e-04   6.8642165e-06   1.7932215e-04   2.0050467e-07   1.7369106e-02   1.3266433e-09  -2.2692841e+00
   8.2622556e+00   3.9221200e+00   4.1986691e-02   6.7393583e-04   1.1012860e-02   2.4326940e-03   2.2775235e-04   7.2513078e-08   2.6770273e-04   3.3343777e-08   1.6093664e-02   6.5296480e-09  -4.4079888e+00
   7.2806571e+00   4.2493614e+00   4.8834309e-02   6.7295868e-04   1.2994556e-02   3.4080469e-03   1.4884967e-04   2.9043570e-05   1.4147751e-04   2.6275433e-07   2.0670895e-02   2.7430970e-10  -2.5299786e+00
   7.1086467e+00   4.2175350e+00   4.3950357e-02   1.8985209e-03   7.1572798e-03   1.1370410e-02   2.2959289e-04   7.3323274e-05   2.0858905e-04   1.8177420e-08   1.6220558e-02   7.0665132e-10  -1.7990093e+00
   7.2432325e+00   4.1227765e+00   3.8331279e-02   9.5777290e-04   1.2160051e-02   5.4831156e-03   2.1311395e-04   8.1897130e-06   1.6495982e-04   7.4745630e-08   1.4827241e-02   2.0763564e-09  -2.2549268e+00
   7.5373827e+00   4.0708532e+00   4.4759747e-02   5.6627054e-04   8.0237289e-03   4.9302921e-03   1.7624668e-04   3.9411628e-06   1.2380963e-04   4.2239076e-08   1.7853464e-02   3.0066762e-09  -2.9364153e+00
   6.9993702e+00   4.2420082e+00   3.4536673e-02   1.2151515e-03   8.1876125e-03   1.2587234e-02   1.7372606e-04   6.8439747e-05   1.8688320e-04   1.1139338e-08   1.7172441e-02   6.6595708e-10  -1.7787091e+00
   7.8216794e+00   3.9990415e+00   5.0010063e-02   6.2787056e-04   6.0326644e-03   1.1575856e-03   1.4152356e-04   4.9846174e-07   1.4647328e-04   8.7235463e-08   1.3144302e-02   4.2158370e-09  -3.1724644e+00
   7.9585941e+00   4.0289029e+00   4.7406827e-02   6.9629417e-04   1.6267214e-02   2.9503971e-03   1.7444532e-04   1.1421338e-06   1.9458453e-04   4.0463235e-08   2.1104337e-02   2.2778691e-09  -3.8789114e+00
   8.0161091e+00   3.9117553e+00   4.5613116e-02   8.7019737e-04   1.1115548e-02   4.3521309e-03   2.2153813e-04   2.6036689e-07   2.1107663e-04   4.2522621e-08   1.6361744e-02   1.3953904e-08  -3.8360607e+00
   6.8083372e+00   4.2372307e+00   4.1165718e-02   1.0021173e-03   7.6402617e-03   3.2746238e-03   2.3265724e-04   2.9281309e-05   1.8284229e-04   4.3462282e-07   1.0233619e-02   8.4774577e-10  -1.4963222e+00
   6.7972200e+00   4.3388922e+00   4.7908178e-02   1.7285417e-03   7.8621187e-03   1.0147398e-02   1.5801727e-04   3.0513349e-04   1.2930223e-04   1.9869998e-07   1.7291366e-02   3.1781474e-10  -1.2653762e+00
   7.4575491e+00   4.1184145e+00   4.5070793e-02   2.1253760e-03   7.4608191e-03   4.4381280e-03   1.6705115e-04   2.2103307e-06   1.6152270e-04   3.2879618e-07   1.3710951e-02   1.1898476e-09  -2.4463331e+00
   6.7232033e+00   4.3919079e+00   5.0090693e-02   6.9871406e-04   1.2407407e-02   1.1605727e-02   1.9078294e-04   3.5345911e-04   2.0431497e-04   6.7824782e-08   2.3858739e-02   2.0607776e-10  -1.3868288e+00
   7.2626639e+00   4.2472382e+00   3.8957470e-02   7.8440999e-04   1.2226824e-02   2.4714901e-03   2.2775689e-04   5.7123333e-05   1.2559614e-04   4.2723027e-08   1.2551163e-02   2.1026011e-10  -2.3591797e+00
   7.0023334e+00   4.2602604e+00   4.2039184e-02   1.1668952e-03   8.1669873e-03   1.4388736e-03   2.4820522e-04   4.5916530e-05   1.3378873e-04   5.3147660e-07   8.4772104e-03   2.5773153e-10  -1.8182428e+00
   7.5079649e+00   4.1454730e+00   4.8050588e-02   5.9090484e-04   5.2765517e-03   5.1627213e-03   1.2722502e-04   1.9940330e-05   1.2695880e-04   6.5464831e-08   1.4846102e-02   7.5030349e-10  -2.4356564e+00
   6.8521609e+00   4.3390032e+00   5.6467765e-02   1.1219194e-03   3.2790479e-03   8.4261990e-03   2.4028270e-04   3.4311299e-04   1.9519670e-04   2.2084124e-08   1.3254847e-02   2.2290994e-10  -1.1262162e+00
   6.9541791e+00   4.2883878e+00   4.6995203e-02   2.0676376e-03   4.0752023e-03   6.0551938e-03   2.0250213e-04   1.7748372e-04   1.5213135e-04   4.0380081e-08   1.1416352e-02   3.1198311e-10  -1.4841286e+00
   6.8391539e+00   4.3635292e+00   4.2649006e-02   7.1948677e-04   1.2606610e-02   1.1222386e-02   2.1298606e-04   2.1435409e-04   1.5495321e-04   9.5698171e-08   2.1660726e-02   1.8670548e-10  -1.6267203e+00
   6.7460127e+00   4.3876353e+00   5.1514910e-02   1.9181554e-03   1.0815332e-02   1.4393686e-02   1.9447024e-04   4.0700230e-04   1.5727195e-04   3.6643467e-08   2.7041354e-02   2.3920798e-10  -1.2552238e+00
   6.9172100e+00   4.2635174e+00   4.4720142e-02   2.2997346e-03   5.2501082e-03   4.5983531e-03   3.3660507e-04   1.5441558e-04   1.8776264e-04   1.7202954e-07   7.9867778e-03   3.6457926e-10  -1.2937713e+00
   6.5902058e+00   4.4500990e+00   5.2464409e-02   1.2422646e-03   6.7356608e-03   2.0928391e-02   2.0273592e-04   8.6686449e-04   1.4797329e-04   2.0773362e-07   2.8790133e-02   1.7851001e-10  -8.4133514e-01
   7.0257577e+00   4.2673580e+00   4.1399575e-02   6.4529446e-04   8.3974068e-03   3.4052195e-03   1.6543531e-04   1.5512335e-04   1.5752335e-04   2.4511258e-08   1.2757884e-02   4.0524369e-10  -1.8443013e+00
   6.6855490e+00   4.3927085e+00   4.8242210e-02   9.5692145e-04   1.3343422e-02   5.2934695e-03   1.9603060e-04   3.3714624e-04   2.1791639e-04   1.4657639e-07   1.7402863e-02   1.7674853e-10  -1.2654925e+00
   7.3803240e+00   4.1303197e+00   3.7446754e-02   1.2641631e-03   1.1934824e-02   8.8782870e-03   1.9187536e-04   4.6911178e-06   2.6493177e-04   2.0937533e-08   2.2555486e-02   1.7851304e-09  -2.7312173e+00
   7.3471332e+00   4.1258863e+00   4.5392363e-02   5.1168840e-04   1.0776609e-02   3.5612901e-03   2.1627587e-04   6.7104861e-06   1.4660461e-04   9.6309830e-08   1.8119536e-02   1.8437687e-09  -2.4344029e+00
   6.5085722e+00   4.4239065e+00   4.9893935e-02   1.0729516e-03   1.7418687e-02   1.2538856e-02   1.3152950e-04   1.6676648e-03   1.2663632e-04   6.4765350e-07   3.2197797e-02   6.4757657e-10  -1.0902520e+00
   7.2947511e+00   4.0952966e+00   5.1951823e-02   1.4677989e-03   8.7142036e-03   6.4892198e-03   2.4216980e-04   4.8482057e-06   1.3427479e-04   8.8416034e-08   1.8270681e-02   3.6431801e-09  -2.2828552e+00
   6.6558192e+00   4.3789192e+00   4.3016681e-02   1.2708155e-03   1.0788457e-02   8.7390254e-03   1.5388879e-04   4.4493672e-04   1.4295862e-04   1.6564236e-07   1.9086620e-02   3.1565124e-10  -1.2749023e+00
   7.4710393e+00   4.0827018e+00   3.1540639e-02   1.0040654e-03   1.3562839e-02   1.7262108e-03   2.6044497e-04   3.0375182e-06   1.3315138e-04   1.1601239e-07   1.2248657e-02   1.9140594e-09  -2.8675934e+00
   8.1234178e+00   3.9070546e+00   4.2190848e-02   1.7280852e-03   6.6994196e-03   3.3713469e-03   1.8053376e-04   2.8160256e-07   1.7486183e-04   3.5033421e-08   1.2507736e-02   9.9495067e-09  -3.8483268e+00
   6.8960422e+00   4.3728108e+00   4.8229439e-02   1.1224781e-03   9.4205287e-03   3.1846959e-03   2.7096187e-04   3.1778764e-04   2.5881167e-04   6.1011965e-08   1.6205566e-02   1.3455986e-10  -1.5249244e+00
   7.0394176e+00   4.2639584e+00   4.1099760e-02   6.0866508e-04   8.9456310e-03   3.5090315e-03   1.5322544e-04   5.5249702e-05   1.4088917e-04   4.9082555e-08   1.3332597e-02   3.3184972e-10  -1.9186796e+00
   7.5040081e+00   4.0468340e+00   4.9206859e-02   1.2204158e-03   4.2071837e-03   7.4588193e-03   2.2026528e-04   2.4062287e-06   1.6713725e-04   4.5566347e-08   1.2328915e-02   3.5052517e-09  -2.3894771e+00
   7.2295181e+00   4.1955084e+00   4.6410748e-02   1.2761822e-03   1.3160588e-02   3.3063177e-03   2.0161503e-04   1.7799449e-05   1.7683606e-04   8.7008689e-08   2.1813160e-02   8.7282363e-10  -2.1930802e+00
   7.3620686e+00   4.0951594e+00   3.9322598e-02   1.3124316e-03   8.6145058e-03   4.8521213e-03   1.9605640e-04   4.1871091e-06   2.2217630e-04   2.7519979e-08   1.4543654e-02   2.5427803e-09  -2.3537312e+00
   7.4550786e+00   4.1305015e+00   5.2946332e-02   9.6673989e-04   1.1603420e-02   3.7255181e-03   1.9861551e-04   3.9223699e-06   1.6045575e-04   6.5685377e-08   1.8730088e-02   1.2217528e-09  -2.6214640e+00
   7.0187489e+00   4.1676693e+00   5.0202985e-02   2.5593902e-03   5.3866127e-03   9.8772457e-03   2.0827638e-04   1.6622466e-05   2.4731132e-04   3.8488717e-08   1.6890525e-02   2.1658191e-09  -1.5913145e+00
   7.6189290e+00   4.1333459e+00   3.0900055e-02   6.6811644e-04   6.1123474e-03   3.0194618e-03   2.1972128e-04   1.4863327e-05   2.0166016e-04   2.9828948e-08   7.0943077e-03   3.5438756e-10  -2.8379317e+00
   6.8405503e+00   4.3095918e+00   4.4710658e-02   8.1371301e-04   5.1298185e-03   1.2995332e-02   1.6567139e-04   6.7451150e-05   1.7663791e-04   6.2792147e-08   1.3839130e-02   2.5614604e-10  -1.2438032e+00
   6.6725958e+00   4.4127706e+00   4.2382829e-02   4.5542324e-04   1.3463050e-02   6.1677010e-03   2.5103392e-04   3.6194306e-04   1.5088210e-04   6.8047825e-07   2.1291039e-02   1.6322160e-10  -1.3548029e+00
   7.6485213e+00   4.1291374e+00   4.1856328e-02   1.6012705e-03   9.9966409e-03   3.8736579e-03   1.2901544e-04   3.6927373e-06   1.5390502e-04   1.2154952e-07   1.8175011e-02   7.6731358e-10  -3.1896188e+00
   8.0374230e+00   3.8582136e+00   3.4514182e-02   1.6168406e-03   6.3477441e-03   1.1897220e-03   3.0254852e-04   4.0783726e-07   2.0643922e-04   3.0688733e-08   4.7047161e-03   1.2022752e-08  -3.7664214e+00
   6.8265308e+00   4.3700595e+00   4.6762971e-02   2.0369527e-03   9.5925177e-03   5.1035882e-03   2.9844140e-04   4.3250990e-04   2.4017428e-04   1.0393214e-07   1.3689792e-02   1.6179041e-10  -1.3133775e+00
   7.9629230e+00   4.0076945e+00   4.3802222e-02   9.2522786e-04   1.1495940e-02   2.7432291e-03   2.3059189e-04   3.1994925e-06   1.6274818e-04   2.3810507e-08   1.9445201e-02   3.3971987e-09  -3.6539294e+00
   6.7282060e+00   4.2608321e+00   3.2572913e-02   1.1022636e-03   8.6171734e-03   3.1778688e-03   3.0345823e-04   7.2159500e-05   1.7768462e-04   5.3823200e-07   7.4034464e-03   5.8399735e-10  -1.3141451e+00
   7.9965798e+00   3.9957681e+00   4.6509845e-02   2.1707983e-03   1.4005312e-02   1.6443527e-03   1.4824131e-04   6.2371079e-07   2.3047934e-04   2.1694807e-08   1.8958483e-02   3.5962361e-09  -3.7716418e+00
   7.3473628e+00   4.1253907e+00   4.4102033e-02   1.7590690e-03   4.2672647e-03   9.6391759e-03   2.9610717e-04   5.4095809e-06   1.3872430e-04   2.5886356e-07   1.2518158e-02   1.2830073e-09  -2.2030015e+00
   7.2749450e+00   4.1787771e+00   4.3862281e-02   2.1216802e-03   6.7364352e-03   5.7974306e-03   1.3096259e-04   1.9019689e-05   1.9853868e-04   2.4916109e-08   1.5814816e-02   8.1384759e-10  -2.2269936e+00
   7.4539905e+00   4.1208357e+00   4.2066984e-02   8.6304012e-04   7.7249552e-03   3.9689255e-03   2.8197812e-04   4.5107736e-06   1.2593230e-04   6.3390411e-08   8.7410785e-03   7.3955854e-10  -2.5855028e+00
   7.1969176e+00   4.1677378e+00   5.0800483e-02   1.3049927e-03   1.7248597e-02   6.1706642e-03   1.8089100e-04   8.2037971e-06   1.7003274e-04   1.5912009e-07   2.8385391e-02   1.8293002e-09  -2.4517043e+00
   7.1344783e+00   4.2214427e+00   3.5949770e-02   1.5453331e-03   1.0081989e-02   2.2193112e-03   1.8182427e-04   1.1163200e-04   1.8463112e-04   8.0769651e-08   1.1286782e-02   5.5124829e-10  -2.0746905e+00
   6.7101857e+00   4.3176391e+00   5.9294914e-02   6.7510162e-04   1.1233640e-02   8.7118090e-03   2.2542032e-04   9.3975468e-05   2.6529634e-04   1.3117719e-07   2.4678820e-02   6.1196381e-10  -1.3398543e+00
   6.8826152e+00   4.3034515e+00   4.0240327e-02   8.0269534e-04   8.6526864e-03   1.3140190e-02   2.3971800e-04   1.5024511e-04   1.4337752e-04   3.6216424e-07   1.5990978e-02   3.2401942e-10  -1.3371101e+00
   6.8053606e+00   4.3471993e+00   5.0006063e-02   2.0886226e-03   4.1586517e-03   2.2771275e-02   2.1355860e-04   5.5876245e-04   1.8913291e-04   6.7548255e-09   2.7001379e-02   4.5895172e-10  -1.0955668e+00
   7.4294548e+00   4.0962636e+00   4.4726767e-02   2.1752698e-03   3.6526396e-03   3.9373479e-03   2.7882401e-04   3.7256493e-06   1.5732614e-04   8.0156691e-08   1.0095123e-02   1.5646591e-09  -2.2782809e+00
   7.0136996e+00   4.1836198e+00   4.4992030e-02   8.5046989e-04   3.9610288e-03   7.3495878e-03   4.0300726e-04   2.7729166e-05   1.2424419e-04   1.4264704e-07   7.6748419e-03   8.2700957e-10  -1.5156092e+00
   6.7821032e+00   4.3014337e+00   5.4418129e-02   7.7127957e-04   5.5288380e-03   1.1271035e-02   2.0400166e-04   4.4460941e-04   2.3145597e-04   1.8644692e-08   1.4786731e-02   6.3254129e-10  -9.9907949e-01
   6.9916299e+00   4.2483594e+00   5.6703525e-02   1.9691722e-03   6.3600788e-03   8.9542455e-03   1.5374886e-04   7.6844024e-05   1.8949303e-04   1.6927926e-07   2.1152084e-02   7.5206926e-10  -1.3834723e+00
   8.0980629e+00   3.8761273e+00   3.5797250e-02   1.4179988e-03   9.8894487e-03   2.7827429e-03   3.2855000e-04   1.4609326e-07   1.6914536e-04   6.8244843e-08   8.5969006e-03   1.2132194e-08  -4.1465462e+00
   7.4233221e+00   4.1722835e+00   3.4850321e-02   7.2861204e-04   1.0278930e-02   4.9181678e-03   2.8894656e-04   1.5553463e-05   1.9461537e-04   2.3781082e-08   1.0427134e-02   3.7644124e-10  -2.7223901e+00
   7.4202960e+00   4.1278529e+00   6.4082840e-02   6.5860694e-04   1.2006838e-02   4.9021356e-03   1.7573823e-04   4.8558405e-06   2.1600447e-04   2.1095270e-08   2.8146106e-02   2.0607613e-09  -2.5154251e+00
   7.4867274e+00   4.1803667e+00   4.5388101e-02   1.4412723e-03   6.0308238e-03   2.2770587e-03   1.7026937e-04   1.4287580e-05   2.4037156e-04   2.5254292e-08   1.1580385e-02   3.3615112e-10  -2.7056027e+00
   6.2905301e+00   4.5205190e+00   6.1915707e-02   2.5244461e-03   1.2403751e-02   2.3807042e-02   2.1493011e-04   2.5961616e-03   1.4212969e-04   1.9677199e-07   4.0631471e-02   2.9258221e-10  -4.8104725e-01
   7.3118479e+00   4.1544536e+00   4.5510849e-02   2.2929012e-03   7.8986037e-03   2.1366332e-03   2.7839781e-04   3.3747509e-05   1.5245121e-04   1.8155773e-07   1.0221540e-02   8.0599096e-10  -2.4330736e+00
   7.2058188e+00   4.2223293e+00   3.2969575e-02   1.3361480e-03   5.5153298e-03   1.4697184e-02   1.6689961e-04   7.1875435e-05   1.7489770e-04   8.4825304e-09   1.7930505e-02   5.5018513e-10  -2.0793294e+00
   7.0416659e+00   4.1936060e+00   4.0907874e-02   2.1051937e-03   1.0801657e-02   1.3399453e-02   1.6562526e-04   3.8905359e-05   1.8471758e-04   1.5121928e-08   2.0405143e-02   1.4477576e-09  -1.7652405e+00
   7.6044854e+00   4.0815342e+00   2.9724354e-02   8.0645510e-04   1.1941092e-02   1.4573494e-03   1.6697590e-04   1.7464842e-06   2.6873183e-04   1.8488463e-07   1.1304687e-02   1.3056444e-09  -3.0940282e+00
   6.7499208e+00   4.3576010e+00   5.6344729e-02   7.7886861e-04   1.0998563e-02   3.5649477e-03   2.5363465e-04   2.3670120e-04   1.9912208e-04   2.0718430e-07   1.6108820e-02   2.2684402e-10  -1.2216335e+00
   6.8701247e+00   4.2761734e+00   3.6518720e-02   4.3356900e-04   8.8657450e-03   1.6209419e-03   2.9817724e-04   2.4227548e-04   1.8177257e-04   3.8953297e-07   6.4203252e-03   3.3856177e-10  -1.4463812e+00
   6.7337664e+00   4.3921441e+00   4.5565500e-02   4.2384445e-04   1.1390458e-02   6.8661048e-03   2.1210060e-04   2.3439249e-04   1.4504287e-04   8.4057494e-08   1.8932346e-02   1.4752917e-10  -1.3137817e+00
   6.2161573e+00   4.5187489e+00   6.3190644e-02   1.1777374e-03   2.6147713e-02   1.8888346e-02   1.0585597e-04   6.2516389e-03   1.9713580e-04   2.6782882e-07   5.3995855e-02   8.6273030e-10  -4.6909700e-01
   7.8148117e+00   3.9847375e+00   4.0807680e-02   6.2203827e-04   1.4769879e-02   2.0794142e-03   1.5829879e-04   1.1358116e-06   2.5931164e-04   3.6290819e-08   1.8149832e-02   6.6548690e-09  -3.4591464e+00
   7.2390985e+00   4.1336716e+00   3.8197558e-02   1.3667219e-03   7.3631773e-03   4.0250614e-03   2.4978935e-04   1.1861971e-05   1.2758786e-04   2.2267506e-07   9.6037901e-03   1.2633846e-09  -2.3414731e+00
   6.7985726e+00   4.3265425e+00   5.0409362e-02   4.9218317e-04   6.3921998e-03   9.4945504e-03   2.1454156e-04   2.1591517e-04   2.2801760e-04   2.7755345e-08   1.4220961e-02   2.9118617e-10  -1.1619407e+00
   7.3887419e+00   4.0967598e+00   3.5922913e-02   1.2750373e-03   1.4818832e-02   1.7854408e-03   2.3200584e-04   5.8594002e-06   1.5796198e-04   8.9907358e-08   1.6115026e-02   2.4212048e-09  -2.7243335e+00
   6.7580500e+00   4.3181255e+00   5.6620416e-02   1.9232914e-03   4.5489236e-03   7.9069539e-03   1.6730525e-04   1.4187806e-04   1.8330117e-04   2.0946753e-07   1.4993096e-02   3.7095296e-10  -9.7345725e-01
   7.4999241e+00   4.0948496e+00   3.6997679e-02   4.9380582e-04   7.4508991e-03   1.0782975e-03   2.2554932e-04   6.2759528e-06   2.0663616e-04   8.0731239e-08   7.5918864e-03   1.0060067e-09  -2.6993387e+00
   6.9772773e+00   4.2670425e+00   5.6343766e-02   2.8618912e-03   9.7647618e-03   2.7234266e-03   1.6840624e-04   3.4279431e-05   1.6908528e-04   2.8867742e-07   1.8221557e-02   4.5850322e-10  -1.6393458e+00
   6.9859724e+00   4.2543623e+00   3.8252045e-02   6.7481273e-04   3.4324680e-03   8.8937234e-03   3.3211886e-04   3.9709315e-05   2.6964663e-04   2.0728895e-08   8.6154941e-03   2.8969434e-10  -1.5401311e+00
   7.1797768e+00   4.1924286e+00   4.8402943e-02   2.4054121e-03   2.7016829e-03   6.5661679e-03   2.1276340e-04   2.0753788e-05   2.6949791e-04   1.7555294e-08   1.0445470e-02   5.7291564e-10  -1.5872862e+00
   6.7879813e+00   4.3425107e+00   5.6779808e-02   2.0067533e-03   1.4714238e-02   8.2353137e-03   1.6088452e-04   2.9161740e-04   1.6462028e-04   9.7889191e-08   3.2464767e-02   5.1103760e-10  -1.4007089e+00
   7.3308680e+00   4.1360144e+00   3.7842201e-02   1.2032619e-03   1.2102720e-02   2.8122347e-03   3.2215452e-04   5.0935883e-06   1.5209828e-04   4.8552168e-07   1.0873690e-02   9.3933148e-10  -2.6907092e+00
   7.5208691e+00   4.0850249e+00   3.8055234e-02   1.6218316e-03   2.6606963e-03   2.8207761e-03   3.5855438e-04   2.5609891e-05   1.3344380e-04   6.6670337e-08   3.6988879e-03   6.5109496e-10  -2.5747853e+00
   6.5309461e+00   4.4080734e+00   5.5796431e-02   7.0187515e-04   1.7587597e-02   1.2556156e-02   1.6099544e-04   7.9335808e-04   1.6126316e-04   2.0026106e-07   3.5637451e-02   5.5154798e-10  -1.1525267e+00
   7.2551819e+00   4.1691189e+00   4.3636413e-02   9.4112838e-04   9.2770378e-03   3.6174792e-03   1.4547955e-04   5.1559660e-05   1.9797394e-04   1.1083516e-07   1.5138258e-02   1.1006359e-09  -2.3061522e+00
   6.3456343e+00   4.5170909e+00   7.0693092e-02   1.9982386e-03   1.5411251e-02   2.1146813e-02   1.9246975e-04   3.4355376e-03   1.9924290e-04   9.5490744e-08   4.7857308e-02   3.7458744e-10  -6.3657650e-01
   7.5695564e+00   4.0209787e+00   3.4368588e-02   7.8227935e-04   3.4705034e-03   9.0660519e-03   3.4820096e-04   1.9621062e-06   2.4382007e-04   5.0353605e-08   9.1385209e-03   3.5890210e-09  -2.7131982e+00
   7.0733747e+00   4.2975295e+00   5.3546547e-02   6.0375246e-04   7.9506269e-03   5.1112424e-03   1.5612636e-04   1.6401550e-04   1.8502204e-04   8.2626989e-08   2.1016169e-02   3.1249446e-10  -1.9270524e+00
   7.3029150e+00   4.1136945e+00   3.8595352e-02   4.8616470e-04   1.4274518e-02   1.2487900e-03   2.9610988e-04   6.7486130e-06   2.1020950e-04   4.1360431e-07   1.3723606e-02   1.9437868e-09  -2.4377944e+00
   7.1284674e+00   4.2511198e+00   4.0574865e-02   5.3482569e-04   1.4800333e-02   6.5014904e-03   2.3838973e-04   5.0566312e-05   2.0252813e-04   9.9277806e-08   2.2968281e-02   4.6984579e-10  -2.0408479e+00
   6.6890614e+00   4.3992630e+00   4.3568250e-02   6.9453500e-04   1.9095745e-02   9.2200405e-03   1.4820820e-04   2.2303921e-04   1.9259685e-04   8.1326120e-08   2.7457781e-02   1.8733035e-10  -1.4437382e+00
   7.4948707e+00   4.0918534e+00   4.8334324e-02   1.0256958e-03   1.2566624e-02   4.4700147e-03   2.4131469e-04   5.3141615e-06   1.3065234e-04   3.0384006e-07   2.0053269e-02   2.3784640e-09  -2.8309435e+00
   7.8655389e+00   4.0028469e+00   4.2314860e-02   1.1511103e-03   1.0878438e-02   4.3527616e-03   1.7026122e-04   6.3078868e-07   1.9442913e-04   2.4359602e-08   1.6882993e-02   3.9860679e-09  -3.5596707e+00
   7.3300970e+00   4.1488995e+00   5.1735349e-02   1.3165083e-03   3.2224781e-03   8.6903887e-03   3.3025614e-04   3.6283805e-05   1.3736652e-04   9.3468516e-08   1.3258428e-02   1.0312831e-09  -1.9701750e+00
   6.5102296e+00   4.3604472e+00   4.9317352e-02   1.4685049e-03   8.5957445e-03   1.1558519e-02   1.5953816e-04   3.6930154e-04   2.0035534e-04   2.9270843e-07   2.0290972e-02   6.4156206e-10  -6.9588620e-01
   7.4733849e+00   4.0803585e+00   3.8404128e-02   1.3193567e-03   7.3211382e-03   1.9557689e-03   2.6279158e-04   2.2845978e-06   2.3221131e-04   7.4918820e-08   6.8470880e-03   1.2128436e-09  -2.5557976e+00
   6.3855834e+00   4.4886020e+00   5.5892790e-02   8.6484177e-04   1.9411859e-02   5.1872960e-03   1.3470618e-04   2.0452279e-03   1.6166035e-04   6.3848522e-07   2.8957709e-02   2.9687289e-10  -7.7753160e-01
   7.5710566e+00   4.0251179e+00   4.3188009e-02   5.2419059e-04   8.7412366e-03   1.6395156e-03   2.2019111e-04   1.2996335e-06   1.9151966e-04   7.4905346e-08   1.4082906e-02   5.1706048e-09  -2.9739409e+00
   6.7681540e+00   4.2886816e+00   4.3345545e-02   1.0806003e-03   8.2661163e-03   9.0992547e-03   1.8078855e-04   2.1646774e-04   1.7064703e-04   1.6385165e-07   1.3181327e-02   6.0955786e-10  -1.2550652e+00
   6.9625606e+00   4.3366266e+00   4.8915442e-02   2.5611527e-03   4.7109758e-03   1.0413171e-02   2.1374459e-04   2.7054238e-04   1.4767407e-04   8.9776822e-09   1.3875122e-02   1.5343529e-10  -1.3395767e+00
   7.0666750e+00   4.2486782e+00   4.9237374e-02   1.9499152e-03   1.4334485e-02   1.2018458e-02   2.1597330e-04   7.9256953e-05   2.6695194e-04   4.0022954e-08   2.9422971e-02   7.4819727e-10  -1.8645002e+00
   6.8934818e+00   4.3157714e+00   5.1125337e-02   1.4792862e-03   8.2666821e-03   1.2377942e-02   1.9538880e-04   2.2123656e-04   1.2590406e-04   2.8610107e-07   2.1454413e-02   3.8393985e-10  -1.5626652e+00
   7.4560339e+00   4.1319546e+00   4.3588074e-02   1.1240789e-03   1.0436095e-02   3.5497711e-03   2.0999662e-04   6.3640300e-06   2.0755198e-04   1.5473045e-08   1.6356123e-02   1.0998472e-09  -2.7463626e+00
   7.0917892e+00   4.2736419e+00   5.6934158e-02   7.0581841e-04   1.5748109e-02   3.9717710e-03   1.6325468e-04   1.6371633e-04   2.4123905e-04   2.3365639e-07   2.4403277e-02   4.7365156e-10  -2.0510484e+00
   6.6653758e+00   4.3435640e+00   5.2333649e-02   5.9797929e-04   7.1728266e-03   5.0345456e-03   2.1047372e-04   6.8337097e-04   2.1716303e-04   1.2483362e-07   1.4075841e-02   5.9597543e-10  -1.1643931e+00
   7.1491260e+00   4.1588807e+00   4.0927524e-02   1.5831065e-03   6.2379150e-03   8.7663156e-03   1.4170423e-04   1.0098096e-05   2.5083235e-04   2.1330943e-07   1.5769747e-02   1.6049392e-09  -2.0093166e+00
   7.7698504e+00   4.0104629e+00   4.7803763e-02   1.5810797e-03   2.4217761e-02   3.0832317e-03   2.0280093e-04   8.8514101e-07   2.6115888e-04   1.8724750e-08   3.0246545e-02   6.7259539e-09  -3.5062206e+00
   6.8114986e+00   4.3387983e+00   4.4908736e-02   9.5388669e-04   8.4440023e-03   8.8860442e-03   1.7364670e-04   9.1547450e-05   1.6122221e-04   8.1623034e-08   1.6799894e-02   2.1666770e-10  -1.4876569e+00
   7.2883122e+00   4.2254939e+00   3.5529002e-02   1.3927501e-03   7.9153936e-03   1.6930909e-02   2.7698385e-04   3.1541698e-05   2.3794568e-04   5.9138191e-09   1.9262025e-02   3.5792077e-10  -2.3027720e+00
   7.3810268e+00   4.1826790e+00   4.9363445e-02   2.3896967e-03   1.6529635e-02   5.8621469e-03   2.1286817e-04   4.2052514e-06   1.7703297e-04   2.2607402e-08   2.7348212e-02   7.7821471e-10  -2.5727568e+00
   7.6643030e+00   3.9844073e+00   3.7070895e-02   1.0648190e-03   5.9385744e-03   6.3553762e-04   3.9785442e-04   1.4260740e-06   1.3652323e-04   5.9705236e-07   7.6788946e-03   5.1091673e-09  -2.8586879e+00
   6.6260434e+00   4.2964139e+00   4.6789264e-02   5.1468335e-04   1.3370614e-02   4.2825868e-03   2.3032149e-04   1.1932464e-04   1.7457969e-04   4.8247048e-07   2.1120166e-02   1.1573496e-09  -1.1299558e+00
   7.5025225e+00   4.1560532e+00   4.9882470e-02   9.2922759e-04   5.5066821e-03   2.8673317e-03   2.2434103e-04   2.0039375e-05   2.6195651e-04   8.9613011e-09   9.5588264e-03   4.1618855e-10  -2.6457256e+00
   7.6255750e+00   4.0907369e+00   5.2729850e-02   5.8722484e-04   5.4195913e-03   3.7695083e-03   2.1125030e-04   2.1961168e-05   1.4134849e-04   2.2442768e-08   1.2202756e-02   1.2555503e-09  -2.8654859e+00
   6.5447691e+00   4.3834441e+00   5.2664804e-02   6.6867745e-04   1.0002457e-02   9.4145559e-03   1.2869946e-04   8.2495219e-04   1.3173587e-04   7.2945263e-07   2.0440050e-02   5.5416372e-10  -8.3261669e-01
   6.9699663e+00   4.2428370e+00   4.4776235e-02   8.0990621e-04   1.2643507e-02   2.9758264e-03   2.4800324e-04   3.6715018e-05   2.3870627e-04   8.1946982e-08   1.4933337e-02   5.9718268e-10  -1.8281542e+00
   8.3050278e+00   3.9030857e+00   4.3552964e-02   1.8987403e-03   5.4674181e-03   1.0676994e-03   2.4938386e-04   1.8912474e-07   2.0257290e-04   3.6768579e-08   1.0030730e-02   5.9120810e-09  -4.0840775e+00
   7.6488950e+00   4.0244075e+00   3.4500018e-02   7.1930593e-04   3.9154153e-03   7.3273313e-03   2.6853096e-04   2.4288688e-06   1.9218952e-04   3.5766205e-08   1.0018693e-02   3.0865263e-09  -2.7110005e+00
   7.4209865e+00   4.1887926e+00   4.7295346e-02   8.4625585e-04   4.6290043e-03   3.6765066e-03   1.5909666e-04   1.9245950e-05   2.7146280e-04   7.2650593e-09   1.2859685e-02   3.8736739e-10  -2.2834228e+00
   6.8979261e+00   4.1997865e+00   4.1429779e-02   8.9780326e-04   1.3030623e-02   2.7526707e-03   3.6138986e-04   5.0275518e-05   2.5313061e-04   1.5599123e-07   1.2106025e-02   1.3957513e-09  -1.5788334e+00
   7.4181871e+00   4.1544875e+00   3.6070061e-02   1.5800559e-03   9.0915496e-03   1.9742186e-03   2.6818083e-04   1.5123863e-05   2.1655666e-04   6.1119044e-08   1.2282943e-02   6.7761189e-10  -2.6433266e+00
   7.8059186e+00   4.0215811e+00   4.9838217e-02   5.0865625e-04   8.3689154e-03   1.8895586e-03   1.5420924e-04   8.8979263e-07   1.3624572e-04   1.9563389e-07   1.2111380e-02   2.4935930e-09  -3.2361760e+00
   7.2694289e+00   4.1518527e+00   4.1440927e-02   1.0106787e-03   4.4845967e-03   8.1742618e-03   2.7294192e-04   9.2262929e-06   2.1139333e-04   5.9022455e-08   1.0598320e-02   8.7552764e-10  -2.1064029e+00
   6.9928151e+00   4.2699675e+00   3.2600453e-02   5.2421354e-04   1.3461062e-02   1.0268278e-02   2.1323512e-04   1.8534126e-05   1.4644128e-04   1.6121627e-07   2.0612633e-02   4.0993466e-10  -2.0422354e+00
   6.9274698e+00   4.2847669e+00   4.6361381e-02   1.2168367e-03   3.5575010e-03   4.4673960e-03   3.7766461e-04   2.0285636e-04   2.1755810e-04   8.6630041e-08   8.4249235e-03   2.9446842e-10  -1.4184531e+00
   7.2631224e+00   4.1417700e+00   3.8790865e-02   9.1590557e-04   9.3405988e-03   8.8105505e-03   2.4909127e-04   2.2275664e-05   1.3093248e-04   7.1141034e-08   1.5287447e-02   1.5010749e-09  -2.3685264e+00
   7.0024927e+00   4.2477860e+00   5.7447152e-02   6.8840470e-04   7.5531627e-03   3.9185273e-03   1.9848564e-04   4.0971537e-05   1.2918929e-04   2.5456676e-07   1.7095632e-02   5.9124025e-10  -1.7602721e+00
   7.1888078e+00   4.2035639e+00   4.3828283e-02   8.0917157e-04   3.9693825e-03   1.1411897e-02   2.7055994e-04   8.5255544e-05   2.5515033e-04   7.8453946e-09   1.4529549e-02   7.0394466e-10  -1.8905266e+00
   7.2976172e+00   4.1864610e+00   4.1962938e-02   5.3639897e-04   6.2398362e-03   3.8746887e-03   3.7670385e-04   2.5752976e-05   1.3066106e-04   2.0114633e-07   8.7867416e-03   3.9053385e-10  -2.1483412e+00
   7.5203582e+00   4.1266154e+00   3.9109337e-02   6.2505089e-04   1.0250620e-02   5.4556613e-03   3.0296169e-04   4.4586556e-06   2.1651419e-04   2.4178135e-08   1.3425832e-02   8.0693461e-10  -2.9634924e+00
   6.8500996e+00   4.3279579e+00   4.3043599e-02   1.0203569e-03   1.3871671e-02   4.3806364e-03   1.5532844e-04   1.6011048e-04   2.5886664e-04   4.8738223e-08   1.4585058e-02   2.2793202e-10  -1.5692694e+00
   7.0656054e+00   4.1480259e+00   3.2411696e-02   1.1399065e-03   7.8273256e-03   5.9930936e-03   2.3787201e-04   9.6696808e-06   2.5541210e-04   3.5270300e-07   1.2114263e-02   2.0321931e-09  -1.9978334e+00
   7.9242606e+00   3.9805343e+00   3.1399711e-02   5.3803448e-04   9.9686868e-03   2.1933191e-03   1.6499458e-04   2.8926700e-07   1.3331376e-04   1.9655907e-07   1.0045358e-02   3.3093360e-09  -3.6182800e+00
   6.4332894e+00   4.4456282e+00   4.4421364e-02   1.7837717e-03   1.0668754e-02   1.7075655e-02   1.5822703e-04   3.2219116e-04   1.4044642e-04   4.4378747e-07   2.3089441e-02   1.7551839e-10  -6.9825307e-01
   7.9572939e+00   3.9545921e+00   4.5242008e-02   8.7352122e-04   3.7747781e-03   2.2925627e-03   4.2761214e-04   3.8276032e-07   1.3328367e-04   6.5177714e-08   6.6770383e-03   3.5537181e-09  -3.4356153e+00
   7.2267847e+00   4.1829914e+00   3.9935290e-02   1.2339209e-03   8.1994271e-03   3.8110726e-03   2.0233773e-04   1.7626655e-05   1.3472645e-04   2.5022122e-07   1.0103087e-02   5.5617859e-10  -2.1441965e+00
   7.5692758e+00   4.0561544e+00   4.3018500e-02   1.2166885e-03   1.4389227e-02   3.4965484e-03   1.3137016e-04   1.2097562e-06   2.2835968e-04   3.6355526e-08   1.9437771e-02   3.5650510e-09  -3.1779935e+00
   7.8151786e+00   4.0325754e+00   3.7122088e-02   1.4191020e-03   1.4197743e-02   1.0701547e-03   1.3988956e-04   6.7929958e-06   1.9844892e-04   1.9285286e-08   1.6211540e-02   2.6108433e-09  -3.4559742e+00
   7.0300490e+00   4.2922522e+00   4.3990205e-02   4.5613651e-04   5.3280488e-03   2.6066798e-02   2.0040320e-04   2.6606912e-05   1.7907705e-04   1.5048980e-08   2.9349634e-02   3.1798926e-10  -1.6672178e+00
   7.5674616e+00   4.0764258e+00   4.7565670e-02   1.7200615e-03   5.4906190e-03   5.6066222e-03   1.4550740e-04   3.7416762e-06   2.4372917e-04   1.2788147e-08   1.6731186e-02   2.3933115e-09  -2.7621372e+00
   7.3880319e+00   4.1559265e+00   4.7879065e-02   7.8480704e-04   1.0440548e-02   5.2178288e-03   1.5765583e-04   1.4466063e-05   2.1613762e-04   6.6731055e-08   2.1306496e-02   1.1216073e-09  -2.6112307e+00
   7.6196557e+00   4.0665768e+00   4.8463627e-02   7.3095435e-04   9.8321974e-03   6.8223768e-03   2.1797560e-04   1.1730819e-06   2.1563578e-04   7.0191554e-08   1.7179516e-02   2.2826060e-09  -3.0980903e+00
   7.1521190e+00   4.1911715e+00   3.7334864e-02   4.3172017e-04   3.1436001e-03   1.0941699e-02   1.8034970e-04   4.4837962e-05   1.6356560e-04   2.7826884e-08   1.0154898e-02   6.4285910e-10  -1.7854388e+00
   7.9379046e+00   3.9654385e+00   4.7987032e-02   8.5105581e-04   1.2440446e-02   4.8363421e-03   2.6098404e-04   6.7787532e-07   1.4675319e-04   4.9920822e-08   1.9164768e-02   7.1789846e-09  -3.7343271e+00
   7.3333915e+00   4.0739406e+00   4.4505209e-02   7.8617751e-04   4.7001574e-03   6.6784308e-04   2.5377213e-04   1.1678993e-05   1.4922045e-04   4.2063773e-07   6.0561152e-03   2.0172891e-09  -2.1086122e+00
   7.0831866e+00   4.1861211e+00   4.8586023e-02   1.2641100e-03   8.2603271e-03   1.3177321e-03   1.9486013e-04   1.6591496e-05   1.8795684e-04   6.2905725e-07   1.0282365e-02   8.3916394e-10  -1.8259526e+00
   7.5775780e+00   4.1028281e+00   4.6564760e-02   1.5950372e-03   6.0334798e-03   6.6447825e-03   1.7759156e-04   1.2092964e-06   2.2733616e-04   1.5730956e-08   1.5749931e-02   1.2951057e-09  -2.8881134e+00
   6.6411687e+00   4.3782295e+00   4.3434505e-02   7.0985180e-04   1.7157892e-02   6.6723181e-03   2.0672492e-04   5.7579884e-04   2.0007448e-04   1.1230838e-07   2.1842257e-02   3.9925378e-10  -1.2036448e+00
   7.2225976e+00   4.1699471e+00   4.3772011e-02   6.7800436e-04   1.3383142e-02   5.5542247e-03   1.4403081e-04   4.3023152e-05   1.2671235e-04   6.4951184e-08   1.6789834e-02   1.1509182e-09  -2.2565591e+00
   7.9627231e+00   3.8719334e+00   3.4970468e-02   1.3489896e-03   4.2490820e-03   1.9786150e-03   2.2163262e-04   3.1893851e-07   1.5625286e-04   3.2451980e-08   6.3034271e-03   1.5833840e-08  -3.4919801e+00
   6.5998249e+00   4.4241202e+00   5.5171967e-02   3.2400663e-03   9.0960366e-03   9.0635134e-03   1.3878066e-04   5.7641604e-04   1.6860346e-04   2.5627253e-07   2.2037540e-02   2.0077632e-10  -1.0031086e+00
   8.0930033e+00   3.9667642e+00   4.5349677e-02   1.0974283e-03   6.3856015e-03   1.5068120e-03   2.6147933e-04   1.5250587e-06   2.2018249e-04   1.8967321e-08   1.2182506e-02   3.6134612e-09  -3.7591760e+00
   6.7262355e+00   4.3539133e+00   4.5084629e-02   1.7219196e-03   9.8724648e-03   1.1694845e-02   2.5272517e-04   1.5025897e-04   1.4313239e-04   1.9985437e-07   2.1265700e-02   2.7947226e-10  -1.0478571e+00
   7.3600491e+00   4.1057181e+00   4.0571110e-02   8.0310971e-04   9.1405208e-03   7.7607847e-03   1.5014329e-04   1.0347803e-05   2.6122522e-04   2.7701035e-08   1.5411878e-02   2.1534415e-09  -2.4292817e+00
   6.7725742e+00   4.3466864e+00   5.5966969e-02   1.5159149e-03   5.8308580e-03   1.2050117e-02   2.1439950e-04   1.6432319e-04   2.6189428e-04   9.9396116e-08   1.7319190e-02   2.3076136e-10  -1.0517023e+00
   7.0572053e+00   4.2796791e+00   4.3511195e-02   1.8784414e-03   9.2787806e-03   4.6432452e-03   1.9029428e-04   7.0581639e-05   1.8676026e-04   2.2013987e-07   1.1388967e-02   1.9850544e-10  -1.8289760e+00
   7.2389429e+00   4.2529449e+00   4.1441702e-02   7.0363936e-04   9.5527865e-03   6.7784644e-03   1.5869058e-04   5.2682939e-05   2.2464718e-04   2.6887174e-08   1.4452300e-02   2.2449675e-10  -2.3725018e+00
   6.5817172e+00   4.3116421e+00   3.5684601e-02   7.3199030e-04   5.9786228e-03   9.0527469e-03   3.8800235e-04   8.1918843e-05   1.5881676e-04   3.4126039e-07   8.2333558e-03   4.0337993e-10  -9.3647748e-01
   8.2624835e+00   3.8703805e+00   3.4501319e-02   1.5369363e-03   1.9540145e-02   3.2693148e-03   1.6141804e-04   1.6002543e-07   2.5361760e-04   1.6233970e-08   1.8865300e-02   1.7338090e-08  -4.4620007e+00
   7.1664670e+00   4.2337464e+00   3.8347477e-02   9.9195190e-04   8.8470408e-03   2.6817938e-03   2.6876372e-04   1.6379098e-05   1.3908502e-04   5.9739203e-07   1.2380664e-02   3.2637752e-10  -2.0433481e+00
   7.6582914e+00   4.0777664e+00   4.8437505e-02   1.4964189e-03   6.3698475e-03   1.0641014e-02   1.8245177e-04   9.2009161e-07   1.9424295e-04   3.2696399e-08   2.3675893e-02   2.3538642e-09  -3.0332776e+00
   7.3280222e+00   4.1452017e+00   4.9251170e-02   1.6709810e-03   4.1422501e-03   5.9226687e-03   2.6993022e-04   9.7461409e-06   2.0873235e-04   1.5770222e-07   1.5904557e-02   1.2896936e-09  -2.0291484e+00
   7.4678862e+00   4.1544581e+00   4.8610157e-02   5.5055766e-04   1.3072465e-02   1.6798715e-03   2.6171874e-04   3.7960940e-06   1.6870772e-04   5.9833849e-08   1.7589455e-02   7.2423323e-10  -2.7890575e+00
   6.9873065e+00   4.1952944e+00   4.5925197e-02   8.7117011e-04   4.2559303e-03   8.7611167e-03   2.5369593e-04   4.9267630e-05   2.5063001e-04   1.2109565e-07   1.3544975e-02   1.3218159e-09  -1.4270428e+00
   7.7653778e+00   4.0180715e+00   4.6511665e-02   5.2634821e-04   1.1640770e-02   9.0071518e-04   2.3559812e-04   1.3704335e-06   1.6377423e-04   1.4457196e-07   1.5894072e-02   3.7740159e-09  -3.2534516e+00
   7.1692693e+00   4.1683649e+00   4.3367014e-02   6.9489821e-04   1.1230687e-02   4.0223550e-03   3.2636593e-04   1.1569954e-05   1.4515460e-04   1.7304684e-07   1.3853704e-02   1.0838050e-09  -2.0981210e+00
   6.9246738e+00   4.2752256e+00   4.2363882e-02   1.5998512e-03   1.4670235e-02   2.7923901e-03   2.4847834e-04   1.3065664e-04   2.3421246e-04   1.0392896e-07   1.6739761e-02   5.2502469e-10  -1.7645745e+00
   7.2674697e+00   4.0919590e+00   4.2492679e-02   7.9772436e-04   5.1471336e-03   5.2776166e-03   1.4845857e-04   7.1899374e-06   2.3379623e-04   7.9487225e-08   1.2275153e-02   3.1932459e-09  -1.9426616e+00
   7.5916967e+00   4.0795984e+00   3.6931248e-02   1.1513479e-03   8.2080708e-03   2.2034509e-03   2.9689419e-04   2.7768868e-06   1.8376045e-04   4.0696555e-08   7.7812103e-03   9.9587187e-10  -2.9179771e+00
   7.7168411e+00   4.0368699e+00   4.8254088e-02   9.5935624e-04   6.6816356e-03   3.1174497e-03   2.9216113e-04   3.8452823e-06   1.6252641e-04   5.3979292e-08   1.1451258e-02   2.2978171e-09  -2.9441872e+00
   6.9932536e+00   4.2856379e+00   3.6687118e-02   9.8538094e-04   1.2672467e-02   3.3959844e-03   2.7324393e-04   1.2665461e-04   1.5591800e-04   1.1407460e-07   1.3766610e-02   3.0405336e-10  -2.0002569e+00
   6.9733446e+00   4.3052129e+00   4.6385073e-02   6.4265703e-04   9.5472028e-03   4.1486456e-03   1.2542511e-04   2.5567938e-04   2.2437551e-04   3.4411405e-08   1.7879091e-02   3.7509880e-10  -1.7515804e+00
   7.0685381e+00   4.3025387e+00   4.5455083e-02   2.0527340e-03   2.1488255e-02   1.5220005e-03   1.9190824e-04   7.5006183e-05   1.3685473e-04   4.3753123e-07   2.3093352e-02   2.2376718e-10  -2.0655627e+00
   7.3762334e+00   4.1709432e+00   5.4735795e-02   6.0787859e-04   9.5728149e-03   7.6766577e-03   1.1676942e-04   4.2283885e-06   2.2894660e-04   1.2876817e-07   2.5070197e-02   9.5987265e-10  -2.6341954e+00
   7.3091500e+00   4.0874225e+00   2.7004395e-02   1.3893337e-03   5.1576789e-03   7.9631044e-03   2.5707911e-04   4.7756460e-06   1.7768527e-04   1.3319079e-08   8.0423422e-03   1.9630119e-09  -2.1250443e+00
   6.6203809e+00   4.3710269e+00   4.8150064e-02   5.6855818e-04   1.0534170e-02   8.0168450e-03   1.9967864e-04   1.6440480e-04   1.4726552e-04   3.3626468e-07   1.9766935e-02   2.9606735e-10  -1.1917292e+00
   6.9879484e+00   4.2607769e+00   4.8965634e-02   9.2077310e-04   4.3099314e-03   1.3648210e-02   2.2671902e-04   7.6745838e-05   1.3396258e-04   3.0095988e-07   1.5702289e-02   4.4612329e-10  -1.4632136e+00
   7.7089161e+00   3.9967551e+00   4.0525499e-02   1.6709977e-03   8.7703373e-03   3.9535991e-03   2.8942863e-04   1.1240157e-06   1.4629484e-04   3.1944059e-08   1.3130024e-02   5.3936855e-09  -3.1931930e+00
   6.9858498e+00   4.2542491e+00   3.2922340e-02   1.5924412e-03   1.1484249e-02   5.9037901e-03   2.5421438e-04   4.9481793e-05   1.2913816e-04   2.4682093e-07   1.5298215e-02   4.9468443e-10  -1.8280402e+00
   6.7707233e+00   4.2794083e+00   4.9547179e-02   7.0923582e-04   3.4348724e-03   6.5133978e-03   5.8061380e-04   1.3392448e-04   2.0285868e-04   3.9048912e-07   5.2364015e-03   2.6064434e-10  -8.2230496e-01
   6.8301743e+00   4.3297155e+00   5.1991674e-02   1.1829350e-03   6.1871349e-03   5.4910422e-03   3.0645270e-04   1.9339022e-04   2.2702855e-04   1.2907550e-07   1.4385083e-02   2.6487067e-10  -1.3519346e+00
   7.0070223e+00   4.3491827e+00   5.2971986e-02   9.8186861e-04   6.1792897e-03   1.5078803e-02   1.8503223e-04   1.5596377e-04   1.6702958e-04   1.3401460e-08   2.5880796e-02   1.5420533e-10  -1.6502673e+00
   7.1542048e+00   4.1999413e+00   3.8618245e-02   1.8502753e-03   6.5005092e-03   9.6447671e-04   3.3032585e-04   3.1319094e-05   1.6672437e-04   2.2700991e-07   8.6834291e-03   5.0531006e-10  -1.9153172e+00
   7.1550620e+00   4.1538754e+00   4.8714635e-02   2.5109720e-03   4.1048072e-03   6.7200617e-03   2.8752879e-04   2.2700607e-05   1.4442094e-04   3.0107441e-07   1.2307052e-02   1.4418600e-09  -1.5967513e+00
   7.0314724e+00   4.1975351e+00   3.9089466e-02   4.9275591e-04   6.1294331e-03   8.6300299e-03   2.9221598e-04   6.3668044e-05   1.5117281e-04   5.2631922e-08   1.0336079e-02   8.6937125e-10  -1.6693239e+00
   7.1804690e+00   4.2387980e+00   4.6761284e-02   1.4378984e-03   1.3720534e-02   4.6272072e-03   1.8757836e-04   2.7612215e-05   1.4453645e-04   7.1738455e-08   2.1703570e-02   4.5406735e-10  -2.1758387e+00
   6.6720868e+00   4.3421701e+00   4.3295436e-02   1.3512244e-03   5.7069069e-03   1.4518551e-02   1.6065286e-04   5.6871571e-05   1.2713432e-04   9.4997151e-07   1.6512526e-02   2.8808117e-10  -9.8912367e-01
   7.6151623e+00   4.0972415e+00   3.7167827e-02   1.5536202e-03   6.9653228e-03   4.9678485e-03   1.5335530e-04   2.7124906e-06   1.9311975e-04   8.5013370e-08   1.1469560e-02   9.8311221e-10  -2.7575080e+00
   7.6245767e+00   4.0455932e+00   4.5959183e-02   7.4705609e-04   1.3795025e-02   6.6292059e-03   1.9364686e-04   1.2583049e-06   1.7844265e-04   1.0291331e-07   2.3523261e-02   4.3851480e-09  -3.1253079e+00
   6.9509056e+00   4.2085501e+00   4.4175566e-02   1.2944327e-03   4.4799595e-03   1.5244764e-03   2.9318512e-04   7.1760256e-05   2.6672178e-04   1.1765843e-07   5.7185236e-03   6.1059497e-10  -1.4843035e+00
   7.2122457e+00   4.2222090e+00   3.9278402e-02   8.8897007e-04   1.6825784e-02   3.5635556e-03   2.7943301e-04   2.4034229e-05   2.0499833e-04   4.5445491e-08   1.6245748e-02   4.0337311e-10  -2.3902766e+00
   6.3978865e+00   4.4890400e+00   6.4488804e-02   1.6362245e-03   2.2642951e-02   1.5753578e-02   1.7890481e-04   2.6476544e-03   1.9745278e-04   1.9475803e-07   4.7648599e-02   4.5365087e-10  -8.1570225e-01
   7.3407214e+00   4.0808633e+00   3.9995751e-02   1.5377319e-03   4.9068868e-03   2.4922529e-03   3.8514154e-04   1.6005879e-05   1.2487794e-04   2.3397746e-08   6.3123179e-03   1.7900587e-09  -2.3654278e+00
   6.4661228e+00   4.4041719e+00   5.0466777e-02   8.3696558e-04   8.0854530e-03   8.0104257e-03   2.4284955e-04   1.7036965e-04   2.0499611e-04   5.0277346e-07   1.4312510e-02   2.0660326e-10  -8.0227810e-01
   7.2052323e+00   4.1897305e+00   4.2553065e-02   1.1273381e-03   5.5185712e-03   2.2700974e-03   1.6859254e-04   1.0549732e-04   2.3236347e-04   5.2131684e-08   1.0731462e-02   7.8277104e-10  -1.8847063e+00
   6.5264643e+00   4.3747456e+00   4.1357348e-02   2.9368964e-03   6.7948678e-03   8.3325090e-03   3.1238689e-04   6.8502261e-04   2.2270798e-04   1.3601910e-07   9.6818099e-03   3.3796171e-10  -8.1948496e-01
   7.5314739e+00   4.1197762e+00   4.4765649e-02   5.4939651e-04   7.6141011e-03   9.4101203e-03   1.2432852e-04   1.7589831e-06   2.3284261e-04   1.0360052e-07   1.9370297e-02   1.2522914e-09  -2.8680182e+00
   7.2270879e+00   4.1823317e+00   4.1649651e-02   2.2049108e-03   3.9797836e-03   8.5909093e-03   2.6297055e-04   1.6422868e-05   1.8978597e-04   4.3827147e-08   1.0737226e-02   5.8559083e-10  -1.8603896e+00
   7.5761524e+00   4.0756408e+00   5.0823823e-02   1.8635982e-03   2.9561347e-03   8.4415599e-03   2.9076544e-04   2.5442645e-06   2.1118218e-04   2.5366176e-08   1.3652368e-02   1.8818625e-09  -2.4675673e+00
   8.0331658e+00   3.9403159e+00   4.4702015e-02   1.2274557e-03   5.4780360e-03   1.8998694e-03   2.5702966e-04   5.7728273e-07   1.3896263e-04   8.0335418e-08   9.9641611e-03   5.5996663e-09  -3.6881220e+00
   7.2102008e+00   4.1881970e+00   4.1085928e-02   6.8534521e-04   1.4654919e-02   2.1104443e-03   1.3415790e-04   5.3860591e-06   1.7948111e-04   2.0040711e-07   1.6142062e-02   7.4550754e-10  -2.2970795e+00
   7.1619184e+00   4.2181422e+00   4.0618070e-02   1.7615326e-03   1.3530094e-02   3.8077667e-03   1.6418251e-04   8.8590430e-06   1.6903373e-04   6.6235245e-08   1.4237395e-02   4.3791160e-10  -2.3998670e+00
   7.4355755e+00   4.0652637e+00   3.5799714e-02   3.9846546e-04   5.1761249e-03   6.4086394e-03   2.9254217e-04   7.7163669e-06   2.6695732e-04   3.0138520e-08   9.9709528e-03   2.5996946e-09  -2.2770439e+00
   6.9557910e+00   4.2617812e+00   4.5257772e-02   1.0993018e-03   1.1535737e-02   4.8806110e-03   2.2932150e-04   2.5947575e-04   2.5825396e-04   1.5208844e-08   1.7296958e-02   8.0149783e-10  -1.6316521e+00
   7.1219752e+00   4.2664611e+00   4.6144931e-02   7.3820203e-04   1.4878034e-02   4.5438430e-03   1.7231902e-04   7.4126940e-05   1.4969695e-04   1.9411374e-08   2.0607389e-02   3.5069731e-10  -2.1498555e+00
   6.7280040e+00   4.2999986e+00   4.4137081e-02   8.0841987e-04   5.3665116e-03   5.3348923e-03   3.4556294e-04   8.6111516e-05   1.3969060e-04   4.6621144e-07   8.1442642e-03   3.0744048e-10  -9.2197718e-01
   6.7818621e+00   4.3263150e+00   5.3875759e-02   8.3890530e-04   1.2587200e-02   5.3147700e-03   1.6566620e-04   7.7163330e-05   1.5008099e-04   7.0760934e-07   1.9134100e-02   3.1680987e-10  -1.3486923e+00
   6.3940981e+00   4.4377486e+00   4.1865227e-02   7.5183414e-04   2.2042949e-02   1.0507611e-02   1.0217172e-04   1.5177278e-03   1.3465665e-04   4.6248074e-07   3.2250280e-02   6.4768996e-10  -9.1903518e-01
   7.5110333e+00   4.0884968e+00   3.5147955e-02   6.3498619e-04   5.2575095e-03   1.4362073e-03   2.9275225e-04   5.8540221e-06   1.2813391e-04   9.8455319e-08   7.0349428e-03   1.0757995e-09  -2.7175149e+00
   6.7117414e+00   4.3280943e+00   3.7773712e-02   1.0749812e-03   1.4909859e-02   4.3344397e-03   1.8425364e-04   3.3416170e-04   1.3282895e-04   2.9935198e-07   1.9512719e-02   6.1975544e-10  -1.3826043e+00
   8.0447397e+00   3.9616642e+00   4.0655284e-02   1.9883737e-03   4.5203471e-03   1.5336886e-03   1.9359194e-04   2.1511747e-07   2.0435126e-04   1.3047489e-07   1.0309842e-02   3.9921257e-09  -3.7216614e+00
   7.2679087e+00   4.1331582e+00   3.8617289e-02   6.1690497e-04   3.2410103e-03   7.8848760e-03   2.4796544e-04   6.9271879e-06   2.0351403e-04   1.3013281e-07   8.7738771e-03   1.0598706e-09  -1.8970078e+00
   7.6178945e+00   4.0432516e+00   4.5094340e-02   2.1023653e-03   3.9860317e-03   9.3659610e-03   2.1585402e-04   1.3897392e-06   2.2812828e-04   1.3032973e-08   1.4887446e-02   3.2740128e-09  -2.6051147e+00
   7.1905206e+00   4.1519260e+00   3.6339382e-02   7.6551480e-04   5.4714924e-03   9.8591571e-03   1.4578392e-04   8.1496474e-06   1.9321413e-04   1.7911583e-07   1.3628360e-02   1.3908582e-09  -2.1113479e+00
   6.5787119e+00   4.3363079e+00   5.8801085e-02   1.1726423e-03   6.0408900e-03   1.0728242e-02   2.7320084e-04   1.7458430e-04   2.1963469e-04   3.6578936e-07   1.8904723e-02   5.9642858e-10  -6.2047504e-01
   6.6383299e+00   4.2865951e+00   3.7238121e-02   5.4143075e-04   6.7683261e-03   1.9420493e-02   1.6831346e-04   1.1270782e-04   2.0535920e-04   2.6349132e-07   1.6613748e-02   9.2998530e-10  -9.3944566e-01
   7.7776872e+00   3.9910756e+00   3.0137934e-02   4.3803245e-04   4.6075066e-03   6.1901934e-03   2.7728767e-04   8.9585527e-07   1.6302877e-04   3.7285261e-08   6.1893230e-03   2.5242048e-09  -3.2865863e+00
   6.8540111e+00   4.3368150e+00   4.9861065e-02   5.8005201e-04   1.4171601e-02   1.0630755e-02   1.3705083e-04   4.5987083e-05   1.6659341e-04   1.2656830e-07   2.7832717e-02   2.6091949e-10  -1.5484441e+00
   7.4077738e+00   4.1131446e+00   4.2232591e-02   1.3822447e-03   5.0398605e-03   5.1868389e-03   1.7405459e-04   5.4744981e-06   1.7427211e-04   2.3213057e-07   1.0084036e-02   1.1744924e-09  -2.5437314e+00
   7.4499534e+00   4.0917142e+00   3.3345000e-02   6.8463564e-04   8.6365109e-03   9.2294185e-03   1.4556223e-04   2.3378664e-06   1.5268422e-04   4.4682349e-08   1.6935486e-02   2.3314858e-09  -2.5122901e+00
   8.0609079e+00   3.9468689e+00   4.6671058e-02   2.4235214e-03   1.2596872e-02   1.4991441e-03   1.8346335e-04   3.1605893e-07   1.6733885e-04   3.5666397e-08   1.4933421e-02   6.0173520e-09  -3.9485203e+00
   7.6699282e+00   4.0943166e+00   4.3343179e-02   1.0454530e-03   2.3640177e-02   3.8387318e-03   1.4908904e-04   2.5158786e-06   2.0850713e-04   3.6402233e-08   2.7994572e-02   1.7398430e-09  -3.2974385e+00
   7.2521138e+00   4.2701108e+00   4.4436255e-02   2.2161981e-03   2.6080772e-02   5.1438565e-03   1.1569671e-04   5.2621730e-05   1.8309483e-04   1.9324762e-07   3.1172061e-02   2.7619877e-10  -2.6770239e+00
   7.3941198e+00   4.1737957e+00   4.3331771e-02   6.5571780e-04   1.3353437e-02   6.0605001e-03   1.3868218e-04   1.5261229e-05   1.3791806e-04   2.8145568e-08   1.7220555e-02   6.0623537e-10  -2.7616281e+00
   7.6312497e+00   4.0678819e+00   3.8031159e-02   5.0092170e-04   1.5912860e-02   4.3243598e-03   2.8640373e-04   6.6687895e-06   1.2639975e-04   6.3638263e-08   1.7429870e-02   2.1674053e-09  -3.1044837e+00
   6.9681169e+00   4.3274981e+00   4.6125720e-02   6.3620901e-04   2.1302551e-02   4.2352019e-03   1.5330830e-04   2.6384371e-04   1.6037442e-04   2.6952736e-07   2.9579535e-02   3.5157034e-10  -1.9336804e+00
   7.3775426e+00   4.2074963e+00   4.9105926e-02   5.5652162e-04   3.7138372e-03   7.2069844e-03   2.3143323e-04   2.2061898e-05   2.5569159e-04   1.9575910e-08   1.3963321e-02   3.2007747e-10  -2.1056211e+00
   7.3103524e+00   4.1055027e+00   3.7966998e-02   5.4753149e-04   6.2971836e-03   1.1492659e-03   4.5167450e-04   1.2819434e-05   2.2718648e-04   1.7403227e-07   5.0213320e-03   9.7143321e-10  -2.2026293e+00
   7.4363295e+00   4.2130597e+00   4.3853785e-02   4.5381345e-04   5.4638866e-03   9.5517894e-03   2.4927468e-04   2.4666566e-05   1.6411378e-04   3.1618099e-08   1.8744560e-02   3.1847419e-10  -2.3640162e+00
   7.6496031e+00   4.1473719e+00   4.0352744e-02   5.9806985e-04   8.2008611e-03   5.9562540e-03   1.6058279e-04   1.1578280e-05   1.4312323e-04   2.9757082e-08   1.6363821e-02   5.1001300e-10  -2.9305713e+00
   6.6953447e+00   4.3201758e+00   3.6618078e-02   7.9842684e-04   1.0176136e-02   5.5281654e-03   1.7165023e-04   6.6230141e-04   1.4653082e-04   5.5044206e-07   1.3537254e-02   8.1094603e-10  -1.3194218e+00
   7.5717751e+00   4.0857357e+00   3.8540495e-02   6.8585088e-04   9.2772695e-03   1.1282218e-03   1.9457103e-04   3.5407083e-06   1.2389726e-04   4.3384071e-08   9.3237037e-03   1.1300952e-09  -2.9354149e+00
   6.8512172e+00   4.2425501e+00   4.2217948e-02   1.9815327e-03   3.7826404e-03   7.2157145e-03   1.9712047e-04   4.2690022e-05   1.3961289e-04   2.5374928e-07   9.9170420e-03   6.5903190e-10  -1.2732439e+00
   7.1232772e+00   4.2518205e+00   4.5664204e-02   9.5605633e-04   2.4570673e-03   9.5339789e-03   1.7889027e-04   1.1473767e-04   1.7999960e-04   1.9116717e-08   1.1671176e-02   3.1138465e-10  -1.5918414e+00
   7.3381556e+00   4.1622249e+00   3.5884500e-02   7.1554665e-04   1.9928445e-02   3.3042898e-03   2.0535108e-04   1.5420110e-05   1.9871215e-04   1.2936106e-07   1.9338357e-02   9.4653720e-10  -2.6644496e+00
   7.6071667e+00   4.0215195e+00   3.4182300e-02   1.0361105e-03   7.5477238e-03   8.9684253e-03   2.8660269e-04   4.6395883e-06   2.4792617e-04   1.0273142e-08   1.0914283e-02   3.5912753e-09  -2.9849894e+00
   7.4517762e+00   4.1299813e+00   5.0633667e-02   2.0656135e-03   6.3502269e-03   5.6686978e-03   1.2172480e-04   4.2750776e-06   1.4517975e-04   1.1808777e-07   1.6898719e-02   1.2026745e-09  -2.4881092e+00
   6.9099307e+00   4.2827687e+00   3.7359548e-02   1.1078174e-03   1.0276694e-02   8.3188425e-03   1.5412172e-04   4.0623940e-05   1.4958909e-04   1.5921790e-07   1.8050579e-02   4.1968462e-10  -1.5912370e+00
   7.2992056e+00   4.1443153e+00   4.8781018e-02   2.2331941e-03   3.5683506e-03   4.8695462e-03   1.8521912e-04   4.4486661e-05   2.3542066e-04   1.2904806e-08   9.8262559e-03   9.9379615e-10  -1.8394732e+00
   6.9356692e+00   4.1697934e+00   3.6698708e-02   6.1335864e-04   8.7698979e-03   2.6839298e-03   3.7902562e-04   2.2357707e-05   1.8267636e-04   6.7784153e-07   5.4711822e-03   9.8599275e-10  -1.8724674e+00
   7.0899607e+00   4.1483279e+00   3.5475929e-02   8.3330007e-04   7.8554140e-03   2.2980598e-03   3.6566426e-04   1.7889891e-05   1.3195277e-04   1.1804260e-07   6.8563193e-03   1.1433206e-09  -2.0618201e+00
   7.8617629e+00   4.0300872e+00   4.7563618e-02   1.2288799e-03   4.4202950e-03   7.1534023e-03   2.2390622e-04   7.9539055e-07   2.6570039e-04   2.1824793e-08   1.3224540e-02   2.0077349e-09  -3.2809569e+00
   7.3686451e+00   4.1219146e+00   3.6355519e-02   1.2150196e-03   5.2440693e-03   5.1901895e-03   1.9370164e-04   2.6833823e-05   1.7579469e-04   2.8977910e-08   9.0021494e-03   1.1112469e-09  -2.4604045e+00
   6.6543851e+00   4.4115773e+00   4.9562533e-02   1.1924395e-03   1.8499886e-02   6.3109643e-03   2.2100003e-04   1.8139522e-04   1.8760127e-04   2.8141978e-07   2.9267137e-02   1.6995079e-10  -1.1304947e+00
   7.0327419e+00   4.2020727e+00   4.5172108e-02   1.0226104e-03   1.0219681e-02   2.3346792e-03   1.9675501e-04   1.0643301e-05   1.9134765e-04   4.7667478e-07   1.4515047e-02   9.8188236e-10  -1.9779798e+00
   6.9326709e+00   4.3400557e+00   4.7871349e-02   6.8841935e-04   9.2106425e-03   5.1827489e-03   1.6365201e-04   1.9871910e-04   2.1647512e-04   2.6219781e-07   1.3401019e-02   1.4926250e-10  -1.7198135e+00
   7.7355369e+00   4.0040645e+00   4.4515491e-02   8.5571657e-04   1.0151209e-02   1.3548543e-03   2.1721459e-04   1.1053088e-06   2.2411824e-04   1.3943300e-07   1.0230436e-02   3.4211599e-09  -3.2670310e+00
   7.2807420e+00   4.1083867e+00   4.2940284e-02   4.7417275e-04   1.2199018e-02   6.1734875e-03   1.9504725e-04   6.1748818e-06   1.6405403e-04   1.3742364e-07   1.9357074e-02   3.1112959e-09  -2.3734875e+00
   7.7741525e+00   4.0442175e+00   5.0313932e-02   1.4262280e-03   4.8095672e-03   7.8105833e-03   2.0459752e-04   6.6143183e-07   1.9366951e-04   7.0479689e-08   1.9853527e-02   2.8655416e-09  -3.1344049e+00
   6.8071143e+00   4.3124705e+00   3.8995461e-02   4.7094155e-04   8.9164044e-03   1.4799177e-02   1.5203471e-04   1.7231800e-04   1.2708605e-04   2.9832121e-07   2.1499726e-02   4.9601456e-10  -1.5029131e+00
   7.7314798e+00   4.0792670e+00   4.3139595e-02   2.0218956e-03   1.2699259e-02   1.0833288e-03   1.9971387e-04   2.0372394e-06   1.4351091e-04   1.3483157e-07   1.3095322e-02   1.0729542e-09  -3.2420313e+00
   7.0988118e+00   4.2769595e+00   4.7167965e-02   6.7675797e-04   2.2920420e-02   3.5051346e-03   1.4189432e-04   2.4085881e-05   1.7243948e-04   4.9591563e-07   3.1922937e-02   3.8179399e-10  -2.2512398e+00
   6.7225630e+00   4.3598252e+00   4.0968541e-02   9.2613247e-04   6.4330849e-03   2.0976186e-02   2.5462258e-04   1.6551324e-04   1.2894018e-04   2.9671843e-07   2.4228502e-02   2.7994192e-10  -1.0557043e+00
   7.4037169e+00   4.0648886e+00   4.7006243e-02   7.4810632e-04   5.0922953e-03   3.1530954e-03   3.1714601e-04   4.1242673e-06   1.6068705e-04   1.2535185e-07   1.1656399e-02   3.4029680e-09  -2.3841298e+00
   6.8065340e+00   4.2830017e+00   4.4220256e-02   6.2134468e-04   1.1124333e-02   8.8442448e-03   1.8650780e-04   1.5646666e-04   1.5098617e-04   1.8226728e-07   2.0762144e-02   8.2003507e-10  -1.3695797e+00
   7.2299536e+00   4.1281696e+00   3.6465612e-02   1.9375704e-03   5.2989098e-03   9.0074100e-03   2.9002002e-04   7.2083627e-06   2.1849954e-04   4.9732106e-08   9.8170936e-03   1.3701566e-09  -2.1037547e+00
   7.5765376e+00   4.0890611e+00   3.7902500e-02   1.2932729e-03   6.3156259e-03   3.4562652e-03   1.4360813e-04   2.1245003e-05   2.3229886e-04   1.7912005e-08   1.1475266e-02   1.4460786e-09  -2.8034265e+00
   7.4956559e+00   4.0889889e+00   4.7181856e-02   7.2486756e-04   7.1427662e-03   2.5947699e-03   1.5329767e-04   1.8308817e-06   1.2993284e-04   2.2715506e-07   1.4306315e-02   1.9987334e-09  -2.5978454e+00
   6.8916521e+00   4.2338453e+00   4.0696495e-02   9.3655338e-04   4.5475500e-03   3.1869346e-03   3.1487957e-04   3.8646432e-05   1.8700247e-04   1.9713767e-07   5.2321055e-03   3.8125742e-10  -1.4636802e+00
   7.5222030e+00   4.1253569e+00   5.3224272e-02   8.0007762e-04   3.1471312e-03   6.8410985e-03   1.6148909e-04   6.7672779e-06   2.5408705e-04   1.7020499e-08   1.2699246e-02   8.4044460e-10  -2.3514499e+00
   7.4030112e+00   4.1002965e+00   4.2283992e-02   4.1000598e-04   9.8301560e-03   5.5203858e-03   1.5195285e-04   5.7423027e-06   1.5226710e-04   3.4923473e-08   1.7209249e-02   2.3716746e-09  -2.6962876e+00
   7.4789649e+00   4.1565833e+00   3.2534636e-02   8.9456834e-04   7.3457182e-03   4.1515369e-03   2.0926046e-04   1.1420097e-05   1.8304235e-04   8.7712651e-08   8.9551352e-03   3.9606975e-10  -2.7846919e+00
   7.3583638e+00   4.2376393e+00   5.0893846e-02   5.3917077e-04   1.4842592e-02   5.2044388e-03   2.0431710e-04   2.9454854e-05   1.3249275e-04   3.3568327e-08   2.2354100e-02   2.7672600e-10  -2.5402660e+00
   7.1454673e+00   4.1994416e+00   4.1845323e-02   5.3735785e-04   1.4650870e-02   6.8023983e-03   1.8977536e-04   1.4237891e-05   1.6702398e-04   4.7783240e-08   2.0608298e-02   9.1539314e-10  -2.0656812e+00
   7.3240238e+00   4.1548479e+00   4.1343385e-02   1.7758011e-03   1.0818204e-02   8.5810642e-03   1.4204965e-04   5.8611206e-06   2.6231460e-04   6.6144517e-08   2.1845631e-02   1.3104945e-09  -2.6163662e+00
   7.3151589e+00   4.1354929e+00   4.6646089e-02   1.4128486e-03   9.9911215e-03   3.9043309e-03   1.9141715e-04   1.0607110e-05   1.7478855e-04   2.1604663e-08   1.7651364e-02   1.6769632e-09  -2.3411419e+00
   6.6660563e+00   4.2841460e+00   4.6235244e-02   1.2932546e-03   5.6549720e-03   1.0257305e-02   2.9124176e-04   1.8189460e-04   2.0188907e-04   8.1605716e-08   1.1912195e-02   7.7013533e-10  -7.6397742e-01
   7.1896464e+00   4.2143771e+00   4.0724920e-02   1.1595442e-03   8.0655689e-03   1.3534990e-03   2.1553805e-04   6.1877263e-05   1.5667146e-04   1.3617545e-07   1.0501290e-02   4.4122204e-10  -1.9748908e+00
   7.4014927e+00   4.1729479e+00   5.1008359e-02   9.2291270e-04   9.7982904e-03   9.1665735e-03   1.3874633e-04   3.2402674e-06   1.7578056e-04   2.9187922e-07   2.6243399e-02   8.8765040e-10  -2.6878590e+00
   7.6815869e+00   4.0817692e+00   3.9008001e-02   6.9504017e-04   2.8444561e-03   4.2878589e-03   1.6381342e-04   7.7521995e-06   2.1830204e-04   1.4544213e-08   8.8451390e-03   9.5969854e-10  -2.6742774e+00
   6.7580820e+00   4.2568574e+00   4.0116083e-02   1.9271347e-03   1.2500692e-02   2.7505840e-03   2.2531644e-04   7.9172288e-05   1.5581894e-04   4.6094288e-07   1.5453489e-02   1.0939943e-09  -1.4117476e+00
   7.0921005e+00   4.2169793e+00   4.1412452e-02   8.4881740e-04   3.9296615e-03   1.3242534e-02   2.4809875e-04   1.0579726e-05   1.2200798e-04   3.0862913e-07   1.7530282e-02   7.1006797e-10  -1.6700141e+00
   7.6826998e+00   3.9800753e+00   4.3411178e-02   1.2544869e-03   5.1004502e-03   3.7646004e-03   2.2618561e-04   1.0528958e-06   1.7664332e-04   4.1772077e-08   7.1451401e-03   4.5391006e-09  -3.0983278e+00
   6.9022793e+00   4.2507764e+00   4.5219262e-02   5.2773568e-04   1.0028073e-02   5.7254186e-03   2.5818098e-04   8.9288354e-05   1.3263978e-04   7.3951708e-07   1.8995150e-02   9.3079506e-10  -1.5000337e+00
   6.9430415e+00   4.1994521e+00   4.1748078e-02   1.3903606e-03   1.0433303e-02   1.1356306e-03   4.5715382e-04   7.7792262e-05   1.5827221e-04   2.5526926e-07   8.3696405e-03   9.6867844e-10  -1.6157097e+00
   6.6100832e+00   4.3605933e+00   5.1240111e-02   2.2904483e-03   4.8218218e-03   7.7850670e-03   3.3364814e-04   5.4816745e-04   2.4438404e-04   6.4052280e-08   7.6394940e-03   2.1901282e-10  -6.3341827e-01
   7.6489411e+00   4.0166531e+00   3.5377709e-02   9.4619930e-04   3.0811936e-03   5.9266356e-03   1.6705567e-04   1.1714548e-06   2.5855704e-04   7.0906413e-08   9.2232448e-03   3.4209457e-09  -2.8213804e+00
   6.8300471e+00   4.2852629e+00   3.4738942e-02   4.9769095e-04   1.3913930e-02   1.5673655e-03   2.5847047e-04   1.3893451e-04   1.7760311e-04   3.2580364e-07   8.3417845e-03   3.1429823e-10  -1.5274193e+00
   7.4488322e+00   4.1458630e+00   4.7657794e-02   5.5752290e-04   1.6552968e-02   7.1933777e-03   1.2417297e-04   5.0521369e-06   1.5772601e-04   1.0125745e-07   2.7113446e-02   1.2514764e-09  -2.8092576e+00
   7.7248033e+00   4.0472058e+00   5.2009699e-02   7.6863604e-04   1.3398585e-02   4.5575294e-03   1.7599687e-04   2.6790281e-06   2.4182877e-04   3.1608951e-08   2.6026483e-02   3.7409564e-09  -3.3744366e+00
   6.6745409e+00   4.3894244e+00   5.0154076e-02   1.0301284e-03   1.3261507e-02   1.7242702e-02   1.8471726e-04   8.1434679e-04   1.4334187e-04   3.3136995e-07   3.4744625e-02   4.9685967e-10  -1.1745539e+00
   7.3957529e+00   4.0647680e+00   4.2990730e-02   2.7943951e-03   8.7391591e-03   1.4502775e-03   1.8085836e-04   4.9697450e-06   1.4920078e-04   1.4817430e-07   1.1284224e-02   3.2555550e-09  -2.4307946e+00
   6.8346311e+00   4.3034009e+00   5.1272196e-02   6.5744558e-04   1.0465329e-02   9.6213711e-03   1.4856506e-04   2.1063838e-04   1.3510125e-04   5.1438123e-08   2.0205385e-02   5.3417206e-10  -1.3978650e+00
   6.8521677e+00   4.2926643e+00   5.1674472e-02   2.0096802e-03   5.0992206e-03   9.9371131e-03   1.8569114e-04   1.9929929e-04   1.3838420e-04   4.1812683e-07   1.6734744e-02   5.2517058e-10  -1.2049449e+00
   6.9553096e+00   4.2923095e+00   4.8095706e-02   1.1059738e-03   8.3541277e-03   1.0421494e-02   1.1688880e-04   4.0818245e-05   2.3954823e-04   7.7755618e-08   2.0843231e-02   3.4002261e-10  -1.6324373e+00
   7.4512749e+00   4.1731124e+00   4.4612657e-02   1.5150193e-03   9.9805921e-03   5.4612639e-03   1.2819571e-04   6.3700254e-06   1.8987373e-04   5.5997419e-08   1.9957469e-02   6.2724461e-10  -2.8302104e+00
   6.9314388e+00   4.2656824e+00   5.5683262e-02   1.7806677e-03   7.8144559e-03   2.5377351e-03   1.7429344e-04   7.9128112e-05   1.3950669e-04   2.2892876e-07   1.5702961e-02   5.5157566e-10  -1.6166187e+00
   7.4462729e+00   4.0704374e+00   3.9505947e-02   6.1663647e-04   5.0478573e-03   1.8424717e-03   3.0173907e-04   1.8876186e-06   1.7824823e-04   9.5684163e-07   5.0020064e-03   1.2122446e-09  -2.6560582e+00
   7.4855199e+00   4.1705113e+00   3.9419200e-02   1.2134273e-03   5.7172244e-03   5.9507086e-03   2.7715940e-04   1.4493720e-05   1.5026291e-04   1.5808799e-08   1.3763830e-02   4.5746835e-10  -2.3831534e+00
   7.8740298e+00   3.9333799e+00   4.9336061e-02   1.1050346e-03   3.7435939e-03   4.1537365e-03   2.4456089e-04   5.7153204e-07   2.2900564e-04   5.1501010e-08   1.1836071e-02   1.1012679e-08  -3.0195891e+00
   6.8216260e+00   4.2892788e+00   3.1289205e-02   4.3164063e-04   1.0438887e-02   2.8046429e-03   3.0502286e-04   7.1899749e-05   2.3539850e-04   1.5085640e-07   8.5122929e-03   2.7966321e-10  -1.3798880e+00
   7.4176406e+00   4.0778537e+00   4.1682104e-02   8.4821791e-04   1.6751318e-02   3.3807247e-03   1.1682469e-04   3.1719117e-06   2.0894215e-04   2.6511360e-07   2.2355502e-02   4.1139194e-09  -2.7520033e+00
   6.8639637e+00   4.2191149e+00   3.2798366e-02   5.7951393e-04   1.2115991e-02   8.6652758e-03   2.6664520e-04   2.1318666e-05   1.8275842e-04   5.7884276e-07   1.5742788e-02   1.2715804e-09  -1.5909800e+00
   6.9919761e+00   4.2505844e+00   5.6573011e-02   1.8325106e-03   2.2162785e-02   4.7310879e-03   1.9071205e-04   2.0327798e-05   1.3600275e-04   3.7620994e-07   3.2223638e-02   8.3970022e-10  -1.9848609e+00
   7.1212522e+00   4.2162564e+00   4.3453494e-02   8.5396568e-04   4.0266728e-03   5.5558674e-03   2.7003491e-04   6.1675131e-05   1.3613821e-04   4.6180748e-08   6.8014171e-03   3.3725608e-10  -1.8940335e+00
   6.8068365e+00   4.3625266e+00   4.0506240e-02   7.3472340e-04   7.6672870e-03   1.2532683e-02   1.6740753e-04   1.3310848e-04   2.0722283e-04   2.6893922e-08   1.9741166e-02   1.7529564e-10  -1.3721294e+00
   7.5414723e+00   4.0540938e+00   4.3421908e-02   4.2951238e-04   1.0742818e-02   2.1668264e-03   1.2897628e-04   3.1623962e-06   2.2999609e-04   3.0033580e-08   1.6662917e-02   3.7532498e-09  -2.8286498e+00
   6.9319606e+00   4.3150244e+00   4.0171506e-02   1.6279742e-03   1.3305146e-02   1.1356180e-02   2.2524950e-04   1.0511190e-04   2.0685325e-04   1.8906294e-07   2.1816000e-02   2.7723994e-10  -1.8281486e+00
   8.0910637e+00   3.9788793e+00   3.7823280e-02   1.1964950e-03   1.0024206e-02   1.6954182e-03   1.4424773e-04   6.5778061e-07   1.5024117e-04   3.2417739e-08   1.3951690e-02   3.1473173e-09  -3.9747359e+00
   6.9814741e+00   4.2942791e+00   4.2158112e-02   6.8351907e-04   4.0726338e-03   8.3076612e-03   2.8155854e-04   9.7369418e-05   1.5572542e-04   1.9889176e-08   9.9574444e-03   1.8245716e-10  -1.4117765e+00
   7.2182919e+00   4.2555539e+00   4.7333805e-02   1.4618415e-03   1.6404434e-02   2.7604283e-03   1.9710618e-04   5.1502677e-05   2.0999910e-04   1.6812710e-07   2.0020361e-02   2.9135561e-10  -2.3397235e+00
   7.4317575e+00   4.0945640e+00   3.6809170e-02   1.1016237e-03   4.8011848e-03   3.4918720e-03   2.3158848e-04   8.6748607e-06   2.3632340e-04   7.0443055e-08   7.2814958e-03   1.1941589e-09  -2.2798144e+00
   6.9654754e+00   4.3290635e+00   4.1450327e-02   1.3386846e-03   1.0794960e-02   5.4423537e-03   1.2751048e-04   1.1188369e-04   1.9839646e-04   5.4557813e-08   1.8356828e-02   1.8355791e-10  -1.6119887e+00
   7.9369537e+00   3.9797957e+00   5.0722185e-02   2.1170046e-03   1.0166248e-02   1.8650058e-03   1.3157355e-04   6.8174802e-07   2.5942023e-04   4.6614893e-08   2.0261299e-02   6.3360728e-09  -3.7106935e+00
   6.5324543e+00   4.4303808e+00   5.3681360e-02   8.8743908e-04   2.5320358e-02   3.8029717e-03   1.9917505e-04   1.6359804e-03   2.6134563e-04   2.2691510e-07   3.5096522e-02   5.7127233e-10  -1.1643165e+00
   7.1139901e+00   4.2327931e+00   4.3053634e-02   7.3020723e-04   6.9383842e-03   9.3779496e-03   1.6168811e-04   9.8273524e-05   2.7069467e-04   5.8871182e-09   1.7418789e-02   6.2240444e-10  -1.7255193e+00
   7.3614580e+00   4.1462659e+00   4.1972495e-02   1.4623652e-03   1.0554750e-02   2.1851680e-03   2.3093348e-04   3.6228075e-05   2.4888652e-04   8.6439887e-09   1.3500291e-02   1.0511334e-09  -2.6114939e+00
   7.2517807e+00   4.2326684e+00   4.6603808e-02   4.3641577e-04   8.3895874e-03   4.2464313e-03   2.2620541e-04   3.6675009e-05   1.8095392e-04   2.2699498e-07   1.5967537e-02   3.4409052e-10  -2.2832457e+00
   7.7285082e+00   3.9694635e+00   4.1419216e-02   2.2827451e-03   6.2636530e-03   3.6040737e-03   3.8931097e-04   1.5731083e-06   1.5278463e-04   1.0379938e-07   8.1513843e-03   5.4807384e-09  -3.2032082e+00
   7.0145524e+00   4.1999222e+00   3.4758460e-02   4.3277381e-04   1.0453452e-02   2.9617917e-03   1.9284586e-04   1.5359706e-05   1.5789324e-04   5.6357165e-07   1.1157861e-02   8.5636434e-10  -1.7687513e+00
   7.6629869e+00   4.1363335e+00   3.7875191e-02   1.8530897e-03   6.3572814e-03   2.4891387e-03   1.9828410e-04   1.1391292e-05   2.1682153e-04   9.5515615e-09   1.0723657e-02   4.3616698e-10  -2.9100535e+00
   7.9500477e+00   4.0185178e+00   5.5049559e-02   2.4794120e-03   9.0670533e-03   2.3139553e-03   1.3020338e-04   4.0422926e-07   1.3289261e-04   5.4820128e-08   1.8243519e-02   2.6804091e-09  -3.5964015e+00
   6.8569585e+00   4.2430771e+00   3.9868151e-02   7.7080298e-04   7.7854387e-03   1.4249229e-02   1.7223446e-04   3.0501281e-05   2.0983839e-04   1.0713676e-07   2.1849756e-02   1.1732945e-09  -1.5123587e+00
   7.4282403e+00   4.1850717e+00   3.9156277e-02   1.7955357e-03   5.0264755e-03   5.1885657e-03   2.0712095e-04   2.1573831e-05   1.4663451e-04   1.6429781e-08   9.3610615e-03   2.9652315e-10  -2.5781119e+00
   7.0989710e+00   4.1681552e+00   4.3833247e-02   7.9744439e-04   4.2458311e-03   8.2423218e-03   4.2250539e-04   4.0541741e-05   2.2002434e-04   1.5244861e-07   9.5307011e-03   1.0612808e-09  -1.6248369e+00
   7.7360017e+00   4.1263774e+00   5.2922773e-02   7.0807210e-04   1.2846319e-02   1.9334858e-03   1.8618362e-04   7.9992382e-06   1.6728360e-04   3.4438280e-08   1.8294364e-02   6.2373691e-10  -3.3025709e+00
   8.0872388e+00   3.8521543e+00   3.7165095e-02   5.8083177e-04   8.5901037e-03   1.4684742e-03   1.9734857e-04   1.8304184e-07   1.6602931e-04   6.8453069e-08   8.5524850e-03   2.0452775e-08  -3.9126821e+00
   7.1443711e+00   4.2256017e+00   4.8362988e-02   2.2733741e-03   7.2358071e-03   9.6015278e-03   2.1665276e-04   1.3887512e-05   1.3080798e-04   2.9187481e-08   1.6459022e-02   4.7314172e-10  -1.8410765e+00
   7.0423988e+00   4.2944633e+00   3.5844898e-02   6.5979291e-04   6.3353758e-03   4.3006965e-03   2.1424949e-04   1.4287162e-04   2.1001978e-04   2.1775595e-07   1.0103877e-02   1.9178447e-10  -1.8987204e+00
   7.0598604e+00   4.2621749e+00   4.6657441e-02   5.5059780e-04   6.7156778e-03   1.6880355e-02   1.5510923e-04   1.0647747e-04   1.8758126e-04   9.5361903e-08   2.7794341e-02   6.2784303e-10  -1.7364000e+00
   7.6064717e+00   4.0823116e+00   4.8540365e-02   7.4991436e-04   7.2015702e-03   5.8978623e-03   2.2211048e-04   4.8021781e-06   1.3625463e-04   4.6071896e-08   1.4331518e-02   1.5873513e-09  -2.9376130e+00
   6.8881091e+00   4.3238824e+00   3.4772314e-02   9.8002165e-04   1.1822313e-02   1.2656823e-02   1.9371772e-04   8.6612183e-05   1.9452491e-04   3.1285053e-07   2.2720115e-02   2.7392940e-10  -1.5075891e+00
   7.1974069e+00   4.2357469e+00   3.9380511e-02   5.3665142e-04   1.3403507e-02   3.6967623e-03   2.0682037e-04   6.2027010e-05   2.0000189e-04   1.2430685e-07   1.4994860e-02   3.6607844e-10  -2.2695375e+00
   6.7469228e+00   4.2290534e+00   3.9498400e-02   1.3406255e-03   3.1793480e-03   1.3195779e-02   1.9419513e-04   8.1286766e-05   1.4983831e-04   9.7466222e-08   1.0532175e-02   1.2574541e-09  -9.6032435e-01
   6.9552883e+00   4.2972483e+00   4.1048765e-02   8.1961980e-04   1.0725479e-02   2.2076310e-03   2.4036521e-04   9.8659145e-05   2.6770304e-04   2.5707254e-07   1.0484269e-02   2.0273865e-10  -1.7841036e+00
   6.1799052e+00   4.5095163e+00   4.7037828e-02   8.1299753e-04   3.7841704e-02   2.4922524e-02   1.6497789e-04   4.8942749e-03   2.2273671e-04   3.8294607e-07   6.3247440e-02   1.0054051e-09  -6.3386601e-01
   7.7974259e+00   3.9611068e+00   4.6730786e-02   1.2356595e-03   4.1876309e-03   8.4794900e-03   1.9343859e-04   1.1146850e-06   1.5223485e-04   2.4380877e-08   1.3939425e-02   8.7686420e-09  -3.0095861e+00
   7.5548527e+00   4.0772735e+00   3.6095969e-02   5.8141319e-04   9.1503773e-03   3.0974880e-03   2.4254561e-04   3.6204188e-06   1.9673852e-04   2.3220980e-08   1.1177622e-02   1.6212091e-09  -2.7897252e+00
   7.3918128e+00   4.1745127e+00   4.1562541e-02   4.1681164e-04   9.3824247e-03   9.8013137e-03   2.6142619e-04   2.0149712e-05   1.2765528e-04   7.0317024e-08   1.5729097e-02   5.6591326e-10  -2.5672492e+00
   6.9823732e+00   4.2553183e+00   4.0626207e-02   6.1248135e-04   5.7729271e-03   4.7223537e-03   2.7061472e-04   1.5059561e-04   1.8450589e-04   9.2713777e-08   8.4542843e-03   3.8888795e-10  -1.6934198e+00
   6.5798821e+00   4.4467014e+00   5.7622897e-02   1.7592977e-03   1.2531952e-02   1.8320675e-02   1.5345245e-04   9.6751046e-04   1.9673566e-04   5.6363591e-08   3.8131651e-02   2.6613657e-10  -9.7908588e-01
   6.7548918e+00   4.3784964e+00   4.4208940e-02   5.4379924e-04   1.0570837e-02   7.6920693e-03   1.5119840e-04   3.1033763e-04   2.2425437e-04   3.7992186e-08   1.8442281e-02   1.9203624e-10  -1.2817371e+00
   7.4773935e+00   4.0925912e+00   3.9683187e-02   7.4157155e-04   7.8540336e-03   9.3464657e-03   2.0828474e-04   8.0198225e-06   2.3193528e-04   3.0350570e-08   1.6780426e-02   2.1334149e-09  -2.4894648e+00
   6.8767542e+00   4.2693387e+00   3.8963190e-02   1.8484351e-03   1.1086148e-02   5.6445751e-03   2.2644239e-04   7.1707225e-05   1.6845136e-04   8.0883502e-08   1.3668635e-02   4.9238048e-10  -1.4539330e+00
   7.1352550e+00   4.1483591e+00   3.7398930e-02   7.6416072e-04   4.4698314e-03   1.0136285e-02   3.8911478e-04   3.3584559e-05   1.5827630e-04   1.4569951e-07   9.0291925e-03   1.2473066e-09  -1.7085486e+00
   7.3692321e+00   4.1576680e+00   4.2479183e-02   1.2398697e-03   6.7778034e-03   9.2156300e-03   1.7877470e-04   7.8778063e-06   2.2808660e-04   1.0762308e-08   1.5116998e-02   7.9160131e-10  -2.4201554e+00
   7.2742955e+00   4.2215906e+00   4.1758700e-02   1.1931669e-03   5.7011272e-03   5.6322630e-04   2.8094178e-04   7.1966105e-05   1.7541471e-04   5.2139502e-07   6.9189316e-03   2.1865827e-10  -2.0329105e+00
   7.3150574e+00   4.1458020e+00   4.8475048e-02   1.2582940e-03   8.0838070e-03   6.8711167e-03   1.9940935e-04   3.7425048e-06   2.2139499e-04   3.3999506e-07   1.9150879e-02   1.4429195e-09  -2.2042106e+00
   7.3697713e+00   4.1820669e+00   4.6349560e-02   1.9574178e-03   1.7525599e-02   3.7059740e-03   1.3875531e-04   8.9472410e-06   1.7394224e-04   6.1619249e-08   2.3232390e-02   7.1186375e-10  -2.5970989e+00
   6.9773012e+00   4.2893063e+00   4.6797718e-02   5.5986334e-04   5.0068272e-03   1.4580138e-02   1.7973680e-04   6.4602306e-05   2.4496502e-04   5.5690648e-08   2.1021300e-02   3.5456452e-10  -1.5255225e+00
   7.0031545e+00   4.2523802e+00   4.6437246e-02   6.0881860e-04   8.6867688e-03   5.5222635e-03   1.6960574e-04   1.4322260e-05   1.3558405e-04   4.9113087e-07   1.3980114e-02   4.0433685e-10  -1.8963136e+00
   7.5034469e+00   4.1334801e+00   4.4966998e-02   7.1512526e-04   1.0107140e-02   1.3645444e-03   1.5376656e-04   4.2629636e-06   1.6581637e-04   6.2246303e-08   1.2681523e-02   7.4376809e-10  -2.7247985e+00
   6.9382431e+00   4.2654468e+00   3.5664910e-02   1.1690314e-03   8.2086327e-03   4.2644839e-03   2.5662135e-04   4.6002746e-05   2.4951250e-04   1.0180072e-07   7.9805565e-03   2.6186262e-10  -1.7815468e+00
   7.2412593e+00   4.2021260e+00   3.5180838e-02   1.1512118e-03   1.3214415e-02   7.4476806e-03   1.9564100e-04   3.2117235e-05   2.4109227e-04   9.2654358e-09   1.7734086e-02   6.1829607e-10  -2.5587185e+00
   7.2650872e+00   4.1470118e+00   5.8903951e-02   1.0579901e-03   1.0136358e-02   2.5837491e-03   1.3182871e-04   2.0111583e-05   1.4981541e-04   5.1523710e-07   1.8584178e-02   1.6785793e-09  -2.2750550e+00
   7.0016865e+00   4.2492497e+00   4.0475045e-02   6.1487451e-04   7.0711350e-03   9.2961523e-03   2.0421398e-04   4.5714997e-05   2.1699859e-04   3.2008634e-07   1.4730640e-02   4.8491556e-10  -1.5235905e+00
   7.0159910e+00   4.1899075e+00   4.8743525e-02   5.6339422e-04   6.6267261e-03   3.8419819e-03   2.8024503e-04   2.3482575e-05   2.2386844e-04   1.2215409e-07   1.3017718e-02   1.2451441e-09  -1.6874101e+00
   6.8356528e+00   4.2513688e+00   3.9586787e-02   2.6550615e-03   1.0443334e-02   2.5003928e-03   1.9059174e-04   5.3610083e-05   1.6383766e-04   3.0305859e-07   1.2749971e-02   7.5565113e-10  -1.5194779e+00
   6.2991130e+00   4.5590401e+00   5.5569078e-02   3.3909654e-03   3.8515499e-02   1.5623403e-02   1.1883325e-04   4.0997322e-03   2.1769576e-04   1.7388060e-07   6.2821036e-02   2.5824417e-10  -6.5842771e-01
   6.6723742e+00   4.2919873e+00   4.6442730e-02   8.6579232e-04   1.1975589e-02   5.2432389e-03   3.2730788e-04   2.4056195e-04   1.9093137e-04   3.4921489e-07   1.4958114e-02   9.0012068e-10  -1.0828501e+00
   7.3255508e+00   4.1699682e+00   4.3266155e-02   1.4326185e-03   5.4847310e-03   1.4130506e-02   2.7554446e-04   3.2427401e-05   1.9842965e-04   1.3204799e-08   1.8505612e-02   9.1063201e-10  -2.3225631e+00
   7.4132766e+00   4.1046615e+00   3.7790492e-02   1.1814483e-03   2.9114894e-03   9.0360507e-03   3.0574437e-04   5.6924586e-06   1.9639772e-04   4.8923725e-08   1.0042139e-02   1.3232785e-09  -2.1631085e+00
   6.8612171e+00   4.2450834e+00   4.0598979e-02   9.5035973e-04   7.1072054e-03   1.1168441e-02   2.5429471e-04   1.0101324e-04   1.9523774e-04   5.7347477e-08   1.5563979e-02   9.5058012e-10  -1.2581174e+00
   7.2970936e+00   4.1559859e+00   5.3581610e-02   6.1772475e-04   6.6345302e-03   6.9664584e-03   1.3196949e-04   1.8468819e-05   1.3494451e-04   6.1717607e-08   1.7800176e-02   1.2438409e-09  -2.1856012e+00
   7.4826706e+00   4.1917974e+00   3.9189343e-02   9.8013717e-04   2.2988722e-02   1.0855026e-02   1.4158205e-04   7.3167929e-06   1.7835113e-04   1.4101231e-08   2.9948240e-02   4.9264597e-10  -3.0881545e+00
   6.8250865e+00   4.3375804e+00   4.3713918e-02   1.2046286e-03   1.8000886e-02   4.5337162e-03   1.2607452e-04   4.0626623e-04   1.2963042e-04   8.7810126e-08   2.6099689e-02   4.9164399e-10  -1.4788015e+00
   7.3547214e+00   4.1571058e+00   4.4454540e-02   1.5499223e-03   7.3382755e-03   6.5857904e-03   2.0363269e-04   1.1505507e-05   2.3860517e-04   1.0088993e-08   1.3471159e-02   7.7226635e-10  -2.5578749e+00
   6.4494144e+00   4.4168261e+00   4.8548368e-02   7.3813599e-04   5.4497651e-03   2.2711550e-02   2.0847911e-04   9.8824498e-04   1.9996197e-04   7.3385370e-08   2.3347329e-02   4.3880037e-10  -5.4168949e-01
   7.4454624e+00   4.1487060e+00   5.1671108e-02   1.1755121e-03   4.3316665e-03   6.4899014e-03   2.5960170e-04   4.8739895e-06   1.6356933e-04   8.4679393e-08   1.3804194e-02   7.2114896e-10  -2.4738549e+00
   7.3197791e+00   4.2121790e+00   3.8537836e-02   6.9753641e-04   9.8116788e-03   6.2412219e-03   2.6600758e-04   1.1922945e-05   1.7648759e-04   1.5378389e-08   1.6695152e-02   3.7946995e-10  -2.4054940e+00
   6.9949467e+00   4.2713157e+00   4.4608293e-02   8.1126371e-04   8.6976169e-03   1.5078379e-03   1.5525219e-04   2.2045151e-04   2.4625593e-04   2.2297040e-07   1.2460141e-02   4.6882517e-10  -1.7804440e+00
   7.3227885e+00   4.1179570e+00   4.1558723e-02   1.6058554e-03   6.0024154e-03   8.2009192e-03   2.5605350e-04   1.3338817e-05   2.0764031e-04   8.1283216e-08   1.5590728e-02   2.0463736e-09  -2.2068943e+00
   6.8863191e+00   4.3117859e+00   4.3782195e-02   1.4926980e-03   9.4524089e-03   7.2774250e-03   2.9420786e-04   1.7870494e-04   2.5936167e-04   1.4958782e-07   1.3050925e-02   2.5388048e-10  -1.4063915e+00
   6.9454357e+00   4.2806445e+00   4.3375664e-02   9.5719232e-04   2.1721919e-02   7.1529196e-03   2.2341641e-04   4.7463464e-05   1.6213286e-04   6.0915516e-08   2.7578917e-02   5.1858708e-10  -2.0560690e+00
   6.9077566e+00   4.2752383e+00   4.9159539e-02   7.6006199e-04   4.8536297e-03   1.5039290e-02   1.9359778e-04   2.5228908e-05   1.2574888e-04   5.7306291e-07   1.9106631e-02   4.7007503e-10  -1.3807043e+00
   7.8590433e+00   3.9594249e+00   4.1375686e-02   5.6647190e-04   5.7367717e-03   7.8945765e-03   3.1571794e-04   6.3734948e-07   2.2302698e-04   2.4947233e-08   1.1899682e-02   6.5189598e-09  -3.4758439e+00
   7.2117459e+00   4.1490060e+00   4.1704943e-02   1.1003860e-03   1.0707446e-02   3.3133983e-03   1.9063739e-04   6.5215511e-06   2.1218908e-04   5.9626766e-08   1.4805455e-02   1.4766482e-09  -2.2593945e+00
   7.8735315e+00   4.0206731e+00   4.6235672e-02   1.7565746e-03   6.7440638e-03   2.2418740e-03   1.9704689e-04   2.7444554e-06   1.9618541e-04   1.3113578e-08   1.2686682e-02   2.3503116e-09  -3.3416100e+00
   7.0030879e+00   4.2257741e+00   3.5623241e-02   1.0477928e-03   9.1647132e-03   6.5805394e-03   1.7120256e-04   2.2041424e-05   1.3811501e-04   2.1013610e-07   1.4370437e-02   7.0329148e-10  -1.9265372e+00
   6.7133897e+00   4.4357005e+00   4.8129088e-02   1.0357350e-03   1.1563090e-02   2.0423968e-02   1.0385803e-04   7.4591759e-04   2.3206362e-04   3.5298800e-08   3.4618095e-02   1.8066448e-10  -1.3309092e+00
   7.6343162e+00   4.1413236e+00   5.2907207e-02   6.4239267e-04   2.0004730e-02   5.3391408e-03   1.7313649e-04   9.5339448e-06   1.6259459e-04   5.0907969e-08   2.8154144e-02   8.4091396e-10  -3.2669999e+00
   6.7945681e+00   4.3485152e+00   4.9265903e-02   1.1031148e-03   8.3635348e-03   2.5463166e-03   2.8217626e-04   1.2761855e-04   2.0128326e-04   1.8054907e-07   1.5533831e-02   2.0519816e-10  -1.2416832e+00
   7.1623381e+00   4.1209274e+00   3.7056363e-02   1.6608101e-03   3.9622305e-03   3.5853393e-03   4.0118115e-04   1.0626865e-05   1.2908310e-04   6.7034299e-07   4.0431979e-03   9.1084737e-10  -1.7631864e+00
   7.4151450e+00   4.1409731e+00   5.0163280e-02   2.2704709e-03   8.4431030e-03   6.9763440e-03   1.4425096e-04   7.3774125e-06   1.8726038e-04   1.2420367e-07   2.0834704e-02   1.2920457e-09  -2.5156725e+00
   6.7252067e+00   4.3352137e+00   5.3007710e-02   9.1671030e-04   7.5056563e-03   1.1934764e-02   2.4114728e-04   5.1619742e-04   2.5262512e-04   1.8983008e-07   1.9514207e-02   5.8732695e-10  -1.1649891e+00
   8.2959914e+00   3.8714951e+00   3.9815287e-02   8.8180728e-04   4.0534095e-03   1.0039142e-03   2.3603095e-04   7.4070591e-08   1.4702605e-04   1.0175153e-07   6.9506890e-03   7.9129678e-09  -4.1760798e+00
   7.6226304e+00   4.0209331e+00   4.0271270e-02   1.9513066e-03   8.8398953e-03   2.0174971e-03   2.9682498e-04   3.5507365e-06   2.2079508e-04   1.7569414e-07   9.4033502e-03   3.2142638e-09  -3.0501465e+00
   6.6295689e+00   4.3361357e+00   4.6683636e-02   6.4338796e-04   1.0519668e-02   1.3450873e-02   1.3453083e-04   3.0826160e-04   2.0534243e-04   6.5409674e-08   2.5661531e-02   7.8870326e-10  -1.0997993e+00
   7.3693490e+00   4.2116559e+00   3.9902113e-02   6.5539777e-04   8.9622403e-03   7.2041372e-03   2.7322797e-04   2.3530301e-05   1.4956913e-04   3.8305394e-08   1.5601017e-02   3.2313965e-10  -2.5397446e+00
   7.3882228e+00   4.1101575e+00   4.5443804e-02   5.7479681e-04   4.9936693e-03   1.6138248e-02   2.3934500e-04   9.8675632e-06   2.1140366e-04   2.0559690e-08   2.0561067e-02   2.2970066e-09  -2.2484406e+00
   7.1054491e+00   4.2103952e+00   4.0631413e-02   5.8653749e-04   7.4095250e-03   9.5943052e-03   2.4318477e-04   6.3859280e-05   1.7180116e-04   2.5812658e-08   1.6618292e-02   8.5796435e-10  -1.9586681e+00
   7.2617837e+00   4.0882342e+00   4.3549922e-02   7.7036714e-04   4.8955736e-03   7.4691876e-03   2.0264748e-04   5.1644767e-06   1.8505889e-04   2.6395873e-08   1.3089045e-02   3.5415250e-09  -2.1900255e+00
   6.8969842e+00   4.3025671e+00   4.5146918e-02   5.9918340e-04   1.7321347e-02   3.9677795e-03   1.7778030e-04   1.1199238e-04   2.4415327e-04   1.7237516e-07   2.4811490e-02   4.6116039e-10  -1.6377645e+00
   7.0543001e+00   4.1844313e+00   4.3197754e-02   7.9266793e-04   7.6657524e-03   8.2273673e-03   3.1893557e-04   3.4946944e-05   1.4313134e-04   3.9632911e-08   1.2627951e-02   1.1185221e-09  -1.6652241e+00
   7.9050466e+00   3.9737674e+00   4.5292638e-02   1.0311252e-03   8.6284187e-03   4.7836482e-03   1.9068713e-04   4.0705907e-07   2.1091532e-04   3.5098573e-08   1.7389517e-02   6.5262606e-09  -3.3875217e+00
   7.4947199e+00   4.1441326e+00   4.2882678e-02   1.5105336e-03   9.7926285e-03   2.7636569e-03   2.4135859e-04   3.0552779e-06   1.7647847e-04   3.2214461e-08   1.6647860e-02   8.1489819e-10  -2.7967839e+00
   6.8850650e+00   4.3512698e+00   5.6894389e-02   1.5350057e-03   7.8673702e-03   1.0020075e-02   1.8142884e-04   2.1030128e-04   2.2033982e-04   2.3226556e-07   2.2414002e-02   2.0703642e-10  -1.3139844e+00
   7.0096680e+00   4.2090045e+00   4.5727689e-02   1.1124040e-03   7.5156522e-03   3.5401954e-03   1.7159578e-04   7.0979682e-05   2.5533023e-04   4.9064044e-08   1.1960223e-02   9.3354140e-10  -1.6673162e+00
   7.3999256e+00   4.1339618e+00   4.2431205e-02   1.0141221e-03   9.0766474e-03   1.1094094e-02   2.0827144e-04   4.1107554e-06   1.2270965e-04   2.8368316e-08   2.3459122e-02   1.6425127e-09  -2.6884728e+00
   6.7552243e+00   4.3831909e+00   4.1626729e-02   6.3853919e-04   1.0038598e-02   1.1227393e-02   2.5717337e-04   4.4894756e-04   2.3345859e-04   1.2995279e-07   2.0417313e-02   2.1829650e-10  -1.2161267e+00
   7.0931632e+00   4.2179359e+00   4.5882354e-02   7.1451816e-04   6.3292031e-03   3.5599736e-03   1.6248155e-04   5.0854284e-05   2.3115810e-04   1.8941991e-07   1.4940965e-02   7.5154944e-10  -1.9373168e+00
   6.9974489e+00   4.3368036e+00   4.5555457e-02   5.5492850e-04   2.5388537e-02   7.9130651e-03   2.0078598e-04   1.8551888e-04   1.6214131e-04   6.5463170e-08   3.2376769e-02   2.3699326e-10  -2.1033579e+00
   7.4813069e+00   4.1188190e+00   3.9119908e-02   4.3417975e-04   7.9499236e-03   2.9938586e-03   2.1505869e-04   4.7821889e-06   1.8709145e-04   1.5521861e-07   1.2685697e-02   1.0797884e-09  -2.7084759e+00
   7.3626826e+00   4.2090845e+00   3.9203099e-02   1.4770264e-03   1.2979377e-02   9.8985872e-03   2.1562095e-04   9.1709489e-06   2.7088354e-04   5.8944813e-08   2.4956828e-02   4.8099743e-10  -2.7273800e+00
   7.0680352e+00   4.2329772e+00   3.6147725e-02   5.0878765e-04   6.3583998e-03   1.0807646e-02   2.0242120e-04   3.0986882e-05   1.9952758e-04   1.7078621e-07   1.2333550e-02   4.2727855e-10  -1.7493934e+00
   7.6847841e+00   4.0775270e+00   4.5311566e-02   1.2698186e-03   8.5513336e-03   2.4702953e-03   2.6917869e-04   8.1147678e-06   1.9005930e-04   5.2913410e-08   1.4633730e-02   1.5315526e-09  -3.2112809e+00
   7.9484787e+00   3.9721634e+00   3.8032337e-02   9.0038684e-04   4.6439661e-03   4.8656108e-03   1.7497168e-04   3.0226743e-07   1.4117790e-04   4.4146060e-08   1.1589647e-02   4.4214876e-09  -3.4759938e+00
   6.7298863e+00   4.3584178e+00   3.6031343e-02   4.5206353e-04   3.8561865e-03   8.3151027e-03   2.2256535e-04   6.2532377e-04   1.3445083e-04   6.4932213e-07   8.1231487e-03   2.1203152e-10  -1.0163572e+00
   6.7405157e+00   4.3812500e+00   4.1478253e-02   1.1063578e-03   7.9683064e-03   8.0113905e-03   3.1449788e-04   3.2363424e-04   1.7166466e-04   1.0712996e-07   1.4653992e-02   1.6521117e-10  -1.3448278e+00
   7.2283822e+00   4.1636118e+00   4.3352865e-02   9.9714115e-04   1.1042151e-02   1.3633893e-03   2.2622291e-04   4.4473202e-05   1.6632185e-04   3.6565237e-07   1.0783156e-02   9.0873773e-10  -2.2066379e+00
   7.6289895e+00   4.0441169e+00   4.7726788e-02   2.3129959e-03   8.5740085e-03   1.2768546e-03   1.9924110e-04   3.1700283e-06   2.4905046e-04   2.0750368e-07   1.4355384e-02   3.1718099e-09  -3.0172616e+00
   6.5058738e+00   4.4478002e+00   5.3883407e-02   7.6046107e-04   1.7802513e-02   8.0120948e-03   1.0774353e-04   1.4732577e-03   2.5353867e-04   2.1765646e-07   2.9167824e-02   3.5795007e-10  -9.6120275e-01
   7.4991033e+00   4.1477660e+00   4.2844837e-02   9.8165019e-04   5.6348181e-03   2.2026348e-03   2.6901402e-04   1.0504361e-05   1.9859484e-04   3.4536632e-08   1.0764877e-02   5.4982966e-10  -2.5170841e+00
   7.5581730e+00   4.0494782e+00   3.5495301e-02   1.3066642e-03   2.9964153e-03   2.2527595e-03   2.8186198e-04   4.5277281e-06   2.2530002e-04   1.3782821e-08   5.1067191e-03   1.4508626e-09  -2.4988742e+00
   7.1383896e+00   4.1870601e+00   4.9432192e-02   1.6719061e-03   1.0645704e-02   1.8768263e-03   2.1250038e-04   2.6516183e-05   2.0653846e-04   6.7038524e-08   1.6823997e-02   1.1210491e-09  -2.1420105e+00
   7.1524139e+00   4.2099771e+00   3.7524867e-02   1.5718203e-03   6.3031236e-03   3.4858594e-03   2.3311108e-04   8.5013405e-05   1.8186600e-04   6.0304854e-08   7.9993262e-03   4.4510609e-10  -2.0206765e+00
   7.6922338e+00   4.0683983e+00   3.1730750e-02   4.8623390e-04   9.1481666e-03   1.8236068e-03   2.4497809e-04   5.5022594e-06   2.0750121e-04   5.9160029e-08   9.7941388e-03   1.2197680e-09  -3.1950993e+00
   7.1050704e+00   4.2269172e+00   4.3223332e-02   1.9009348e-03   3.8327289e-03   6.1540346e-03   2.9393138e-04   1.2992489e-04   1.7914869e-04   1.5485084e-08   8.0493592e-03   3.9492258e-10  -1.6625834e+00
   7.2714200e+00   4.1606057e+00   4.0605039e-02   1.5855567e-03   6.2386880e-03   3.1670015e-03   3.2210925e-04   2.9540268e-05   1.9155634e-04   8.7307131e-08   8.6206641e-03   6.9369593e-10  -2.2672166e+00
   6.4892520e+00   4.4780801e+00   4.9406409e-02   6.4145224e-04   1.3464800e-02   1.1991724e-02   1.5868838e-04   6.9019868e-04   1.2318434e-04   2.8512042e-07   2.8676973e-02   1.3790258e-10  -8.8607733e-01
   7.1078508e+00   4.1585212e+00   4.5254871e-02   1.1064011e-03   1.2008114e-02   4.6939729e-03   1.3764181e-04   1.0663441e-05   1.6155697e-04   4.6645220e-07   1.7805088e-02   1.9787614e-09  -2.0091703e+00
   7.6436064e+00   4.0376635e+00   3.7653009e-02   1.3513620e-03   1.3475626e-02   5.6952753e-03   2.2395223e-04   1.6742612e-06   2.1940835e-04   8.0716953e-08   1.8607350e-02   3.9176166e-09  -3.0649100e+00
   7.1692790e+00   4.2252551e+00   4.5377468e-02   1.5268733e-03   8.1624132e-03   6.1349175e-03   1.8322454e-04   1.3051521e-04   1.9654486e-04   6.6676692e-09   1.8550150e-02   7.2741047e-10  -1.9574587e+00
   7.0638663e+00   4.1955629e+00   4.0158876e-02   1.4643139e-03   1.1169882e-02   5.5224786e-03   2.5008133e-04   2.8182957e-05   1.5657917e-04   3.4130225e-07   1.7813643e-02   1.2316603e-09  -1.8048816e+00
   7.8869109e+00   3.9907558e+00   3.6902424e-02   1.2707742e-03   1.0091334e-02   1.1731025e-03   2.1667723e-04   6.6646833e-07   1.7273613e-04   1.7780072e-07   8.7536065e-03   2.5990605e-09  -3.5617089e+00
   7.6114397e+00   3.9916391e+00   3.8936743e-02   1.8999141e-03   7.3353021e-03   5.8466682e-03   1.9253255e-04   1.8539460e-06   2.1825298e-04   6.0311797e-08   9.6188332e-03   5.5714007e-09  -3.0118305e+00
   7.3696060e+00   4.1487018e+00   4.4332717e-02   4.2683173e-04   1.1413788e-02   4.5474588e-03   2.0020679e-04   3.9288360e-06   1.2822805e-04   4.0337911e-07   1.9172571e-02   1.1638943e-09  -2.7107014e+00
   7.2656855e+00   4.1731630e+00   5.3064909e-02   7.1743482e-04   1.3338378e-02   6.3504038e-03   2.0348961e-04   1.9825291e-05   2.6068379e-04   9.4142953e-09   2.7061053e-02   1.4034725e-09  -2.4562985e+00
   7.8044903e+00   3.9535287e+00   3.2421722e-02   7.3499294e-04   4.0704734e-03   3.6437272e-03   2.6573416e-04   2.6843035e-06   1.6559780e-04   2.6360125e-08   5.6559319e-03   4.6364508e-09  -3.1635856e+00
   7.3442609e+00   4.2127697e+00   3.2456381e-02   1.2589346e-03   5.7968551e-03   8.4616752e-03   2.9461741e-04   4.4622099e-05   1.4793681e-04   1.1914383e-08   8.4590115e-03   2.1078920e-10  -2.4995149e+00
   6.4684008e+00   4.4193016e+00   5.5662864e-02   9.4707640e-04   1.3842364e-02   1.4007067e-02   1.9509551e-04   1.0841335e-03   1.2719201e-04   4.7529521e-07   3.2912401e-02   6.0722799e-10  -9.2469574e-01
   7.2514972e+00   4.1676618e+00   3.9782573e-02   5.6171492e-04   5.0856960e-03   8.2235130e-03   1.9797364e-04   1.1176487e-05   1.7109503e-04   1.9455154e-08   1.3193727e-02   8.6969791e-10  -2.2088439e+00
   6.9876971e+00   4.2816952e+00   3.8299158e-02   2.1190054e-03   8.4848656e-03   1.5891417e-02   1.1541461e-04   2.0230574e-04   1.3829402e-04   1.0301039e-08   2.3224418e-02   5.5595210e-10  -1.6587928e+00
   6.8993725e+00   4.2610135e+00   3.7917190e-02   7.9559280e-04   4.7028362e-03   3.9752125e-03   2.0760627e-04   4.3914886e-05   2.0961382e-04   9.9578496e-08   8.2531571e-03   3.6076779e-10  -1.5188831e+00
   7.0314407e+00   4.2649243e+00   5.0491257e-02   2.6377984e-03   1.1460360e-02   1.1974406e-02   2.1678406e-04   1.8139889e-04   2.0761709e-04   9.9552012e-09   2.6768369e-02   7.2122013e-10  -1.8143999e+00
   7.2369895e+00   4.2484974e+00   3.9199913e-02   4.8958925e-04   8.5680081e-03   6.3749093e-03   1.8457106e-04   3.7780453e-05   2.6325853e-04   1.0527965e-08   1.4641846e-02   2.4288706e-10  -2.2445226e+00
   6.4908503e+00   4.4463677e+00   5.8898123e-02   9.0608294e-04   8.3675978e-03   1.5653554e-02   1.3757026e-04   1.3477109e-03   1.3099052e-04   1.7513324e-07   2.7035409e-02   3.0397488e-10  -5.0563279e-01
   7.2029984e+00   4.2429510e+00   4.5539017e-02   4.3771665e-04   1.7741058e-02   3.0177518e-03   2.1868116e-04   9.8857979e-05   1.6994276e-04   1.0490345e-07   2.4396533e-02   5.3064547e-10  -2.2704011e+00
   6.9989606e+00   4.3174065e+00   4.8446783e-02   1.7652005e-03   8.8377327e-03   4.4467349e-03   1.8876142e-04   1.8905261e-04   2.6479154e-04   7.2735306e-08   1.5444461e-02   2.1505515e-10  -1.9118779e+00
   7.2572044e+00   4.1817604e+00   3.4816536e-02   2.3493471e-03   7.2435303e-03   8.5563431e-03   2.2779188e-04   3.8428966e-05   2.6030782e-04   6.5378423e-08   1.5866323e-02   8.3801740e-10  -2.0396897e+00
   7.6784046e+00   4.0798745e+00   5.0153752e-02   1.5425086e-03   1.2937006e-02   4.1408277e-03   1.6157468e-04   1.0008448e-06   2.0298036e-04   1.5595313e-07   2.4237907e-02   2.1630808e-09  -3.2869653e+00
   7.1503478e+00   4.1866133e+00   3.4644162e-02   4.6767580e-04   4.2918021e-03   7.5738215e-03   3.8356526e-04   2.8363704e-05   1.9912663e-04   4.1985399e-08   6.2222170e-03   4.2738892e-10  -1.8881306e+00
   7.4069436e+00   4.1043166e+00   3.3495904e-02   1.6166012e-03   1.8038029e-02   5.7571846e-03   1.3258775e-04   5.8909491e-06   1.6435223e-04   4.3075829e-08   1.9748894e-02   2.2253928e-09  -2.7306120e+00
   7.2612848e+00   4.2064117e+00   3.8785323e-02   6.4865379e-04   1.1036025e-02   3.5328681e-03   1.7697375e-04   1.2355582e-05   2.1681226e-04   7.2767868e-08   1.2080911e-02   3.6717431e-10  -2.5300170e+00
   7.8400753e+00   3.9832354e+00   4.0013894e-02   1.2257800e-03   7.6052109e-03   1.1509731e-03   2.3202549e-04   8.4863301e-07   2.3451047e-04   1.2870972e-07   1.2334437e-02   5.0473390e-09  -3.3583522e+00
   6.9058210e+00   4.2641298e+00   4.5056246e-02   2.0487969e-03   8.7847259e-03   3.5570713e-03   2.0938683e-04   6.8809680e-05   1.4367170e-04   1.9609318e-07   1.2506890e-02   4.7893307e-10  -1.5913340e+00
   7.3126958e+00   4.1441617e+00   5.5510132e-02   1.6542759e-03   6.9884607e-03   2.3890748e-03   1.8699872e-04   2.3753006e-05   1.7984959e-04   6.3580813e-08   1.4833015e-02   1.3326594e-09  -2.3066251e+00
   7.8626888e+00   3.9823148e+00   3.4671074e-02   4.1064587e-04   5.3327200e-03   2.0034206e-03   3.2866735e-04   7.4605857e-07   1.5261660e-04   6.7813133e-08   5.2173300e-03   2.1314565e-09  -3.5062703e+00
   7.1841855e+00   4.1997300e+00   5.2243239e-02   1.0487559e-03   1.1461321e-02   1.1803376e-02   1.9888624e-04   2.6068630e-05   1.5931490e-04   2.2372862e-08   2.6072971e-02   1.0240182e-09  -2.0659152e+00
   6.8784306e+00   4.3482498e+00   4.3716028e-02   5.6388568e-04   1.4759237e-02   6.9861118e-03   1.7579463e-04   1.7218765e-04   1.4333806e-04   1.6310988e-07   2.1062228e-02   2.0439052e-10  -1.8154329e+00
   7.1422877e+00   4.2544627e+00   5.2373017e-02   2.1821083e-03   1.1246693e-02   1.0974428e-02   1.3663229e-04   9.6557042e-06   1.8495994e-04   3.3431099e-07   2.9727579e-02   4.7036872e-10  -2.1881068e+00
   7.1991119e+00   4.2209403e+00   4.4505966e-02   1.8494649e-03   1.5144320e-02   6.0922117e-03   1.9673299e-04   9.1089248e-05   1.9832360e-04   6.4842940e-09   2.0564292e-02   6.6834523e-10  -2.4910166e+00
   6.7498807e+00   4.3103935e+00   4.7131678e-02   6.2064861e-04   5.7588416e-03   2.6178943e-02   2.1407728e-04   2.6799099e-04   1.4668848e-04   3.1139233e-08   2.9063318e-02   8.2169357e-10  -1.1145724e+00
   7.1405606e+00   4.2298431e+00   4.7000264e-02   1.1341500e-03   9.7768622e-03   2.1527999e-03   2.0336202e-04   1.1721686e-04   2.2898197e-04   2.1878332e-08   1.8151291e-02   7.3080368e-10  -2.1308492e+00
   7.2301769e+00   4.1277631e+00   4.9339022e-02   5.4204374e-04   1.0988513e-02   6.7873051e-03   1.4238797e-04   5.6986253e-06   1.2612035e-04   4.5740308e-07   2.0794709e-02   2.7026404e-09  -2.1744081e+00
   7.3382138e+00   4.1666851e+00   4.6498009e-02   5.7373397e-04   7.0558315e-03   1.7715261e-03   2.2366903e-04   1.0326715e-05   2.2810883e-04   7.7943131e-08   1.3993205e-02   7.7125349e-10  -2.4717991e+00
   7.8729365e+00   4.0191120e+00   4.5107511e-02   2.1036504e-03   7.4427334e-03   2.9891957e-03   2.4012069e-04   2.9063959e-06   1.6552211e-04   2.2635001e-08   1.2691999e-02   2.3592204e-09  -3.4870898e+00
   7.0534496e+00   4.2450102e+00   4.7220606e-02   1.7852373e-03   4.4362073e-03   1.6417375e-02   1.5657859e-04   1.5072135e-05   1.3717176e-04   4.3175532e-07   2.0860610e-02   5.3838178e-10  -1.5645383e+00
   7.9050182e+00   4.0008580e+00   4.5723324e-02   7.0324540e-04   1.1471096e-02   3.5333563e-03   1.8061616e-04   3.4104337e-07   2.2987765e-04   6.3185652e-08   1.4597294e-02   3.1814493e-09  -3.6798976e+00
   7.2521853e+00   4.1201884e+00   4.7750404e-02   1.0647579e-03   4.2319517e-03   4.3307723e-03   2.3173275e-04   6.3707854e-06   1.5259852e-04   1.1532977e-07   7.5619480e-03   1.2269791e-09  -1.9151383e+00
   7.5311047e+00   4.2039688e+00   3.9949817e-02   1.0452652e-03   8.6020752e-03   7.4645803e-03   1.7851915e-04   2.3574024e-05   1.8542747e-04   1.6726206e-08   1.7194152e-02   2.6476532e-10  -2.8362865e+00
   7.0500693e+00   4.1991742e+00   4.1626975e-02   6.1421866e-04   4.4109667e-03   9.2299720e-03   1.6275374e-04   4.2077845e-05   1.4526001e-04   1.1658892e-07   1.3248754e-02   9.8440221e-10  -1.6912470e+00
   7.1363862e+00   4.2240394e+00   3.3780837e-02   1.1807936e-03   8.0330212e-03   1.1149708e-02   2.6326382e-04   8.0713756e-05   1.7353337e-04   7.7574808e-08   1.2908415e-02   4.7810227e-10  -1.8866866e+00
   7.4179555e+00   4.1665671e+00   4.9684208e-02   1.4636902e-03   6.2536968e-03   1.2895664e-02   1.4322594e-04   3.0508252e-05   1.6445706e-04   2.3433019e-08   2.3094965e-02   9.2450827e-10  -2.5052710e+00
   7.2118623e+00   4.2074938e+00   4.6860810e-02   2.2297217e-03   8.4392233e-03   3.3258435e-03   2.2822293e-04   4.0660321e-05   1.6725559e-04   1.9514703e-07   1.2116142e-02   4.7539774e-10  -2.2599141e+00
   7.0573968e+00   4.2853177e+00   5.4667528e-02   6.8405004e-04   1.5249569e-02   6.9532665e-03   1.0955128e-04   1.9288971e-04   1.5199355e-04   1.6363319e-08   2.5672029e-02   4.5798541e-10  -1.9648610e+00
   7.3249851e+00   4.0896373e+00   3.9727493e-02   6.8650330e-04   8.4202292e-03   8.5519150e-03   2.6205148e-04   5.1858673e-06   1.4505911e-04   1.0347079e-07   1.6312860e-02   3.3385563e-09  -2.4894214e+00
   6.9493848e+00   4.3283662e+00   4.0298762e-02   1.0828902e-03   6.6141011e-03   4.6361701e-03   2.0069136e-04   1.8003788e-04   1.4072542e-04   8.4544068e-08   1.1930258e-02   1.6020153e-10  -1.4878564e+00
   6.5690840e+00   4.3793708e+00   4.5119708e-02   7.9713565e-04   1.9179187e-02   1.2234171e-02   1.9076476e-04   5.3527505e-04   1.2935556e-04   1.4934838e-07   3.3786066e-02   6.5882080e-10  -1.2337622e+00
   6.8994194e+00   4.3474888e+00   4.1936339e-02   1.4629129e-03   8.4996381e-03   3.4360801e-03   1.4341284e-04   2.0980843e-04   1.2914512e-04   1.2173997e-07   1.3406671e-02   1.5720077e-10  -1.6261023e+00
   6.9502037e+00   4.2541997e+00   3.9690207e-02   1.5818631e-03   9.2178022e-03   8.8519538e-03   1.3413054e-04   2.7038802e-05   1.9267245e-04   1.3201720e-07   1.8122119e-02   6.0519006e-10  -1.8064155e+00
   6.8586721e+00   4.3145469e+00   5.6243280e-02   1.0637392e-03   1.1503367e-02   5.9268081e-03   2.0936813e-04   5.5207584e-05   1.7030607e-04   2.5322545e-07   2.5654532e-02   3.9367026e-10  -1.5289897e+00
   7.0966617e+00   4.2026583e+00   3.7469926e-02   5.6805459e-04   8.4804796e-03   3.3979789e-03   1.9765141e-04   1.9953694e-05   2.6355741e-04   1.5522864e-07   8.4499371e-03   4.9236507e-10  -2.0924159e+00
   7.0347850e+00   4.2541431e+00   4.4200342e-02   1.9246414e-03   1.2720707e-02   8.2206303e-03   1.2817164e-04   1.6042081e-05   2.3883446e-04   3.8662296e-08   2.1468441e-02   4.9846869e-10  -2.0588858e+00
   7.0515957e+00   4.1891992e+00   3.9875607e-02   9.4022328e-04   9.5227514e-03   2.2737250e-03   2.6022318e-04   9.0806627e-05   1.9653870e-04   3.5582017e-08   7.7669407e-03   8.3255765e-10  -2.0671345e+00
   6.6086539e+00   4.3645244e+00   3.7991935e-02   1.2863508e-03   1.4082524e-02   9.1597714e-03   2.7901464e-04   7.8821486e-05   1.2944727e-04   8.8626830e-07   1.8553841e-02   2.7084975e-10  -1.1794108e+00
   6.7520440e+00   4.3176775e+00   4.4382614e-02   5.8828441e-04   6.3490133e-03   5.3916397e-03   2.3440959e-04   5.8943473e-05   2.3213209e-04   2.0611691e-07   1.3815454e-02   3.3045924e-10  -1.2053618e+00
   6.7521142e+00   4.3029561e+00   4.5551838e-02   1.0404809e-03   7.4804040e-03   8.2231919e-03   1.9325535e-04   4.3481112e-05   2.3514395e-04   1.0884871e-07   1.2537910e-02   3.5044334e-10  -1.2917073e+00
   6.6445456e+00   4.3336428e+00   5.2824607e-02   9.9075168e-04   1.7274427e-02   6.0197789e-03   2.0920976e-04   6.1961742e-05   1.7586753e-04   6.1005930e-07   2.4563241e-02   5.2275477e-10  -1.3983879e+00
   7.9671449e+00   3.9548833e+00   4.4084940e-02   1.3839594e-03   5.6899466e-03   2.1016025e-03   2.9324689e-04   2.4624050e-07   2.0646227e-04   3.2503454e-08   6.5763139e-03   3.2551606e-09  -3.6292317e+00
   7.3798991e+00   4.2422227e+00   4.2840647e-02   1.1147837e-03   1.8124125e-02   1.4733989e-03   2.2975284e-04   3.7623800e-05   2.5149426e-04   6.0027332e-08   2.3227964e-02   2.6373175e-10  -2.6631872e+00
   7.3416611e+00   4.1493537e+00   3.7493952e-02   9.2653059e-04   6.4426591e-03   6.4929890e-03   1.6312726e-04   1.7870547e-05   1.8167720e-04   1.7561250e-08   1.1974568e-02   8.7890141e-10  -2.3283424e+00
   7.8094656e+00   3.9925905e+00   3.4000953e-02   1.2921371e-03   6.2822121e-03   1.0078271e-03   3.0517217e-04   2.7563984e-06   1.4061181e-04   2.9413585e-08   7.6573141e-03   3.0173166e-09  -3.2093006e+00
   7.4612884e+00   4.1763961e+00   4.6510325e-02   5.6053431e-04   1.8568645e-02   3.3500537e-03   2.2864961e-04   5.6797879e-06   1.8970702e-04   4.8276140e-08   2.2983887e-02   5.9090724e-10  -2.9032431e+00
   7.1341700e+00   4.1704207e+00   3.7939479e-02   2.3825137e-03   6.6042034e-03   1.1845639e-02   3.3258871e-04   1.8680576e-05   1.2684708e-04   6.9037176e-08   1.4010278e-02   1.1679319e-09  -1.9297601e+00
   7.7402962e+00   4.0601112e+00   5.4367385e-02   2.4531461e-03   7.5162843e-03   3.6026741e-03   1.8934447e-04   2.5560351e-06   1.6707116e-04   3.9874801e-08   2.1129338e-02   2.5149432e-09  -3.0580686e+00
   6.3855520e+00   4.4440424e+00   5.6257424e-02   2.7267823e-03   1.5742072e-02   1.2302950e-02   1.0079562e-04   2.7324419e-03   1.2888559e-04   2.5385865e-07   3.4994042e-02   9.0706346e-10  -5.9915068e-01
   7.2241223e+00   4.1965364e+00   4.8981576e-02   5.0849374e-04   2.6064073e-03   7.3964782e-03   1.7166782e-04   1.0494208e-05   1.3202217e-04   4.7032052e-08   1.3695912e-02   5.9207047e-10  -1.7851791e+00
   7.0682965e+00   4.2361812e+00   4.0645867e-02   1.2266508e-03   4.8237917e-03   1.3893787e-02   1.7285635e-04   2.8127684e-05   1.3208577e-04   3.7812884e-07   1.5007451e-02   4.7035623e-10  -1.7466620e+00
   7.8478381e+00   4.0587550e+00   4.9883230e-02   4.8399456e-04   9.0212674e-03   5.9966406e-03   1.2177772e-04   1.3013855e-06   1.7203128e-04   3.4222061e-08   1.9105423e-02   1.6785143e-09  -3.5458895e+00
   7.7052946e+00   4.0724350e+00   4.3598122e-02   7.1782598e-04   1.2948143e-02   5.3061003e-03   1.3937034e-04   1.4907109e-06   1.2692720e-04   1.7138617e-07   2.2485198e-02   2.1510789e-09  -3.1485249e+00
   7.4986674e+00   4.0659411e+00   4.1355033e-02   1.5406418e-03   5.1429779e-03   2.5360815e-03   2.0352008e-04   4.6265099e-06   1.5621455e-04   4.6255391e-08   8.7499042e-03   1.9822507e-09  -2.5530473e+00
   7.1588902e+00   4.1725264e+00   4.6720846e-02   1.6808036e-03   1.0276837e-02   7.1184331e-03   1.9198573e-04   2.3553336e-05   2.4047736e-04   2.9798754e-08   1.8606012e-02   1.4085295e-09  -2.1484519e+00
   7.4968533e+00   4.1677542e+00   3.7077860e-02   1.4446801e-03   6.6610730e-03   1.9029802e-03   1.5204711e-04   1.1145987e-05   2.1250820e-04   1.3786767e-07   1.0162257e-02   3.6622566e-10  -2.7387252e+00
   6.7155034e+00   4.3708294e+00   5.1058861e-02   1.2766397e-03   9.7699550e-03   1.3024225e-02   1.9350056e-04   2.4063631e-04   1.7434844e-04   8.1892012e-08   2.5459627e-02   2.7767569e-10  -9.9649920e-01
   6.8928685e+00   4.2105075e+00   4.2775690e-02   2.1845730e-03   1.2820347e-02   1.1123173e-02   2.5066366e-04   3.1059589e-05   2.4063904e-04   7.0039429e-08   2.0806917e-02   1.7110728e-09  -1.5968663e+00
   7.3867457e+00   4.1085982e+00   3.7784727e-02   4.4861037e-04   1.3262764e-02   3.4759612e-03   2.1136303e-04   2.9169429e-06   1.2914885e-04   1.1869013e-07   1.6786634e-02   2.0137825e-09  -2.5831448e+00
   6.9234279e+00   4.2876299e+00   3.9656168e-02   4.7790001e-04   1.8417640e-02   7.3690529e-03   1.1421762e-04   3.4358837e-05   1.2523855e-04   8.3661750e-07   2.4091399e-02   4.3214988e-10  -1.7037451e+00
   6.7629610e+00   4.3407577e+00   4.5961983e-02   9.3516674e-04   7.8591939e-03   4.8868042e-03   1.5765641e-04   2.6320983e-04   1.4645147e-04   1.1058632e-07   1.5382761e-02   3.2789550e-10  -1.3970087e+00
   6.9819401e+00   4.2536832e+00   4.3583733e-02   8.7735921e-04   4.2416594e-03   4.8630274e-03   2.0374354e-04   1.3111846e-04   2.2880669e-04   3.0129798e-07   9.9629821e-03   4.5500688e-10  -1.5864319e+00
   7.4580331e+00   4.0883177e+00   3.6375044e-02   6.3812631e-04   8.6789677e-03   2.9455466e-03   1.6227323e-04   1.4077859e-05   1.8984205e-04   1.6570007e-08   1.1987390e-02   1.9727796e-09  -2.5678864e+00
   7.3322609e+00   4.1279532e+00   4.5689187e-02   4.6083796e-04   5.2425362e-03   1.4149556e-03   3.0403136e-04   1.3397536e-05   1.5437058e-04   1.6264943e-07   8.9130315e-03   1.0710888e-09  -2.0875533e+00
   7.0327086e+00   4.3013713e+00   5.1956522e-02   1.5269155e-03   1.4122047e-02   7.9300877e-03   1.3505768e-04   2.1308435e-04   1.2948271e-04   4.3182295e-08   2.4108036e-02   3.6328766e-10  -1.9858592e+00
   7.4333840e+00   4.1939970e+00   4.1126148e-02   6.5810142e-04   2.1719956e-02   2.7161592e-03   1.6877925e-04   1.7491914e-05   1.4652118e-04   4.9794138e-08   2.2762252e-02   4.6868595e-10  -2.8907776e+00
   8.1599788e+00   3.9380156e+00   5.1794805e-02   1.8254666e-03   8.7180360e-03   1.4803641e-03   2.0311480e-04   9.5707869e-07   1.8569709e-04   2.0308504e-08   1.8090219e-02   7.2594634e-09  -4.0306781e+00
   6.7763844e+00   4.3373147e+00   5.0703352e-02   2.2042032e-03   8.0277979e-03   2.4385464e-03   1.8283022e-04   1.2577590e-04   1.2551609e-04   6.2041963e-07   1.2128016e-02   2.1317246e-10  -1.4395627e+00
   6.9925682e+00   4.1954122e+00   4.8447680e-02   9.6199278e-04   6.5129693e-03   1.0062699e-02   2.2081796e-04   2.9761549e-05   1.7761427e-04   3.9003431e-08   1.6008883e-02   1.3632091e-09  -1.4623585e+00
   7.0780970e+00   4.2951528e+00   5.0932275e-02   1.4526143e-03   9.8851326e-03   2.7132889e-03   1.6690170e-04   1.2950458e-04   2.1372290e-04   1.8849323e-07   1.8056351e-02   2.5676085e-10  -1.8336089e+00
   7.2891966e+00   4.1820196e+00   4.1040827e-02   2.7133227e-03   1.3896935e-02   6.1203099e-03   1.4453001e-04   6.0549930e-05   1.8848335e-04   6.4153771e-09   1.7593418e-02   8.3200083e-10  -2.3525952e+00
   7.4415411e+00   4.1164109e+00   3.5447256e-02   1.2328840e-03   1.3625994e-02   3.1695874e-03   1.4909981e-04   1.0920321e-05   1.2500282e-04   1.6406679e-07   1.6381820e-02   1.5148787e-09  -2.6687600e+00
   7.6680628e+00   4.0104714e+00   3.8007278e-02   8.2034453e-04   6.9258912e-03   1.0448355e-03   1.8230578e-04   3.3391530e-06   2.2911676e-04   1.9493369e-07   9.8633412e-03   3.9498188e-09  -2.9871100e+00
   7.7298773e+00   4.0994333e+00   5.2584642e-02   6.9968335e-04   1.2287877e-02   1.5982521e-03   1.6695358e-04   5.0421668e-06   2.5076595e-04   4.2732396e-08   1.9326630e-02   1.1062407e-09  -3.3106097e+00
   7.1026691e+00   4.2253749e+00   3.9557264e-02   5.8668148e-04   1.3246813e-02   2.8664277e-03   2.4757236e-04   3.3845178e-05   2.1215102e-04   3.1336961e-07   1.3257630e-02   4.8146524e-10  -2.2508600e+00
   7.5326064e+00   4.1211719e+00   5.7251890e-02   2.1554851e-03   5.0068786e-03   6.8966785e-03   2.0268713e-04   9.5749897e-06   2.6449109e-04   7.0262050e-09   1.9930884e-02   1.3385760e-09  -2.3820756e+00
   6.7090758e+00   4.3016754e+00   3.8691646e-02   1.4824682e-03   1.1928281e-02   6.8217407e-03   1.7858954e-04   1.9981090e-04   2.2522336e-04   2.7255822e-07   1.6733081e-02   7.2443811e-10  -1.3573733e+00
   6.4960596e+00   4.4840204e+00   4.4666576e-02   2.6993887e-03   1.6061432e-02   6.0335219e-03   1.8103815e-04   1.4918847e-03   1.9964024e-04   2.0676953e-07   2.1629217e-02   1.5068643e-10  -8.0923128e-01
   8.0146458e+00   3.9516422e+00   3.3058065e-02   5.0261365e-04   5.2762251e-03   1.4884315e-03   3.7810549e-04   2.6576745e-07   1.2657412e-04   1.8954347e-07   6.2754604e-03   3.1561288e-09  -3.7944714e+00
   7.3347633e+00   4.1262782e+00   4.0419511e-02   7.4882133e-04   4.9234396e-03   1.4614351e-02   1.7591826e-04   7.8381866e-06   1.3394482e-04   1.1208375e-07   1.7345087e-02   1.7197844e-09  -2.3296726e+00
   7.7776436e+00   4.0051628e+00   3.5455355e-02   1.7457897e-03   5.8907090e-03   9.2695179e-04   2.3038494e-04   7.6763388e-07   1.2350005e-04   4.3062961e-08   7.9407571e-03   2.6861556e-09  -3.1362155e+00
   6.9933613e+00   4.2927907e+00   4.2484841e-02   2.8879908e-03   5.2169701e-03   1.0300458e-02   1.4879496e-04   2.1911642e-04   1.5277826e-04   1.1504912e-08   1.7349299e-02   3.7755103e-10  -1.5015461e+00
   7.0207084e+00   4.2057935e+00   3.4664800e-02   4.9684578e-04   6.6150775e-03   1.6893070e-02   1.5049633e-04   3.0646528e-05   1.3520623e-04   4.5676180e-08   1.8140679e-02   1.1112971e-09  -1.6950939e+00
   7.3316193e+00   4.2019713e+00   5.0632195e-02   2.1005830e-03   1.7274130e-02   1.0742927e-02   1.9231292e-04   4.7820989e-05   1.2388300e-04   3.2759949e-08   3.1872992e-02   8.0175277e-10  -2.6301051e+00
   7.1059712e+00   4.1906145e+00   4.5212803e-02   6.7363422e-04   1.0488929e-02   2.4016971e-03   3.0970837e-04   1.0711214e-05   2.1817523e-04   4.0875419e-07   1.3476282e-02   8.8109767e-10  -2.0106234e+00
   7.4251183e+00   4.1398237e+00   4.2514065e-02   6.6628359e-04   4.7897926e-03   5.1264241e-04   2.1363092e-04   4.4215683e-05   2.6547741e-04   1.1492255e-07   8.0804413e-03   7.0934315e-10  -2.3179652e+00
   6.6838708e+00   4.3990319e+00   4.1089973e-02   6.6248988e-04   8.9492989e-03   9.4475634e-03   2.0237840e-04   7.5428640e-04   1.3801581e-04   1.0659488e-07   1.3166307e-02   1.8355751e-10  -1.0875333e+00
   7.4060971e+00   4.2223019e+00   4.5011667e-02   1.9982385e-03   1.2043508e-02   3.2368346e-03   2.0975104e-04   3.2633999e-05   1.7954306e-04   7.9260958e-08   1.8475660e-02   2.9374680e-10  -2.7509133e+00
   6.6657772e+00   4.3203321e+00   3.4505555e-02   4.1463613e-04   7.4032891e-03   1.1388502e-02   1.8793113e-04   3.6412514e-04   1.2825945e-04   2.3434291e-07   1.4527757e-02   6.2961292e-10  -9.8514381e-01
   7.3075167e+00   4.0936410e+00   4.0039209e-02   4.5963670e-04   5.2300109e-03   4.3212962e-03   3.0216768e-04   4.8880496e-06   2.3437957e-04   6.8712976e-08   6.4565298e-03   1.4493355e-09  -2.3518807e+00
   7.4329614e+00   4.0850754e+00   3.8446803e-02   6.0265261e-04   1.1871895e-02   2.0091477e-03   2.4410583e-04   3.9503508e-06   2.4154796e-04   7.6330757e-08   9.7936644e-03   1.6331886e-09  -2.7126396e+00
   6.8324638e+00   4.3484389e+00   4.8396987e-02   1.1526989e-03   8.6521788e-03   1.5674229e-02   1.9201696e-04   2.8241167e-04   2.5752425e-04   3.4639079e-08   2.4951261e-02   3.1211572e-10  -1.5142348e+00
   7.9523234e+00   3.9392393e+00   3.8995747e-02   1.2884939e-03   1.2370244e-02   4.6945290e-03   1.4939447e-04   6.0613923e-07   1.6356686e-04   3.7093682e-08   1.5214256e-02   9.0528400e-09  -3.8660608e+00
   7.8765013e+00   4.0100381e+00   4.2142788e-02   4.7191822e-04   9.1705035e-03   1.3712364e-03   1.4156506e-04   1.2656892e-06   1.4369772e-04   1.8162078e-07   1.2488582e-02   2.7259487e-09  -3.5177479e+00
   7.2262914e+00   4.2027435e+00   3.5707058e-02   2.1667206e-03   9.0585991e-03   4.6641247e-03   3.4513789e-04   2.2440333e-05   1.8921309e-04   1.2211549e-07   1.1696292e-02   4.4662280e-10  -2.1528410e+00
   7.7646399e+00   3.9681948e+00   4.1786172e-02   1.4923452e-03   5.1388474e-03   2.5181706e-03   3.4757057e-04   2.7134585e-06   2.4421573e-04   1.3821883e-08   5.9966970e-03   3.9671040e-09  -3.1275344e+00
   6.8025298e+00   4.3027638e+00   4.8402544e-02   1.4343831e-03   7.2948811e-03   4.3455755e-03   1.5337818e-04   3.7130247e-04   1.2890208e-04   1.1573999e-07   1.4603752e-02   6.3990990e-10  -1.3444747e+00
   6.6459102e+00   4.3211495e+00   4.7507479e-02   8.1022987e-04   9.2459520e-03   5.8721977e-03   2.4739381e-04   3.2730056e-04   2.3888962e-04   1.3670644e-07   1.4601311e-02   6.5620003e-10  -1.0854012e+00
   7.4462751e+00   4.1314101e+00   3.4622336e-02   4.8940064e-04   1.2115873e-02   2.3411765e-03   2.1507804e-04   8.3906400e-06   1.8149388e-04   2.3182489e-08   1.1180959e-02   7.8863038e-10  -2.7547299e+00
   6.7437646e+00   4.2979895e+00   4.5116321e-02   8.1035392e-04   6.3591453e-03   8.1492763e-03   1.4340393e-04   2.5079492e-04   1.7064134e-04   4.4738648e-07   1.4360760e-02   6.6422441e-10  -1.1646911e+00
   7.6110856e+00   4.0948041e+00   4.4167051e-02   6.6393916e-04   1.6607578e-02   2.1798362e-03   1.6997729e-04   1.4562773e-06   2.3162626e-04   1.4154907e-07   1.9412833e-02   1.5309457e-09  -3.1266423e+00
   7.1228255e+00   4.2400730e+00   4.8191681e-02   1.4204796e-03   9.7772541e-03   7.5380996e-03   2.6404255e-04   1.3450366e-04   1.2588368e-04   4.6736305e-08   1.9044135e-02   6.1933873e-10  -1.9293876e+00
   7.8918018e+00   3.9741803e+00   5.2080976e-02   1.1218069e-03   8.7566346e-03   2.5472925e-03   2.4595619e-04   9.5094410e-07   2.1473214e-04   4.3330340e-08   1.5133367e-02   5.8699106e-09  -3.3726393e+00
   7.1691364e+00   4.1377488e+00   3.5875292e-02   1.0651072e-03   1.0783914e-02   1.1023124e-03   1.7416014e-04   1.7644221e-05   2.4951699e-04   1.2202161e-07   1.1553878e-02   1.7757517e-09  -2.1316934e+00
   7.3257382e+00   4.1335418e+00   4.6353991e-02   1.3594958e-03   5.6130793e-03   5.2373757e-03   2.1246627e-04   1.8974365e-05   2.6780377e-04   3.0280442e-08   1.1811807e-02   1.2176125e-09  -2.0821459e+00
   6.8492152e+00   4.3252973e+00   4.3640653e-02   1.6567061e-03   1.4348610e-02   5.0957400e-03   1.9002111e-04   3.9217833e-04   1.8719089e-04   2.3354761e-07   2.1862403e-02   5.0335300e-10  -1.5728141e+00
   7.3782245e+00   4.2019800e+00   4.8893519e-02   1.3027701e-03   8.5915126e-03   3.0580708e-03   2.6199542e-04   1.6138119e-05   1.4750548e-04   3.1027336e-08   1.5127588e-02   3.7180234e-10  -2.6556294e+00
   7.5955887e+00   4.1140319e+00   4.2561026e-02   2.1089511e-03   1.2975787e-02   1.5044584e-03   2.3397393e-04   5.1099624e-06   1.9155311e-04   3.6310257e-08   1.3087714e-02   8.1037079e-10  -2.9793000e+00
   7.3954813e+00   4.0847798e+00   4.1398293e-02   8.2761916e-04   3.6921169e-03   8.0475198e-03   2.3527406e-04   3.0214381e-06   2.1565239e-04   1.9764706e-07   1.4650340e-02   2.9159435e-09  -2.3172298e+00
   7.8139856e+00   4.0072253e+00   4.6123169e-02   1.5772834e-03   5.4025762e-03   1.6042430e-03   2.6718171e-04   7.7254788e-07   1.8709418e-04   1.4127623e-07   8.7100233e-03   2.4646735e-09  -3.1690741e+00
   7.3783472e+00   4.1898426e+00   4.7277703e-02   6.1237980e-04   1.8968927e-02   2.8455879e-03   1.6472400e-04   1.6557397e-05   2.4391792e-04   1.9394965e-08   2.3402321e-02   6.1954440e-10  -2.7167890e+00
   7.3078815e+00   4.2056333e+00   4.3763985e-02   9.1887481e-04   8.8970711e-03   6.9884491e-03   1.3471462e-04   4.5452735e-05   2.1025856e-04   2.8259288e-08   1.8763461e-02   5.6117010e-10  -2.4619718e+00
   6.4626458e+00   4.4026839e+00   4.4899382e-02   1.3145572e-03   7.9130666e-03   1.0008301e-02   1.6377295e-04   3.8622826e-04   1.6722863e-04   3.7698576e-07   1.3743814e-02   2.5541563e-10  -7.1814118e-01
   7.1141212e+00   4.2176831e+00   4.3022531e-02   4.6171676e-04   1.0207015e-02   7.3309697e-03   1.7819326e-04   5.9259768e-05   1.8309975e-04   4.5145691e-08   1.7091075e-02   7.2369542e-10  -1.9233307e+00
   7.1186026e+00   4.2511571e+00   3.3556599e-02   1.8667753e-03   1.2010621e-02   9.2740336e-03   1.5686143e-04   5.5920318e-05   1.2963546e-04   1.5470172e-07   1.6137310e-02   3.4742071e-10  -1.9737988e+00
   6.8160764e+00   4.2619932e+00   4.2678881e-02   6.9281438e-04   9.6368931e-03   5.3992700e-03   3.0310893e-04   1.7732758e-04   2.2922610e-04   1.7780364e-07   1.2107718e-02   7.8917128e-10  -1.5803346e+00
   6.6059159e+00   4.4094236e+00   5.0269175e-02   1.6409044e-03   9.0291456e-03   1.8759000e-02   1.7879241e-04   1.0747268e-03   1.5647532e-04   2.3293724e-07   2.8673204e-02   4.0432357e-10  -8.3045490e-01
   7.2431152e+00   4.1930453e+00   3.7944832e-02   5.5158738e-04   1.8341364e-02   1.8723042e-03   1.6467408e-04   8.6230893e-06   1.2946618e-04   2.6080092e-07   1.5675180e-02   5.7407892e-10  -2.4017302e+00
   6.7369589e+00   4.4045779e+00   4.3622385e-02   6.4709200e-04   1.6704135e-02   2.0719463e-02   1.7141878e-04   6.9788270e-04   2.6809496e-04   9.2227009e-09   3.8185842e-02   2.9592614e-10  -1.2754986e+00
   7.5638315e+00   4.1794262e+00   5.5190955e-02   2.1116170e-03   1.4186436e-02   2.3956814e-03   2.2639907e-04   8.5726709e-06   1.7276777e-04   2.3083647e-08   2.2590598e-02   4.4342634e-10  -3.0537430e+00
   7.8921495e+00   3.9597070e+00   4.3563227e-02   9.8952682e-04   1.7486433e-02   7.1848055e-03   2.4836796e-04   4.2727516e-07   1.7682185e-04   2.6382332e-08   2.3983992e-02   1.0279307e-08  -3.7741855e+00
   7.3309269e+00   4.0719794e+00   3.6515607e-02   5.9246685e-04   8.5954946e-03   3.0878003e-03   2.6253854e-04   4.9369696e-06   2.3458145e-04   1.8974834e-07   6.7125933e-03   2.0066934e-09  -2.3809748e+00
   7.1381893e+00   4.1860534e+00   3.9298558e-02   1.7285034e-03   1.0088312e-02   9.9416915e-03   1.6888108e-04   2.0561628e-05   1.7806168e-04   1.2915051e-07   1.6271047e-02   9.8534118e-10  -1.9549038e+00
   6.9305305e+00   4.2016355e+00   3.5118688e-02   6.3973313e-04   6.8918564e-03   8.2777426e-03   1.9658456e-04   3.0663319e-05   1.3654307e-04   1.0118033e-06   9.3571622e-03   9.2945692e-10  -1.6194853e+00
   7.3808871e+00   4.1468804e+00   4.8888640e-02   9.9039669e-04   8.5612063e-03   1.6676000e-03   2.1880894e-04   3.8239277e-06   1.2666935e-04   2.6965281e-07   1.4129831e-02   9.2394095e-10  -2.3567440e+00
   7.9465197e+00   3.9762109e+00   4.2066284e-02   6.3547469e-04   7.9637069e-03   1.1778550e-03   2.1437274e-04   1.5382602e-06   1.2845153e-04   5.5829698e-08   1.3275081e-02   4.6916281e-09  -3.4872339e+00
   7.3330830e+00   4.2167497e+00   4.0434850e-02   2.2162380e-03   1.4506181e-02   6.2877929e-03   1.9964736e-04   4.7329866e-05   1.8669715e-04   2.4633164e-08   1.7690824e-02   3.7039961e-10  -2.4950132e+00
   6.1690378e+00   4.5814743e+00   7.0855064e-02   1.4271569e-03   2.2096127e-02   3.5900465e-02   1.7088465e-04   4.7494249e-03   2.3390557e-04   3.6076657e-07   6.7370044e-02   2.6601931e-10  -2.4663071e-01
   7.0480028e+00   4.2493686e+00   3.8323137e-02   6.2514916e-04   6.2920491e-03   6.5673466e-03   2.9476295e-04   4.5848341e-05   2.3383214e-04   5.9252212e-08   1.3589076e-02   4.2049887e-10  -1.8620976e+00
   7.6132267e+00   4.0243178e+00   4.4297478e-02   1.2124113e-03   5.6671669e-03   5.8696934e-03   2.6670300e-04   2.3771938e-06   1.6991740e-04   2.6705871e-08   1.4191454e-02   4.6432638e-09  -2.8023171e+00
   6.4853113e+00   4.4650798e+00   4.3677357e-02   7.3227126e-04   9.3022723e-03   1.2064741e-02   2.1644722e-04   1.0889088e-03   1.3136088e-04   5.0311345e-07   1.8749573e-02   1.6459446e-10  -8.5956668e-01
   7.0053065e+00   4.2216928e+00   4.3757214e-02   8.6053192e-04   1.3211685e-02   7.3881201e-03   1.4864894e-04   5.2002354e-05   1.8070118e-04   4.7076414e-07   2.0226389e-02   1.0494934e-09  -2.0222263e+00
   6.8086065e+00   4.2652175e+00   3.8051196e-02   1.6184226e-03   3.0570538e-03   7.5180912e-03   4.5478257e-04   5.0587344e-05   1.4083088e-04   5.8395182e-07   5.9269286e-03   3.0689402e-10  -1.0136743e+00
   6.8518143e+00   4.3793073e+00   4.8552985e-02   1.8481136e-03   6.5948339e-03   1.4124133e-02   1.7679237e-04   4.0945081e-04   2.1173727e-04   3.0789519e-08   2.1463095e-02   1.7336454e-10  -1.3567628e+00
   7.7202948e+00   4.0377863e+00   4.8945900e-02   5.6920819e-04   5.8675086e-03   7.2411002e-04   2.1173859e-04   1.6390264e-06   2.3769519e-04   2.4630845e-08   8.5646679e-03   1.7656381e-09  -3.0104886e+00
   6.8501599e+00   4.2814950e+00   5.1120463e-02   1.3702014e-03   2.9166243e-03   7.1887660e-03   3.3173097e-04   3.4648434e-04   1.8237871e-04   8.5627441e-08   1.1869798e-02   5.8434390e-10  -9.8215642e-01
   6.8703193e+00   4.2333183e+00   4.3314228e-02   9.9661086e-04   5.9619372e-03   7.4817480e-03   2.6175376e-04   1.4913380e-04   1.6207811e-04   5.2269096e-08   1.0371738e-02   9.1602421e-10  -1.3792931e+00
   6.9109139e+00   4.2173254e+00   4.8210207e-02   5.6802765e-04   9.3466488e-03   3.0808933e-03   2.7690500e-04   4.5279287e-05   2.5009441e-04   1.2939943e-07   1.6042616e-02   1.3395645e-09  -1.5858636e+00
   6.3792328e+00   4.5079591e+00   6.1253442e-02   2.2454487e-03   8.2623180e-03   2.1060706e-02   1.5587041e-04   2.4366457e-03   1.4851107e-04   1.9553518e-07   3.1868974e-02   2.3010736e-10  -5.0832895e-01
   7.7487491e+00   3.9584631e+00   3.3042491e-02   1.3904058e-03   4.9736029e-03   2.1830544e-03   2.4337904e-04   6.5855576e-07   1.3700115e-04   1.2315198e-07   5.8039202e-03   4.9922511e-09  -3.2583231e+00
   7.3694536e+00   4.1174320e+00   4.0691309e-02   1.4063394e-03   6.5923838e-03   1.9308157e-03   3.0776719e-04   2.3854651e-05   1.3571983e-04   1.8345873e-08   7.1033559e-03   9.4789607e-10  -2.4165114e+00
   6.7281691e+00   4.3065489e+00   5.4100797e-02   1.0992939e-03   4.2612755e-03   6.4682681e-03   3.1422327e-04   3.3900859e-04   1.9300667e-04   2.1219594e-07   1.4395144e-02   6.6333458e-10  -9.4766393e-01
   6.1601559e+00   4.5858425e+00   8.1365954e-02   1.6376576e-03   1.6957522e-02   2.8417083e-02   1.8377598e-04   7.6755146e-03   1.3789713e-04   7.4416278e-07   6.3498957e-02   3.6370376e-10  -2.1024789e-01
   7.3963564e+00   4.1752733e+00   4.1441291e-02   1.1047884e-03   4.7892387e-03   7.5045736e-03   1.3977984e-04   1.1480379e-05   1.7371790e-04   1.8269865e-08   1.3257612e-02   5.0408854e-10  -2.2250040e+00
   7.3850600e+00   4.1288666e+00   4.1391451e-02   2.1132168e-03   8.2012100e-03   1.9433639e-03   2.0734718e-04   3.6556867e-06   2.0941587e-04   5.1751915e-08   1.0891594e-02   9.9851097e-10  -2.4357334e+00
   7.4402902e+00   4.1509453e+00   5.3819393e-02   2.8799910e-03   5.6352619e-03   1.0782856e-02   1.4172330e-04   1.5984456e-05   2.3793427e-04   3.1992915e-08   2.2144823e-02   1.0716459e-09  -2.3159103e+00
   7.5936179e+00   4.1327845e+00   5.0107291e-02   2.2391873e-03   9.5427409e-03   7.4195095e-03   2.1711275e-04   2.4149157e-05   2.5296941e-04   7.7915266e-09   1.8985670e-02   8.7052752e-10  -2.8080528e+00
   7.1918030e+00   4.1693954e+00   3.5196996e-02   6.1540116e-04   1.6524109e-02   2.6511499e-03   1.8509761e-04   1.4891980e-05   1.2815376e-04   2.8100420e-07   1.6767934e-02   1.1725457e-09  -2.2393192e+00
   7.0964256e+00   4.1794204e+00   3.3392563e-02   1.8091709e-03   8.0083611e-03   9.4224466e-03   2.6077045e-04   2.9003356e-05   1.3996405e-04   1.7948589e-07   1.0957069e-02   9.2145815e-10  -1.9226493e+00
   7.6226314e+00   4.0503520e+00   3.7300640e-02   4.2003986e-04   4.7707580e-03   3.4531052e-03   2.5919303e-04   3.8241751e-06   1.4531613e-04   8.6489885e-08   5.4301896e-03   1.1650154e-09  -2.7793056e+00
   7.3422242e+00   4.1598091e+00   4.9181981e-02   6.1787500e-04   6.7602623e-03   1.0900192e-02   1.4125786e-04   5.0160974e-06   1.2553566e-04   6.3918207e-08   2.1218154e-02   1.1083216e-09  -2.1687846e+00
   6.6750291e+00   4.2824996e+00   4.0949027e-02   1.6883098e-03   1.1228181e-02   9.1203360e-03   1.5486955e-04   5.2467309e-05   1.3377620e-04   3.8683231e-07   1.8832363e-02   9.7384328e-10  -1.2159760e+00
   7.0910476e+00   4.2031539e+00   4.1801608e-02   5.9552565e-04   7.3066606e-03   7.8882144e-03   1.9771898e-04   5.3288691e-05   1.3163653e-04   1.2995327e-07   1.6291417e-02   1.0051854e-09  -2.0001115e+00
   6.8648727e+00   4.2654493e+00   5.3655374e-02   1.5908364e-03   7.9914623e-03   2.2254529e-03   1.8464791e-04   1.1572129e-04   1.9897668e-04   1.9305980e-07   1.4230875e-02   6.8390845e-10  -1.5381666e+00
   6.7402849e+00   4.2802900e+00   4.1432824e-02   4.0717755e-04   1.1468809e-02   3.0103194e-03   2.2883633e-04   6.4842733e-05   1.9631384e-04   6.3701701e-07   1.5495833e-02   7.4828859e-10  -1.4097447e+00
   7.1900859e+00   4.1984082e+00   3.7556223e-02   1.7652340e-03   4.7713068e-03   3.3463874e-03   1.6195018e-04   1.0665400e-04   2.1782721e-04   2.4218587e-08   9.5570531e-03   6.5041863e-10  -2.0095724e+00
   7.0008865e+00   4.2156153e+00   3.8922267e-02   9.1250369e-04   9.2214233e-03   1.0300832e-02   2.4817198e-04   2.6682175e-05   2.0899770e-04   7.6469145e-08   1.5095973e-02   8.4201112e-10  -1.8164844e+00
   7.0479239e+00   4.2657215e+00   4.6158760e-02   1.3867173e-03   1.3908102e-02   2.1950736e-03   1.2089429e-04   9.1266864e-05   1.4173493e-04   1.5680186e-07   1.9099949e-02   4.5434356e-10  -2.0372748e+00
   7.0277000e+00   4.1860831e+00   5.0212712e-02   7.3462521e-04   8.6378881e-03   4.2111120e-03   2.4081765e-04   2.1523853e-05   2.0646219e-04   2.0303645e-07   1.3462702e-02   1.2531723e-09  -1.7348698e+00
   7.4844072e+00   4.1310949e+00   4.3676270e-02   1.2401288e-03   8.8529301e-03   2.9160244e-03   2.0312421e-04   2.5639473e-05   1.7971891e-04   1.4614875e-08   1.1030296e-02   7.7668386e-10  -2.6264166e+00
   6.6972358e+00   4.3628306e+00   5.5587628e-02   1.5090786e-03   9.3005939e-03   1.5578422e-02   1.8227466e-04   4.4253018e-04   2.4046329e-04   3.7212569e-08   3.0804072e-02   5.1330593e-10  -1.1614243e+00
   7.6411409e+00   4.1032361e+00   3.7376619e-02   1.7586065e-03   1.9930093e-02   8.5917146e-03   2.5194672e-04   1.9241379e-05   2.4707648e-04   6.8898060e-09   2.4247997e-02   1.4745100e-09  -3.2944232e+00
   7.9488260e+00   3.9865161e+00   3.9645945e-02   5.3741815e-04   9.6432664e-03   1.8324938e-03   1.9699901e-04   3.6687536e-07   1.5226435e-04   5.6612024e-08   1.4083366e-02   3.9133062e-09  -3.6906279e+00
   7.1936156e+00   4.2300068e+00   3.2600260e-02   1.0030880e-03   7.1510301e-03   6.6112955e-03   1.7070889e-04   1.8878424e-05   1.9104098e-04   1.9414235e-08   1.2716352e-02   3.2974742e-10  -2.1982759e+00
   7.7137101e+00   4.1070316e+00   4.2975682e-02   1.9002794e-03   1.0603858e-02   3.9802837e-03   2.3562200e-04   1.3864444e-05   2.7163631e-04   8.5224847e-09   1.7896701e-02   9.8037883e-10  -3.1139293e+00
   7.1966238e+00   4.2165024e+00   5.6014489e-02   1.1533074e-03   1.2340758e-02   4.4686546e-03   1.7956506e-04   4.9279187e-05   1.4368816e-04   7.5878981e-08   2.2065567e-02   7.0988631e-10  -2.2617978e+00
   6.7255349e+00   4.3861266e+00   4.7115743e-02   2.8817498e-03   1.0415218e-02   6.7832308e-03   1.4961206e-04   4.3911953e-04   2.2001376e-04   1.7519192e-07   1.8343063e-02   2.0984239e-10  -1.1829850e+00
   7.0691149e+00   4.2540271e+00   3.8087024e-02   7.2483405e-04   3.3674543e-03   1.4428488e-02   3.0085295e-04   2.6856409e-05   1.8714749e-04   1.2849748e-07   1.5416218e-02   3.5233268e-10  -1.5240581e+00
   7.1590941e+00   4.2757346e+00   4.8501076e-02   7.3690923e-04   1.2574467e-02   1.0752933e-02   2.0471909e-04   8.1007474e-05   1.7282294e-04   8.7191273e-08   2.9146038e-02   3.5853264e-10  -1.9971454e+00
   7.4863491e+00   4.0986587e+00   4.2600147e-02   6.9640334e-04   4.3656272e-03   8.0201299e-04   2.0427716e-04   3.5958846e-06   1.4988779e-04   1.6370204e-07   7.9161474e-03   1.0732267e-09  -2.4298071e+00
   7.2427842e+00   4.1971453e+00   3.9277348e-02   7.1421999e-04   7.7797531e-03   1.0932784e-02   1.9410208e-04   2.8669433e-05   1.3705778e-04   4.5456240e-08   1.3837567e-02   5.2361739e-10  -2.1333216e+00
   7.3693432e+00   4.1628739e+00   4.1350161e-02   1.3718461e-03   1.4444607e-02   5.8073591e-03   1.5212846e-04   2.7602490e-05   2.3944765e-04   2.6712432e-08   1.7794589e-02   8.5562536e-10  -2.7063473e+00
   6.3946648e+00   4.4758802e+00   5.3584607e-02   6.5303401e-04   1.0900157e-02   2.0907987e-02   2.4707710e-04   7.7727446e-04   1.3370403e-04   4.6474355e-07   2.6497585e-02   1.6500483e-10  -4.4602500e-01
   7.7362177e+00   4.0194921e+00   4.7364032e-02   9.9814392e-04   1.1100767e-02   1.1189162e-03   1.8698539e-04   2.3484057e-06   1.7041191e-04   5.7950715e-08   1.8107490e-02   4.5844855e-09  -3.2185096e+00
   7.6289692e+00   4.1396438e+00   4.5736032e-02   1.4824863e-03   1.8870663e-02   8.3177271e-03   1.2697051e-04   3.3902972e-06   2.0667895e-04   2.3722889e-08   2.8371836e-02   8.6047496e-10  -3.2278706e+00
   7.4699305e+00   4.1348900e+00   3.9436847e-02   1.3135627e-03   1.6457855e-02   7.1964862e-03   1.6560159e-04   7.3141711e-06   1.4171526e-04   1.1548812e-07   2.0035166e-02   1.0761140e-09  -3.0663956e+00
   6.9115809e+00   4.3386302e+00   4.6335643e-02   6.0092006e-04   1.6031530e-02   3.8447881e-03   1.8936892e-04   1.4329545e-04   2.3694882e-04   2.3230049e-07   2.2104076e-02   2.2155478e-10  -1.8401052e+00
   7.4366431e+00   4.1735060e+00   3.4479981e-02   5.0103673e-04   1.9014072e-02   5.3393834e-03   1.9954456e-04   4.2377604e-06   2.3384132e-04   6.7894895e-08   2.2246334e-02   6.4023526e-10  -3.0575963e+00
   7.1234564e+00   4.1991409e+00   4.6301120e-02   5.8325184e-04   1.0657240e-02   5.7678915e-03   2.3121080e-04   4.8091570e-05   1.8264327e-04   7.7092692e-08   1.5203873e-02   8.5818299e-10  -2.0471991e+00
   7.9222512e+00   4.0167172e+00   4.8170145e-02   2.1381403e-03   6.1968133e-03   1.1810792e-02   1.8471891e-04   3.2433159e-07   1.2884928e-04   4.2370486e-08   2.0371528e-02   3.0909582e-09  -3.3603664e+00
   7.6325177e+00   4.0391126e+00   3.3532825e-02   1.5525034e-03   4.5022685e-03   4.0435820e-03   2.2603357e-04   5.3834144e-06   2.3223476e-04   5.2115263e-08   7.0583688e-03   1.8466303e-09  -2.6794097e+00
   6.2874012e+00   4.5307368e+00   7.2948594e-02   1.0090355e-03   2.8786889e-02   1.0401667e-02   1.6712900e-04   4.5322821e-03   1.8035673e-04   3.7616390e-07   5.4202481e-02   4.5496476e-10  -5.5728953e-01
   7.8713293e+00   4.0242615e+00   4.6738459e-02   1.7176729e-03   1.1447769e-02   1.5719646e-03   2.2938372e-04   3.7156400e-06   2.5093536e-04   1.8029635e-08   1.9560919e-02   3.2012724e-09  -3.5627570e+00
   6.7036465e+00   4.3925275e+00   4.4316135e-02   2.7251724e-03   1.1184475e-02   1.2461522e-02   2.1145017e-04   2.2595652e-04   1.6547993e-04   3.4520977e-07   2.5907392e-02   2.0133438e-10  -1.2830088e+00
   6.7661868e+00   4.3220437e+00   5.1020817e-02   1.0308558e-03   8.5434722e-03   4.1602581e-03   1.7248883e-04   1.3580762e-04   1.2308240e-04   4.6677262e-07   1.4463341e-02   3.3796908e-10  -1.3249770e+00
   7.0525716e+00   4.2769854e+00   3.8052591e-02   8.8963930e-04   1.4024326e-02   2.7904231e-03   3.1949491e-04   1.3079083e-04   1.3898309e-04   8.0493188e-08   1.4035901e-02   2.9906713e-10  -2.0322169e+00
   7.6805386e+00   3.9446059e+00   3.5195738e-02   9.3264206e-04   9.4512398e-03   2.3273444e-03   2.3172912e-04   8.3711613e-07   1.9054424e-04   2.5018341e-07   7.7000858e-03   9.0314161e-09  -3.1506812e+00
   6.6046694e+00   4.4013054e+00   5.9669803e-02   2.3333013e-03   9.5968971e-03   1.3188083e-02   2.1803839e-04   8.5878070e-04   1.3951346e-04   1.9838296e-07   3.1257469e-02   4.8131694e-10  -1.0117408e+00
   6.4567269e+00   4.3791062e+00   5.2454805e-02   1.0887623e-03   1.1474747e-02   1.5653386e-02   1.0715920e-04   4.5692816e-04   2.0156606e-04   4.1858078e-07   2.9672803e-02   7.9398420e-10  -8.1439698e-01
   7.4614318e+00   4.1023003e+00   4.2869762e-02   5.8618135e-04   3.9969775e-03   2.4470908e-03   2.3134947e-04   9.9153254e-06   2.1145572e-04   2.8514365e-08   9.3946064e-03   1.2738388e-09  -2.4335107e+00
   6.9261039e+00   4.2332732e+00   4.3749897e-02   6.3330217e-04   1.7179884e-02   1.5383121e-02   2.0249924e-04   3.3223524e-05   1.2404489e-04   5.2826407e-08   2.9545501e-02   1.3163007e-09  -1.7213785e+00
   7.7254392e+00   3.9738654e+00   4.4573410e-02   8.3191768e-04   4.2755364e-03   5.0885513e-03   2.3410415e-04   9.6293899e-07   2.2115573e-04   3.5143521e-08   1.0878187e-02   6.9307297e-09  -2.9757589e+00
   7.0448413e+00   4.3195737e+00   5.2977191e-02   1.1365938e-03   7.4078224e-03   5.9903166e-03   1.8107214e-04   1.3672148e-04   2.3178619e-04   2.5892819e-08   1.6321298e-02   1.6236601e-10  -1.7262465e+00
   7.3260486e+00   4.1508583e+00   3.8531437e-02   5.5029790e-04   3.4867219e-03   7.8356236e-03   4.1807295e-04   1.4995268e-05   1.7846125e-04   3.6996540e-08   6.0462912e-03   4.5022496e-10  -2.0835007e+00
   7.7889548e+00   3.9572384e+00   3.8000694e-02   9.4350789e-04   5.9901397e-03   1.1921391e-03   3.3538165e-04   1.4591157e-06   1.6609348e-04   2.5866560e-08   6.5135975e-03   5.0620883e-09  -3.2210476e+00
   6.6505699e+00   4.3225417e+00   4.9100937e-02   9.9723292e-04   3.8396562e-03   1.0767951e-02   4.5098389e-04   3.2126122e-04   1.5536949e-04   7.0855257e-08   9.9097013e-03   4.0433681e-10  -7.9200541e-01
   7.3200408e+00   4.1620298e+00   4.8348676e-02   6.0078501e-04   1.1813876e-02   1.1273386e-03   1.6951461e-04   6.9925354e-05   2.0273487e-04   2.3445251e-07   1.4243560e-02   1.0161845e-09  -2.4118524e+00
   7.3068155e+00   4.2071726e+00   4.3383264e-02   8.4235269e-04   6.0429706e-03   8.2900809e-03   2.2472680e-04   2.5100084e-05   2.4572499e-04   7.6911093e-09   1.2667811e-02   3.4614844e-10  -2.1620945e+00
   6.9203753e+00   4.2955312e+00   4.2629869e-02   4.0256026e-04   5.1538375e-03   7.0079484e-03   2.2852044e-04   6.4751999e-05   1.4070376e-04   1.5801897e-07   1.1031286e-02   2.2590551e-10  -1.3876711e+00
   7.0201342e+00   4.3088425e+00   4.2659474e-02   4.5720321e-04   7.1766031e-03   7.4377319e-03   1.6405497e-04   8.3869499e-05   2.6984721e-04   3.8752496e-08   1.4399527e-02   1.7237975e-10  -1.8426796e+00
   7.4857074e+00   4.1036638e+00   3.8759870e-02   1.2514818e-03   5.4312349e-03   7.6259508e-03   2.6196174e-04   3.3924558e-06   1.7466263e-04   3.5369116e-08   1.3619280e-02   1.4518829e-09  -2.4744091e+00
   6.7660963e+00   4.3371602e+00   4.1126893e-02   1.3578543e-03   9.2078596e-03   2.9243634e-03   2.5677777e-04   9.1635511e-05   2.3492915e-04   3.1910446e-07   1.3036640e-02   2.2088050e-10  -1.2574329e+00
   6.6484359e+00   4.2792129e+00   4.5050891e-02   1.1342770e-03   5.8440874e-03   1.9560502e-02   2.0520585e-04   7.2837410e-05   1.8114398e-04   2.5115739e-07   1.9503373e-02   1.1266687e-09  -9.6050722e-01
   7.1779285e+00   4.2022028e+00   4.8844086e-02   1.2821176e-03   6.0647234e-03   4.2524738e-03   1.3360717e-04   8.9189798e-06   1.4749930e-04   7.5464669e-07   1.6851793e-02   7.4772305e-10  -2.0977586e+00
   7.1938273e+00   4.2316688e+00   5.0229876e-02   6.3440845e-04   8.6952243e-03   3.0041701e-03   1.6508315e-04   7.4974565e-05   1.4333081e-04   3.7925349e-07   1.2317154e-02   3.5761440e-10  -2.0413471e+00
   7.2456960e+00   4.1481983e+00   3.5668120e-02   9.6402112e-04   7.7617376e-03   1.5700050e-02   2.2770749e-04   2.2631478e-05   2.5286230e-04   6.8502708e-09   1.6779758e-02   1.4381703e-09  -2.1445418e+00
   7.4368172e+00   4.1594240e+00   3.6776369e-02   7.4746527e-04   1.4233897e-02   2.1829687e-03   1.2337902e-04   1.5330219e-05   2.0990467e-04   7.2691625e-08   1.7892431e-02   7.8189301e-10  -2.8197005e+00
   7.0024766e+00   4.3625213e+00   6.3629522e-02   1.4066410e-03   5.7267235e-03   6.4806943e-03   1.2070281e-04   2.2756176e-04   1.7814411e-04   2.7428124e-08   2.4407088e-02   1.4019899e-10  -1.5023544e+00
   6.4997125e+00   4.3314501e+00   3.7656221e-02   5.6011401e-04   7.5748311e-03   1.2180420e-02   2.2613233e-04   7.4511041e-04   1.4285761e-04   2.1947335e-07   1.0745039e-02   8.9652936e-10  -8.1880157e-01
   7.0997480e+00   4.2103161e+00   5.2811451e-02   2.0055283e-03   5.5224643e-03   6.4445120e-03   2.1150643e-04   4.5578089e-05   1.3272193e-04   1.0491405e-07   1.6584967e-02   8.5628851e-10  -1.8099171e+00
   7.3829803e+00   4.1221654e+00   4.1663162e-02   1.7259069e-03   6.5327922e-03   6.4727512e-03   3.1485731e-04   1.7051357e-05   1.8702067e-04   5.2111691e-08   9.9332950e-03   1.0318639e-09  -2.3029417e+00
   6.9184068e+00   4.3039234e+00   5.0296302e-02   7.0150215e-04   4.2161667e-03   6.6092397e-03   2.4098443e-04   5.7576902e-05   2.4553177e-04   3.2165398e-07   1.3195335e-02   2.2919800e-10  -1.4025345e+00
   7.6726744e+00   4.0996996e+00   4.3028977e-02   1.4434534e-03   1.1580408e-02   1.7009775e-03   1.3502858e-04   1.7805708e-06   1.5968969e-04   1.2013561e-07   1.5985279e-02   1.0741748e-09  -3.1708295e+00
   7.3560284e+00   4.1863359e+00   4.4643334e-02   1.2352373e-03   5.8779133e-03   1.5902597e-02   1.7226738e-04   2.0274420e-05   1.6661661e-04   5.3039977e-08   2.4012096e-02   7.4890001e-10  -2.2451569e+00
   6.8626331e+00   4.3358507e+00   4.9613606e-02   2.3874408e-03   2.5381029e-03   5.4066978e-03   3.7343758e-04   3.1081643e-04   2.0191363e-04   5.5632891e-08   8.0979847e-03   1.4905257e-10  -1.1305620e+00
   6.9882574e+00   4.2931487e+00   3.5782149e-02   2.1737815e-03   6.8250244e-03   1.3429887e-02   1.8302301e-04   1.0800542e-04   1.4000476e-04   1.3851617e-07   1.6497727e-02   2.8335742e-10  -1.6820819e+00
   7.2200636e+00   4.1547769e+00   3.1050279e-02   1.5364897e-03   7.0370687e-03   5.8986038e-03   3.4443868e-04   4.2396783e-05   2.6634491e-04   1.7985845e-08   4.6109003e-03   4.7755914e-10  -2.1707949e+00
   7.0590553e+00   4.1785671e+00   3.9390362e-02   1.1472702e-03   4.6289648e-03   4.2212939e-03   2.2487093e-04   1.6246509e-05   1.8008500e-04   2.7774979e-07   9.4610294e-03   1.0205322e-09  -1.7665479e+00
   7.2810183e+00   4.2049416e+00   3.9599937e-02   1.2932782e-03   3.0676809e-03   6.9919761e-03   2.0755691e-04   6.5480113e-05   1.2671272e-04   2.1002756e-08   8.9417926e-03   3.4326092e-10  -2.0215825e+00
   7.7052744e+00   4.0607414e+00   3.7597423e-02   1.6229956e-03   6.5207586e-03   6.3576427e-03   1.8628383e-04   2.9102444e-06   1.2613307e-04   5.4417380e-08   1.5193870e-02   2.0006557e-09  -2.9989820e+00
   7.2853993e+00   4.2267491e+00   3.6024727e-02   7.1132745e-04   2.4039602e-03   5.1093070e-03   2.2251599e-04   6.0377915e-05   1.8605478e-04   8.1636747e-08   7.3156721e-03   1.9789431e-10  -2.0147413e+00
   7.9046370e+00   3.9705267e+00   3.8832018e-02   1.3331478e-03   3.6498082e-03   8.8312254e-03   1.3936804e-04   4.4936638e-07   1.8006395e-04   2.7935552e-08   1.3628681e-02   5.6620649e-09  -3.2496254e+00
   7.4455772e+00   4.1249926e+00   3.9537672e-02   1.5674997e-03   8.9692390e-03   2.1644535e-03   2.2528380e-04   2.3168754e-05   1.7670894e-04   3.1308533e-08   1.0132034e-02   8.9995650e-10  -2.5385651e+00
   7.1976011e+00   4.2234940e+00   3.8862341e-02   9.8834984e-04   1.2860240e-02   6.0711468e-03   1.5568925e-04   1.1560218e-05   1.3431855e-04   7.3709624e-08   1.9973426e-02   5.0589257e-10  -2.2182575e+00
   7.1316919e+00   4.2441612e+00   4.5788487e-02   8.3684793e-04   4.4136298e-03   5.7082394e-03   2.8612992e-04   3.0911186e-05   1.5776080e-04   8.8797481e-08   1.2276838e-02   3.1106505e-10  -1.6818000e+00
   6.9114954e+00   4.2500230e+00   4.7413286e-02   1.4194039e-03   9.6886030e-03   4.7651965e-03   2.1221887e-04   9.1288992e-05   1.8525542e-04   1.5321260e-07   1.6719170e-02   8.1672123e-10  -1.4991385e+00
   6.5427154e+00   4.3325275e+00   5.2655609e-02   7.3839291e-04   6.9856814e-03   1.1154619e-02   2.0621352e-04   3.4159919e-04   2.3517143e-04   2.4110376e-07   1.4846614e-02   6.9309535e-10  -6.8223243e-01
   6.5701792e+00   4.3808338e+00   5.2484391e-02   1.8750959e-03   2.4568771e-03   1.0185842e-02   3.9224260e-04   6.0161085e-04   1.4846750e-04   2.5008585e-07   7.7796629e-03   1.7744443e-10  -5.0174292e-01
   7.2900088e+00   4.1915157e+00   3.4618043e-02   1.6461125e-03   1.0116546e-02   4.9706318e-03   1.7838035e-04   1.3630802e-05   1.9041780e-04   1.9981980e-08   1.0652100e-02   3.9276792e-10  -2.4874094e+00
   6.9425844e+00   4.2449054e+00   3.7893067e-02   8.8567410e-04   1.2772130e-02   2.7347776e-03   2.3537587e-04   5.6966661e-05   1.3128446e-04   6.2433627e-07   1.1458919e-02   5.1742479e-10  -1.6975329e+00
   7.1837350e+00   4.1755153e+00   4.3297915e-02   5.6720160e-04   3.9358597e-03   4.6475547e-03   3.2087481e-04   2.1699054e-05   1.5526456e-04   5.7791654e-08   1.0997000e-02   8.5793348e-10  -1.8612232e+00
   6.5814228e+00   4.2971828e+00   4.9460659e-02   1.5459686e-03   7.0025832e-03   1.6712492e-02   2.8427288e-04   1.4344772e-04   1.2782050e-04   3.7599918e-07   2.0920663e-02   1.2166982e-09  -6.9166485e-01
   6.9751512e+00   4.3240442e+00   4.4885725e-02   1.6255736e-03   1.8672087e-02   6.2477383e-03   1.8357804e-04   8.7054905e-05   2.0129947e-04   2.8494758e-07   2.8689658e-02   2.5642064e-10  -2.0640611e+00
   7.5325387e+00   4.0840377e+00   4.4335958e-02   2.3549141e-03   1.4161547e-02   5.0175011e-03   2.1104586e-04   8.1272593e-06   2.3381139e-04   9.7323926e-09   2.0096122e-02   2.4500788e-09  -2.9400952e+00
   7.7987275e+00   4.0552310e+00   4.4980471e-02   1.3243029e-03   1.4516669e-03   4.0624393e-03   2.1008872e-04   5.3403372e-06   2.6179848e-04   1.6306395e-08   7.2975188e-03   9.5098733e-10  -2.7073773e+00
   6.8949981e+00   4.2518493e+00   4.0239035e-02   1.1953056e-03   1.1518078e-02   4.6653943e-03   1.7773631e-04   2.8740306e-05   1.7920715e-04   1.5535478e-07   1.2830599e-02   5.4615637e-10  -1.7979253e+00
   8.0347139e+00   3.9526493e+00   3.3761940e-02   3.3836430e-04   1.0846141e-02   2.4793321e-03   2.9626281e-04   2.4636601e-07   2.5345311e-04   3.5012160e-08   1.1632349e-02   4.7294545e-09  -4.0536357e+00
   7.6866759e+00   4.0447762e+00   4.5684517e-02   1.3636861e-03   7.8758197e-03   1.8637572e-03   2.9768329e-04   8.5108579e-07   2.1373377e-04   1.6421337e-07   1.0064200e-02   1.8649915e-09  -3.1841102e+00
   7.3964842e+00   4.1029858e+00   4.2271384e-02   1.0382878e-03   7.9896914e-03   2.1804895e-03   2.8625790e-04   5.4305854e-06   1.4714471e-04   1.6508788e-07   9.7744360e-03   1.4023870e-09  -2.5794268e+00
   7.4814708e+00   4.1001995e+00   3.2870428e-02   1.3487872e-03   1.4200440e-02   5.8390650e-03   2.2865390e-04   4.4927796e-06   2.7171483e-04   5.7547503e-08   1.5964416e-02   1.6464853e-09  -2.7774624e+00
   7.1810141e+00   4.2037103e+00   4.5702171e-02   1.1184840e-03   4.7240466e-03   5.7014260e-03   1.3062910e-04   5.4811255e-05   2.1046018e-04   1.3428933e-07   1.4637779e-02   7.3200386e-10  -1.9809514e+00
   7.4069844e+00   4.1799378e+00   4.2603310e-02   7.1952269e-04   1.9973559e-02   2.3637773e-03   1.7681321e-04   6.6037450e-06   2.6810177e-04   3.6327694e-07   2.3588058e-02   6.6703759e-10  -2.7308253e+00
   7.6063828e+00   4.0589198e+00   4.2436184e-02   5.8063615e-04   1.3766206e-02   2.1650170e-03   1.5691003e-04   1.0985774e-06   2.0510065e-04   4.5635108e-08   1.9679866e-02   3.2208557e-09  -3.0548655e+00
   7.1530034e+00   4.2650825e+00   4.0287193e-02   6.2607586e-04   2.0246759e-02   6.8279146e-03   1.3670871e-04   1.1403350e-04   1.5997842e-04   7.0892699e-08   2.3153001e-02   3.7828496e-10  -2.4202176e+00
   7.0530934e+00   4.3183232e+00   3.4665971e-02   1.0218531e-03   9.3876623e-03   9.9887706e-03   1.6450526e-04   9.2972756e-05   1.2333315e-04   7.4027767e-08   1.7867859e-02   1.5786414e-10  -1.9559553e+00
   7.3523947e+00   4.1915024e+00   3.5537676e-02   2.0268963e-03   8.7828363e-03   4.1488418e-03   2.3844536e-04   1.5407281e-05   2.3988104e-04   1.1495563e-07   1.1863986e-02   3.8487411e-10  -2.5844830e+00
   6.9198844e+00   4.2421905e+00   5.0469142e-02   9.3413342e-04   9.7117919e-03   1.3437064e-02   1.2411895e-04   2.6934809e-05   2.2451920e-04   1.6518913e-07   2.2412023e-02   9.2960078e-10  -1.4297162e+00
   6.4458987e+00   4.4508989e+00   4.5698427e-02   9.6856017e-04   1.3565080e-02   1.0830890e-02   2.2216907e-04   3.8366289e-04   2.3477315e-04   2.7690016e-07   2.1807528e-02   1.5935365e-10  -7.8577119e-01
   6.7206294e+00   4.3675668e+00   3.8673476e-02   2.1264538e-03   1.1121167e-02   8.2430664e-03   2.2979684e-04   1.1440385e-04   2.2750723e-04   9.9275326e-08   1.9058125e-02   2.0097413e-10  -1.2896154e+00
   7.0320765e+00   4.2187412e+00   5.5156940e-02   2.0530808e-03   8.9103144e-03   3.0010377e-03   1.7939584e-04   1.1792714e-04   1.6643323e-04   1.9711171e-07   1.4671492e-02   9.4131564e-10  -1.6954056e+00
   7.0219390e+00   4.2253881e+00   5.0915132e-02   5.5465876e-04   3.0424793e-03   6.1983775e-03   2.6232225e-04   8.1669154e-05   2.4077181e-04   1.3228048e-08   9.4121170e-03   5.4270765e-10  -1.5395749e+00
   7.5296896e+00   4.1397925e+00   4.8282458e-02   1.2731599e-03   1.2580825e-02   1.1825669e-03   2.6808649e-04   5.0544110e-06   2.5770478e-04   4.4794517e-08   1.5239238e-02   7.0355681e-10  -2.7988506e+00
   7.6744419e+00   4.0916771e+00   3.8886356e-02   5.7498328e-04   6.5827548e-03   2.2031083e-03   3.5885050e-04   1.2162237e-05   2.6852201e-04   1.3543600e-08   6.0860281e-03   5.4391139e-10  -3.2205705e+00
   6.7655735e+00   4.3928831e+00   5.0528891e-02   1.3016390e-03   1.0747176e-02   3.2407918e-03   1.4690218e-04   5.7566942e-04   2.0922569e-04   6.3429778e-08   1.6764278e-02   1.8588196e-10  -1.3371363e+00
   7.5927774e+00   4.0442008e+00   3.8376601e-02   1.6393491e-03   9.3236236e-03   2.6805045e-03   1.8575730e-04   2.2015291e-06   1.5876579e-04   4.1451692e-08   1.1629194e-02   2.7702042e-09  -3.1159905e+00
   7.4953926e+00   4.1015612e+00   2.8240201e-02   1.1724141e-03   1.0609101e-02   4.1054038e-03   3.1949070e-04   3.0945206e-06   1.9789261e-04   7.6855775e-08   1.0738893e-02   1.1331842e-09  -2.8633291e+00
   7.0421821e+00   4.2839690e+00   4.4824443e-02   5.1791198e-04   1.0819812e-02   8.6797391e-03   1.6656409e-04   1.4123807e-04   1.6756509e-04   1.6159332e-08   2.0307980e-02   3.6935249e-10  -1.7459623e+00
   7.3141675e+00   4.2045580e+00   3.9290040e-02   1.0034099e-03   2.6440188e-02   3.5971066e-03   2.2119070e-04   8.4554423e-06   2.1192985e-04   7.7705644e-08   2.7925010e-02   6.0379125e-10  -2.6899847e+00
   7.4104806e+00   4.0697556e+00   4.9302298e-02   1.1968063e-03   3.6137176e-03   1.0464792e-02   2.4180562e-04   3.8725047e-06   2.2661945e-04   2.1856800e-08   1.8602283e-02   4.4078062e-09  -2.1501341e+00
   7.1206382e+00   4.1722206e+00   4.1974988e-02   6.3400092e-04   9.0585738e-03   6.3560951e-03   2.0774471e-04   2.0335051e-05   2.0759289e-04   6.3298207e-08   1.8429969e-02   1.6499169e-09  -2.1286454e+00
   7.8764625e+00   3.9110297e+00   2.9694285e-02   9.8875960e-04   8.6324384e-03   1.3869326e-03   2.3544981e-04   4.7062428e-07   1.6294613e-04   1.0143970e-07   6.9396574e-03   9.6591783e-09  -3.5572461e+00
   7.4456124e+00   4.1472799e+00   4.7926468e-02   7.2972412e-04   9.4414058e-03   1.1372766e-03   1.5405304e-04   1.0026394e-05   1.8397711e-04   3.3305581e-08   1.2925273e-02   7.1438443e-10  -2.6486187e+00
   7.5908524e+00   4.1706222e+00   4.1143130e-02   7.8025558e-04   1.2767992e-02   4.5499285e-03   2.4234505e-04   1.7871896e-05   1.9929981e-04   1.2307506e-08   1.9162383e-02   4.4232953e-10  -3.0900224e+00
   7.2297272e+00   4.1363416e+00   4.2237208e-02   5.8422969e-04   2.2755129e-02   3.3017340e-03   1.9649863e-04   5.4629483e-06   1.4304382e-04   5.2896893e-07   2.5646363e-02   2.5732068e-09  -2.4735326e+00
   6.8185333e+00   4.3337300e+00   4.1923012e-02   1.0484923e-03   5.5868177e-03   6.6629098e-03   2.4722585e-04   2.3354270e-04   1.4082749e-04   5.4290645e-08   1.0550079e-02   2.0704167e-10  -1.3047899e+00
   6.8882445e+00   4.2997682e+00   3.7407946e-02   8.9517838e-04   8.6094550e-03   6.6885034e-03   2.7116516e-04   2.2974311e-04   1.3734748e-04   5.0367395e-07   1.1887575e-02   3.3869877e-10  -1.5204171e+00
   7.3951613e+00   4.1434081e+00   4.2063074e-02   4.8030609e-04   8.4585910e-03   4.4567078e-03   1.8939996e-04   2.9271862e-05   1.4382861e-04   7.5439173e-08   1.5488716e-02   1.1365083e-09  -2.6774767e+00
   6.7408537e+00   4.2810304e+00   5.0423615e-02   1.6018762e-03   6.7720529e-03   5.9824798e-03   2.6531153e-04   9.6069185e-05   1.2510097e-04   4.7962709e-07   1.3108163e-02   6.5773794e-10  -1.2558226e+00
   7.4140828e+00   4.1462883e+00   5.0070043e-02   1.1675275e-03   1.2053372e-02   1.0862374e-02   2.2177990e-04   1.5528121e-05   2.1569534e-04   1.4040403e-08   2.4474432e-02   1.2857357e-09  -2.5752711e+00
   7.5447157e+00   4.0308227e+00   3.2971355e-02   2.1718810e-03   8.2632784e-03   4.4522433e-03   3.6046397e-04   2.4321043e-06   1.3509810e-04   1.0074930e-07   8.8428104e-03   3.0433251e-09  -2.8382495e+00
   7.3053565e+00   4.1129934e+00   4.1462522e-02   1.2397721e-03   6.8103322e-03   3.1786500e-03   2.5272650e-04   5.6911055e-06   1.7787730e-04   1.5660491e-07   1.1903392e-02   1.8801310e-09  -2.2820829e+00
   7.5547118e+00   4.0969252e+00   5.1421116e-02   1.0420429e-03   1.1362330e-02   2.1799296e-03   1.6486901e-04   8.0021779e-06   2.3734630e-04   8.4498628e-08   1.8632424e-02   1.8101976e-09  -2.8675888e+00
   7.5677414e+00   4.1415547e+00   4.2296184e-02   1.9665838e-03   1.5926629e-02   3.2735937e-03   1.3781936e-04   8.4314835e-06   1.5298838e-04   2.0536579e-08   2.1314025e-02   8.2833311e-10  -3.1315899e+00
   7.2818993e+00   4.1787073e+00   3.9111814e-02   9.7539634e-04   1.3940864e-02   4.9957898e-03   1.5545937e-04   3.5208459e-06   1.2723683e-04   5.0733827e-07   1.7738124e-02   7.6447050e-10  -2.6797643e+00
   6.8244799e+00   4.2825143e+00   3.6173021e-02   4.7844185e-04   7.3720426e-03   4.4771138e-03   3.4656339e-04   8.4361902e-05   1.2955779e-04   7.1990283e-07   7.4173086e-03   2.8602044e-10  -1.3856191e+00
   6.8914443e+00   4.3421952e+00   5.1501603e-02   7.6730973e-04   1.0107009e-02   9.5284035e-03   1.8272612e-04   2.2037973e-04   1.5501280e-04   3.2140171e-08   2.6427058e-02   2.9372909e-10  -1.5207416e+00
   7.3096527e+00   4.0921123e+00   3.8878187e-02   7.3271184e-04   9.4413116e-03   5.8763838e-03   1.6712309e-04   5.0820734e-06   1.2719851e-04   2.2869342e-07   1.1439241e-02   2.3682855e-09  -2.5716771e+00
   7.4836688e+00   4.1216599e+00   4.5015134e-02   1.0745477e-03   9.5160157e-03   4.6135854e-03   1.4081795e-04   5.8297647e-06   1.7922284e-04   2.7594483e-08   1.4380056e-02   1.0679044e-09  -2.6183692e+00
   7.0972973e+00   4.1338422e+00   3.6827240e-02   1.4484115e-03   5.2994496e-03   6.4771873e-03   3.8771678e-04   9.1843703e-06   1.3382057e-04   7.7065238e-07   7.3066850e-03   1.4510776e-09  -1.9736496e+00
   7.7548490e+00   4.0447886e+00   4.0278714e-02   5.4691245e-04   7.5697037e-03   5.3347082e-03   2.0295766e-04   3.0053725e-06   1.6605855e-04   3.0876323e-08   1.4514813e-02   2.2299341e-09  -3.1505731e+00
   7.5855055e+00   4.0508267e+00   5.4451727e-02   7.4044961e-04   7.6341798e-03   7.1757372e-03   2.4693090e-04   2.4914806e-06   1.3447412e-04   6.6733136e-08   2.0567609e-02   4.1207675e-09  -2.7542268e+00
   6.5365318e+00   4.4082291e+00   6.4007797e-02   8.8597784e-04   1.1262541e-02   6.4781458e-03   1.5033956e-04   1.0718230e-03   1.2773613e-04   5.7037472e-07   2.6151306e-02   5.0530737e-10  -7.2825194e-01
   7.4863742e+00   4.0835555e+00   4.3782016e-02   8.4938822e-04   1.2435904e-02   4.8697014e-03   1.3840187e-04   3.0312559e-06   2.0388188e-04   2.6888934e-08   1.8905774e-02   2.6724925e-09  -2.9685853e+00
   7.1961587e+00   4.1614217e+00   5.8136176e-02   9.2995946e-04   4.4647436e-03   7.5170887e-03   1.9088516e-04   1.0972730e-05   2.3427489e-04   1.0994913e-07   1.8957600e-02   1.6001527e-09  -1.9683236e+00
   6.3044341e+00   4.5382614e+00   6.2511720e-02   8.0122501e-04   2.0766641e-02   1.5539677e-02   1.0686464e-04   2.5866394e-03   2.5191214e-04   1.7121365e-07   4.3544640e-02   2.0992619e-10  -4.0751747e-01
   6.6705600e+00   4.3494606e+00   4.5702876e-02   2.2091651e-03   6.5856416e-03   1.6577021e-02   1.2537605e-04   5.4136502e-04   1.9780894e-04   3.7882824e-08   2.1623508e-02   5.6638877e-10  -9.3778041e-01
   7.7882195e+00   4.0246973e+00   5.0044730e-02   1.8894503e-03   4.3545049e-03   2.2174454e-03   1.4049814e-04   6.2645226e-07   1.4550652e-04   3.4793849e-07   1.3157759e-02   2.9035607e-09  -2.9538300e+00
   6.6551350e+00   4.3853147e+00   4.1854066e-02   1.8755194e-03   1.0929530e-02   7.3275597e-03   2.6043491e-04   8.3630333e-04   1.5983029e-04   5.7813908e-08   2.0157362e-02   4.1324350e-10  -1.0919790e+00
   6.8871141e+00   4.3155359e+00   4.9808846e-02   1.3491822e-03   1.7060031e-02   2.2329327e-03   1.7033379e-04   3.1916658e-04   1.4344363e-04   4.3436868e-07   2.1870778e-02   4.7956520e-10  -1.6777180e+00
   7.1588565e+00   4.1527748e+00   3.9046550e-02   9.3802419e-04   2.3256207e-03   1.2074969e-02   2.5285251e-04   2.5387755e-05   1.8601935e-04   5.0873621e-08   1.2601595e-02   1.4751180e-09  -1.6657231e+00
   6.8957164e+00   4.3380033e+00   4.7670608e-02   1.1965525e-03   9.0532264e-03   2.3942707e-03   2.6042778e-04   1.5469590e-04   2.0156055e-04   7.2660339e-08   1.2045866e-02   1.5079132e-10  -1.6561857e+00
   6.5916596e+00   4.3662361e+00   4.8364805e-02   8.4898217e-04   1.0208294e-02   1.1275865e-02   2.7399252e-04   6.4401504e-04   2.5031530e-04   3.8948422e-08   2.0422587e-02   5.8648753e-10  -1.0832110e+00
   7.0454055e+00   4.3003771e+00   4.6604262e-02   1.6191762e-03   1.1418146e-02   4.6963166e-03   2.7661360e-04   9.1809625e-05   2.0037359e-04   4.1277774e-08   1.5776714e-02   1.9779704e-10  -1.9238862e+00
   7.6289890e+00   4.0747417e+00   4.1111358e-02   1.1446526e-03   6.7308938e-03   1.0623952e-02   1.4098603e-04   6.1067245e-06   1.4584329e-04   2.4022221e-08   1.5409423e-02   1.7770605e-09  -2.7498985e+00
   6.6469822e+00   4.4252984e+00   4.8377142e-02   8.6482771e-04   2.7056951e-02   2.6936164e-03   1.4729692e-04   4.9235416e-04   1.9778262e-04   2.3966697e-07   2.9174216e-02   1.8380520e-10  -1.3028291e+00
   6.8735804e+00   4.2666878e+00   4.2703562e-02   1.1275767e-03   8.6723938e-03   6.0563255e-03   2.9597264e-04   2.7776608e-04   2.4395828e-04   7.7660200e-08   1.2688898e-02   7.4505592e-10  -1.5142472e+00
   6.5249805e+00   4.4582094e+00   4.7661578e-02   1.4935121e-03   1.7951514e-02   8.4940173e-03   2.2293591e-04   1.2717745e-03   2.3322097e-04   7.6464889e-08   2.9730651e-02   2.6610439e-10  -1.1163541e+00
   6.7153829e+00   4.3981481e+00   3.6089052e-02   2.1526993e-03   1.3340831e-02   7.6757382e-03   2.0160039e-04   3.0243395e-04   1.2712738e-04   1.4034117e-07   1.8576210e-02   1.4722211e-10  -1.2302170e+00
   6.9820577e+00   4.2976108e+00   5.6295013e-02   2.2410099e-03   8.2449535e-03   1.0752701e-02   1.7060201e-04   3.2766476e-05   1.2653361e-04   1.3000055e-07   2.8333416e-02   3.6917295e-10  -1.7070542e+00
   6.9126999e+00   4.2763734e+00   4.5452087e-02   2.5994473e-03   1.0885924e-02   5.6386220e-03   1.7225582e-04   6.8143147e-05   2.5749305e-04   5.9612761e-08   1.5062019e-02   4.1526008e-10  -1.6066027e+00
   6.6640039e+00   4.4194318e+00   3.7580388e-02   8.3571718e-04   1.5537451e-02   1.3409516e-02   1.9584000e-04   4.8135022e-04   2.5149711e-04   4.1290016e-08   2.3331544e-02   1.6516212e-10  -1.4141409e+00
   7.4052570e+00   4.1420590e+00   3.2425413e-02   1.3256747e-03   2.2719489e-02   2.6571846e-03   2.2065928e-04   1.8396927e-05   1.3229790e-04   5.4961142e-08   2.3102559e-02   1.3548334e-09  -2.8077851e+00
   6.6194754e+00   4.3569149e+00   4.7292624e-02   1.0270309e-03   1.1096894e-02   2.0014678e-02   2.3038798e-04   1.8908988e-04   1.4777554e-04   1.3838601e-07   3.0264395e-02   5.0851944e-10  -9.0445399e-01
   7.5193518e+00   4.0644607e+00   3.9386458e-02   1.1313848e-03   3.9923883e-03   1.2743059e-02   1.5643626e-04   2.3636137e-06   2.4482697e-04   6.0832776e-08   1.3541175e-02   2.5354542e-09  -2.5502988e+00
   7.2225317e+00   4.2768385e+00   5.7702923e-02   1.3360290e-03   1.1222011e-02   3.0645324e-03   1.9820212e-04   6.2950194e-05   1.3996172e-04   1.4563805e-07   2.0649364e-02   2.1859147e-10  -2.3250441e+00
   7.5151116e+00   4.0642814e+00   4.3699206e-02   1.4336989e-03   8.6459163e-03   6.8115031e-03   2.2400060e-04   2.8828110e-06   1.6436600e-04   3.3245414e-08   1.4830801e-02   2.8205053e-09  -2.6577989e+00
   7.3612708e+00   4.1181332e+00   4.0844536e-02   9.0874301e-04   4.7989356e-03   9.0412588e-03   2.8063796e-04   4.8186613e-06   1.6999227e-04   1.3504332e-07   1.3730554e-02   1.5690288e-09  -2.1317309e+00
   6.7819089e+00   4.4026576e+00   4.9069886e-02   1.8766009e-03   8.6011359e-03   1.7470288e-02   1.1087033e-04   5.0573948e-04   2.0135994e-04   1.8092194e-07   2.9651298e-02   1.8905908e-10  -1.1063627e+00
   7.1248215e+00   4.1595092e+00   4.0141586e-02   1.9808180e-03   6.1864504e-03   7.1038545e-03   2.4825879e-04   2.2313712e-05   1.8897869e-04   3.2880278e-07   1.2365317e-02   1.4273992e-09  -1.9199599e+00
   7.5504031e+00   4.1199911e+00   4.6165218e-02   1.4410330e-03   9.1087075e-03   2.5684373e-03   1.7858480e-04   3.3307435e-06   2.2116242e-04   2.7762838e-08   1.2736334e-02   8.3275754e-10  -3.0214135e+00
   6.9494255e+00   4.2204076e+00   4.9745331e-02   2.1948244e-03   7.2157846e-03   7.1789040e-03   1.8560833e-04   1.7703884e-05   1.8422973e-04   2.3038772e-07   1.6541283e-02   1.0237608e-09  -1.4709894e+00
   7.2205239e+00   4.1607717e+00   3.5823380e-02   5.5182003e-04   8.7231045e-03   7.3873514e-03   3.1567764e-04   2.0838714e-05   2.3942629e-04   6.6624719e-08   1.0283099e-02   8.2923501e-10  -2.4069903e+00
   6.5255469e+00   4.3414939e+00   4.9276342e-02   8.7222161e-04   7.5307430e-03   1.1771850e-02   1.4188995e-04   1.7074381e-04   1.5564551e-04   5.5471404e-07   1.9183207e-02   6.7553532e-10  -7.7665810e-01
   7.4985251e+00   4.0527652e+00   4.2417610e-02   1.7695609e-03   3.7676640e-03   2.7802111e-03   1.9211952e-04   4.1170451e-06   2.4358253e-04   2.1718152e-07   8.8132704e-03   2.6048782e-09  -2.3987702e+00
   7.1896953e+00   4.2140512e+00   3.4037465e-02   2.0002886e-03   9.5348838e-03   7.0642728e-03   2.6685772e-04   5.7621798e-05   2.4923360e-04   6.1657267e-09   1.6070952e-02   6.1223808e-10  -2.3210755e+00
   7.0959945e+00   4.2220173e+00   3.7142426e-02   1.3291320e-03   8.3381259e-03   1.2526770e-02   1.6140003e-04   1.4392630e-05   1.3351512e-04   1.1585465e-07   1.9172259e-02   6.7387740e-10  -1.7949663e+00
   7.7153508e+00   4.0540994e+00   4.2933303e-02   8.5847100e-04   4.5084994e-03   5.6328308e-03   1.4328041e-04   6.3562039e-06   2.6260527e-04   9.4477879e-09   1.2998475e-02   1.9811109e-09  -2.8987105e+00
   6.7344734e+00   4.3403772e+00   5.0909038e-02   6.8929502e-04   6.6725411e-03   1.3962318e-02   2.6762043e-04   2.3742048e-04   2.6988876e-04   2.2369228e-07   1.8774694e-02   3.4916669e-10  -1.0567032e+00
   7.5078466e+00   4.1914268e+00   5.1092263e-02   2.5129983e-03   4.6843940e-03   6.1516615e-03   1.9575723e-04   1.5475426e-05   1.7476244e-04   1.0820901e-08   1.6119341e-02   3.3767308e-10  -2.5944909e+00
   7.3759889e+00   4.2274101e+00   4.8944718e-02   2.2660753e-03   7.7515830e-03   5.5440155e-03   1.9612156e-04   3.5272322e-05   2.1850608e-04   6.3445868e-08   1.9401185e-02   3.1453193e-10  -2.4647925e+00
   7.4075356e+00   4.1274117e+00   3.3542418e-02   4.4544261e-04   4.6339146e-03   5.1675132e-03   2.6801081e-04   1.9807229e-05   1.2333173e-04   5.3530489e-08   5.7814933e-03   5.6607695e-10  -2.2864243e+00
   7.0407116e+00   4.2035226e+00   4.4895153e-02   4.7360242e-04   9.3060872e-03   4.0654921e-03   1.8568333e-04   2.9640206e-05   2.3350203e-04   2.0059479e-07   1.7264726e-02   1.1731561e-09  -1.8858680e+00
   7.8975893e+00   3.9853049e+00   6.1612325e-02   1.2436945e-03   8.9997562e-03   2.2083843e-03   2.1722227e-04   6.6352735e-07   1.6332770e-04   6.5204664e-08   2.3224072e-02   7.1346947e-09  -3.6042671e+00
   7.4586980e+00   4.1794242e+00   4.7070252e-02   1.6207159e-03   6.1384824e-03   8.4801354e-03   2.3047942e-04   1.4066103e-05   2.6149729e-04   3.2242622e-08   1.5485047e-02   4.3640963e-10  -2.5326907e+00
   7.3681110e+00   4.1302524e+00   4.8644693e-02   6.0228897e-04   8.6787699e-03   4.5909549e-03   1.3809077e-04   8.0139874e-06   1.4233426e-04   1.3770847e-07   1.8726667e-02   1.6896391e-09  -2.5846177e+00
   7.6062995e+00   4.0716016e+00   4.3187528e-02   8.3089202e-04   1.9699544e-03   3.8678171e-03   2.8576253e-04   9.7972074e-06   1.4285340e-04   2.7604760e-08   4.8822864e-03   7.8661341e-10  -2.4263446e+00
   6.8839332e+00   4.3022387e+00   5.6896481e-02   7.0788398e-04   1.0354611e-02   2.7187725e-03   1.5652145e-04   3.8029976e-04   1.7820679e-04   4.5444308e-08   1.7441533e-02   5.7883931e-10  -1.5496966e+00
   6.8337596e+00   4.3162628e+00   4.7749014e-02   6.4269250e-04   5.4581707e-03   4.7378456e-03   1.9032735e-04   4.2688048e-04   1.5193194e-04   3.6294760e-07   9.7787855e-03   3.2378749e-10  -1.1790827e+00
   6.5422979e+00   4.4856617e+00   6.2818751e-02   1.4647395e-03   1.8617165e-02   7.6077601e-03   1.3831868e-04   1.4182308e-03   1.2194002e-04   4.4795629e-07   3.2899456e-02   1.6383275e-10  -8.7904079e-01
   6.9582746e+00   4.2352697e+00   3.6638453e-02   5.7295170e-04   3.8874770e-03   1.1025906e-02   4.5593602e-04   9.7922894e-05   2.5808055e-04   1.3244549e-08   6.4994508e-03   3.6898999e-10  -1.4236514e+00
   6.9191884e+00   4.2235741e+00   4.4114910e-02   6.5137937e-04   4.0137319e-03   1.1114842e-02   1.7662838e-04   5.6764912e-05   1.6383290e-04   3.4298493e-08   1.4895318e-02   1.0741074e-09  -1.3941273e+00
   6.8592248e+00   4.2750958e+00   4.1919813e-02   9.2283040e-04   1.2245934e-02   7.5473583e-03   1.7000509e-04   2.0582981e-05   1.5159617e-04   4.1634106e-07   1.5509853e-02   4.4686774e-10  -1.5864895e+00
   7.6999077e+00   3.9853812e+00   3.3050398e-02   5.0267391e-04   3.9582535e-03   3.0387179e-03   2.2377704e-04   2.1558645e-06   1.8727981e-04   3.6890374e-08   6.4141182e-03   3.9054884e-09  -2.9924662e+00
   6.6603419e+00   4.3631061e+00   4.4866613e-02   1.8158848e-03   2.0296707e-02   9.1516167e-03   1.5750361e-04   7.5804256e-04   2.1647026e-04   3.5702235e-08   3.0049574e-02   7.2682399e-10  -1.2424790e+00
   7.0388400e+00   4.3027330e+00   4.1519658e-02   2.3513400e-03   2.6447212e-02   4.9774527e-03   2.2294821e-04   6.8708731e-05   2.5789457e-04   2.1607718e-08   3.1387960e-02   3.0165181e-10  -2.2817907e+00
   6.9483614e+00   4.2644167e+00   4.4405324e-02   5.3014919e-04   4.7285083e-03   6.2186130e-03   2.5071868e-04   1.0333372e-04   2.3037785e-04   5.6721481e-08   9.9291930e-03   3.6526297e-10  -1.4220825e+00
   7.2800605e+00   4.1427040e+00   4.4128053e-02   1.9718124e-03   7.4499187e-03   2.8976017e-03   1.4895596e-04   1.5127959e-05   2.1094187e-04   2.0782024e-08   1.2796412e-02   1.2852861e-09  -2.2847812e+00
   7.0011192e+00   4.2161629e+00   4.2808156e-02   1.3406317e-03   3.8308864e-03   4.9799854e-03   1.8391474e-04   4.3525991e-05   1.3081475e-04   6.1680342e-07   1.0959002e-02   7.5951116e-10  -1.5211090e+00
   7.2790518e+00   4.2128760e+00   5.3214830e-02   2.4028125e-03   8.3881613e-03   4.3675287e-03   1.6851471e-04   1.7317939e-05   1.5425618e-04   4.2284458e-07   1.6572440e-02   4.2986155e-10  -2.4070334e+00
   7.0123420e+00   4.2764624e+00   4.4151171e-02   8.2798111e-04   7.5386820e-03   1.2235881e-02   1.4976693e-04   2.4242315e-04   1.4365680e-04   7.1816390e-08   2.0198462e-02   5.6699799e-10  -1.7636529e+00
   7.5011970e+00   4.1001891e+00   4.4740413e-02   6.6848255e-04   4.8586085e-03   4.8343588e-03   2.5145166e-04   1.2586755e-05   1.7424409e-04   1.8939691e-08   1.4526543e-02   1.7261981e-09  -2.5578530e+00
   7.2646432e+00   4.1886645e+00   4.5865646e-02   7.3153668e-04   8.0197010e-03   7.6889056e-03   2.7955867e-04   2.4880155e-05   1.3683301e-04   1.4688688e-07   1.5384669e-02   6.5083759e-10  -2.2317874e+00
   6.9374392e+00   4.2687002e+00   3.6563652e-02   1.5064761e-03   1.0456723e-02   1.8266005e-02   1.9787244e-04   3.7773740e-05   1.8093458e-04   8.0165564e-08   2.7648062e-02   6.6884755e-10  -1.6696955e+00
   6.8944365e+00   4.3089598e+00   5.1979343e-02   8.3105601e-04   1.2234144e-02   2.1422518e-03   1.7671032e-04   3.5743056e-04   1.5385404e-04   1.8581054e-07   1.7670064e-02   4.7651126e-10  -1.4926604e+00
   7.7279148e+00   3.9707023e+00   4.2286557e-02   1.6880860e-03   1.7313871e-03   4.0580925e-03   1.8998718e-04   1.3567102e-06   1.4804358e-04   3.9978992e-08   8.8569822e-03   6.5270856e-09  -2.7275724e+00
   7.3695523e+00   4.1724683e+00   4.3300501e-02   1.1244855e-03   2.1000851e-02   2.7537670e-03   1.6706247e-04   1.5996118e-05   1.3572575e-04   4.6186461e-08   2.4036085e-02   8.8026413e-10  -2.7021182e+00
   7.5100065e+00   4.1131936e+00   4.5543380e-02   7.9024050e-04   1.2935654e-02   4.0638968e-03   2.1157468e-04   5.1598379e-06   1.3707696e-04   3.3649929e-08   1.8122301e-02   1.3954295e-09  -2.8035716e+00
   6.6293585e+00   4.4479924e+00   5.8378885e-02   2.6571599e-03   1.6193192e-02   9.1319209e-03   2.1568818e-04   5.9804327e-04   2.6486876e-04   1.0165463e-07   2.9674689e-02   1.4402069e-10  -1.1004022e+00
   7.3428257e+00   4.1858350e+00   5.1173238e-02   7.3186934e-04   1.2694950e-02   7.3022797e-03   2.1824087e-04   8.2066538e-06   2.1664495e-04   4.2670976e-08   2.2956424e-02   7.1543242e-10  -2.4044094e+00
   7.3853512e+00   4.1195327e+00   3.1667636e-02   6.0488448e-04   4.3776871e-03   6.6628057e-03   2.5381662e-04   5.6329584e-06   2.4339407e-04   1.2142205e-08   8.6905502e-03   9.8177463e-10  -2.4602823e+00
   6.6383077e+00   4.3684757e+00   3.5426561e-02   1.5053465e-03   5.4271285e-03   1.4843752e-02   2.2090025e-04   3.9721803e-04   1.2798843e-04   7.1586154e-08   1.2255416e-02   2.3719506e-10  -8.8057278e-01
   7.6059274e+00   4.0953756e+00   3.9950496e-02   1.1905026e-03   5.6942575e-03   4.7595309e-03   1.6949691e-04   5.4528962e-06   2.0375295e-04   3.4270196e-08   1.0859120e-02   1.0245512e-09  -2.9406747e+00
   7.2905721e+00   4.1417625e+00   4.1064021e-02   1.0093551e-03   8.5042497e-03   5.3596044e-03   2.1950065e-04   8.9451757e-06   2.1035904e-04   1.5275101e-08   1.4095493e-02   1.2911106e-09  -2.2285019e+00
   6.3216461e+00   4.4749606e+00   5.7313806e-02   1.0480510e-03   1.0530512e-02   8.8921153e-03   2.6585489e-04   8.6914955e-04   1.6135623e-04   7.3943516e-07   2.1201068e-02   2.0888616e-10  -3.4573663e-01
   7.0166089e+00   4.2081730e+00   3.8870744e-02   4.6981035e-04   6.8554778e-03   2.5093627e-03   1.8217265e-04   9.4946075e-05   1.2836424e-04   4.4940146e-07   1.0087257e-02   8.9754143e-10  -1.7184504e+00
   7.2890681e+00   4.1558390e+00   4.0988823e-02   1.3909934e-03   9.2838575e-03   4.3673972e-03   2.5066691e-04   3.2868753e-05   1.5651009e-04   1.2221509e-07   1.4247265e-02   1.1116773e-09  -2.3478611e+00
   7.5721287e+00   4.0638762e+00   3.8751258e-02   5.2561512e-04   1.1395796e-02   2.0158796e-03   1.8667125e-04   1.2458858e-06   1.6339530e-04   6.1608851e-08   1.5606468e-02   2.6809170e-09  -3.0107548e+00
   7.0765180e+00   4.1816567e+00   3.9906313e-02   8.7134543e-04   8.0084655e-03   1.9165141e-03   2.5620506e-04   1.9509458e-05   1.8793200e-04   6.6761407e-07   1.0867869e-02   1.0247735e-09  -1.8059899e+00
   7.3331254e+00   4.2457301e+00   4.2325804e-02   1.0962407e-03   1.1580087e-02   2.6497403e-03   1.3977248e-04   4.1647186e-05   1.4174325e-04   1.9577904e-08   1.8338517e-02   2.4832108e-10  -2.6066534e+00
   6.7381661e+00   4.3005209e+00   4.7363298e-02   4.3360442e-04   3.5931730e-03   1.2701056e-02   2.2107170e-04   3.9059591e-04   2.6305045e-04   2.4593232e-07   1.5509102e-02   7.6299921e-10  -9.4690504e-01
   7.0305460e+00   4.1972159e+00   3.3522921e-02   4.7943154e-04   9.9847639e-03   6.6333613e-03   3.2926972e-04   3.9242676e-05   1.5919738e-04   1.9529172e-07   9.1441463e-03   7.0689277e-10  -1.7891622e+00
   7.1026276e+00   4.2890734e+00   4.2510427e-02   9.5485190e-04   1.2382186e-02   1.5802056e-02   1.8786072e-04   4.8111601e-05   1.7689441e-04   1.5174829e-07   2.8261295e-02   2.8207148e-10  -1.8612441e+00
   7.7451489e+00   4.0631580e+00   4.0804414e-02   6.7855482e-04   9.4709761e-03   5.0507235e-03   1.5782363e-04   7.0137775e-07   2.1078133e-04   4.3654876e-08   1.6156718e-02   1.7416612e-09  -3.4257866e+00
   6.7534244e+00   4.3338552e+00   4.4262334e-02   1.9355606e-03   9.6053645e-03   1.2411087e-02   1.8984039e-04   4.7268293e-04   1.5497023e-04   2.6148062e-08   2.1439178e-02   5.7875456e-10  -1.2654818e+00
   7.0845710e+00   4.2893729e+00   4.3898971e-02   1.0617897e-03   1.2463964e-02   5.2523888e-03   2.2502020e-04   4.4324049e-05   1.7565891e-04   2.1692966e-07   1.7758946e-02   2.0961284e-10  -2.0517249e+00
   6.7622172e+00   4.3097127e+00   4.7112811e-02   7.8465832e-04   5.5366267e-03   4.1391254e-03   2.3966144e-04   3.6127618e-04   1.8203714e-04   6.8873562e-08   8.0097999e-03   3.6035052e-10  -1.1763648e+00
   7.0392802e+00   4.1742111e+00   4.2333617e-02   8.4871519e-04   5.2126844e-03   4.8828371e-03   2.7881689e-04   1.4601161e-05   1.4265636e-04   1.0693171e-07   8.9410800e-03   1.0561608e-09  -1.5750909e+00
   6.9911365e+00   4.3036928e+00   4.2825179e-02   6.5217213e-04   8.4802764e-03   1.1129121e-02   1.6633508e-04   4.5994085e-05   1.9952740e-04   7.2081977e-08   2.2107065e-02   2.6593119e-10  -1.6810271e+00
   7.4806800e+00   4.1166274e+00   3.9627509e-02   1.9963579e-03   1.3355598e-02   1.2202611e-03   2.5504886e-04   8.1131294e-06   2.4318982e-04   1.4480207e-07   1.4039422e-02   1.1605890e-09  -2.8039603e+00
   7.9623204e+00   3.9004086e+00   3.8625539e-02   8.1431675e-04   3.3710001e-03   3.6200620e-03   3.6076358e-04   6.0851471e-07   1.6919530e-04   3.7012579e-08   7.7819542e-03   1.1257105e-08  -3.4406530e+00
   7.1060768e+00   4.1586032e+00   3.7653395e-02   1.3554824e-03   4.9082574e-03   5.2941557e-03   2.6679036e-04   3.3953810e-05   2.2391736e-04   7.9928964e-08   7.4789321e-03   1.0360883e-09  -1.8927561e+00
   7.2385019e+00   4.2018648e+00   3.1616098e-02   9.2073308e-04   5.1521808e-03   7.8729927e-03   2.3718875e-04   3.0603791e-05   1.9402216e-04   4.4150354e-08   9.7816096e-03   3.8805546e-10  -1.9172011e+00
   7.2896070e+00   4.1415599e+00   4.5946957e-02   7.5709495e-04   9.0395287e-03   1.4141352e-03   3.7050171e-04   5.7049354e-06   1.5376821e-04   5.8265905e-07   9.4926382e-03   8.8928740e-10  -2.3270543e+00
   6.7965137e+00   4.2843143e+00   3.7420908e-02   2.0018913e-03   3.4125983e-03   1.8221979e-02   2.3548271e-04   2.5791911e-04   1.9256928e-04   3.2867593e-08   1.7626189e-02   7.8116186e-10  -1.0315035e+00
   7.3592792e+00   4.1474371e+00   4.6540453e-02   2.0772165e-03   3.7911384e-03   1.3995694e-02   1.3067348e-04   1.0202149e-05   1.4820891e-04   2.8269105e-08   2.0385707e-02   1.3042057e-09  -2.2039471e+00
   7.5135401e+00   4.2070794e+00   4.8754759e-02   5.5885080e-04   9.9048820e-03   2.2281548e-03   1.9620866e-04   2.3399705e-05   1.5581973e-04   3.1294407e-08   1.8061509e-02   2.8415585e-10  -2.6739913e+00
   7.3383261e+00   4.0717378e+00   3.5038709e-02   1.6078043e-03   6.3293509e-03   4.0102121e-03   2.3424887e-04   5.6546652e-06   1.8541444e-04   4.5399204e-08   7.4534823e-03   2.2977639e-09  -2.4896637e+00
   7.3933950e+00   4.1440313e+00   4.5494018e-02   6.0432653e-04   1.3041601e-02   3.7094149e-03   1.6492283e-04   5.8204506e-06   2.6287677e-04   2.4277349e-08   1.7720903e-02   1.0777574e-09  -2.8270627e+00
   7.6283384e+00   4.0887147e+00   5.1590348e-02   1.9528930e-03   1.6237433e-02   3.4811363e-03   2.0701045e-04   3.5286616e-06   2.5910383e-04   1.6002226e-08   2.4789510e-02   2.0676930e-09  -3.2740662e+00
   7.2095802e+00   4.1876862e+00   3.8542810e-02   7.6762334e-04   6.6159704e-03   3.4731835e-03   1.7585797e-04   1.6091235e-05   2.7095598e-04   4.7493592e-08   1.0549560e-02   5.8613421e-10  -1.9254211e+00
   7.3785338e+00   4.1122536e+00   4.0276652e-02   1.4409639e-03   4.9875468e-03   1.8233914e-03   2.4846809e-04   7.3165116e-06   1.7621884e-04   6.1359807e-07   5.8792141e-03   8.1706607e-10  -2.2125493e+00
   7.8327770e+00   3.8970704e+00   4.6187460e-02   5.5370051e-04   4.1479947e-03   8.9284409e-04   3.0523261e-04   5.7565863e-07   2.6399426e-04   1.7931814e-08   4.4000409e-03   9.4203131e-09  -3.1932901e+00
   7.3774153e+00   4.1737061e+00   4.1350999e-02   6.1925154e-04   6.2703691e-03   6.1600547e-03   3.1835061e-04   1.2525609e-05   2.0747842e-04   5.2986304e-08   9.5444643e-03   3.8951429e-10  -2.3608127e+00
   7.0401926e+00   4.2839579e+00   4.6444332e-02   7.2314820e-04   4.0332082e-03   7.2781636e-03   1.9497932e-04   9.2282911e-05   1.5836822e-04   2.8829786e-08   1.1930912e-02   2.1784967e-10  -1.4657671e+00
   7.2880231e+00   4.1490577e+00   5.1644549e-02   2.2544034e-03   1.1773375e-02   3.7904132e-03   2.2795921e-04   9.0540476e-06   2.0115902e-04   1.0873548e-07   1.9271376e-02   1.4645378e-09  -2.3716407e+00
   6.9260497e+00   4.3123800e+00   3.8273505e-02   1.9983754e-03   7.3719525e-03   2.4247857e-03   1.5632087e-04   1.9426239e-04   1.7949734e-04   3.1311712e-07   1.1308836e-02   2.4138455e-10  -1.6360335e+00
   7.2953028e+00   4.1576823e+00   4.3326155e-02   1.1415851e-03   1.3966311e-02   4.4529133e-03   2.5558719e-04   5.1954662e-06   1.3302262e-04   1.5271570e-07   2.0090957e-02   1.2362489e-09  -2.6278905e+00
   7.5798314e+00   4.0457457e+00   4.3309324e-02   1.1710599e-03   3.5067435e-03   5.0347367e-03   2.7057934e-04   2.1920968e-06   1.3676048e-04   4.8891377e-08   1.1141047e-02   2.8556787e-09  -2.6156856e+00
   6.5973512e+00   4.3669461e+00   3.9678769e-02   8.2474108e-04   2.1966610e-02   1.1837537e-02   2.2468644e-04   3.1295481e-04   1.3204461e-04   5.3645786e-07   2.8438028e-02   4.9462614e-10  -1.1256971e+00
   7.3991823e+00   4.2505886e+00   4.5105949e-02   9.0679226e-04   1.4853718e-02   7.9707332e-03   1.7715017e-04   4.3307364e-05   2.0820635e-04   1.4815498e-08   2.8068005e-02   2.5359594e-10  -2.5804409e+00
   7.6199332e+00   4.0266847e+00   3.7715491e-02   8.8652750e-04   4.4313131e-03   3.1056182e-03   2.6353881e-04   1.7434551e-06   1.4320338e-04   1.2965237e-07   7.1314048e-03   2.4073336e-09  -2.6312309e+00
   7.1643554e+00   4.2020747e+00   4.9516277e-02   4.2284274e-04   6.5421229e-03   3.4488937e-03   2.3703106e-04   4.7911879e-05   1.7081410e-04   6.7155384e-08   1.3736269e-02   7.2522296e-10  -2.0675487e+00
   7.3935807e+00   4.1938363e+00   3.8375485e-02   7.4731578e-04   1.3772986e-02   2.9915188e-03   2.6933272e-04   3.3805230e-05   1.3110297e-04   1.9383663e-07   1.5588335e-02   4.2927163e-10  -2.6067434e+00
   7.6469340e+00   4.0978539e+00   3.7333022e-02   1.0534283e-03   1.1637479e-02   1.4458735e-03   1.4918649e-04   2.0873411e-06   2.5518075e-04   5.8418734e-08   1.2869794e-02   9.7119793e-10  -3.0436316e+00
   7.7019441e+00   4.0612868e+00   3.7097422e-02   1.8422951e-03   1.4435891e-02   1.3633623e-03   1.6371207e-04   9.3411263e-06   1.7519262e-04   9.6426973e-08   1.5492153e-02   1.9626720e-09  -3.2361747e+00
   7.8206048e+00   4.0457495e+00   4.4658440e-02   1.2378599e-03   5.4027901e-03   3.5512881e-03   2.0054606e-04   7.9057293e-06   2.0680378e-04   1.2184617e-08   1.0434640e-02   1.4384244e-09  -3.2554474e+00
   7.1669147e+00   4.1941746e+00   4.6458021e-02   1.6500552e-03   2.8108110e-03   1.3292673e-02   2.0007344e-04   8.3831894e-06   2.0701182e-04   2.4128285e-07   1.9630193e-02   9.5723682e-10  -1.6695909e+00
   7.1250144e+00   4.1938544e+00   4.0296213e-02   6.6245431e-04   1.8127267e-02   1.5702119e-03   1.8087772e-04   2.3734598e-05   2.4681683e-04   4.5860736e-07   1.8912307e-02   1.0450717e-09  -2.1654157e+00
   6.8715865e+00   4.2931650e+00   3.9570448e-02   2.0164050e-03   9.0447043e-03   2.8304567e-03   2.0891820e-04   1.4010221e-04   2.1579703e-04   2.7385126e-07   9.8248749e-03   2.9410912e-10  -1.4238413e+00
   7.4483547e+00   4.0648942e+00   3.7833912e-02   6.8032106e-04   4.1366083e-03   5.8468649e-03   1.9221762e-04   5.8594040e-06   2.1606154e-04   1.0873996e-07   1.0075541e-02   2.6215329e-09  -2.5231981e+00
   7.7395019e+00   4.0166878e+00   3.3054548e-02   2.1079952e-03   1.0862628e-02   2.8681220e-03   2.1392499e-04   2.0003389e-06   2.5179921e-04   1.2815923e-08   8.3571836e-03   2.1627714e-09  -3.4296808e+00
   7.9403927e+00   3.9413142e+00   4.0006640e-02   7.0427303e-04   3.8763244e-03   7.0037551e-04   1.9655365e-04   1.5912768e-06   1.4917376e-04   4.4692053e-08   7.3983299e-03   5.6682774e-09  -3.2994578e+00
   7.2255555e+00   4.2697520e+00   5.2410253e-02   1.3834157e-03   1.3253029e-02   4.2942052e-03   1.5371965e-04   8.8384451e-05   2.0089857e-04   7.1822449e-08   2.3297068e-02   2.8826922e-10  -2.2302803e+00
   7.5039202e+00   4.0458199e+00   3.6783218e-02   1.7374689e-03   1.0328649e-02   5.8706309e-03   1.9600977e-04   3.3052090e-06   2.0471979e-04   1.0622085e-07   1.5108011e-02   4.1990016e-09  -2.7791209e+00
   7.5112437e+00   4.0886031e+00   4.0666472e-02   8.7157480e-04   1.1321580e-02   3.3111473e-03   1.8820916e-04   9.2565845e-06   1.9509323e-04   1.3009085e-08   1.2098237e-02   1.5489658e-09  -2.9563496e+00
   7.3995106e+00   4.1232005e+00   3.9490771e-02   9.8796342e-04   1.3137233e-02   3.8422629e-03   2.0832757e-04   1.3178605e-05   2.5217308e-04   1.0718633e-07   1.9885529e-02   1.8376242e-09  -2.6895545e+00
   6.9495730e+00   4.3599757e+00   4.5689742e-02   2.2160380e-03   2.1397534e-02   1.1804242e-02   1.4469729e-04   1.4025109e-04   1.6017623e-04   2.4493042e-08   3.6114120e-02   1.8108637e-10  -1.7900893e+00
   7.9419406e+00   4.0120083e+00   4.7117027e-02   1.0213078e-03   6.3271756e-03   1.9216128e-03   2.6679470e-04   9.2524746e-07   2.2034340e-04   2.4730116e-08   1.2101419e-02   2.2238048e-09  -3.6835629e+00
   6.7983916e+00   4.3294559e+00   4.3413722e-02   5.9342134e-04   3.6643327e-03   6.0095458e-03   2.5717833e-04   5.6748926e-04   1.8382758e-04   2.4252687e-08   8.4229366e-03   2.7884792e-10  -9.9151770e-01
   6.9292914e+00   4.2614953e+00   4.2491914e-02   2.0269574e-03   4.7533935e-03   4.2693309e-03   3.0481178e-04   1.0595899e-04   1.2745005e-04   2.1338615e-07   8.1517819e-03   3.4713733e-10  -1.2861858e+00
   7.4702547e+00   4.1000520e+00   4.1151060e-02   1.2525105e-03   1.3574051e-02   8.1813562e-03   2.3397810e-04   1.7466948e-06   2.2896980e-04   3.6200857e-08   1.9891054e-02   2.0292368e-09  -2.9066951e+00
   7.2913228e+00   4.1394634e+00   3.9908833e-02   1.2258698e-03   8.8990710e-03   3.4375802e-03   2.8841897e-04   4.3337139e-05   1.8706950e-04   1.3970022e-08   1.0868143e-02   1.2175805e-09  -2.4341469e+00
   7.2322954e+00   4.1496531e+00   4.9988749e-02   8.9836421e-04   1.7809356e-02   1.5690383e-02   1.5240777e-04   6.9726437e-06   2.2258427e-04   1.3174931e-08   3.6114981e-02   2.6473393e-09  -2.4416430e+00
   7.1370704e+00   4.1772987e+00   4.7506363e-02   1.6227160e-03   2.2580747e-03   6.4522985e-03   2.6369358e-04   1.3332305e-04   1.7758374e-04   1.8869648e-08   6.6639786e-03   7.3479772e-10  -1.5743794e+00
   7.2457607e+00   4.2062493e+00   4.2284968e-02   7.6588161e-04   1.6344467e-02   2.9865357e-03   1.3909530e-04   1.9336816e-05   2.1857759e-04   4.4053156e-07   1.6765867e-02   5.0258641e-10  -2.3681660e+00
   6.7355163e+00   4.3794572e+00   4.2359332e-02   1.3167838e-03   9.5976000e-03   7.1702561e-03   1.9400311e-04   3.0929976e-04   1.9233345e-04   1.1662163e-07   1.6693042e-02   1.8644499e-10  -1.2304576e+00
   7.7317871e+00   4.0345013e+00   4.1573509e-02   1.6839907e-03   3.9279870e-03   4.6067275e-03   1.5364684e-04   3.3955923e-06   2.1667986e-04   2.8966162e-08   1.2467492e-02   2.6712983e-09  -2.8062112e+00
   6.7704660e+00   4.3164150e+00   4.4884997e-02   7.9813860e-04   4.9120035e-03   1.9441132e-02   1.8639191e-04   2.0578621e-04   1.5304007e-04   3.6905397e-08   1.8378270e-02   4.3437957e-10  -1.0548626e+00
   7.4392501e+00   4.1690492e+00   3.8108084e-02   1.3730569e-03   1.0877023e-02   7.5909669e-03   2.0785434e-04   6.1083014e-06   2.3319579e-04   3.4949319e-08   2.0225959e-02   6.8734799e-10  -2.8540221e+00
   7.9132751e+00   3.9648948e+00   5.1253375e-02   1.5729567e-03   9.8173348e-03   1.5384190e-03   1.4325226e-04   6.9562589e-07   2.1609601e-04   1.2109946e-07   1.6348013e-02   7.1459204e-09  -3.4613297e+00
   7.3467611e+00   4.1438034e+00   4.4408221e-02   7.7012463e-04   6.3201650e-03   2.6174595e-03   1.6417353e-04   8.2992460e-06   2.0331474e-04   4.6277882e-08   1.0312025e-02   8.3820943e-10  -2.4735891e+00
   7.1314165e+00   4.2141324e+00   3.1225913e-02   1.0779501e-03   1.0443225e-02   1.0511949e-02   1.2706296e-04   1.7121786e-05   1.7926031e-04   2.2300036e-08   1.9322721e-02   7.2378959e-10  -2.1954494e+00
   7.3657433e+00   4.1705339e+00   4.3013894e-02   7.9465750e-04   5.5705567e-03   2.5358552e-03   3.6491133e-04   2.5345086e-05   2.0318879e-04   1.4851810e-08   7.0611649e-03   3.6209016e-10  -2.4231701e+00
   7.4720415e+00   4.1680336e+00   4.5812983e-02   1.2979701e-03   1.0492287e-02   4.9171530e-03   1.4169083e-04   8.3296082e-06   1.7326791e-04   1.4469905e-07   1.5964345e-02   5.1555826e-10  -2.7148656e+00
   7.3781749e+00   4.1701322e+00   4.4125212e-02   1.7436909e-03   1.7580304e-02   5.1133622e-03   2.4003275e-04   2.5383608e-05   2.4442960e-04   3.8194134e-08   2.1571169e-02   8.4170062e-10  -2.7143752e+00
   7.0861912e+00   4.2617756e+00   4.1709352e-02   1.6493388e-03   1.3147731e-02   2.4769012e-03   1.5799899e-04   1.2601652e-04   1.3399184e-04   1.0007051e-07   1.5631076e-02   4.0141805e-10  -2.1681767e+00
   6.7945796e+00   4.3144879e+00   5.0600148e-02   4.5294217e-04   7.4856355e-03   2.4416018e-03   1.8023659e-04   2.1444492e-04   1.6386974e-04   2.2258677e-07   1.3589555e-02   3.9895275e-10  -1.2619122e+00
   6.8099277e+00   4.3423838e+00   4.4430415e-02   1.0962349e-03   1.2059880e-02   4.8885869e-03   1.4595126e-04   2.9369628e-04   2.5549731e-04   2.0114545e-07   1.9173599e-02   3.3635864e-10  -1.6149940e+00
   7.4800139e+00   4.0965918e+00   4.1337220e-02   1.6251620e-03   1.7155081e-03   5.7258872e-03   2.5314938e-04   3.3830158e-06   2.5497600e-04   1.5092090e-08   8.5076456e-03   1.1621803e-09  -2.1007512e+00
   6.5626075e+00   4.3875010e+00   4.2922770e-02   9.9198474e-04   1.5006067e-02   7.1148010e-03   2.8038105e-04   1.1803498e-04   1.3654711e-04   5.4990795e-07   1.8173466e-02   2.1785415e-10  -1.0672023e+00
   6.4879070e+00   4.4299549e+00   4.5124775e-02   7.1462052e-04   1.6927922e-02   1.5185201e-02   1.3290357e-04   1.6603527e-04   2.6402004e-04   2.8550859e-07   3.0136190e-02   2.0496242e-10  -9.2389548e-01
   6.7737199e+00   4.2918442e+00   4.6244419e-02   1.3165337e-03   7.5876707e-03   4.3402860e-03   1.4585090e-04   2.3456208e-04   2.0440714e-04   3.4003518e-07   1.4295905e-02   6.8524252e-10  -1.2265761e+00
   7.6040181e+00   4.1912868e+00   4.7387331e-02   2.0906837e-03   6.7425518e-03   1.1349579e-02   1.8047867e-04   1.6855868e-05   1.5565412e-04   1.2368514e-08   2.5422422e-02   3.8007862e-10  -2.8541625e+00
   7.1823786e+00   4.2334179e+00   4.4078672e-02   2.1876125e-03   1.0576459e-02   8.6173728e-03   1.9425381e-04   6.9662558e-05   2.2792620e-04   9.1070105e-08   2.4122224e-02   6.2683522e-10  -2.0574695e+00
   7.0049438e+00   4.3204361e+00   5.7663406e-02   2.2152704e-03   8.5399842e-03   8.2202002e-03   1.2322771e-04   2.5723973e-04   2.4420882e-04   9.7889816e-09   2.5181029e-02   3.1525376e-10  -1.5907970e+00
   7.0636018e+00   4.2163337e+00   4.2641216e-02   1.8353545e-03   3.6800467e-03   2.3346113e-02   1.7436798e-04   5.8194161e-05   2.4369590e-04   7.8829574e-08   2.2471776e-02   9.9193475e-10  -1.5895677e+00
   7.7471286e+00   3.9423570e+00   3.9051071e-02   7.8605438e-04   6.8469481e-03   7.6251344e-03   1.9917504e-04   6.7142825e-07   2.4271823e-04   1.6184564e-08   1.0711979e-02   1.0546318e-08  -3.3092770e+00
   7.3695241e+00   4.1423680e+00   4.1125099e-02   4.9474836e-04   9.2954829e-03   2.4198421e-03   1.9072950e-04   2.6895281e-05   1.6071058e-04   2.2356728e-07   1.3724727e-02   1.1120731e-09  -2.5383370e+00
   7.2651468e+00   4.2041286e+00   4.6107924e-02   7.6186855e-04   4.6011140e-03   5.0385756e-03   3.1877574e-04   1.6352642e-05   1.2587638e-04   2.0143034e-07   1.1064643e-02   3.7953905e-10  -2.1461940e+00
   7.1336958e+00   4.2284416e+00   4.4349397e-02   1.9537886e-03   8.0286173e-03   1.9232239e-03   3.6753342e-04   7.6567961e-05   1.8671816e-04   8.2946887e-08   9.7389078e-03   3.8553909e-10  -2.1396517e+00
   7.1233251e+00   4.1940676e+00   4.2763488e-02   1.4440219e-03   6.8313301e-03   3.7624955e-03   2.4716705e-04   1.1752707e-05   2.6532196e-04   2.8819601e-07   1.2820035e-02   7.9314209e-10  -1.8833668e+00
   6.5785130e+00   4.3962639e+00   5.6665927e-02   1.1826459e-03   7.7399233e-03   4.3593472e-03   1.8814821e-04   7.6240875e-04   1.7262591e-04   2.1543611e-07   1.2868208e-02   2.6388491e-10  -8.0775787e-01
   7.1067612e+00   4.2228401e+00   4.6119823e-02   7.5213804e-04   5.5710307e-03   5.4173833e-03   3.5933734e-04   3.8238652e-05   2.1896101e-04   3.4820127e-07   1.0484326e-02   4.2482224e-10  -1.7297202e+00
   7.7222113e+00   4.0501810e+00   5.1694828e-02   1.8397149e-03   1.3886977e-02   3.5418296e-03   1.7541502e-04   4.4121051e-06   1.6817936e-04   2.1784910e-08   2.6285218e-02   3.6481618e-09  -3.3325527e+00
   6.8553061e+00   4.3082004e+00   3.7479640e-02   1.3813153e-03   9.0982771e-03   1.4234776e-02   1.7973434e-04   3.3665974e-05   1.6521664e-04   8.8356365e-08   2.0392118e-02   3.2666698e-10  -1.3724786e+00
   7.4866307e+00   4.1551142e+00   5.4382621e-02   1.6969037e-03   8.6324808e-03   6.7000739e-03   1.6886591e-04   2.5533019e-05   1.3090685e-04   4.1915071e-08   2.1742942e-02   9.0609545e-10  -2.6866568e+00
   7.1736020e+00   4.2047380e+00   4.6109915e-02   7.3167175e-04   4.1742340e-03   8.5622127e-03   1.9359882e-04   4.2880811e-05   1.5751940e-04   1.7018704e-08   1.1278802e-02   5.1706572e-10  -1.9108698e+00
   7.3491915e+00   4.1827356e+00   4.5771076e-02   1.0050828e-03   4.1614455e-03   5.4999460e-03   2.0373662e-04   1.1914094e-05   2.6557739e-04   8.2806000e-08   1.4128525e-02   5.5893589e-10  -2.2945031e+00
   6.9839349e+00   4.2701412e+00   5.2286044e-02   2.8853616e-03   7.9417728e-03   1.7766145e-03   1.6102333e-04   2.1611298e-04   1.5724818e-04   2.6836116e-07   1.3493541e-02   5.1381813e-10  -1.7733873e+00
   6.9228531e+00   4.2776977e+00   5.1444117e-02   7.7600043e-04   7.6860341e-03   6.1764234e-03   2.4725388e-04   2.8890683e-05   2.1363610e-04   1.5047740e-07   1.4506592e-02   3.5397845e-10  -1.6895108e+00
   7.2030752e+00   4.1459295e+00   4.5941152e-02   1.4400517e-03   1.3333310e-02   3.4498043e-03   1.7299214e-04   5.3505794e-06   1.9452854e-04   1.6455000e-07   1.6717035e-02   1.6947865e-09  -2.3789678e+00
   6.9968523e+00   4.2536946e+00   3.5526715e-02   1.2735636e-03   6.3106429e-03   7.8572571e-03   1.7305265e-04   3.5814666e-05   1.4028413e-04   4.1610707e-07   1.2299036e-02   3.9404479e-10  -1.7738677e+00
   7.4451422e+00   4.1543801e+00   5.1807546e-02   7.2015034e-04   1.2516757e-02   5.4931045e-03   2.1881779e-04   4.2446308e-06   1.8464249e-04   2.3622675e-08   2.4325565e-02   1.0290223e-09  -2.5764695e+00
   6.8067997e+00   4.2383455e+00   4.3125904e-02   6.1089507e-04   4.7536387e-03   3.6063435e-03   3.1135781e-04   8.3993846e-05   2.4688921e-04   2.0080236e-07   4.9538688e-03   4.8178746e-10  -1.3186269e+00
   7.4534630e+00   4.1347637e+00   3.3167735e-02   7.9947657e-04   7.3685432e-03   3.6002116e-03   4.0227167e-04   1.8868646e-05   1.2985643e-04   4.4018474e-08   5.0776050e-03   3.7088441e-10  -2.8211266e+00
   6.7750184e+00   4.2802745e+00   4.8753148e-02   8.0810104e-04   6.1599995e-03   7.4222150e-03   3.5035934e-04   3.0673019e-04   2.6096483e-04   2.3954029e-08   1.1147274e-02   6.6536893e-10  -1.0020886e+00
   7.4840562e+00   4.1508854e+00   5.0042495e-02   6.6720152e-04   1.2946749e-02   1.9127666e-03   1.8721117e-04   2.3842466e-06   1.5415647e-04   1.4962682e-07   2.2431656e-02   9.4647433e-10  -2.8129160e+00
   7.0701846e+00   4.2426608e+00   4.8003340e-02   9.8522320e-04   8.8414413e-03   7.8685646e-03   1.8908937e-04   1.5805445e-04   2.2032103e-04   6.8294528e-08   1.7688966e-02   7.0107928e-10  -2.0398361e+00
   7.3348189e+00   4.1739602e+00   4.8936295e-02   1.3263058e-03   8.2013246e-03   4.5588752e-03   1.2888879e-04   4.8729439e-06   1.5768275e-04   8.6307490e-08   1.6120157e-02   7.0527177e-10  -2.2953286e+00
   7.5577842e+00   4.1486834e+00   4.1991466e-02   5.7789270e-04   5.6246567e-03   2.0835568e-03   2.6509853e-04   7.6686365e-06   2.6462648e-04   2.9044935e-08   1.1145921e-02   4.7743983e-10  -2.8294584e+00
   7.0557892e+00   4.2584689e+00   3.7079406e-02   5.2989701e-04   2.0352173e-02   4.4477417e-03   1.8959404e-04   3.4744608e-05   1.6386423e-04   7.5790807e-08   2.3137669e-02   4.7214089e-10  -2.0533653e+00
   7.4846923e+00   4.1437477e+00   4.8914763e-02   2.2200789e-03   1.1167899e-02   5.6178589e-03   1.3356399e-04   4.0241944e-06   2.4195866e-04   1.8813124e-08   1.8525306e-02   8.6248042e-10  -2.7621830e+00
   7.4628241e+00   4.1097668e+00   5.6937593e-02   1.5120699e-03   1.6008022e-02   5.6830906e-03   2.0828276e-04   2.8089659e-06   1.5914724e-04   8.7674668e-08   3.0277975e-02   2.6078915e-09  -2.9920835e+00
   6.6338486e+00   4.3566241e+00   4.7928266e-02   5.1037903e-04   4.9125231e-03   1.4543391e-02   1.7319532e-04   3.5507862e-04   2.5275717e-04   4.3905157e-08   1.6141906e-02   3.6213417e-10  -8.1764720e-01
   7.2794911e+00   4.1551781e+00   4.0283931e-02   5.2804101e-04   2.3639349e-03   5.5017809e-03   3.0953310e-04   3.7451499e-05   2.0846969e-04   9.9778685e-08   5.2798977e-03   4.8639860e-10  -1.9877790e+00
   7.3566144e+00   4.0671144e+00   3.8678649e-02   1.5241910e-03   8.1759368e-03   2.6878823e-03   2.5944934e-04   9.2786025e-06   1.5755436e-04   2.3142659e-07   7.4965738e-03   2.3453946e-09  -2.3757273e+00
   7.5522145e+00   4.1057957e+00   4.1867331e-02   8.0017970e-04   8.5244887e-03   4.6539966e-03   2.6073868e-04   2.6293483e-06   2.3849941e-04   1.4913893e-07   1.6130755e-02   1.3593401e-09  -2.9587730e+00
   7.2332411e+00   4.1528914e+00   4.3956676e-02   4.2159768e-04   7.2171429e-03   7.2906430e-03   1.7559852e-04   1.4738708e-05   2.2041547e-04   2.9328817e-08   1.8600566e-02   1.6753292e-09  -2.1705512e+00
   6.8106908e+00   4.3192812e+00   4.8325764e-02   7.4963872e-04   7.6413805e-03   1.4044802e-02   2.2299708e-04   8.5696922e-05   2.0676429e-04   3.5193444e-07   2.0823607e-02   3.5358448e-10  -1.4356420e+00
   7.4161076e+00   4.1457225e+00   3.7078961e-02   5.3652351e-04   8.6496152e-03   5.5915496e-03   2.0826297e-04   8.4578853e-06   1.2920310e-04   1.5639704e-07   1.5002914e-02   9.0228941e-10  -2.6958251e+00
   7.1498852e+00   4.1556485e+00   4.8908196e-02   1.6431117e-03   6.8641908e-03   7.3577805e-03   2.8685425e-04   8.2925744e-06   1.8444594e-04   4.5139514e-08   1.4785608e-02   1.5479725e-09  -1.9165272e+00
   7.1647260e+00   4.2930857e+00   5.2026430e-02   1.1111762e-03   1.4717814e-02   4.4760644e-03   1.8427302e-04   7.2925138e-05   2.1806827e-04   3.5072972e-08   2.5117371e-02   2.2720534e-10  -2.2175739e+00
   7.4563494e+00   4.0938470e+00   3.7705849e-02   1.2605131e-03   4.9301703e-03   4.8245345e-03   3.4254399e-04   1.2250606e-05   2.2685263e-04   8.0982603e-09   8.3560525e-03   1.2699534e-09  -2.4490206e+00
   7.7595946e+00   3.9826612e+00   3.5355331e-02   1.2354349e-03   1.3043198e-02   1.7271662e-03   1.7592592e-04   1.2192536e-06   1.2708678e-04   3.1095707e-07   1.4457214e-02   6.6073624e-09  -3.3423553e+00
   6.9570932e+00   4.2540031e+00   4.8402012e-02   1.2616537e-03   1.4260690e-02   3.8897968e-03   1.8995202e-04   1.1548017e-04   1.3581791e-04   8.4637425e-08   2.2529131e-02   8.8369985e-10  -1.7137562e+00
   6.6218869e+00   4.3607241e+00   4.8627483e-02   5.6477031e-04   6.5694428e-03   2.0658465e-02   2.5574569e-04   7.4606021e-04   1.8050542e-04   4.5693229e-07   2.4198937e-02   6.7304659e-10  -9.2385218e-01
   6.7946758e+00   4.2607578e+00   4.7716233e-02   9.9040530e-04   9.6178125e-03   1.1737230e-02   1.9316947e-04   6.5365937e-05   1.3674297e-04   6.3536907e-07   2.2399681e-02   1.1412367e-09  -1.4789952e+00
   7.2923169e+00   4.1171307e+00   4.3126795e-02   5.9874385e-04   6.8375552e-03   2.2473203e-03   2.4714793e-04   1.0793626e-05   2.1417296e-04   4.0593615e-07   7.2905000e-03   1.1361095e-09  -2.3828568e+00
   7.2934026e+00   4.1684972e+00   4.7129344e-02   2.3378650e-03   1.1482797e-02   2.7311318e-03   2.6078852e-04   8.3981756e-06   1.2935051e-04   5.3366431e-07   1.5866269e-02   8.4991290e-10  -2.3262263e+00
   7.4591236e+00   4.0450697e+00   3.8047663e-02   6.6060348e-04   5.9139298e-03   1.4397636e-03   5.0932751e-04   8.6188897e-06   1.9463572e-04   4.7329287e-08   3.7927755e-03   1.4318438e-09  -2.5040224e+00
   6.9588638e+00   4.2858622e+00   4.5713222e-02   1.4364045e-03   1.8044032e-02   2.7760227e-03   1.4902228e-04   1.0553947e-04   1.4230338e-04   8.6115092e-08   1.9955260e-02   4.1157581e-10  -1.9045477e+00
   7.3808543e+00   4.1502366e+00   3.7324954e-02   8.1786050e-04   1.2126414e-02   4.6231899e-03   1.5561541e-04   4.3008543e-06   1.2756999e-04   1.1059649e-07   1.3486272e-02   7.6179927e-10  -2.7123161e+00
   7.7328199e+00   4.0660673e+00   3.7283194e-02   7.9552916e-04   1.0252927e-02   2.1612629e-03   3.0565949e-04   5.9125850e-06   1.3263196e-04   3.0806366e-08   8.5701368e-03   9.4414132e-10  -3.2889857e+00
   6.7765792e+00   4.3110121e+00   4.0807696e-02   1.1476862e-03   9.9429758e-03   4.1245434e-03   2.2940557e-04   6.4193164e-05   1.7155292e-04   4.5655104e-07   1.0154439e-02   2.4237728e-10  -1.2379275e+00
   7.7356474e+00   4.0274984e+00   3.6306045e-02   1.0783898e-03   9.5533929e-03   2.5667012e-03   2.2796969e-04   2.5710956e-06   2.1657292e-04   1.3260740e-08   9.3009567e-03   2.0633882e-09  -3.2033813e+00
   7.1569135e+00   4.2108297e+00   4.2083586e-02   8.4103557e-04   1.7449151e-02   3.5428318e-03   1.5264888e-04   9.8459081e-06   2.0065579e-04   2.1611954e-07   1.9864162e-02   6.7930114e-10  -2.2136185e+00
   7.6639716e+00   4.0831859e+00   4.6348935e-02   1.6530143e-03   7.0546537e-03   1.0576681e-02   2.3047348e-04   4.6992628e-06   1.8581257e-04   2.1741200e-08   2.2173196e-02   1.9807165e-09  -3.1093808e+00
   7.3416143e+00   4.0896428e+00   3.2570646e-02   1.2896398e-03   5.1397650e-03   9.1052386e-03   2.1734778e-04   9.6388468e-06   2.2244327e-04   2.8213150e-08   9.9713797e-03   2.1015666e-09  -2.4149339e+00
   7.6754569e+00   4.0410269e+00   4.1168368e-02   8.6583039e-04   5.0120031e-03   3.4585585e-03   2.6233474e-04   4.4799085e-06   2.4625275e-04   1.3077939e-08   9.1738052e-03   2.0188140e-09  -3.0921459e+00
   6.4214427e+00   4.4307413e+00   5.1269517e-02   1.0756172e-03   6.6567095e-03   1.7610126e-02   1.3788595e-04   1.2806953e-03   1.8251897e-04   3.4947049e-07   2.1003810e-02   4.0005847e-10  -4.7590420e-01
   7.4862267e+00   4.1035868e+00   5.2153459e-02   2.2193849e-03   3.8754841e-03   5.3944608e-03   1.9551387e-04   1.7822577e-05   1.7415323e-04   1.1836115e-08   1.1676163e-02   1.3387134e-09  -2.3614511e+00
   7.8644829e+00   3.9617682e+00   4.0637634e-02   1.3971171e-03   5.9457914e-03   5.1978694e-03   1.9590764e-04   1.2042176e-06   1.8466817e-04   1.8637484e-08   8.7429400e-03   4.7152416e-09  -3.5038676e+00
   7.5970253e+00   4.0444789e+00   4.6754998e-02   1.7484661e-03   7.0290881e-03   1.8595613e-03   2.7827084e-04   6.7123446e-06   1.8436414e-04   3.1778838e-08   1.1146293e-02   2.7622942e-09  -2.9597326e+00
   6.7649851e+00   4.3419644e+00   5.3415803e-02   8.7825914e-04   1.0568190e-02   7.4539168e-03   1.9813794e-04   6.4846203e-05   1.4277604e-04   7.3192604e-07   1.9687062e-02   2.5493640e-10  -1.4719667e+00
   7.1756789e+00   4.1438666e+00   4.5392255e-02   1.2600529e-03   5.1444742e-03   1.2490966e-02   1.6847352e-04   9.3716640e-06   2.5854471e-04   1.7020076e-08   1.7026751e-02   1.9888462e-09  -1.8781160e+00
   6.7288015e+00   4.3474612e+00   5.2853786e-02   1.1095718e-03   4.1818897e-03   6.7422208e-03   2.7659255e-04   2.7813843e-04   2.4753556e-04   1.1183008e-07   9.2135974e-03   1.8343705e-10  -8.8057538e-01
   7.3405512e+00   4.0540956e+00   4.0293277e-02   8.8643358e-04   2.1822652e-03   1.0592480e-02   3.2567485e-04   4.9363293e-06   1.5412609e-04   1.0225818e-07   9.6974395e-03   3.8888808e-09  -2.0402652e+00
   7.3998830e+00   4.1494212e+00   4.2756104e-02   1.6595176e-03   1.0038909e-02   3.0218787e-03   1.7070890e-04   7.3416138e-06   1.9149537e-04   9.3904963e-08   1.1692856e-02   6.7313472e-10  -2.7070525e+00
   7.0138900e+00   4.1687932e+00   4.2068809e-02   1.3406302e-03   7.4304973e-03   2.2630140e-03   2.2562372e-04   4.4531366e-05   1.4343166e-04   2.2839311e-07   8.0633202e-03   1.2618658e-09  -1.7510025e+00
   6.3568096e+00   4.3878673e+00   6.6874725e-02   2.0095071e-03   4.8317107e-03   1.1504819e-02   2.0702439e-04   8.2757190e-04   1.8397901e-04   4.1446776e-07   1.6218777e-02   6.6021751e-10  -1.5373869e-01
   7.3602894e+00   4.1799139e+00   4.5542533e-02   1.4386848e-03   8.5572812e-03   5.8552647e-03   2.4829062e-04   1.1560164e-05   2.0385915e-04   9.1069017e-09   1.4023323e-02   5.1278399e-10  -2.6187154e+00
   7.4758166e+00   4.0986394e+00   4.0986880e-02   1.9877300e-03   7.8878265e-03   1.3249278e-03   1.8257241e-04   4.7588753e-06   1.9886618e-04   1.3804552e-07   1.2862782e-02   1.6502264e-09  -2.6004007e+00
   7.4932922e+00   4.1251150e+00   5.1023368e-02   8.8846450e-04   3.4492308e-03   5.7019068e-03   2.8117991e-04   2.6177878e-06   1.4599480e-04   3.2625814e-08   1.3610743e-02   9.8735590e-10  -2.3074526e+00
   7.7534418e+00   4.1158246e+00   4.4035134e-02   2.2947880e-03   7.0730468e-03   1.0978305e-03   2.2981364e-04   1.0191915e-05   2.1906427e-04   6.6380656e-08   1.1037508e-02   5.0800145e-10  -3.1409587e+00
   7.2907322e+00   4.1297973e+00   4.4658283e-02   6.8870155e-04   8.2377526e-03   1.8323815e-03   1.6424156e-04   5.6539321e-06   1.3843003e-04   8.9520117e-07   1.1566520e-02   1.3770095e-09  -2.2323230e+00
   6.0408653e+00   4.6236052e+00   9.6353797e-02   3.4697550e-03   2.1560465e-02   3.7782982e-02   1.1713806e-04   1.3103298e-02   1.3763332e-04   1.0466155e-06   9.1628180e-02   4.6918309e-10  -1.0025074e-01
   7.2875297e+00   4.1467329e+00   3.8371588e-02   1.4752547e-03   1.1520850e-02   3.0997148e-03   2.1381913e-04   1.5920248e-05   1.2855336e-04   4.4175580e-07   1.1329124e-02   9.6047789e-10  -2.3158396e+00
   7.0253773e+00   4.2081226e+00   4.4590846e-02   4.6924144e-04   6.5216459e-03   5.1022791e-03   2.2041056e-04   5.4179509e-05   1.6113640e-04   5.3805747e-07   1.0327722e-02   7.4670147e-10  -1.7916643e+00
   7.1639630e+00   4.2032010e+00   4.3092237e-02   1.0709827e-03   6.1202595e-03   6.3931987e-03   2.5948577e-04   1.0988757e-04   1.7965830e-04   1.5352175e-08   1.2651773e-02   7.3661116e-10  -1.8059332e+00
   7.1412450e+00   4.1894633e+00   4.4590582e-02   6.7760926e-04   3.2045336e-03   4.7250730e-03   3.2816054e-04   5.6523834e-05   2.4187628e-04   1.4873545e-08   9.1933843e-03   7.0158290e-10  -1.7053327e+00
   7.1439463e+00   4.1826360e+00   3.5805578e-02   1.0693691e-03   1.1001011e-02   1.7336675e-03   2.9971458e-04   1.3361317e-05   1.4663044e-04   1.9948155e-07   1.0444629e-02   7.2753733e-10  -2.0574829e+00
   6.4593167e+00   4.4501346e+00   6.7293583e-02   2.0224883e-03   1.0838936e-02   1.0891712e-02   2.4460759e-04   1.7746547e-03   2.0207601e-04   1.4343693e-07   2.7170571e-02   3.8713769e-10  -5.8077021e-01
   7.1530099e+00   4.2165933e+00   4.1289124e-02   1.5312332e-03   1.4350196e-02   3.3386609e-03   1.3083993e-04   1.9116673e-05   1.3067314e-04   8.8686331e-08   1.7804957e-02   6.0414742e-10  -2.3088542e+00
   6.8654322e+00   4.2841497e+00   4.0673924e-02   1.8498666e-03   6.8456764e-03   4.6362451e-03   3.1483142e-04   1.6614117e-04   2.2405276e-04   5.3635506e-08   9.2511450e-03   3.6195012e-10  -1.5705264e+00
   7.2110911e+00   4.2371714e+00   4.6666369e-02   7.3728239e-04   1.1238762e-02   3.5807064e-03   1.6517102e-04   3.1399122e-05   1.8757631e-04   1.6564088e-07   1.9411904e-02   4.0997654e-10  -2.2004437e+00
   6.8080413e+00   4.2741583e+00   3.9152411e-02   2.5333190e-03   7.3738488e-03   1.3320342e-02   2.2212609e-04   1.3710585e-04   1.3174521e-04   5.7615232e-08   2.0062199e-02   8.8916370e-10  -1.2326380e+00
   6.6897403e+00   4.3275725e+00   5.3862492e-02   1.4041903e-03   3.1112230e-03   6.2835303e-03   2.7288724e-04   2.0277129e-04   1.7138717e-04   3.1418295e-07   1.0004616e-02   2.9809415e-10  -7.1051046e-01
   6.9846367e+00   4.2587534e+00   5.0578930e-02   1.4404807e-03   1.1431969e-02   6.0463804e-03   1.5324756e-04   1.8573709e-04   2.6118995e-04   6.0773689e-08   1.8405223e-02   7.1222077e-10  -1.8181135e+00
   6.6471882e+00   4.2710945e+00   3.9263699e-02   5.1172302e-04   6.0514911e-03   1.8270983e-02   2.5908557e-04   8.0955906e-05   1.6583365e-04   7.4797106e-07   1.8028281e-02   1.2616141e-09  -8.5471494e-01
   7.8806559e+00   4.0304622e+00   3.8839609e-02   1.5114040e-03   8.5996609e-03   2.3922874e-03   1.7675828e-04   1.2869808e-06   2.0238715e-04   6.7393736e-08   1.3218415e-02   1.9667312e-09  -3.4865722e+00
   7.2872174e+00   4.2479458e+00   4.3432654e-02   7.1787940e-04   5.1687866e-03   4.5099854e-03   1.4267924e-04   4.7470186e-05   1.2727442e-04   3.6753643e-08   1.3039230e-02   2.1234635e-10  -2.1909681e+00
   7.2539128e+00   4.2247053e+00   4.5912540e-02   9.7061303e-04   5.9757271e-03   6.5611474e-03   1.9239890e-04   4.5910146e-05   2.3217276e-04   2.2112720e-08   1.0873949e-02   2.7317998e-10  -2.0049376e+00
   7.8090763e+00   3.9001853e+00   4.1924169e-02   7.0265240e-04   4.1860157e-03   3.1591190e-03   4.3802097e-04   5.7179527e-07   2.0285895e-04   3.5797292e-08   5.0017772e-03   1.0296458e-08  -3.2012834e+00
   6.9579191e+00   4.2526512e+00   5.4306945e-02   1.4911826e-03   4.8492612e-03   1.0515017e-02   1.5244735e-04   4.8511803e-05   2.3243229e-04   3.2725718e-08   2.1774153e-02   7.6445154e-10  -1.3943425e+00
   7.4322880e+00   4.0409400e+00   4.3445733e-02   6.5814636e-04   5.7361787e-03   1.8944527e-03   3.2905741e-04   3.1354216e-06   2.0639250e-04   1.7044218e-07   6.3864225e-03   2.6945012e-09  -2.5286857e+00
   7.4584075e+00   4.1425131e+00   4.7869507e-02   7.3491306e-04   1.5582948e-02   2.2785092e-03   2.1124334e-04   4.1569403e-06   2.6013006e-04   1.5267961e-07   1.8215277e-02   9.1396605e-10  -2.7432518e+00
   7.5188521e+00   4.1009438e+00   3.9668815e-02   1.0203293e-03   9.1266023e-03   2.1537580e-03   1.6119929e-04   1.7605616e-06   1.8479348e-04   5.5176482e-07   1.2380643e-02   1.2837963e-09  -2.9303579e+00
   6.8161747e+00   4.2806998e+00   3.9870379e-02   1.4553873e-03   4.8887080e-03   1.3900662e-02   3.4520883e-04   1.2501811e-04   1.3308190e-04   1.1799764e-07   1.3758272e-02   5.2759074e-10  -1.2248693e+00
   6.6656605e+00   4.4104566e+00   5.8902788e-02   6.2960232e-04   7.7939665e-03   1.3174399e-02   1.7942655e-04   3.5769305e-04   1.2681007e-04   5.4314148e-07   2.2037274e-02   1.5687668e-10  -9.2036782e-01
   7.6587142e+00   3.9506404e+00   4.5010781e-02   7.7466617e-04   4.8432022e-03   1.3455523e-03   2.8974961e-04   9.6022779e-07   1.9782428e-04   9.1705936e-08   7.0806987e-03   8.7126508e-09  -2.9732023e+00
   7.1248577e+00   4.1578429e+00   4.5248626e-02   2.1605590e-03   4.6865065e-03   6.2044976e-03   2.2110941e-04   4.1172225e-05   1.3331301e-04   4.3086235e-07   9.9498959e-03   1.2884708e-09  -1.8556971e+00
   7.5926071e+00   4.1408156e+00   3.8976002e-02   1.4909416e-03   1.4386163e-02   2.7838650e-03   2.2788641e-04   2.7196258e-06   1.7293916e-04   4.6660110e-08   2.0250579e-02   7.5753136e-10  -3.1848897e+00
   6.5170472e+00   4.4309847e+00   4.9195515e-02   1.3811965e-03   2.2809913e-02   1.5057018e-02   1.0504562e-04   1.4662360e-03   1.8678498e-04   3.1804641e-07   4.0046434e-02   5.6130702e-10  -1.0144866e+00
   6.7549889e+00   4.3297320e+00   3.1875642e-02   7.8018428e-04   3.9916352e-03   1.4169734e-02   2.1815565e-04   1.7140865e-04   2.1671640e-04   1.3889411e-07   1.2069333e-02   2.5567365e-10  -1.0167658e+00
   7.3215598e+00   4.1108839e+00   4.2325756e-02   2.4956718e-03   1.1297460e-02   6.3546151e-03   1.4361420e-04   9.2963121e-06   2.6866743e-04   2.1974558e-08   1.8078896e-02   2.5078934e-09  -2.4031629e+00
   6.9285432e+00   4.2990435e+00   4.7592422e-02   1.1264102e-03   1.2584588e-02   4.1449200e-03   2.5487878e-04   2.4317921e-04   1.4325931e-04   1.0046553e-07   1.7125196e-02   4.1802948e-10  -1.6411554e+00
   6.3772979e+00   4.4576418e+00   5.1943901e-02   1.2802764e-03   1.4772165e-02   3.8788519e-02   1.1933532e-04   2.0702897e-03   1.9022743e-04   7.1561535e-08   5.3324446e-02   7.1044273e-10  -6.1371843e-01
   7.4486819e+00   4.0676233e+00   3.6277048e-02   6.8014010e-04   4.1252212e-03   4.5872379e-03   3.3994796e-04   5.3231980e-06   2.2881250e-04   1.1480755e-08   8.9629388e-03   2.2748456e-09  -2.5367576e+00
   7.9102680e+00   3.9902673e+00   3.9752702e-02   7.6242175e-04   6.2166006e-03   6.7090056e-03   2.4466788e-04   5.6974778e-07   1.8241255e-04   3.2260194e-08   1.1777740e-02   3.2701455e-09  -3.4419917e+00
   6.8781062e+00   4.3075890e+00   5.1020850e-02   8.3943885e-04   6.4003406e-03   1.1695847e-02   2.6186583e-04   9.8800689e-05   1.4895051e-04   4.5814830e-08   1.6903646e-02   3.0027831e-10  -1.3388673e+00
   7.0839644e+00   4.2933616e+00   3.9708207e-02   1.7546691e-03   1.5745052e-02   3.0549620e-03   1.4584023e-04   8.8079157e-05   1.4926180e-04   3.2777673e-07   1.6094094e-02   1.9885695e-10  -2.1315498e+00
   7.5462738e+00   4.0940089e+00   4.1448106e-02   5.2092120e-04   1.0472924e-02   8.2070420e-03   2.2397839e-04   3.0781603e-06   2.6171352e-04   3.8185900e-08   2.0429116e-02   2.0123941e-09  -3.0564834e+00
   7.4188903e+00   4.0524872e+00   4.3764530e-02   6.6447960e-04   1.0062512e-02   1.6005004e-03   1.4309269e-04   2.5987476e-06   2.4531286e-04   2.1121013e-07   1.3864227e-02   4.5642675e-09  -2.6415798e+00
   6.9394183e+00   4.3601558e+00   3.9827165e-02   5.3793316e-04   8.5933892e-03   1.5370798e-02   1.6667903e-04   1.9107695e-04   1.7714769e-04   7.7794751e-08   2.3927045e-02   1.5442649e-10  -1.6107604e+00
   7.4235714e+00   4.0700941e+00   3.8361622e-02   1.0481010e-03   5.2020068e-03   1.7442864e-03   3.0901456e-04   9.9471186e-06   2.2331504e-04   2.4822508e-08   4.5723326e-03   1.2397083e-09  -2.6586676e+00
   7.5514794e+00   4.1267445e+00   4.2338275e-02   8.8049740e-04   8.1161066e-03   3.3287463e-03   1.7271415e-04   4.1838460e-06   1.3480528e-04   4.1853095e-08   1.4453162e-02   8.5959368e-10  -2.9015644e+00
   7.5302989e+00   4.0900005e+00   4.2300535e-02   6.9226847e-04   6.7097367e-03   1.0813539e-02   2.7852668e-04   7.8345895e-06   2.3799591e-04   2.3208996e-08   1.7309975e-02   1.9775601e-09  -2.6865045e+00
   7.6994357e+00   4.0579188e+00   4.5641406e-02   2.0325428e-03   8.3337869e-03   4.6681316e-03   1.6375673e-04   1.8069310e-06   2.4812376e-04   5.0177554e-08   1.6177537e-02   2.1922709e-09  -3.0599943e+00
   7.1580672e+00   4.1937672e+00   4.2682303e-02   5.5602787e-04   1.7025097e-02   3.8164252e-03   2.2177718e-04   1.7182121e-05   2.1347778e-04   3.1574693e-07   1.8072868e-02   8.6189944e-10  -2.3113263e+00
   7.4659677e+00   4.2091587e+00   5.3161075e-02   5.0986608e-04   8.4223957e-03   4.2821549e-03   2.4017816e-04   3.2398570e-05   2.1325587e-04   1.1790921e-08   1.5856509e-02   2.7759471e-10  -2.7757839e+00
   6.6604141e+00   4.3099678e+00   5.3634606e-02   1.5170903e-03   4.5136174e-03   8.7384062e-03   1.9942475e-04   2.3375971e-04   1.3499717e-04   2.7610605e-07   1.6859346e-02   7.7476951e-10  -9.0483072e-01
   7.3725962e+00   4.2061638e+00   5.1125870e-02   2.3914661e-03   9.5260577e-03   1.0986706e-02   1.9456012e-04   1.3289837e-05   1.3118758e-04   1.6396003e-08   2.9731015e-02   6.0315265e-10  -2.5181956e+00
   7.3044810e+00   4.0433025e+00   3.6373394e-02   1.4013925e-03   6.7055432e-03   2.3892594e-03   3.7932921e-04   5.9907022e-06   2.6718898e-04   2.6255029e-08   5.5602626e-03   3.2377626e-09  -2.5039525e+00
   7.4526945e+00   4.1048212e+00   4.6826571e-02   1.5667623e-03   1.3954691e-02   1.6711678e-03   2.4966771e-04   6.2409720e-06   2.6734757e-04   6.4604435e-08   1.7320500e-02   1.8504061e-09  -2.8080301e+00
   7.7817020e+00   3.9473511e+00   4.4175055e-02   1.0857303e-03   5.7703596e-03   1.2472990e-03   1.9986595e-04   1.0257628e-06   2.6639895e-04   3.0088384e-08   9.0458052e-03   8.4824909e-09  -3.1667245e+00
   6.8661006e+00   4.3204120e+00   4.6535430e-02   2.3419137e-03   1.3211510e-02   8.3479662e-03   1.1285402e-04   3.5139452e-05   1.4125420e-04   4.6535620e-07   2.4008131e-02   2.9819064e-10  -1.6910179e+00
   7.2796499e+00   4.2649160e+00   4.2185121e-02   8.9666827e-04   1.0749123e-02   7.4808771e-03   1.3950095e-04   4.0933835e-05   1.3589826e-04   3.4455400e-08   2.0821794e-02   2.1637046e-10  -2.4823088e+00
   7.0800819e+00   4.1659228e+00   4.1502310e-02   7.6673970e-04   7.5491735e-03   7.3805924e-03   3.1934780e-04   1.5718427e-05   2.5748243e-04   1.7792650e-07   1.3303432e-02   1.4878799e-09  -1.9880041e+00
   7.2885785e+00   4.1711575e+00   4.3739120e-02   5.2800947e-04   1.3349556e-02   4.3163690e-03   1.8088412e-04   7.7160834e-06   1.8484033e-04   6.4190775e-08   1.9012086e-02   9.5127203e-10  -2.6069032e+00
   7.0605291e+00   4.2350569e+00   4.1798997e-02   1.6899818e-03   5.9955710e-03   9.1104055e-03   1.6685949e-04   9.9768662e-05   1.8262086e-04   1.2762753e-08   1.2752177e-02   5.2741658e-10  -1.6606966e+00
   7.0543083e+00   4.2194875e+00   4.5370599e-02   2.0983101e-03   1.0837340e-02   7.8644520e-03   1.4940585e-04   7.0567818e-05   1.3526293e-04   5.5232789e-08   1.8833624e-02   9.3998819e-10  -2.0611659e+00
   7.2566160e+00   4.2445293e+00   4.7050428e-02   8.4700362e-04   7.4729679e-03   1.2909079e-02   2.1428388e-04   7.7631557e-05   2.3937984e-04   2.0395090e-08   2.1817897e-02   3.6793555e-10  -2.0458305e+00
   7.6644609e+00   3.9922818e+00   4.2843448e-02   7.9561795e-04   7.0294044e-03   6.9260899e-03   1.7896879e-04   1.3260313e-06   2.6943786e-04   1.1417465e-08   1.3703150e-02   6.7457054e-09  -3.0284909e+00
   6.8555245e+00   4.2955719e+00   4.7124004e-02   6.3764046e-04   6.6539489e-03   6.8062913e-03   2.3769722e-04   4.7908270e-04   1.9797420e-04   4.1796252e-08   1.1419228e-02   5.1815834e-10  -1.2429870e+00
   6.8182010e+00   4.3654680e+00   5.2965116e-02   1.6421285e-03   8.5255466e-03   8.9744739e-03   2.5267751e-04   2.1095640e-04   2.6211639e-04   3.2238508e-08   1.9618954e-02   1.8185203e-10  -1.4602715e+00
   7.5030990e+00   4.2141501e+00   5.8555529e-02   1.6703065e-03   1.4023879e-02   1.4020349e-03   2.3850568e-04   2.7657100e-05   2.5539848e-04   9.0197920e-09   2.1948361e-02   2.9038993e-10  -2.8003611e+00
   7.5706306e+00   4.0954700e+00   4.8340483e-02   1.5243731e-03   9.8468273e-03   5.9239222e-03   2.5711407e-04   2.5018428e-06   1.5963646e-04   1.0555758e-07   1.6567619e-02   1.4966825e-09  -2.8594159e+00
   7.3620917e+00   4.1173608e+00   3.9955848e-02   6.8930078e-04   2.6616220e-03   8.2081930e-03   2.7580182e-04   1.8484312e-05   2.6736468e-04   3.1429021e-08   1.0572910e-02   1.3579843e-09  -2.0639342e+00
   7.5788359e+00   4.0388780e+00   3.2521904e-02   5.3221006e-04   4.5671908e-03   7.9454967e-03   2.9666360e-04   1.3729810e-06   2.2772893e-04   1.8166263e-08   7.8842135e-03   2.1660942e-09  -2.6612295e+00
   6.8105257e+00   4.2922024e+00   4.5444926e-02   1.3715779e-03   4.2758953e-03   5.1238223e-03   1.8911365e-04   1.0040145e-04   1.4590285e-04   1.8198749e-07   1.0768881e-02   3.7696098e-10  -1.1250610e+00
   7.1479681e+00   4.2101567e+00   3.6964543e-02   1.3886138e-03   8.2914872e-03   9.1154658e-03   1.9499557e-04   1.0246306e-05   1.3259368e-04   4.4514781e-08   1.2594536e-02   4.7941433e-10  -2.2181439e+00
   7.5648152e+00   4.0915096e+00   2.8894043e-02   3.6332430e-04   9.8352022e-03   5.9286591e-03   2.2489938e-04   1.2172522e-06   2.4406653e-04   1.1246253e-07   1.3019841e-02   1.3486950e-09  -2.8943788e+00
   7.3037278e+00   4.1206823e+00   4.7094950e-02   8.7742122e-04   6.6280168e-03   1.0959022e-03   1.5269993e-04   1.8950660e-05   1.8557400e-04   2.9573256e-07   1.1068947e-02   1.6459080e-09  -2.1710233e+00
   6.8837532e+00   4.3105795e+00   4.2514475e-02   1.3887643e-03   6.2683570e-03   1.6395642e-02   1.8817834e-04   9.3338208e-05   2.1675236e-04   1.8329115e-07   2.0880266e-02   3.2954667e-10  -1.3616378e+00
   7.5725537e+00   4.0478064e+00   3.7733839e-02   9.7161077e-04   6.5399309e-03   1.8072851e-03   2.6512221e-04   5.7864345e-06   2.0515771e-04   8.2001759e-08   1.0042439e-02   2.6121031e-09  -2.6836158e+00
   7.2308443e+00   4.1986135e+00   3.9547527e-02   7.7752919e-04   9.8953110e-03   7.2868632e-03   3.1745293e-04   1.0396631e-05   1.9375274e-04   5.2735013e-08   1.3999133e-02   5.1089043e-10  -2.4038964e+00
   7.0087028e+00   4.2769320e+00   5.8976656e-02   1.2303286e-03   1.0757818e-02   3.1684117e-03   2.0481940e-04   1.9287743e-04   2.1866888e-04   2.8038392e-08   2.3296378e-02   6.0282432e-10  -1.6292324e+00
   7.5599646e+00   4.1256599e+00   4.2291747e-02   1.2416448e-03   7.6655735e-03   2.1195161e-03   2.2464725e-04   8.0990050e-06   1.9554223e-04   2.3198814e-08   1.2417476e-02   7.7016297e-10  -2.8917416e+00
   7.9639544e+00   3.9230060e+00   4.1232374e-02   1.0186594e-03   6.2137573e-03   7.0208382e-04   2.7896450e-04   5.7899034e-07   1.9204096e-04   1.1091668e-07   6.4921772e-03   6.0249938e-09  -3.4796274e+00
   6.8513310e+00   4.2849475e+00   5.9043918e-02   2.3915500e-03   9.7583704e-03   8.1307279e-03   1.6873847e-04   3.5148339e-05   1.3208831e-04   3.7321159e-07   2.7505943e-02   6.9971347e-10  -1.2455538e+00
   6.4908734e+00   4.3868010e+00   4.2904796e-02   7.2204119e-04   2.2297761e-02   6.9436804e-03   1.5746136e-04   4.5994053e-04   1.9429241e-04   3.7068394e-07   3.1288933e-02   6.5771325e-10  -1.0793866e+00
   7.3081458e+00   4.2069731e+00   5.0606914e-02   1.4077133e-03   7.0348588e-03   2.6394360e-03   2.6508477e-04   2.7795427e-05   2.6625041e-04   1.0391195e-07   1.3779082e-02   4.0404604e-10  -2.2500753e+00
   6.5693552e+00   4.3801664e+00   4.2944687e-02   6.2951426e-04   1.6252946e-02   1.1488811e-02   2.0976000e-04   6.4036958e-04   1.7643253e-04   7.9339538e-08   2.6863774e-02   5.8353777e-10  -1.0229706e+00
   7.0044633e+00   4.2143843e+00   4.3737565e-02   4.3650894e-04   8.2554118e-03   1.4746358e-02   1.6905431e-04   4.9034969e-05   1.3646752e-04   5.2113847e-08   2.0665610e-02   1.1833436e-09  -1.8276185e+00
   6.6804329e+00   4.3758034e+00   3.7024891e-02   1.8301898e-03   7.5596627e-03   1.8827130e-02   1.4496488e-04   2.5957522e-04   2.2629186e-04   1.2903297e-07   2.3114664e-02   2.6760098e-10  -1.0391083e+00
   7.1787952e+00   4.2287638e+00   4.8858556e-02   1.2018168e-03   4.4815615e-03   5.8626589e-03   2.1609270e-04   2.8479083e-05   1.3083917e-04   3.3983175e-07   1.3413597e-02   3.8579281e-10  -1.9453331e+00
   6.5281785e+00   4.3915978e+00   6.0597582e-02   2.2047613e-03   7.0577132e-03   1.2518872e-02   2.7765632e-04   3.6924403e-04   1.7206284e-04   3.1590912e-07   1.8410974e-02   2.9228402e-10  -6.0105990e-01
   6.6853299e+00   4.3117958e+00   3.7717226e-02   9.2807392e-04   3.3715604e-03   1.0557679e-02   2.1267063e-04   1.3839757e-04   1.4361396e-04   1.6262900e-07   8.8158822e-03   3.2667413e-10  -8.2593173e-01
   6.5579019e+00   4.4206689e+00   4.7513678e-02   7.9756823e-04   1.1228606e-02   8.9281589e-03   1.3951922e-04   5.2991985e-04   1.9320327e-04   1.8798299e-07   1.9161126e-02   1.9978764e-10  -8.0642087e-01
   6.5305958e+00   4.4283399e+00   6.8255997e-02   2.1386344e-03   8.1728392e-03   7.4258728e-03   2.2973481e-04   5.6151253e-04   1.8932208e-04   2.1502153e-07   2.1927498e-02   2.1410622e-10  -6.4974828e-01
   7.6805340e+00   4.1010237e+00   5.5897945e-02   1.6243682e-03   1.0205396e-02   2.1993974e-03   1.6139237e-04   4.0757129e-06   1.5650795e-04   4.4437501e-08   1.7654592e-02   1.1207266e-09  -3.0240727e+00
   6.5510874e+00   4.3486912e+00   3.7495961e-02   9.0685133e-04   1.3024705e-02   2.1685322e-03   1.7060072e-04   6.6520185e-04   1.2771057e-04   6.9536523e-07   1.1977714e-02   6.3791873e-10  -9.6998838e-01
   7.2130302e+00   4.2031176e+00   4.4639745e-02   1.4240244e-03   1.1232144e-02   4.7971050e-03   2.2117246e-04   1.0685434e-05   1.9444147e-04   4.5405010e-08   1.7161213e-02   6.1457133e-10  -2.3565322e+00
   6.2615717e+00   4.4313895e+00   5.3632828e-02   1.0228055e-03   5.5883588e-03   1.5161762e-02   1.9032699e-04   1.2130198e-03   1.4161199e-04   5.8797271e-07   1.6553334e-02   5.1033707e-10  -1.5316759e-01
   6.6479151e+00   4.3151030e+00   4.8709544e-02   8.3281522e-04   4.2254883e-03   1.1193656e-02   2.1864259e-04   7.4741010e-04   1.8376162e-04   1.8483082e-07   1.2064143e-02   8.6518940e-10  -8.9521504e-01
   7.6616192e+00   4.1032144e+00   5.1403562e-02   8.0390340e-04   1.5555060e-02   1.6258783e-02   2.0965249e-04   2.1055594e-06   2.3166002e-04   2.8258470e-08   3.4307969e-02   1.7801859e-09  -3.0980152e+00
   7.0037252e+00   4.2374772e+00   4.3540131e-02   8.2399262e-04   7.6713288e-03   1.1842891e-02   2.2037203e-04   8.1632227e-05   2.6120228e-04   1.0047086e-07   1.5426469e-02   6.4174172e-10  -1.5384524e+00
   7.7699839e+00   4.1208537e+00   4.9112734e-02   1.0572893e-03   1.2207096e-02   3.0309697e-03   1.6006238e-04   4.5070723e-06   2.7103168e-04   1.2884050e-08   1.7934768e-02   6.1249834e-10  -3.2543296e+00
   7.8405052e+00   4.0108236e+00   5.1118917e-02   1.2118978e-03   3.9998602e-03   7.6586931e-03   1.6046202e-04   1.1359896e-06   1.3575592e-04   3.8797073e-08   1.3536033e-02   3.0640445e-09  -3.1455557e+00
   7.1993256e+00   4.2191944e+00   4.9775691e-02   7.0954581e-04   4.9971313e-03   7.8136967e-03   2.9109715e-04   1.0978546e-04   2.5692631e-04   1.2931546e-08   1.5580249e-02   5.9315394e-10  -1.8716693e+00
   7.3809050e+00   4.0695780e+00   3.8139071e-02   5.4778422e-04   4.5687947e-03   1.0228780e-02   3.5086653e-04   6.2241189e-06   2.0822782e-04   4.6644908e-08   1.1884361e-02   3.1187852e-09  -2.3863080e+00
   6.5225590e+00   4.4249485e+00   6.0001040e-02   1.0005552e-03   8.4595127e-03   8.7255087e-03   2.1821593e-04   1.7627542e-03   2.0902665e-04   1.0152901e-07   2.3542657e-02   5.1400356e-10  -8.1317757e-01
   7.0169349e+00   4.1921440e+00   4.2066587e-02   1.1364274e-03   6.5947485e-03   5.9795162e-03   2.3355413e-04   1.7189848e-05   1.6729755e-04   4.5195375e-07   1.2834714e-02   1.1362669e-09  -1.7960553e+00
   6.6378554e+00   4.3893717e+00   4.5024224e-02   2.1453146e-03   7.9887753e-03   5.1778320e-03   2.3837577e-04   2.4105774e-04   2.3480741e-04   1.3924764e-07   1.5103982e-02   1.8463718e-10  -1.0387565e+00
   6.7191342e+00   4.3466454e+00   4.5792809e-02   1.8879916e-03   7.0564880e-03   7.1223868e-03   2.4745855e-04   4.4520048e-04   1.8438571e-04   9.0300199e-08   1.0973195e-02   2.7859879e-10  -1.0318156e+00
   6.5257129e+00   4.3759612e+00   5.3774138e-02   2.0533804e-03   9.5341009e-03   3.8416880e-03   1.4616902e-04   1.1977235e-03   2.3520433e-04   1.7079449e-07   1.7055607e-02   7.9155756e-10  -8.7897959e-01
   6.7449119e+00   4.2855564e+00   4.6662294e-02   9.1820644e-04   4.4133450e-03   1.8180400e-02   1.5698934e-04   1.4057240e-04   2.2260257e-04   3.6692978e-08   1.8965961e-02   7.9962428e-10  -1.0228020e+00
   6.9389314e+00   4.3457236e+00   4.9280275e-02   4.9432917e-04   3.3049994e-03   1.0479202e-02   3.0534321e-04   3.1430883e-04   2.0549523e-04   1.6634961e-08   1.5281801e-02   1.6604549e-10  -1.2589128e+00
   7.0747908e+00   4.2601485e+00   4.8536580e-02   1.3267764e-03   1.3564471e-02   2.9869076e-03   2.3856993e-04   6.8437893e-05   1.3860562e-04   7.0269914e-07   2.0854590e-02   4.6585126e-10  -1.9476207e+00
   7.6855004e+00   4.0794546e+00   4.8584187e-02   2.8719956e-03   8.3697653e-03   1.6470873e-03   1.4118024e-04   5.9384340e-06   1.2428971e-04   2.4229955e-07   1.5647246e-02   1.5672624e-09  -2.9812284e+00
   7.5444382e+00   4.0413617e+00   4.2608882e-02   5.9556595e-04   6.5366656e-03   2.4478281e-03   1.8290766e-04   3.2562692e-06   2.6184068e-04   5.9067681e-08   1.0450466e-02   3.1707404e-09  -2.8031976e+00
   7.2384469e+00   4.1572478e+00   4.5582787e-02   1.3296556e-03   1.3269694e-02   3.1682741e-03   1.8519068e-04   1.5425689e-05   1.3104013e-04   1.3828273e-07   1.6422763e-02   1.2724969e-09  -2.4326059e+00
   7.1019808e+00   4.2099964e+00   4.7358368e-02   6.1177524e-04   1.0774864e-02   3.5755486e-03   3.1602969e-04   1.9977362e-05   1.8569597e-04   4.4787693e-07   1.3784867e-02   6.3907721e-10  -2.1355366e+00
   7.2286764e+00   4.1212954e+00   3.9042772e-02   7.7512590e-04   5.3144540e-03   3.8006203e-03   2.0466673e-04   5.7634951e-06   1.3067621e-04   1.1330136e-07   7.4854694e-03   1.3030721e-09  -1.9627262e+00
   7.0505322e+00   4.1765768e+00   5.2304371e-02   5.9232566e-04   8.2401462e-03   1.1204013e-02   1.5979061e-04   1.2945690e-05   2.4613181e-04   4.6747846e-08   2.2624661e-02   2.0835127e-09  -1.7940585e+00
   7.3197442e+00   4.1198468e+00   3.6270479e-02   1.3553300e-03   7.0004729e-03   5.6756981e-03   3.0833584e-04   3.1931866e-05   2.5186124e-04   9.4578951e-09   7.1980587e-03   1.0085344e-09  -2.2279993e+00
   6.8384960e+00   4.3717692e+00   4.8732284e-02   5.3132613e-04   1.2948131e-02   5.0921713e-03   1.4257996e-04   4.6057691e-04   1.9378445e-04   3.2153622e-07   2.0334584e-02   2.1859262e-10  -1.3862457e+00
   7.2304313e+00   4.2187130e+00   5.4242245e-02   5.7120854e-04   1.0979862e-02   2.2348866e-03   2.0544801e-04   3.1591160e-05   2.2661153e-04   1.3940494e-07   2.2560005e-02   6.3690827e-10  -2.3107895e+00
   7.0179810e+00   4.2180917e+00   4.0262155e-02   6.6425964e-04   2.7694372e-03   9.3855755e-03   2.6049700e-04   5.5625826e-05   2.0341849e-04   2.9119223e-07   7.4983810e-03   4.5152627e-10  -1.3474634e+00
   6.1316444e+00   4.5357590e+00   6.2794948e-02   8.2908931e-04   2.0260323e-02   3.2582367e-02   9.3861930e-05   4.5085140e-03   2.1298748e-04   6.3279046e-07   5.8967486e-02   6.2067055e-10  -2.1205474e-01
   7.2153357e+00   4.2245549e+00   4.3926907e-02   1.1395986e-03   7.6273089e-03   1.1675541e-02   1.6739140e-04   2.7849134e-05   1.2300546e-04   7.1405255e-08   2.0286321e-02   4.9927725e-10  -2.2025514e+00
   7.3003893e+00   4.0909702e+00   4.0544019e-02   1.5099983e-03   8.5354755e-03   2.1485052e-03   2.3475760e-04   4.2589157e-06   1.7641337e-04   3.9152830e-07   1.0127358e-02   2.3685323e-09  -2.4925257e+00
   6.6653547e+00   4.3919712e+00   5.6229435e-02   7.8505915e-04   6.2492287e-03   1.1292186e-02   2.2642466e-04   3.4511229e-04   2.4968170e-04   5.9853211e-08   1.6870436e-02   1.7280939e-10  -8.0242644e-01
   7.0214358e+00   4.2546607e+00   4.7700605e-02   1.2436981e-03   7.2047586e-03   5.5503530e-03   1.5584250e-04   1.7866187e-04   1.2362216e-04   9.5130279e-08   1.3042121e-02   5.3681135e-10  -1.8912563e+00
   6.3614565e+00   4.5461518e+00   5.1398235e-02   1.8194888e-03   3.2428266e-02   8.2846630e-03   1.1761428e-04   2.8926428e-03   1.2391980e-04   6.2470033e-07   4.9804751e-02   2.0234682e-10  -1.0184269e+00
   7.8899771e+00   4.0024401e+00   3.6352711e-02   1.3940274e-03   7.7222440e-03   1.0171272e-03   3.5705254e-04   2.7876553e-06   1.6463272e-04   2.1850402e-08   7.1492465e-03   1.8153458e-09  -3.4210947e+00
   7.2861299e+00   4.2208255e+00   4.7291027e-02   1.6020308e-03   8.2636793e-03   6.1224481e-03   1.5356832e-04   3.7704230e-05   2.3082757e-04   5.9796368e-09   1.4253831e-02   3.3290275e-10  -2.2922984e+00
   7.2006163e+00   4.1932082e+00   4.4305198e-02   2.3401317e-03   3.8026895e-03   3.6525635e-03   1.6019397e-04   2.4784762e-05   1.4269633e-04   1.6482028e-07   1.1273658e-02   6.2002563e-10  -1.8774279e+00
   7.7104234e+00   4.0389557e+00   3.3690591e-02   5.5476140e-04   1.0492955e-02   3.2282091e-03   2.2061023e-04   1.2743207e-06   1.3320639e-04   6.9405739e-08   9.1339391e-03   1.6968740e-09  -3.2435750e+00
   7.3103050e+00   4.0933047e+00   4.4280544e-02   9.3047875e-04   3.0258364e-03   3.5462280e-03   2.9590105e-04   6.4744000e-06   1.2985017e-04   7.6371155e-07   5.3243418e-03   1.2664060e-09  -2.0164139e+00
   7.5597301e+00   4.0581784e+00   4.0896307e-02   1.0347285e-03   9.5192053e-03   4.3840812e-03   3.1596421e-04   1.7179941e-06   1.9017617e-04   4.9061551e-08   1.2178622e-02   2.3388370e-09  -2.9212155e+00
   6.9555595e+00   4.2576280e+00   3.8287765e-02   7.7024739e-04   7.9469456e-03   8.7096565e-03   1.5723718e-04   5.5397014e-05   1.4187456e-04   5.1070585e-08   1.6815960e-02   5.7234398e-10  -1.5933338e+00
   7.6774875e+00   4.0794713e+00   4.6494729e-02   1.1445779e-03   1.6258378e-02   1.3592101e-03   1.3467405e-04   1.3917011e-06   1.4703662e-04   4.5890867e-08   1.8330455e-02   1.6195173e-09  -3.2372400e+00
   7.2436822e+00   4.1953398e+00   3.6876762e-02   6.7651543e-04   1.7209271e-02   2.7439870e-03   1.7634730e-04   6.4121112e-06   1.5498558e-04   9.0037686e-08   1.9782949e-02   7.0576763e-10  -2.3987779e+00
   6.8066085e+00   4.3499606e+00   5.9045116e-02   8.6023000e-04   8.0244515e-03   4.8298601e-03   1.7209258e-04   3.0249420e-04   1.4546150e-04   6.6515464e-08   1.6854965e-02   2.6377093e-10  -1.4526545e+00
   7.3839110e+00   4.1421924e+00   3.7522125e-02   6.0817225e-04   7.8152883e-03   2.9841468e-03   1.8277142e-04   9.7383022e-06   2.6398514e-04   2.2297056e-08   1.1356337e-02   8.4750690e-10  -2.3953311e+00
   7.0604887e+00   4.2080138e+00   4.0767159e-02   6.7960569e-04   1.9895730e-02   2.5506485e-03   2.4856528e-04   3.4770754e-05   1.4087501e-04   3.9950976e-07   2.0337093e-02   1.0510806e-09  -2.1236797e+00
   7.1730816e+00   4.1946547e+00   3.7017121e-02   4.5099483e-04   1.2436813e-02   7.0202682e-03   2.7193472e-04   1.4487556e-05   1.6427396e-04   1.4023476e-07   1.5419430e-02   7.1158721e-10  -2.3416074e+00
   7.4946202e+00   4.0651830e+00   4.8617754e-02   1.4345997e-03   8.4699716e-03   4.1125152e-03   1.6472975e-04   3.5916426e-06   1.2698722e-04   2.4450083e-07   1.7882706e-02   3.7089086e-09  -2.7965390e+00
   7.4275913e+00   4.0963704e+00   3.3903482e-02   1.6764329e-03   8.0593041e-03   1.0999105e-02   1.4727150e-04   3.3697845e-06   1.3363595e-04   8.8942788e-08   1.8138622e-02   2.4054496e-09  -2.6067057e+00
   7.3793910e+00   4.2088625e+00   3.8895671e-02   1.0887493e-03   8.8627176e-03   1.2493720e-03   1.7785660e-04   3.6201462e-05   2.2294625e-04   1.6544817e-08   1.2617511e-02   3.1523106e-10  -2.5399338e+00
   6.8974652e+00   4.3451733e+00   5.6289807e-02   1.3809399e-03   1.7444606e-02   3.3264113e-03   2.2086892e-04   2.5167515e-04   1.7340826e-04   9.1556614e-08   2.5950063e-02   2.7680584e-10  -1.7677321e+00
   6.6383632e+00   4.4248673e+00   4.3273649e-02   5.2891292e-04   8.1986395e-03   2.2234334e-02   1.8883807e-04   7.2313168e-04   1.9657905e-04   4.9176987e-08   2.5853232e-02   2.0323157e-10  -9.9782419e-01
   7.2081782e+00   4.2294605e+00   3.8322299e-02   1.2624184e-03   8.2654012e-03   6.7016853e-03   1.8240076e-04   4.0735278e-05   1.6161386e-04   2.1385963e-08   1.1116577e-02   2.8754279e-10  -2.3149511e+00
   7.5156937e+00   4.0595559e+00   3.3977587e-02   7.1221127e-04   1.4178934e-02   4.2169684e-03   1.3892309e-04   1.7446723e-06   2.4972924e-04   2.5413084e-07   1.6131739e-02   3.2495175e-09  -2.8304105e+00
   7.4850551e+00   4.1270978e+00   5.5330182e-02   2.8652202e-03   5.6192900e-03   5.8678703e-03   2.5283068e-04   2.2674335e-06   1.9623708e-04   1.4379391e-08   1.8842495e-02   1.2705152e-09  -2.5555138e+00
   7.2304861e+00   4.1316584e+00   3.7035293e-02   1.1995160e-03   6.0229401e-03   2.4368916e-03   2.4299618e-04   2.1261179e-05   1.3747194e-04   4.8555676e-08   8.8993487e-03   1.3854525e-09  -2.0804041e+00
   7.2096330e+00   4.1486719e+00   4.1647653e-02   1.1281016e-03   3.4427682e-03   1.5273641e-02   2.3166355e-04   1.3592224e-05   1.5162360e-04   3.3933328e-08   1.4736972e-02   1.4264464e-09  -1.8823968e+00
   6.5256396e+00   4.4654097e+00   7.5669169e-02   7.8502165e-04   1.4386161e-02   3.4881660e-03   1.9817230e-04   1.1826243e-03   2.2243208e-04   2.7766550e-07   3.2026255e-02   2.3873307e-10  -1.0303670e+00
   6.6594140e+00   4.3648941e+00   4.9999485e-02   7.1028026e-04   1.0129847e-02   8.2200401e-03   2.1919566e-04   2.8216762e-04   1.6072792e-04   1.1627622e-07   2.4255020e-02   4.1653606e-10  -1.2161909e+00
   7.1700433e+00   4.1728578e+00   4.8285355e-02   1.2902850e-03   1.1442997e-02   1.2596362e-03   3.0368693e-04   1.3606669e-05   2.1541094e-04   2.8057894e-07   1.4424605e-02   1.0735047e-09  -2.1050663e+00
   6.9661204e+00   4.1774393e+00   3.9581990e-02   1.9587941e-03   3.0599057e-03   4.5239215e-03   3.4775257e-04   2.6091690e-05   1.8593426e-04   2.1541288e-07   6.7191175e-03   1.0460477e-09  -1.3852084e+00
   7.2422448e+00   4.1900615e+00   4.0330935e-02   5.5651857e-04   4.8211914e-03   3.3956219e-03   4.6210684e-04   3.7152819e-05   1.5438696e-04   1.0711114e-07   5.9018334e-03   3.1591272e-10  -2.0824712e+00
   7.6329899e+00   4.1303963e+00   4.6991589e-02   1.0084481e-03   8.2927818e-03   6.7955195e-03   2.5389281e-04   1.3614377e-05   2.2671654e-04   1.1126234e-08   1.8184222e-02   7.9005652e-10  -3.1115220e+00
   6.4697633e+00   4.4719152e+00   5.4822395e-02   7.0290224e-04   1.9713855e-02   7.0198932e-03   1.2497175e-04   1.0044714e-03   1.6642559e-04   3.1030920e-07   3.1609182e-02   2.1281519e-10  -9.0297764e-01
   7.3291298e+00   4.1448394e+00   5.0243909e-02   1.0095027e-03   3.3943150e-03   4.5829823e-03   2.0524861e-04   9.4796611e-06   1.3464961e-04   3.8111683e-07   9.3637308e-03   7.8830579e-10  -2.2163006e+00
   7.8046061e+00   4.0575727e+00   4.3126673e-02   1.7783754e-03   8.9392846e-03   4.2625270e-03   2.3468869e-04   2.2032497e-06   2.3099054e-04   1.2123888e-08   1.3098872e-02   1.3560194e-09  -3.4743141e+00
   6.9540905e+00   4.2133979e+00   4.3578601e-02   6.6309893e-04   1.0838662e-02   3.9186827e-03   1.4428513e-04   2.3384920e-05   2.0774931e-04   4.3140554e-07   1.4743588e-02   1.0551653e-09  -1.8883207e+00
   7.3758399e+00   4.0947567e+00   3.5744573e-02   4.7734478e-04   7.6877732e-03   3.6449888e-03   2.3604733e-04   4.0261882e-06   1.4381274e-04   1.8718604e-07   8.3648934e-03   1.4701783e-09  -2.5067571e+00
   7.4688647e+00   4.0782365e+00   3.9592895e-02   7.4287618e-04   5.7087458e-03   6.8941558e-03   2.2521090e-04   2.3628180e-06   1.6076656e-04   5.8192031e-08   9.4293404e-03   1.6638782e-09  -2.7075337e+00
   6.2873288e+00   4.4239434e+00   4.5044257e-02   5.5084559e-04   1.5415069e-02   1.3503572e-02   1.6753530e-04   1.0517419e-03   2.1774730e-04   4.2651574e-07   2.8985031e-02   8.5105583e-10  -5.2336473e-01
   7.5308622e+00   4.1103007e+00   5.1907510e-02   5.6350619e-04   5.4712023e-03   5.5827931e-03   1.6799731e-04   1.5709875e-06   1.2634406e-04   1.0817868e-07   1.7872705e-02   1.4846428e-09  -2.7467274e+00
   7.3079876e+00   4.2163608e+00   5.1911697e-02   8.4756100e-04   5.8931069e-03   9.5572365e-03   2.4618774e-04   2.2769962e-05   1.5764427e-04   6.3650650e-08   1.8990117e-02   4.1971817e-10  -2.2374719e+00
   7.3215433e+00   4.1966658e+00   4.6211686e-02   7.7074221e-04   8.5317617e-03   1.3934556e-02   2.1250777e-04   7.4243797e-06   1.3969740e-04   3.7342877e-08   2.4873876e-02   6.6881907e-10  -2.3708077e+00
   6.7690054e+00   4.3551593e+00   4.6220289e-02   2.3436613e-03   5.3214880e-03   6.9381865e-03   1.5465338e-04   1.4920364e-04   2.2634413e-04   5.9769632e-08   1.5624931e-02   2.0432002e-10  -1.1856270e+00
   7.4518654e+00   4.1269880e+00   4.1989679e-02   5.8598095e-04   3.7908319e-03   7.8505020e-03   3.0290885e-04   1.4322689e-05   2.4714894e-04   2.3495297e-08   8.4999994e-03   6.7953380e-10  -2.3337429e+00
   7.0113430e+00   4.3267042e+00   4.6217478e-02   1.6244549e-03   1.0120457e-02   3.3732172e-03   1.5001945e-04   1.8559744e-04   1.2424908e-04   5.1321004e-07   1.7074618e-02   1.9217074e-10  -1.9315714e+00
   7.4300719e+00   4.0557596e+00   3.9279464e-02   7.7914171e-04   4.7885042e-03   5.8638115e-03   3.1744038e-04   2.6616248e-06   1.3983705e-04   6.1083532e-08   8.6674235e-03   2.6838972e-09  -2.3450792e+00
   7.0908529e+00   4.2045985e+00   5.1015270e-02   2.2259478e-03   5.1079025e-03   6.5560653e-03   2.6787009e-04   4.8481621e-05   1.7936487e-04   1.5395977e-08   1.3105008e-02   7.8566206e-10  -1.8097558e+00
   6.6000061e+00   4.4128441e+00   4.9229325e-02   1.1398837e-03   9.4317280e-03   6.2925028e-03   2.1434622e-04   8.3227252e-04   1.2537065e-04   5.3332194e-07   1.5412489e-02   2.3316630e-10  -1.0621878e+00
   7.1908564e+00   4.2500949e+00   4.1794449e-02   2.0619209e-03   1.1527449e-02   1.7795597e-03   2.2377325e-04   8.2472132e-05   1.4642561e-04   3.1738202e-07   1.4674070e-02   3.1549158e-10  -2.2128722e+00
   6.9057003e+00   4.3271995e+00   3.8497307e-02   1.0651521e-03   1.7083296e-02   1.2474512e-02   1.3348453e-04   9.3287747e-05   2.2069529e-04   3.5270657e-08   2.8588227e-02   2.9118219e-10  -1.7407977e+00
   7.4087545e+00   4.1599880e+00   4.5011821e-02   1.1747640e-03   1.1779329e-02   9.3555579e-03   1.9154912e-04   1.5375704e-05   1.7494787e-04   2.2220659e-08   2.3693248e-02   1.0223594e-09  -2.7938402e+00
   7.3708134e+00   4.1196687e+00   4.9015887e-02   1.6484217e-03   4.2833854e-03   6.3346684e-03   1.8625061e-04   7.3598276e-06   1.5764975e-04   3.6982851e-08   1.0921862e-02   1.2217154e-09  -2.2386086e+00
   7.7783801e+00   3.9864290e+00   5.2958863e-02   2.2433395e-03   1.1755515e-02   6.7579929e-03   2.0928191e-04   9.5985303e-07   1.8002173e-04   2.4267964e-08   2.3422068e-02   8.7395252e-09  -3.2915549e+00
   7.9639934e+00   4.0325234e+00   4.4087118e-02   1.2524333e-03   8.6849148e-03   1.4348697e-03   2.1058678e-04   1.4521686e-06   1.3528441e-04   8.1921086e-08   1.5695213e-02   1.8358037e-09  -3.5403584e+00
   7.5252179e+00   4.1234504e+00   4.5369366e-02   1.1993821e-03   1.0756306e-02   1.1498185e-03   2.0457603e-04   2.0716267e-05   2.6417346e-04   3.9218985e-08   1.6602485e-02   1.1819488e-09  -2.7450115e+00
   7.7776907e+00   4.0473210e+00   4.0321282e-02   1.0951293e-03   1.5879745e-02   2.2392381e-03   2.6538968e-04   3.2300149e-06   1.7586103e-04   2.1740596e-08   1.6244823e-02   2.0236958e-09  -3.4914047e+00
   7.3053942e+00   4.1857531e+00   4.5044312e-02   1.5214717e-03   4.7357665e-03   3.9061152e-03   1.6667479e-04   8.4914488e-06   1.7670010e-04   1.6809985e-07   1.3226836e-02   5.6564027e-10  -2.2199126e+00
   6.3348074e+00   4.4747498e+00   5.6213556e-02   1.7295019e-03   1.1381303e-02   1.8395150e-02   1.6987090e-04   8.7231736e-04   1.9193483e-04   3.3914687e-07   2.6029317e-02   2.1618611e-10  -3.7524465e-01
   7.3570056e+00   4.2263200e+00   4.1135847e-02   9.7234205e-04   1.2626782e-02   3.5135262e-03   1.3816573e-04   4.1337474e-05   2.4286984e-04   5.0279419e-08   1.7134857e-02   3.0052077e-10  -2.7145024e+00
   7.8977998e+00   4.0141247e+00   4.1818451e-02   1.5395325e-03   6.7712805e-03   1.9733225e-03   3.3773747e-04   1.7298973e-06   1.3443486e-04   2.9497380e-08   7.4123937e-03   1.4548646e-09  -3.5043065e+00
   7.3886996e+00   4.1470252e+00   4.7892445e-02   6.6850053e-04   4.8085079e-03   2.8707377e-03   2.2912417e-04   3.1088864e-05   2.3878710e-04   2.5733623e-08   7.7565992e-03   5.8344442e-10  -2.3759410e+00
   6.6175419e+00   4.3577586e+00   5.9412422e-02   1.3106554e-03   1.0135376e-02   8.8282732e-03   1.9680107e-04   5.7596121e-04   1.5925130e-04   2.2699884e-07   2.1193364e-02   5.9260828e-10  -9.1510601e-01
   7.0648948e+00   4.2659850e+00   5.5766696e-02   1.0587404e-03   1.2593555e-02   2.1019262e-03   2.6335231e-04   1.7384629e-04   2.1220038e-04   1.6558010e-07   1.9110117e-02   5.1260782e-10  -1.9908266e+00
   7.3346214e+00   4.0750831e+00   3.7284522e-02   1.5348043e-03   1.3576071e-02   4.0700425e-03   1.6894713e-04   4.0100485e-06   1.5030615e-04   4.2679466e-07   1.3984387e-02   3.5293256e-09  -2.7544003e+00
   6.8666231e+00   4.2957395e+00   4.5033085e-02   1.5210794e-03   6.1022687e-03   1.1227601e-02   1.6927152e-04   1.3229124e-04   1.6241129e-04   6.2415934e-08   1.9254301e-02   4.8404767e-10  -1.2594039e+00
   7.1967544e+00   4.1418381e+00   4.0320802e-02   1.8844681e-03   7.5260545e-03   4.1449936e-03   1.8190553e-04   1.2706546e-05   2.4586345e-04   2.4301466e-07   1.3351615e-02   1.7072959e-09  -1.9590177e+00
   6.2514458e+00   4.5229034e+00   7.1209551e-02   1.2174451e-03   1.4313920e-02   3.9407530e-02   1.4287331e-04   6.8317213e-03   1.5777215e-04   1.3895563e-07   6.2759857e-02   7.8599735e-10  -2.9830164e-01
   7.3259129e+00   4.1059463e+00   3.9520604e-02   1.0185698e-03   7.3697211e-03   6.2135286e-03   3.5907139e-04   8.1029406e-06   1.2739376e-04   1.7259704e-07   1.1225581e-02   1.7941554e-09  -2.5040074e+00
   6.8732299e+00   4.2415164e+00   4.2056255e-02   5.8114647e-04   4.7246629e-03   1.7268383e-02   2.5563668e-04   3.3093890e-05   2.6326551e-04   4.1955640e-08   1.8731177e-02   9.6961069e-10  -1.2611783e+00
   8.2297220e+00   3.9317226e+00   4.4554557e-02   1.6534242e-03   7.8889130e-03   1.4306856e-03   1.8784593e-04   1.2757812e-07   2.1506925e-04   2.7080743e-08   1.3969362e-02   5.4914299e-09  -4.0893770e+00
   7.9166688e+00   3.9596079e+00   5.0180773e-02   6.6310353e-04   1.3492150e-02   1.4703689e-03   2.5200046e-04   6.6761181e-07   1.8172951e-04   9.8354479e-08   1.6645951e-02   7.4578826e-09  -3.5987221e+00
   7.2631526e+00   4.2221869e+00   5.2951526e-02   7.1917173e-04   7.8227499e-03   6.5237280e-03   1.9037479e-04   3.9383424e-05   2.7031047e-04   1.9196762e-08   2.2385406e-02   5.4382030e-10  -2.1777861e+00
   7.7359136e+00   3.9556204e+00   3.3192725e-02   1.0404826e-03   5.9459786e-03   1.0447053e-03   3.7385287e-04   4.3655804e-06   1.8573583e-04   3.1348235e-08   3.5966334e-03   3.4001748e-09  -3.1530609e+00
   7.2514595e+00   4.1746318e+00   4.0802169e-02   1.1521876e-03   6.8921210e-03   4.7701187e-03   2.6097225e-04   2.3852026e-05   2.4375176e-04   1.6657359e-08   9.3063290e-03   5.6766220e-10  -2.0392045e+00
   6.9490846e+00   4.2393606e+00   3.7234979e-02   1.9595914e-03   1.8949806e-02   4.2667817e-03   1.8663377e-04   4.5366017e-05   1.2967349e-04   2.5901309e-07   2.4015839e-02   1.0343767e-09  -1.9579638e+00
   7.4272256e+00   4.2334899e+00   4.6939241e-02   1.8774660e-03   7.1067741e-03   1.3139071e-02   1.3246305e-04   3.3096681e-05   1.9718115e-04   1.8241685e-08   2.1258164e-02   2.3967265e-10  -2.4335444e+00
   7.6649287e+00   4.0981165e+00   4.3754295e-02   1.4399031e-03   9.9342152e-03   6.0446407e-03   2.2863566e-04   7.9791674e-06   1.8325131e-04   1.5161334e-08   1.8543984e-02   1.2977484e-09  -3.0977613e+00
   6.7176855e+00   4.4046910e+00   4.9648671e-02   5.1745713e-04   1.0870463e-02   8.6318402e-03   2.1535911e-04   4.3752226e-04   2.0711274e-04   3.7851826e-08   1.9545787e-02   1.5625588e-10  -1.1836497e+00
   7.0684101e+00   4.2289736e+00   5.1105315e-02   1.4212716e-03   9.3972053e-03   4.8226034e-03   1.3660301e-04   1.2875263e-05   2.0537011e-04   1.3510477e-07   1.8389469e-02   6.5348074e-10  -1.8276173e+00
   7.0157199e+00   4.2882854e+00   4.3157555e-02   8.3473684e-04   8.7525640e-03   5.3194685e-03   1.6079323e-04   1.3702859e-04   1.2505025e-04   3.4918045e-08   1.2568620e-02   2.5380673e-10  -1.8141965e+00
   7.1304566e+00   4.2111929e+00   3.7820410e-02   8.5986012e-04   5.7238548e-03   3.0713494e-03   3.0168055e-04   6.4237934e-05   2.4013794e-04   1.5849886e-08   5.7256617e-03   3.1081559e-10  -1.7502304e+00
   6.5897158e+00   4.4163920e+00   5.7767800e-02   1.2473660e-03   8.5968327e-03   5.4645051e-03   1.4472967e-04   1.1223760e-03   1.8618705e-04   3.1883328e-07   1.9767013e-02   3.1369154e-10  -7.6192919e-01
   7.0863123e+00   4.1928464e+00   4.1839949e-02   6.3152158e-04   7.6656092e-03   9.4515836e-03   2.2552858e-04   3.6786140e-05   1.4585485e-04   1.2410226e-07   1.4851408e-02   1.0176800e-09  -1.7503892e+00
   7.5457983e+00   4.0915842e+00   4.5254526e-02   6.0667202e-04   6.7157797e-03   7.7482222e-03   2.8460072e-04   8.7205497e-06   2.6980290e-04   9.1651117e-09   1.5827657e-02   1.7553553e-09  -2.7751438e+00
   7.1194123e+00   4.2559055e+00   3.3590512e-02   6.1915800e-04   5.7501586e-03   6.1235836e-03   2.6543775e-04   7.4459488e-05   2.6772948e-04   2.2197721e-08   1.0223250e-02   2.5623543e-10  -2.0207970e+00
   7.4144190e+00   4.0817513e+00   3.9105009e-02   1.1320829e-03   5.1431235e-03   1.1981838e-03   3.3843115e-04   9.0635452e-06   1.2890021e-04   1.4501695e-07   4.7976494e-03   1.0830141e-09  -2.5358253e+00
   7.3991532e+00   4.1999864e+00   4.0815591e-02   1.8763088e-03   6.3100995e-03   8.1700536e-03   2.8750982e-04   3.3964185e-05   1.5996562e-04   1.0238428e-08   1.4560525e-02   3.6224748e-10  -2.3154964e+00
   7.0856570e+00   4.2150434e+00   5.2443688e-02   6.1256389e-04   8.2316869e-03   1.6960473e-03   2.5647556e-04   2.6453650e-05   2.3750249e-04   2.1631998e-07   1.4273120e-02   6.9462093e-10  -1.9853556e+00
   7.1615478e+00   4.1968578e+00   4.2203455e-02   8.3370401e-04   5.1349058e-03   4.2591974e-03   1.7811300e-04   1.7202594e-05   1.7085164e-04   1.7631785e-07   9.5602262e-03   5.2506310e-10  -2.0603569e+00
   7.7677685e+00   3.9823175e+00   4.4192308e-02   1.5225057e-03   7.6911918e-03   3.6586121e-03   1.6882619e-04   6.8998973e-07   2.3165628e-04   3.4088340e-08   1.6573517e-02   7.8391239e-09  -3.2946147e+00
   7.4659110e+00   4.0890054e+00   3.2719588e-02   1.2544937e-03   1.1897519e-02   1.5388654e-03   2.1018802e-04   6.9737064e-06   1.3592611e-04   4.9269645e-08   9.2614805e-03   1.3636843e-09  -2.8079647e+00
   6.9166947e+00   4.3056950e+00   3.5260188e-02   1.4467319e-03   1.6563009e-02   7.2853707e-03   1.4976598e-04   4.0229950e-05   2.1985281e-04   2.8688478e-07   1.9689045e-02   2.7034294e-10  -1.7346651e+00
   7.2924142e+00   4.1384750e+00   4.5242659e-02   7.7230052e-04   4.8292490e-03   8.1955886e-03   2.3446898e-04   4.6101687e-06   2.1781494e-04   3.4423883e-08   1.0768864e-02   1.0242253e-09  -2.0229387e+00
   7.4260474e+00   4.1257202e+00   5.8938816e-02   1.5021655e-03   5.2509506e-03   1.0537979e-02   1.7691003e-04   7.6997816e-06   1.7052268e-04   3.0032085e-08   2.6386838e-02   2.0714942e-09  -2.4652577e+00
   7.8126017e+00   4.0572655e+00   4.7641244e-02   1.5768302e-03   6.4813847e-03   2.8100620e-03   1.9933541e-04   1.7433660e-06   1.8646828e-04   2.4112828e-08   1.2869586e-02   1.3972937e-09  -3.2998250e+00
   7.2417702e+00   4.1580883e+00   4.2792669e-02   1.3252269e-03   1.0740517e-02   7.7986688e-03   2.0569498e-04   1.1386875e-05   1.7415587e-04   1.6430315e-08   1.9071202e-02   1.4023691e-09  -2.4157693e+00
   7.1689177e+00   4.2231336e+00   4.5389457e-02   2.1287198e-03   3.9123611e-03   7.3452036e-03   2.5054445e-04   4.9932669e-05   1.6834068e-04   2.5666950e-08   1.2585802e-02   4.3808833e-10  -1.9045583e+00
   7.6207213e+00   3.9926933e+00   3.3718656e-02   1.5999185e-03   3.6932912e-03   4.4725376e-03   3.9455120e-04   4.3204394e-06   1.4506337e-04   3.9856558e-08   4.0649605e-03   2.5594195e-09  -2.7346049e+00
   6.7788037e+00   4.2951227e+00   5.2186126e-02   9.2521537e-04   6.1039930e-03   7.2301930e-03   3.3779979e-04   4.8868960e-04   1.3783620e-04   4.3006171e-07   1.2724187e-02   7.2744088e-10  -1.1480825e+00
   7.3140962e+00   4.1729367e+00   3.4081973e-02   7.2843092e-04   1.3228972e-02   4.9335415e-03   1.7986743e-04   6.3418844e-06   1.4953928e-04   1.5702038e-07   1.7762025e-02   8.0797404e-10  -2.4038793e+00
   7.1535900e+00   4.1977813e+00   4.6314643e-02   8.5090135e-04   9.0951258e-03   2.9075424e-03   2.7617809e-04   8.1420688e-05   1.8676322e-04   6.0816655e-08   1.5560489e-02   9.6773751e-10  -1.9047471e+00
   7.4489071e+00   4.1287312e+00   3.9234154e-02   1.8886657e-03   8.6524069e-03   1.3680220e-03   3.6577914e-04   2.6373706e-05   1.9985491e-04   3.8287342e-08   7.3340770e-03   6.2193982e-10  -2.6367075e+00
   6.5549217e+00   4.4191259e+00   5.9745450e-02   1.4470773e-03   9.2440040e-03   7.9447490e-03   1.6800287e-04   5.3689928e-04   1.9041292e-04   1.5332135e-07   2.1233079e-02   2.2545384e-10  -6.9630306e-01
   6.9720231e+00   4.2496021e+00   5.0713257e-02   9.3736181e-04   6.9733471e-03   4.9372987e-03   2.0532814e-04   1.3484197e-04   1.9573908e-04   8.8405134e-08   1.2374463e-02   5.8295876e-10  -1.6888402e+00
   7.9037559e+00   3.9534337e+00   4.1453810e-02   4.2793973e-04   8.5346479e-03   4.4922067e-03   3.5930646e-04   7.4698512e-07   2.2868314e-04   2.8629859e-08   1.0429156e-02   5.6843882e-09  -3.5734484e+00
   7.3274855e+00   4.1224515e+00   4.6160488e-02   1.1407834e-03   4.1331344e-03   3.3396522e-03   2.3120721e-04   6.1083244e-06   1.3814581e-04   4.2031654e-07   7.3193043e-03   9.3966364e-10  -2.0524239e+00
   7.1957278e+00   4.2080396e+00   4.4983037e-02   1.0342816e-03   8.4827757e-03   7.3450672e-03   1.3753881e-04   9.6337927e-06   1.5685049e-04   1.8568068e-07   1.6499405e-02   5.7128526e-10  -2.2563176e+00
   7.3326246e+00   4.1716202e+00   4.5457448e-02   1.5526276e-03   1.5402159e-02   4.5706257e-03   1.7767055e-04   2.3664869e-05   2.5551561e-04   8.4889802e-09   2.0145762e-02   8.9739729e-10  -2.6890961e+00
   7.9488726e+00   3.9145280e+00   3.8627462e-02   1.8112996e-03   1.1335789e-02   1.5364850e-03   2.0321840e-04   3.2150090e-07   1.4642303e-04   1.1225692e-07   1.5723381e-02   1.6032646e-08  -3.6419940e+00
   7.4379767e+00   4.1522860e+00   3.9336536e-02   5.9465325e-04   2.7068417e-03   7.4315369e-03   2.9186703e-04   1.0630245e-05   1.5299635e-04   3.6813230e-08   1.0851549e-02   5.8779094e-10  -2.3158333e+00
   7.4625318e+00   4.0909918e+00   4.3458041e-02   3.8533976e-04   9.4729152e-03   3.3780325e-03   2.4065771e-04   5.6399157e-06   2.0798927e-04   1.0031951e-07   1.2213585e-02   1.7302504e-09  -2.8327769e+00
   7.1679717e+00   4.1673304e+00   4.6633195e-02   4.6462941e-04   1.8860893e-02   5.6121177e-03   1.8568271e-04   8.6456415e-06   1.7678310e-04   5.7519275e-07   2.4796490e-02   1.7365103e-09  -2.3599621e+00
   7.2300081e+00   4.1533387e+00   4.3560907e-02   1.1742437e-03   6.6661220e-03   1.3092230e-02   1.8278515e-04   5.1592145e-06   1.2998818e-04   3.2343228e-07   1.7212958e-02   1.3713987e-09  -2.1466153e+00
   6.9495712e+00   4.2166333e+00   4.9761531e-02   7.1659294e-04   3.4573245e-03   5.5911412e-03   4.0102904e-04   4.9292854e-05   1.2930551e-04   6.8070532e-08   7.5307062e-03   5.9480481e-10  -1.4298768e+00
   7.3696476e+00   4.0768743e+00   4.7778104e-02   4.5073198e-04   5.1420262e-03   4.0228212e-03   3.7007096e-04   8.9995823e-06   1.5461080e-04   2.6773394e-08   8.7215477e-03   2.2209177e-09  -2.1749316e+00
   6.9511229e+00   4.2969693e+00   4.5301446e-02   8.2181377e-04   7.1531591e-03   1.8875393e-02   1.8874093e-04   4.9050036e-05   1.7396492e-04   1.7384631e-08   2.3820359e-02   3.3896855e-10  -1.6568612e+00
   7.5731495e+00   4.0513292e+00   3.2664592e-02   1.6561199e-03   1.2165222e-02   2.6418571e-03   1.8145620e-04   1.4194077e-06   2.4339780e-04   2.0536647e-07   1.0053630e-02   2.0967401e-09  -2.9737414e+00
   7.4062492e+00   4.1587843e+00   4.0342239e-02   4.2598656e-04   1.0893184e-02   2.7319834e-03   2.3195988e-04   7.8858965e-06   2.2195941e-04   5.5848737e-08   1.4738284e-02   7.0823493e-10  -2.5089918e+00
   7.9227471e+00   4.0403741e+00   4.0771333e-02   6.2781308e-04   1.0213072e-02   1.9055193e-03   2.3034014e-04   1.2724511e-06   1.8832846e-04   3.9604401e-08   1.1768019e-02   1.2642601e-09  -3.6580238e+00
   7.5070828e+00   4.1611439e+00   4.2092676e-02   1.6509077e-03   2.4593752e-02   4.5797123e-03   1.5637965e-04   4.2410851e-06   2.0130970e-04   2.0606540e-07   2.7384235e-02   7.5620096e-10  -3.0618109e+00
   7.2913941e+00   4.1321355e+00   4.4449896e-02   7.6728030e-04   1.4233772e-02   1.0570752e-03   2.4314022e-04   7.8199884e-06   1.3383912e-04   3.4050750e-07   1.8395793e-02   1.9300611e-09  -2.3959927e+00
   7.4251939e+00   4.0920825e+00   4.1664596e-02   6.1631042e-04   8.3339761e-03   3.3486627e-03   2.5682001e-04   1.6652329e-05   1.3072937e-04   2.6357159e-08   8.4954800e-03   1.4000412e-09  -2.5891217e+00
   6.8986067e+00   4.3433759e+00   4.5647148e-02   5.4913693e-04   8.8272195e-03   1.0335991e-02   1.1892461e-04   2.5781995e-04   1.3086101e-04   1.4604471e-07   2.2488074e-02   2.6602354e-10  -1.6167388e+00
   7.2098458e+00   4.1617659e+00   4.8949726e-02   6.6580410e-04   3.7087599e-03   4.6116927e-03   2.7699687e-04   7.1271129e-06   1.3864454e-04   2.3850322e-07   7.9745368e-03   6.8704879e-10  -1.7529425e+00
   6.4232304e+00   4.4136034e+00   5.4743269e-02   6.6381042e-04   1.0756970e-02   1.5119605e-02   1.5002036e-04   5.2875326e-04   1.8077145e-04   5.1732601e-07   2.3844040e-02   3.9948803e-10  -6.6198630e-01
   7.2281130e+00   4.1925227e+00   5.1661164e-02   7.6813229e-04   6.2176647e-03   1.3343356e-02   1.4228423e-04   1.8731144e-05   1.5213306e-04   5.4016827e-08   2.5619006e-02   1.0450948e-09  -2.0518715e+00
   8.0012831e+00   3.9479886e+00   5.2890025e-02   1.1943279e-03   7.0699890e-03   4.0507136e-03   2.0576568e-04   3.5639820e-07   1.3814988e-04   3.9970902e-08   1.8177334e-02   8.7900879e-09  -3.5195660e+00
   6.9918070e+00   4.2506833e+00   4.3051671e-02   8.7808092e-04   3.4967236e-03   3.8477398e-03   3.9592692e-04   1.3438117e-04   1.4228116e-04   4.2441144e-08   6.4995234e-03   3.1893920e-10  -1.5671233e+00
   7.2783610e+00   4.1101977e+00   4.7946262e-02   2.6068120e-03   4.7794317e-03   8.0012782e-03   2.8736342e-04   1.1138165e-05   2.5280857e-04   2.2692561e-08   1.2950348e-02   2.1997318e-09  -2.0356664e+00
   7.5065853e+00   4.1261950e+00   3.0977190e-02   8.9552098e-04   1.2312058e-02   2.0671934e-03   3.2177943e-04   2.5377731e-05   1.6453924e-04   3.1725663e-08   1.1263402e-02   8.1163290e-10  -2.8779812e+00
   7.1172558e+00   4.1686101e+00   4.7720338e-02   2.2571281e-03   9.2341877e-03   8.8561730e-03   2.1947641e-04   1.4724099e-05   2.3084917e-04   1.7000403e-07   2.3536296e-02   2.1018760e-09  -1.7935499e+00
   7.3614955e+00   4.1447753e+00   4.5983843e-02   7.3474751e-04   2.9460205e-03   1.1939871e-02   1.6066518e-04   2.0329022e-05   1.2931336e-04   7.6362923e-08   1.6115367e-02   1.1615687e-09  -2.1468945e+00
   7.0037030e+00   4.2574264e+00   4.1373256e-02   2.0119937e-03   7.5185415e-03   5.1320632e-03   1.8625495e-04   6.8561062e-05   2.3371791e-04   1.9392892e-07   1.0536516e-02   3.4075331e-10  -1.9039140e+00
   7.1486238e+00   4.2171385e+00   3.1868103e-02   1.0529454e-03   4.5883902e-03   9.3402544e-03   2.8844048e-04   4.8887671e-05   2.6609310e-04   2.9501275e-08   6.4184245e-03   2.6052076e-10  -1.8482840e+00
   8.0021253e+00   3.9616544e+00   3.3747450e-02   1.0599809e-03   9.1370643e-03   8.7580509e-04   2.6846365e-04   2.4851569e-07   2.6078811e-04   3.2595536e-08   8.7427724e-03   3.4624227e-09  -3.7492480e+00
   6.8960514e+00   4.3628961e+00   4.8005928e-02   8.6706548e-04   6.6375647e-03   9.4675093e-03   1.8667092e-04   1.8956472e-04   1.4268463e-04   2.5409817e-08   1.8779710e-02   1.4289679e-10  -1.4748344e+00
   7.3268958e+00   4.1162287e+00   4.2541260e-02   1.5353908e-03   5.5533787e-03   5.1453905e-03   1.8440109e-04   2.0025126e-05   1.5885782e-04   1.3948016e-07   1.1070313e-02   1.6078309e-09  -2.2587824e+00
   7.7377406e+00   4.0401197e+00   4.5059724e-02   1.8025658e-03   6.0497447e-03   1.3523021e-03   4.0047540e-04   2.4836643e-06   2.6904400e-04   4.8555286e-08   8.5716368e-03   1.6063758e-09  -3.2222833e+00
   6.8091187e+00   4.2941192e+00   5.0273179e-02   1.4144147e-03   8.4296985e-03   2.8688275e-03   2.5170341e-04   3.3979025e-05   1.4616254e-04   5.8755341e-07   1.3452939e-02   3.7833194e-10  -1.5375933e+00
   7.2761648e+00   4.1139752e+00   4.9442957e-02   7.2855629e-04   5.7643759e-03   6.5746896e-03   1.6165864e-04   8.3269447e-06   1.2986438e-04   1.5824349e-07   1.4673884e-02   2.3484292e-09  -2.0389137e+00
   7.6145543e+00   4.1012090e+00   4.2451884e-02   8.6629489e-04   8.0432197e-03   3.8816064e-03   1.8904578e-04   9.0514247e-06   1.9817158e-04   1.3481239e-08   1.3486124e-02   1.0965537e-09  -3.0610861e+00
   7.3510339e+00   4.1396811e+00   3.7740055e-02   3.8522496e-04   7.1775994e-03   2.5299773e-03   3.3289421e-04   1.6899143e-05   2.2432097e-04   7.7125717e-08   5.1581737e-03   4.6057628e-10  -2.5825684e+00
   6.7513196e+00   4.2596648e+00   5.2352482e-02   2.9044049e-03   1.0166237e-02   1.3203923e-02   1.1301603e-04   5.4869832e-05   2.2049149e-04   1.2808882e-07   2.4987248e-02   1.4040331e-09  -1.1675403e+00
   7.1704283e+00   4.2229257e+00   4.3105394e-02   7.5117467e-04   6.0636969e-03   1.0996206e-02   1.8692824e-04   8.4786217e-06   1.2265801e-04   6.6890132e-07   1.8954634e-02   5.3507668e-10  -2.0386577e+00
   7.2507116e+00   4.1973259e+00   3.9624252e-02   1.6377852e-03   1.2380769e-02   1.3561405e-03   1.7065691e-04   4.0026668e-05   1.2475436e-04   1.4712554e-07   1.3650419e-02   5.6749507e-10  -2.3317386e+00
   8.0563161e+00   3.9675164e+00   4.1259107e-02   1.2103864e-03   8.0916888e-03   1.9611855e-03   1.7706473e-04   6.4485859e-07   2.4373907e-04   2.1569771e-08   1.2143334e-02   3.7446237e-09  -3.7247473e+00
   7.2843108e+00   4.1489269e+00   3.7222023e-02   3.8485261e-04   9.1559778e-03   3.8649829e-03   1.5226870e-04   6.7476195e-06   1.4964796e-04   5.3610267e-07   1.3170204e-02   1.0993063e-09  -2.2321458e+00
   7.0575960e+00   4.2729055e+00   3.3988986e-02   7.7910429e-04   4.0915801e-03   4.8551635e-03   2.4399269e-04   1.1402219e-04   1.9010479e-04   3.8423235e-08   6.8471903e-03   1.7739608e-10  -1.7418130e+00
   7.0734396e+00   4.2603394e+00   5.3550161e-02   1.4972367e-03   1.3182525e-02   3.5459202e-03   2.3796536e-04   1.5447858e-04   2.2714409e-04   1.1776693e-07   2.1773823e-02   5.8102900e-10  -1.8702577e+00
   6.7692514e+00   4.3494030e+00   5.8992929e-02   1.1122245e-03   1.2455422e-02   3.0833085e-03   2.2680252e-04   1.6335212e-04   1.7627940e-04   3.9665827e-07   2.1461435e-02   2.8617653e-10  -1.2462229e+00
   7.3515821e+00   4.1285297e+00   3.5879263e-02   6.4845130e-04   5.8955050e-03   1.1214613e-02   2.8145533e-04   4.7857776e-06   1.4896708e-04   1.9599163e-07   1.5213159e-02   1.4216486e-09  -2.2456159e+00
   7.6136245e+00   4.0428490e+00   3.6556401e-02   7.0629456e-04   6.5183595e-03   1.2223579e-03   1.9943964e-04   1.7547522e-06   2.2282864e-04   6.8147071e-08   7.6345322e-03   1.9398575e-09  -2.7774400e+00
   7.4927544e+00   4.1805317e+00   4.0141151e-02   1.0230911e-03   1.2637863e-02   1.1401523e-02   1.1987157e-04   8.8176356e-06   1.9287899e-04   3.3524417e-08   2.4782693e-02   5.5197572e-10  -2.8705532e+00
   7.8163606e+00   4.0269646e+00   4.7324551e-02   1.6420747e-03   9.8701338e-03   2.1325030e-03   1.9287215e-04   3.3539492e-06   2.5170987e-04   9.3775320e-09   1.3131111e-02   2.3474558e-09  -3.5038917e+00
   6.7701461e+00   4.3112922e+00   5.2884093e-02   1.0835169e-03   1.5870465e-02   5.0178769e-03   1.4377170e-04   1.2057814e-04   1.7375012e-04   2.4083885e-07   2.2051987e-02   5.2279140e-10  -1.3838815e+00
   6.5987373e+00   4.3365466e+00   4.5831025e-02   1.0434331e-03   1.0634027e-02   9.8495325e-03   1.4777604e-04   3.5952663e-04   2.1960737e-04   1.0250712e-07   1.8826692e-02   6.9960977e-10  -9.5309847e-01
   6.6736032e+00   4.4137935e+00   5.0125587e-02   4.1546678e-04   1.3120461e-02   1.1819223e-02   1.8715644e-04   1.9825052e-04   1.4529552e-04   3.1741085e-07   2.9243061e-02   1.5956888e-10  -1.3504081e+00
   7.4747281e+00   4.1552709e+00   3.6102875e-02   1.4385320e-03   6.6800345e-03   1.6165164e-03   2.2818005e-04   1.0938195e-05   1.9180688e-04   2.1499282e-08   8.6095564e-03   4.1483577e-10  -2.5422674e+00
   7.4202649e+00   4.0926271e+00   3.5158983e-02   4.5193897e-04   1.4240891e-02   1.8217808e-03   2.4200113e-04   6.9645004e-06   1.7922818e-04   1.0967806e-07   1.2028231e-02   1.7887320e-09  -2.6925920e+00
   7.5608573e+00   4.1146844e+00   4.5768041e-02   9.6890502e-04   3.1877606e-03   6.4172856e-03   1.6233364e-04   5.9662720e-06   2.4933201e-04   9.4752814e-09   1.4096385e-02   1.0584282e-09  -2.3377915e+00
   8.1065616e+00   3.9186187e+00   3.0183297e-02   1.4345630e-03   5.8537489e-03   1.2812284e-03   3.4353141e-04   1.9571432e-07   2.0517530e-04   4.1262598e-08   6.0107853e-03   4.4171060e-09  -3.9155530e+00
   8.0825577e+00   3.9867877e+00   3.5202888e-02   1.2028163e-03   1.2911061e-02   2.8275091e-03   1.9407851e-04   2.5551426e-07   2.5195537e-04   3.5864806e-08   1.6451095e-02   3.0666567e-09  -4.1595873e+00
   7.4973832e+00   4.0221715e+00   4.4147201e-02   1.1649291e-03   8.0772508e-03   1.0821716e-03   2.6322702e-04   2.3343586e-06   2.5260464e-04   3.4636035e-07   9.3136945e-03   4.4531144e-09  -2.6933892e+00
   6.8830777e+00   4.2457820e+00   4.1644477e-02   2.5522746e-03   1.0283317e-02   1.5648198e-02   2.2414528e-04   7.6270116e-05   1.4186146e-04   8.0134524e-08   2.3768567e-02   1.1521379e-09  -1.5008818e+00
   7.2388157e+00   4.2111399e+00   4.0195603e-02   7.4082603e-04   3.9151453e-03   7.7733632e-03   2.7487868e-04   8.7728366e-05   1.2870036e-04   5.5026305e-08   9.6451580e-03   3.8567016e-10  -2.0045505e+00
   7.2190706e+00   4.2642374e+00   4.4252742e-02   1.6288116e-03   6.1140679e-03   5.1010615e-03   1.8191673e-04   6.7114742e-05   1.5928210e-04   3.0589227e-08   1.6174696e-02   2.4523166e-10  -2.1823108e+00
   7.7744802e+00   4.0408122e+00   3.8254613e-02   1.2245145e-03   7.4912971e-03   8.2025753e-03   1.7930586e-04   6.3077508e-07   1.2877242e-04   5.4388136e-08   1.3263675e-02   1.9610077e-09  -3.2004408e+00
   6.6322337e+00   4.4185153e+00   3.8122058e-02   1.8548467e-03   6.9358841e-03   1.7113113e-02   1.5612245e-04   9.6046705e-04   2.1711115e-04   1.1204277e-07   1.7266196e-02   2.1023775e-10  -1.0539159e+00
   6.7429876e+00   4.3174681e+00   5.0903756e-02   1.6780906e-03   3.9153560e-03   1.7093438e-02   1.7675787e-04   3.7810266e-04   2.3944536e-04   2.4889107e-08   1.8648442e-02   5.8786918e-10  -9.1525957e-01
   7.2596863e+00   4.2537624e+00   5.0416279e-02   2.2599797e-03   8.3798617e-03   1.1833528e-02   2.4992828e-04   5.6540431e-05   2.2378231e-04   1.8483650e-08   2.2227850e-02   2.9368362e-10  -2.1320285e+00
   6.6601190e+00   4.3735422e+00   4.4930524e-02   8.5368477e-04   7.7061056e-03   8.2226880e-03   3.1436913e-04   2.2669582e-04   2.1593976e-04   2.6616282e-07   1.5149765e-02   2.1272397e-10  -9.7905954e-01
   7.2212480e+00   4.1980105e+00   5.0361269e-02   9.1483481e-04   1.1990747e-02   9.0109441e-03   1.4810641e-04   8.6192642e-06   1.9489057e-04   7.3056635e-08   2.2139118e-02   7.8049995e-10  -2.4408165e+00
   7.1401617e+00   4.1896128e+00   5.0275324e-02   8.1762446e-04   1.1683221e-02   5.0507773e-03   1.9969046e-04   9.0518897e-06   1.7942052e-04   8.0233151e-08   1.7870569e-02   9.9203497e-10  -2.2835004e+00
   7.5473970e+00   4.0158640e+00   4.4446859e-02   1.1782263e-03   6.0674784e-03   1.5002817e-03   3.0393368e-04   3.5102592e-06   1.4927793e-04   1.6453249e-07   8.4292143e-03   4.1190214e-09  -2.7369528e+00
   7.5007515e+00   4.1792640e+00   4.2895921e-02   1.1990271e-03   9.5259274e-03   4.1333232e-03   1.9662032e-04   2.5667027e-05   2.3291881e-04   2.6885567e-08   1.3948348e-02   3.7661470e-10  -2.6585567e+00
   6.8406503e+00   4.2174796e+00   3.4751847e-02   6.3676509e-04   6.7045856e-03   7.9750826e-03   2.1676682e-04   4.3285902e-05   1.4383343e-04   2.1021286e-07   8.2290229e-03   8.5401057e-10  -1.2834163e+00
   7.2899082e+00   4.1523265e+00   3.4732241e-02   1.5312016e-03   2.7015060e-03   5.2889916e-03   2.8849471e-04   9.0062012e-06   1.7509254e-04   5.9005546e-08   6.4290542e-03   5.5866368e-10  -2.0444627e+00
   7.0251435e+00   4.3296994e+00   4.1793961e-02   5.6049982e-04   1.5260395e-02   2.1643094e-02   1.8132416e-04   8.4102874e-05   1.2716733e-04   3.6971762e-08   3.8864834e-02   2.3673451e-10  -1.9413089e+00
   7.1529520e+00   4.2535488e+00   4.1951006e-02   6.5028959e-04   2.0487916e-02   8.8873842e-03   1.8874204e-04   9.2901619e-05   2.2656202e-04   3.7300233e-08   3.0974004e-02   5.7111886e-10  -2.1838531e+00
   7.5737902e+00   4.0785180e+00   4.6176118e-02   9.6875357e-04   1.2510494e-03   3.5216639e-03   2.9364040e-04   5.5775423e-06   1.9637372e-04   2.8019673e-08   6.3085166e-03   9.7841161e-10  -2.3087561e+00
   6.7081274e+00   4.3661840e+00   4.9902663e-02   2.5352524e-03   1.1596137e-02   3.2155358e-03   2.7265666e-04   3.7044057e-04   1.4146684e-04   1.8793315e-07   1.7588632e-02   3.0223684e-10  -1.3988621e+00
   6.8896692e+00   4.2386712e+00   4.5031437e-02   1.2245225e-03   7.5827643e-03   1.0967313e-02   1.8491103e-04   6.0351575e-05   1.4747042e-04   4.7307300e-07   1.6975165e-02   9.7781986e-10  -1.6242510e+00
   6.8144485e+00   4.2131088e+00   3.9727115e-02   1.4699735e-03   7.8662060e-03   3.3911780e-03   1.5317529e-04   2.9475043e-05   2.0209970e-04   4.4912302e-07   1.1555977e-02   1.4599937e-09  -1.3593095e+00
   6.7798081e+00   4.3481841e+00   4.3844768e-02   1.7803860e-03   1.4401916e-02   9.7800790e-03   1.0826117e-04   3.3102509e-04   2.5502072e-04   1.9543117e-08   2.6846086e-02   4.3087118e-10  -1.5183822e+00
   7.2783432e+00   4.1796044e+00   4.1308971e-02   2.0866629e-03   5.4105764e-03   7.7960333e-03   3.1415620e-04   3.1439367e-05   1.7305879e-04   1.3139065e-08   9.6326064e-03   4.9252926e-10  -2.0708662e+00
   7.1048489e+00   4.2547603e+00   4.7553426e-02   1.8114187e-03   9.0206247e-03   1.1089611e-02   1.8929191e-04   1.8468445e-05   1.7782741e-04   3.0157129e-07   2.0200475e-02   3.7591962e-10  -2.0529724e+00
   7.1217155e+00   4.2146775e+00   3.4841113e-02   1.4156041e-03   6.7784816e-03   4.3938615e-03   2.5405807e-04   2.1452927e-05   1.4394757e-04   1.5671926e-07   7.8107574e-03   3.4594673e-10  -1.9265718e+00
   6.9640398e+00   4.2384816e+00   4.4854878e-02   8.5354886e-04   7.3353585e-03   2.1776178e-03   3.1374121e-04   1.0298245e-04   1.6235972e-04   2.3156941e-07   8.9638096e-03   5.2712147e-10  -1.6276225e+00
   6.8872102e+00   4.2626103e+00   4.5090456e-02   2.6245153e-03   1.3605802e-02   4.2439323e-03   1.8741715e-04   6.3835314e-05   2.3794419e-04   1.1402036e-07   1.8515246e-02   6.9432118e-10  -1.5853289e+00
   7.0544450e+00   4.2655367e+00   3.5600667e-02   8.9572503e-04   1.6745928e-02   1.5763463e-03   1.6443272e-04   1.0931407e-04   1.6654521e-04   2.6743474e-07   1.8686893e-02   4.5569733e-10  -2.0146357e+00
   7.4953025e+00   4.1021665e+00   3.1805706e-02   6.4649217e-04   8.0982529e-03   2.3916297e-03   1.9085773e-04   2.2210628e-05   2.0728587e-04   2.0080341e-08   8.7069743e-03   1.0734203e-09  -2.6157517e+00
   7.3855475e+00   4.0821726e+00   3.5386852e-02   6.0939817e-04   7.7695706e-03   5.1221989e-03   3.1552911e-04   1.2137849e-05   1.6371708e-04   2.2580323e-08   7.6656316e-03   1.6489710e-09  -2.3926155e+00
   7.7855341e+00   3.9450528e+00   3.6422731e-02   1.0913048e-03   4.9987940e-03   3.1206798e-03   3.0472581e-04   1.2669248e-06   2.6819880e-04   1.1927937e-08   4.7791192e-03   4.5973447e-09  -3.3077858e+00
   6.8451376e+00   4.3070415e+00   4.0019677e-02   5.6480167e-04   6.9014439e-03   3.7601293e-03   2.4950018e-04   2.1271602e-04   2.3668564e-04   4.6695526e-08   6.9955364e-03   2.0556172e-10  -1.2796518e+00
   7.1453487e+00   4.2020984e+00   4.1051849e-02   1.5236872e-03   5.0888156e-03   7.8099197e-03   1.6485567e-04   6.9282171e-05   1.9425075e-04   1.4017451e-08   1.5658610e-02   9.1028772e-10  -1.9645650e+00
   6.6276116e+00   4.3332492e+00   3.3750139e-02   1.8003590e-03   7.1824716e-03   4.3362140e-03   2.9232021e-04   1.7540147e-04   1.8988315e-04   2.1485662e-07   7.3382661e-03   2.6281586e-10  -1.1464733e+00
   6.4655862e+00   4.3748014e+00   4.7695042e-02   1.0610691e-03   1.2733618e-02   1.2917079e-02   1.5621647e-04   7.4238197e-04   1.5860838e-04   3.6636220e-07   2.0182478e-02   7.0628373e-10  -6.4523572e-01
   6.4171530e+00   4.4557656e+00   7.4124046e-02   1.7888453e-03   9.5033950e-03   1.3907146e-02   1.8395150e-04   2.0340591e-03   2.2643184e-04   1.5936508e-07   2.9899923e-02   4.3705391e-10  -4.0838882e-01
   7.4568950e+00   4.0831489e+00   3.6072803e-02   8.9696273e-04   1.0835742e-02   2.5396981e-03   2.1142850e-04   1.2714347e-05   1.6990102e-04   1.9296691e-07   1.0998197e-02   1.9063978e-09  -2.8545968e+00
   7.4741063e+00   4.0926762e+00   4.3242637e-02   5.2727184e-04   1.2587790e-02   1.5599370e-03   2.5638365e-04   1.1508350e-05   2.2603756e-04   9.2162499e-08   1.6319296e-02   2.1879538e-09  -2.7433691e+00
   6.9144322e+00   4.2042298e+00   4.8230917e-02   1.0678781e-03   3.3207258e-03   8.9750619e-03   1.6324952e-04   2.7164651e-05   1.8428448e-04   1.2166396e-07   1.3836976e-02   1.3890684e-09  -1.2211024e+00
   7.3992268e+00   4.1641999e+00   4.3345930e-02   5.3438086e-04   1.4435438e-02   1.3145767e-03   2.2726052e-04   1.1069700e-05   1.4582477e-04   6.3428481e-08   1.9314008e-02   8.3385575e-10  -2.5744128e+00
   7.2006105e+00   4.2116426e+00   4.2263488e-02   6.4726110e-04   6.9817620e-03   2.1808288e-03   2.3177665e-04   8.7478517e-05   2.4149592e-04   4.7755473e-08   1.2056935e-02   5.6124979e-10  -2.0288699e+00
   7.7965951e+00   4.0084900e+00   3.5598989e-02   1.4130856e-03   7.6794710e-03   1.4536749e-03   2.0666763e-04   1.4006378e-06   1.9896568e-04   1.9987378e-08   7.1686331e-03   2.0436697e-09  -3.3631891e+00
   7.6944607e+00   4.0734028e+00   4.8118216e-02   5.1396925e-04   6.0045971e-03   4.3709786e-03   1.4786469e-04   1.1375265e-06   1.3837944e-04   9.3101861e-08   1.5483378e-02   1.6714097e-09  -2.9233146e+00
   6.8598774e+00   4.3825098e+00   5.2668158e-02   8.3086567e-04   9.2718288e-03   1.1604811e-02   1.5904984e-04   4.0012178e-04   1.2397211e-04   2.2581300e-07   2.3718918e-02   1.7421410e-10  -1.4633370e+00
   7.3248334e+00   4.1270535e+00   3.9249725e-02   5.9804188e-04   6.5121350e-03   2.3944049e-03   3.2801634e-04   7.0199413e-06   1.4442483e-04   6.4217422e-08   6.3373009e-03   7.4743225e-10  -2.4854537e+00
   6.9592949e+00   4.1957099e+00   4.6295138e-02   1.5917978e-03   4.7588555e-03   9.5776342e-03   3.6172707e-04   3.7500627e-05   1.8172918e-04   1.6898106e-07   1.1713051e-02   1.1633619e-09  -1.3401173e+00
   7.4344670e+00   4.1470579e+00   3.4126149e-02   1.5048211e-03   1.8592737e-02   2.3245768e-03   2.0179009e-04   7.6900252e-06   1.6381220e-04   1.2894166e-07   1.7160977e-02   8.4427774e-10  -2.7834063e+00
   7.3932612e+00   4.1683266e+00   3.6373106e-02   5.7800369e-04   1.2765179e-02   3.3384699e-03   2.2082064e-04   1.0492532e-05   2.4792350e-04   1.0122635e-07   1.4347867e-02   5.8596532e-10  -2.7128655e+00
   6.6829073e+00   4.3626260e+00   4.6106376e-02   7.3286572e-04   5.3348865e-03   9.3779422e-03   1.4584278e-04   8.7971197e-04   2.5938883e-04   1.1166037e-07   1.5912798e-02   4.7624941e-10  -9.3529047e-01
   6.9909390e+00   4.2716479e+00   4.0096045e-02   7.2311168e-04   9.3729794e-03   1.6968253e-03   2.8070994e-04   8.8691821e-05   1.8676801e-04   4.2372672e-07   6.8844332e-03   1.9138168e-10  -1.6975766e+00
   7.1496040e+00   4.2736875e+00   3.6353310e-02   2.2541169e-03   1.7630542e-02   5.3229627e-03   1.5752023e-04   5.6728818e-05   2.2256832e-04   5.9938368e-08   1.9064726e-02   2.4156084e-10  -2.3450388e+00
   7.4912884e+00   4.1457560e+00   4.1208551e-02   1.1675418e-03   6.0585622e-03   6.4949492e-03   2.3089352e-04   9.4692598e-06   1.4302805e-04   2.0928171e-08   1.5150843e-02   7.5607473e-10  -2.6544384e+00
   7.3438277e+00   4.1386545e+00   4.5215313e-02   7.2969583e-04   1.5599094e-02   7.4467760e-03   1.3484695e-04   3.9729334e-06   2.3367451e-04   7.1068401e-08   2.4464614e-02   1.7423556e-09  -2.4711949e+00
   7.0487823e+00   4.3474754e+00   5.5663300e-02   1.8541472e-03   6.8145708e-03   1.2738735e-02   1.9134981e-04   1.4804998e-04   2.4670389e-04   2.0493425e-08   2.8075387e-02   1.5094072e-10  -1.6881143e+00
   7.4196334e+00   4.0599114e+00   3.6331088e-02   1.0377867e-03   1.4656687e-03   5.3430845e-03   4.6654924e-04   3.4886599e-06   2.0792414e-04   2.3974266e-08   3.3112344e-03   1.0767670e-09  -2.0068942e+00
   7.6167816e+00   4.0791220e+00   3.7253323e-02   6.6977434e-04   6.4389530e-03   1.3158533e-03   4.0622371e-04   1.8309484e-06   1.6348699e-04   4.6037576e-08   7.9017466e-03   1.0133122e-09  -2.8132603e+00
   7.6061111e+00   4.0717955e+00   4.5120407e-02   6.4484427e-04   9.8678255e-03   6.7888867e-03   2.0582195e-04   3.7294594e-06   2.3336003e-04   3.2491605e-08   1.7521301e-02   2.2436114e-09  -2.8514739e+00
   7.4605065e+00   4.0709014e+00   3.8676714e-02   1.0690412e-03   3.4111308e-03   4.6268594e-03   1.9027602e-04   6.7263306e-06   1.8320135e-04   1.7078778e-08   1.0115432e-02   2.3822209e-09  -2.4849927e+00
   7.3517419e+00   4.1474732e+00   4.1841074e-02   2.1420931e-03   2.4535815e-03   4.3039670e-03   3.7395310e-04   2.9310682e-05   2.5206321e-04   3.6999832e-08   8.0138469e-03   6.7691109e-10  -2.0171979e+00
   7.3857824e+00   4.1249463e+00   4.4016545e-02   1.2490541e-03   4.3878253e-03   4.5453111e-03   3.0689090e-04   6.5408864e-06   1.3186582e-04   2.8655967e-07   8.1113280e-03   8.2130887e-10  -2.1565637e+00
   6.8687540e+00   4.2638387e+00   4.1677355e-02   1.2697774e-03   1.4075086e-02   4.0827624e-03   2.4198216e-04   7.4104693e-05   2.2555310e-04   1.1968062e-07   1.6646883e-02   6.7563726e-10  -1.8178716e+00
   6.8245587e+00   4.2749863e+00   3.9343723e-02   1.6481283e-03   4.6924334e-03   5.3875199e-03   2.3241381e-04   4.0882019e-05   2.6680539e-04   1.7900288e-07   7.5874829e-03   3.1133702e-10  -1.2917876e+00
   6.8797845e+00   4.3184649e+00   4.8536280e-02   9.5182971e-04   2.3044694e-02   3.1883453e-03   2.2804591e-04   3.9248113e-04   2.5851418e-04   2.8772219e-08   2.8840386e-02   6.2066681e-10  -1.8448938e+00
   7.0450377e+00   4.3257620e+00   5.4767880e-02   2.7792197e-03   1.4557756e-02   5.9214729e-03   2.3047943e-04   1.2978210e-04   1.5526879e-04   3.3299061e-07   2.5775348e-02   2.0368330e-10  -2.0646728e+00
   7.1956031e+00   4.1618906e+00   4.7364159e-02   1.7125682e-03   9.3618571e-03   6.8199439e-03   2.2174164e-04   9.6697564e-06   2.0398087e-04   1.6227792e-07   1.9627069e-02   1.5714522e-09  -2.0574771e+00
   7.1097405e+00   4.2107823e+00   4.8586223e-02   9.9652379e-04   9.8160553e-03   7.4722031e-03   2.8052627e-04   9.0188594e-06   1.2818211e-04   1.4699516e-07   1.7368631e-02   7.1458758e-10  -1.9508525e+00
   7.3260097e+00   4.2607469e+00   5.5123493e-02   7.8687939e-04   1.0521265e-02   4.2394895e-03   1.9039111e-04   4.0233307e-05   2.4357388e-04   4.8739467e-08   2.2021110e-02   2.1700483e-10  -2.4024309e+00
   7.0229543e+00   4.2894843e+00   5.0478897e-02   1.1556202e-03   4.7289852e-03   6.5085520e-03   2.9645445e-04   7.3048857e-05   1.6513134e-04   4.4481760e-07   1.1388734e-02   1.9126092e-10  -1.7026675e+00
   7.8591816e+00   4.0138528e+00   3.5289642e-02   5.6103981e-04   1.3126246e-02   1.4587125e-03   2.6349622e-04   5.3688733e-07   1.2439913e-04   1.8180617e-07   1.2557257e-02   2.4847749e-09  -3.5970821e+00
   7.5871773e+00   4.0614792e+00   4.1572544e-02   6.7708559e-04   5.5688712e-03   4.2863301e-03   2.7060986e-04   2.1139195e-05   1.2551246e-04   2.8932442e-08   7.9654550e-03   1.5675505e-09  -2.6393465e+00
   6.9174956e+00   4.2607697e+00   4.7983870e-02   6.3151521e-04   2.3886876e-03   7.4967488e-03   2.3484659e-04   1.0938210e-04   2.6567114e-04   3.2159277e-08   8.9583761e-03   3.8927816e-10  -1.2097956e+00
   7.5807003e+00   4.0491259e+00   3.4663520e-02   1.4369953e-03   1.2928884e-02   2.8697512e-03   3.1968761e-04   2.5393775e-06   1.5729570e-04   4.4670872e-08   1.1730595e-02   2.4603123e-09  -3.2201964e+00
   7.2421843e+00   4.1327206e+00   4.9894418e-02   1.2280172e-03   2.6809747e-03   7.6666505e-03   2.3010497e-04   8.0338586e-06   1.7305457e-04   3.9440496e-08   1.3430049e-02   1.7426504e-09  -1.8354635e+00
   7.0815878e+00   4.2259167e+00   5.0964008e-02   2.1384365e-03   1.1458067e-02   4.0785474e-03   1.9847175e-04   5.1099071e-05   1.5034782e-04   1.1395233e-07   2.0299336e-02   8.0292041e-10  -1.9732350e+00
   7.8587646e+00   3.9424172e+00   4.2494362e-02   1.5604878e-03   6.3210517e-03   6.0227113e-04   2.9215457e-04   6.8902833e-07   1.2770697e-04   8.4798604e-07   1.1746471e-02   1.0004202e-08  -3.2249822e+00
   6.9173184e+00   4.2957106e+00   4.4115845e-02   5.7414341e-04   5.6716496e-03   5.4833922e-03   2.0537935e-04   5.2426893e-05   1.3419447e-04   1.3316039e-07   1.0902410e-02   2.2411057e-10  -1.6024164e+00
   7.2334191e+00   4.1809427e+00   4.1691796e-02   1.2418830e-03   1.6980226e-02   2.9883665e-03   1.3412195e-04   2.2633454e-05   1.4492064e-04   4.9774272e-07   1.8511594e-02   9.2714819e-10  -2.5239844e+00
   6.8448488e+00   4.3355917e+00   4.4640895e-02   2.0486930e-03   7.7406703e-03   8.4923655e-03   1.4116694e-04   2.0371175e-04   2.3867050e-04   3.9616618e-08   1.5289320e-02   2.3752982e-10  -1.5456101e+00
   7.5316556e+00   4.1000177e+00   4.9128211e-02   1.3640421e-03   5.9812731e-03   7.4126324e-03   2.0917240e-04   1.1566119e-05   2.5951611e-04   2.8428616e-08   2.0151279e-02   2.0422249e-09  -2.7134150e+00
   7.5869111e+00   4.0473046e+00   3.6524826e-02   5.1723231e-04   1.1118530e-02   3.6327405e-03   3.2628771e-04   1.4675736e-06   1.3971817e-04   7.9356029e-08   1.0664529e-02   2.2975489e-09  -3.1680159e+00
   6.6922509e+00   4.3713204e+00   3.9782322e-02   1.5162671e-03   2.6909692e-02   4.1176708e-03   1.2180646e-04   5.8420695e-04   1.2859311e-04   2.3279478e-07   3.3384841e-02   5.5267257e-10  -1.4952585e+00
   7.5803624e+00   4.0557002e+00   3.9345337e-02   1.1764791e-03   1.4947801e-02   1.0837915e-03   1.5811875e-04   2.8810077e-06   1.8886729e-04   3.8621309e-08   1.4323471e-02   2.6438951e-09  -3.0198403e+00
   6.4785367e+00   4.4735906e+00   6.4252621e-02   7.6452517e-04   1.4301764e-02   1.2619104e-02   1.3150889e-04   1.9170315e-03   1.2381905e-04   6.6604633e-07   3.3131533e-02   3.0566814e-10  -8.4085334e-01
   7.6272313e+00   4.0610677e+00   4.2652689e-02   1.6013068e-03   1.4727668e-02   3.0860602e-03   1.4438780e-04   1.5319954e-06   1.8024255e-04   4.9993874e-08   2.1412490e-02   3.1004987e-09  -3.1162419e+00
   7.6164325e+00   4.0657541e+00   4.9397517e-02   1.4725179e-03   1.1042870e-02   4.3251074e-03   2.2251801e-04   1.1289481e-06   1.6709218e-04   7.1027561e-08   1.7543848e-02   2.4192101e-09  -2.9870803e+00
   6.6525819e+00   4.4344838e+00   4.6311915e-02   6.4320319e-04   4.4461458e-03   1.8111150e-02   1.6334458e-04   6.4140055e-04   1.7783908e-04   2.2984173e-08   2.1930405e-02   1.3666170e-10  -8.2617472e-01
   7.0492802e+00   4.2460239e+00   4.4241749e-02   7.2595118e-04   6.8190129e-03   3.7441222e-03   2.0217110e-04   1.7250280e-04   1.2494287e-04   1.9203199e-08   1.2658327e-02   5.9057020e-10  -1.9276279e+00
   7.7685509e+00   3.9948330e+00   4.5652536e-02   7.6294482e-04   9.0507212e-03   8.2434528e-03   2.1069663e-04   1.5003959e-06   2.6600502e-04   2.3059250e-08   1.9861160e-02   6.7827959e-09  -3.3207614e+00
[truncated: 1,690,184 more chars]
